# Supplementary material for: Cyclopropanone: Preparation, Rotational Spectroscopy, and Semi-Experimental Equilibrium (r e SE) Structure
Source: J Am Chem Soc. 2026 Mar 30;148(13):14072–85. doi: 10.1021/jacs.5c23052 (PMC13067281; doi:10.1021/jacs.5c23052)
Supplement: Supplementary file 2 [file ja5c23052_si_002.zip]

Archive with 135 entries (130 files):
- SI_revised/
- SI_revised/BTE/
- SI_revised/BTE/cyclopropanone_opt_ae-CCSDpT-CV5Z_opt.log
- SI_revised/BTE/cyclopropanone_opt_cv6z.1.log
- SI_revised/BTE/cyclopropanone_opt_cv6z.2.log
- SI_revised/BTE/cyclopropanone_opt_pCVQZ.out
- SI_revised/BTE/cyclopropanone_opt_pCVTZ.out
- SI_revised/BTE/cyclopropanone_opt_pCVTZ_rel.out
- SI_revised/BTE/cyclopropanone_opt_SCF_DBOC_pVTZ.out
- SI_revised/BTE/cyclopropanone_opt_SCF_pVTZ.out
- SI_revised/cyclopropanone_anharm_freq_CCSDT_pCVTZ.out
- SI_revised/cyclopropanone_B3LYP_anharm.log
- SI_revised/cyclopropanone_freq_CCSDT_pCVTZ.out
- SI_revised/cyclopropanone_MP2_anharm.log
- SI_revised/cyclopropanone_r0.out
- SI_revised/cyclopropanone_reSE.out
- SI_revised/cyclopropanone_reSE_alt_1.out
- SI_revised/cyclopropanone_reSE_alt_2.out
- SI_revised/cyclopropanone_reSE_alt_3.out
- SI_revised/cyclopropanone_reSE_no_e.out
- SI_revised/ISOMASS Comps/
- SI_revised/ISOMASS Comps/ISOMASS01.out
- SI_revised/ISOMASS Comps/ISOMASS02.out
- SI_revised/ISOMASS Comps/ISOMASS03.out
- SI_revised/ISOMASS Comps/ISOMASS04.out
- SI_revised/ISOMASS Comps/ISOMASS05.out
- SI_revised/ISOMASS Comps/ISOMASS06.out
- SI_revised/ISOMASS Comps/ISOMASS07.out
- SI_revised/ISOMASS Comps/ISOMASS08.out
- SI_revised/ISOMASS Comps/ISOMASS09.out
- SI_revised/ISOMASS Comps/ISOMASS10.out
- SI_revised/ISOMASS Comps/ISOMASS11.out
- SI_revised/ISOMASS Comps/ISOMASS12.out
- SI_revised/ISOMASS Comps/ISOMASS13.out
- SI_revised/ISOMASS Fits/
- SI_revised/ISOMASS Fits/ISOMASS10_A_I.res
- SI_revised/ISOMASS Fits/ISOMASS10_S_I.res
- SI_revised/ISOMASS Fits/ISOMASS1_A_I.res
- SI_revised/ISOMASS Fits/ISOMASS1_S_I.res
- SI_revised/ISOMASS Fits/ISOMASS2_A_I.res
- SI_revised/ISOMASS Fits/ISOMASS2_S_I.res
- SI_revised/ISOMASS Fits/ISOMASS3_A_I.res
- SI_revised/ISOMASS Fits/ISOMASS3_S_I.res
- SI_revised/ISOMASS Fits/ISOMASS4_A_I.res
- SI_revised/ISOMASS Fits/ISOMASS4_S_I.res
- SI_revised/ISOMASS Fits/ISOMASS5_A_I.res
- SI_revised/ISOMASS Fits/ISOMASS5_S_I.res
- SI_revised/ISOMASS Fits/ISOMASS6_A_I.res
- SI_revised/ISOMASS Fits/ISOMASS6_S_I.res
- SI_revised/ISOMASS Fits/ISOMASS7_A_I.res
- SI_revised/ISOMASS Fits/ISOMASS7_S_I.res
- SI_revised/ISOMASS Fits/ISOMASS8_A_I.res
- SI_revised/ISOMASS Fits/ISOMASS8_S_I.res
- SI_revised/ISOMASS Fits/ISOMASS9_A_I.res
- SI_revised/ISOMASS Fits/ISOMASS9_S_I.res
- SI_revised/Magnetic/
- SI_revised/Magnetic/cyclopropanone_01_mag.cfour
- SI_revised/Magnetic/cyclopropanone_01_mag.JAINDX
- SI_revised/Magnetic/cyclopropanone_01_mag.JOBARC
- SI_revised/Magnetic/cyclopropanone_01_mag.MOLDEN
- SI_revised/Magnetic/cyclopropanone_01_mag.OPTARC
- SI_revised/Magnetic/cyclopropanone_01_mag.out
- SI_revised/Magnetic/cyclopropanone_02_mag.cfour
- SI_revised/Magnetic/cyclopropanone_02_mag.JAINDX
- SI_revised/Magnetic/cyclopropanone_02_mag.JOBARC
- SI_revised/Magnetic/cyclopropanone_02_mag.MOLDEN
- SI_revised/Magnetic/cyclopropanone_02_mag.OPTARC
- SI_revised/Magnetic/cyclopropanone_02_mag.out
- SI_revised/Magnetic/cyclopropanone_03_mag.cfour
- SI_revised/Magnetic/cyclopropanone_03_mag.JAINDX
- SI_revised/Magnetic/cyclopropanone_03_mag.JOBARC
- SI_revised/Magnetic/cyclopropanone_03_mag.MOLDEN
- SI_revised/Magnetic/cyclopropanone_03_mag.OPTARC
- SI_revised/Magnetic/cyclopropanone_03_mag.out
- SI_revised/Magnetic/cyclopropanone_04_mag.cfour
- SI_revised/Magnetic/cyclopropanone_04_mag.JAINDX
- SI_revised/Magnetic/cyclopropanone_04_mag.JOBARC
- SI_revised/Magnetic/cyclopropanone_04_mag.MOLDEN
- SI_revised/Magnetic/cyclopropanone_04_mag.OPTARC
- SI_revised/Magnetic/cyclopropanone_04_mag.out
- SI_revised/Magnetic/cyclopropanone_05_mag.cfour
- SI_revised/Magnetic/cyclopropanone_05_mag.JAINDX
- SI_revised/Magnetic/cyclopropanone_05_mag.JOBARC
- SI_revised/Magnetic/cyclopropanone_05_mag.MOLDEN
- SI_revised/Magnetic/cyclopropanone_05_mag.OPTARC
- SI_revised/Magnetic/cyclopropanone_05_mag.out
- SI_revised/Magnetic/cyclopropanone_06_mag.cfour
- SI_revised/Magnetic/cyclopropanone_06_mag.JAINDX
- SI_revised/Magnetic/cyclopropanone_06_mag.JOBARC
- SI_revised/Magnetic/cyclopropanone_06_mag.MOLDEN
- SI_revised/Magnetic/cyclopropanone_06_mag.OPTARC
- SI_revised/Magnetic/cyclopropanone_06_mag.out
- SI_revised/Magnetic/cyclopropanone_07_mag.cfour
- SI_revised/Magnetic/cyclopropanone_07_mag.JAINDX
- SI_revised/Magnetic/cyclopropanone_07_mag.JOBARC
- SI_revised/Magnetic/cyclopropanone_07_mag.MOLDEN
- SI_revised/Magnetic/cyclopropanone_07_mag.OPTARC
- SI_revised/Magnetic/cyclopropanone_07_mag.out
- SI_revised/Magnetic/cyclopropanone_08_mag.cfour
- SI_revised/Magnetic/cyclopropanone_08_mag.JAINDX
- SI_revised/Magnetic/cyclopropanone_08_mag.JOBARC
- SI_revised/Magnetic/cyclopropanone_08_mag.MOLDEN
- SI_revised/Magnetic/cyclopropanone_08_mag.OPTARC
- SI_revised/Magnetic/cyclopropanone_08_mag.out
- SI_revised/Magnetic/cyclopropanone_09_mag.cfour
- SI_revised/Magnetic/cyclopropanone_09_mag.JAINDX
- SI_revised/Magnetic/cyclopropanone_09_mag.JOBARC
- SI_revised/Magnetic/cyclopropanone_09_mag.MOLDEN
- SI_revised/Magnetic/cyclopropanone_09_mag.OPTARC
- SI_revised/Magnetic/cyclopropanone_09_mag.out
- SI_revised/Magnetic/cyclopropanone_10_mag.cfour
- SI_revised/Magnetic/cyclopropanone_10_mag.JAINDX
- SI_revised/Magnetic/cyclopropanone_10_mag.JOBARC
- SI_revised/Magnetic/cyclopropanone_10_mag.MOLDEN
- SI_revised/Magnetic/cyclopropanone_10_mag.OPTARC
- SI_revised/Magnetic/cyclopropanone_10_mag.out
- SI_revised/Magnetic/cyclopropanone_11_mag.JAINDX
- SI_revised/Magnetic/cyclopropanone_11_mag.JOBARC
- SI_revised/Magnetic/cyclopropanone_11_mag.MOLDEN
- SI_revised/Magnetic/cyclopropanone_11_mag.OPTARC
- SI_revised/Magnetic/cyclopropanone_11_mag.out
- SI_revised/Magnetic/cyclopropanone_12_mag.cfour
- SI_revised/Magnetic/cyclopropanone_13_mag.cfour
- SI_revised/Magnetic/cyclopropanone_13_mag.JAINDX
- SI_revised/Magnetic/cyclopropanone_13_mag.JOBARC
- SI_revised/Magnetic/cyclopropanone_13_mag.MOLDEN
- SI_revised/Magnetic/cyclopropanone_13_mag.OPTARC
- SI_revised/Magnetic/cyclopropanone_13_mag.out
- SI_revised/Magnetic/cyclopropanone_17O_mag.cfour
- SI_revised/Magnetic/cyclopropanone_17O_mag.JAINDX
- SI_revised/Magnetic/cyclopropanone_17O_mag.JOBARC
- SI_revised/Magnetic/cyclopropanone_17O_mag.MOLDEN
- SI_revised/Magnetic/cyclopropanone_17O_mag.OPTARC
- SI_revised/Magnetic/cyclopropanone_17O_mag.out
- SI_revised/xrefiteration results-cyclopropanone.xlsx
