# Supplementary material for: Cyclopropanone: Preparation, Rotational Spectroscopy, and Semi-Experimental Equilibrium (r e SE) Structure
Source: J Am Chem Soc. 2026 Mar 30;148(13):14072–85. doi: 10.1021/jacs.5c23052 (PMC13067281; doi:10.1021/jacs.5c23052)
Supplement: Supplementary file 2 [file ja5c23052_si_002.zip › SI_revised/BTE/cyclopropanone_opt_ae-CCSDpT-CV5Z_opt.log]

 --invoking executable--
/blue/johnstanton/gh.jones/software/cfour/uhf/40552be6/bin/xjoda


   *************************************************************************
         <<<     CCCCCC     CCCCCC   |||     CCCCCC     CCCCCC   >>>
       <<<      CCC        CCC       |||    CCC        CCC         >>>
      <<<      CCC        CCC        |||   CCC        CCC            >>>
    <<<        CCC        CCC        |||   CCC        CCC              >>>
      <<<      CCC        CCC        |||   CCC        CCC            >>>
       <<<      CCC        CCC       |||    CCC        CCC         >>>
         <<<     CCCCCC     CCCCCC   |||     CCCCCC     CCCCCC   >>>
   *************************************************************************

     ****************************************************************
     * CFOUR Coupled-Cluster techniques for Computational Chemistry *
     ****************************************************************


   Department of Chemistry                Institut fuer Physikalische Chemie
   University of Florida                  Universitaet Mainz
   Gainesville, FL 32611, USA             D-55099 Mainz, Germany

   Department of Chemistry                Fakultaet fuer Chemie und Biowiss.
   Johns Hopkins University               Karlsruher Institut fuer Technologie
   Baltimore, MD 21218, USA               D-76131 Karlsruhe, Germany

   Department of Chemistry                Department of Physical Chemistry
   Southern Methodist University          Eotvos Lorand University
   Dallas, TX 75275, USA                  H-1053 Budapest, Hungary


                       Version          2.1
                       Version from Git 40552be68

                     c0605a-s4.ufhpc                                   
                     Sun Feb 15 07:05:28 PM EST 2026                   
                     integer*8 version is running

********************************************************************************
*                          Input from ZMAT file                                *
********************************************************************************
cyclopropanone CCSD(T)/cc-pCV5Z                                                 
O                                                                               
C 1 R1*                                                                         
C 2 R2* 1 A1*                                                                   
C 2 R2* 1 A1* 3 D180                                                            
H 3 R3* 2 A2* 1 D1*                                                             
H 3 R3* 2 A2* 1 Dn1*                                                            
H 4 R3* 2 A2* 1 D1*                                                             
H 4 R3* 2 A2* 1 Dn1*                                                            
                                                                                
R1   =        1.195645987380802                                                 
R2   =        1.465673923094765                                                 
A1   =      147.615872436051944                                                 
D180 =      180.000000000000000                                                 
R3   =        1.080658065520407                                                 
A2   =      118.548385187129568                                                 
D1   =       74.290386440764280                                                 
Dn1  =      -74.290386440764280                                                 
                                                                                
*CFOUR(CALC=CCSD(T)                                                             
BASIS=cc-pCV5Z                                                                  
ABCDTYPE=AOBASIS                                                                
CC_PROG=NCC                                                                     
SCF_MAXCYC=500                                                                  
CC_MAXCYC=500                                                                   
LINEQ_MAXCYC=500                                                                
GEO_MAXSTEP=500                                                                 
GEO_CONV=7                                                                      
SCF_CONV=9                                                                      
CC_CONV=8                                                                       
LINEQ_CONV=8                                                                    
CC_EXTRAPOL=CROP                                                                
LINEQ_TYPE=CROP                                                                 
MULT=1                                                                          
OCCUPATION=8-4-2-1                                                              
FROZEN_CORE=OFF                                                                 
MEM_UNIT=GIB                                                                    
MEM=90)                                                                         
                                                                                
********************************************************************************
    -------------------------------------------------------------------
                    CFOUR Control Parameters 
    -------------------------------------------------------------------
        External           Internal           Value            Units
          Name               Name
    -------------------------------------------------------------------
       ABCDTYPE             IABCDT         AOBASIS     [  2]    ***   
       ALLCONVERGE          INIGEL         NORMAL      [  0]    ***   
       ANHARMONIC           IANHAR         OFF         [  0]    ***   
       ANH_ALGORIT          IANALG         STANDARD    [  0]    ***   
       ANH_DERIVAT          IANDER         SECOND      [  1]    ***   
       ANH_MODE             ANHMOD         VIBRATION   [  0]    ***   
       ANH_POINTS           IANPOI              1               ***   
       ANH_STEPSIZ          ICUBST             50000          x 10-6  
       ANH_SYMMETR          IANHSM         ABELIAN     [  0]    ***   
       AO_LADDERS           IAOLAD         SINGLEPASS  [  1]    ***   
       AUXBASIS             IAUXBS         AUTO        [  0]    ***   
       AV_SCF               IAVSCF         OFF         [  0]    ***   
       BASIS                IBASIS         PCV5Z       [ 26]    ***   
       BFIELD               IBFIEL         OFF         [  0]    a.u.  
       BOTHVECTORS          BOTHVC         OFF         [  0]    ***   
       BOX_POTENT           IPIAB          OFF         [  0]    ***   
       BREIT                IBREIT         OFF         [  0]    ***   
       BRUCK_CONV           IBRTOL          10D-  4             ***   
       BRUECKNER            IBRKNR         OFF         [  0]    ***   
       BUFFERSIZE           IBUFFS              4096            ***   
       CACHE_RECS           ICHREC             10               ***   
       CALCLEVEL            ICLLVL         CCSD(T)     [ 22]    ***   
       CAS_GECCO            ICMRCC         OFF         [  0]    ***   
       CAS_GUESS            ICGUES         CANONICAL   [  0]    ***   
       CAS_INPUT            ICSINP         ORBITALS    [  0]    ***   
       CAS_ITMAX            ICITMX          10D- 50           cycles  
       CAS_JACDAV           ICJDAV         OFF         [  0]    ***   
       CAS_MICMAX           ICMIMN          10D- 10             ***   
       CAS_MICMIN           ICMIMX          10D-  2             ***   
       CAS_MICRO            ICSALG         ILU/JACOBI  [  0]    ***   
       CAS_MITMAX           ICMIMX          10D-100           cycles  
       CAS_MMAX             ICMMAX          10D- 50             ***   
       CAS_PRINT            ICPRT           10D-  0             ***   
       CCORBOPT             ICCORB         OFF         [  0]    ***   
       CC_CONV              ICCCNV          10D-  8             ***   
       CC_EXPORDER          ICCEOR              5               ***   
       CC_EXTRAPOL          ICCEXT         CROP        [  4]    ***   
       CC_GUESS             ICCGES         MP2         [  0]    ***   
       CC_MAXCYC            ICCCYC            500              cycles 
       CC_PROGRAM           ICCPRO         NCC         [  5]    ***   
       CHARGE               ICHRGE              0               ***   
       CHOLESKY             ICHOLE         OFF         [  0]    ***   
       CIS_CONV             ICISTL              5               ***   
       COMM_SIZE            IPSIZE            131072            ***   
       CONSTANT             ICONST         OLD         [  1]    ***   
       CONTINUUM            ICONTU         NONE        [  0]    ***   
       CONTRACTION          ICNTYP         GENERAL     [  1]    ***   
       COORDINATES          ICOORD         INTERNAL    [  0]    ***   
       CPHF_CONVER          ICPHFT          10D- 16             ***   
       CPHF_MAXCYC          ICPHFC             64              cycles 
       CUBIC                ICUBIC         OFF         [  0]    ***   
       CURVILINEAR          ICURVY         OFF         [  0]    ***   
       CV_ELEMENT           ICVELM              0               ***   
       CV_ORBITALS          ICVORB      NONE         
       CV_SEPARATE          ICVSEP         OFF         [  0]    ***   
       DBOC                 IDBOC          OFF         [  0]    ***   
       DCT                  IDCT           OFF         [  0]    ***   
       DERIV_LEV            IDRLVL         FIRST       [  1]    ***   
       DEVMEM_SIZE          IDVMEM         *********           MByte  
       DF                   IDF            OFF         [  0]    ***   
       DIAG_MRCC            IEOMST          10D-  0             ***   
       DIFF_TYPE            IDIFTY         RELAXED     [  0]    ***   
       DIRECT               IDIRCT         OFF         [  0]    ***   
       DROPMO               IDRPMO      NONE         
       ECP                  IECP           OFF         [  0]    ***   
       EIGENVECTOR          IVEC                1               ***   
       EL_ANHARM            IELANH         OFF         [  0]    ***   
       EOMFOLLOW            IEOMSR         ENERGY      [  0]    ***   
       EOMIP                IEOMIP         OFF         [  0]    ***   
       EOMLEVEL             HBARFM         SAME        [  0]    ***   
       EOM_MRCC             IMRCCE         NEW         [  1]    ***   
       EOM_NONIT            EOMNON         OFF         [  0]    ***   
       EOM_NSING            IEOMSI   0,
       EOM_NSTATES          IMRCCD         DAVIDSON    [  0]    ***   
       EOM_NTRIP            IEOMTR   0,
       EOM_ORDER            IEXORD         ENERGY      [  0]    ***   
       EOM_PROPSTA          IEOMST              0               ***   
       ESTATE_CONV          IEXTOL          10D-  5             ***   
       ESTATE_DERI          IESTDR            999               ***   
       ESTATE_DIAG          IEXDIG         ITERATIVE   [  0]    ***   
       ESTATE_LOCK          IESLOC         ON          [  1]    ***   
       ESTATE_MAXC          IEXMXC             40               ***   
       ESTATE_PROP          IEXPRP         OFF         [  0]    ***   
       EVAL_HESS            IRECAL              0            # of cyc.
       EXCITATION           IEXCIT              0               ***   
       EXCITE               IEXCIT         NONE        [  0]    ***   
       EXTERN_POT           IEXPOT         OFF         [  0]    ***   
       FCGRADNEW            IFCGNW         OFF         [  0]    ***   
       FC_FIELD             IFINFC              0             x 10-6  
       FD_CALTYPE           IFDCAL         GRADONLY    [  0]    ***   
       FD_PROJECT           IFDPRJ         OFF         [  1]    ***   
       FD_STEPSIZE          IDISFD              0            10-4 bohr
       FD_USEGROUP          IFDGRP         FULL        [  0]    ***   
       FILE_RECSIZ          IFLREC              4096           words  
       FINITE_PERT          IFIPER              0             x 10-6  
       FIXGEOM              IFIXGM         OFF         [  0]    ***   
       FOCK                 IFOCK          AO          [  1]    ***   
       FREQ_ALGORI          IVIALG         STANDARD    [  0]    ***   
       FROZEN_CORE          IFROCO         OFF         [  0]    ***   
       FROZEN_VIRT          IFROVI         OFF         [  0]    ***   
       GAMMA_ABCD           IGABCD         DIRECT      [  1]    ***   
       GAMMA_ABCI           IGABCI         STORE       [  0]    ***   
       GENBAS_1             IGNBS1              0               ***   
       GENBAS_2             IGNBS2              0               ***   
       GENBAS_3             IGNBS3              0               ***   
       GENBAS_4             IGNBS4              0               ***   
       GEO_CONV             ICONTL              7              H/bohr 
       GEO_MAXCYC           IOPTCY             50               ***   
       GEO_MAXSTEP          IMXSTP            500            millibohr
       GEO_METHOD           INR            NR          [  0]    ***   
       GIAO                 IGIAO          OFF         [  1]    ***   
       GIMIC                IGIMIC         OFF         [  0]    ***   
       GRID                 IGRID          OFF         [  0]    ***   
       GRID_ALGO            IGALGO         SERIAL      [  0]    ***   
       GUESS                IGUESS         MOREAD      [  0]    ***   
       HBAR                 IHBAR          OFF         [  0]    ***   
       HESS_TYPE            IHESTP         SCF         [  0]    ***   
       HF2_FILE             IHF2Fl         USE         [  1]    ***   
       HFSTABILITY          ISTABL         OFF         [  0]    ***   
       INCORE               INCORE         OFF         [  0]    ***   
       INPUT_MRCC           IMRCC          ON          [  1]    ***   
       INTEGRALS            INTTYP         VMOL        [  1]    ***   
       IRPSING              IRPSNG              0               ***   
       JODA_DEGTOL          IDEGTL          10D- 13             ***   
       JODA_LINTOL          ILINTL          10D- 12             ***   
       JODA_PRINT           IJPRNT              0               ***   
       JODA_SYMTOL          ISYMTL          10D-  7             ***   
       KEYWORD_OUT          IDMPKW         NO          [  0]    ***   
       LINDEP_TOL           ILINDP              8               ***   
       LINEQ_CONV           IZTACN          10D-  8           cycles  
       LINEQ_EXPOR          ILMAXD              5               ***   
       LINEQ_MAXCY          ILMAXC            500               ***   
       LINEQ_TYPE           ILTYPE         CROP        [  2]    ***   
       LMP2_TYP             ILMP2T         VERSION1    [  0]    ***   
       LOCK_ORBOCC          ILOCOC         OFF         [  0]    ***   
       LOC_CONV             ILOCTY          10D-  7             ***   
       LOC_TYP              ILOCPR         PIPEK-MEZEY [  0]    ***   
       MEMORY_SIZE          IMEMSZ         *********           words  
       MEM_UNIT             IMEMU          GIB         [ 12]    ***   
       MRCC                 IMRCCC         OFF         [  0]    ***   
       MULTIPLICTY          IMULTP              1               ***   
       NACOUPLING           IVCOUP         OFF         [  0]    ***   
       NCONTINUUM           INCONT              0               ***   
       NEGEVAL              IDIE           ABORT       [  0]    ***   
       NEWNORM              INEWNO         OFF         [  0]    ***   
       NON-HF               INONHF         OFF         [  0]    ***   
       NTOP_TAMP            ITOPT2             15               ***   
       NUC_MODEL            INUCMO         POINT       [  0]    ***   
       OCCUPATION           IOCCU    8,  4,  2,  1,
       OPEN-SHELL           IOPEN          SPIN-ORBITAL[  0]    ***   
       OPTVIB               IOPTVB         OFF         [  0]    ***   
       ORBITALS             IORBTP         STANDARD    [  0]    ***   
       PARALLEL             IPARAL         ON          [  1]    ***   
       PARA_INT             IPINTS         ON          [  1]    ***   
       PARA_PRINT           IPPRIN              0               ***   
       PERT_ORB             IPTORB         CANONICAL   [  1]    ***   
       PNO_THR              IPNOTH          10D-  6             ***   
       PNO_USE              IPNOUS         OFF         [  0]    ***   
       POINTS               IGRDFD              0               ***   
       PRINT                IPRNT               0               ***   
       PROPS                IPROPS         OFF         [  0]    ***   
       PROP_INTEGR          IINTYP         INTERNAL    [  0]    ***   
       PSI                  IPSI           OFF         [  0]    ***   
       QC_ALG               IQCALG         FLM         [  0]    ***   
       QC_LINALG            IQCLIN         TRIDIAG     [  2]    ***   
       QC_MAXCYC            IQCMAX            100             cycles  
       QC_MAXSCFCY          IQCMSC             20             cycles  
       QC_NOISE             IQCNOI         OFF         [  0]    ***   
       QC_RTRUST            IQCRTR          10D-  0           x 10-3  
       QC_SKIPSCF           IQCSKI         OFF         [  0]    ***   
       QC_START             IQCSTA          10D-  3             ***   
       QRHFGUESS            IQGUES         OFF         [  0]    ***   
       QUARTIC              IQUART         OFF         [  0]    ***   
       RAMAN_INT            IRAMIN         OFF         [  0]    ***   
       RAMAN_ORB            IRAMRE         UNRELAXED   [  0]    ***   
       RDO                  IRDOFM         ON          [  1]    ***   
       REDUCE_REPR          REDREP         IR          [  0]    ***   
       REFERENCE            IREFNC         RHF         [  0]    ***   
       RELATIVIST           IRELAT         OFF         [  0]    ***   
       RELAX_DENS           IRDENS         ON          [  1]    ***   
       RESET_FLAGS          IRESET         OFF         [  0]    ***   
       RESTART_CC           ICCRES         OFF         [  0]    ***   
       ROHF_ORBITA          IROORB         GS          [  0]    ***   
       ROT_EVEC             ROTVEC              0               ***   
       SACC_ANSATZ          ISAANS         COS-CC      [  0]    ***   
       SACC_CALC            ISACLC         DENSITY     [  0]    ***   
       SACC_ORBS            ISAORB         STANDARD    [  0]    ***   
       SACC_PROP            ISAPRP         RELAXED     [  0]    ***   
       SAVE_INTS            ISVINT         OFF         [  0]    ***   
       SCALE_ON             ISTCRT              0               ***   
       SCF_CONV             ISCFCV          10D-  9             ***   
       SCF_DAMPING          IDAMP               0             x 10-3  
       SCF_EXPORDE          IRPPOR             10               ***   
       SCF_EXPSTAR          IRPPLS              2               ***   
       SCF_EXTRAPO          IRPP           ON          [  1]    ***   
       SCF_MAXCYC           ISCFCY            500              cycles 
       SCF_NOSTOP           ISCFST         OFF         [  0]    ***   
       SCF_ORBITAL          ISCFOR         REAL        [  0]    ***   
       SCF_PRINT            ISCFPR              0               ***   
       SCF_PROG             ISCFPR         SCF         [  0]    ***   
       SD_FIELD             IFINSD              0             x 10-6  
       SOPERT               IPERSO         OFF         [  0]    ***   
       SPHERICAL            IDFGHI         ON          [  1]    ***   
       SPINORBIT            ISOCAL         OFF         [  0]    ***   
       SPINROTATIO          ISRCON         OFF         [  0]    ***   
       SPIN_FLIP            ISPFLP         OFF         [  0]    ***   
       SPIN_ORBIT           ISPORB         OFF         [  0]    ***   
       SPIN_SCAL            ISCSMP         OFF         [  0]    ***   
       STAB_FOLLOW          ISFOLL         PLUS        [  0]    ***   
       STEEPSCALE           ISTPSC              1000          x 10-3  
       STEOM_ACT            STMACT         CANONICAL   [  0]    ***   
       STEOM_OCUT           STOCUT            200             x0.1 eV 
       STEOM_VCUT           STVCUT            100             x0.1 eV 
       SUBGROUP             ISUBGP         DEFAULT     [  0]    ***   
       SUBGRPAXIS           ISBXYZ         X           [  0]    ***   
       SYMMETRY             ISYM           ON          [  0]    ***   
       SYM_CHECK            ISYMCK         OVERRIDE    [  1]    ***   
       T3_EXTRAPOL          IT3EXT         OFF         [  0]    ***   
       T4_EXTRAPOL          IT4EXP         OFF         [  0]    ***   
       TAMP_SUM             IEVERY              5               ***   
       TESTSUITE            ITESTS         OFF         [  0]    ***   
       THC                  ITHC           OFF         [  0]    ***   
       THERMOCH             ITHERM         OFF         [  0]    ***   
       TOL_CHOLESK          ITOLCH          10D-  4             ***   
       TP_CC                ITP_CC         OFF         [  0]    ***   
       TP_LAMBDA            ITPLAM            500             x 1e-3  
       TRANGRAD             IRESRM         OFF         [  0]    ***   
       TRANS_INV            ITRAIN         USE         [  0]    ***   
       TREAT_PERT           ITREAT         SIMULTANEOUS[  0]    ***   
       TRIP_ALGORI          ITRALG         NORMAL      [  0]    ***   
       TWOSTATE             ITWOST         OFF         [  0]    ***   
       UIJ_THRESHO          IUIJTH              1               ***   
       UNITS                IUNITS         ANGSTROM    [  0]    ***   
       UNOS                 IUNOS          OFF         [  0]    ***   
       UPDATE_HESS          IHUPDT         ON          [  1]    ***   
       VIBPHASE             ISETPH         STANDARD    [  0]    ***   
       VIBRATION            IVIB           NO          [  0]    ***   
       VIB_ALGORIT          IGEALG         STANDARD    [  0]    ***   
       VNATORB              IVNORB         OFF         [  0]    ***   
       VTRAN                IVTRAN         PARTIAL     [  2]    ***   
       X2CKEY               IX2CKE         MOLVDINT    [  0]    ***   
       XFIELD               IXEFLD              0             x 10-6  
       XFORM_TOL            IXFTOL          10D- 11             ***   
       YFIELD               IYEFLD              0             x 10-6  
       ZFIELD               IZEFLD              0             x 10-6  
       ZSCALE_EXP           IZEXPS         OFF         [  0]    ***   
    -------------------------------------------------------------------
   8 entries found in Z-matrix 
   Rotational constants (in cm-1): 
          0.1971536243             0.2497770423             0.6812003458
   Rotational constants (in MHz): 
       5910.5177910223          7488.1283965206         20421.8754666316
********************************************************************************
   The full molecular point group is C2v .
   The largest Abelian subgroup of the full molecular point group is C2v .
   The computational point group is C2v .
********************************************************************************
--------------------------------------------------------------------------------
   Analysis of internal coordinates specified by Z-matrix 
--------------------------------------------------------------------------------
   *The nuclear repulsion energy is  109.054402746690499 a.u.
   *There are   6 degrees of freedom within the tot. symm. molecular subspace.
   *Z-matrix requests optimization of   7 coordinates.
   *There are   1 positive-negative dihedral angle pairs, 
    resulting in   6 Z-matrix degrees of freedom.
   *The optimization is unconstrained and your Z-matrix is great.
--------------------------------------------------------------------------------


 ----------------------------------------------------------------
         Coordinates used in calculation (QCOMP) 
 ----------------------------------------------------------------
 Z-matrix   Atomic            Coordinates (in bohr)
  Symbol    Number           X              Y              Z
 ----------------------------------------------------------------
     O         8         0.00000000    -0.00000000    -2.82522132
     C         6         0.00000000    -0.00000000    -0.56577739
     C         6         1.48344384    -0.00000000     1.77318803
     C         6        -1.48344384     0.00000000     1.77318803
     H         1         2.41632037     1.72684433     2.33720870
     H         1         2.41632037    -1.72684433     2.33720870
     H         1        -2.41632037    -1.72684433     2.33720870
     H         1        -2.41632037     1.72684433     2.33720870
 ----------------------------------------------------------------

   Interatomic distance matrix (Angstroms) 

                 O             C             C             C             H    
                [ 1]        [ 2]        [ 3]        [ 4]        [ 5]
  O    [ 1]     0.00000
  C    [ 2]     1.19565     0.00000
  C    [ 3]     2.55686     1.46567     0.00000
  C    [ 4]     2.55686     1.46567     1.57001     0.00000
  H    [ 5]     3.15166     2.19771     1.08066     2.27659     0.00000
  H    [ 6]     3.15166     2.19771     1.08066     2.27659     1.82761
  H    [ 7]     3.15166     2.19771     2.27659     1.08066     3.14326
  H    [ 8]     3.15166     2.19771     2.27659     1.08066     2.55732

                 H             H             H    
                [ 6]        [ 7]        [ 8]
  H    [ 6]     0.00000
  H    [ 7]     2.55732     0.00000
  H    [ 8]     3.14326     1.82761     0.00000
   Rotational constants (order x, y, z, in cm-1): 
          0.2497770423             0.1971536243             0.6812003458
   Rotational constants (order x, y, z, in MHz): 
       7488.1283965206          5910.5177910223         20421.8754666316
  natms in mkvmol is                     8
  ierror is                     1
  luz is                     4
  There are  800 basis functions.
 @CHECKOUT-I, Total execution time (CPU/WALL):         0.14/       0.21 seconds.
--executable xjoda finished with status     0 in        0.28 seconds (walltime).
 --invoking executable--
/blue/johnstanton/gh.jones/software/cfour/uhf/40552be6/bin/xnmol
Running with 8 threads/proc

********************************************************************************
                   INPUT FROM MOL FILE                                          
********************************************************************************
INTGRL        1    0    1    0    0    0    0    0    0
         *** CFOUR Program System (Release V0.1) *** 
cyclopropanone CCSD(T)/cc-pCV5Z
    4    2 X  Y       0.10E-08              0    0
   9999.00      3.00
                8.00000000    1    6    1    1    1    1    3    1
O #1             0.000000000000000            -0.000000000000000            -2.825221319951232
   18   10
   164200.00000000000        2.5999999999999998E-005  -6.0000000000000002E-006   0.0000000000000000        0.0000000000000000        0.0000000000000000        0.0000000000000000        0.0000000000000000        0.0000000000000000        0.0000000000000000        0.0000000000000000     
   24590.000000000000        2.0500000000000000E-004  -4.6000000000000000E-005   0.0000000000000000        0.0000000000000000        0.0000000000000000        0.0000000000000000        0.0000000000000000        0.0000000000000000        0.0000000000000000        0.0000000000000000     
   5592.0000000000000        1.0759999999999999E-003  -2.4399999999999999E-004   0.0000000000000000        0.0000000000000000        0.0000000000000000        0.0000000000000000        0.0000000000000000        0.0000000000000000        0.0000000000000000        0.0000000000000000     
   1582.0000000000000        4.5220000000000000E-003  -1.0310000000000000E-003   0.0000000000000000        0.0000000000000000        0.0000000000000000        0.0000000000000000        0.0000000000000000        0.0000000000000000        0.0000000000000000        0.0000000000000000     
   516.10000000000002        1.6108000000000001E-002  -3.6879999999999999E-003   0.0000000000000000        0.0000000000000000        0.0000000000000000        0.0000000000000000        0.0000000000000000        0.0000000000000000        0.0000000000000000        0.0000000000000000     
   187.19999999999999        4.9084999999999997E-002  -1.1514000000000000E-002   0.0000000000000000        0.0000000000000000        0.0000000000000000        0.0000000000000000        0.0000000000000000        0.0000000000000000        0.0000000000000000        0.0000000000000000     
   73.930000000000007       0.12485700000000000       -3.0435000000000000E-002   0.0000000000000000        0.0000000000000000        0.0000000000000000        0.0000000000000000        0.0000000000000000        0.0000000000000000        0.0000000000000000        0.0000000000000000     
   31.219999999999999       0.25168600000000002       -6.8146999999999999E-002   0.0000000000000000        0.0000000000000000        0.0000000000000000        0.0000000000000000        0.0000000000000000        0.0000000000000000        0.0000000000000000        0.0000000000000000     
   13.810000000000000       0.36242000000000002      -0.12036800000000000        0.0000000000000000        0.0000000000000000        0.0000000000000000        0.0000000000000000        0.0000000000000000        0.0000000000000000        0.0000000000000000        0.0000000000000000     
   6.2560000000000002       0.27905099999999999      -0.14826000000000000        0.0000000000000000        0.0000000000000000        0.0000000000000000        0.0000000000000000        0.0000000000000000        0.0000000000000000        0.0000000000000000        0.0000000000000000     
   2.7759999999999998        6.3551999999999997E-002   9.9050000000000006E-003   1.0000000000000000        0.0000000000000000        0.0000000000000000        0.0000000000000000        0.0000000000000000        0.0000000000000000        0.0000000000000000        0.0000000000000000     
   1.1379999999999999        1.0629999999999999E-003  0.38428600000000002        0.0000000000000000        1.0000000000000000        0.0000000000000000        0.0000000000000000        0.0000000000000000        0.0000000000000000        0.0000000000000000        0.0000000000000000     
  0.46000000000000002        1.1440000000000001E-003  0.53680499999999998        0.0000000000000000        0.0000000000000000        1.0000000000000000        0.0000000000000000        0.0000000000000000        0.0000000000000000        0.0000000000000000        0.0000000000000000     
  0.18290000000000001       -4.0000000000000003E-005  0.20268700000000001        0.0000000000000000        0.0000000000000000        0.0000000000000000        1.0000000000000000        0.0000000000000000        0.0000000000000000        0.0000000000000000        0.0000000000000000     
   15.645000000000000        0.0000000000000000        0.0000000000000000        0.0000000000000000        0.0000000000000000        0.0000000000000000        0.0000000000000000        1.0000000000000000        0.0000000000000000        0.0000000000000000        0.0000000000000000     
   35.874000000000002        0.0000000000000000        0.0000000000000000        0.0000000000000000        0.0000000000000000        0.0000000000000000        0.0000000000000000        0.0000000000000000        1.0000000000000000        0.0000000000000000        0.0000000000000000     
   82.259000000000000        0.0000000000000000        0.0000000000000000        0.0000000000000000        0.0000000000000000        0.0000000000000000        0.0000000000000000        0.0000000000000000        0.0000000000000000        1.0000000000000000        0.0000000000000000     
   188.62000000000000        0.0000000000000000        0.0000000000000000        0.0000000000000000        0.0000000000000000        0.0000000000000000        0.0000000000000000        0.0000000000000000        0.0000000000000000        0.0000000000000000        1.0000000000000000     
   12    9
   195.50000000000000        9.1799999999999998E-004   0.0000000000000000        0.0000000000000000        0.0000000000000000        0.0000000000000000        0.0000000000000000        0.0000000000000000        0.0000000000000000        0.0000000000000000     
   46.159999999999997        7.3879999999999996E-003   0.0000000000000000        0.0000000000000000        0.0000000000000000        0.0000000000000000        0.0000000000000000        0.0000000000000000        0.0000000000000000        0.0000000000000000     
   14.580000000000000        3.4958000000000003E-002   0.0000000000000000        0.0000000000000000        0.0000000000000000        0.0000000000000000        0.0000000000000000        0.0000000000000000        0.0000000000000000        0.0000000000000000     
   5.2960000000000003       0.11543100000000001        0.0000000000000000        0.0000000000000000        0.0000000000000000        0.0000000000000000        0.0000000000000000        0.0000000000000000        0.0000000000000000        0.0000000000000000     
   2.0939999999999999       0.25680300000000000        1.0000000000000000        0.0000000000000000        0.0000000000000000        0.0000000000000000        0.0000000000000000        0.0000000000000000        0.0000000000000000        0.0000000000000000     
  0.84709999999999996       0.37393799999999999        0.0000000000000000        1.0000000000000000        0.0000000000000000        0.0000000000000000        0.0000000000000000        0.0000000000000000        0.0000000000000000        0.0000000000000000     
  0.33679999999999999       0.34344700000000000        0.0000000000000000        0.0000000000000000        1.0000000000000000        0.0000000000000000        0.0000000000000000        0.0000000000000000        0.0000000000000000        0.0000000000000000     
  0.12850000000000000       0.12970599999999999        0.0000000000000000        0.0000000000000000        0.0000000000000000        1.0000000000000000        0.0000000000000000        0.0000000000000000        0.0000000000000000        0.0000000000000000     
   14.048999999999999        0.0000000000000000        0.0000000000000000        0.0000000000000000        0.0000000000000000        0.0000000000000000        1.0000000000000000        0.0000000000000000        0.0000000000000000        0.0000000000000000     
   35.445999999999998        0.0000000000000000        0.0000000000000000        0.0000000000000000        0.0000000000000000        0.0000000000000000        0.0000000000000000        1.0000000000000000        0.0000000000000000        0.0000000000000000     
   89.429000000000002        0.0000000000000000        0.0000000000000000        0.0000000000000000        0.0000000000000000        0.0000000000000000        0.0000000000000000        0.0000000000000000        1.0000000000000000        0.0000000000000000     
   225.63000000000000        0.0000000000000000        0.0000000000000000        0.0000000000000000        0.0000000000000000        0.0000000000000000        0.0000000000000000        0.0000000000000000        0.0000000000000000        1.0000000000000000     
    7    7
   5.8789999999999996        1.0000000000000000        0.0000000000000000        0.0000000000000000        0.0000000000000000        0.0000000000000000        0.0000000000000000        0.0000000000000000     
   2.3069999999999999        0.0000000000000000        1.0000000000000000        0.0000000000000000        0.0000000000000000        0.0000000000000000        0.0000000000000000        0.0000000000000000     
  0.90500000000000003        0.0000000000000000        0.0000000000000000        1.0000000000000000        0.0000000000000000        0.0000000000000000        0.0000000000000000        0.0000000000000000     
  0.35499999999999998        0.0000000000000000        0.0000000000000000        0.0000000000000000        1.0000000000000000        0.0000000000000000        0.0000000000000000        0.0000000000000000     
   16.702999999999999        0.0000000000000000        0.0000000000000000        0.0000000000000000        0.0000000000000000        1.0000000000000000        0.0000000000000000        0.0000000000000000     
   47.320000000000000        0.0000000000000000        0.0000000000000000        0.0000000000000000        0.0000000000000000        0.0000000000000000        1.0000000000000000        0.0000000000000000     
   134.05600000000001        0.0000000000000000        0.0000000000000000        0.0000000000000000        0.0000000000000000        0.0000000000000000        0.0000000000000000        1.0000000000000000     
    5    5
   4.0160000000000000        1.0000000000000000        0.0000000000000000        0.0000000000000000        0.0000000000000000        0.0000000000000000     
   1.5540000000000000        0.0000000000000000        1.0000000000000000        0.0000000000000000        0.0000000000000000        0.0000000000000000     
  0.60099999999999998        0.0000000000000000        0.0000000000000000        1.0000000000000000        0.0000000000000000        0.0000000000000000     
   17.353999999999999        0.0000000000000000        0.0000000000000000        0.0000000000000000        1.0000000000000000        0.0000000000000000     
   65.546000000000006        0.0000000000000000        0.0000000000000000        0.0000000000000000        0.0000000000000000        1.0000000000000000     
    1    1
   3.3500000000000001        1.0000000000000000     
    1    1
   1.1890000000000001        1.0000000000000000     
    1    1
   48.578000000000003        1.0000000000000000     
    1    1
   2.3190000000000000        1.0000000000000000     
                6.00000000    1    6    1    1    1    1    3    1
C #2             0.000000000000000            -0.000000000000000            -0.565777388267865
   18   10
   96770.000000000000        2.5000000000000001E-005  -5.0000000000000004E-006   0.0000000000000000        0.0000000000000000        0.0000000000000000        0.0000000000000000        0.0000000000000000        0.0000000000000000        0.0000000000000000        0.0000000000000000     
   14500.000000000000        1.9000000000000001E-004  -4.1000000000000000E-005   0.0000000000000000        0.0000000000000000        0.0000000000000000        0.0000000000000000        0.0000000000000000        0.0000000000000000        0.0000000000000000        0.0000000000000000     
   3300.0000000000000        1.0000000000000000E-003  -2.1300000000000000E-004   0.0000000000000000        0.0000000000000000        0.0000000000000000        0.0000000000000000        0.0000000000000000        0.0000000000000000        0.0000000000000000        0.0000000000000000     
   935.79999999999995        4.1830000000000001E-003  -8.9700000000000001E-004   0.0000000000000000        0.0000000000000000        0.0000000000000000        0.0000000000000000        0.0000000000000000        0.0000000000000000        0.0000000000000000        0.0000000000000000     
   306.19999999999999        1.4859000000000001E-002  -3.1870000000000002E-003   0.0000000000000000        0.0000000000000000        0.0000000000000000        0.0000000000000000        0.0000000000000000        0.0000000000000000        0.0000000000000000        0.0000000000000000     
   111.30000000000000        4.5301000000000001E-002  -9.9609999999999994E-003   0.0000000000000000        0.0000000000000000        0.0000000000000000        0.0000000000000000        0.0000000000000000        0.0000000000000000        0.0000000000000000        0.0000000000000000     
   43.899999999999999       0.11650400000000000       -2.6374999999999999E-002   0.0000000000000000        0.0000000000000000        0.0000000000000000        0.0000000000000000        0.0000000000000000        0.0000000000000000        0.0000000000000000        0.0000000000000000     
   18.399999999999999       0.24024899999999999       -6.0000999999999999E-002   0.0000000000000000        0.0000000000000000        0.0000000000000000        0.0000000000000000        0.0000000000000000        0.0000000000000000        0.0000000000000000        0.0000000000000000     
   8.0540000000000003       0.35879899999999998      -0.10682500000000000        0.0000000000000000        0.0000000000000000        0.0000000000000000        0.0000000000000000        0.0000000000000000        0.0000000000000000        0.0000000000000000        0.0000000000000000     
   3.6370000000000000       0.29394100000000001      -0.14416599999999999        0.0000000000000000        0.0000000000000000        0.0000000000000000        0.0000000000000000        0.0000000000000000        0.0000000000000000        0.0000000000000000        0.0000000000000000     
   1.6559999999999999        7.7664999999999998E-002  -2.4644200000000002E-002   1.0000000000000000        0.0000000000000000        0.0000000000000000        0.0000000000000000        0.0000000000000000        0.0000000000000000        0.0000000000000000        0.0000000000000000     
  0.63329999999999997        2.3330000000000000E-003  0.34900900000000001        0.0000000000000000        1.0000000000000000        0.0000000000000000        0.0000000000000000        0.0000000000000000        0.0000000000000000        0.0000000000000000        0.0000000000000000     
  0.25450000000000000        5.0500000000000002E-004  0.55873700000000004        0.0000000000000000        0.0000000000000000        1.0000000000000000        0.0000000000000000        0.0000000000000000        0.0000000000000000        0.0000000000000000        0.0000000000000000     
  0.10190000000000000        3.0000000000000001E-005  0.22810200000000000        0.0000000000000000        0.0000000000000000        0.0000000000000000        1.0000000000000000        0.0000000000000000        0.0000000000000000        0.0000000000000000        0.0000000000000000     
   9.1850000000000005        0.0000000000000000        0.0000000000000000        0.0000000000000000        0.0000000000000000        0.0000000000000000        0.0000000000000000        1.0000000000000000        0.0000000000000000        0.0000000000000000        0.0000000000000000     
   20.795000000000002        0.0000000000000000        0.0000000000000000        0.0000000000000000        0.0000000000000000        0.0000000000000000        0.0000000000000000        0.0000000000000000        1.0000000000000000        0.0000000000000000        0.0000000000000000     
   47.079999999999998        0.0000000000000000        0.0000000000000000        0.0000000000000000        0.0000000000000000        0.0000000000000000        0.0000000000000000        0.0000000000000000        0.0000000000000000        1.0000000000000000        0.0000000000000000     
   106.58799999999999        0.0000000000000000        0.0000000000000000        0.0000000000000000        0.0000000000000000        0.0000000000000000        0.0000000000000000        0.0000000000000000        0.0000000000000000        0.0000000000000000        1.0000000000000000     
   12    9
   101.80000000000000        8.9099999999999997E-004   0.0000000000000000        0.0000000000000000        0.0000000000000000        0.0000000000000000        0.0000000000000000        0.0000000000000000        0.0000000000000000        0.0000000000000000     
   24.039999999999999        6.9760000000000004E-003   0.0000000000000000        0.0000000000000000        0.0000000000000000        0.0000000000000000        0.0000000000000000        0.0000000000000000        0.0000000000000000        0.0000000000000000     
   7.5709999999999997        3.1669000000000003E-002   0.0000000000000000        0.0000000000000000        0.0000000000000000        0.0000000000000000        0.0000000000000000        0.0000000000000000        0.0000000000000000        0.0000000000000000     
   2.7320000000000002       0.10400600000000000        0.0000000000000000        0.0000000000000000        0.0000000000000000        0.0000000000000000        0.0000000000000000        0.0000000000000000        0.0000000000000000        0.0000000000000000     
   1.0850000000000000       0.24163299999999999        1.0000000000000000        0.0000000000000000        0.0000000000000000        0.0000000000000000        0.0000000000000000        0.0000000000000000        0.0000000000000000        0.0000000000000000     
  0.44960000000000000       0.37194600000000000        0.0000000000000000        1.0000000000000000        0.0000000000000000        0.0000000000000000        0.0000000000000000        0.0000000000000000        0.0000000000000000        0.0000000000000000     
  0.18759999999999999       0.35420000000000001        0.0000000000000000        0.0000000000000000        1.0000000000000000        0.0000000000000000        0.0000000000000000        0.0000000000000000        0.0000000000000000        0.0000000000000000     
   7.6060000000000003E-002  0.13156799999999999        0.0000000000000000        0.0000000000000000        0.0000000000000000        1.0000000000000000        0.0000000000000000        0.0000000000000000        0.0000000000000000        0.0000000000000000     
   7.6680000000000001        0.0000000000000000        0.0000000000000000        0.0000000000000000        0.0000000000000000        0.0000000000000000        1.0000000000000000        0.0000000000000000        0.0000000000000000        0.0000000000000000     
   19.484000000000002        0.0000000000000000        0.0000000000000000        0.0000000000000000        0.0000000000000000        0.0000000000000000        0.0000000000000000        1.0000000000000000        0.0000000000000000        0.0000000000000000     
   49.509999999999998        0.0000000000000000        0.0000000000000000        0.0000000000000000        0.0000000000000000        0.0000000000000000        0.0000000000000000        0.0000000000000000        1.0000000000000000        0.0000000000000000     
   125.80400000000000        0.0000000000000000        0.0000000000000000        0.0000000000000000        0.0000000000000000        0.0000000000000000        0.0000000000000000        0.0000000000000000        0.0000000000000000        1.0000000000000000     
    7    7
   3.1339999999999999        1.0000000000000000        0.0000000000000000        0.0000000000000000        0.0000000000000000        0.0000000000000000        0.0000000000000000        0.0000000000000000     
   1.2330000000000001        0.0000000000000000        1.0000000000000000        0.0000000000000000        0.0000000000000000        0.0000000000000000        0.0000000000000000        0.0000000000000000     
  0.48499999999999999        0.0000000000000000        0.0000000000000000        1.0000000000000000        0.0000000000000000        0.0000000000000000        0.0000000000000000        0.0000000000000000     
  0.19100000000000000        0.0000000000000000        0.0000000000000000        0.0000000000000000        1.0000000000000000        0.0000000000000000        0.0000000000000000        0.0000000000000000     
   10.009000000000000        0.0000000000000000        0.0000000000000000        0.0000000000000000        0.0000000000000000        1.0000000000000000        0.0000000000000000        0.0000000000000000     
   28.065000000000001        0.0000000000000000        0.0000000000000000        0.0000000000000000        0.0000000000000000        0.0000000000000000        1.0000000000000000        0.0000000000000000     
   78.694999999999993        0.0000000000000000        0.0000000000000000        0.0000000000000000        0.0000000000000000        0.0000000000000000        0.0000000000000000        1.0000000000000000     
    5    5
   2.0059999999999998        1.0000000000000000        0.0000000000000000        0.0000000000000000        0.0000000000000000        0.0000000000000000     
  0.83799999999999997        0.0000000000000000        1.0000000000000000        0.0000000000000000        0.0000000000000000        0.0000000000000000     
  0.34999999999999998        0.0000000000000000        0.0000000000000000        1.0000000000000000        0.0000000000000000        0.0000000000000000     
   11.693000000000000        0.0000000000000000        0.0000000000000000        0.0000000000000000        1.0000000000000000        0.0000000000000000     
   41.569000000000003        0.0000000000000000        0.0000000000000000        0.0000000000000000        0.0000000000000000        1.0000000000000000     
    1    1
   1.7529999999999999        1.0000000000000000     
    1    1
  0.67800000000000005        1.0000000000000000     
    1    1
   32.780000000000001        1.0000000000000000     
    1    1
   1.2589999999999999        1.0000000000000000     
                6.00000000    1    6    1    1    1    1    3    1
C #3             1.483443837510281            -0.000000000000000             1.773188030512194
   18   10
   96770.000000000000        2.5000000000000001E-005  -5.0000000000000004E-006   0.0000000000000000        0.0000000000000000        0.0000000000000000        0.0000000000000000        0.0000000000000000        0.0000000000000000        0.0000000000000000        0.0000000000000000     
   14500.000000000000        1.9000000000000001E-004  -4.1000000000000000E-005   0.0000000000000000        0.0000000000000000        0.0000000000000000        0.0000000000000000        0.0000000000000000        0.0000000000000000        0.0000000000000000        0.0000000000000000     
   3300.0000000000000        1.0000000000000000E-003  -2.1300000000000000E-004   0.0000000000000000        0.0000000000000000        0.0000000000000000        0.0000000000000000        0.0000000000000000        0.0000000000000000        0.0000000000000000        0.0000000000000000     
   935.79999999999995        4.1830000000000001E-003  -8.9700000000000001E-004   0.0000000000000000        0.0000000000000000        0.0000000000000000        0.0000000000000000        0.0000000000000000        0.0000000000000000        0.0000000000000000        0.0000000000000000     
   306.19999999999999        1.4859000000000001E-002  -3.1870000000000002E-003   0.0000000000000000        0.0000000000000000        0.0000000000000000        0.0000000000000000        0.0000000000000000        0.0000000000000000        0.0000000000000000        0.0000000000000000     
   111.30000000000000        4.5301000000000001E-002  -9.9609999999999994E-003   0.0000000000000000        0.0000000000000000        0.0000000000000000        0.0000000000000000        0.0000000000000000        0.0000000000000000        0.0000000000000000        0.0000000000000000     
   43.899999999999999       0.11650400000000000       -2.6374999999999999E-002   0.0000000000000000        0.0000000000000000        0.0000000000000000        0.0000000000000000        0.0000000000000000        0.0000000000000000        0.0000000000000000        0.0000000000000000     
   18.399999999999999       0.24024899999999999       -6.0000999999999999E-002   0.0000000000000000        0.0000000000000000        0.0000000000000000        0.0000000000000000        0.0000000000000000        0.0000000000000000        0.0000000000000000        0.0000000000000000     
   8.0540000000000003       0.35879899999999998      -0.10682500000000000        0.0000000000000000        0.0000000000000000        0.0000000000000000        0.0000000000000000        0.0000000000000000        0.0000000000000000        0.0000000000000000        0.0000000000000000     
   3.6370000000000000       0.29394100000000001      -0.14416599999999999        0.0000000000000000        0.0000000000000000        0.0000000000000000        0.0000000000000000        0.0000000000000000        0.0000000000000000        0.0000000000000000        0.0000000000000000     
   1.6559999999999999        7.7664999999999998E-002  -2.4644200000000002E-002   1.0000000000000000        0.0000000000000000        0.0000000000000000        0.0000000000000000        0.0000000000000000        0.0000000000000000        0.0000000000000000        0.0000000000000000     
  0.63329999999999997        2.3330000000000000E-003  0.34900900000000001        0.0000000000000000        1.0000000000000000        0.0000000000000000        0.0000000000000000        0.0000000000000000        0.0000000000000000        0.0000000000000000        0.0000000000000000     
  0.25450000000000000        5.0500000000000002E-004  0.55873700000000004        0.0000000000000000        0.0000000000000000        1.0000000000000000        0.0000000000000000        0.0000000000000000        0.0000000000000000        0.0000000000000000        0.0000000000000000     
  0.10190000000000000        3.0000000000000001E-005  0.22810200000000000        0.0000000000000000        0.0000000000000000        0.0000000000000000        1.0000000000000000        0.0000000000000000        0.0000000000000000        0.0000000000000000        0.0000000000000000     
   9.1850000000000005        0.0000000000000000        0.0000000000000000        0.0000000000000000        0.0000000000000000        0.0000000000000000        0.0000000000000000        1.0000000000000000        0.0000000000000000        0.0000000000000000        0.0000000000000000     
   20.795000000000002        0.0000000000000000        0.0000000000000000        0.0000000000000000        0.0000000000000000        0.0000000000000000        0.0000000000000000        0.0000000000000000        1.0000000000000000        0.0000000000000000        0.0000000000000000     
   47.079999999999998        0.0000000000000000        0.0000000000000000        0.0000000000000000        0.0000000000000000        0.0000000000000000        0.0000000000000000        0.0000000000000000        0.0000000000000000        1.0000000000000000        0.0000000000000000     
   106.58799999999999        0.0000000000000000        0.0000000000000000        0.0000000000000000        0.0000000000000000        0.0000000000000000        0.0000000000000000        0.0000000000000000        0.0000000000000000        0.0000000000000000        1.0000000000000000     
   12    9
   101.80000000000000        8.9099999999999997E-004   0.0000000000000000        0.0000000000000000        0.0000000000000000        0.0000000000000000        0.0000000000000000        0.0000000000000000        0.0000000000000000        0.0000000000000000     
   24.039999999999999        6.9760000000000004E-003   0.0000000000000000        0.0000000000000000        0.0000000000000000        0.0000000000000000        0.0000000000000000        0.0000000000000000        0.0000000000000000        0.0000000000000000     
   7.5709999999999997        3.1669000000000003E-002   0.0000000000000000        0.0000000000000000        0.0000000000000000        0.0000000000000000        0.0000000000000000        0.0000000000000000        0.0000000000000000        0.0000000000000000     
   2.7320000000000002       0.10400600000000000        0.0000000000000000        0.0000000000000000        0.0000000000000000        0.0000000000000000        0.0000000000000000        0.0000000000000000        0.0000000000000000        0.0000000000000000     
   1.0850000000000000       0.24163299999999999        1.0000000000000000        0.0000000000000000        0.0000000000000000        0.0000000000000000        0.0000000000000000        0.0000000000000000        0.0000000000000000        0.0000000000000000     
  0.44960000000000000       0.37194600000000000        0.0000000000000000        1.0000000000000000        0.0000000000000000        0.0000000000000000        0.0000000000000000        0.0000000000000000        0.0000000000000000        0.0000000000000000     
  0.18759999999999999       0.35420000000000001        0.0000000000000000        0.0000000000000000        1.0000000000000000        0.0000000000000000        0.0000000000000000        0.0000000000000000        0.0000000000000000        0.0000000000000000     
   7.6060000000000003E-002  0.13156799999999999        0.0000000000000000        0.0000000000000000        0.0000000000000000        1.0000000000000000        0.0000000000000000        0.0000000000000000        0.0000000000000000        0.0000000000000000     
   7.6680000000000001        0.0000000000000000        0.0000000000000000        0.0000000000000000        0.0000000000000000        0.0000000000000000        1.0000000000000000        0.0000000000000000        0.0000000000000000        0.0000000000000000     
   19.484000000000002        0.0000000000000000        0.0000000000000000        0.0000000000000000        0.0000000000000000        0.0000000000000000        0.0000000000000000        1.0000000000000000        0.0000000000000000        0.0000000000000000     
   49.509999999999998        0.0000000000000000        0.0000000000000000        0.0000000000000000        0.0000000000000000        0.0000000000000000        0.0000000000000000        0.0000000000000000        1.0000000000000000        0.0000000000000000     
   125.80400000000000        0.0000000000000000        0.0000000000000000        0.0000000000000000        0.0000000000000000        0.0000000000000000        0.0000000000000000        0.0000000000000000        0.0000000000000000        1.0000000000000000     
    7    7
   3.1339999999999999        1.0000000000000000        0.0000000000000000        0.0000000000000000        0.0000000000000000        0.0000000000000000        0.0000000000000000        0.0000000000000000     
   1.2330000000000001        0.0000000000000000        1.0000000000000000        0.0000000000000000        0.0000000000000000        0.0000000000000000        0.0000000000000000        0.0000000000000000     
  0.48499999999999999        0.0000000000000000        0.0000000000000000        1.0000000000000000        0.0000000000000000        0.0000000000000000        0.0000000000000000        0.0000000000000000     
  0.19100000000000000        0.0000000000000000        0.0000000000000000        0.0000000000000000        1.0000000000000000        0.0000000000000000        0.0000000000000000        0.0000000000000000     
   10.009000000000000        0.0000000000000000        0.0000000000000000        0.0000000000000000        0.0000000000000000        1.0000000000000000        0.0000000000000000        0.0000000000000000     
   28.065000000000001        0.0000000000000000        0.0000000000000000        0.0000000000000000        0.0000000000000000        0.0000000000000000        1.0000000000000000        0.0000000000000000     
   78.694999999999993        0.0000000000000000        0.0000000000000000        0.0000000000000000        0.0000000000000000        0.0000000000000000        0.0000000000000000        1.0000000000000000     
    5    5
   2.0059999999999998        1.0000000000000000        0.0000000000000000        0.0000000000000000        0.0000000000000000        0.0000000000000000     
  0.83799999999999997        0.0000000000000000        1.0000000000000000        0.0000000000000000        0.0000000000000000        0.0000000000000000     
  0.34999999999999998        0.0000000000000000        0.0000000000000000        1.0000000000000000        0.0000000000000000        0.0000000000000000     
   11.693000000000000        0.0000000000000000        0.0000000000000000        0.0000000000000000        1.0000000000000000        0.0000000000000000     
   41.569000000000003        0.0000000000000000        0.0000000000000000        0.0000000000000000        0.0000000000000000        1.0000000000000000     
    1    1
   1.7529999999999999        1.0000000000000000     
    1    1
  0.67800000000000005        1.0000000000000000     
    1    1
   32.780000000000001        1.0000000000000000     
    1    1
   1.2589999999999999        1.0000000000000000     
                1.00000000    1    5    1    1    1    1    1
H #4             2.416320371480687             1.726844334427506             2.337208697737311
    8    5
   402.00000000000000        2.7900000000000001E-004   0.0000000000000000        0.0000000000000000        0.0000000000000000        0.0000000000000000     
   60.240000000000002        2.1649999999999998E-003   0.0000000000000000        0.0000000000000000        0.0000000000000000        0.0000000000000000     
   13.730000000000000        1.1200999999999999E-002   0.0000000000000000        0.0000000000000000        0.0000000000000000        0.0000000000000000     
   3.9049999999999998        4.4878000000000001E-002   0.0000000000000000        0.0000000000000000        0.0000000000000000        0.0000000000000000     
   1.2829999999999999       0.14229900000000001        1.0000000000000000        0.0000000000000000        0.0000000000000000        0.0000000000000000     
  0.46550000000000002       0.33097900000000002        0.0000000000000000        1.0000000000000000        0.0000000000000000        0.0000000000000000     
  0.18110000000000001       0.43626900000000002        0.0000000000000000        0.0000000000000000        1.0000000000000000        0.0000000000000000     
   7.2789999999999994E-002  0.17644000000000001        0.0000000000000000        0.0000000000000000        0.0000000000000000        1.0000000000000000     
    4    4
   4.5160000000000000        1.0000000000000000        0.0000000000000000        0.0000000000000000        0.0000000000000000     
   1.7120000000000000        0.0000000000000000        1.0000000000000000        0.0000000000000000        0.0000000000000000     
  0.64900000000000002        0.0000000000000000        0.0000000000000000        1.0000000000000000        0.0000000000000000     
  0.24600000000000000        0.0000000000000000        0.0000000000000000        0.0000000000000000        1.0000000000000000     
    3    3
   2.9500000000000002        1.0000000000000000        0.0000000000000000        0.0000000000000000     
   1.2060000000000000        0.0000000000000000        1.0000000000000000        0.0000000000000000     
  0.49299999999999999        0.0000000000000000        0.0000000000000000        1.0000000000000000     
    2    2
   2.5059999999999998        1.0000000000000000        0.0000000000000000     
  0.87500000000000000        0.0000000000000000        1.0000000000000000     
    1    1
   2.3580000000000001        1.0000000000000000     
FINISH
                                                                                
********************************************************************************

ONE- AND TWO-ELECTRON INTEGRALS OVER SYMMETRY-ADAPTED AOS ARE CALCULATED.

SPHERICAL HARMONICS ARE USED.

REFLECTION IN THE YZ-PLANE
REFLECTION IN THE XZ-PLANE

INTEGRALS LESS THAN 1e-14 ARE NEGLECTED.

One-electron integrals took 0.096 seconds

  @TWOEL-I,  712819658 INTEGRALS OF SYMMETRY TYPE  I I I I
  @TWOEL-I, 3485139774 INTEGRALS OF SYMMETRY TYPE  I J I J
  @TWOEL-I, 1802483797 INTEGRALS OF SYMMETRY TYPE  I I J J
  @TWOEL-I, 3162816461 INTEGRALS OF SYMMETRY TYPE  I J K L
  @TWOEL-I, TOTAL NUMBER OF 2-E INTEGRALS 9163259690

Two-electron integrals took 70.902 seconds

Nuclear Repulsion Energy: 109.0544027466906

Nuclear repulsion energy: 109.0544027466906
--executable xnmol finished with status     0 in       71.31 seconds (walltime).
 --invoking executable--
/blue/johnstanton/gh.jones/software/cfour/uhf/40552be6/bin/xnscf
Running with 8 threads/proc

There are 800 functions in the AO basis

There are 4 irreducible representations:
    Irrep 1 has 255 functions
    Irrep 2 has 215 functions
    Irrep 3 has 180 functions
    Irrep 4 has 150 functions

Parameters for SCF calculation:

        SCF reference function: RHF
  Maximum number of iterations: 500
     Full symmetry point group: C2v 
     Computational point group: C2v 
        Initial density matrix: MOREAD
     SCF convergence tolerance: 10**(-9)
 DIIS convergence acceleration: ON
         Latest start for DIIS: 2
                    DIIS order: 10

Smallest overlap matrix eigenvalues:
    Symmetry       Eigenvalue
           1  2.3174933657e-06 (warning)
           2  4.3363222645e-06 (warning)
           3  7.0027303312e-05 (warning)
           4  5.5636065909e-05 (warning)

Occupancies from JOBARC: [8,4,2,1]

Initial guess orbitals from core Hamiltonian.

Occupancies from core Hamiltonian: [9,4,2,0]

--------------------------------------------------------------------
Iteration         Total Energy            Largest Density Difference
--------------------------------------------------------------------
Current occupation vector: [8,4,2,1]
     1             -140.454700316943104      1.931361545218660e+02
Current occupation vector: [8,4,2,1]
     2             -150.760656766212549      1.930675044935372e+02
Current occupation vector: [8,4,2,1]
     3             -130.798427618905748      4.875664432265643e+00
Current occupation vector: [8,4,2,1]
     4             -159.009356785237742      8.635782149537227e-01
Current occupation vector: [8,4,2,1]
     5             -172.713492368397681      2.591328289438880e+00
Current occupation vector: [8,4,2,1]
     6             -182.781762673423202      8.595940550097372e-01
Current occupation vector: [8,4,2,1]
     7             -187.673691383390633      8.631719076138914e-01
Current occupation vector: [8,4,2,1]
     8             -190.256924928032333      6.117377228345604e-01
Current occupation vector: [8,4,2,1]
     9             -190.791822329817194      1.456524440992277e-01
Current occupation vector: [8,4,2,1]
    10             -190.808548445063650      5.157120498354661e-02
Current occupation vector: [8,4,2,1]
    11             -190.810926310159346      4.072892088816782e-02
Current occupation vector: [8,4,2,1]
    12             -190.811612108305667      1.902563233381904e-02
Current occupation vector: [8,4,2,1]
    13             -190.811767714740881      8.139186539428245e-03
Current occupation vector: [8,4,2,1]
    14             -190.811785266580671      1.354433945032429e-03
Current occupation vector: [8,4,2,1]
    15             -190.811786186491247      2.953074932690036e-04
Current occupation vector: [8,4,2,1]
    16             -190.811786230914947      5.157654002774237e-05
Current occupation vector: [8,4,2,1]
    17             -190.811786233408213      6.915958197614702e-06
Current occupation vector: [8,4,2,1]
    18             -190.811786233524856      1.300792774272530e-06
Current occupation vector: [8,4,2,1]
    19             -190.811786233529745      4.269321406957793e-07
Current occupation vector: [8,4,2,1]
    20             -190.811786233529858      1.973522234521852e-07
Current occupation vector: [8,4,2,1]
    21             -190.811786233534690      4.291042104975773e-08
Current occupation vector: [8,4,2,1]
    22             -190.811786233529119      2.413566679848600e-09
Current occupation vector: [8,4,2,1]
    23             -190.811786233528551      6.974122945813122e-10

SCF has converged.

Total electron number: 29.99999999999814

Final occupancies: [8,4,2,1]

E(SCF) = -190.81178623353014

Orbital eigenvalues (alpha, 1H = 27.2113834 eV)

       MO #        E(hartree)               E(eV)           FULLSYM    COMPSYM
       ----   --------------------   --------------------   -------   ---------
    1     1         -20.5657446282        -559.6223619849     A1       A1   (1)
    2     2         -11.3478262957        -308.7900520895     A1       A1   (1)
    3     3         -11.2544095900        -306.2480542945     A1       A1   (1)
    4   256         -11.2539195564        -306.2347198015     B1       B1   (2)
    5     4          -1.4031849222         -38.1826028998     A1       A1   (1)
    6     5          -1.1560996004         -31.4590694751     A1       A1   (1)
    7   257          -0.8680250636         -23.6201628070     B1       B1   (2)
    8     6          -0.7604303188         -20.6923609536     A1       A1   (1)
    9   471          -0.6799077275         -18.5012298485     B2       B2   (3)
   10     7          -0.6737642436         -18.3340571542     A1       A1   (1)
   11   258          -0.6132778978         -16.6881400086     B1       B1   (2)
   12   651          -0.5538565333         -15.0712024771     A2       A2   (4)
   13   472          -0.5189811552         -14.1221951918     B2       B2   (3)
   14     8          -0.4679386162         -12.7332570934     A1       A1   (1)
   15   259          -0.3905700916         -10.6279525064     B1       B1   (2)
  +++++++++++++++++++++++++++++++++++++++++++++++++++++++++++++++++++++++++++++
   16     9           0.0862980364           2.3482889547     A1       A1   (1)
   17   473           0.0977528538           2.6599903830     B2       B2   (3)
   18   260           0.1044461470           2.8421241512     B1       B1   (2)
   19    10           0.1375489504           3.7428972250     A1       A1   (1)
   20   474           0.1448110832           3.9405099056     B2       B2   (3)
   21   652           0.1532087998           4.1690233920     A2       A2   (4)
   22    11           0.1867097842           5.0806315221     A1       A1   (1)
   23   261           0.1897612497           5.1636661196     B1       B1   (2)
   24    12           0.2124501782           5.7810632528     A1       A1   (1)
   25   262           0.2378522643           6.4722891573     B1       B1   (2)
   26   475           0.2404706386           6.5435387447     B2       B2   (3)
   27   263           0.2729673802           7.4278200387     B1       B1   (2)
   28   653           0.2885040936           7.8505955032     A2       A2   (4)
   29   476           0.3042963038           8.2803233888     B2       B2   (3)
   30    13           0.3282754738           8.9328297791     A1       A1   (1)
   31   264           0.3607260424           9.8158546417     B1       B1   (2)
   32    14           0.3736525612          10.1676031008     A1       A1   (1)
   33   477           0.3891237707          10.5885961141     B2       B2   (3)
   34    15           0.3986315589          10.8473161854     A1       A1   (1)
   35   265           0.4034277145          10.9778262124     B1       B1   (2)
   36    16           0.4305557957          11.7160188305     A1       A1   (1)
   37   654           0.4486080882          12.2072466841     A2       A2   (4)
   38   266           0.4635295591          12.6132805492     B1       B1   (2)
   39    17           0.4740477642          12.8994954611     A1       A1   (1)
   40   478           0.4857576167          13.2181367466     B2       B2   (3)
   41   267           0.5450739352          14.8322158322     B1       B1   (2)
   42    18           0.5694073117          15.4943606703     A1       A1   (1)
   43    19           0.5850319809          15.9195295343     A1       A1   (1)
   44   479           0.5982087291          16.2780870819     B2       B2   (3)
   45   268           0.6061192781          16.4933440635     B1       B1   (2)
   46   480           0.6100034716          16.5990383421     B2       B2   (3)
   47   655           0.6317183922          17.1899313710     A2       A2   (4)
   48   656           0.6478788891          17.6296808483     A2       A2   (4)
   49    20           0.6639213821          18.0662192757     A1       A1   (1)
   50   657           0.6792836948          18.4842490554     A2       A2   (4)
   51   269           0.6870562927          18.6957521990     B1       B1   (2)
   52   270           0.7094979454          19.3064206148     B1       B1   (2)
   53    21           0.7108951598          19.3444407498     A1       A1   (1)
   54   481           0.7549816368          20.5440947794     B2       B2   (3)
   55    22           0.7590005047          20.6534537344     A1       A1   (1)
   56   271           0.7922741625          21.5588759928     B1       B1   (2)
   57    23           0.8264663931          22.4892938900     A1       A1   (1)
   58   482           0.8298324260          22.5808883026     B2       B2   (3)
   59   658           0.8443477394          22.9758700602     A2       A2   (4)
   60    24           0.8462141398          23.0266573974     A1       A1   (1)
   61   483           0.8566828871          23.3115264923     B2       B2   (3)
   62   272           0.8572388575          23.3266552176     B1       B1   (2)
   63   273           0.8831369668          24.0313785986     B1       B1   (2)
   64   274           0.9471716517          25.7738509600     B1       B1   (2)
   65   659           0.9486873027          25.8150939199     A2       A2   (4)
   66    25           0.9533071570          25.9408065472     A1       A1   (1)
   67   484           0.9761806620          26.5632262616     B2       B2   (3)
   68    26           0.9786624020          26.6307578401     A1       A1   (1)
   69    27           0.9952054611          27.0809173636     A1       A1   (1)
   70   485           1.0190695674          27.7302927088     B2       B2   (3)
   71   275           1.0559787061          28.7346414340     B1       B1   (2)
   72    28           1.0835830613          29.4857941271     A1       A1   (1)
   73   660           1.1154043452          30.3516952834     A2       A2   (4)
   74   276           1.1199908119          30.4764993857     B1       B1   (2)
   75    29           1.1252589245          30.6198520180     A1       A1   (1)
   76   486           1.1346648288          30.8757996873     B2       B2   (3)
   77   487           1.1641990180          31.6794658317     B2       B2   (3)
   78   661           1.1847232255          32.2379579109     A2       A2   (4)
   79    30           1.2490089910          33.9872625243     A1       A1   (1)
   80   277           1.2550292743          34.1510827602     B1       B1   (2)
   81   278           1.3038841960          35.4804927655     B1       B1   (2)
   82    31           1.3333738476          36.2829469828     A1       A1   (1)
   83   662           1.3398735022          36.4598115772     A2       A2   (4)
   84   488           1.3668782998          37.1946494765     B2       B2   (3)
   85    32           1.3692600661          37.2594606330     A1       A1   (1)
   86   279           1.3893326746          37.8056640775     B1       B1   (2)
   87   663           1.4184097962          38.5968927834     A2       A2   (4)
   88    33           1.4292161657          38.8909490469     A1       A1   (1)
   89    34           1.4459759796          39.3470067668     A1       A1   (1)
   90    35           1.4989213666          40.7877239936     A1       A1   (1)
   91   280           1.5280429611          41.5801628666     B1       B1   (2)
   92   664           1.5302043235          41.6389765278     A2       A2   (4)
   93   489           1.5468460671          42.0918213915     B2       B2   (3)
   94   665           1.5502128757          42.1834369111     A2       A2   (4)
   95   281           1.5969544194          43.4553389784     B1       B1   (2)
   96   490           1.6000077059          43.5384231287     B2       B2   (3)
   97   491           1.6071294211          43.7322148503     B2       B2   (3)
   98    36           1.6107520711          43.8307921688     A1       A1   (1)
   99   492           1.6690768662          45.4178905289     B2       B2   (3)
  100   282           1.6821469232          45.7735448629     B1       B1   (2)
  101    37           1.7006629322          46.2773910814     A1       A1   (1)
  102   666           1.7497088904          47.6119994541     A2       A2   (4)
  103   283           1.7505209817          47.6340975824     B1       B1   (2)
  104    38           1.7876131157          48.6434258632     A1       A1   (1)
  105   284           1.8027334350          49.0548706688     B1       B1   (2)
  106   667           1.8073966109          49.1817621352     A2       A2   (4)
  107   493           1.8246963907          49.6525130758     B2       B2   (3)
  108   494           1.8403614695          50.0787815414     B2       B2   (3)
  109   285           1.8538620232          50.4461502845     B1       B1   (2)
  110    39           1.8938011299          51.5329486278     A1       A1   (1)
  111   286           1.8973633473          51.6298814924     B1       B1   (2)
  112   495           1.9135981454          52.0716528088     B2       B2   (3)
  113   668           1.9166554685          52.1548467985     A2       A2   (4)
  114    40           1.9504251905          53.0737676520     A1       A1   (1)
  115    41           1.9696110896          53.5958425087     A1       A1   (1)
  116   669           1.9718726838          53.6573836156     A2       A2   (4)
  117   496           1.9925890551          54.2211047375     B2       B2   (3)
  118   287           2.0348121498          55.3700535551     B1       B1   (2)
  119    42           2.0448628735          55.6435476519     A1       A1   (1)
  120   288           2.0557768662          55.9405324911     B1       B1   (2)
  121    43           2.0709469974          56.3533327479     A1       A1   (1)
  122    44           2.1173651443          57.6164347390     A1       A1   (1)
  123   497           2.1432745814          58.3214663664     B2       B2   (3)
  124   670           2.1558116935          58.6626185305     A2       A2   (4)
  125    45           2.1832114767          59.4082045344     A1       A1   (1)
  126   289           2.1902145650          59.5987682576     B1       B1   (2)
  127   498           2.2116270819          60.1814324639     B2       B2   (3)
  128    46           2.2187203196          60.3744492736     A1       A1   (1)
  129   290           2.2210352646          60.4374421287     B1       B1   (2)
  130   671           2.2361548518          60.8488670154     A2       A2   (4)
  131    47           2.2513396367          61.2620660172     A1       A1   (1)
  132   291           2.2665023675          61.6746648980     B1       B1   (2)
  133   499           2.2797475077          62.0350834883     B2       B2   (3)
  134   672           2.2868701041          62.2288991900     A2       A2   (4)
  135    48           2.3176856727          63.0674334411     A1       A1   (1)
  136   292           2.3664512295          64.3944117044     B1       B1   (2)
  137   500           2.3858156182          64.9213435097     B2       B2   (3)
  138   293           2.4241673586          65.9649474218     B1       B1   (2)
  139   673           2.4603362775          66.9491537408     A2       A2   (4)
  140    49           2.4631186693          67.0248664702     A1       A1   (1)
  141    50           2.4990845803          68.0035486641     A1       A1   (1)
  142   294           2.5226115453          68.6437499286     B1       B1   (2)
  143   295           2.5809369370          70.2308645252     B1       B1   (2)
  144   501           2.6099847836          71.0212966154     B2       B2   (3)
  145    51           2.6188983548          71.2638472168     A1       A1   (1)
  146   502           2.6332952079          71.6556055086     B2       B2   (3)
  147   674           2.7114677357          73.7827881342     A2       A2   (4)
  148   503           2.7297403874          74.2800122632     B2       B2   (3)
  149   504           2.7668109629          75.2887539061     B2       B2   (3)
  150   296           2.7698367026          75.3710884696     B1       B1   (2)
  151    52           2.8093489319          76.4462708896     A1       A1   (1)
  152   297           2.8237633714          76.8385077296     B1       B1   (2)
  153    53           2.8534190187          77.6454789176     A1       A1   (1)
  154   675           2.8644433580          77.9454664409     A2       A2   (4)
  155   298           2.8650991134          77.9633104545     B1       B1   (2)
  156   505           2.8861175298          78.5352506401     B2       B2   (3)
  157   506           3.0675186474          83.4714260022     B2       B2   (3)
  158    54           3.0918155438          84.1325781656     A1       A1   (1)
  159    55           3.1174002516          84.8287734578     A1       A1   (1)
  160   299           3.1187642752          84.8658904259     B1       B1   (2)
  161   676           3.1246508529          85.0260723484     A2       A2   (4)
  162   677           3.1259996458          85.0627748697     A2       A2   (4)
  163   300           3.1560477781          85.8804261187     B1       B1   (2)
  164    56           3.2094582297          87.3337983948     A1       A1   (1)
  165   678           3.2122261306          87.4091168069     A2       A2   (4)
  166   507           3.2704651412          88.9938808543     B2       B2   (3)
  167   301           3.2741642595          89.0945389787     B1       B1   (2)
  168    57           3.2956511082          89.6792258586     A1       A1   (1)
  169    58           3.3107589502          90.0903311396     A1       A1   (1)
  170   302           3.3370332870          90.8052921898     B1       B1   (2)
  171   508           3.3559804186          91.3208698544     B2       B2   (3)
  172    59           3.3634426427          91.5239272946     A1       A1   (1)
  173   679           3.3780989323          91.9227452105     A2       A2   (4)
  174   680           3.4400678870          93.6090061940     A2       A2   (4)
  175   509           3.4479099634          93.8223999418     B2       B2   (3)
  176    60           3.4706511094          94.4412179844     A1       A1   (1)
  177   510           3.4860516789          94.8602887858     B2       B2   (3)
  178   303           3.5029853342          95.3210769734     B1       B1   (2)
  179    61           3.5701992677          97.1500610876     A1       A1   (1)
  180   304           3.5877797598          97.6284505987     B1       B1   (2)
  181    62           3.6768422288         100.0519635885     A1       A1   (1)
  182    63           3.6938351533         100.5143645720     A1       A1   (1)
  183   681           3.6963712728         100.5833758924     A2       A2   (4)
  184   682           3.7681293915         102.5360135732     A2       A2   (4)
  185   683           3.7887574446         103.0973314346     A2       A2   (4)
  186    64           3.7890374970         103.1049520475     A1       A1   (1)
  187   305           3.8145529514         103.7992628602     B1       B1   (2)
  188   511           3.8422191191         104.5520975564     B2       B2   (3)
  189   306           3.8957822005         106.0096230996     B1       B1   (2)
  190    65           3.9090523267         106.3707215927     A1       A1   (1)
  191   512           3.9147745133         106.5264302056     B2       B2   (3)
  192   513           3.9619556043         107.8102929629     B2       B2   (3)
  193   514           3.9753875391         108.1757944912     B2       B2   (3)
  194    66           3.9757582130         108.1858810391     A1       A1   (1)
  195   684           4.0018654058         108.8962938727     A2       A2   (4)
  196   685           4.0175968587         109.3243684698     A2       A2   (4)
  197    67           4.0419857304         109.9880234069     A1       A1   (1)
  198   307           4.0469363149         110.1227356612     B1       B1   (2)
  199   308           4.0563823990         110.3797766776     B1       B1   (2)
  200   515           4.0927337051         111.3689460032     B2       B2   (3)
  201   309           4.1070187642         111.7576622230     B1       B1   (2)
  202    68           4.1187805767         112.0777174128     A1       A1   (1)
  203   686           4.1230065412         112.1927117534     A2       A2   (4)
  204   687           4.1657127221         113.3548060141     A2       A2   (4)
  205   310           4.1777001605         113.6810007963     B1       B1   (2)
  206   516           4.2039311190         114.3947814650     B2       B2   (3)
  207   688           4.2245430868         114.9556616258     A2       A2   (4)
  208    69           4.2260802332         114.9974895049     A1       A1   (1)
  209   517           4.2569203220         115.8366909859     B2       B2   (3)
  210    70           4.3161659052         117.4488452634     A1       A1   (1)
  211   518           4.3341764857         117.9389380753     B2       B2   (3)
  212    71           4.3368113649         118.0106367835     A1       A1   (1)
  213   311           4.3573106818         118.5684515565     B1       B1   (2)
  214    72           4.3709332777         118.9391412358     A1       A1   (1)
  215   312           4.4532950279         121.1803183985     B1       B1   (2)
  216   519           4.4613556050         121.3996578501     B2       B2   (3)
  217   313           4.5131397890         122.8087771354     B1       B1   (2)
  218    73           4.5266835019         123.1773203017     A1       A1   (1)
  219   520           4.5620563368         124.1398640739     B2       B2   (3)
  220   314           4.5645377353         124.2073863581     B1       B1   (2)
  221   689           4.5670047914         124.2745183684     A2       A2   (4)
  222   690           4.6156720204         125.5988209954     A2       A2   (4)
  223    74           4.6470664247         126.4531061667     A1       A1   (1)
  224   315           4.6475359258         126.4658819428     B1       B1   (2)
  225   521           4.6619583898         126.8583371397     B2       B2   (3)
  226    75           4.6824603237         127.4162231244     A1       A1   (1)
  227   522           4.6911514549         127.6527208264     B2       B2   (3)
  228   316           4.7335636890         128.8068163885     B1       B1   (2)
  229    76           4.7357225036         128.8655607218     A1       A1   (1)
  230   317           4.7896905150         130.3341049699     B1       B1   (2)
  231   523           4.8005307145         130.6290817962     B2       B2   (3)
  232   691           4.8114245317         130.9255176315     A2       A2   (4)
  233    77           4.8627067554         132.3209778825     A1       A1   (1)
  234   318           4.8897220877         133.0561024467     B1       B1   (2)
  235    78           4.9282371343         134.1041501463     A1       A1   (1)
  236   692           4.9306920117         134.1709507575     A2       A2   (4)
  237   524           4.9520379004         134.7518019199     B2       B2   (3)
  238    79           4.9690262694         135.2140789405     A1       A1   (1)
  239   319           4.9883787715         135.7406872946     B1       B1   (2)
  240   693           5.0282851074         136.8265939023     A2       A2   (4)
  241    80           5.0739751587         138.0698834055     A1       A1   (1)
  242   525           5.1388713180         139.8357976781     B2       B2   (3)
  243   320           5.1416839593         139.9123335377     B1       B1   (2)
  244    81           5.1516307498         140.1829994670     A1       A1   (1)
  245   694           5.1764676335         140.8588454338     A2       A2   (4)
  246   526           5.2308662192         142.3391062037     B2       B2   (3)
  247   321           5.2356900098         142.4703682189     B1       B1   (2)
  248   695           5.2510553036         142.8884791198     A2       A2   (4)
  249    82           5.3147632373         144.6220601296     A1       A1   (1)
  250   696           5.3414864745         145.3492363838     A2       A2   (4)
  251   322           5.3418424827         145.3589238591     B1       B1   (2)
  252    83           5.3530948506         145.6651163549     A1       A1   (1)
  253   527           5.3683403992         146.0799688245     B2       B2   (3)
  254   528           5.3998465011         146.9372934413     B2       B2   (3)
  255   323           5.4442741640         148.1462316115     B1       B1   (2)
  256    84           5.4487580450         148.2682442160     A1       A1   (1)
  257    85           5.4979951131         149.6080529549     A1       A1   (1)
  258   324           5.5208829903         150.2308637545     B1       B1   (2)
  259   529           5.5242578428         150.3226981603     B2       B2   (3)
  260   697           5.5401343844         150.7547208226     A2       A2   (4)
  261   325           5.5796295120         151.8294378822     B1       B1   (2)
  262   530           5.6572587624         153.9418371775     B2       B2   (3)
  263   698           5.6659498175         154.1783328090     A2       A2   (4)
  264    86           5.6661391653         154.1834852260     A1       A1   (1)
  265   326           5.7237077213         155.7500052729     B1       B1   (2)
  266   699           5.7270559547         155.8411153367     A2       A2   (4)
  267    87           5.7468208538         156.3789455847     A1       A1   (1)
  268   327           5.7894441391         157.5387841426     B1       B1   (2)
  269   700           5.8048382491         157.9576791717     A2       A2   (4)
  270   531           5.8617244848         159.5056323420     B2       B2   (3)
  271    88           5.8661028925         159.6247748729     A1       A1   (1)
  272   328           5.9002509246         160.5539900666     B1       B1   (2)
  273    89           5.9186189880         161.0538104806     A1       A1   (1)
  274   329           5.9572091252         162.1039014987     B1       B1   (2)
  275   532           5.9718833727         162.5032080754     B2       B2   (3)
  276   330           5.9876885949         162.9332900370     B1       B1   (2)
  277    90           6.0783346329         165.3998941296     A1       A1   (1)
  278   701           6.1183616128         166.4890836248     A2       A2   (4)
  279   702           6.1659979680         167.7853347520     A2       A2   (4)
  280   533           6.2019175960         168.7627575194     B2       B2   (3)
  281    91           6.2699434065         170.6138339305     A1       A1   (1)
  282   703           6.2775792021         170.8216144912     A2       A2   (4)
  283    92           6.2886402810         171.1226017519     A1       A1   (1)
  284   331           6.2951313901         171.2992338100     B1       B1   (2)
  285   534           6.3646123271         173.1899062259     B2       B2   (3)
  286    93           6.3727125987         173.4103258209     A1       A1   (1)
  287   332           6.3893554362         173.8632004521     B1       B1   (2)
  288   535           6.6089547568         179.8388017603     B2       B2   (3)
  289   704           6.6095849701         179.8559507375     A2       A2   (4)
  290   536           6.7254580932         183.0090187151     B2       B2   (3)
  291   333           6.7382752025         183.3577899895     B1       B1   (2)
  292   705           6.7448546351         183.5368254541     A2       A2   (4)
  293    94           6.7729988828         184.3026693690     A1       A1   (1)
  294   537           6.8081744421         185.2598449969     B2       B2   (3)
  295   334           6.8323880015         185.9187294451     B1       B1   (2)
  296   335           6.8788236484         187.1823076388     B1       B1   (2)
  297    95           6.8859011108         187.3748951797     A1       A1   (1)
  298   706           6.9995341723         190.4670079851     A2       A2   (4)
  299   538           6.9997794159         190.4736814017     B2       B2   (3)
  300    96           7.0718447708         192.4346794038     A1       A1   (1)
  301   336           7.0805153894         192.6706189311     B1       B1   (2)
  302   539           7.1187030833         193.7097589100     B2       B2   (3)
  303   337           7.1299125570         194.0147841981     B1       B1   (2)
  304    97           7.1889668012         195.6217318764     A1       A1   (1)
  305   540           7.2565180126         197.4598937902     B2       B2   (3)
  306   338           7.2790791749         198.0738142272     B1       B1   (2)
  307   707           7.3346821813         199.5868489532     A2       A2   (4)
  308    98           7.3547685843         200.1334277647     A1       A1   (1)
  309   541           7.3567742230         200.1880039682     B2       B2   (3)
  310   708           7.3863974881         200.9940939944     A2       A2   (4)
  311    99           7.4613448549         203.0335155262     A1       A1   (1)
  312   339           7.4766693742         203.4505168954     B1       B1   (2)
  313   709           7.5127810076         204.4331643993     A2       A2   (4)
  314   542           7.5980391362         206.7531560233     B2       B2   (3)
  315   100           7.6091012979         207.0541727472     A1       A1   (1)
  316   710           7.6391094594         207.8707363353     A2       A2   (4)
  317   101           7.6683095305         208.6653106644     A1       A1   (1)
  318   340           7.6702392232         208.7178202725     B1       B1   (2)
  319   102           7.7461121302         210.7824270339     A1       A1   (1)
  320   543           7.7498910513         210.8852567052     B2       B2   (3)
  321   341           7.7602513110         211.1671737047     B1       B1   (2)
  322   103           7.7912983618         212.0120069081     A1       A1   (1)
  323   711           7.8091560085         212.4979381766     A2       A2   (4)
  324   544           7.8126972383         212.5942999388     B2       B2   (3)
  325   712           7.8892047300         214.6761746282     A2       A2   (4)
  326   104           7.9170218707         215.4331175091     A1       A1   (1)
  327   545           7.9272331066         215.7109793642     B2       B2   (3)
  328   342           7.9516965592         216.3766637539     B1       B1   (2)
  329   343           8.0281105054         218.4559929394     B1       B1   (2)
  330   105           8.0955860182         220.2920949886     A1       A1   (1)
  331   546           8.1213813538         220.9940217556     B2       B2   (3)
  332   344           8.1378429598         221.4419648269     B1       B1   (2)
  333   547           8.1631998670         222.1319613513     B2       B2   (3)
  334   713           8.1711503127         222.3483039786     A2       A2   (4)
  335   106           8.2602537796         224.7729325782     A1       A1   (1)
  336   107           8.3476030994         227.1498284075     A1       A1   (1)
  337   345           8.3874652159         228.2345317435     B1       B1   (2)
  338   108           8.4746274930         230.6063378832     A1       A1   (1)
  339   346           8.5307316755         232.1330103034     B1       B1   (2)
  340   347           8.5694642499         233.1869772366     B1       B1   (2)
  341   109           8.6001681102         234.0224717499     A1       A1   (1)
  342   548           8.6392932216         235.0871201587     B2       B2   (3)
  343   348           8.7007078027         236.7582958715     B1       B1   (2)
  344   714           8.7143074711         237.1283616603     A2       A2   (4)
  345   715           8.8139595706         239.8400331482     A2       A2   (4)
  346   110           8.8880087829         241.8550146550     A1       A1   (1)
  347   549           8.9253984450         242.8724390849     B2       B2   (3)
  348   111           8.9364166137         243.1722586974     A1       A1   (1)
  349   112           9.0278615920         245.6606030618     A1       A1   (1)
  350   550           9.0844035063         247.1991867690     B2       B2   (3)
  351   349           9.1309342671         248.4653531435     B1       B1   (2)
  352   113           9.1480328592         248.9306294863     A1       A1   (1)
  353   551           9.2339455692         251.2684331775     B2       B2   (3)
  354   114           9.2533574426         251.7966571067     A1       A1   (1)
  355   716           9.3698690070         254.9670979562     A2       A2   (4)
  356   350           9.4071811412         255.9824127458     B1       B1   (2)
  357   115           9.4880941295         258.1841670944     A1       A1   (1)
  358   552           9.4897017088         258.2279115493     B2       B2   (3)
  359   717           9.4998192619         258.5032241666     A2       A2   (4)
  360   718           9.5336345248         259.4233842507     A2       A2   (4)
  361   351           9.7465757457         265.2178094538     B1       B1   (2)
  362   553           9.7807787325         266.1485200407     B2       B2   (3)
  363   719           9.7934511339         266.4933536150     A2       A2   (4)
  364   116           9.8188938062         267.1856839243     A1       A1   (1)
  365   352           9.8216693226         267.2612095645     B1       B1   (2)
  366   554           9.8846177770         268.9741240925     B2       B2   (3)
  367   353           9.9396095259         270.4705256558     B1       B1   (2)
  368   555          10.0547152620         273.6027119732     B2       B2   (3)
  369   720          10.0598048355         273.7412063076     A2       A2   (4)
  370   117          10.0837843620         274.3937223974     A1       A1   (1)
  371   354          10.0932473509         274.6512234177     B1       B1   (2)
  372   556          10.1352602845         275.7944534595     B2       B2   (3)
  373   118          10.1445604899         276.0475249155     A1       A1   (1)
  374   721          10.1802646397         277.0190842232     A2       A2   (4)
  375   355          10.2629618604         279.2693900017     B1       B1   (2)
  376   722          10.3060677004         280.4423595418     A2       A2   (4)
  377   356          10.3204935547         280.8349069930     B1       B1   (2)
  378   119          10.3253137876         280.9660721984     A1       A1   (1)
  379   557          10.3606713722         281.9282009913     B2       B2   (3)
  380   723          10.4013278381         283.0345196723     A2       A2   (4)
  381   120          10.4144596683         283.3918549368     A1       A1   (1)
  382   357          10.4235263165         283.6385709783     B1       B1   (2)
  383   121          10.4422009746         284.1467342586     A1       A1   (1)
  384   558          10.5284675262         286.4941664696     B2       B2   (3)
  385   122          10.5657790316         287.5094641480     A1       A1   (1)
  386   358          10.5961619173         288.3362245002     B1       B1   (2)
  387   359          10.6276640798         289.1934419222     B1       B1   (2)
  388   123          10.6877425880         290.8282612436     A1       A1   (1)
  389   559          10.7250214109         291.8426695850     B2       B2   (3)
  390   724          10.7519685728         292.5759391401     A2       A2   (4)
  391   360          10.7869265384         293.5271937434     B1       B1   (2)
  392   560          10.8515769385         295.2864205669     B2       B2   (3)
  393   124          10.9083651083         296.8317052296     A1       A1   (1)
  394   725          10.9405933408         297.7086800190     A2       A2   (4)
  395   361          10.9725416214         298.5780369324     B1       B1   (2)
  396   561          10.9888498443         299.0218062388     B2       B2   (3)
  397   125          11.0019740505         299.3789340437     A1       A1   (1)
  398   726          11.0887909594         301.7413422374     A2       A2   (4)
  399   126          11.1020240806         302.1014337724     A1       A1   (1)
  400   362          11.1268175894         302.7760994479     B1       B1   (2)
  401   562          11.2270185717         305.5027067942     B2       B2   (3)
  402   363          11.2315717415         305.6266048438     B1       B1   (2)
  403   727          11.2663661128         306.5734078212     A2       A2   (4)
  404   127          11.2696008434         306.6614293158     A1       A1   (1)
  405   728          11.2896069030         307.2058218724     A2       A2   (4)
  406   128          11.3197713175         308.0266373214     A1       A1   (1)
  407   563          11.3412583827         308.6113300905     B2       B2   (3)
  408   364          11.3517630738         308.8971772670     B1       B1   (2)
  409   564          11.4408643765         311.3217469759     B2       B2   (3)
  410   129          11.4632259481         311.9302362739     A1       A1   (1)
  411   365          11.4951683053         312.7994320033     B1       B1   (2)
  412   729          11.5197866888         313.4693322741     A2       A2   (4)
  413   366          11.5305704995         313.7627746836     B1       B1   (2)
  414   130          11.5624161987         314.6293402126     A1       A1   (1)
  415   565          11.5724628957         314.9027247374     B2       B2   (3)
  416   730          11.8213302218         321.6747489629     A2       A2   (4)
  417   131          11.8830196964         323.3534049087     A1       A1   (1)
  418   566          11.9828664246         326.0703725097     B2       B2   (3)
  419   367          12.0282725068         327.3059348228     B1       B1   (2)
  420   132          12.1288898691         330.0438724456     A1       A1   (1)
  421   368          12.1478607474         330.5600962864     B1       B1   (2)
  422   731          12.2284822586         332.7539191400     A2       A2   (4)
  423   133          12.2405888988         333.0833575662     A1       A1   (1)
  424   369          12.2797249292         334.1483030947     B1       B1   (2)
  425   134          12.4963048123         340.0417413312     A1       A1   (1)
  426   732          12.5322257076         341.0191985849     A2       A2   (4)
  427   567          12.6323277249         343.7431129568     B2       B2   (3)
  428   568          12.6882221400         345.2640773169     B2       B2   (3)
  429   733          12.6961536537         345.4799047756     A2       A2   (4)
  430   569          12.7508651282         346.9686796851     B2       B2   (3)
  431   734          12.7849793958         347.8969761008     A2       A2   (4)
  432   135          12.7861753453         347.9295195401     A1       A1   (1)
  433   370          12.8036037177         348.4037696627     B1       B1   (2)
  434   136          12.8122120914         348.6380154206     A1       A1   (1)
  435   735          12.8151511282         348.7179906784     A2       A2   (4)
  436   570          12.8151733346         348.7185949441     B2       B2   (3)
  437   371          12.8571818582         349.8617049883     B1       B1   (2)
  438   571          12.8977410836         350.9653776192     B2       B2   (3)
  439   137          12.9168164611         351.4844450304     A1       A1   (1)
  440   372          12.9201924469         351.5763102732     B1       B1   (2)
  441   373          12.9709725466         352.9581070353     B1       B1   (2)
  442   138          12.9843596752         353.3223893265     A1       A1   (1)
  443   374          12.9913195333         353.5117766913     B1       B1   (2)
  444   736          13.0087520715         353.9861401745     A2       A2   (4)
  445   737          13.0380991176         354.7847138972     A2       A2   (4)
  446   572          13.0623754599         355.4453067544     B2       B2   (3)
  447   573          13.1917403932         358.9655055534     B2       B2   (3)
  448   139          13.2344407709         360.1274419009     A1       A1   (1)
  449   738          13.2563196798         360.7227972796     A2       A2   (4)
  450   140          13.2829423146         361.4472360030     A1       A1   (1)
  451   739          13.2901728028         361.6439875901     A2       A2   (4)
  452   375          13.2921010213         361.6964570834     B1       B1   (2)
  453   574          13.3366067126         362.9075185123     B2       B2   (3)
  454   141          13.4443618288         365.8396842915     A1       A1   (1)
  455   142          13.5215805027         367.9409112341     A1       A1   (1)
  456   376          13.5447155918         368.5704490135     B1       B1   (2)
  457   740          13.5448725654         368.5747204826     A2       A2   (4)
  458   575          13.6053266323         370.2197592726     B2       B2   (3)
  459   377          13.6287610381         370.8574418757     B1       B1   (2)
  460   143          13.6341274887         371.0034704191     A1       A1   (1)
  461   378          13.6985873408         372.7575121702     B1       B1   (2)
  462   576          13.7353670752         373.7583396228     B2       B2   (3)
  463   741          13.7697373616         374.6936026651     A2       A2   (4)
  464   379          13.7904593234         375.2574759125     B1       B1   (2)
  465   380          13.9075539135         378.4437816976     B1       B1   (2)
  466   144          13.9509701157         379.6251966201     A1       A1   (1)
  467   742          13.9764388867         380.3182371115     A2       A2   (4)
  468   577          14.0091519845         381.2084057599     B2       B2   (3)
  469   145          14.0161124673         381.3978101249     A1       A1   (1)
  470   146          14.0190327353         381.4772746571     A1       A1   (1)
  471   578          14.0656407197         382.7455423906     B2       B2   (3)
  472   381          14.0669117084         382.7801277504     B1       B1   (2)
  473   743          14.0887755436         383.3750729535     A2       A2   (4)
  474   147          14.0960903209         383.5741181617     A1       A1   (1)
  475   382          14.1593458727         385.2953892346     B1       B1   (2)
  476   579          14.1900844875         386.1318294684     B2       B2   (3)
  477   148          14.2309542509         387.2439522686     A1       A1   (1)
  478   383          14.2334362350         387.3114904903     B1       B1   (2)
  479   580          14.2811026238         388.6085588720     B2       B2   (3)
  480   384          14.2826031207         388.6493894663     B1       B1   (2)
  481   581          14.3109363843         389.4203767650     B2       B2   (3)
  482   149          14.3313726562         389.9764759953     A1       A1   (1)
  483   744          14.3327758318         390.0146583441     A2       A2   (4)
  484   582          14.3882311379         391.5236739399     B2       B2   (3)
  485   150          14.3908679226         391.5954245005     A1       A1   (1)
  486   745          14.3951558894         391.7121060097     A2       A2   (4)
  487   746          14.3960116289         391.7353918651     A2       A2   (4)
  488   385          14.4301540957         392.6644556200     B1       B1   (2)
  489   583          14.4460042597         393.0957605091     B2       B2   (3)
  490   584          14.4645505251         393.6004300467     B2       B2   (3)
  491   151          14.4959079666         394.4537094094     A1       A1   (1)
  492   152          14.5123052699         394.8999027167     A1       A1   (1)
  493   386          14.5423233401         395.7167359339     B1       B1   (2)
  494   387          14.5553510030         396.0712366645     B1       B1   (2)
  495   153          14.6272612274         398.0280133504     A1       A1   (1)
  496   747          14.6402095844         398.3803560579     A2       A2   (4)
  497   585          14.6415823776         398.4177116582     B2       B2   (3)
  498   154          14.7495099687         401.3545707205     A1       A1   (1)
  499   748          14.7799027721         402.1816009454     A2       A2   (4)
  500   586          14.8089655029         402.9724380578     B2       B2   (3)
  501   388          14.8202678498         403.2799905509     B1       B1   (2)
  502   389          14.9047973479         405.5801551327     B1       B1   (2)
  503   155          14.9383407146         406.4929165444     A1       A1   (1)
  504   390          14.9451514091         406.6782449634     B1       B1   (2)
  505   587          14.9725218521         407.4230325821     B2       B2   (3)
  506   749          14.9824426376         407.6929908801     A2       A2   (4)
  507   391          15.0877277288         410.5579438630     B1       B1   (2)
  508   750          15.2067722973         413.7973112594     A2       A2   (4)
  509   751          15.2569711817         415.1632923476     A2       A2   (4)
  510   392          15.3095259551         416.5933804375     B1       B1   (2)
  511   588          15.3651743829         418.1076511403     B2       B2   (3)
  512   156          15.4471738414         420.3389698461     A1       A1   (1)
  513   393          15.4843661173         421.3510231244     B1       B1   (2)
  514   589          15.4896823133         421.4956841727     B2       B2   (3)
  515   157          15.4952808989         421.6480294296     A1       A1   (1)
  516   158          15.6140733283         424.8805357725     A1       A1   (1)
  517   752          15.6479343574         425.8019412162     A2       A2   (4)
  518   394          15.8175932430         430.4185942003     B1       B1   (2)
  519   590          15.9472821415         433.9476085395     B2       B2   (3)
  520   159          15.9731481358         434.6514580290     A1       A1   (1)
  521   753          16.0843828108         437.6783074181     A2       A2   (4)
  522   395          16.1286397885         438.8826010055     B1       B1   (2)
  523   591          16.1596062376         439.7252409247     B2       B2   (3)
  524   396          16.2976137028         443.4806149710     B1       B1   (2)
  525   160          16.3078420174         443.7589415622     A1       A1   (1)
  526   754          16.3085802381         443.7790295692     A2       A2   (4)
  527   161          16.5133940544         449.3522968483     A1       A1   (1)
  528   755          16.6030469613         451.7918764711     A2       A2   (4)
  529   162          16.7065282562         454.6077456624     A1       A1   (1)
  530   397          16.8085823810         457.3847795805     B1       B1   (2)
  531   592          16.9025555912         459.9419206313     B2       B2   (3)
  532   163          17.0479118594         463.8972657749     A1       A1   (1)
  533   593          17.0601557280         464.2304383793     B2       B2   (3)
  534   756          17.3584750257         472.3481191639     A2       A2   (4)
  535   594          17.4690162054         475.3560975852     B2       B2   (3)
  536   398          17.4965634175         476.1056953350     B1       B1   (2)
  537   164          17.5360749729         477.1808594197     A1       A1   (1)
  538   595          17.5962040881         478.8170558259     B2       B2   (3)
  539   757          17.6606783017         480.5714883711     A2       A2   (4)
  540   399          17.7397880189         482.7241732167     B1       B1   (2)
  541   758          17.7474325265         482.9321908456     A2       A2   (4)
  542   165          17.9476364423         488.3800163565     A1       A1   (1)
  543   400          18.0687784177         491.6764570933     B1       B1   (2)
  544   166          18.2206069618         495.8079218182     A1       A1   (1)
  545   596          18.2347860209         496.1937536327     B2       B2   (3)
  546   401          18.3051870865         498.1094640198     B1       B1   (2)
  547   167          18.3211614116         498.5441475056     A1       A1   (1)
  548   759          18.4750056998         502.7304634135     A2       A2   (4)
  549   597          18.4943037419         503.2555898358     B2       B2   (3)
  550   402          18.5449067773         504.6325684352     B1       B1   (2)
  551   168          18.5513361933         504.8075217371     A1       A1   (1)
  552   760          18.5518637170         504.8218763882     A2       A2   (4)
  553   761          18.6971680955         508.7758095402     A2       A2   (4)
  554   169          18.7139164746         509.2315561046     A1       A1   (1)
  555   598          18.7896293368         511.2918078267     B2       B2   (3)
  556   403          18.8602927578         513.2146572680     B1       B1   (2)
  557   599          18.8715953217         513.5222156680     B2       B2   (3)
  558   762          18.9475700655         515.5895935496     A2       A2   (4)
  559   600          19.0364069019         518.0069667653     B2       B2   (3)
  560   404          19.0655634125         518.8003557545     B1       B1   (2)
  561   405          19.1573014101         521.2966735790     B1       B1   (2)
  562   170          19.4347775560         528.8471833703     A1       A1   (1)
  563   763          19.4755190421         529.9558155684     A2       A2   (4)
  564   171          19.5057296359         530.7778876198     A1       A1   (1)
  565   601          19.5612262796         532.2880280691     B2       B2   (3)
  566   406          19.6999598802         536.0631612634     B1       B1   (2)
  567   172          19.9367536672         542.5066477900     A1       A1   (1)
  568   764          19.9643631696         543.2579405460     A2       A2   (4)
  569   173          20.1699548822         548.8523754595     A1       A1   (1)
  570   174          20.4452637835         556.3439115271     A1       A1   (1)
  571   602          20.4962638423         557.7316936803     B2       B2   (3)
  572   407          20.5935596093         560.3792461005     B1       B1   (2)
  573   765          20.7410829947         564.3935614991     A2       A2   (4)
  574   603          20.7417588199         564.4119516377     B2       B2   (3)
  575   408          21.3254732260         580.2956281399     B1       B1   (2)
  576   175          21.6335822143         588.6796999478     A1       A1   (1)
  577   409          21.8248141614         593.8833857792     B1       B1   (2)
  578   176          21.8495651332         594.5568939617     A1       A1   (1)
  579   177          21.9006031977         595.9457103031     A1       A1   (1)
  580   766          21.9315914071         596.7889423501     A2       A2   (4)
  581   604          22.0807956206         600.8489954081     B2       B2   (3)
  582   178          22.3010395177         606.8421365356     A1       A1   (1)
  583   410          22.3110105091         607.1134610042     B1       B1   (2)
  584   411          22.7460006585         618.9501447344     B1       B1   (2)
  585   605          23.2719306011         633.2614260434     B2       B2   (3)
  586   412          23.5392888428         640.5366136659     B1       B1   (2)
  587   179          23.9200248329         650.8969666645     A1       A1   (1)
  588   767          24.4960753261         666.5720974934     A2       A2   (4)
  589   606          24.5066787126         666.8606303089     B2       B2   (3)
  590   180          24.5807130176         668.8752061671     A1       A1   (1)
  591   413          24.6280524627         670.1633779587     B1       B1   (2)
  592   181          25.2808095413         687.9258010909     A1       A1   (1)
  593   182          30.7329553654         836.2862314640     A1       A1   (1)
  594   183          35.6484468307         970.0435543255     A1       A1   (1)
  595   768          35.6978453702         971.3877569229     A2       A2   (4)
  596   607          36.2431747517         986.2269238011     B2       B2   (3)
  597   769          36.3454007569         989.0086348227     A2       A2   (4)
  598   608          36.3522681050         989.1955048652     B2       B2   (3)
  599   184          36.4833743851         992.7630881191     A1       A1   (1)
  600   414          36.5429611217         994.3845256550     B1       B1   (2)
  601   185          36.7197111519         999.1941384903     A1       A1   (1)
  602   415          36.8152529380        1001.7939626644     B1       B1   (2)
  603   416          37.1577455365        1011.1136600723     B1       B1   (2)
  604   186          37.3094540261        1015.2418579486     A1       A1   (1)
  605   609          37.3333095732        1015.8910003882     B2       B2   (3)
  606   417          37.4944734370        1020.2764920746     B1       B1   (2)
  607   770          37.5006380934        1020.4442409052     A2       A2   (4)
  608   187          38.4932974507        1047.4558752622     A1       A1   (1)
  609   610          38.6273512235        1051.1036638680     B2       B2   (3)
  610   418          38.7967309738        1055.7127211950     B1       B1   (2)
  611   188          40.4269803208        1100.0740612138     A1       A1   (1)
  612   611          46.8612898400        1275.1605244544     B2       B2   (3)
  613   419          46.9148702917        1276.6185226693     B1       B1   (2)
  614   189          47.1617045761        1283.3352250180     A1       A1   (1)
  615   771          47.2183033700        1284.8753564978     A2       A2   (4)
  616   190          47.2587317165        1285.9754677345     A1       A1   (1)
  617   420          47.3078957351        1287.3132886957     B1       B1   (2)
  618   612          47.3090691422        1287.3452187265     B2       B2   (3)
  619   613          47.4014009584        1289.8576951756     B2       B2   (3)
  620   191          47.5457712878        1293.7862115614     A1       A1   (1)
  621   614          47.6588980533        1296.8645473504     B2       B2   (3)
  622   192          47.7057062739        1298.1382637856     A1       A1   (1)
  623   772          47.7161878537        1298.4234820726     A2       A2   (4)
  624   773          47.7547050671        1299.4715887344     A2       A2   (4)
  625   421          47.7683573316        1299.8430857375     B1       B1   (2)
  626   422          47.7883373470        1300.3867695967     B1       B1   (2)
  627   615          47.8015574039        1300.7465056356     B2       B2   (3)
  628   774          47.8631143447        1302.4215551521     A2       A2   (4)
  629   423          48.0054801694        1306.2955261898     B1       B1   (2)
  630   193          48.3297020104        1315.1180510117     A1       A1   (1)
  631   194          48.3846190377        1316.6124192976     A1       A1   (1)
  632   424          48.4806097324        1319.2244588932     B1       B1   (2)
  633   195          50.7561585403        1381.1452899505     A1       A1   (1)
  634   196          51.4056456802        1398.8187335274     A1       A1   (1)
  635   425          51.7396878293        1407.9084825196     B1       B1   (2)
  636   616          59.5232034538        1619.7087103763     B2       B2   (3)
  637   197          59.9297526637        1630.7714767986     A1       A1   (1)
  638   426          59.9783126765        1632.0928619253     B1       B1   (2)
  639   427          60.1580422257        1636.9835515970     B1       B1   (2)
  640   198          61.1187202223        1663.1249288860     A1       A1   (1)
  641   775          61.1345009356        1663.5543439255     A2       A2   (4)
  642   617          61.4190948921        1671.2985391890     B2       B2   (3)
  643   776          61.4677500591        1672.6225135928     A2       A2   (4)
  644   199          61.4877716925        1673.1673299360     A1       A1   (1)
  645   618          61.8303755771        1682.4900555939     B2       B2   (3)
  646   428          61.8904041953        1684.1235173394     B1       B1   (2)
  647   200          61.9269069335        1685.1168073443     A1       A1   (1)
  648   429          62.0079989637        1687.3234336676     B1       B1   (2)
  649   201          62.5122837061        1701.0457191363     A1       A1   (1)
  650   619          71.7452684904        1952.2880080279     B2       B2   (3)
  651   430          71.7542775898        1952.5331580873     B1       B1   (2)
  652   202          72.0300291167        1960.0367386068     A1       A1   (1)
  653   777          72.0331411732        1960.1214219713     A2       A2   (4)
  654   620          72.5978774226        1975.4886765735     B2       B2   (3)
  655   431          72.8281349118        1981.7543013913     B1       B1   (2)
  656   203          73.0455134655        1987.6694725591     A1       A1   (1)
  657   204          83.0852145375        2260.8636276501     A1       A1   (1)
  658   205         107.6867222971        2930.3046875150     A1       A1   (1)
  659   778         107.7191971152        2931.1883722429     A2       A2   (4)
  660   621         107.7387462896        2931.7203323226     B2       B2   (3)
  661   432         107.9008693998        2936.1319264307     B1       B1   (2)
  662   622         108.0849513665        2941.1410514034     B2       B2   (3)
  663   779         108.1584533776        2943.1411428102     A2       A2   (4)
  664   623         108.1718102427        2943.5046015851     B2       B2   (3)
  665   206         108.2877801486        2946.6603031577     A1       A1   (1)
  666   433         108.3127032523        2947.3384952892     B1       B1   (2)
  667   207         108.4698124468        2951.6136538151     A1       A1   (1)
  668   434         108.5009808065        2952.4617880022     B1       B1   (2)
  669   435         108.7151751485        2958.2903123651     B1       B1   (2)
  670   208         108.8064186926        2960.7731754258     A1       A1   (1)
  671   624         108.8308037995        2961.4367279173     B2       B2   (3)
  672   436         108.9127666220        2963.6670497053     B1       B1   (2)
  673   780         108.9430826456        2964.4919906464     A2       A2   (4)
  674   209         109.2624940745        2973.1836175022     A1       A1   (1)
  675   210         109.6476145378        2983.6632780836     A1       A1   (1)
  676   211         130.4123291131        3548.6998875822     A1       A1   (1)
  677   212         131.0075914011        3564.8977979262     A1       A1   (1)
  678   437         131.2805522742        3572.3254408976     B1       B1   (2)
  679   625         165.4085678082        4500.9959562750     B2       B2   (3)
  680   213         165.7372532263        4509.9399412044     A1       A1   (1)
  681   438         165.7886097060        4511.3374220641     B1       B1   (2)
  682   439         165.9304895231        4515.1981681633     B1       B1   (2)
  683   626         166.9737886264        4543.5877800623     B2       B2   (3)
  684   781         167.0228746036        4544.9234774074     A2       A2   (4)
  685   214         167.0526083140        4545.7325728018     A1       A1   (1)
  686   440         167.4279829431        4555.9470357529     B1       B1   (2)
  687   215         167.4430360132        4556.3566506153     A1       A1   (1)
  688   216         167.4486160582        4556.5084913588     A1       A1   (1)
  689   782         167.4487179526        4556.5112640456     A2       A2   (4)
  690   627         167.4535092813        4556.6416427303     B2       B2   (3)
  691   441         167.4546233818        4556.6719589447     B1       B1   (2)
  692   217         167.4590918177        4556.7935512686     A1       A1   (1)
  693   783         167.4610298974        4556.8462890959     A2       A2   (4)
  694   628         167.4707795950        4557.1115918561     B2       B2   (3)
  695   442         167.4939129674        4557.7410829229     B1       B1   (2)
  696   218         167.5402831412        4559.0028794991     A1       A1   (1)
  697   443         167.5502095431        4559.2729906288     B1       B1   (2)
  698   784         167.5532334638        4559.3552756927     A2       A2   (4)
  699   219         167.5534422741        4559.3609577092     A1       A1   (1)
  700   629         167.5549763116        4559.4027009922     B2       B2   (3)
  701   630         167.5556885795        4559.4220827866     B2       B2   (3)
  702   444         167.5560436038        4559.4317434899     B1       B1   (2)
  703   785         167.5565484110        4559.4454799929     A2       A2   (4)
  704   220         167.5567222825        4559.4502112767     A1       A1   (1)
  705   631         167.5594504532        4559.5244485759     B2       B2   (3)
  706   445         167.5595281676        4559.5265632907     B1       B1   (2)
  707   786         167.5606768154        4559.5578195868     A2       A2   (4)
  708   221         167.5653671461        4559.6854499742     A1       A1   (1)
  709   446         167.5664199084        4559.7140970926     B1       B1   (2)
  710   222         167.5679275172        4559.7551212138     A1       A1   (1)
  711   787         167.5921777673        4560.4150040668     A2       A2   (4)
  712   632         167.5934872736        4560.4506375450     B2       B2   (3)
  713   447         167.6156597376        4561.0539809625     B1       B1   (2)
  714   223         167.7059533135        4563.5109940757     A1       A1   (1)
  715   224         181.2404490725        4931.8033472999     A1       A1   (1)
  716   788         181.2558678290        4932.2229129951     A2       A2   (4)
  717   633         181.7636328903        4946.0399027537     B2       B2   (3)
  718   448         181.8430353028        4948.2005522440     B1       B1   (2)
  719   225         182.0318193417        4953.3376271076     A1       A1   (1)
  720   634         188.1917354045        5120.9574648028     B2       B2   (3)
  721   449         188.2128810279        5121.5328664684     B1       B1   (2)
  722   226         188.3429360463        5125.0718434366     A1       A1   (1)
  723   789         188.3485708277        5125.2251736340     A2       A2   (4)
  724   635         188.4011859753        5126.6569045873     B2       B2   (3)
  725   227         188.4075412731        5126.8298410347     A1       A1   (1)
  726   450         188.4289448930        5127.4122631413     B1       B1   (2)
  727   636         188.4458280493        5127.8716771790     B2       B2   (3)
  728   228         188.5251553655        5130.0302831939     A1       A1   (1)
  729   229         188.5851400758        5131.6625501443     A1       A1   (1)
  730   637         188.5878602541        5131.7365699606     B2       B2   (3)
  731   790         188.5937074660        5131.8956806844     A2       A2   (4)
  732   791         188.6156075920        5132.4916134095     A2       A2   (4)
  733   451         188.6250248937        5132.7478712157     B1       B1   (2)
  734   638         188.6296268992        5132.8730981539     B2       B2   (3)
  735   452         188.6435079123        5133.2508197216     B1       B1   (2)
  736   792         188.6606564540        5133.7174552649     A2       A2   (4)
  737   453         188.7291826821        5135.5821487309     B1       B1   (2)
  738   230         188.8357515148        5138.4820340968     A1       A1   (1)
  739   231         188.8577112836        5139.0795897845     A1       A1   (1)
  740   454         188.8939094322        5140.0645914854     B1       B1   (2)
  741   232         220.6987499103        6005.5182997087     A1       A1   (1)
  742   639         245.7403117330        6686.9338394023     B2       B2   (3)
  743   233         245.7421140698        6686.9828834788     A1       A1   (1)
  744   793         245.7441903678        6687.0393824200     A2       A2   (4)
  745   455         245.7447657968        6687.0550406389     B1       B1   (2)
  746   234         245.7484826976        6687.1561826531     A1       A1   (1)
  747   640         245.7521381098        6687.2556514762     B2       B2   (3)
  748   794         245.7544321705        6687.3180760404     A2       A2   (4)
  749   456         245.7637609355        6687.5719246414     B1       B1   (2)
  750   235         245.7659618052        6687.6318133506     A1       A1   (1)
  751   641         291.4458032506        7930.6434925720     B2       B2   (3)
  752   457         291.4492663658        7930.7377287275     B1       B1   (2)
  753   236         291.5583054925        7933.7048342107     A1       A1   (1)
  754   795         291.5602173452        7933.7568583667     A2       A2   (4)
  755   642         291.7697460408        7939.4584240359     B2       B2   (3)
  756   458         291.8629631160        7941.9949896105     B1       B1   (2)
  757   237         291.9206627148        7943.5650755152     A1       A1   (1)
  758   643         298.8835326316        8133.0343983844     B2       B2   (3)
  759   459         299.0009466928        8136.2293974195     B1       B1   (2)
  760   238         300.2132232657        8169.2171200341     A1       A1   (1)
  761   239         329.4714814518        8965.3748011514     A1       A1   (1)
  762   796         329.4935591154        8965.9755649204     A2       A2   (4)
  763   644         329.7695837097        8973.4865759826     B2       B2   (3)
  764   645         329.7915668713        8974.0847682208     B2       B2   (3)
  765   797         329.8217979563        8974.9073978675     A2       A2   (4)
  766   240         329.8856821316        8976.6457746543     A1       A1   (1)
  767   460         329.9032586432        8977.1240558495     B1       B1   (2)
  768   241         330.0435584068        8980.9418065069     A1       A1   (1)
  769   461         330.0453054430        8980.9893457792     B1       B1   (2)
  770   462         330.1827621803        8984.7297337590     B1       B1   (2)
  771   242         330.2731712996        8987.1898909676     A1       A1   (1)
  772   646         330.2955872428        8987.7998597918     B2       B2   (3)
  773   463         330.3333889307        8988.8284960135     B1       B1   (2)
  774   798         330.3722495052        8989.8859460062     A2       A2   (4)
  775   243         330.7689166085        9000.6798066357     A1       A1   (1)
  776   244         337.9541055694        9196.1987382530     A1       A1   (1)
  777   245         338.5450714057        9212.2797361996     A1       A1   (1)
  778   464         338.7923781942        9219.0092960415     B1       B1   (2)
  779   647         465.3059333491       12661.6181506576     B2       B2   (3)
  780   246         465.5974551146       12669.5508611885     A1       A1   (1)
  781   465         465.6441532276       12670.8215814458     B1       B1   (2)
  782   466         465.7420161418       12673.4845667241     B1       B1   (2)
  783   648         466.6864833317       12699.1848255369     B2       B2   (3)
  784   247         466.7176078526       12700.0317668081     A1       A1   (1)
  785   799         466.7315586733       12700.4113879375     A2       A2   (4)
  786   467         467.0880736727       12710.1126542749     B1       B1   (2)
  787   248         467.2020164504       12713.2131948851     A1       A1   (1)
  788   249         556.5398304150       15144.2187027927     A1       A1   (1)
  789   800         556.5507401518       15144.5155718245     A2       A2   (4)
  790   649         556.9068638279       15154.2061897139     B2       B2   (3)
  791   468         556.9582995122       15155.6058258376     B1       B1   (2)
  792   250         557.0814804221       15158.9577488058     A1       A1   (1)
  793   251         584.1620207443       15895.8567141920     A1       A1   (1)
  794   650         837.5172116559       22790.0019504686     B2       B2   (3)
  795   469         837.6100420406       22792.5279936581     B1       B1   (2)
  796   252         838.6237894906       22820.1134641902     A1       A1   (1)
  797   253        1175.8003583553       31995.1543530637     A1       A1   (1)
  798   254        1177.6279528457       32044.8857274404     A1       A1   (1)
  799   470        1178.6187362512       32071.8463145537     B1       B1   (2)
  800   255        2074.2474083771       56443.1414958056     A1       A1   (1)

--executable xnscf finished with status     0 in      227.23 seconds (walltime).
  in runvcc 
 --invoking executable--
/blue/johnstanton/gh.jones/software/cfour/uhf/40552be6/bin/xvprop
 @GETMEM-I,  Allocated   92160 MB of main memory.
   Property integrals will be calculated.
    --------------------------------------------------------------
                                   Property evaluated at 
    Property type                X             Y             Z
    --------------------------------------------------------------
    Dipole moment               ----          ----          ----  
    Quadrupole moment           ----          ----          ----  
    Octopole moment             ----          ----          ----  
    Relativisitic corr.         ----          ----          ----  
    Second moment            0.0000000     0.0000000     0.0000000
    Electron density         0.0000000    -0.0000000    -2.8252213
    Electron density         0.0000000    -0.0000000    -0.5657774
    Electron density         1.4834438    -0.0000000     1.7731880
    Electron density        -1.4834438    -0.0000000     1.7731880
    Electron density         2.4163204     1.7268443     2.3372087
    Electron density        -2.4163204     1.7268443     2.3372087
    Electron density         2.4163204    -1.7268443     2.3372087
    Electron density        -2.4163204    -1.7268443     2.3372087
    Field gradient           0.0000000    -0.0000000    -2.8252213
    Field gradient           0.0000000    -0.0000000    -0.5657774
    Field gradient           1.4834438    -0.0000000     1.7731880
    Field gradient          -1.4834438    -0.0000000     1.7731880
    Field gradient           2.4163204     1.7268443     2.3372087
    Field gradient          -2.4163204     1.7268443     2.3372087
    Field gradient           2.4163204    -1.7268443     2.3372087
    Field gradient          -2.4163204    -1.7268443     2.3372087
    Potential                0.0000000    -0.0000000    -2.8252213
    Potential                0.0000000    -0.0000000    -0.5657774
    Potential                1.4834438    -0.0000000     1.7731880
    Potential               -1.4834438    -0.0000000     1.7731880
    Potential                2.4163204     1.7268443     2.3372087
    Potential               -2.4163204     1.7268443     2.3372087
    Potential                2.4163204    -1.7268443     2.3372087
    Potential               -2.4163204    -1.7268443     2.3372087
    --------------------------------------------------------------
 @CHECKOUT-I, Total execution time (CPU/WALL):        56.99/      57.21 seconds.
--executable xvprop finished with status     0 in       57.23 seconds (walltime).
 --invoking executable--
/blue/johnstanton/gh.jones/software/cfour/uhf/40552be6/bin/xncc
Running with 8 threads/proc

Alpha Molecular Orbitals:
-------------------------

Occupied:

  Irrep 1:
       1 (   1)    -20.565745
       2 (   2)    -11.347826
       3 (   3)    -11.254410
       4 (   5)     -1.403185
       5 (   6)     -1.156100
       6 (   8)     -0.760430
       7 (  10)     -0.673764
       8 (  14)     -0.467939

  Irrep 2:
       9 (   4)    -11.253920
      10 (   7)     -0.868025
      11 (  11)     -0.613278
      12 (  15)     -0.390570

  Irrep 3:
      13 (   9)     -0.679908
      14 (  13)     -0.518981

  Irrep 4:
      15 (  12)     -0.553857

Virtual:

  Irrep 1:
      16 (  16)      0.086298
      17 (  19)      0.137549
      18 (  22)      0.186710
      19 (  24)      0.212450
      20 (  30)      0.328275
      21 (  32)      0.373653
      22 (  34)      0.398632
      23 (  36)      0.430556
      24 (  39)      0.474048
      25 (  42)      0.569407
      26 (  43)      0.585032
      27 (  49)      0.663921
      28 (  53)      0.710895
      29 (  55)      0.759001
      30 (  57)      0.826466
      31 (  60)      0.846214
      32 (  66)      0.953307
      33 (  68)      0.978662
      34 (  69)      0.995205
      35 (  72)      1.083583
      36 (  75)      1.125259
      37 (  79)      1.249009
      38 (  82)      1.333374
      39 (  85)      1.369260
      40 (  88)      1.429216
      41 (  89)      1.445976
      42 (  90)      1.498921
      43 (  98)      1.610752
      44 ( 101)      1.700663
      45 ( 104)      1.787613
      46 ( 110)      1.893801
      47 ( 114)      1.950425
      48 ( 115)      1.969611
      49 ( 119)      2.044863
      50 ( 121)      2.070947
      51 ( 122)      2.117365
      52 ( 125)      2.183211
      53 ( 128)      2.218720
      54 ( 131)      2.251340
      55 ( 135)      2.317686
      56 ( 140)      2.463119
      57 ( 141)      2.499085
      58 ( 145)      2.618898
      59 ( 151)      2.809349
      60 ( 153)      2.853419
      61 ( 158)      3.091816
      62 ( 159)      3.117400
      63 ( 164)      3.209458
      64 ( 168)      3.295651
      65 ( 169)      3.310759
      66 ( 172)      3.363443
      67 ( 176)      3.470651
      68 ( 179)      3.570199
      69 ( 181)      3.676842
      70 ( 182)      3.693835
      71 ( 186)      3.789037
      72 ( 190)      3.909052
      73 ( 194)      3.975758
      74 ( 197)      4.041986
      75 ( 202)      4.118781
      76 ( 208)      4.226080
      77 ( 210)      4.316166
      78 ( 212)      4.336811
      79 ( 214)      4.370933
      80 ( 218)      4.526684
      81 ( 223)      4.647066
      82 ( 226)      4.682460
      83 ( 229)      4.735723
      84 ( 233)      4.862707
      85 ( 235)      4.928237
      86 ( 238)      4.969026
      87 ( 241)      5.073975
      88 ( 244)      5.151631
      89 ( 249)      5.314763
      90 ( 252)      5.353095
      91 ( 256)      5.448758
      92 ( 257)      5.497995
      93 ( 264)      5.666139
      94 ( 267)      5.746821
      95 ( 271)      5.866103
      96 ( 273)      5.918619
      97 ( 277)      6.078335
      98 ( 281)      6.269943
      99 ( 283)      6.288640
     100 ( 286)      6.372713
     101 ( 293)      6.772999
     102 ( 297)      6.885901
     103 ( 300)      7.071845
     104 ( 304)      7.188967
     105 ( 308)      7.354769
     106 ( 311)      7.461345
     107 ( 315)      7.609101
     108 ( 317)      7.668310
     109 ( 319)      7.746112
     110 ( 322)      7.791298
     111 ( 326)      7.917022
     112 ( 330)      8.095586
     113 ( 335)      8.260254
     114 ( 336)      8.347603
     115 ( 338)      8.474627
     116 ( 341)      8.600168
     117 ( 346)      8.888009
     118 ( 348)      8.936417
     119 ( 349)      9.027862
     120 ( 352)      9.148033
     121 ( 354)      9.253357
     122 ( 357)      9.488094
     123 ( 364)      9.818894
     124 ( 370)     10.083784
     125 ( 373)     10.144560
     126 ( 378)     10.325314
     127 ( 381)     10.414460
     128 ( 383)     10.442201
     129 ( 385)     10.565779
     130 ( 388)     10.687743
     131 ( 393)     10.908365
     132 ( 397)     11.001974
     133 ( 399)     11.102024
     134 ( 404)     11.269601
     135 ( 406)     11.319771
     136 ( 410)     11.463226
     137 ( 414)     11.562416
     138 ( 417)     11.883020
     139 ( 420)     12.128890
     140 ( 423)     12.240589
     141 ( 425)     12.496305
     142 ( 432)     12.786175
     143 ( 434)     12.812212
     144 ( 439)     12.916816
     145 ( 442)     12.984360
     146 ( 448)     13.234441
     147 ( 450)     13.282942
     148 ( 454)     13.444362
     149 ( 455)     13.521581
     150 ( 460)     13.634127
     151 ( 466)     13.950970
     152 ( 469)     14.016112
     153 ( 470)     14.019033
     154 ( 474)     14.096090
     155 ( 477)     14.230954
     156 ( 482)     14.331373
     157 ( 485)     14.390868
     158 ( 491)     14.495908
     159 ( 492)     14.512305
     160 ( 495)     14.627261
     161 ( 498)     14.749510
     162 ( 503)     14.938341
     163 ( 512)     15.447174
     164 ( 515)     15.495281
     165 ( 516)     15.614073
     166 ( 520)     15.973148
     167 ( 525)     16.307842
     168 ( 527)     16.513394
     169 ( 529)     16.706528
     170 ( 532)     17.047912
     171 ( 537)     17.536075
     172 ( 542)     17.947636
     173 ( 544)     18.220607
     174 ( 547)     18.321161
     175 ( 551)     18.551336
     176 ( 554)     18.713916
     177 ( 562)     19.434778
     178 ( 564)     19.505730
     179 ( 567)     19.936754
     180 ( 569)     20.169955
     181 ( 570)     20.445264
     182 ( 576)     21.633582
     183 ( 578)     21.849565
     184 ( 579)     21.900603
     185 ( 582)     22.301040
     186 ( 587)     23.920025
     187 ( 590)     24.580713
     188 ( 592)     25.280810
     189 ( 593)     30.732955
     190 ( 594)     35.648447
     191 ( 599)     36.483374
     192 ( 601)     36.719711
     193 ( 604)     37.309454
     194 ( 608)     38.493297
     195 ( 611)     40.426980
     196 ( 614)     47.161705
     197 ( 616)     47.258732
     198 ( 620)     47.545771
     199 ( 622)     47.705706
     200 ( 630)     48.329702
     201 ( 631)     48.384619
     202 ( 633)     50.756159
     203 ( 634)     51.405646
     204 ( 637)     59.929753
     205 ( 640)     61.118720
     206 ( 644)     61.487772
     207 ( 647)     61.926907
     208 ( 649)     62.512284
     209 ( 652)     72.030029
     210 ( 656)     73.045513
     211 ( 657)     83.085215
     212 ( 658)    107.686722
     213 ( 665)    108.287780
     214 ( 667)    108.469812
     215 ( 670)    108.806419
     216 ( 674)    109.262494
     217 ( 675)    109.647615
     218 ( 676)    130.412329
     219 ( 677)    131.007591
     220 ( 680)    165.737253
     221 ( 685)    167.052608
     222 ( 687)    167.443036
     223 ( 688)    167.448616
     224 ( 692)    167.459092
     225 ( 696)    167.540283
     226 ( 699)    167.553442
     227 ( 704)    167.556722
     228 ( 708)    167.565367
     229 ( 710)    167.567928
     230 ( 714)    167.705953
     231 ( 715)    181.240449
     232 ( 719)    182.031819
     233 ( 722)    188.342936
     234 ( 725)    188.407541
     235 ( 728)    188.525155
     236 ( 729)    188.585140
     237 ( 738)    188.835752
     238 ( 739)    188.857711
     239 ( 741)    220.698750
     240 ( 743)    245.742114
     241 ( 746)    245.748483
     242 ( 750)    245.765962
     243 ( 753)    291.558305
     244 ( 757)    291.920663
     245 ( 760)    300.213223
     246 ( 761)    329.471481
     247 ( 766)    329.885682
     248 ( 768)    330.043558
     249 ( 771)    330.273171
     250 ( 775)    330.768917
     251 ( 776)    337.954106
     252 ( 777)    338.545071
     253 ( 780)    465.597455
     254 ( 784)    466.717608
     255 ( 787)    467.202016
     256 ( 788)    556.539830
     257 ( 792)    557.081480
     258 ( 793)    584.162021
     259 ( 796)    838.623789
     260 ( 797)   1175.800358
     261 ( 798)   1177.627953
     262 ( 800)   2074.247408

  Irrep 2:
     263 (  18)      0.104446
     264 (  23)      0.189761
     265 (  25)      0.237852
     266 (  27)      0.272967
     267 (  31)      0.360726
     268 (  35)      0.403428
     269 (  38)      0.463530
     270 (  41)      0.545074
     271 (  45)      0.606119
     272 (  51)      0.687056
     273 (  52)      0.709498
     274 (  56)      0.792274
     275 (  62)      0.857239
     276 (  63)      0.883137
     277 (  64)      0.947172
     278 (  71)      1.055979
     279 (  74)      1.119991
     280 (  80)      1.255029
     281 (  81)      1.303884
     282 (  86)      1.389333
     283 (  91)      1.528043
     284 (  95)      1.596954
     285 ( 100)      1.682147
     286 ( 103)      1.750521
     287 ( 105)      1.802733
     288 ( 109)      1.853862
     289 ( 111)      1.897363
     290 ( 118)      2.034812
     291 ( 120)      2.055777
     292 ( 126)      2.190215
     293 ( 129)      2.221035
     294 ( 132)      2.266502
     295 ( 136)      2.366451
     296 ( 138)      2.424167
     297 ( 142)      2.522612
     298 ( 143)      2.580937
     299 ( 150)      2.769837
     300 ( 152)      2.823763
     301 ( 155)      2.865099
     302 ( 160)      3.118764
     303 ( 163)      3.156048
     304 ( 167)      3.274164
     305 ( 170)      3.337033
     306 ( 178)      3.502985
     307 ( 180)      3.587780
     308 ( 187)      3.814553
     309 ( 189)      3.895782
     310 ( 198)      4.046936
     311 ( 199)      4.056382
     312 ( 201)      4.107019
     313 ( 205)      4.177700
     314 ( 213)      4.357311
     315 ( 215)      4.453295
     316 ( 217)      4.513140
     317 ( 220)      4.564538
     318 ( 224)      4.647536
     319 ( 228)      4.733564
     320 ( 230)      4.789691
     321 ( 234)      4.889722
     322 ( 239)      4.988379
     323 ( 243)      5.141684
     324 ( 247)      5.235690
     325 ( 251)      5.341842
     326 ( 255)      5.444274
     327 ( 258)      5.520883
     328 ( 261)      5.579630
     329 ( 265)      5.723708
     330 ( 268)      5.789444
     331 ( 272)      5.900251
     332 ( 274)      5.957209
     333 ( 276)      5.987689
     334 ( 284)      6.295131
     335 ( 287)      6.389355
     336 ( 291)      6.738275
     337 ( 295)      6.832388
     338 ( 296)      6.878824
     339 ( 301)      7.080515
     340 ( 303)      7.129913
     341 ( 306)      7.279079
     342 ( 312)      7.476669
     343 ( 318)      7.670239
     344 ( 321)      7.760251
     345 ( 328)      7.951697
     346 ( 329)      8.028111
     347 ( 332)      8.137843
     348 ( 337)      8.387465
     349 ( 339)      8.530732
     350 ( 340)      8.569464
     351 ( 343)      8.700708
     352 ( 351)      9.130934
     353 ( 356)      9.407181
     354 ( 361)      9.746576
     355 ( 365)      9.821669
     356 ( 367)      9.939610
     357 ( 371)     10.093247
     358 ( 375)     10.262962
     359 ( 377)     10.320494
     360 ( 382)     10.423526
     361 ( 386)     10.596162
     362 ( 387)     10.627664
     363 ( 391)     10.786927
     364 ( 395)     10.972542
     365 ( 400)     11.126818
     366 ( 402)     11.231572
     367 ( 408)     11.351763
     368 ( 411)     11.495168
     369 ( 413)     11.530570
     370 ( 419)     12.028273
     371 ( 421)     12.147861
     372 ( 424)     12.279725
     373 ( 433)     12.803604
     374 ( 437)     12.857182
     375 ( 440)     12.920192
     376 ( 441)     12.970973
     377 ( 443)     12.991320
     378 ( 452)     13.292101
     379 ( 456)     13.544716
     380 ( 459)     13.628761
     381 ( 461)     13.698587
     382 ( 464)     13.790459
     383 ( 465)     13.907554
     384 ( 472)     14.066912
     385 ( 475)     14.159346
     386 ( 478)     14.233436
     387 ( 480)     14.282603
     388 ( 488)     14.430154
     389 ( 493)     14.542323
     390 ( 494)     14.555351
     391 ( 501)     14.820268
     392 ( 502)     14.904797
     393 ( 504)     14.945151
     394 ( 507)     15.087728
     395 ( 510)     15.309526
     396 ( 513)     15.484366
     397 ( 518)     15.817593
     398 ( 522)     16.128640
     399 ( 524)     16.297614
     400 ( 530)     16.808582
     401 ( 536)     17.496563
     402 ( 540)     17.739788
     403 ( 543)     18.068778
     404 ( 546)     18.305187
     405 ( 550)     18.544907
     406 ( 556)     18.860293
     407 ( 560)     19.065563
     408 ( 561)     19.157301
     409 ( 566)     19.699960
     410 ( 572)     20.593560
     411 ( 575)     21.325473
     412 ( 577)     21.824814
     413 ( 583)     22.311011
     414 ( 584)     22.746001
     415 ( 586)     23.539289
     416 ( 591)     24.628052
     417 ( 600)     36.542961
     418 ( 602)     36.815253
     419 ( 603)     37.157746
     420 ( 606)     37.494473
     421 ( 610)     38.796731
     422 ( 613)     46.914870
     423 ( 617)     47.307896
     424 ( 625)     47.768357
     425 ( 626)     47.788337
     426 ( 629)     48.005480
     427 ( 632)     48.480610
     428 ( 635)     51.739688
     429 ( 638)     59.978313
     430 ( 639)     60.158042
     431 ( 646)     61.890404
     432 ( 648)     62.007999
     433 ( 651)     71.754278
     434 ( 655)     72.828135
     435 ( 661)    107.900869
     436 ( 666)    108.312703
     437 ( 668)    108.500981
     438 ( 669)    108.715175
     439 ( 672)    108.912767
     440 ( 678)    131.280552
     441 ( 681)    165.788610
     442 ( 682)    165.930490
     443 ( 686)    167.427983
     444 ( 691)    167.454623
     445 ( 695)    167.493913
     446 ( 697)    167.550210
     447 ( 702)    167.556044
     448 ( 706)    167.559528
     449 ( 709)    167.566420
     450 ( 713)    167.615660
     451 ( 718)    181.843035
     452 ( 721)    188.212881
     453 ( 726)    188.428945
     454 ( 733)    188.625025
     455 ( 735)    188.643508
     456 ( 737)    188.729183
     457 ( 740)    188.893909
     458 ( 745)    245.744766
     459 ( 749)    245.763761
     460 ( 752)    291.449266
     461 ( 756)    291.862963
     462 ( 759)    299.000947
     463 ( 767)    329.903259
     464 ( 769)    330.045305
     465 ( 770)    330.182762
     466 ( 773)    330.333389
     467 ( 778)    338.792378
     468 ( 781)    465.644153
     469 ( 782)    465.742016
     470 ( 786)    467.088074
     471 ( 791)    556.958300
     472 ( 795)    837.610042
     473 ( 799)   1178.618736

  Irrep 3:
     474 (  17)      0.097753
     475 (  20)      0.144811
     476 (  26)      0.240471
     477 (  29)      0.304296
     478 (  33)      0.389124
     479 (  40)      0.485758
     480 (  44)      0.598209
     481 (  46)      0.610003
     482 (  54)      0.754982
     483 (  58)      0.829832
     484 (  61)      0.856683
     485 (  67)      0.976181
     486 (  70)      1.019070
     487 (  76)      1.134665
     488 (  77)      1.164199
     489 (  84)      1.366878
     490 (  93)      1.546846
     491 (  96)      1.600008
     492 (  97)      1.607129
     493 (  99)      1.669077
     494 ( 107)      1.824696
     495 ( 108)      1.840361
     496 ( 112)      1.913598
     497 ( 117)      1.992589
     498 ( 123)      2.143275
     499 ( 127)      2.211627
     500 ( 133)      2.279748
     501 ( 137)      2.385816
     502 ( 144)      2.609985
     503 ( 146)      2.633295
     504 ( 148)      2.729740
     505 ( 149)      2.766811
     506 ( 156)      2.886118
     507 ( 157)      3.067519
     508 ( 166)      3.270465
     509 ( 171)      3.355980
     510 ( 175)      3.447910
     511 ( 177)      3.486052
     512 ( 188)      3.842219
     513 ( 191)      3.914775
     514 ( 192)      3.961956
     515 ( 193)      3.975388
     516 ( 200)      4.092734
     517 ( 206)      4.203931
     518 ( 209)      4.256920
     519 ( 211)      4.334176
     520 ( 216)      4.461356
     521 ( 219)      4.562056
     522 ( 225)      4.661958
     523 ( 227)      4.691151
     524 ( 231)      4.800531
     525 ( 237)      4.952038
     526 ( 242)      5.138871
     527 ( 246)      5.230866
     528 ( 253)      5.368340
     529 ( 254)      5.399847
     530 ( 259)      5.524258
     531 ( 262)      5.657259
     532 ( 270)      5.861724
     533 ( 275)      5.971883
     534 ( 280)      6.201918
     535 ( 285)      6.364612
     536 ( 288)      6.608955
     537 ( 290)      6.725458
     538 ( 294)      6.808174
     539 ( 299)      6.999779
     540 ( 302)      7.118703
     541 ( 305)      7.256518
     542 ( 309)      7.356774
     543 ( 314)      7.598039
     544 ( 320)      7.749891
     545 ( 324)      7.812697
     546 ( 327)      7.927233
     547 ( 331)      8.121381
     548 ( 333)      8.163200
     549 ( 342)      8.639293
     550 ( 347)      8.925398
     551 ( 350)      9.084404
     552 ( 353)      9.233946
     553 ( 358)      9.489702
     554 ( 362)      9.780779
     555 ( 366)      9.884618
     556 ( 368)     10.054715
     557 ( 372)     10.135260
     558 ( 379)     10.360671
     559 ( 384)     10.528468
     560 ( 389)     10.725021
     561 ( 392)     10.851577
     562 ( 396)     10.988850
     563 ( 401)     11.227019
     564 ( 407)     11.341258
     565 ( 409)     11.440864
     566 ( 415)     11.572463
     567 ( 418)     11.982866
     568 ( 427)     12.632328
     569 ( 428)     12.688222
     570 ( 430)     12.750865
     571 ( 436)     12.815173
     572 ( 438)     12.897741
     573 ( 446)     13.062375
     574 ( 447)     13.191740
     575 ( 453)     13.336607
     576 ( 458)     13.605327
     577 ( 462)     13.735367
     578 ( 468)     14.009152
     579 ( 471)     14.065641
     580 ( 476)     14.190084
     581 ( 479)     14.281103
     582 ( 481)     14.310936
     583 ( 484)     14.388231
     584 ( 489)     14.446004
     585 ( 490)     14.464551
     586 ( 497)     14.641582
     587 ( 500)     14.808966
     588 ( 505)     14.972522
     589 ( 511)     15.365174
     590 ( 514)     15.489682
     591 ( 519)     15.947282
     592 ( 523)     16.159606
     593 ( 531)     16.902556
     594 ( 533)     17.060156
     595 ( 535)     17.469016
     596 ( 538)     17.596204
     597 ( 545)     18.234786
     598 ( 549)     18.494304
     599 ( 555)     18.789629
     600 ( 557)     18.871595
     601 ( 559)     19.036407
     602 ( 565)     19.561226
     603 ( 571)     20.496264
     604 ( 574)     20.741759
     605 ( 581)     22.080796
     606 ( 585)     23.271931
     607 ( 589)     24.506679
     608 ( 596)     36.243175
     609 ( 598)     36.352268
     610 ( 605)     37.333310
     611 ( 609)     38.627351
     612 ( 612)     46.861290
     613 ( 618)     47.309069
     614 ( 619)     47.401401
     615 ( 621)     47.658898
     616 ( 627)     47.801557
     617 ( 636)     59.523203
     618 ( 642)     61.419095
     619 ( 645)     61.830376
     620 ( 650)     71.745268
     621 ( 654)     72.597877
     622 ( 660)    107.738746
     623 ( 662)    108.084951
     624 ( 664)    108.171810
     625 ( 671)    108.830804
     626 ( 679)    165.408568
     627 ( 683)    166.973789
     628 ( 690)    167.453509
     629 ( 694)    167.470780
     630 ( 700)    167.554976
     631 ( 701)    167.555689
     632 ( 705)    167.559450
     633 ( 712)    167.593487
     634 ( 717)    181.763633
     635 ( 720)    188.191735
     636 ( 724)    188.401186
     637 ( 727)    188.445828
     638 ( 730)    188.587860
     639 ( 734)    188.629627
     640 ( 742)    245.740312
     641 ( 747)    245.752138
     642 ( 751)    291.445803
     643 ( 755)    291.769746
     644 ( 758)    298.883533
     645 ( 763)    329.769584
     646 ( 764)    329.791567
     647 ( 772)    330.295587
     648 ( 779)    465.305933
     649 ( 783)    466.686483
     650 ( 790)    556.906864
     651 ( 794)    837.517212

  Irrep 4:
     652 (  21)      0.153209
     653 (  28)      0.288504
     654 (  37)      0.448608
     655 (  47)      0.631718
     656 (  48)      0.647879
     657 (  50)      0.679284
     658 (  59)      0.844348
     659 (  65)      0.948687
     660 (  73)      1.115404
     661 (  78)      1.184723
     662 (  83)      1.339874
     663 (  87)      1.418410
     664 (  92)      1.530204
     665 (  94)      1.550213
     666 ( 102)      1.749709
     667 ( 106)      1.807397
     668 ( 113)      1.916655
     669 ( 116)      1.971873
     670 ( 124)      2.155812
     671 ( 130)      2.236155
     672 ( 134)      2.286870
     673 ( 139)      2.460336
     674 ( 147)      2.711468
     675 ( 154)      2.864443
     676 ( 161)      3.124651
     677 ( 162)      3.126000
     678 ( 165)      3.212226
     679 ( 173)      3.378099
     680 ( 174)      3.440068
     681 ( 183)      3.696371
     682 ( 184)      3.768129
     683 ( 185)      3.788757
     684 ( 195)      4.001865
     685 ( 196)      4.017597
     686 ( 203)      4.123007
     687 ( 204)      4.165713
     688 ( 207)      4.224543
     689 ( 221)      4.567005
     690 ( 222)      4.615672
     691 ( 232)      4.811425
     692 ( 236)      4.930692
     693 ( 240)      5.028285
     694 ( 245)      5.176468
     695 ( 248)      5.251055
     696 ( 250)      5.341486
     697 ( 260)      5.540134
     698 ( 263)      5.665950
     699 ( 266)      5.727056
     700 ( 269)      5.804838
     701 ( 278)      6.118362
     702 ( 279)      6.165998
     703 ( 282)      6.277579
     704 ( 289)      6.609585
     705 ( 292)      6.744855
     706 ( 298)      6.999534
     707 ( 307)      7.334682
     708 ( 310)      7.386397
     709 ( 313)      7.512781
     710 ( 316)      7.639109
     711 ( 323)      7.809156
     712 ( 325)      7.889205
     713 ( 334)      8.171150
     714 ( 344)      8.714307
     715 ( 345)      8.813960
     716 ( 355)      9.369869
     717 ( 359)      9.499819
     718 ( 360)      9.533635
     719 ( 363)      9.793451
     720 ( 369)     10.059805
     721 ( 374)     10.180265
     722 ( 376)     10.306068
     723 ( 380)     10.401328
     724 ( 390)     10.751969
     725 ( 394)     10.940593
     726 ( 398)     11.088791
     727 ( 403)     11.266366
     728 ( 405)     11.289607
     729 ( 412)     11.519787
     730 ( 416)     11.821330
     731 ( 422)     12.228482
     732 ( 426)     12.532226
     733 ( 429)     12.696154
     734 ( 431)     12.784979
     735 ( 435)     12.815151
     736 ( 444)     13.008752
     737 ( 445)     13.038099
     738 ( 449)     13.256320
     739 ( 451)     13.290173
     740 ( 457)     13.544873
     741 ( 463)     13.769737
     742 ( 467)     13.976439
     743 ( 473)     14.088776
     744 ( 483)     14.332776
     745 ( 486)     14.395156
     746 ( 487)     14.396012
     747 ( 496)     14.640210
     748 ( 499)     14.779903
     749 ( 506)     14.982443
     750 ( 508)     15.206772
     751 ( 509)     15.256971
     752 ( 517)     15.647934
     753 ( 521)     16.084383
     754 ( 526)     16.308580
     755 ( 528)     16.603047
     756 ( 534)     17.358475
     757 ( 539)     17.660678
     758 ( 541)     17.747433
     759 ( 548)     18.475006
     760 ( 552)     18.551864
     761 ( 553)     18.697168
     762 ( 558)     18.947570
     763 ( 563)     19.475519
     764 ( 568)     19.964363
     765 ( 573)     20.741083
     766 ( 580)     21.931591
     767 ( 588)     24.496075
     768 ( 595)     35.697845
     769 ( 597)     36.345401
     770 ( 607)     37.500638
     771 ( 615)     47.218303
     772 ( 623)     47.716188
     773 ( 624)     47.754705
     774 ( 628)     47.863114
     775 ( 641)     61.134501
     776 ( 643)     61.467750
     777 ( 653)     72.033141
     778 ( 659)    107.719197
     779 ( 663)    108.158453
     780 ( 673)    108.943083
     781 ( 684)    167.022875
     782 ( 689)    167.448718
     783 ( 693)    167.461030
     784 ( 698)    167.553233
     785 ( 703)    167.556548
     786 ( 707)    167.560677
     787 ( 711)    167.592178
     788 ( 716)    181.255868
     789 ( 723)    188.348571
     790 ( 731)    188.593707
     791 ( 732)    188.615608
     792 ( 736)    188.660656
     793 ( 744)    245.744190
     794 ( 748)    245.754432
     795 ( 754)    291.560217
     796 ( 762)    329.493559
     797 ( 765)    329.821798
     798 ( 774)    330.372250
     799 ( 785)    466.731559
     800 ( 789)    556.550740

=========================================================
            Summary of Core Alpha Orbitals                
---------------------------------------------------------
  Orb               Energy                   Edge  Status
---------------------------------------------------------
    1       -20.5657446282                   O1 K      
    2       -11.3478262957                   C2 K      
    3       -11.2544095900                 C3,4 K      
    4       -11.2539195564                 C3,4 K      
---------------------------------------------------------
                  - = frozen, * = active                 
=========================================================

Partial RHF integral transformation

Occupations by irrep:
Frozen core:    [0,0,0,0]
Occupied:       [8,4,2,1]
Virtual:        [247,211,178,149]
Frozen virtual: [0,0,0,0]

Processing IIII:
  Pass 1, transforming orbitals:
    Occupied:   1:8     1:4     1:2     1:1  
    Virtual:  ---:--- ---:--- ---:--- ---:---

Processing IIJJ:
  Pass 1, transforming orbitals:
    Occupied:   1:8     1:4     1:2     1:1  
    Virtual:  ---:--- ---:--- ---:--- ---:---

Processing IJIJ:
  Pass 1, transforming orbitals:
    Occupied:   1:8     1:4     1:2     1:1  
    Virtual:  ---:--- ---:--- ---:--- ---:---

Processing IJKL:
  Pass 1, transforming orbitals:
    Occupied:   1:8     1:4     1:2     1:1  
    Virtual:  ---:--- ---:--- ---:--- ---:---

Integral transformation took 367.701 seconds at 8.517 Gflops/sec

sym_12:            0.053035 s          1 x    0.000000 gflops/sec
sym_1234:          0.067431 s          1 x    0.000000 gflops/sec
layer1_axpby:      0.363740 s          3 x    5.394112 gflops/sec
weight:           13.583358 s          1 x    0.000000 gflops/sec

MP2 correlation energy: -1.0060360706992462

Non-iterative calculation of MP2 took 2.055 cpu seconds and 1.686 walltime seconds at 1.166 Gflops/sec

Total MP2 energy: -191.8178223042294

layer1_axpby:       0.117646 s          2 x    2.382734 gflops/sec
layer1_dot:         0.120319 s          2 x    0.000000 gflops/sec
layer1_spinad:      0.177652 s          2 x    9.484626 gflops/sec
weight:            13.026557 s          2 x    0.000000 gflops/sec

Using CROP to accelerate the convergence of T1 and T2
Beginning iterative solution of CCSD equations:

Using standard CC algorithm

It. Correlation Energy T1 Residual T2 Residual CPU Time (s) Walltime (s)
-------------------------------------------------------------------------
Subspace is stored in memory

  1  -1.006036070699246 1.54696e-02 1.49680e-02      577.609       79.213
  2  -0.991377923434439 2.86283e-03 1.06384e-02      562.805       72.996
  3  -1.013346927763470 3.06227e-03 1.68771e-03      568.171       73.324
  4  -1.016779484926705 5.10931e-04 1.38088e-03      561.719       72.315
  5  -1.017224189144336 4.39693e-04 4.80148e-04      568.687       73.253

   A    I                     A    I                     A    I                  
-------------------------- -------------------------- -------------------------- 
  20    9 -0.0214840594649   35   15 -0.0110445857651   61   13  0.0084898718098 
  20   13 -0.0188788506792   35   11 -0.0109053738162   51   11 -0.0083733600709 
  17    9 -0.0181561430722   26    9  0.0104793245409   38   15 -0.0078184333866 
  17   13 -0.0175469346888   27   15 -0.0098465158594   58   13  0.0076876683893 
  26   13  0.0145802315391   41   15 -0.0089564416392   54   13 -0.0072195134518 

   A    B    I    J                     A    B    I    J                  
------------------------------------ ------------------------------------ 
  20   20   13   13 -0.0573217084149   40   17   13   13 -0.0171158250966 
  20   17   13   13 -0.0354245523972   17   40   13   13 -0.0171158250966 
  17   20   13   13 -0.0354245523972   37   37   12   12 -0.0157303108509 
  31   31   14   14 -0.0299716927151   31   23   14   14  0.0153827614800 
  40   20   13   13 -0.0290688869200   23   31   14   14  0.0153827614800 
  20   40   13   13 -0.0290688869200   35   31   14   14 -0.0149411903932 
  17   17   13   13 -0.0229199662252   31   35   14   14 -0.0149411903932 
  40   40   13   13 -0.0174379071294 

It. Correlation Energy T1 Residual T2 Residual CPU Time (s) Walltime (s)
-------------------------------------------------------------------------
  6  -1.017364638881397 1.09920e-04 1.06131e-04      564.868       72.734
  7  -1.017368385646036 5.83966e-05 3.60431e-05      570.086       73.438
  8  -1.017367619704824 2.35380e-05 7.85017e-06      570.876       73.530
  9  -1.017368022221526 5.85028e-06 4.39651e-06      569.230       73.328
 10  -1.017367809985267 2.15650e-06 1.63793e-06      571.524       73.594

   A    I                     A    I                     A    I                  
-------------------------- -------------------------- -------------------------- 
  20    9 -0.0216657334370   35   15 -0.0111083285205   61   13  0.0085594249183 
  20   13 -0.0193671024003   35   11 -0.0108428039489   51   11 -0.0083235772814 
  17    9 -0.0182814529513   26    9  0.0105544950408   38   15 -0.0077615261299 
  17   13 -0.0180459123827   27   15 -0.0098512069312   58   13  0.0077507969484 
  26   13  0.0148950308491   41   15 -0.0089120314411   54   13 -0.0073048977691 

   A    B    I    J                     A    B    I    J                  
------------------------------------ ------------------------------------ 
  20   20   13   13 -0.0575338445064   40   17   13   13 -0.0171823077224 
  20   17   13   13 -0.0356069321619   17   40   13   13 -0.0171823077224 
  17   20   13   13 -0.0356069321619   37   37   12   12 -0.0157241395294 
  31   31   14   14 -0.0299353540631   31   23   14   14  0.0153648130039 
  40   20   13   13 -0.0291321752926   23   31   14   14  0.0153648130039 
  20   40   13   13 -0.0291321752926   35   31   14   14 -0.0149305260193 
  17   17   13   13 -0.0230703915315   31   35   14   14 -0.0149305260193 
  40   40   13   13 -0.0174413539946 

It. Correlation Energy T1 Residual T2 Residual CPU Time (s) Walltime (s)
-------------------------------------------------------------------------
 11  -1.017367971420217 7.94413e-07 4.72277e-07      546.832       70.425
 12  -1.017367993244849 3.08078e-07 1.37477e-07      538.911       69.408
 13  -1.017367973372348 1.11303e-07 3.86935e-08      547.882       71.000
 14  -1.017367982105010 3.20952e-08 9.39092e-09      569.597       73.547
 15  -1.017367982078908 8.08949e-09 1.08165e-08      571.897       73.801

   A    I                     A    I                     A    I                  
-------------------------- -------------------------- -------------------------- 
  20    9 -0.0216639903456   35   15 -0.0111063519433   61   13  0.0085594676609 
  20   13 -0.0193693210760   35   11 -0.0108421951532   51   11 -0.0083233802953 
  17    9 -0.0182800658117   26    9  0.0105539223534   38   15 -0.0077607881536 
  17   13 -0.0180469966718   27   15 -0.0098504195758   58   13  0.0077507057225 
  26   13  0.0148951574766   41   15 -0.0089108388067   54   13 -0.0073049366672 

   A    B    I    J                     A    B    I    J                  
------------------------------------ ------------------------------------ 
  20   20   13   13 -0.0575341632760   40   17   13   13 -0.0171823322474 
  20   17   13   13 -0.0356070826662   17   40   13   13 -0.0171823322474 
  17   20   13   13 -0.0356070826662   37   37   12   12 -0.0157242430651 
  31   31   14   14 -0.0299355432071   31   23   14   14  0.0153648889539 
  40   20   13   13 -0.0291322976896   23   31   14   14  0.0153648889539 
  20   40   13   13 -0.0291322976896   35   31   14   14 -0.0149306072094 
  17   17   13   13 -0.0230704304023   31   35   14   14 -0.0149306072094 
  40   40   13   13 -0.0174413888069 

It. Correlation Energy T1 Residual T2 Residual CPU Time (s) Walltime (s)
-------------------------------------------------------------------------
 16  -1.017367981936677 3.13891e-09 1.29668e-08      574.946       81.676
 17  -1.017367981751427 7.05197e-10 9.96896e-09      587.331       81.148

CCSD iterations converged in 17 cycles and 1259.362 seconds (74.080 s/it.) at 74.466 Gflops/sec

CCSD correlation energy: -1.017367981751427

filter:                       0.082497 s         90 x    0.000000 gflops/sec
c1_into_z1_rhf:               0.391802 s         17 x    1.029825 gflops/sec
layer1_dot:                   1.741358 s         34 x    0.000000 gflops/sec
weight:                       2.900739 s         68 x    0.000000 gflops/sec
c_into_fem_rhf:               3.383725 s         17 x    8.576561 gflops/sec
c_into_wmnie_rhf:             3.533294 s         34 x    2.954553 gflops/sec
layer1_sym:                   5.870932 s         85 x    2.541306 gflops/sec
layer1_axpby:                 8.028280 s        242 x    3.645586 gflops/sec
c_into_wmnij_rhf:            17.454787 s         17 x    4.433328 gflops/sec
c_into_fmi_rhf:              53.942446 s         17 x    0.658403 gflops/sec
c2_into_z1_rhf:              91.215602 s         34 x    3.589364 gflops/sec
c2_into_z2_rhf:             130.470091 s         34 x   85.313178 gflops/sec
c_into_fea_rhf:             170.981496 s         17 x    6.050079 gflops/sec
layer1_fill:                182.232549 s        477 x    0.000000 gflops/sec
realloc:                    182.288475 s        477 x    0.000000 gflops/sec
layer1_spinad:              320.234767 s        510 x    5.627155 gflops/sec
c_into_wmaei_rhf:           339.313460 s         34 x   25.089418 gflops/sec
c2_into_z2_wabef_ao_rhf:   9202.246174 s         17 x    7.877439 gflops/sec
ccsd_rhf:                 10016.303525 s         17 x    9.350107 gflops/sec

Final CCSD amplitudes:

   A    I                     A    I                     A    I                  
-------------------------- -------------------------- -------------------------- 
  20    9 -0.0216639915893   35   15 -0.0111063470117   61   13  0.0085594680759 
  20   13 -0.0193693195755   35   11 -0.0108421958105   51   11 -0.0083233802033 
  17    9 -0.0182800659464   26    9  0.0105539226653   38   15 -0.0077607933319 
  17   13 -0.0180469966836   27   15 -0.0098504219516   58   13  0.0077507061852 
  26   13  0.0148951586690   41   15 -0.0089108415866   54   13 -0.0073049370469 

   A    B    I    J                     A    B    I    J                  
------------------------------------ ------------------------------------ 
  20   20   13   13 -0.0575341625608   40   17   13   13 -0.0171823323575 
  20   17   13   13 -0.0356070825650   17   40   13   13 -0.0171823323575 
  17   20   13   13 -0.0356070825650   37   37   12   12 -0.0157242426924 
  31   31   14   14 -0.0299355426009   31   23   14   14  0.0153648887362 
  40   20   13   13 -0.0291322974792   23   31   14   14  0.0153648887362 
  20   40   13   13 -0.0291322974792   35   31   14   14 -0.0149306070962 
  17   17   13   13 -0.0230704309466   31   35   14   14 -0.0149306070962 
  40   40   13   13 -0.0174413888322 

CCSD correlation energy: -1.0173679818598993

Total CCSD energy: -191.82915421539005


Beginning non-iterative calculation of CCSD(T)

Distributed pass #1 of 44
Distributed pass #1 of 44 took 47.186 seconds
Distributed pass #2 of 44
Distributed pass #2 of 44 took 57.317 seconds
Distributed pass #3 of 44
Distributed pass #3 of 44 took 47.978 seconds
Distributed pass #4 of 44
Distributed pass #4 of 44 took 55.844 seconds
Distributed pass #5 of 44
Distributed pass #5 of 44 took 48.978 seconds
Distributed pass #6 of 44
Distributed pass #6 of 44 took 49.151 seconds
Distributed pass #7 of 44
Distributed pass #7 of 44 took 47.424 seconds
Distributed pass #8 of 44
Distributed pass #8 of 44 took 46.031 seconds
Distributed pass #9 of 44
Distributed pass #9 of 44 took 60.331 seconds
Distributed pass #10 of 44
Distributed pass #10 of 44 took 54.758 seconds
Distributed pass #11 of 44
Distributed pass #11 of 44 took 60.585 seconds
Distributed pass #12 of 44
Distributed pass #12 of 44 took 54.253 seconds
Distributed pass #13 of 44
Distributed pass #13 of 44 took 60.631 seconds
Distributed pass #14 of 44
Distributed pass #14 of 44 took 54.681 seconds
Distributed pass #15 of 44
Distributed pass #15 of 44 took 54.208 seconds
Distributed pass #16 of 44
Distributed pass #16 of 44 took 53.534 seconds
Distributed pass #17 of 44
Distributed pass #17 of 44 took 49.674 seconds
Distributed pass #18 of 44
Distributed pass #18 of 44 took 51.012 seconds
Distributed pass #19 of 44
Distributed pass #19 of 44 took 51.372 seconds
Distributed pass #20 of 44
Distributed pass #20 of 44 took 51.662 seconds
Distributed pass #21 of 44
Distributed pass #21 of 44 took 50.888 seconds
Distributed pass #22 of 44
Distributed pass #22 of 44 took 50.885 seconds
Distributed pass #23 of 44
Distributed pass #23 of 44 took 47.883 seconds
Distributed pass #24 of 44
Distributed pass #24 of 44 took 48.085 seconds
Distributed pass #25 of 44
Distributed pass #25 of 44 took 55.494 seconds
Distributed pass #26 of 44
Distributed pass #26 of 44 took 55.930 seconds
Distributed pass #27 of 44
Distributed pass #27 of 44 took 54.880 seconds
Distributed pass #28 of 44
Distributed pass #28 of 44 took 51.535 seconds
Distributed pass #29 of 44
Distributed pass #29 of 44 took 59.730 seconds
Distributed pass #30 of 44
Distributed pass #30 of 44 took 61.787 seconds
Distributed pass #31 of 44
Distributed pass #31 of 44 took 61.136 seconds
Distributed pass #32 of 44
Distributed pass #32 of 44 took 58.052 seconds
Distributed pass #33 of 44
Distributed pass #33 of 44 took 53.188 seconds
Distributed pass #34 of 44
Distributed pass #34 of 44 took 43.426 seconds
Distributed pass #35 of 44
Distributed pass #35 of 44 took 42.030 seconds
Distributed pass #36 of 44
Distributed pass #36 of 44 took 42.318 seconds
Distributed pass #37 of 44
Distributed pass #37 of 44 took 54.449 seconds
Distributed pass #38 of 44
Distributed pass #38 of 44 took 52.673 seconds
Distributed pass #39 of 44
Distributed pass #39 of 44 took 55.495 seconds
Distributed pass #40 of 44
Distributed pass #40 of 44 took 53.957 seconds
Distributed pass #41 of 44
Distributed pass #41 of 44 took 52.945 seconds
Distributed pass #42 of 44
Distributed pass #42 of 44 took 54.039 seconds
Distributed pass #43 of 44
Distributed pass #43 of 44 took 48.974 seconds
Distributed pass #44 of 44
Distributed pass #44 of 44 took 26.206 seconds

CCSD[T] correction: -0.041365019501131514
CCSD(T) correction: -0.0395829824465252

Non-iterative calculation of CCSD(T) took 16583.724 cpu seconds and 2301.390 walltime seconds at 218.016 Gflops/sec

CCSD(T) correlation energy: -1.0569509643064237
Total CCSD(T) energy: -191.86873719783657

layer1_dot:                   0.101771 s          2 x    0.000000 gflops/sec
layer1_axpby:                 0.109837 s          1 x    2.551907 gflops/sec
layer1_sym:                 116.383796 s        422 x    1.317686 gflops/sec
c3_into_z1_wmnef_rhf:       240.426412 s         88 x    1.026407 gflops/sec
c3_into_z2_fem_rhf:         265.273318 s         88 x    0.930268 gflops/sec
c1_into_z3_wabij_rhf:       324.819870 s         88 x    0.759730 gflops/sec
weight:                     388.097977 s         88 x    0.000000 gflops/sec
layer1_spinad:              598.836741 s       1336 x    5.304600 gflops/sec
l3_r3_into_dii_rhf:         619.118826 s         44 x    0.000000 gflops/sec
c3_into_z2_wmnie_rhf:       915.919739 s         44 x    3.495818 gflops/sec
l3_r3_into_daa_rhf:         982.639408 s         44 x    0.000000 gflops/sec
c3_into_wmbij_rhf:         1196.092196 s         44 x    2.676958 gflops/sec
c2_into_z3_wmbij_rhf:      1594.776102 s         44 x    2.007736 gflops/sec
c2_into_z3_wabej_rhf:      2667.490572 s         44 x   60.667254 gflops/sec
c3_into_z2_wamef_rhf:      2755.514043 s         44 x   58.729270 gflops/sec
c3_into_wabej_rhf:         2804.997050 s         44 x   57.693226 gflops/sec
ccsd_t_rhf:               18411.100741 s          1 x   27.251990 gflops/sec

             _
Formation of H took 56.1 seconds at 602.725 Gflops/sec

layer1_sym:                   0.000130 s          1 x    0.267310 gflops/sec
c_into_fem_rhf:               0.228777 s          1 x    7.461865 gflops/sec
c_into_wmnie_rhf:             0.294741 s          3 x    3.125171 gflops/sec
c_into_wmnij_rhf:             1.039838 s          1 x    4.377536 gflops/sec
c_into_fmi_rhf:               3.173161 s          1 x    0.658387 gflops/sec
c_into_wamef_rhf:             4.633270 s          1 x    3.358340 gflops/sec
layer1_axpby:                 6.457634 s         18 x    3.296762 gflops/sec
c_into_wmbij_rhf:             8.826846 s          2 x   26.468273 gflops/sec
c_into_fea_rhf:               9.629084 s          1 x    6.319406 gflops/sec
layer1_spinad:               33.981493 s         36 x    5.594255 gflops/sec
c_into_wmaei_rhf:            34.078957 s          5 x   16.976537 gflops/sec
c_into_wabej_rhf:           366.961736 s          2 x   89.659565 gflops/sec

Using CROP to accelerate the convergence of Lambda1 and Lambda2
Beginning iterative solution of Lambda-CCSD equations:

Using standard CC algorithm

It. C1 Residual C2 Residual CPU Time (s) Walltime (s)
-----------------------------------------------------
Subspace is stored in memory

  1 1.12902e-02 1.98911e-02      548.036       75.428
  2 5.72951e-03 3.16974e-03      533.301       68.995
  3 9.92565e-04 1.89667e-03      537.121       69.705
  4 3.14819e-04 5.07865e-04      561.968       72.537
  5 1.58744e-04 1.74647e-04      558.779       72.155

   A    I                     A    I                     A    I                  
-------------------------- -------------------------- -------------------------- 
  20    9 -0.0172203559727   35   15 -0.0093532363235   31   15 -0.0072092768097 
  17   13 -0.0119012536117   26    9  0.0082019533246   67   13  0.0070080961130 
  17    9 -0.0110991741853   20   13 -0.0080040256761   41   15 -0.0066242920393 
  26   13  0.0103729815185   58   13  0.0077684349502   51   11 -0.0065379299309 
  23   15  0.0096614306367   27   15 -0.0077083492168   61   13  0.0064765368101 

   A    B    I    J                     A    B    I    J                  
------------------------------------ ------------------------------------ 
  20   20   13   13 -0.0727365342182   17   40   13   13 -0.0205759802316 
  20   17   13   13 -0.0460240948983   40   40   13   13 -0.0195276847461 
  17   20   13   13 -0.0460240948983   31   23   14   14  0.0181674358133 
  31   31   14   14 -0.0344443265941   23   31   14   14  0.0181674358133 
  40   20   13   13 -0.0342287737980   35   31   14   14 -0.0174033989073 
  20   40   13   13 -0.0342287737980   31   35   14   14 -0.0174033989073 
  17   17   13   13 -0.0303670492788   37   37   12   12 -0.0169202965375 
  40   17   13   13 -0.0205759802316 

It. C1 Residual C2 Residual CPU Time (s) Walltime (s)
-----------------------------------------------------
  6 6.57935e-05 4.24803e-05      564.570       72.794
  7 1.73415e-05 7.86243e-06      563.806       72.434
  8 9.77474e-06 3.21946e-06      569.147       73.169
  9 3.57001e-06 1.92139e-06      567.946       73.202
 10 1.00470e-06 6.95363e-07      567.193       72.934

   A    I                     A    I                     A    I                  
-------------------------- -------------------------- -------------------------- 
  20    9 -0.0173175675877   35   15 -0.0094846410487   31   15 -0.0073736002561 
  17   13 -0.0120048439334   26    9  0.0082402622891   67   13  0.0070113945030 
  17    9 -0.0111750138620   20   13 -0.0080629149817   41   15 -0.0066330087403 
  26   13  0.0104315439418   58   13  0.0077871388347   51   11 -0.0065335466627 
  23   15  0.0098965590572   27   15 -0.0077833560494   61   13  0.0064910489505 

   A    B    I    J                     A    B    I    J                  
------------------------------------ ------------------------------------ 
  20   20   13   13 -0.0728024240931   17   40   13   13 -0.0206012424403 
  20   17   13   13 -0.0460755913762   40   40   13   13 -0.0195342650198 
  17   20   13   13 -0.0460755913762   31   23   14   14  0.0181572614551 
  31   31   14   14 -0.0344307984525   23   31   14   14  0.0181572614551 
  40   20   13   13 -0.0342559283621   35   31   14   14 -0.0173950227020 
  20   40   13   13 -0.0342559283621   31   35   14   14 -0.0173950227020 
  17   17   13   13 -0.0304027664043   37   37   12   12 -0.0169189260134 
  40   17   13   13 -0.0206012424403 

It. C1 Residual C2 Residual CPU Time (s) Walltime (s)
-----------------------------------------------------
 11 4.58756e-07 2.27947e-07      562.827       72.331
 12 1.69583e-07 7.46319e-08      567.120       72.883
 13 6.18971e-08 1.58514e-08      563.285       72.490
 14 1.13346e-08 9.76336e-09      568.575       73.095
 15 4.39336e-09 1.31281e-08      565.672       72.692

   A    I                     A    I                     A    I                  
-------------------------- -------------------------- -------------------------- 
  20    9 -0.0173170837992   35   15 -0.0094845606131   31   15 -0.0073749584132 
  17   13 -0.0120044557318   26    9  0.0082400440434   67   13  0.0070114071643 
  17    9 -0.0111744650325   20   13 -0.0080627718935   41   15 -0.0066328040165 
  26   13  0.0104311291112   58   13  0.0077870669093   51   11 -0.0065335699134 
  23   15  0.0098979157114   27   15 -0.0077837231587   61   13  0.0064910128282 

   A    B    I    J                     A    B    I    J                  
------------------------------------ ------------------------------------ 
  20   20   13   13 -0.0728023576870   17   40   13   13 -0.0206011941585 
  20   17   13   13 -0.0460754595971   40   40   13   13 -0.0195342874127 
  17   20   13   13 -0.0460754595971   31   23   14   14  0.0181572302196 
  31   31   14   14 -0.0344307556050   23   31   14   14  0.0181572302196 
  40   20   13   13 -0.0342559275252   35   31   14   14 -0.0173950071923 
  20   40   13   13 -0.0342559275252   31   35   14   14 -0.0173950071923 
  17   17   13   13 -0.0304026506944   37   37   12   12 -0.0169189504487 
  40   17   13   13 -0.0206011941585 

It. C1 Residual C2 Residual CPU Time (s) Walltime (s)
-----------------------------------------------------
 16 2.02806e-09 8.14422e-09      572.070       73.466

Lambda-CCSD iterations converged in 16 cycles and 1160.930 seconds (72.558 s/it.) at 73.237 Gflops/sec

filter:                        0.050088 s         34 x    0.000000 gflops/sec
c1_into_z1_rhf:                0.561817 s         16 x    0.675937 gflops/sec
c_into_wmnie_rhf:              1.639433 s         16 x    2.996532 gflops/sec
weight:                        2.726726 s         64 x    0.000000 gflops/sec
layer1_axpby:                  4.175549 s        138 x    6.935144 gflops/sec
c_into_fea_rhf:                8.853524 s         16 x   29.020988 gflops/sec
layer1_sym:                   11.806133 s        176 x    3.089391 gflops/sec
c_into_wmnij_rhf:             32.189055 s         32 x    4.518567 gflops/sec
c1_into_z2_rhf:               49.578161 s         16 x    5.127821 gflops/sec
c_into_fmi_rhf:               50.285402 s         16 x    0.663140 gflops/sec
c2_into_z1_rhf:               86.156628 s         32 x    3.576588 gflops/sec
c2_into_z2_rhf:              137.821958 s         48 x   78.547474 gflops/sec
d_into_z1_rhf:               149.605585 s         16 x    4.790589 gflops/sec
layer1_fill:                 163.729707 s        449 x    0.000000 gflops/sec
realloc:                     163.772033 s        449 x    0.000000 gflops/sec
g_into_z2_rhf:               244.169843 s         16 x   16.947544 gflops/sec
layer1_spinad:               292.173121 s        384 x    5.527995 gflops/sec
c2_into_z2_wabef_ao_rhf:    8467.686818 s         16 x    8.057213 gflops/sec
ccsd_left_ee_singlet_rhf:   9234.051513 s         16 x    9.196253 gflops/sec

---------------------------------------------------------------------------
Density Asymmetry Diagnostic -- Final Analysis 
---------------------------------------------------------------------------
DAD of the 1PDM:  7.945593e-03 
 NOTE: The DAD uses the total number of correlated electrons as the normalization factor
 
The number of correlated electrons is: 30
Largest Absolute Asymmetry:  6.480459e-03 
Sum of the trace of OO and VV:  2.331468e-15 
Trace of OO -5.453497e-01 
Trace of VV  5.453497e-01 
Frobenius Norm of Entire Matrix:  1.718003e-02 
---------------------------------------------------------------------------
norm of D(AI): 0.0582507380220344
norm of D(IA): 0.051578246096918315
norm of D(AB): 0.06021063271402148
norm of D(IJ): 0.08660974775851375
E(AI): -2.7205608856849945e-12
E(AB): 0.7049797645193752
E(IJ): 0.44107087379842547
E(1e): 1.1460506383150801
norm of G(Ab,Ij): 0.42110118556049725
norm of G(Ij,Ab): 0.4780155587821825
E(Ab,Ij): -2.0488420581711333
norm of G(Ij,Kl): 0.04399629775029954
E(Ij,Kl): 0.15854386377375657
norm of G(Ai,Bc): 0.018790977957688592
norm of G(Ab,Ci): 0.008345448197229242
E(Ab,Ci): -0.08078820512998551
norm of G(Ij,Ka): 0.008449449470412061
norm of G(Ia,Jk): 0.011195357616346754
E(Ia,Jk): -0.017787323823790377
norm of G(AI,bj): 0.0508056627003026
norm of G(Ai,Bj): 0.034571681752254516
E(Ai,Bj): -0.4467714873667701
E(tot): -1.2895945724028426

E(tot): -1.0569509643064237

Formation of one- and two-particle density
matrices took 55.414 seconds at 627.479 Gflops/sec

Memory used:   71.228 GiB+       0   B of   90.000 GiB

List <AI|bj>           on 18         , size  267.309 MiB
List <Ab|Ij>           on 16         , size  267.309 MiB
List <Ai|Bj>           on 25         , size  267.309 MiB
List <Ij|Kl>           on 13         , size  113.070 KiB
List C(RA)             on <tmp>      , size    1.242 MiB
List C(RA)_froz        on <tmp>      , size        0   B
List C(RI)             on <tmp>      , size   26.641 KiB
List C(RI)_froz        on <tmp>      , size        0   B
List D(AB)             on 160:2      , size    1.216 MiB
List D(AI)             on 160:4      , size   25.977 KiB
List D(IA)             on <tmp>      , size   25.977 KiB
List D(IJ)             on 160:0      , size      680   B
List D~(AB)            on <tmp>      , size    1.216 MiB
List D~(AI)            on <tmp>      , size   25.977 KiB
List D~(IJ)            on <tmp>      , size      680   B
List F(EA)             on <tmp>      , size    1.216 MiB
List F(EM)             on <tmp>      , size   25.977 KiB
List F(MI)             on <tmp>      , size      680   B
List G(AI,bj)          on 118        , size  267.309 MiB
List G(Ab,Ci)          on 130        , size   13.556 GiB
List G(Ab,Ij)          on 116        , size  267.309 MiB
List G(Ai,Bc)          on 230        , size   13.556 GiB
List G(Ai,Bj)          on 125        , size  267.309 MiB
List G(Ia,Jk)          on 110        , size    5.251 MiB
List G(Ij,Ab)          on 216        , size  267.309 MiB
List G(Ij,Ka)          on 210        , size    5.251 MiB
List G(Ij,Kl)          on 113        , size  113.070 KiB
List G~(Ab,Ij)         on <tmp>      , size  267.309 MiB
List G~(Ai,Bc)         on <tmp>      , size   13.556 GiB
List G~(Ia,Jk)         on <tmp>      , size    5.251 MiB
List Lambda(AI)        on 190:0      , size   25.977 KiB
List Lambda(Ab,Ij)     on 146        , size  267.309 MiB
List T(AI)             on 90:0       , size   25.977 KiB
List T(Ab,Ij)          on 46         , size  267.309 MiB
List Tau(Ab,Ij)        on <tmp>      , size  267.309 MiB
List VirtDenom_spincase11_irrep0 on <tmp>      , size    1.216 MiB
List VirtDenom_spincase11_irrep1 on <tmp>      , size    1.200 MiB
List VirtDenom_spincase11_irrep2 on <tmp>      , size    1.151 MiB
List VirtDenom_spincase11_irrep3 on <tmp>      , size    1.135 MiB
List W(Ab,Ej)          on <tmp>      , size   13.556 GiB
List W(EM,bj)          on <tmp>      , size  267.309 MiB
List W(Ef,Am)          on 30         , size   13.556 GiB
List W(Em,Bj)          on <tmp>      , size  267.309 MiB
List W(Ij,Mb)          on <tmp>      , size    5.251 MiB
List W(Mn,Ie)          on 10         , size    5.251 MiB
List W(Mn,Ij)          on <tmp>      , size  113.070 KiB
List f(AB)             on 92:2       , size    1.216 MiB
List f(AI)             on 93:2       , size   25.977 KiB
List f(IJ)             on 91:2       , size      680   B

--executable xncc finished with status     0 in     5244.24 seconds (walltime).
 --invoking executable--
/blue/johnstanton/gh.jones/software/cfour/uhf/40552be6/bin/xdens
 @GETMEM-I,  Allocated   92160 MB of main memory.
  CCSD(T) density and intermediates are calculated.
  The perturbed orbitals are chosen canonical.
  Direct algorithm used for all contributions involving G(AB,CD).
  W(abef) AB contribution =  0.4024495345 a.u.
  W(abef) AB contribution =  0.4212304146 a.u.
                    1                    1
                    2                    2
                    3                    3
                    4                    4
  processed             712819658  ao basis integrals from                174029  buffers.
  processed            3485139774  ao basis integrals from                850865  buffers.
  processed            1802483797  ao basis integrals from                440060  buffers.
  processed            3162816461  ao basis integrals from                772172  buffers.
 ITERM.tmp does not exsit!
 skip reading
  The iterative expansion of D(ai) converged after  20 iterations.
  ----------------------------------------------------------------------
                 Natural orbital occupation numbers
  ----------------------------------------------------------------------
  1.99884  1.99805  1.99803  1.99803  1.97888  1.97241  1.96559  1.95750
  1.95737  1.95412  1.95112  1.95094  1.93325  1.93101  1.91573  0.07493
  0.04973  0.03779  0.03282  0.02419  0.02328  0.02131  0.02110  0.02068
  0.01376  0.01364  0.01213  0.01199  0.01076  0.01061  0.01034  0.00985
  0.00947  0.00790  0.00711  0.00669  0.00636  0.00619  0.00609  0.00480
  0.00469  0.00431  0.00410  0.00368  0.00286  0.00241  0.00240  0.00227
  0.00204  0.00202  0.00199  0.00195  0.00188  0.00184  0.00163  0.00144
  0.00141  0.00133  0.00124  0.00119  0.00110  0.00105  0.00103  0.00098
  0.00097  0.00095  0.00091  0.00089  0.00081  0.00080  0.00078  0.00074
  0.00069  0.00067  0.00067  0.00062  0.00062  0.00062  0.00060  0.00059
  0.00058  0.00058  0.00056  0.00055  0.00055  0.00054  0.00049  0.00046
  0.00045  0.00045  0.00045  0.00043  0.00042  0.00041  0.00037  0.00036
  0.00035  0.00035  0.00035  0.00032  0.00030  0.00030  0.00030  0.00029
  0.00027  0.00026  0.00025  0.00024  0.00023  0.00023  0.00023  0.00023
  0.00022  0.00022  0.00021  0.00021  0.00020  0.00019  0.00019  0.00019
  0.00018  0.00018  0.00018  0.00017  0.00016  0.00015  0.00015  0.00015
  0.00015  0.00015  0.00014  0.00013  0.00013  0.00013  0.00013  0.00012
  0.00012  0.00011  0.00011  0.00011  0.00010  0.00010  0.00010  0.00010
  0.00009  0.00009  0.00009  0.00009  0.00008  0.00008  0.00008  0.00008
  0.00008  0.00008  0.00008  0.00008  0.00007  0.00007  0.00007  0.00007
  0.00007  0.00007  0.00007  0.00007  0.00007  0.00007  0.00006  0.00006
  0.00006  0.00006  0.00006  0.00006  0.00006  0.00006  0.00006  0.00006
  0.00006  0.00005  0.00005  0.00005  0.00005  0.00005  0.00005  0.00005
  0.00005  0.00004  0.00004  0.00004  0.00004  0.00004  0.00004  0.00004
  0.00004  0.00004  0.00003  0.00003  0.00003  0.00003  0.00003  0.00003
  0.00003  0.00003  0.00003  0.00003  0.00003  0.00003  0.00003  0.00003
  0.00003  0.00003  0.00003  0.00003  0.00003  0.00003  0.00003  0.00002
  0.00002  0.00002  0.00002  0.00002  0.00002  0.00002  0.00002  0.00002
  0.00002  0.00002  0.00002  0.00002  0.00002  0.00002  0.00002  0.00002
  0.00002  0.00002  0.00002  0.00002  0.00002  0.00002  0.00002  0.00002
  0.00002  0.00002  0.00002  0.00002  0.00002  0.00002  0.00002  0.00002
  0.00002  0.00002  0.00002  0.00001  0.00001  0.00001  0.00001  0.00001
  0.00001  0.00001  0.00001  0.00001  0.00001  0.00001  0.00001  0.00001
  0.00001  0.00001  0.00001  0.00001  0.00001  0.00001  0.00001  0.00001
  0.00001  0.00001  0.00001  0.00001  0.00001  0.00001  0.00001  0.00001
  0.00001  0.00001  0.00001  0.00001  0.00001  0.00001  0.00001  0.00001
  0.00001  0.00001  0.00001  0.00001  0.00001  0.00001  0.00001  0.00001
  0.00001  0.00001  0.00001  0.00001  0.00001  0.00001  0.00001  0.00001
  0.00001  0.00001  0.00001  0.00001  0.00001  0.00001  0.00001  0.00001
  0.00001  0.00001  0.00001  0.00001  0.00001  0.00001  0.00001  0.00001
  0.00001  0.00001  0.00001  0.00001  0.00001  0.00001  0.00001  0.00001
  0.00001  0.00001  0.00001  0.00001  0.00001  0.00001  0.00001  0.00001
  0.00001  0.00001  0.00001  0.00001  0.00001  0.00001  0.00001  0.00001
  0.00001  0.00001  0.00001  0.00001  0.00000  0.00000  0.00000  0.00000
  0.00000  0.00000  0.00000  0.00000  0.00000  0.00000  0.00000  0.00000
  0.00000  0.00000  0.00000  0.00000  0.00000  0.00000  0.00000  0.00000
  0.00000  0.00000  0.00000  0.00000  0.00000  0.00000  0.00000  0.00000
  0.00000  0.00000  0.00000  0.00000  0.00000  0.00000  0.00000  0.00000
  0.00000  0.00000  0.00000  0.00000  0.00000  0.00000  0.00000  0.00000
  0.00000  0.00000  0.00000  0.00000  0.00000  0.00000  0.00000  0.00000
  0.00000  0.00000  0.00000  0.00000  0.00000  0.00000  0.00000  0.00000
  0.00000  0.00000  0.00000  0.00000  0.00000  0.00000  0.00000  0.00000
  0.00000  0.00000  0.00000  0.00000  0.00000  0.00000  0.00000  0.00000
  0.00000  0.00000  0.00000  0.00000  0.00000  0.00000  0.00000  0.00000
  0.00000  0.00000  0.00000  0.00000  0.00000  0.00000  0.00000  0.00000
  0.00000  0.00000  0.00000  0.00000  0.00000  0.00000  0.00000  0.00000
  0.00000  0.00000  0.00000  0.00000  0.00000  0.00000  0.00000  0.00000
  0.00000  0.00000  0.00000  0.00000  0.00000  0.00000  0.00000  0.00000
  0.00000  0.00000  0.00000  0.00000  0.00000  0.00000  0.00000  0.00000
  0.00000  0.00000  0.00000  0.00000  0.00000  0.00000  0.00000  0.00000
  0.00000  0.00000  0.00000  0.00000  0.00000  0.00000  0.00000  0.00000
  0.00000  0.00000  0.00000  0.00000  0.00000  0.00000  0.00000  0.00000
  0.00000  0.00000  0.00000  0.00000  0.00000  0.00000  0.00000  0.00000
  0.00000  0.00000  0.00000  0.00000  0.00000  0.00000  0.00000  0.00000
  0.00000  0.00000  0.00000  0.00000  0.00000  0.00000  0.00000  0.00000
  0.00000  0.00000  0.00000  0.00000  0.00000  0.00000  0.00000  0.00000
  0.00000  0.00000  0.00000  0.00000  0.00000  0.00000  0.00000  0.00000
  0.00000  0.00000  0.00000  0.00000  0.00000  0.00000  0.00000  0.00000
  0.00000  0.00000  0.00000  0.00000  0.00000  0.00000  0.00000  0.00000
  0.00000  0.00000  0.00000  0.00000  0.00000  0.00000  0.00000  0.00000
  0.00000  0.00000  0.00000  0.00000  0.00000  0.00000  0.00000  0.00000
  0.00000  0.00000  0.00000  0.00000  0.00000  0.00000  0.00000  0.00000
  0.00000  0.00000  0.00000  0.00000  0.00000  0.00000  0.00000  0.00000
  0.00000  0.00000  0.00000  0.00000  0.00000  0.00000  0.00000  0.00000
  0.00000  0.00000  0.00000  0.00000  0.00000  0.00000  0.00000  0.00000
  0.00000  0.00000  0.00000  0.00000  0.00000  0.00000  0.00000  0.00000
  0.00000  0.00000  0.00000  0.00000  0.00000  0.00000  0.00000  0.00000
  0.00000  0.00000  0.00000  0.00000  0.00000  0.00000  0.00000  0.00000
  0.00000  0.00000  0.00000  0.00000  0.00000  0.00000  0.00000  0.00000
  0.00000  0.00000  0.00000  0.00000  0.00000  0.00000  0.00000  0.00000
  0.00000  0.00000  0.00000  0.00000  0.00000  0.00000  0.00000  0.00000
  0.00000  0.00000  0.00000  0.00000  0.00000  0.00000  0.00000  0.00000
  0.00000  0.00000  0.00000  0.00000  0.00000  0.00000  0.00000  0.00000
  0.00000  0.00000  0.00000  0.00000  0.00000  0.00000  0.00000  0.00000
  0.00000  0.00000  0.00000  0.00000  0.00000  0.00000  0.00000  0.00000
  0.00000  0.00000  0.00000  0.00000  0.00000  0.00000  0.00000  0.00000
  0.00000  0.00000  0.00000  0.00000  0.00000  0.00000  0.00000  0.00000
  0.00000  0.00000  0.00000  0.00000  0.00000  0.00000  0.00000  0.00000
  0.00000  0.00000  0.00000  0.00000  0.00000  0.00000  0.00000  0.00000
  0.00000  0.00000  0.00000  0.00000  0.00000  0.00000  0.00000  0.00000
  0.00000  0.00000  0.00000  0.00000  0.00000  0.00000  0.00000  0.00000
  0.00000  0.00000  0.00000  0.00000  0.00000  0.00000  0.00000  0.00000
  0.00000  0.00000  0.00000  0.00000  0.00000  0.00000  0.00000  0.00000
  0.00000  0.00000  0.00000  0.00000  0.00000  0.00000  0.00000  0.00000
  0.00000  0.00000  0.00000  0.00000  0.00000  0.00000  0.00000  0.00000
  0.00000  0.00000  0.00000  0.00000  0.00000  0.00000  0.00000  0.00000
  0.00000  0.00000  0.00000  0.00000  0.00000  0.00000  0.00000  0.00000
  0.00000  0.00000  0.00000  0.00000  0.00000  0.00000  0.00000  0.00000
  0.00000  0.00000  0.00000  0.00000  0.00000  0.00000  0.00000  0.00000
  0.00000  0.00000  0.00000  0.00000  0.00000  0.00000  0.00000  0.00000
  Trace of density matrix :  30.0000000000.
  ----------------------------------------------------------------------
  Density calculation successfully completed.
 @CHECKOUT-I, Total execution time (CPU/WALL):      1946.77/    1772.75 seconds.
--executable xdens finished with status     0 in     1773.35 seconds (walltime).
 --invoking executable--
/blue/johnstanton/gh.jones/software/cfour/uhf/40552be6/bin/xanti
 @GETMEM-I,  Allocated   92160 MB of main memory.
 CCSD(T) MO gammas will be sorted to Mulliken order.
 @CHECKOUT-I, Total execution time (CPU/WALL):       934.63/    1047.40 seconds.
--executable xanti finished with status     0 in     1048.49 seconds (walltime).
 --invoking executable--
/blue/johnstanton/gh.jones/software/cfour/uhf/40552be6/bin/xbcktrn
 @GETMEM-I,  Allocated   92160 MB of main memory.
 @CHECKOUT-I, Total execution time (CPU/WALL):      1455.28/     236.84 seconds.
--executable xbcktrn finished with status     0 in      237.66 seconds (walltime).
 --invoking executable--
/blue/johnstanton/gh.jones/software/cfour/uhf/40552be6/bin/xvdint
 @GETMEM-I,  Allocated   92160 MB of main memory.
 One- and two-electron integral derivatives are calculated
 for RHF-CC/MBPT gradients and dipole moments.
 Spherical gaussians are used.

                     Kinetic energy integral gradient
                     --------------------------------

                         O #1 z     1.2387345460
                         C #2 z    -0.4675145415
                         C #3 x    -0.3072382331
                         C #3 z    -0.4173603410
                         H #4 x    -0.7463640945
                         H #4 y    -1.3826174642
                         H #4 z    -0.3538596634


 O #1       0.0000000000            0.0000000000            1.2387345460
 C #2       0.0000000000            0.0000000000           -0.4675145415
 C #3 1    -0.1536191165            0.0000000000           -0.2086801705
 C #3 2     0.1536191165            0.0000000000           -0.2086801705
 H #4 1    -0.1865910236           -0.3456543660           -0.0884649159
 H #4 2     0.1865910236           -0.3456543660           -0.0884649159
 H #4 3    -0.1865910236            0.3456543660           -0.0884649159
 H #4 4     0.1865910236            0.3456543660           -0.0884649159


                   Nuclear attraction integral gradient
                   ------------------------------------

                         O #1 z   -32.5757662577
                         C #2 z     3.4941926524
                         C #3 x    24.6227282930
                         C #3 z    21.5833620237
                         H #4 x    13.1369516518
                         H #4 y    18.7271110620
                         H #4 z     7.4982115816


 O #1       0.0000000000            0.0000000000          -32.5757662577
 C #2       0.0000000000            0.0000000000            3.4941926524
 C #3 1    12.3113641465            0.0000000000           10.7916810118
 C #3 2   -12.3113641465            0.0000000000           10.7916810118
 H #4 1     3.2842379130            4.6817777655            1.8745528954
 H #4 2    -3.2842379130            4.6817777655            1.8745528954
 H #4 3     3.2842379130           -4.6817777655            1.8745528954
 H #4 4    -3.2842379130           -4.6817777655            1.8745528954


                      Reorthonormalization gradient
                      -----------------------------

                         O #1 z     0.4844701875
                         C #2 z    -0.2441959063
                         C #3 x    -0.0837851887
                         C #3 z    -0.0894927719
                         H #4 x    -0.3057373024
                         H #4 y    -0.5614137200
                         H #4 z    -0.1507815093


 O #1       0.0000000000            0.0000000000            0.4844701875
 C #2       0.0000000000            0.0000000000           -0.2441959063
 C #3 1    -0.0418925944            0.0000000000           -0.0447463860
 C #3 2     0.0418925944            0.0000000000           -0.0447463860
 H #4 1    -0.0764343256           -0.1403534300           -0.0376953773
 H #4 2     0.0764343256           -0.1403534300           -0.0376953773
 H #4 3    -0.0764343256            0.1403534300           -0.0376953773
 H #4 4     0.0764343256            0.1403534300           -0.0376953773


                Electronic contributions to dipole moment
                -----------------------------------------

                               au             Debye

                    z     -3.48423690     -8.85604837

  Conversion factor used: 1 a.u. =   2.54174691 Debye 


 Evaluation of 1e integral derivatives required    7.54 seconds.
                1389376  records have been written to the Sort file.
  Total length of Sort file :          28451641728  words.
 Evaluation of 2el integral derivatives

                      Two-electron integral gradient
                      ------------------------------

                         O #1 z    16.7550911288
                         C #2 z    -2.2786597490
                         C #3 x   -11.2166940941
                         C #3 z   -10.9968027149
                         H #4 x    -6.8414732790
                         H #4 y   -10.1547983580
                         H #4 z    -3.4796286649


 O #1       0.0000000000            0.0000000000           16.7550911288
 C #2       0.0000000000            0.0000000000           -2.2786597490
 C #3 1    -5.6083470471            0.0000000000           -5.4984013574
 C #3 2     5.6083470471            0.0000000000           -5.4984013574
 H #4 1    -1.7103683198           -2.5386995895           -0.8699071662
 H #4 2     1.7103683198           -2.5386995895           -0.8699071662
 H #4 3    -1.7103683198            2.5386995895           -0.8699071662
 H #4 4     1.7103683198            2.5386995895           -0.8699071662


 Evaluation of 2e integral derivatives required28614.31 seconds.

                            Molecular gradient
                            ------------------

                         O #1 z     0.0003435895
                         C #2 z    -0.0000494453
                         C #3 x    -0.0004139276
                         C #3 z    -0.0001860523
                         H #4 x    -0.0000609301
                         H #4 y     0.0000361772
                         H #4 z    -0.0001080918


 O #1       0.0000000000            0.0000000000            0.0003435895
 C #2       0.0000000000            0.0000000000           -0.0000494453
 C #3 1    -0.0002069638            0.0000000000           -0.0000930261
 C #3 2     0.0002069638            0.0000000000           -0.0000930261
 H #4 1    -0.0000152325            0.0000090443           -0.0000270230
 H #4 2     0.0000152325            0.0000090443           -0.0000270230
 H #4 3    -0.0000152325           -0.0000090443           -0.0000270230
 H #4 4     0.0000152325           -0.0000090443           -0.0000270230


  Molecular gradient norm 0.586E-03

                           Total dipole moment
                           -------------------

                               au             Debye

                    z      1.14641937      2.91390790

  Conversion factor used: 1 a.u. =   2.54174691 Debye 


  transformation matrix 
        1.0000000000        0.0000000000       -0.0000000000
        0.0000000000        1.0000000000        0.0000000000
       -0.0000000000        0.0000000000        1.0000000000
  Dipole Moment (in a.u.) in Original Frame 
       -0.0000000000        0.0000000000        1.1464193710
 @CHECKOUT-I, Total execution time (CPU/WALL):     28621.85/    8124.85 seconds.
--executable xvdint finished with status     0 in     8127.23 seconds (walltime).
 --invoking executable--
/blue/johnstanton/gh.jones/software/cfour/uhf/40552be6/bin/xjoda
   JODA beginning optimization cycle #  1.
 OriVec is    1.0000000000000000       -6.1232339957367660E-017   0.0000000000000000                         1
  @GETICFCM-I, Internal coordinate Hessian read from file FCMINT.
   Optimization cycle  1.  Updating structure with Newton-Raphson step.
  @EFOL-I, Current internal coordinate Hessian written to FCMINT.
   There are   7 independent internal coordinates which will be optimized.
   Hessian matrix in totally symmetric symmetry coordinates: 
              R1        R2        A1        R3        A2   
  R1         0.876771  0.047700  0.017577 -0.005573  0.011587
  R2         0.047700  0.409849 -0.493612  0.010804  0.033329
  A1         0.017577 -0.493612  2.676109 -0.010809 -0.055657
  R3        -0.005573  0.010804 -0.010809  0.366403 -0.018629
  A2         0.011587  0.033329 -0.055657 -0.018629  0.265776
  D1         0.007113 -0.020203  0.160779  0.008890 -0.048327
  Dn1       -0.007113  0.020203 -0.160779 -0.008890  0.048327

              D1        Dn1  
  R1         0.007113 -0.007113
  R2        -0.020203  0.020203
  A1         0.160779 -0.160779
  R3         0.008890 -0.008890
  A2        -0.048327  0.048327
  D1         0.125071 -0.025071
  Dn1       -0.025071  0.125071
   The eigenvectors of the Hessian matrix: 
                   1         2         3         4         5
  R1         0.000000  0.009259  0.029070  0.086718  0.004687
  R2         0.000000  0.101498 -0.435641 -0.862157  0.088931
  A1         0.000000  0.092528 -0.036180 -0.197978  0.006765
  R3         0.000000  0.017306  0.260012 -0.029714  0.964933
  A2        -0.000000 -0.371763  0.780337 -0.452153 -0.217440
  D1         0.707107 -0.649055 -0.256447  0.048191  0.082605
  Dn1        0.707107  0.649055  0.256447 -0.048191 -0.082605

                   6         7
  R1         0.995746  0.004191
  R2         0.087293 -0.202661
  A1         0.013302  0.975044
  R3        -0.009687 -0.004591
  A2         0.021188 -0.026354
  D1         0.008679  0.061170
  Dn1       -0.008679 -0.061170
   The eigenvalues of the Hessian matrix: 
       0.100000000000      0.102362292853      0.275738030125      0.311813091498      0.373015894755      0.881611838248
       2.800509248454
   Gradients along optimized coordinates: 
      -0.000343589451     -0.000355482467      0.000429821165     -0.000013547962     -0.000128987074      0.000002281130
      -0.000002281130
   Gradients along Hessian eigenvectors: 
       0.000000000000      0.000045265482      0.000023977994      0.000250535390     -0.000014965129     -0.000370003334
       0.000493437977
   There are  0 negative eigenvalues.
  optimized coordinate                     7  automatically set to   -1.8863906377549486E-004
   Summary of Optimization Cycle: 
   The maximum unscaled step is:    0.00073.
   Scale factor set to:  1.00000.
   Forces are in hartree/bohr and hartree/radian.
   Parameter values are in Angstroms and degrees.
--------------------------------------------------------------------------
  Parameter     dV/dR           Step          Rold            Rnew
--------------------------------------------------------------------------
    R1     -0.0003435895    0.0001804786    1.1956459874    1.1958264660
    R2     -0.0002513641    0.0002849930    1.4656739231    1.4659589161
    A1      0.0003039295   -0.0018087045  147.6158724361  147.6140637316
    R3     -0.0000067740    0.0000076909    1.0806580655    1.0806657564
    A2     -0.0000644935    0.0133111569  118.5483851871  118.5616963440
    D1      0.0000016130    0.0108082222   74.2903864408   74.3011946630
    Dn1    -0.0000016130   -0.0108082222  -74.2903864408  -74.3011946630
--------------------------------------------------------------------------
  Minimum force:  0.000001613 / RMS force:  0.000199220
 Updating structure...
   Rotational constants (in cm-1): 
          0.1970796464             0.2496923914             0.6809713198
   Rotational constants (in MHz): 
       5908.2999895066          7485.5906234817         20415.0094401193


 ----------------------------------------------------------------
         Coordinates used in calculation (QCOMP) 
 ----------------------------------------------------------------
 Z-matrix   Atomic            Coordinates (in bohr)
  Symbol    Number           X              Y              Z
 ----------------------------------------------------------------
     O         8        -0.00000000    -0.00000000    -2.82570753
     C         6        -0.00000000    -0.00000000    -0.56592254
     C         6         1.48380614    -0.00000000     1.77345084
     C         6        -1.48380614     0.00000000     1.77345084
     H         1         2.41660341     1.72672989     2.33800533
     H         1         2.41660341    -1.72672989     2.33800533
     H         1        -2.41660341    -1.72672989     2.33800533
     H         1        -2.41660341     1.72672989     2.33800533
 ----------------------------------------------------------------

   Interatomic distance matrix (Angstroms) 

                 O             C             C             C             H    
                [ 1]        [ 2]        [ 3]        [ 4]        [ 5]
  O    [ 1]     0.00000
  C    [ 2]     1.19583     0.00000
  C    [ 3]     2.55730     1.46596     0.00000
  C    [ 4]     2.55730     1.46596     1.57039     0.00000
  H    [ 5]     3.15229     2.19812     1.08067     2.27691     0.00000
  H    [ 6]     3.15229     2.19812     1.08067     2.27691     1.82749
  H    [ 7]     3.15229     2.19812     2.27691     1.08067     3.14343
  H    [ 8]     3.15229     2.19812     2.27691     1.08067     2.55762

                 H             H             H    
                [ 6]        [ 7]        [ 8]
  H    [ 6]     0.00000
  H    [ 7]     2.55762     0.00000
  H    [ 8]     3.14343     1.82749     0.00000
   Rotational constants (order x, y, z, in cm-1): 
          0.2496923914             0.1970796464             0.6809713198
   Rotational constants (order x, y, z, in MHz): 
       7485.5906234817          5908.2999895066         20415.0094401193
  natms in mkvmol is                     8
  ierror is                     1
  luz is                     4
  There are  800 basis functions.
 @CHECKOUT-I, Total execution time (CPU/WALL):         0.09/       0.13 seconds.
--executable xjoda finished with status     0 in        0.21 seconds (walltime).
 --invoking executable--
/blue/johnstanton/gh.jones/software/cfour/uhf/40552be6/bin/xnmol
Running with 8 threads/proc

********************************************************************************
                   INPUT FROM MOL FILE                                          
********************************************************************************
INTGRL        1    0    1    0    0    0    0    0    0
         *** CFOUR Program System (Release V0.1) *** 
cyclopropanone CCSD(T)/cc-pCV5Z
    4    2 X  Y       0.10E-08              0    0
   9999.00      3.00
                8.00000000    1    6    1    1    1    1    3    1
O #1            -0.000000000000000            -0.000000000000000            -2.825707531157345
   18   10
   164200.00000000000        2.5999999999999998E-005  -6.0000000000000002E-006   0.0000000000000000        0.0000000000000000        0.0000000000000000        0.0000000000000000        0.0000000000000000        0.0000000000000000        0.0000000000000000        0.0000000000000000     
   24590.000000000000        2.0500000000000000E-004  -4.6000000000000000E-005   0.0000000000000000        0.0000000000000000        0.0000000000000000        0.0000000000000000        0.0000000000000000        0.0000000000000000        0.0000000000000000        0.0000000000000000     
   5592.0000000000000        1.0759999999999999E-003  -2.4399999999999999E-004   0.0000000000000000        0.0000000000000000        0.0000000000000000        0.0000000000000000        0.0000000000000000        0.0000000000000000        0.0000000000000000        0.0000000000000000     
   1582.0000000000000        4.5220000000000000E-003  -1.0310000000000000E-003   0.0000000000000000        0.0000000000000000        0.0000000000000000        0.0000000000000000        0.0000000000000000        0.0000000000000000        0.0000000000000000        0.0000000000000000     
   516.10000000000002        1.6108000000000001E-002  -3.6879999999999999E-003   0.0000000000000000        0.0000000000000000        0.0000000000000000        0.0000000000000000        0.0000000000000000        0.0000000000000000        0.0000000000000000        0.0000000000000000     
   187.19999999999999        4.9084999999999997E-002  -1.1514000000000000E-002   0.0000000000000000        0.0000000000000000        0.0000000000000000        0.0000000000000000        0.0000000000000000        0.0000000000000000        0.0000000000000000        0.0000000000000000     
   73.930000000000007       0.12485700000000000       -3.0435000000000000E-002   0.0000000000000000        0.0000000000000000        0.0000000000000000        0.0000000000000000        0.0000000000000000        0.0000000000000000        0.0000000000000000        0.0000000000000000     
   31.219999999999999       0.25168600000000002       -6.8146999999999999E-002   0.0000000000000000        0.0000000000000000        0.0000000000000000        0.0000000000000000        0.0000000000000000        0.0000000000000000        0.0000000000000000        0.0000000000000000     
   13.810000000000000       0.36242000000000002      -0.12036800000000000        0.0000000000000000        0.0000000000000000        0.0000000000000000        0.0000000000000000        0.0000000000000000        0.0000000000000000        0.0000000000000000        0.0000000000000000     
   6.2560000000000002       0.27905099999999999      -0.14826000000000000        0.0000000000000000        0.0000000000000000        0.0000000000000000        0.0000000000000000        0.0000000000000000        0.0000000000000000        0.0000000000000000        0.0000000000000000     
   2.7759999999999998        6.3551999999999997E-002   9.9050000000000006E-003   1.0000000000000000        0.0000000000000000        0.0000000000000000        0.0000000000000000        0.0000000000000000        0.0000000000000000        0.0000000000000000        0.0000000000000000     
   1.1379999999999999        1.0629999999999999E-003  0.38428600000000002        0.0000000000000000        1.0000000000000000        0.0000000000000000        0.0000000000000000        0.0000000000000000        0.0000000000000000        0.0000000000000000        0.0000000000000000     
  0.46000000000000002        1.1440000000000001E-003  0.53680499999999998        0.0000000000000000        0.0000000000000000        1.0000000000000000        0.0000000000000000        0.0000000000000000        0.0000000000000000        0.0000000000000000        0.0000000000000000     
  0.18290000000000001       -4.0000000000000003E-005  0.20268700000000001        0.0000000000000000        0.0000000000000000        0.0000000000000000        1.0000000000000000        0.0000000000000000        0.0000000000000000        0.0000000000000000        0.0000000000000000     
   15.645000000000000        0.0000000000000000        0.0000000000000000        0.0000000000000000        0.0000000000000000        0.0000000000000000        0.0000000000000000        1.0000000000000000        0.0000000000000000        0.0000000000000000        0.0000000000000000     
   35.874000000000002        0.0000000000000000        0.0000000000000000        0.0000000000000000        0.0000000000000000        0.0000000000000000        0.0000000000000000        0.0000000000000000        1.0000000000000000        0.0000000000000000        0.0000000000000000     
   82.259000000000000        0.0000000000000000        0.0000000000000000        0.0000000000000000        0.0000000000000000        0.0000000000000000        0.0000000000000000        0.0000000000000000        0.0000000000000000        1.0000000000000000        0.0000000000000000     
   188.62000000000000        0.0000000000000000        0.0000000000000000        0.0000000000000000        0.0000000000000000        0.0000000000000000        0.0000000000000000        0.0000000000000000        0.0000000000000000        0.0000000000000000        1.0000000000000000     
   12    9
   195.50000000000000        9.1799999999999998E-004   0.0000000000000000        0.0000000000000000        0.0000000000000000        0.0000000000000000        0.0000000000000000        0.0000000000000000        0.0000000000000000        0.0000000000000000     
   46.159999999999997        7.3879999999999996E-003   0.0000000000000000        0.0000000000000000        0.0000000000000000        0.0000000000000000        0.0000000000000000        0.0000000000000000        0.0000000000000000        0.0000000000000000     
   14.580000000000000        3.4958000000000003E-002   0.0000000000000000        0.0000000000000000        0.0000000000000000        0.0000000000000000        0.0000000000000000        0.0000000000000000        0.0000000000000000        0.0000000000000000     
   5.2960000000000003       0.11543100000000001        0.0000000000000000        0.0000000000000000        0.0000000000000000        0.0000000000000000        0.0000000000000000        0.0000000000000000        0.0000000000000000        0.0000000000000000     
   2.0939999999999999       0.25680300000000000        1.0000000000000000        0.0000000000000000        0.0000000000000000        0.0000000000000000        0.0000000000000000        0.0000000000000000        0.0000000000000000        0.0000000000000000     
  0.84709999999999996       0.37393799999999999        0.0000000000000000        1.0000000000000000        0.0000000000000000        0.0000000000000000        0.0000000000000000        0.0000000000000000        0.0000000000000000        0.0000000000000000     
  0.33679999999999999       0.34344700000000000        0.0000000000000000        0.0000000000000000        1.0000000000000000        0.0000000000000000        0.0000000000000000        0.0000000000000000        0.0000000000000000        0.0000000000000000     
  0.12850000000000000       0.12970599999999999        0.0000000000000000        0.0000000000000000        0.0000000000000000        1.0000000000000000        0.0000000000000000        0.0000000000000000        0.0000000000000000        0.0000000000000000     
   14.048999999999999        0.0000000000000000        0.0000000000000000        0.0000000000000000        0.0000000000000000        0.0000000000000000        1.0000000000000000        0.0000000000000000        0.0000000000000000        0.0000000000000000     
   35.445999999999998        0.0000000000000000        0.0000000000000000        0.0000000000000000        0.0000000000000000        0.0000000000000000        0.0000000000000000        1.0000000000000000        0.0000000000000000        0.0000000000000000     
   89.429000000000002        0.0000000000000000        0.0000000000000000        0.0000000000000000        0.0000000000000000        0.0000000000000000        0.0000000000000000        0.0000000000000000        1.0000000000000000        0.0000000000000000     
   225.63000000000000        0.0000000000000000        0.0000000000000000        0.0000000000000000        0.0000000000000000        0.0000000000000000        0.0000000000000000        0.0000000000000000        0.0000000000000000        1.0000000000000000     
    7    7
   5.8789999999999996        1.0000000000000000        0.0000000000000000        0.0000000000000000        0.0000000000000000        0.0000000000000000        0.0000000000000000        0.0000000000000000     
   2.3069999999999999        0.0000000000000000        1.0000000000000000        0.0000000000000000        0.0000000000000000        0.0000000000000000        0.0000000000000000        0.0000000000000000     
  0.90500000000000003        0.0000000000000000        0.0000000000000000        1.0000000000000000        0.0000000000000000        0.0000000000000000        0.0000000000000000        0.0000000000000000     
  0.35499999999999998        0.0000000000000000        0.0000000000000000        0.0000000000000000        1.0000000000000000        0.0000000000000000        0.0000000000000000        0.0000000000000000     
   16.702999999999999        0.0000000000000000        0.0000000000000000        0.0000000000000000        0.0000000000000000        1.0000000000000000        0.0000000000000000        0.0000000000000000     
   47.320000000000000        0.0000000000000000        0.0000000000000000        0.0000000000000000        0.0000000000000000        0.0000000000000000        1.0000000000000000        0.0000000000000000     
   134.05600000000001        0.0000000000000000        0.0000000000000000        0.0000000000000000        0.0000000000000000        0.0000000000000000        0.0000000000000000        1.0000000000000000     
    5    5
   4.0160000000000000        1.0000000000000000        0.0000000000000000        0.0000000000000000        0.0000000000000000        0.0000000000000000     
   1.5540000000000000        0.0000000000000000        1.0000000000000000        0.0000000000000000        0.0000000000000000        0.0000000000000000     
  0.60099999999999998        0.0000000000000000        0.0000000000000000        1.0000000000000000        0.0000000000000000        0.0000000000000000     
   17.353999999999999        0.0000000000000000        0.0000000000000000        0.0000000000000000        1.0000000000000000        0.0000000000000000     
   65.546000000000006        0.0000000000000000        0.0000000000000000        0.0000000000000000        0.0000000000000000        1.0000000000000000     
    1    1
   3.3500000000000001        1.0000000000000000     
    1    1
   1.1890000000000001        1.0000000000000000     
    1    1
   48.578000000000003        1.0000000000000000     
    1    1
   2.3190000000000000        1.0000000000000000     
                6.00000000    1    6    1    1    1    1    3    1
C #2            -0.000000000000000            -0.000000000000000            -0.565922544299550
   18   10
   96770.000000000000        2.5000000000000001E-005  -5.0000000000000004E-006   0.0000000000000000        0.0000000000000000        0.0000000000000000        0.0000000000000000        0.0000000000000000        0.0000000000000000        0.0000000000000000        0.0000000000000000     
   14500.000000000000        1.9000000000000001E-004  -4.1000000000000000E-005   0.0000000000000000        0.0000000000000000        0.0000000000000000        0.0000000000000000        0.0000000000000000        0.0000000000000000        0.0000000000000000        0.0000000000000000     
   3300.0000000000000        1.0000000000000000E-003  -2.1300000000000000E-004   0.0000000000000000        0.0000000000000000        0.0000000000000000        0.0000000000000000        0.0000000000000000        0.0000000000000000        0.0000000000000000        0.0000000000000000     
   935.79999999999995        4.1830000000000001E-003  -8.9700000000000001E-004   0.0000000000000000        0.0000000000000000        0.0000000000000000        0.0000000000000000        0.0000000000000000        0.0000000000000000        0.0000000000000000        0.0000000000000000     
   306.19999999999999        1.4859000000000001E-002  -3.1870000000000002E-003   0.0000000000000000        0.0000000000000000        0.0000000000000000        0.0000000000000000        0.0000000000000000        0.0000000000000000        0.0000000000000000        0.0000000000000000     
   111.30000000000000        4.5301000000000001E-002  -9.9609999999999994E-003   0.0000000000000000        0.0000000000000000        0.0000000000000000        0.0000000000000000        0.0000000000000000        0.0000000000000000        0.0000000000000000        0.0000000000000000     
   43.899999999999999       0.11650400000000000       -2.6374999999999999E-002   0.0000000000000000        0.0000000000000000        0.0000000000000000        0.0000000000000000        0.0000000000000000        0.0000000000000000        0.0000000000000000        0.0000000000000000     
   18.399999999999999       0.24024899999999999       -6.0000999999999999E-002   0.0000000000000000        0.0000000000000000        0.0000000000000000        0.0000000000000000        0.0000000000000000        0.0000000000000000        0.0000000000000000        0.0000000000000000     
   8.0540000000000003       0.35879899999999998      -0.10682500000000000        0.0000000000000000        0.0000000000000000        0.0000000000000000        0.0000000000000000        0.0000000000000000        0.0000000000000000        0.0000000000000000        0.0000000000000000     
   3.6370000000000000       0.29394100000000001      -0.14416599999999999        0.0000000000000000        0.0000000000000000        0.0000000000000000        0.0000000000000000        0.0000000000000000        0.0000000000000000        0.0000000000000000        0.0000000000000000     
   1.6559999999999999        7.7664999999999998E-002  -2.4644200000000002E-002   1.0000000000000000        0.0000000000000000        0.0000000000000000        0.0000000000000000        0.0000000000000000        0.0000000000000000        0.0000000000000000        0.0000000000000000     
  0.63329999999999997        2.3330000000000000E-003  0.34900900000000001        0.0000000000000000        1.0000000000000000        0.0000000000000000        0.0000000000000000        0.0000000000000000        0.0000000000000000        0.0000000000000000        0.0000000000000000     
  0.25450000000000000        5.0500000000000002E-004  0.55873700000000004        0.0000000000000000        0.0000000000000000        1.0000000000000000        0.0000000000000000        0.0000000000000000        0.0000000000000000        0.0000000000000000        0.0000000000000000     
  0.10190000000000000        3.0000000000000001E-005  0.22810200000000000        0.0000000000000000        0.0000000000000000        0.0000000000000000        1.0000000000000000        0.0000000000000000        0.0000000000000000        0.0000000000000000        0.0000000000000000     
   9.1850000000000005        0.0000000000000000        0.0000000000000000        0.0000000000000000        0.0000000000000000        0.0000000000000000        0.0000000000000000        1.0000000000000000        0.0000000000000000        0.0000000000000000        0.0000000000000000     
   20.795000000000002        0.0000000000000000        0.0000000000000000        0.0000000000000000        0.0000000000000000        0.0000000000000000        0.0000000000000000        0.0000000000000000        1.0000000000000000        0.0000000000000000        0.0000000000000000     
   47.079999999999998        0.0000000000000000        0.0000000000000000        0.0000000000000000        0.0000000000000000        0.0000000000000000        0.0000000000000000        0.0000000000000000        0.0000000000000000        1.0000000000000000        0.0000000000000000     
   106.58799999999999        0.0000000000000000        0.0000000000000000        0.0000000000000000        0.0000000000000000        0.0000000000000000        0.0000000000000000        0.0000000000000000        0.0000000000000000        0.0000000000000000        1.0000000000000000     
   12    9
   101.80000000000000        8.9099999999999997E-004   0.0000000000000000        0.0000000000000000        0.0000000000000000        0.0000000000000000        0.0000000000000000        0.0000000000000000        0.0000000000000000        0.0000000000000000     
   24.039999999999999        6.9760000000000004E-003   0.0000000000000000        0.0000000000000000        0.0000000000000000        0.0000000000000000        0.0000000000000000        0.0000000000000000        0.0000000000000000        0.0000000000000000     
   7.5709999999999997        3.1669000000000003E-002   0.0000000000000000        0.0000000000000000        0.0000000000000000        0.0000000000000000        0.0000000000000000        0.0000000000000000        0.0000000000000000        0.0000000000000000     
   2.7320000000000002       0.10400600000000000        0.0000000000000000        0.0000000000000000        0.0000000000000000        0.0000000000000000        0.0000000000000000        0.0000000000000000        0.0000000000000000        0.0000000000000000     
   1.0850000000000000       0.24163299999999999        1.0000000000000000        0.0000000000000000        0.0000000000000000        0.0000000000000000        0.0000000000000000        0.0000000000000000        0.0000000000000000        0.0000000000000000     
  0.44960000000000000       0.37194600000000000        0.0000000000000000        1.0000000000000000        0.0000000000000000        0.0000000000000000        0.0000000000000000        0.0000000000000000        0.0000000000000000        0.0000000000000000     
  0.18759999999999999       0.35420000000000001        0.0000000000000000        0.0000000000000000        1.0000000000000000        0.0000000000000000        0.0000000000000000        0.0000000000000000        0.0000000000000000        0.0000000000000000     
   7.6060000000000003E-002  0.13156799999999999        0.0000000000000000        0.0000000000000000        0.0000000000000000        1.0000000000000000        0.0000000000000000        0.0000000000000000        0.0000000000000000        0.0000000000000000     
   7.6680000000000001        0.0000000000000000        0.0000000000000000        0.0000000000000000        0.0000000000000000        0.0000000000000000        1.0000000000000000        0.0000000000000000        0.0000000000000000        0.0000000000000000     
   19.484000000000002        0.0000000000000000        0.0000000000000000        0.0000000000000000        0.0000000000000000        0.0000000000000000        0.0000000000000000        1.0000000000000000        0.0000000000000000        0.0000000000000000     
   49.509999999999998        0.0000000000000000        0.0000000000000000        0.0000000000000000        0.0000000000000000        0.0000000000000000        0.0000000000000000        0.0000000000000000        1.0000000000000000        0.0000000000000000     
   125.80400000000000        0.0000000000000000        0.0000000000000000        0.0000000000000000        0.0000000000000000        0.0000000000000000        0.0000000000000000        0.0000000000000000        0.0000000000000000        1.0000000000000000     
    7    7
   3.1339999999999999        1.0000000000000000        0.0000000000000000        0.0000000000000000        0.0000000000000000        0.0000000000000000        0.0000000000000000        0.0000000000000000     
   1.2330000000000001        0.0000000000000000        1.0000000000000000        0.0000000000000000        0.0000000000000000        0.0000000000000000        0.0000000000000000        0.0000000000000000     
  0.48499999999999999        0.0000000000000000        0.0000000000000000        1.0000000000000000        0.0000000000000000        0.0000000000000000        0.0000000000000000        0.0000000000000000     
  0.19100000000000000        0.0000000000000000        0.0000000000000000        0.0000000000000000        1.0000000000000000        0.0000000000000000        0.0000000000000000        0.0000000000000000     
   10.009000000000000        0.0000000000000000        0.0000000000000000        0.0000000000000000        0.0000000000000000        1.0000000000000000        0.0000000000000000        0.0000000000000000     
   28.065000000000001        0.0000000000000000        0.0000000000000000        0.0000000000000000        0.0000000000000000        0.0000000000000000        1.0000000000000000        0.0000000000000000     
   78.694999999999993        0.0000000000000000        0.0000000000000000        0.0000000000000000        0.0000000000000000        0.0000000000000000        0.0000000000000000        1.0000000000000000     
    5    5
   2.0059999999999998        1.0000000000000000        0.0000000000000000        0.0000000000000000        0.0000000000000000        0.0000000000000000     
  0.83799999999999997        0.0000000000000000        1.0000000000000000        0.0000000000000000        0.0000000000000000        0.0000000000000000     
  0.34999999999999998        0.0000000000000000        0.0000000000000000        1.0000000000000000        0.0000000000000000        0.0000000000000000     
   11.693000000000000        0.0000000000000000        0.0000000000000000        0.0000000000000000        1.0000000000000000        0.0000000000000000     
   41.569000000000003        0.0000000000000000        0.0000000000000000        0.0000000000000000        0.0000000000000000        1.0000000000000000     
    1    1
   1.7529999999999999        1.0000000000000000     
    1    1
  0.67800000000000005        1.0000000000000000     
    1    1
   32.780000000000001        1.0000000000000000     
    1    1
   1.2589999999999999        1.0000000000000000     
                6.00000000    1    6    1    1    1    1    3    1
C #3             1.483806135470097            -0.000000000000000             1.773450835208419
   18   10
   96770.000000000000        2.5000000000000001E-005  -5.0000000000000004E-006   0.0000000000000000        0.0000000000000000        0.0000000000000000        0.0000000000000000        0.0000000000000000        0.0000000000000000        0.0000000000000000        0.0000000000000000     
   14500.000000000000        1.9000000000000001E-004  -4.1000000000000000E-005   0.0000000000000000        0.0000000000000000        0.0000000000000000        0.0000000000000000        0.0000000000000000        0.0000000000000000        0.0000000000000000        0.0000000000000000     
   3300.0000000000000        1.0000000000000000E-003  -2.1300000000000000E-004   0.0000000000000000        0.0000000000000000        0.0000000000000000        0.0000000000000000        0.0000000000000000        0.0000000000000000        0.0000000000000000        0.0000000000000000     
   935.79999999999995        4.1830000000000001E-003  -8.9700000000000001E-004   0.0000000000000000        0.0000000000000000        0.0000000000000000        0.0000000000000000        0.0000000000000000        0.0000000000000000        0.0000000000000000        0.0000000000000000     
   306.19999999999999        1.4859000000000001E-002  -3.1870000000000002E-003   0.0000000000000000        0.0000000000000000        0.0000000000000000        0.0000000000000000        0.0000000000000000        0.0000000000000000        0.0000000000000000        0.0000000000000000     
   111.30000000000000        4.5301000000000001E-002  -9.9609999999999994E-003   0.0000000000000000        0.0000000000000000        0.0000000000000000        0.0000000000000000        0.0000000000000000        0.0000000000000000        0.0000000000000000        0.0000000000000000     
   43.899999999999999       0.11650400000000000       -2.6374999999999999E-002   0.0000000000000000        0.0000000000000000        0.0000000000000000        0.0000000000000000        0.0000000000000000        0.0000000000000000        0.0000000000000000        0.0000000000000000     
   18.399999999999999       0.24024899999999999       -6.0000999999999999E-002   0.0000000000000000        0.0000000000000000        0.0000000000000000        0.0000000000000000        0.0000000000000000        0.0000000000000000        0.0000000000000000        0.0000000000000000     
   8.0540000000000003       0.35879899999999998      -0.10682500000000000        0.0000000000000000        0.0000000000000000        0.0000000000000000        0.0000000000000000        0.0000000000000000        0.0000000000000000        0.0000000000000000        0.0000000000000000     
   3.6370000000000000       0.29394100000000001      -0.14416599999999999        0.0000000000000000        0.0000000000000000        0.0000000000000000        0.0000000000000000        0.0000000000000000        0.0000000000000000        0.0000000000000000        0.0000000000000000     
   1.6559999999999999        7.7664999999999998E-002  -2.4644200000000002E-002   1.0000000000000000        0.0000000000000000        0.0000000000000000        0.0000000000000000        0.0000000000000000        0.0000000000000000        0.0000000000000000        0.0000000000000000     
  0.63329999999999997        2.3330000000000000E-003  0.34900900000000001        0.0000000000000000        1.0000000000000000        0.0000000000000000        0.0000000000000000        0.0000000000000000        0.0000000000000000        0.0000000000000000        0.0000000000000000     
  0.25450000000000000        5.0500000000000002E-004  0.55873700000000004        0.0000000000000000        0.0000000000000000        1.0000000000000000        0.0000000000000000        0.0000000000000000        0.0000000000000000        0.0000000000000000        0.0000000000000000     
  0.10190000000000000        3.0000000000000001E-005  0.22810200000000000        0.0000000000000000        0.0000000000000000        0.0000000000000000        1.0000000000000000        0.0000000000000000        0.0000000000000000        0.0000000000000000        0.0000000000000000     
   9.1850000000000005        0.0000000000000000        0.0000000000000000        0.0000000000000000        0.0000000000000000        0.0000000000000000        0.0000000000000000        1.0000000000000000        0.0000000000000000        0.0000000000000000        0.0000000000000000     
   20.795000000000002        0.0000000000000000        0.0000000000000000        0.0000000000000000        0.0000000000000000        0.0000000000000000        0.0000000000000000        0.0000000000000000        1.0000000000000000        0.0000000000000000        0.0000000000000000     
   47.079999999999998        0.0000000000000000        0.0000000000000000        0.0000000000000000        0.0000000000000000        0.0000000000000000        0.0000000000000000        0.0000000000000000        0.0000000000000000        1.0000000000000000        0.0000000000000000     
   106.58799999999999        0.0000000000000000        0.0000000000000000        0.0000000000000000        0.0000000000000000        0.0000000000000000        0.0000000000000000        0.0000000000000000        0.0000000000000000        0.0000000000000000        1.0000000000000000     
   12    9
   101.80000000000000        8.9099999999999997E-004   0.0000000000000000        0.0000000000000000        0.0000000000000000        0.0000000000000000        0.0000000000000000        0.0000000000000000        0.0000000000000000        0.0000000000000000     
   24.039999999999999        6.9760000000000004E-003   0.0000000000000000        0.0000000000000000        0.0000000000000000        0.0000000000000000        0.0000000000000000        0.0000000000000000        0.0000000000000000        0.0000000000000000     
   7.5709999999999997        3.1669000000000003E-002   0.0000000000000000        0.0000000000000000        0.0000000000000000        0.0000000000000000        0.0000000000000000        0.0000000000000000        0.0000000000000000        0.0000000000000000     
   2.7320000000000002       0.10400600000000000        0.0000000000000000        0.0000000000000000        0.0000000000000000        0.0000000000000000        0.0000000000000000        0.0000000000000000        0.0000000000000000        0.0000000000000000     
   1.0850000000000000       0.24163299999999999        1.0000000000000000        0.0000000000000000        0.0000000000000000        0.0000000000000000        0.0000000000000000        0.0000000000000000        0.0000000000000000        0.0000000000000000     
  0.44960000000000000       0.37194600000000000        0.0000000000000000        1.0000000000000000        0.0000000000000000        0.0000000000000000        0.0000000000000000        0.0000000000000000        0.0000000000000000        0.0000000000000000     
  0.18759999999999999       0.35420000000000001        0.0000000000000000        0.0000000000000000        1.0000000000000000        0.0000000000000000        0.0000000000000000        0.0000000000000000        0.0000000000000000        0.0000000000000000     
   7.6060000000000003E-002  0.13156799999999999        0.0000000000000000        0.0000000000000000        0.0000000000000000        1.0000000000000000        0.0000000000000000        0.0000000000000000        0.0000000000000000        0.0000000000000000     
   7.6680000000000001        0.0000000000000000        0.0000000000000000        0.0000000000000000        0.0000000000000000        0.0000000000000000        1.0000000000000000        0.0000000000000000        0.0000000000000000        0.0000000000000000     
   19.484000000000002        0.0000000000000000        0.0000000000000000        0.0000000000000000        0.0000000000000000        0.0000000000000000        0.0000000000000000        1.0000000000000000        0.0000000000000000        0.0000000000000000     
   49.509999999999998        0.0000000000000000        0.0000000000000000        0.0000000000000000        0.0000000000000000        0.0000000000000000        0.0000000000000000        0.0000000000000000        1.0000000000000000        0.0000000000000000     
   125.80400000000000        0.0000000000000000        0.0000000000000000        0.0000000000000000        0.0000000000000000        0.0000000000000000        0.0000000000000000        0.0000000000000000        0.0000000000000000        1.0000000000000000     
    7    7
   3.1339999999999999        1.0000000000000000        0.0000000000000000        0.0000000000000000        0.0000000000000000        0.0000000000000000        0.0000000000000000        0.0000000000000000     
   1.2330000000000001        0.0000000000000000        1.0000000000000000        0.0000000000000000        0.0000000000000000        0.0000000000000000        0.0000000000000000        0.0000000000000000     
  0.48499999999999999        0.0000000000000000        0.0000000000000000        1.0000000000000000        0.0000000000000000        0.0000000000000000        0.0000000000000000        0.0000000000000000     
  0.19100000000000000        0.0000000000000000        0.0000000000000000        0.0000000000000000        1.0000000000000000        0.0000000000000000        0.0000000000000000        0.0000000000000000     
   10.009000000000000        0.0000000000000000        0.0000000000000000        0.0000000000000000        0.0000000000000000        1.0000000000000000        0.0000000000000000        0.0000000000000000     
   28.065000000000001        0.0000000000000000        0.0000000000000000        0.0000000000000000        0.0000000000000000        0.0000000000000000        1.0000000000000000        0.0000000000000000     
   78.694999999999993        0.0000000000000000        0.0000000000000000        0.0000000000000000        0.0000000000000000        0.0000000000000000        0.0000000000000000        1.0000000000000000     
    5    5
   2.0059999999999998        1.0000000000000000        0.0000000000000000        0.0000000000000000        0.0000000000000000        0.0000000000000000     
  0.83799999999999997        0.0000000000000000        1.0000000000000000        0.0000000000000000        0.0000000000000000        0.0000000000000000     
  0.34999999999999998        0.0000000000000000        0.0000000000000000        1.0000000000000000        0.0000000000000000        0.0000000000000000     
   11.693000000000000        0.0000000000000000        0.0000000000000000        0.0000000000000000        1.0000000000000000        0.0000000000000000     
   41.569000000000003        0.0000000000000000        0.0000000000000000        0.0000000000000000        0.0000000000000000        1.0000000000000000     
    1    1
   1.7529999999999999        1.0000000000000000     
    1    1
  0.67800000000000005        1.0000000000000000     
    1    1
   32.780000000000001        1.0000000000000000     
    1    1
   1.2589999999999999        1.0000000000000000     
                1.00000000    1    5    1    1    1    1    1
H #4             2.416603411009420             1.726729892240755             2.338005330658020
    8    5
   402.00000000000000        2.7900000000000001E-004   0.0000000000000000        0.0000000000000000        0.0000000000000000        0.0000000000000000     
   60.240000000000002        2.1649999999999998E-003   0.0000000000000000        0.0000000000000000        0.0000000000000000        0.0000000000000000     
   13.730000000000000        1.1200999999999999E-002   0.0000000000000000        0.0000000000000000        0.0000000000000000        0.0000000000000000     
   3.9049999999999998        4.4878000000000001E-002   0.0000000000000000        0.0000000000000000        0.0000000000000000        0.0000000000000000     
   1.2829999999999999       0.14229900000000001        1.0000000000000000        0.0000000000000000        0.0000000000000000        0.0000000000000000     
  0.46550000000000002       0.33097900000000002        0.0000000000000000        1.0000000000000000        0.0000000000000000        0.0000000000000000     
  0.18110000000000001       0.43626900000000002        0.0000000000000000        0.0000000000000000        1.0000000000000000        0.0000000000000000     
   7.2789999999999994E-002  0.17644000000000001        0.0000000000000000        0.0000000000000000        0.0000000000000000        1.0000000000000000     
    4    4
   4.5160000000000000        1.0000000000000000        0.0000000000000000        0.0000000000000000        0.0000000000000000     
   1.7120000000000000        0.0000000000000000        1.0000000000000000        0.0000000000000000        0.0000000000000000     
  0.64900000000000002        0.0000000000000000        0.0000000000000000        1.0000000000000000        0.0000000000000000     
  0.24600000000000000        0.0000000000000000        0.0000000000000000        0.0000000000000000        1.0000000000000000     
    3    3
   2.9500000000000002        1.0000000000000000        0.0000000000000000        0.0000000000000000     
   1.2060000000000000        0.0000000000000000        1.0000000000000000        0.0000000000000000     
  0.49299999999999999        0.0000000000000000        0.0000000000000000        1.0000000000000000     
    2    2
   2.5059999999999998        1.0000000000000000        0.0000000000000000     
  0.87500000000000000        0.0000000000000000        1.0000000000000000     
    1    1
   2.3580000000000001        1.0000000000000000     
FINISH
                                                                                
********************************************************************************

ONE- AND TWO-ELECTRON INTEGRALS OVER SYMMETRY-ADAPTED AOS ARE CALCULATED.

SPHERICAL HARMONICS ARE USED.

REFLECTION IN THE YZ-PLANE
REFLECTION IN THE XZ-PLANE

INTEGRALS LESS THAN 1e-14 ARE NEGLECTED.

One-electron integrals took 0.098 seconds

  @TWOEL-I,  712752248 INTEGRALS OF SYMMETRY TYPE  I I I I
  @TWOEL-I, 3484781882 INTEGRALS OF SYMMETRY TYPE  I J I J
  @TWOEL-I, 1802311525 INTEGRALS OF SYMMETRY TYPE  I I J J
  @TWOEL-I, 3162489957 INTEGRALS OF SYMMETRY TYPE  I J K L
  @TWOEL-I, TOTAL NUMBER OF 2-E INTEGRALS 9162335612

Two-electron integrals took 78.555 seconds

Nuclear Repulsion Energy: 109.03673462916359

Nuclear repulsion energy: 109.03673462916359
--executable xnmol finished with status     0 in       79.09 seconds (walltime).
 --invoking executable--
/blue/johnstanton/gh.jones/software/cfour/uhf/40552be6/bin/xnscf
Running with 8 threads/proc

There are 800 functions in the AO basis

There are 4 irreducible representations:
    Irrep 1 has 255 functions
    Irrep 2 has 215 functions
    Irrep 3 has 180 functions
    Irrep 4 has 150 functions

Parameters for SCF calculation:

        SCF reference function: RHF
  Maximum number of iterations: 500
     Full symmetry point group: C2v 
     Computational point group: C2v 
        Initial density matrix: MOREAD
     SCF convergence tolerance: 10**(-9)
 DIIS convergence acceleration: ON
         Latest start for DIIS: 2
                    DIIS order: 10

Smallest overlap matrix eigenvalues:
    Symmetry       Eigenvalue
           1  2.3178150095e-06 (warning)
           2  4.3368898330e-06 (warning)
           3  7.0022513142e-05 (warning)
           4  5.5665465767e-05 (warning)

Occupancies from JOBARC: [8,4,2,1]

Initial guess orbitals read from JOBARC.

--------------------------------------------------------------------
Iteration         Total Energy            Largest Density Difference
--------------------------------------------------------------------
Current occupation vector: [8,4,2,1]
     1             -190.811254970139117      2.371709539995548e-04
Current occupation vector: [8,4,2,1]
     2             -190.811758016716425      7.258751948535647e-05
Current occupation vector: [8,4,2,1]
     3             -190.811758024981117      4.352456883838229e-05
Current occupation vector: [8,4,2,1]
     4             -190.811758026549541      1.547591615391752e-05
Current occupation vector: [8,4,2,1]
     5             -190.811758026740307      7.793589323235040e-06
Current occupation vector: [8,4,2,1]
     6             -190.811758026770207      1.629017307713809e-06
Current occupation vector: [8,4,2,1]
     7             -190.811758026780609      7.174311664748245e-07
Current occupation vector: [8,4,2,1]
     8             -190.811758026779358      2.576092001937980e-07
Current occupation vector: [8,4,2,1]
     9             -190.811758026780041      1.294111946492649e-07
Current occupation vector: [8,4,2,1]
    10             -190.811758026780723      5.094312111042498e-08
Current occupation vector: [8,4,2,1]
    11             -190.811758026774015      7.142376690083552e-09
Current occupation vector: [8,4,2,1]
    12             -190.811758026779984      1.442748587265896e-09
Current occupation vector: [8,4,2,1]
    13             -190.811758026780097      5.641997424810086e-10

SCF has converged.

Total electron number: 30.00000000000065

Final occupancies: [8,4,2,1]

E(SCF) = -190.81175802677976

Orbital eigenvalues (alpha, 1H = 27.2113834 eV)

       MO #        E(hartree)               E(eV)           FULLSYM    COMPSYM
       ----   --------------------   --------------------   -------   ---------
    1     1         -20.5657888372        -559.6235649712     A1       A1   (1)
    2     2         -11.3479364936        -308.7930507256     A1       A1   (1)
    3     3         -11.2544750570        -306.2498357429     A1       A1   (1)
    4   256         -11.2539857322        -306.2365205382     B1       B1   (2)
    5     4          -1.4030865299         -38.1799255094     A1       A1   (1)
    6     5          -1.1559230818         -31.4542661606     A1       A1   (1)
    7   257          -0.8680250204         -23.6201616305     B1       B1   (2)
    8     6          -0.7604584426         -20.6931262407     A1       A1   (1)
    9   471          -0.6798178631         -18.4987845153     B2       B2   (3)
   10     7          -0.6737297466         -18.3331184414     A1       A1   (1)
   11   258          -0.6132445809         -16.6872334101     B1       B1   (2)
   12   651          -0.5538682702         -15.0715218546     A2       A2   (4)
   13   472          -0.5189459174         -14.1212363232     B2       B2   (3)
   14     8          -0.4678343525         -12.7304199329     A1       A1   (1)
   15   259          -0.3906138110         -10.6291421718     B1       B1   (2)
  +++++++++++++++++++++++++++++++++++++++++++++++++++++++++++++++++++++++++++++
   16     9           0.0862905625           2.3480855790     A1       A1   (1)
   17   473           0.0977475773           2.6598468037     B2       B2   (3)
   18   260           0.1044368746           2.8418718351     B1       B1   (2)
   19    10           0.1375596843           3.7431893094     A1       A1   (1)
   20   474           0.1447468560           3.9387621943     B2       B2   (3)
   21   652           0.1532109669           4.1690823619     A2       A2   (4)
   22    11           0.1867237197           5.0810107262     A1       A1   (1)
   23   261           0.1897330146           5.1628978028     B1       B1   (2)
   24    12           0.2124402005           5.7807917443     A1       A1   (1)
   25   262           0.2378729854           6.4728530050     B1       B1   (2)
   26   475           0.2404851159           6.5439326904     B2       B2   (3)
   27   263           0.2729599761           7.4276185626     B1       B1   (2)
   28   653           0.2884581259           7.8493446600     A2       A2   (4)
   29   476           0.3043352091           8.2813820563     B2       B2   (3)
   30    13           0.3282712889           8.9327159005     A1       A1   (1)
   31   264           0.3606439597           9.8136210585     B1       B1   (2)
   32    14           0.3736457722          10.1674183642     A1       A1   (1)
   33   477           0.3891414310          10.5890766747     B2       B2   (3)
   34    15           0.3986085557          10.8466902367     A1       A1   (1)
   35   265           0.4033612680          10.9760181110     B1       B1   (2)
   36    16           0.4304418453          11.7129180827     A1       A1   (1)
   37   654           0.4485855925          12.2066345459     A2       A2   (4)
   38   266           0.4635342321          12.6134077090     B1       B1   (2)
   39    17           0.4740023291          12.8982591103     A1       A1   (1)
   40   478           0.4857158038          13.2169989603     B2       B2   (3)
   41   267           0.5450339747          14.8311284525     B1       B1   (2)
   42    18           0.5693690357          15.4933191278     A1       A1   (1)
   43    19           0.5850830672          15.9209196636     A1       A1   (1)
   44   479           0.5982537356          16.2793117689     B2       B2   (3)
   45   268           0.6060213776          16.4906800554     B1       B1   (2)
   46   480           0.6099238694          16.5968722551     B2       B2   (3)
   47   655           0.6317591022          17.1910391459     A2       A2   (4)
   48   656           0.6478524673          17.6289618730     A2       A2   (4)
   49    20           0.6639372239          18.0666503531     A1       A1   (1)
   50   657           0.6792128121          18.4823202391     A2       A2   (4)
   51   269           0.6869759604          18.6935662440     B1       B1   (2)
   52   270           0.7094475567          19.3050494684     B1       B1   (2)
   53    21           0.7108760106          19.3439196732     A1       A1   (1)
   54   481           0.7549759058          20.5439388304     B2       B2   (3)
   55    22           0.7589074730          20.6509222140     A1       A1   (1)
   56   271           0.7922315999          21.5577178062     B1       B1   (2)
   57    23           0.8264511083          22.4888779684     A1       A1   (1)
   58   482           0.8298761354          22.5820776943     B2       B2   (3)
   59   658           0.8443054161          22.9747183848     A2       A2   (4)
   60    24           0.8461775299          23.0256611897     A1       A1   (1)
   61   483           0.8567058021          23.3121500416     B2       B2   (3)
   62   272           0.8571459715          23.3241276596     B1       B1   (2)
   63   273           0.8831693392          24.0322594974     B1       B1   (2)
   64   274           0.9472777731          25.7767386698     B1       B1   (2)
   65   659           0.9485588200          25.8115977291     A2       A2   (4)
   66    25           0.9532453121          25.9391236609     A1       A1   (1)
   67   484           0.9761730230          26.5630183936     B2       B2   (3)
   68    26           0.9785633867          26.6280634967     A1       A1   (1)
   69    27           0.9952591333          27.0823778575     A1       A1   (1)
   70   485           1.0189784534          27.7278133725     B2       B2   (3)
   71   275           1.0559525072          28.7339285252     B1       B1   (2)
   72    28           1.0835171924          29.4840017415     A1       A1   (1)
   73   660           1.1153125702          30.3491979592     A2       A2   (4)
   74   276           1.1200369548          30.4777549992     B1       B1   (2)
   75    29           1.1251139997          30.6159084151     A1       A1   (1)
   76   486           1.1346089774          30.8742798919     B2       B2   (3)
   77   487           1.1642692540          31.6813770514     B2       B2   (3)
   78   661           1.1846499964          32.2359652479     A2       A2   (4)
   79    30           1.2490339319          33.9879412002     A1       A1   (1)
   80   277           1.2549464400          34.1488287263     B1       B1   (2)
   81   278           1.3037205920          35.4760408744     B1       B1   (2)
   82    31           1.3333705823          36.2828581285     A1       A1   (1)
   83   662           1.3398278483          36.4585692709     A2       A2   (4)
   84   488           1.3669014548          37.1952795558     B2       B2   (3)
   85    32           1.3692383602          37.2588699854     A1       A1   (1)
   86   279           1.3893759104          37.8068405853     B1       B1   (2)
   87   663           1.4183973749          38.5965547808     A2       A2   (4)
   88    33           1.4291307168          38.8886238636     A1       A1   (1)
   89    34           1.4459697079          39.3468361065     A1       A1   (1)
   90    35           1.4989716778          40.7890930316     A1       A1   (1)
   91   280           1.5278953917          41.5761472986     B1       B1   (2)
   92   664           1.5301820040          41.6383691821     A2       A2   (4)
   93   489           1.5467562402          42.0893770781     B2       B2   (3)
   94   665           1.5504452591          42.1897603858     A2       A2   (4)
   95   281           1.5968271328          43.4518753328     B1       B1   (2)
   96   490           1.6000041616          43.5383266830     B2       B2   (3)
   97   491           1.6070663349          43.7304981884     B2       B2   (3)
   98    36           1.6106296682          43.8274614175     A1       A1   (1)
   99   492           1.6689956343          45.4156800985     B2       B2   (3)
  100   282           1.6821299533          45.7730830871     B1       B1   (2)
  101    37           1.7007043911          46.2785192366     A1       A1   (1)
  102   666           1.7495885678          47.6087253099     A2       A2   (4)
  103   283           1.7504969229          47.6334429108     B1       B1   (2)
  104    38           1.7875316334          48.6412086150     A1       A1   (1)
  105   284           1.8026868793          49.0536038216     B1       B1   (2)
  106   667           1.8072874901          49.1787928083     A2       A2   (4)
  107   493           1.8246390313          49.6509522471     B2       B2   (3)
  108   494           1.8402705339          50.0763070567     B2       B2   (3)
  109   285           1.8537994193          50.4444467445     B1       B1   (2)
  110    39           1.8938991056          51.5356146824     A1       A1   (1)
  111   286           1.8973275151          51.6289064477     B1       B1   (2)
  112   495           1.9135336377          52.0698974645     B2       B2   (3)
  113   668           1.9166197945          52.1538760608     A2       A2   (4)
  114    40           1.9503219496          53.0709583245     A1       A1   (1)
  115    41           1.9695459283          53.5940693783     A1       A1   (1)
  116   669           1.9717636756          53.6544173506     A2       A2   (4)
  117   496           1.9925376447          54.2197057880     B2       B2   (3)
  118   287           2.0346481189          55.3655900470     B1       B1   (2)
  119    42           2.0448023050          55.6418994998     A1       A1   (1)
  120   288           2.0557723310          55.9404090814     B1       B1   (2)
  121    43           2.0707767590          56.3487003248     A1       A1   (1)
  122    44           2.1173490276          57.6159961812     A1       A1   (1)
  123   497           2.1431764335          58.3187956259     B2       B2   (3)
  124   670           2.1558061658          58.6624681149     A2       A2   (4)
  125    45           2.1831343576          59.4061060193     A1       A1   (1)
  126   289           2.1902997060          59.6010850600     B1       B1   (2)
  127   498           2.2114226588          60.1758698268     B2       B2   (3)
  128    46           2.2187234463          60.3745343550     A1       A1   (1)
  129   290           2.2208806379          60.4332345242     B1       B1   (2)
  130   671           2.2359584267          60.8435220142     A2       A2   (4)
  131    47           2.2512928122          61.2607918584     A1       A1   (1)
  132   291           2.2665249415          61.6752791683     B1       B1   (2)
  133   499           2.2796915248          62.0335601150     B2       B2   (3)
  134   672           2.2866368414          62.2225517888     A2       A2   (4)
  135    48           2.3174438283          63.0608525199     A1       A1   (1)
  136   292           2.3664720395          64.3949779710     B1       B1   (2)
  137   500           2.3858551252          64.9224185475     B2       B2   (3)
  138   293           2.4241551454          65.9646150817     B1       B1   (2)
  139   673           2.4600908382          66.9424749980     A2       A2   (4)
  140    49           2.4630257952          67.0223392383     A1       A1   (1)
  141    50           2.4991435917          68.0051544466     A1       A1   (1)
  142   294           2.5223665712          68.6370838435     B1       B1   (2)
  143   295           2.5808687697          70.2290095982     B1       B1   (2)
  144   501           2.6099031650          71.0190756603     B2       B2   (3)
  145    51           2.6186501594          71.2570934772     A1       A1   (1)
  146   502           2.6331383665          71.6513376348     B2       B2   (3)
  147   674           2.7112870010          73.7778700919     A2       A2   (4)
  148   503           2.7297822806          74.2811522349     B2       B2   (3)
  149   504           2.7666555733          75.2845255404     B2       B2   (3)
  150   296           2.7695914936          75.3644159942     B1       B1   (2)
  151    52           2.8091472634          76.4407832107     A1       A1   (1)
  152   297           2.8235443860          76.8325488350     B1       B1   (2)
  153    53           2.8531648802          77.6385634580     A1       A1   (1)
  154   675           2.8642776411          77.9409570547     A2       A2   (4)
  155   298           2.8650543149          77.9620914258     B1       B1   (2)
  156   505           2.8858274143          78.5273561956     B2       B2   (3)
  157   506           3.0676432121          83.4748155785     B2       B2   (3)
  158    54           3.0918469040          84.1334315181     A1       A1   (1)
  159    55           3.1172129856          84.8236776902     A1       A1   (1)
  160   299           3.1186140743          84.8618032536     B1       B1   (2)
  161   676           3.1246374041          85.0257063885     A2       A2   (4)
  162   677           3.1257083309          85.0548477881     A2       A2   (4)
  163   300           3.1558327418          85.8745746822     B1       B1   (2)
  164    56           3.2094273159          87.3329571874     A1       A1   (1)
  165   678           3.2120368275          87.4039656071     A2       A2   (4)
  166   507           3.2703856660          88.9917182228     B2       B2   (3)
  167   301           3.2741651615          89.0945635255     B1       B1   (2)
  168    57           3.2954617851          89.6740741157     A1       A1   (1)
  169    58           3.3106416062          90.0871380472     A1       A1   (1)
  170   302           3.3368988557          90.8016341295     B1       B1   (2)
  171   508           3.3556955950          91.3131194099     B2       B2   (3)
  172    59           3.3633881793          91.5224452687     A1       A1   (1)
  173   679           3.3781206059          91.9233349779     A2       A2   (4)
  174   680           3.4398518306          93.6031270009     A2       A2   (4)
  175   509           3.4477534162          93.8181400761     B2       B2   (3)
  176    60           3.4706982778          94.4425015022     A1       A1   (1)
  177   510           3.4858935778          94.8559866359     B2       B2   (3)
  178   303           3.5025163326          95.3083147925     B1       B1   (2)
  179    61           3.5700339770          97.1455633003     A1       A1   (1)
  180   304           3.5875437067          97.6220272671     B1       B1   (2)
  181    62           3.6767464082         100.0493561793     A1       A1   (1)
  182    63           3.6935019254         100.5052969796     A1       A1   (1)
  183   681           3.6962432651         100.5798926266     A2       A2   (4)
  184   682           3.7680568402         102.5340393515     A2       A2   (4)
  185   683           3.7887720091         103.0977277536     A2       A2   (4)
  186    64           3.7887867627         103.0981292217     A1       A1   (1)
  187   305           3.8144993356         103.7978039011     B1       B1   (2)
  188   511           3.8421417728         104.5499928575     B2       B2   (3)
  189   306           3.8955566265         106.0034849209     B1       B1   (2)
  190    65           3.9088001475         106.3638594463     A1       A1   (1)
  191   512           3.9146746384         106.5237124731     B2       B2   (3)
  192   513           3.9615954219         107.8004918997     B2       B2   (3)
  193   514           3.9753688614         108.1752862447     B2       B2   (3)
  194    66           3.9756229103         108.1821992650     A1       A1   (1)
  195   684           4.0015996017         108.8890609755     A2       A2   (4)
  196   685           4.0177513825         109.3285732754     A2       A2   (4)
  197    67           4.0419904427         109.9881516358     A1       A1   (1)
  198   307           4.0468565272         110.1205645271     B1       B1   (2)
  199   308           4.0562789205         110.3769608822     B1       B1   (2)
  200   515           4.0925241489         111.3632436907     B2       B2   (3)
  201   309           4.1071176996         111.7603543932     B1       B1   (2)
  202    68           4.1183717536         112.0665927696     A1       A1   (1)
  203   686           4.1229599606         112.1914442303     A2       A2   (4)
  204   687           4.1651936420         113.3406811285     A2       A2   (4)
  205   310           4.1772678143         113.6692360597     B1       B1   (2)
  206   516           4.2040273318         114.3973995510     B2       B2   (3)
  207   688           4.2244974145         114.9544188194     A2       A2   (4)
  208    69           4.2258518488         114.9912748491     A1       A1   (1)
  209   517           4.2565425786         115.8264120647     B2       B2   (3)
  210    70           4.3160821616         117.4465664856     A1       A1   (1)
  211   518           4.3340632936         117.9358579612     B2       B2   (3)
  212    71           4.3366412306         118.0060071941     A1       A1   (1)
  213   311           4.3572773631         118.5675449075     B1       B1   (2)
  214    72           4.3706942094         118.9326358564     A1       A1   (1)
  215   312           4.4534742768         121.1851960072     B1       B1   (2)
  216   519           4.4613021454         121.3982031428     B2       B2   (3)
  217   313           4.5129003676         122.8022621476     B1       B1   (2)
  218    73           4.5265008137         123.1723491027     A1       A1   (1)
  219   520           4.5621181393         124.1415458058     B2       B2   (3)
  220   314           4.5643501110         124.2022808424     B1       B1   (2)
  221   689           4.5671221685         124.2777123617     A2       A2   (4)
  222   690           4.6157944316         125.6021519729     A2       A2   (4)
  223    74           4.6469560314         126.4501022127     A1       A1   (1)
  224   315           4.6472276077         126.4574921789     B1       B1   (2)
  225   521           4.6613220867         126.8410224532     B2       B2   (3)
  226    75           4.6822610777         127.4108013650     A1       A1   (1)
  227   522           4.6912917331         127.6565379895     B2       B2   (3)
  228   316           4.7333624689         128.8013409116     B1       B1   (2)
  229    76           4.7354907213         128.8592536036     A1       A1   (1)
  230   317           4.7895893708         130.3313526973     B1       B1   (2)
  231   523           4.8003858523         130.6251398936     B2       B2   (3)
  232   691           4.8111679210         130.9185348988     A2       A2   (4)
  233    77           4.8626443298         132.3192791955     A1       A1   (1)
  234   318           4.8894836618         133.0496145493     B1       B1   (2)
  235    78           4.9278432124         134.0934309880     A1       A1   (1)
  236   692           4.9303231879         134.1609145506     A2       A2   (4)
  237   524           4.9518603598         134.7469707949     B2       B2   (3)
  238    79           4.9684989529         135.1997299287     A1       A1   (1)
  239   319           4.9884005012         135.7412785917     B1       B1   (2)
  240   693           5.0277311430         136.8115197632     A2       A2   (4)
  241    80           5.0737420161         138.0635392715     A1       A1   (1)
  242   525           5.1384916074         139.8254652259     B2       B2   (3)
  243   320           5.1413876397         139.9042702729     B1       B1   (2)
  244    81           5.1512044614         140.1713995713     A1       A1   (1)
  245   694           5.1759963610         140.8460214562     A2       A2   (4)
  246   526           5.2305883200         142.3315441833     B2       B2   (3)
  247   321           5.2352554173         142.4585423572     B1       B1   (2)
  248   695           5.2507568562         142.8803579550     A2       A2   (4)
  249    82           5.3145576726         144.6164664307     A1       A1   (1)
  250   322           5.3411903832         145.3411793304     B1       B1   (2)
  251   696           5.3413706854         145.3460856032     A2       A2   (4)
  252    83           5.3528236138         145.6577356287     A1       A1   (1)
  253   527           5.3683325666         146.0797556893     B2       B2   (3)
  254   528           5.3995726205         146.9298407729     B2       B2   (3)
  255   323           5.4441508409         148.1428758187     B1       B1   (2)
  256    84           5.4485367895         148.2622235468     A1       A1   (1)
  257    85           5.4976166927         149.5977556109     A1       A1   (1)
  258   324           5.5210288746         150.2348334689     B1       B1   (2)
  259   529           5.5237939385         150.3100746839     B2       B2   (3)
  260   697           5.5397977330         150.7455600698     A2       A2   (4)
  261   325           5.5795560629         151.8274392295     B1       B1   (2)
  262   530           5.6572425917         153.9413971508     B2       B2   (3)
  263   698           5.6656005391         154.1688284605     A2       A2   (4)
  264    86           5.6659630500         154.1786928833     A1       A1   (1)
  265   326           5.7233862231         155.7412568621     B1       B1   (2)
  266   699           5.7265631521         155.8277054969     A2       A2   (4)
  267    87           5.7466368787         156.3739393675     A1       A1   (1)
  268   327           5.7893654227         157.5366421594     B1       B1   (2)
  269   700           5.8044331500         157.9466558631     A2       A2   (4)
  270   531           5.8611844426         159.4909370462     B2       B2   (3)
  271    88           5.8661351942         159.6256538450     A1       A1   (1)
  272   328           5.8999835797         160.5467152404     B1       B1   (2)
  273    89           5.9179314535         161.0351017153     A1       A1   (1)
  274   329           5.9568029658         162.0928493409     B1       B1   (2)
  275   532           5.9712681940         162.4864682111     B2       B2   (3)
  276   330           5.9872818641         162.9222223273     B1       B1   (2)
  277    90           6.0781477443         165.3948086318     A1       A1   (1)
  278   701           6.1181587383         166.4835631291     A2       A2   (4)
  279   702           6.1657810617         167.7794324316     A2       A2   (4)
  280   533           6.2012937955         168.7457830452     B2       B2   (3)
  281    91           6.2693738060         170.5983343130     A1       A1   (1)
  282   703           6.2766101365         170.7952448757     A2       A2   (4)
  283    92           6.2884108065         171.1163574327     A1       A1   (1)
  284   331           6.2947514426         171.2888949131     B1       B1   (2)
  285   534           6.3642349441         173.1796371124     B2       B2   (3)
  286    93           6.3725917281         173.4070367659     A1       A1   (1)
  287   332           6.3889067983         173.8509923945     B1       B1   (2)
  288   535           6.6086119245         179.8294728189     B2       B2   (3)
  289   704           6.6091667968         179.8445716615     A2       A2   (4)
  290   536           6.7249632934         182.9955545266     B2       B2   (3)
  291   333           6.7373482997         183.3325676826     B1       B1   (2)
  292   705           6.7451928622         183.5460290792     A2       A2   (4)
  293    94           6.7728988231         184.2999466047     A1       A1   (1)
  294   537           6.8076732622         185.2462072003     B2       B2   (3)
  295   334           6.8318483183         185.9040439201     B1       B1   (2)
  296   335           6.8782920072         187.1678409451     B1       B1   (2)
  297    95           6.8851593039         187.3547095884     A1       A1   (1)
  298   706           6.9990869862         190.4548394312     A2       A2   (4)
  299   538           6.9998145335         190.4746369997     B2       B2   (3)
  300    96           7.0711376322         192.4154371826     A1       A1   (1)
  301   336           7.0801597867         192.6609424905     B1       B1   (2)
  302   539           7.1188526196         193.7138280011     B2       B2   (3)
  303   337           7.1299137793         194.0148174582     B1       B1   (2)
  304    97           7.1890194107         195.6231634536     A1       A1   (1)
  305   540           7.2564370625         197.4576910264     B2       B2   (3)
  306   338           7.2789089810         198.0691830148     B1       B1   (2)
  307   707           7.3345250983         199.5825745062     A2       A2   (4)
  308    98           7.3544293842         200.1241976626     A1       A1   (1)
  309   541           7.3564760728         200.1798908889     B2       B2   (3)
  310   708           7.3861999042         200.9887174609     A2       A2   (4)
  311    99           7.4607014866         203.0160085855     A1       A1   (1)
  312   339           7.4766057238         203.4487848823     B1       B1   (2)
  313   709           7.5126140698         204.4286217909     A2       A2   (4)
  314   542           7.5982321058         206.7584069937     B2       B2   (3)
  315   100           7.6090673091         207.0532478655     A1       A1   (1)
  316   710           7.6387716074         207.8615429140     A2       A2   (4)
  317   101           7.6684290199         208.6685621351     A1       A1   (1)
  318   340           7.6695571278         208.6992595118     B1       B1   (2)
  319   102           7.7460590819         210.7809835159     A1       A1   (1)
  320   543           7.7493134538         210.8695394787     B2       B2   (3)
  321   341           7.7598155101         211.1553149595     B1       B1   (2)
  322   103           7.7910376792         212.0049133712     A1       A1   (1)
  323   711           7.8088922683         212.4907614432     A2       A2   (4)
  324   544           7.8123538556         212.5849560209     B2       B2   (3)
  325   712           7.8888999724         214.6678817528     A2       A2   (4)
  326   104           7.9165482502         215.4202296411     A1       A1   (1)
  327   545           7.9270262904         215.7053516111     B2       B2   (3)
  328   342           7.9512261783         216.3638640380     B1       B1   (2)
  329   343           8.0277694998         218.4467137066     B1       B1   (2)
  330   105           8.0953410463         220.2854289640     A1       A1   (1)
  331   546           8.1206717022         220.9747111533     B2       B2   (3)
  332   344           8.1374179620         221.4304000511     B1       B1   (2)
  333   547           8.1632799749         222.1341411985     B2       B2   (3)
  334   713           8.1702531090         222.3238898247     A2       A2   (4)
  335   106           8.2595103000         224.7527014683     A1       A1   (1)
  336   107           8.3471696615         227.1380339653     A1       A1   (1)
  337   345           8.3872931507         228.2298496123     B1       B1   (2)
  338   108           8.4744292310         230.6009428997     A1       A1   (1)
  339   346           8.5300858727         232.1154371172     B1       B1   (2)
  340   347           8.5689768217         233.1737136409     B1       B1   (2)
  341   109           8.5992386494         233.9971798367     A1       A1   (1)
  342   548           8.6389537075         235.0778815100     B2       B2   (3)
  343   348           8.6999356631         236.7372848842     B1       B1   (2)
  344   714           8.7140314809         237.1208515869     A2       A2   (4)
  345   715           8.8137712747         239.8349093564     A2       A2   (4)
  346   110           8.8873622892         241.8374226674     A1       A1   (1)
  347   549           8.9256278809         242.8786823530     B2       B2   (3)
  348   111           8.9361992468         243.1663438426     A1       A1   (1)
  349   112           9.0276270661         245.6542212887     A1       A1   (1)
  350   550           9.0840096827         247.1884702848     B2       B2   (3)
  351   349           9.1306301888         248.4570787524     B1       B1   (2)
  352   113           9.1473024402         248.9107537756     A1       A1   (1)
  353   551           9.2330302946         251.2435272913     B2       B2   (3)
  354   114           9.2529041663         251.7843228332     A1       A1   (1)
  355   716           9.3691099800         254.9464437821     A2       A2   (4)
  356   350           9.4066420528         255.9677434053     B1       B1   (2)
  357   115           9.4879122637         258.1792182744     A1       A1   (1)
  358   552           9.4888983548         258.2060511764     B2       B2   (3)
  359   717           9.4991820627         258.4858850938     A2       A2   (4)
  360   718           9.5332194050         259.4120882651     A2       A2   (4)
  361   351           9.7453380955         265.1841312797     B1       B1   (2)
  362   553           9.7807018036         266.1464266984     B2       B2   (3)
  363   719           9.7929068652         266.4785433106     A2       A2   (4)
  364   116           9.8186015403         267.1777309660     A1       A1   (1)
  365   352           9.8214966443         267.2565107506     B1       B1   (2)
  366   554           9.8839982736         268.9572665475     B2       B2   (3)
  367   353           9.9393654752         270.4638846996     B1       B1   (2)
  368   555          10.0542657386         273.5904798194     B2       B2   (3)
  369   720          10.0598679102         273.7429226570     A2       A2   (4)
  370   117          10.0830731807         274.3743701706     A1       A1   (1)
  371   354          10.0933263148         274.6533721332     B1       B1   (2)
  372   556          10.1350167469         275.7878264647     B2       B2   (3)
  373   118          10.1443107992         276.0407304859     A1       A1   (1)
  374   721          10.1801980637         277.0172726001     A2       A2   (4)
  375   355          10.2631376746         279.2741741502     B1       B1   (2)
  376   722          10.3057993067         280.4350561775     A2       A2   (4)
  377   356          10.3198250643         280.8167164449     B1       B1   (2)
  378   119          10.3249425942         280.9559715127     A1       A1   (1)
  379   557          10.3603357826         281.9190691338     B2       B2   (3)
  380   723          10.4014317170         283.0373463615     A2       A2   (4)
  381   120          10.4142352264         283.3857475635     A1       A1   (1)
  382   357          10.4228437316         283.6199968986     B1       B1   (2)
  383   121          10.4414436227         284.1261256658     A1       A1   (1)
  384   558          10.5282249715         286.4875662203     B2       B2   (3)
  385   122          10.5652321940         287.4945839409     A1       A1   (1)
  386   358          10.5960952212         288.3344096077     B1       B1   (2)
  387   359          10.6275488377         289.1903060243     B1       B1   (2)
  388   123          10.6875010963         290.8216899195     A1       A1   (1)
  389   559          10.7247492859         291.8352646863     B2       B2   (3)
  390   724          10.7515053601         292.5633344800     A2       A2   (4)
  391   360          10.7860998693         293.5046989342     B1       B1   (2)
  392   560          10.8508008321         295.2653016400     B2       B2   (3)
  393   124          10.9073420080         296.8038652555     A1       A1   (1)
  394   725          10.9401668924         297.6970757704     A2       A2   (4)
  395   361          10.9719834388         298.5628480124     B1       B1   (2)
  396   561          10.9880232255         298.9993127969     B2       B2   (3)
  397   125          11.0013553480         299.3620982934     A1       A1   (1)
  398   726          11.0880089422         301.7200624678     A2       A2   (4)
  399   126          11.1013167168         302.0821854245     A1       A1   (1)
  400   362          11.1262855328         302.7616214511     B1       B1   (2)
  401   562          11.2270309347         305.5030432081     B2       B2   (3)
  402   363          11.2315047358         305.6247815235     B1       B1   (2)
  403   727          11.2654885829         306.5495290188     A2       A2   (4)
  404   127          11.2689558519         306.6438782027     A1       A1   (1)
  405   728          11.2892863501         307.1970991851     A2       A2   (4)
  406   128          11.3191172320         308.0088387502     A1       A1   (1)
  407   563          11.3412002720         308.6097488172     B2       B2   (3)
  408   364          11.3504218909         308.8606818251     B1       B1   (2)
  409   564          11.4397262993         311.2907783215     B2       B2   (3)
  410   129          11.4623994684         311.9077466189     A1       A1   (1)
  411   365          11.4946890572         312.7863909984     B1       B1   (2)
  412   729          11.5189965203         313.4478306980     A2       A2   (4)
  413   366          11.5303854353         313.7577388294     B1       B1   (2)
  414   130          11.5616750411         314.6091722906     A1       A1   (1)
  415   565          11.5724323569         314.9018937335     B2       B2   (3)
  416   730          11.8204529464         321.6508770868     A2       A2   (4)
  417   131          11.8821977332         323.3310381515     A1       A1   (1)
  418   566          11.9825416242         326.0615342418     B2       B2   (3)
  419   367          12.0286778902         327.3169658645     B1       B1   (2)
  420   132          12.1280925890         330.0221773513     A1       A1   (1)
  421   368          12.1459217157         330.5073325528     B1       B1   (2)
  422   731          12.2270816587         332.7158068783     A2       A2   (4)
  423   133          12.2391448141         333.0440620240     A1       A1   (1)
  424   369          12.2788760187         334.1252030647     B1       B1   (2)
  425   134          12.4956959841         340.0251742722     A1       A1   (1)
  426   732          12.5318235458         341.0082552049     A2       A2   (4)
  427   567          12.6322971123         343.7422799455     B2       B2   (3)
  428   568          12.6873804818         345.2411746319     B2       B2   (3)
  429   733          12.6960190421         345.4762418080     A2       A2   (4)
  430   569          12.7508357961         346.9678815176     B2       B2   (3)
  431   734          12.7848864041         347.8944456683     A2       A2   (4)
  432   135          12.7860481534         347.9260584732     A1       A1   (1)
  433   370          12.8033900514         348.3979555080     B1       B1   (2)
  434   136          12.8121416459         348.6360985027     A1       A1   (1)
  435   570          12.8148472522         348.7097217933     B2       B2   (3)
  436   735          12.8151915672         348.7190910795     A2       A2   (4)
  437   371          12.8570070411         349.8569479725     B1       B1   (2)
  438   571          12.8973363932         350.9543654354     B2       B2   (3)
  439   137          12.9163506465         351.4717695710     A1       A1   (1)
  440   372          12.9195987413         351.5601547231     B1       B1   (2)
  441   373          12.9708618222         352.9550940736     B1       B1   (2)
  442   138          12.9840507955         353.3139842808     A1       A1   (1)
  443   374          12.9913853686         353.5135681630     B1       B1   (2)
  444   736          13.0078073465         353.9604328978     A2       A2   (4)
  445   737          13.0377263553         354.7745705176     A2       A2   (4)
  446   572          13.0619006699         355.4323870626     B2       B2   (3)
  447   573          13.1912832448         358.9530659118     B2       B2   (3)
  448   139          13.2337800489         360.1094627427     A1       A1   (1)
  449   738          13.2556909089         360.7056875527     A2       A2   (4)
  450   140          13.2828531921         361.4448108560     A1       A1   (1)
  451   739          13.2904554596         361.6516790727     A2       A2   (4)
  452   375          13.2916796213         361.6849902045     B1       B1   (2)
  453   574          13.3360876560         362.8933942643     B2       B2   (3)
  454   141          13.4441589623         365.8341640143     A1       A1   (1)
  455   142          13.5214144921         367.9363938556     A1       A1   (1)
  456   740          13.5432887648         368.5316230766     A2       A2   (4)
  457   376          13.5442708316         368.5583464728     B1       B1   (2)
  458   575          13.6048108725         370.2057247364     B2       B2   (3)
  459   377          13.6278174132         370.8317645368     B1       B1   (2)
  460   143          13.6331807271         370.9777077275     A1       A1   (1)
  461   378          13.6974321972         372.7260791146     B1       B1   (2)
  462   576          13.7347436855         373.7413763267     B2       B2   (3)
  463   741          13.7696979284         374.6925296326     A2       A2   (4)
  464   379          13.7898063132         375.2397066002     B1       B1   (2)
  465   380          13.9066961514         378.4204408018     B1       B1   (2)
  466   144          13.9497169085         379.5910951189     A1       A1   (1)
  467   742          13.9758741543         380.3028699623     A2       A2   (4)
  468   577          14.0084470032         381.1892222425     B2       B2   (3)
  469   145          14.0158600642         381.3909418870     A1       A1   (1)
  470   146          14.0186260630         381.4662085423     A1       A1   (1)
  471   578          14.0651440688         382.7320278336     B2       B2   (3)
  472   381          14.0666782830         382.7737759242     B1       B1   (2)
  473   743          14.0885002194         383.3675810015     A2       A2   (4)
  474   147          14.0958922845         383.5687293191     A1       A1   (1)
  475   382          14.1592326309         385.2923077682     B1       B1   (2)
  476   579          14.1899946182         386.1293839999     B2       B2   (3)
  477   148          14.2298651736         387.2143169688     A1       A1   (1)
  478   383          14.2332346531         387.3060051682     B1       B1   (2)
  479   580          14.2811104203         388.6087710241     B2       B2   (3)
  480   384          14.2825982351         388.6492565240     B1       B1   (2)
  481   581          14.3110229957         389.4227335816     B2       B2   (3)
  482   149          14.3309353588         389.9645765297     A1       A1   (1)
  483   744          14.3326212530         390.0104520435     A2       A2   (4)
  484   582          14.3879743563         391.5166865590     B2       B2   (3)
  485   150          14.3906362317         391.5891198704     A1       A1   (1)
  486   745          14.3951869937         391.7129524012     A2       A2   (4)
  487   746          14.3957453808         391.7281468854     A2       A2   (4)
  488   385          14.4299679401         392.6593900669     B1       B1   (2)
  489   583          14.4456726828         393.0867378437     B2       B2   (3)
  490   584          14.4638292045         393.5808019144     B2       B2   (3)
  491   151          14.4952793732         394.4366045139     A1       A1   (1)
  492   152          14.5112770247         394.8719227420     A1       A1   (1)
  493   386          14.5420521161         395.7093555527     B1       B1   (2)
  494   387          14.5550648427         396.0634498460     B1       B1   (2)
  495   153          14.6268702988         398.0173756416     A1       A1   (1)
  496   747          14.6400561699         398.3761814380     A2       A2   (4)
  497   585          14.6413811328         398.4122355098     B2       B2   (3)
  498   154          14.7493446088         401.3500710495     A1       A1   (1)
  499   748          14.7792432489         402.1636544067     A2       A2   (4)
  500   586          14.8080257857         402.9468670516     B2       B2   (3)
  501   388          14.8183726604         403.2284198275     B1       B1   (2)
  502   389          14.9042783947         405.5660336995     B1       B1   (2)
  503   155          14.9381592175         406.4879777577     A1       A1   (1)
  504   390          14.9442629370         406.6540684081     B1       B1   (2)
  505   587          14.9723755215         407.4190507233     B2       B2   (3)
  506   749          14.9811125151         407.6567964059     A2       A2   (4)
  507   391          15.0868714671         410.5346437973     B1       B1   (2)
  508   750          15.2066010741         413.7926520370     A2       A2   (4)
  509   751          15.2556036953         415.1260811514     A2       A2   (4)
  510   392          15.3092643738         416.5862624478     B1       B1   (2)
  511   588          15.3642965083         418.0837629586     B2       B2   (3)
  512   156          15.4462374378         420.3134890071     A1       A1   (1)
  513   393          15.4838821171         421.3378528100     B1       B1   (2)
  514   589          15.4889022519         421.4744576224     B2       B2   (3)
  515   157          15.4957007094         421.6594530559     A1       A1   (1)
  516   158          15.6130315012         424.8521862161     A1       A1   (1)
  517   752          15.6475053719         425.7902679282     A2       A2   (4)
  518   394          15.8157607839         430.3687304528     B1       B1   (2)
  519   590          15.9470699039         433.9418332605     B2       B2   (3)
  520   159          15.9720357633         434.6211888347     A1       A1   (1)
  521   753          16.0844384552         437.6798215772     A2       A2   (4)
  522   395          16.1276692673         438.8561917821     B1       B1   (2)
  523   591          16.1596423990         439.7262249261     B2       B2   (3)
  524   396          16.2959539836         443.4354517160     B1       B1   (2)
  525   160          16.3066321671         443.7260198626     A1       A1   (1)
  526   754          16.3082497477         443.7700364668     A2       A2   (4)
  527   161          16.5115911863         449.3032383156     A1       A1   (1)
  528   755          16.6019322460         451.7615435268     A2       A2   (4)
  529   162          16.7055764251         454.5818450201     A1       A1   (1)
  530   397          16.8077348043         457.3617158454     B1       B1   (2)
  531   592          16.9015480026         459.9145027513     B2       B2   (3)
  532   163          17.0477247573         463.8921744683     A1       A1   (1)
  533   593          17.0602121786         464.2319744780     B2       B2   (3)
  534   756          17.3579389234         472.3335310778     A2       A2   (4)
  535   594          17.4688063213         475.3503863487     B2       B2   (3)
  536   398          17.4957184598         476.0827028672     B1       B1   (2)
  537   164          17.5359704296         477.1780146518     A1       A1   (1)
  538   595          17.5961162443         478.8146654748     B2       B2   (3)
  539   757          17.6605926084         480.5691565372     A2       A2   (4)
  540   399          17.7391334569         482.7063616804     B1       B1   (2)
  541   758          17.7473460015         482.9298363793     A2       A2   (4)
  542   165          17.9475670969         488.3781293723     A1       A1   (1)
  543   400          18.0686505605         491.6729779236     B1       B1   (2)
  544   166          18.2202568461         495.7983946845     A1       A1   (1)
  545   596          18.2345365977         496.1869664809     B2       B2   (3)
  546   401          18.3047822272         498.0984472376     B1       B1   (2)
  547   167          18.3208426175         498.5354726750     A1       A1   (1)
  548   759          18.4746836828         502.7217008872     A2       A2   (4)
  549   597          18.4947530318         503.2678156378     B2       B2   (3)
  550   402          18.5446800295         504.6263983136     B1       B1   (2)
  551   168          18.5512882931         504.8062183068     A1       A1   (1)
  552   760          18.5517687965         504.8192934691     A2       A2   (4)
  553   761          18.6969200310         508.7690593632     A2       A2   (4)
  554   169          18.7132016155         509.2121037996     A1       A1   (1)
  555   598          18.7896522150         511.2924303751     B2       B2   (3)
  556   403          18.8599705972         513.2058908332     B1       B1   (2)
  557   599          18.8713465993         513.5154475866     B2       B2   (3)
  558   762          18.9472520073         515.5809387460     A2       A2   (4)
  559   600          19.0362837972         518.0036169182     B2       B2   (3)
  560   404          19.0654078004         518.7961213346     B1       B1   (2)
  561   405          19.1562678720         521.2685495782     B1       B1   (2)
  562   170          19.4345838073         528.8419112007     A1       A1   (1)
  563   763          19.4752714520         529.9490782992     A2       A2   (4)
  564   171          19.5049874554         530.7576918611     A1       A1   (1)
  565   601          19.5609289411         532.2799370763     B2       B2   (3)
  566   406          19.6995820904         536.0528810811     B1       B1   (2)
  567   172          19.9356442675         542.4764594876     A1       A1   (1)
  568   764          19.9631685498         543.2254332869     A2       A2   (4)
  569   173          20.1699389882         548.8519429626     A1       A1   (1)
  570   174          20.4451846900         556.3417592845     A1       A1   (1)
  571   602          20.4959840665         557.7240805937     B2       B2   (3)
  572   407          20.5931868029         560.3691015202     B1       B1   (2)
  573   765          20.7403479090         564.3735588025     A2       A2   (4)
  574   603          20.7407887643         564.3855550836     B2       B2   (3)
  575   408          21.3237212715         580.2479550345     B1       B1   (2)
  576   175          21.6335054941         588.6776122853     A1       A1   (1)
  577   409          21.8242352217         593.8676320296     B1       B1   (2)
  578   176          21.8474247996         594.4986525238     A1       A1   (1)
  579   177          21.8996824502         595.9206554918     A1       A1   (1)
  580   766          21.9312182734         596.7787888672     A2       A2   (4)
  581   604          22.0788292462         600.7954876421     B2       B2   (3)
  582   178          22.3001326617         606.8174597278     A1       A1   (1)
  583   410          22.3104731214         607.0988379415     B1       B1   (2)
  584   411          22.7441378668         618.8994555961     B1       B1   (2)
  585   605          23.2716108251         633.2527244964     B2       B2   (3)
  586   412          23.5387337651         640.5215092320     B1       B1   (2)
  587   179          23.9183343615         650.8509666001     A1       A1   (1)
  588   767          24.4958451392         666.5658337903     A2       A2   (4)
  589   606          24.5059600074         666.8410733454     B2       B2   (3)
  590   180          24.5789156110         668.8262962482     A1       A1   (1)
  591   413          24.6275772428         670.1504465679     B1       B1   (2)
  592   181          25.2796036124         687.8929860966     A1       A1   (1)
  593   182          30.7314734380         836.2459061676     A1       A1   (1)
  594   183          35.6480402825         970.0324915849     A1       A1   (1)
  595   768          35.6974318141         971.3765034899     A2       A2   (4)
  596   607          36.2428889519         986.2191467932     B2       B2   (3)
  597   769          36.3450160769         988.9981671468     A2       A2   (4)
  598   608          36.3513531515         989.1706077130     B2       B2   (3)
  599   184          36.4829846174         992.7524819992     A1       A1   (1)
  600   414          36.5420610985         994.3600347779     B1       B1   (2)
  601   185          36.7196413744         999.1922397501     A1       A1   (1)
  602   415          36.8140199285        1001.7604107695     B1       B1   (2)
  603   416          37.1566407476        1011.0835972385     B1       B1   (2)
  604   186          37.3088708378        1015.2259885890     A1       A1   (1)
  605   609          37.3331861829        1015.8876427674     B2       B2   (3)
  606   417          37.4925397154        1020.2238728361     B1       B1   (2)
  607   770          37.5001283810        1020.4303709250     A2       A2   (4)
  608   187          38.4914911359        1047.4067229367     A1       A1   (1)
  609   610          38.6269208258        1051.0919521531     B2       B2   (3)
  610   418          38.7962272643        1055.6990145616     B1       B1   (2)
  611   188          40.4264320281        1100.0591414105     A1       A1   (1)
  612   611          46.8610514050        1275.1540363089     B2       B2   (3)
  613   419          46.9146190309        1276.6116855156     B1       B1   (2)
  614   189          47.1612976953        1283.3241532272     A1       A1   (1)
  615   771          47.2179006868        1284.8643989308     A2       A2   (4)
  616   190          47.2585112535        1285.9694686310     A1       A1   (1)
  617   420          47.3076758774        1287.3073060617     B1       B1   (2)
  618   612          47.3086839242        1287.3347364100     B2       B2   (3)
  619   613          47.4010547366        1289.8482740010     B2       B2   (3)
  620   191          47.5454845560        1293.7784091932     A1       A1   (1)
  621   614          47.6585066955        1296.8538979621     B2       B2   (3)
  622   192          47.7042476205        1298.0985718096     A1       A1   (1)
  623   772          47.7155213498        1298.4053455802     A2       A2   (4)
  624   773          47.7544049372        1299.4634217850     A2       A2   (4)
  625   421          47.7687050790        1299.8525484269     B1       B1   (2)
  626   422          47.7883133568        1300.3861167903     B1       B1   (2)
  627   615          47.8014169536        1300.7426837880     B2       B2   (3)
  628   774          47.8627289989        1302.4110693582     A2       A2   (4)
  629   423          48.0050013997        1306.2824982034     B1       B1   (2)
  630   193          48.3291224706        1315.1022809325     A1       A1   (1)
  631   194          48.3835309240        1316.5828102175     A1       A1   (1)
  632   424          48.4796308277        1319.1978215439     B1       B1   (2)
  633   195          50.7552173637        1381.1196792342     A1       A1   (1)
  634   196          51.4053709485        1398.8112576998     A1       A1   (1)
  635   425          51.7385726782        1407.8781377153     B1       B1   (2)
  636   616          59.5225201693        1619.6901172609     B2       B2   (3)
  637   197          59.9289644174        1630.7500275260     A1       A1   (1)
  638   426          59.9778674622        1632.0807470285     B1       B1   (2)
  639   427          60.1570036097        1636.9552894186     B1       B1   (2)
  640   198          61.1184742567        1663.1182358231     A1       A1   (1)
  641   775          61.1342947319        1663.5487328385     A2       A2   (4)
  642   617          61.4184737196        1671.2816362281     B2       B2   (3)
  643   776          61.4674645280        1672.6147438972     A2       A2   (4)
  644   199          61.4863642189        1673.1290306324     A1       A1   (1)
  645   618          61.8301181078        1682.4830494978     B2       B2   (3)
  646   428          61.8905359575        1684.1271027700     B1       B1   (2)
  647   200          61.9261555845        1685.0963620986     A1       A1   (1)
  648   429          62.0074513359        1687.3085319578     B1       B1   (2)
  649   201          62.5101949638        1700.9888815698     A1       A1   (1)
  650   619          71.7451950213        1952.2860088327     B2       B2   (3)
  651   430          71.7541903097        1952.5307830731     B1       B1   (2)
  652   202          72.0296781480        1960.0271882647     A1       A1   (1)
  653   777          72.0327446779        1960.1106327836     A2       A2   (4)
  654   620          72.5972525255        1975.4716722567     B2       B2   (3)
  655   431          72.8273445969        1981.7327958307     B1       B1   (2)
  656   203          73.0448192196        1987.6505811690     A1       A1   (1)
  657   204          83.0840437280        2260.8317683059     A1       A1   (1)
  658   205         107.6863962104        2930.2958142467     A1       A1   (1)
  659   778         107.7188708471        2931.1794940360     A2       A2   (4)
  660   621         107.7383990376        2931.7108831133     B2       B2   (3)
  661   432         107.9004217341        2936.1197448271     B1       B1   (2)
  662   622         108.0847257675        2941.1349125441     B2       B2   (3)
  663   779         108.1581844054        2943.1338237046     A2       A2   (4)
  664   623         108.1711371451        2943.4862856696     B2       B2   (3)
  665   206         108.2874523173        2946.6513824159     A1       A1   (1)
  666   433         108.3119555697        2947.3181498100     B1       B1   (2)
  667   207         108.4696531570        2951.6093193207     A1       A1   (1)
  668   434         108.5001023641        2952.4378843689     B1       B1   (2)
  669   435         108.7144185278        2958.2697236685     B1       B1   (2)
  670   208         108.8059605179        2960.7607078582     A1       A1   (1)
  671   624         108.8307136078        2961.4342736787     B2       B2   (3)
  672   436         108.9115146722        2963.6329824193     B1       B1   (2)
  673   780         108.9427663159        2964.4833828775     A2       A2   (4)
  674   209         109.2612408334        2973.1495150780     A1       A1   (1)
  675   210         109.6470908596        2983.6490280743     A1       A1   (1)
  676   211         130.4114873837        3548.6769829628     A1       A1   (1)
  677   212         131.0071412354        3564.8855482956     A1       A1   (1)
  678   437         131.2792913578        3572.2911296164     B1       B1   (2)
  679   625         165.4079690376        4500.9796628974     B2       B2   (3)
  680   213         165.7365849871        4509.9217574916     A1       A1   (1)
  681   438         165.7882235042        4511.3269129769     B1       B1   (2)
  682   439         165.9295952880        4515.1738347893     B1       B1   (2)
  683   626         166.9732725473        4543.5737368361     B2       B2   (3)
  684   781         167.0226178799        4544.9164916011     A2       A2   (4)
  685   214         167.0511446748        4545.6927451539     A1       A1   (1)
  686   440         167.4279692666        4555.9466635966     B1       B1   (2)
  687   215         167.4425845343        4556.3443652498     A1       A1   (1)
  688   216         167.4484909203        4556.5050861839     A1       A1   (1)
  689   782         167.4485934073        4556.5078749970     A2       A2   (4)
  690   627         167.4533820224        4556.6381798383     B2       B2   (3)
  691   441         167.4544933629        4556.6684209497     B1       B1   (2)
  692   217         167.4589483842        4556.7896482422     A1       A1   (1)
  693   783         167.4608979022        4556.8426973244     A2       A2   (4)
  694   628         167.4706385393        4557.1077535356     B2       B2   (3)
  695   442         167.4938100812        4557.7382832470     B1       B1   (2)
  696   218         167.5401161471        4558.9983353605     A1       A1   (1)
  697   443         167.5501279921        4559.2707715124     B1       B1   (2)
  698   784         167.5531602417        4559.3532832179     A2       A2   (4)
  699   219         167.5533600391        4559.3587199817     A1       A1   (1)
  700   629         167.5549016579        4559.4006695621     B2       B2   (3)
  701   630         167.5556155245        4559.4200948603     B2       B2   (3)
  702   444         167.5559597739        4559.4294623626     B1       B1   (2)
  703   785         167.5564782038        4559.4435695564     A2       A2   (4)
  704   220         167.5566417206        4559.4480190763     A1       A1   (1)
  705   631         167.5593716417        4559.5223040067     B2       B2   (3)
  706   445         167.5594472442        4559.5243612543     B1       B1   (2)
  707   786         167.5606004526        4559.5557416503     A2       A2   (4)
  708   221         167.5651745666        4559.6802096183     A1       A1   (1)
  709   446         167.5663379908        4559.7118680020     B1       B1   (2)
  710   222         167.5678544444        4559.7531328031     A1       A1   (1)
  711   787         167.5921021508        4560.4129464365     A2       A2   (4)
  712   632         167.5933825624        4560.4477882079     B2       B2   (3)
  713   447         167.6156100763        4561.0526296100     B1       B1   (2)
  714   223         167.7050257934        4563.4857549703     A1       A1   (1)
  715   224         181.2402653806        4931.7983487897     A1       A1   (1)
  716   788         181.2556960389        4932.2182383486     A2       A2   (4)
  717   633         181.7634381644        4946.0346039931     B2       B2   (3)
  718   448         181.8428108789        4948.1944453590     B1       B1   (2)
  719   225         182.0312375473        4953.3217956756     A1       A1   (1)
  720   634         188.1915611632        5120.9527234574     B2       B2   (3)
  721   449         188.2126954558        5121.5278167965     B1       B1   (2)
  722   226         188.3427358561        5125.0663959852     A1       A1   (1)
  723   789         188.3483450806        5125.2190307449     A2       A2   (4)
  724   635         188.4009298869        5126.6499360683     B2       B2   (3)
  725   227         188.4074087739        5126.8262355458     A1       A1   (1)
  726   450         188.4288114523        5127.4086320339     B1       B1   (2)
  727   636         188.4456714198        5127.8674150750     B2       B2   (3)
  728   228         188.5249204886        5130.0238918708     A1       A1   (1)
  729   229         188.5845450630        5131.6463590235     A1       A1   (1)
  730   637         188.5876101865        5131.7297652753     B2       B2   (3)
  731   790         188.5933813428        5131.8868064223     A2       A2   (4)
  732   791         188.6153871602        5132.4856151546     A2       A2   (4)
  733   451         188.6251426044        5132.7510742872     B1       B1   (2)
  734   638         188.6295525755        5132.8710757025     B2       B2   (3)
  735   452         188.6433819578        5133.2473923264     B1       B1   (2)
  736   792         188.6604528836        5133.7119158332     A2       A2   (4)
  737   453         188.7288219897        5135.5723337930     B1       B1   (2)
  738   230         188.8353259215        5138.4704531132     A1       A1   (1)
  739   231         188.8573056705        5139.0685524915     A1       A1   (1)
  740   454         188.8936086129        5140.0564057756     B1       B1   (2)
  741   232         220.6976863972        6005.4893600474     A1       A1   (1)
  742   639         245.7402598141        6686.9324266181     B2       B2   (3)
  743   233         245.7420637166        6686.9815133008     A1       A1   (1)
  744   793         245.7441446009        6687.0381370391     A2       A2   (4)
  745   455         245.7447157611        6687.0536791000     B1       B1   (2)
  746   234         245.7484327246        6687.1548228171     A1       A1   (1)
  747   640         245.7520863092        6687.2542419090     B2       B2   (3)
  748   794         245.7543808459        6687.3166794262     A2       A2   (4)
  749   456         245.7637057207        6687.5704221714     B1       B1   (2)
  750   235         245.7659027204        6687.6302055726     A1       A1   (1)
  751   641         291.4457434870        7930.6418663221     B2       B2   (3)
  752   457         291.4492012880        7930.7359578712     B1       B1   (2)
  753   236         291.5581342376        7933.7001741285     A1       A1   (1)
  754   795         291.5600267383        7933.7516716910     A2       A2   (4)
  755   642         291.7694674391        7939.4508428990     B2       B2   (3)
  756   458         291.8626143412        7941.9854989639     B1       B1   (2)
  757   237         291.9202994773        7943.5551913196     A1       A1   (1)
  758   643         298.8831955482        8133.0252258792     B2       B2   (3)
  759   459         299.0005535307        8136.2186989350     B1       B1   (2)
  760   238         300.2126993191        8169.2028627217     A1       A1   (1)
  761   239         329.4712114693        8965.3674545533     A1       A1   (1)
  762   796         329.4932876585        8965.9681782015     A2       A2   (4)
  763   644         329.7693629729        8973.4805694287     B2       B2   (3)
  764   645         329.7911122741        8974.0723980032     B2       B2   (3)
  765   797         329.8215937117        8974.9018400882     A2       A2   (4)
  766   240         329.8854388208        8976.6391538292     A1       A1   (1)
  767   460         329.9027933432        8977.1113943926     B1       B1   (2)
  768   241         330.0433883102        8980.9371779427     A1       A1   (1)
  769   461         330.0445574965        8980.9689931199     B1       B1   (2)
  770   462         330.1821549425        8984.7132099788     B1       B1   (2)
  771   242         330.2728261818        8987.1804998333     A1       A1   (1)
  772   646         330.2955063977        8987.7976598839     B2       B2   (3)
  773   463         330.3326003138        8988.8070366589     B1       B1   (2)
  774   798         330.3720235452        8989.8797973234     A2       A2   (4)
  775   243         330.7680693404        9000.6567512985     A1       A1   (1)
  776   244         337.9532871535        9196.1764680232     A1       A1   (1)
  777   245         338.5445827478        9212.2664391421     A1       A1   (1)
  778   464         338.7911317031        9218.9753772942     B1       B1   (2)
  779   647         465.3054073819       12661.6038383615     B2       B2   (3)
  780   246         465.5968644104       12669.5347873079     A1       A1   (1)
  781   465         465.6438243311       12670.8126317168     B1       B1   (2)
  782   466         465.7412450984       12673.4635855661     B1       B1   (2)
  783   648         466.6860002227       12699.1716794731     B2       B2   (3)
  784   247         466.7162834861       12699.9957289633     A1       A1   (1)
  785   799         466.7313132056       12700.4047084229     A2       A2   (4)
  786   467         467.0881235670       12710.1140119677     B1       B1   (2)
  787   248         467.2007579388       12713.1789490439     A1       A1   (1)
  788   249         556.5396884367       15144.2148393665     A1       A1   (1)
  789   800         556.5506055369       15144.5119087675     A2       A2   (4)
  790   649         556.9067147033       15154.2021318265     B2       B2   (3)
  791   468         556.9581305862       15155.6012291282     B1       B1   (2)
  792   250         557.0811097755       15158.9476629994     A1       A1   (1)
  793   251         584.1609982025       15895.8288894156     A1       A1   (1)
  794   650         837.5169252954       22789.9941582017     B2       B2   (3)
  795   469         837.6097102883       22792.5189662183     B1       B1   (2)
  796   252         838.6233501341       22820.1015086906     A1       A1   (1)
  797   253        1175.7976304394       31995.0801226992     A1       A1   (1)
  798   254        1177.6265369247       32044.8471982715     A1       A1   (1)
  799   470        1178.6146419637       32071.7349033287     B1       B1   (2)
  800   255        2074.2442890730       56443.0566152262     A1       A1   (1)

--executable xnscf finished with status     0 in      153.53 seconds (walltime).
  in runvcc 
 --invoking executable--
/blue/johnstanton/gh.jones/software/cfour/uhf/40552be6/bin/xvprop
 @GETMEM-I,  Allocated   92160 MB of main memory.
   Property integrals will be calculated.
    --------------------------------------------------------------
                                   Property evaluated at 
    Property type                X             Y             Z
    --------------------------------------------------------------
    Dipole moment               ----          ----          ----  
    Quadrupole moment           ----          ----          ----  
    Octopole moment             ----          ----          ----  
    Relativisitic corr.         ----          ----          ----  
    Second moment            0.0000000     0.0000000     0.0000000
    Electron density        -0.0000000    -0.0000000    -2.8257075
    Electron density        -0.0000000    -0.0000000    -0.5659225
    Electron density         1.4838061    -0.0000000     1.7734508
    Electron density        -1.4838061    -0.0000000     1.7734508
    Electron density         2.4166034     1.7267299     2.3380053
    Electron density        -2.4166034     1.7267299     2.3380053
    Electron density         2.4166034    -1.7267299     2.3380053
    Electron density        -2.4166034    -1.7267299     2.3380053
    Field gradient          -0.0000000    -0.0000000    -2.8257075
    Field gradient          -0.0000000    -0.0000000    -0.5659225
    Field gradient           1.4838061    -0.0000000     1.7734508
    Field gradient          -1.4838061    -0.0000000     1.7734508
    Field gradient           2.4166034     1.7267299     2.3380053
    Field gradient          -2.4166034     1.7267299     2.3380053
    Field gradient           2.4166034    -1.7267299     2.3380053
    Field gradient          -2.4166034    -1.7267299     2.3380053
    Potential               -0.0000000    -0.0000000    -2.8257075
    Potential               -0.0000000    -0.0000000    -0.5659225
    Potential                1.4838061    -0.0000000     1.7734508
    Potential               -1.4838061    -0.0000000     1.7734508
    Potential                2.4166034     1.7267299     2.3380053
    Potential               -2.4166034     1.7267299     2.3380053
    Potential                2.4166034    -1.7267299     2.3380053
    Potential               -2.4166034    -1.7267299     2.3380053
    --------------------------------------------------------------
 @CHECKOUT-I, Total execution time (CPU/WALL):        60.18/      71.36 seconds.
--executable xvprop finished with status     0 in       71.38 seconds (walltime).
 --invoking executable--
/blue/johnstanton/gh.jones/software/cfour/uhf/40552be6/bin/xncc
Running with 8 threads/proc

Alpha Molecular Orbitals:
-------------------------

Occupied:

  Irrep 1:
       1 (   1)    -20.565789
       2 (   2)    -11.347936
       3 (   3)    -11.254475
       4 (   5)     -1.403087
       5 (   6)     -1.155923
       6 (   8)     -0.760458
       7 (  10)     -0.673730
       8 (  14)     -0.467834

  Irrep 2:
       9 (   4)    -11.253986
      10 (   7)     -0.868025
      11 (  11)     -0.613245
      12 (  15)     -0.390614

  Irrep 3:
      13 (   9)     -0.679818
      14 (  13)     -0.518946

  Irrep 4:
      15 (  12)     -0.553868

Virtual:

  Irrep 1:
      16 (  16)      0.086291
      17 (  19)      0.137560
      18 (  22)      0.186724
      19 (  24)      0.212440
      20 (  30)      0.328271
      21 (  32)      0.373646
      22 (  34)      0.398609
      23 (  36)      0.430442
      24 (  39)      0.474002
      25 (  42)      0.569369
      26 (  43)      0.585083
      27 (  49)      0.663937
      28 (  53)      0.710876
      29 (  55)      0.758907
      30 (  57)      0.826451
      31 (  60)      0.846178
      32 (  66)      0.953245
      33 (  68)      0.978563
      34 (  69)      0.995259
      35 (  72)      1.083517
      36 (  75)      1.125114
      37 (  79)      1.249034
      38 (  82)      1.333371
      39 (  85)      1.369238
      40 (  88)      1.429131
      41 (  89)      1.445970
      42 (  90)      1.498972
      43 (  98)      1.610630
      44 ( 101)      1.700704
      45 ( 104)      1.787532
      46 ( 110)      1.893899
      47 ( 114)      1.950322
      48 ( 115)      1.969546
      49 ( 119)      2.044802
      50 ( 121)      2.070777
      51 ( 122)      2.117349
      52 ( 125)      2.183134
      53 ( 128)      2.218723
      54 ( 131)      2.251293
      55 ( 135)      2.317444
      56 ( 140)      2.463026
      57 ( 141)      2.499144
      58 ( 145)      2.618650
      59 ( 151)      2.809147
      60 ( 153)      2.853165
      61 ( 158)      3.091847
      62 ( 159)      3.117213
      63 ( 164)      3.209427
      64 ( 168)      3.295462
      65 ( 169)      3.310642
      66 ( 172)      3.363388
      67 ( 176)      3.470698
      68 ( 179)      3.570034
      69 ( 181)      3.676746
      70 ( 182)      3.693502
      71 ( 186)      3.788787
      72 ( 190)      3.908800
      73 ( 194)      3.975623
      74 ( 197)      4.041990
      75 ( 202)      4.118372
      76 ( 208)      4.225852
      77 ( 210)      4.316082
      78 ( 212)      4.336641
      79 ( 214)      4.370694
      80 ( 218)      4.526501
      81 ( 223)      4.646956
      82 ( 226)      4.682261
      83 ( 229)      4.735491
      84 ( 233)      4.862644
      85 ( 235)      4.927843
      86 ( 238)      4.968499
      87 ( 241)      5.073742
      88 ( 244)      5.151204
      89 ( 249)      5.314558
      90 ( 252)      5.352824
      91 ( 256)      5.448537
      92 ( 257)      5.497617
      93 ( 264)      5.665963
      94 ( 267)      5.746637
      95 ( 271)      5.866135
      96 ( 273)      5.917931
      97 ( 277)      6.078148
      98 ( 281)      6.269374
      99 ( 283)      6.288411
     100 ( 286)      6.372592
     101 ( 293)      6.772899
     102 ( 297)      6.885159
     103 ( 300)      7.071138
     104 ( 304)      7.189019
     105 ( 308)      7.354429
     106 ( 311)      7.460701
     107 ( 315)      7.609067
     108 ( 317)      7.668429
     109 ( 319)      7.746059
     110 ( 322)      7.791038
     111 ( 326)      7.916548
     112 ( 330)      8.095341
     113 ( 335)      8.259510
     114 ( 336)      8.347170
     115 ( 338)      8.474429
     116 ( 341)      8.599239
     117 ( 346)      8.887362
     118 ( 348)      8.936199
     119 ( 349)      9.027627
     120 ( 352)      9.147302
     121 ( 354)      9.252904
     122 ( 357)      9.487912
     123 ( 364)      9.818602
     124 ( 370)     10.083073
     125 ( 373)     10.144311
     126 ( 378)     10.324943
     127 ( 381)     10.414235
     128 ( 383)     10.441444
     129 ( 385)     10.565232
     130 ( 388)     10.687501
     131 ( 393)     10.907342
     132 ( 397)     11.001355
     133 ( 399)     11.101317
     134 ( 404)     11.268956
     135 ( 406)     11.319117
     136 ( 410)     11.462399
     137 ( 414)     11.561675
     138 ( 417)     11.882198
     139 ( 420)     12.128093
     140 ( 423)     12.239145
     141 ( 425)     12.495696
     142 ( 432)     12.786048
     143 ( 434)     12.812142
     144 ( 439)     12.916351
     145 ( 442)     12.984051
     146 ( 448)     13.233780
     147 ( 450)     13.282853
     148 ( 454)     13.444159
     149 ( 455)     13.521414
     150 ( 460)     13.633181
     151 ( 466)     13.949717
     152 ( 469)     14.015860
     153 ( 470)     14.018626
     154 ( 474)     14.095892
     155 ( 477)     14.229865
     156 ( 482)     14.330935
     157 ( 485)     14.390636
     158 ( 491)     14.495279
     159 ( 492)     14.511277
     160 ( 495)     14.626870
     161 ( 498)     14.749345
     162 ( 503)     14.938159
     163 ( 512)     15.446237
     164 ( 515)     15.495701
     165 ( 516)     15.613032
     166 ( 520)     15.972036
     167 ( 525)     16.306632
     168 ( 527)     16.511591
     169 ( 529)     16.705576
     170 ( 532)     17.047725
     171 ( 537)     17.535970
     172 ( 542)     17.947567
     173 ( 544)     18.220257
     174 ( 547)     18.320843
     175 ( 551)     18.551288
     176 ( 554)     18.713202
     177 ( 562)     19.434584
     178 ( 564)     19.504987
     179 ( 567)     19.935644
     180 ( 569)     20.169939
     181 ( 570)     20.445185
     182 ( 576)     21.633505
     183 ( 578)     21.847425
     184 ( 579)     21.899682
     185 ( 582)     22.300133
     186 ( 587)     23.918334
     187 ( 590)     24.578916
     188 ( 592)     25.279604
     189 ( 593)     30.731473
     190 ( 594)     35.648040
     191 ( 599)     36.482985
     192 ( 601)     36.719641
     193 ( 604)     37.308871
     194 ( 608)     38.491491
     195 ( 611)     40.426432
     196 ( 614)     47.161298
     197 ( 616)     47.258511
     198 ( 620)     47.545485
     199 ( 622)     47.704248
     200 ( 630)     48.329122
     201 ( 631)     48.383531
     202 ( 633)     50.755217
     203 ( 634)     51.405371
     204 ( 637)     59.928964
     205 ( 640)     61.118474
     206 ( 644)     61.486364
     207 ( 647)     61.926156
     208 ( 649)     62.510195
     209 ( 652)     72.029678
     210 ( 656)     73.044819
     211 ( 657)     83.084044
     212 ( 658)    107.686396
     213 ( 665)    108.287452
     214 ( 667)    108.469653
     215 ( 670)    108.805961
     216 ( 674)    109.261241
     217 ( 675)    109.647091
     218 ( 676)    130.411487
     219 ( 677)    131.007141
     220 ( 680)    165.736585
     221 ( 685)    167.051145
     222 ( 687)    167.442585
     223 ( 688)    167.448491
     224 ( 692)    167.458948
     225 ( 696)    167.540116
     226 ( 699)    167.553360
     227 ( 704)    167.556642
     228 ( 708)    167.565175
     229 ( 710)    167.567854
     230 ( 714)    167.705026
     231 ( 715)    181.240265
     232 ( 719)    182.031238
     233 ( 722)    188.342736
     234 ( 725)    188.407409
     235 ( 728)    188.524920
     236 ( 729)    188.584545
     237 ( 738)    188.835326
     238 ( 739)    188.857306
     239 ( 741)    220.697686
     240 ( 743)    245.742064
     241 ( 746)    245.748433
     242 ( 750)    245.765903
     243 ( 753)    291.558134
     244 ( 757)    291.920299
     245 ( 760)    300.212699
     246 ( 761)    329.471211
     247 ( 766)    329.885439
     248 ( 768)    330.043388
     249 ( 771)    330.272826
     250 ( 775)    330.768069
     251 ( 776)    337.953287
     252 ( 777)    338.544583
     253 ( 780)    465.596864
     254 ( 784)    466.716283
     255 ( 787)    467.200758
     256 ( 788)    556.539688
     257 ( 792)    557.081110
     258 ( 793)    584.160998
     259 ( 796)    838.623350
     260 ( 797)   1175.797630
     261 ( 798)   1177.626537
     262 ( 800)   2074.244289

  Irrep 2:
     263 (  18)      0.104437
     264 (  23)      0.189733
     265 (  25)      0.237873
     266 (  27)      0.272960
     267 (  31)      0.360644
     268 (  35)      0.403361
     269 (  38)      0.463534
     270 (  41)      0.545034
     271 (  45)      0.606021
     272 (  51)      0.686976
     273 (  52)      0.709448
     274 (  56)      0.792232
     275 (  62)      0.857146
     276 (  63)      0.883169
     277 (  64)      0.947278
     278 (  71)      1.055953
     279 (  74)      1.120037
     280 (  80)      1.254946
     281 (  81)      1.303721
     282 (  86)      1.389376
     283 (  91)      1.527895
     284 (  95)      1.596827
     285 ( 100)      1.682130
     286 ( 103)      1.750497
     287 ( 105)      1.802687
     288 ( 109)      1.853799
     289 ( 111)      1.897328
     290 ( 118)      2.034648
     291 ( 120)      2.055772
     292 ( 126)      2.190300
     293 ( 129)      2.220881
     294 ( 132)      2.266525
     295 ( 136)      2.366472
     296 ( 138)      2.424155
     297 ( 142)      2.522367
     298 ( 143)      2.580869
     299 ( 150)      2.769591
     300 ( 152)      2.823544
     301 ( 155)      2.865054
     302 ( 160)      3.118614
     303 ( 163)      3.155833
     304 ( 167)      3.274165
     305 ( 170)      3.336899
     306 ( 178)      3.502516
     307 ( 180)      3.587544
     308 ( 187)      3.814499
     309 ( 189)      3.895557
     310 ( 198)      4.046857
     311 ( 199)      4.056279
     312 ( 201)      4.107118
     313 ( 205)      4.177268
     314 ( 213)      4.357277
     315 ( 215)      4.453474
     316 ( 217)      4.512900
     317 ( 220)      4.564350
     318 ( 224)      4.647228
     319 ( 228)      4.733362
     320 ( 230)      4.789589
     321 ( 234)      4.889484
     322 ( 239)      4.988401
     323 ( 243)      5.141388
     324 ( 247)      5.235255
     325 ( 250)      5.341190
     326 ( 255)      5.444151
     327 ( 258)      5.521029
     328 ( 261)      5.579556
     329 ( 265)      5.723386
     330 ( 268)      5.789365
     331 ( 272)      5.899984
     332 ( 274)      5.956803
     333 ( 276)      5.987282
     334 ( 284)      6.294751
     335 ( 287)      6.388907
     336 ( 291)      6.737348
     337 ( 295)      6.831848
     338 ( 296)      6.878292
     339 ( 301)      7.080160
     340 ( 303)      7.129914
     341 ( 306)      7.278909
     342 ( 312)      7.476606
     343 ( 318)      7.669557
     344 ( 321)      7.759816
     345 ( 328)      7.951226
     346 ( 329)      8.027769
     347 ( 332)      8.137418
     348 ( 337)      8.387293
     349 ( 339)      8.530086
     350 ( 340)      8.568977
     351 ( 343)      8.699936
     352 ( 351)      9.130630
     353 ( 356)      9.406642
     354 ( 361)      9.745338
     355 ( 365)      9.821497
     356 ( 367)      9.939365
     357 ( 371)     10.093326
     358 ( 375)     10.263138
     359 ( 377)     10.319825
     360 ( 382)     10.422844
     361 ( 386)     10.596095
     362 ( 387)     10.627549
     363 ( 391)     10.786100
     364 ( 395)     10.971983
     365 ( 400)     11.126286
     366 ( 402)     11.231505
     367 ( 408)     11.350422
     368 ( 411)     11.494689
     369 ( 413)     11.530385
     370 ( 419)     12.028678
     371 ( 421)     12.145922
     372 ( 424)     12.278876
     373 ( 433)     12.803390
     374 ( 437)     12.857007
     375 ( 440)     12.919599
     376 ( 441)     12.970862
     377 ( 443)     12.991385
     378 ( 452)     13.291680
     379 ( 457)     13.544271
     380 ( 459)     13.627817
     381 ( 461)     13.697432
     382 ( 464)     13.789806
     383 ( 465)     13.906696
     384 ( 472)     14.066678
     385 ( 475)     14.159233
     386 ( 478)     14.233235
     387 ( 480)     14.282598
     388 ( 488)     14.429968
     389 ( 493)     14.542052
     390 ( 494)     14.555065
     391 ( 501)     14.818373
     392 ( 502)     14.904278
     393 ( 504)     14.944263
     394 ( 507)     15.086871
     395 ( 510)     15.309264
     396 ( 513)     15.483882
     397 ( 518)     15.815761
     398 ( 522)     16.127669
     399 ( 524)     16.295954
     400 ( 530)     16.807735
     401 ( 536)     17.495718
     402 ( 540)     17.739133
     403 ( 543)     18.068651
     404 ( 546)     18.304782
     405 ( 550)     18.544680
     406 ( 556)     18.859971
     407 ( 560)     19.065408
     408 ( 561)     19.156268
     409 ( 566)     19.699582
     410 ( 572)     20.593187
     411 ( 575)     21.323721
     412 ( 577)     21.824235
     413 ( 583)     22.310473
     414 ( 584)     22.744138
     415 ( 586)     23.538734
     416 ( 591)     24.627577
     417 ( 600)     36.542061
     418 ( 602)     36.814020
     419 ( 603)     37.156641
     420 ( 606)     37.492540
     421 ( 610)     38.796227
     422 ( 613)     46.914619
     423 ( 617)     47.307676
     424 ( 625)     47.768705
     425 ( 626)     47.788313
     426 ( 629)     48.005001
     427 ( 632)     48.479631
     428 ( 635)     51.738573
     429 ( 638)     59.977867
     430 ( 639)     60.157004
     431 ( 646)     61.890536
     432 ( 648)     62.007451
     433 ( 651)     71.754190
     434 ( 655)     72.827345
     435 ( 661)    107.900422
     436 ( 666)    108.311956
     437 ( 668)    108.500102
     438 ( 669)    108.714419
     439 ( 672)    108.911515
     440 ( 678)    131.279291
     441 ( 681)    165.788224
     442 ( 682)    165.929595
     443 ( 686)    167.427969
     444 ( 691)    167.454493
     445 ( 695)    167.493810
     446 ( 697)    167.550128
     447 ( 702)    167.555960
     448 ( 706)    167.559447
     449 ( 709)    167.566338
     450 ( 713)    167.615610
     451 ( 718)    181.842811
     452 ( 721)    188.212695
     453 ( 726)    188.428811
     454 ( 733)    188.625143
     455 ( 735)    188.643382
     456 ( 737)    188.728822
     457 ( 740)    188.893609
     458 ( 745)    245.744716
     459 ( 749)    245.763706
     460 ( 752)    291.449201
     461 ( 756)    291.862614
     462 ( 759)    299.000554
     463 ( 767)    329.902793
     464 ( 769)    330.044557
     465 ( 770)    330.182155
     466 ( 773)    330.332600
     467 ( 778)    338.791132
     468 ( 781)    465.643824
     469 ( 782)    465.741245
     470 ( 786)    467.088124
     471 ( 791)    556.958131
     472 ( 795)    837.609710
     473 ( 799)   1178.614642

  Irrep 3:
     474 (  17)      0.097748
     475 (  20)      0.144747
     476 (  26)      0.240485
     477 (  29)      0.304335
     478 (  33)      0.389141
     479 (  40)      0.485716
     480 (  44)      0.598254
     481 (  46)      0.609924
     482 (  54)      0.754976
     483 (  58)      0.829876
     484 (  61)      0.856706
     485 (  67)      0.976173
     486 (  70)      1.018978
     487 (  76)      1.134609
     488 (  77)      1.164269
     489 (  84)      1.366901
     490 (  93)      1.546756
     491 (  96)      1.600004
     492 (  97)      1.607066
     493 (  99)      1.668996
     494 ( 107)      1.824639
     495 ( 108)      1.840271
     496 ( 112)      1.913534
     497 ( 117)      1.992538
     498 ( 123)      2.143176
     499 ( 127)      2.211423
     500 ( 133)      2.279692
     501 ( 137)      2.385855
     502 ( 144)      2.609903
     503 ( 146)      2.633138
     504 ( 148)      2.729782
     505 ( 149)      2.766656
     506 ( 156)      2.885827
     507 ( 157)      3.067643
     508 ( 166)      3.270386
     509 ( 171)      3.355696
     510 ( 175)      3.447753
     511 ( 177)      3.485894
     512 ( 188)      3.842142
     513 ( 191)      3.914675
     514 ( 192)      3.961595
     515 ( 193)      3.975369
     516 ( 200)      4.092524
     517 ( 206)      4.204027
     518 ( 209)      4.256543
     519 ( 211)      4.334063
     520 ( 216)      4.461302
     521 ( 219)      4.562118
     522 ( 225)      4.661322
     523 ( 227)      4.691292
     524 ( 231)      4.800386
     525 ( 237)      4.951860
     526 ( 242)      5.138492
     527 ( 246)      5.230588
     528 ( 253)      5.368333
     529 ( 254)      5.399573
     530 ( 259)      5.523794
     531 ( 262)      5.657243
     532 ( 270)      5.861184
     533 ( 275)      5.971268
     534 ( 280)      6.201294
     535 ( 285)      6.364235
     536 ( 288)      6.608612
     537 ( 290)      6.724963
     538 ( 294)      6.807673
     539 ( 299)      6.999815
     540 ( 302)      7.118853
     541 ( 305)      7.256437
     542 ( 309)      7.356476
     543 ( 314)      7.598232
     544 ( 320)      7.749313
     545 ( 324)      7.812354
     546 ( 327)      7.927026
     547 ( 331)      8.120672
     548 ( 333)      8.163280
     549 ( 342)      8.638954
     550 ( 347)      8.925628
     551 ( 350)      9.084010
     552 ( 353)      9.233030
     553 ( 358)      9.488898
     554 ( 362)      9.780702
     555 ( 366)      9.883998
     556 ( 368)     10.054266
     557 ( 372)     10.135017
     558 ( 379)     10.360336
     559 ( 384)     10.528225
     560 ( 389)     10.724749
     561 ( 392)     10.850801
     562 ( 396)     10.988023
     563 ( 401)     11.227031
     564 ( 407)     11.341200
     565 ( 409)     11.439726
     566 ( 415)     11.572432
     567 ( 418)     11.982542
     568 ( 427)     12.632297
     569 ( 428)     12.687380
     570 ( 430)     12.750836
     571 ( 435)     12.814847
     572 ( 438)     12.897336
     573 ( 446)     13.061901
     574 ( 447)     13.191283
     575 ( 453)     13.336088
     576 ( 458)     13.604811
     577 ( 462)     13.734744
     578 ( 468)     14.008447
     579 ( 471)     14.065144
     580 ( 476)     14.189995
     581 ( 479)     14.281110
     582 ( 481)     14.311023
     583 ( 484)     14.387974
     584 ( 489)     14.445673
     585 ( 490)     14.463829
     586 ( 497)     14.641381
     587 ( 500)     14.808026
     588 ( 505)     14.972376
     589 ( 511)     15.364297
     590 ( 514)     15.488902
     591 ( 519)     15.947070
     592 ( 523)     16.159642
     593 ( 531)     16.901548
     594 ( 533)     17.060212
     595 ( 535)     17.468806
     596 ( 538)     17.596116
     597 ( 545)     18.234537
     598 ( 549)     18.494753
     599 ( 555)     18.789652
     600 ( 557)     18.871347
     601 ( 559)     19.036284
     602 ( 565)     19.560929
     603 ( 571)     20.495984
     604 ( 574)     20.740789
     605 ( 581)     22.078829
     606 ( 585)     23.271611
     607 ( 589)     24.505960
     608 ( 596)     36.242889
     609 ( 598)     36.351353
     610 ( 605)     37.333186
     611 ( 609)     38.626921
     612 ( 612)     46.861051
     613 ( 618)     47.308684
     614 ( 619)     47.401055
     615 ( 621)     47.658507
     616 ( 627)     47.801417
     617 ( 636)     59.522520
     618 ( 642)     61.418474
     619 ( 645)     61.830118
     620 ( 650)     71.745195
     621 ( 654)     72.597253
     622 ( 660)    107.738399
     623 ( 662)    108.084726
     624 ( 664)    108.171137
     625 ( 671)    108.830714
     626 ( 679)    165.407969
     627 ( 683)    166.973273
     628 ( 690)    167.453382
     629 ( 694)    167.470639
     630 ( 700)    167.554902
     631 ( 701)    167.555616
     632 ( 705)    167.559372
     633 ( 712)    167.593383
     634 ( 717)    181.763438
     635 ( 720)    188.191561
     636 ( 724)    188.400930
     637 ( 727)    188.445671
     638 ( 730)    188.587610
     639 ( 734)    188.629553
     640 ( 742)    245.740260
     641 ( 747)    245.752086
     642 ( 751)    291.445743
     643 ( 755)    291.769467
     644 ( 758)    298.883196
     645 ( 763)    329.769363
     646 ( 764)    329.791112
     647 ( 772)    330.295506
     648 ( 779)    465.305407
     649 ( 783)    466.686000
     650 ( 790)    556.906715
     651 ( 794)    837.516925

  Irrep 4:
     652 (  21)      0.153211
     653 (  28)      0.288458
     654 (  37)      0.448586
     655 (  47)      0.631759
     656 (  48)      0.647852
     657 (  50)      0.679213
     658 (  59)      0.844305
     659 (  65)      0.948559
     660 (  73)      1.115313
     661 (  78)      1.184650
     662 (  83)      1.339828
     663 (  87)      1.418397
     664 (  92)      1.530182
     665 (  94)      1.550445
     666 ( 102)      1.749589
     667 ( 106)      1.807287
     668 ( 113)      1.916620
     669 ( 116)      1.971764
     670 ( 124)      2.155806
     671 ( 130)      2.235958
     672 ( 134)      2.286637
     673 ( 139)      2.460091
     674 ( 147)      2.711287
     675 ( 154)      2.864278
     676 ( 161)      3.124637
     677 ( 162)      3.125708
     678 ( 165)      3.212037
     679 ( 173)      3.378121
     680 ( 174)      3.439852
     681 ( 183)      3.696243
     682 ( 184)      3.768057
     683 ( 185)      3.788772
     684 ( 195)      4.001600
     685 ( 196)      4.017751
     686 ( 203)      4.122960
     687 ( 204)      4.165194
     688 ( 207)      4.224497
     689 ( 221)      4.567122
     690 ( 222)      4.615794
     691 ( 232)      4.811168
     692 ( 236)      4.930323
     693 ( 240)      5.027731
     694 ( 245)      5.175996
     695 ( 248)      5.250757
     696 ( 251)      5.341371
     697 ( 260)      5.539798
     698 ( 263)      5.665601
     699 ( 266)      5.726563
     700 ( 269)      5.804433
     701 ( 278)      6.118159
     702 ( 279)      6.165781
     703 ( 282)      6.276610
     704 ( 289)      6.609167
     705 ( 292)      6.745193
     706 ( 298)      6.999087
     707 ( 307)      7.334525
     708 ( 310)      7.386200
     709 ( 313)      7.512614
     710 ( 316)      7.638772
     711 ( 323)      7.808892
     712 ( 325)      7.888900
     713 ( 334)      8.170253
     714 ( 344)      8.714031
     715 ( 345)      8.813771
     716 ( 355)      9.369110
     717 ( 359)      9.499182
     718 ( 360)      9.533219
     719 ( 363)      9.792907
     720 ( 369)     10.059868
     721 ( 374)     10.180198
     722 ( 376)     10.305799
     723 ( 380)     10.401432
     724 ( 390)     10.751505
     725 ( 394)     10.940167
     726 ( 398)     11.088009
     727 ( 403)     11.265489
     728 ( 405)     11.289286
     729 ( 412)     11.518997
     730 ( 416)     11.820453
     731 ( 422)     12.227082
     732 ( 426)     12.531824
     733 ( 429)     12.696019
     734 ( 431)     12.784886
     735 ( 436)     12.815192
     736 ( 444)     13.007807
     737 ( 445)     13.037726
     738 ( 449)     13.255691
     739 ( 451)     13.290455
     740 ( 456)     13.543289
     741 ( 463)     13.769698
     742 ( 467)     13.975874
     743 ( 473)     14.088500
     744 ( 483)     14.332621
     745 ( 486)     14.395187
     746 ( 487)     14.395745
     747 ( 496)     14.640056
     748 ( 499)     14.779243
     749 ( 506)     14.981113
     750 ( 508)     15.206601
     751 ( 509)     15.255604
     752 ( 517)     15.647505
     753 ( 521)     16.084438
     754 ( 526)     16.308250
     755 ( 528)     16.601932
     756 ( 534)     17.357939
     757 ( 539)     17.660593
     758 ( 541)     17.747346
     759 ( 548)     18.474684
     760 ( 552)     18.551769
     761 ( 553)     18.696920
     762 ( 558)     18.947252
     763 ( 563)     19.475271
     764 ( 568)     19.963169
     765 ( 573)     20.740348
     766 ( 580)     21.931218
     767 ( 588)     24.495845
     768 ( 595)     35.697432
     769 ( 597)     36.345016
     770 ( 607)     37.500128
     771 ( 615)     47.217901
     772 ( 623)     47.715521
     773 ( 624)     47.754405
     774 ( 628)     47.862729
     775 ( 641)     61.134295
     776 ( 643)     61.467465
     777 ( 653)     72.032745
     778 ( 659)    107.718871
     779 ( 663)    108.158184
     780 ( 673)    108.942766
     781 ( 684)    167.022618
     782 ( 689)    167.448593
     783 ( 693)    167.460898
     784 ( 698)    167.553160
     785 ( 703)    167.556478
     786 ( 707)    167.560600
     787 ( 711)    167.592102
     788 ( 716)    181.255696
     789 ( 723)    188.348345
     790 ( 731)    188.593381
     791 ( 732)    188.615387
     792 ( 736)    188.660453
     793 ( 744)    245.744145
     794 ( 748)    245.754381
     795 ( 754)    291.560027
     796 ( 762)    329.493288
     797 ( 765)    329.821594
     798 ( 774)    330.372024
     799 ( 785)    466.731313
     800 ( 789)    556.550606

=========================================================
            Summary of Core Alpha Orbitals                
---------------------------------------------------------
  Orb               Energy                   Edge  Status
---------------------------------------------------------
    1       -20.5657888372                   O1 K      
    2       -11.3479364936                   C2 K      
    3       -11.2544750570                 C3,4 K      
    4       -11.2539857322                 C3,4 K      
---------------------------------------------------------
                  - = frozen, * = active                 
=========================================================

Partial RHF integral transformation

Occupations by irrep:
Frozen core:    [0,0,0,0]
Occupied:       [8,4,2,1]
Virtual:        [247,211,178,149]
Frozen virtual: [0,0,0,0]

Processing IIII:
  Pass 1, transforming orbitals:
    Occupied:   1:8     1:4     1:2     1:1  
    Virtual:  ---:--- ---:--- ---:--- ---:---

Processing IIJJ:
  Pass 1, transforming orbitals:
    Occupied:   1:8     1:4     1:2     1:1  
    Virtual:  ---:--- ---:--- ---:--- ---:---

Processing IJIJ:
  Pass 1, transforming orbitals:
    Occupied:   1:8     1:4     1:2     1:1  
    Virtual:  ---:--- ---:--- ---:--- ---:---

Processing IJKL:
  Pass 1, transforming orbitals:
    Occupied:   1:8     1:4     1:2     1:1  
    Virtual:  ---:--- ---:--- ---:--- ---:---

Integral transformation took 385.601 seconds at 8.121 Gflops/sec

sym_12:            0.059237 s          1 x    0.000000 gflops/sec
sym_1234:          0.079878 s          1 x    0.000000 gflops/sec
layer1_axpby:      0.389278 s          3 x    5.040241 gflops/sec
weight:           13.560926 s          1 x    0.000000 gflops/sec

MP2 correlation energy: -1.00605953063363

Non-iterative calculation of MP2 took 2.163 cpu seconds and 1.759 walltime seconds at 1.117 Gflops/sec

Total MP2 energy: -191.81781755741338

layer1_dot:         0.124607 s          2 x    0.000000 gflops/sec
layer1_axpby:       0.131950 s          2 x    2.124439 gflops/sec
layer1_spinad:      0.190849 s          2 x    8.828787 gflops/sec
weight:            13.577429 s          2 x    0.000000 gflops/sec

Using CROP to accelerate the convergence of T1 and T2
Beginning iterative solution of CCSD equations:

Using standard CC algorithm

It. Correlation Energy T1 Residual T2 Residual CPU Time (s) Walltime (s)
-------------------------------------------------------------------------
Subspace is stored in memory

  1  -1.006059530633630 1.54658e-02 1.49704e-02      623.453       87.650
  2  -0.991386072636994 2.86451e-03 1.06361e-02      606.765       78.555
  3  -1.013362841635387 3.06347e-03 1.68743e-03      596.608       77.114
  4  -1.016797442086953 5.11085e-04 1.38075e-03      596.906       77.011
  5  -1.017242622834760 4.39871e-04 4.80254e-04      598.882       77.336

   A    I                     A    I                     A    I                  
-------------------------- -------------------------- -------------------------- 
  20    9 -0.0214781530799   35   15 -0.0110478452712   61   13  0.0084878044736 
  20   13 -0.0188882511895   35   11 -0.0109091424222   51   11 -0.0083681009572 
  17    9 -0.0181706288057   26    9  0.0104766967097   38   15 -0.0078232128576 
  17   13 -0.0175756744082   27   15 -0.0098555910498   58   13  0.0076985868359 
  26   13  0.0145910439152   41   15 -0.0089655061502   54   13 -0.0072208366112 

   A    B    I    J                     A    B    I    J                  
------------------------------------ ------------------------------------ 
  20   20   13   13 -0.0573007113559   40   17   13   13 -0.0171374875899 
  20   17   13   13 -0.0354634422789   17   40   13   13 -0.0171374875899 
  17   20   13   13 -0.0354634422789   37   37   12   12 -0.0157337927988 
  31   31   14   14 -0.0300226308211   31   23   14   14  0.0154147104023 
  40   20   13   13 -0.0290606556902   23   31   14   14  0.0154147104023 
  20   40   13   13 -0.0290606556902   35   31   14   14 -0.0149192481125 
  17   17   13   13 -0.0229762900017   31   35   14   14 -0.0149192481125 
  40   40   13   13 -0.0174344659669 

It. Correlation Energy T1 Residual T2 Residual CPU Time (s) Walltime (s)
-------------------------------------------------------------------------
  6  -1.017383240839854 1.10019e-04 1.06149e-04      596.258       76.900
  7  -1.017386994546546 5.84859e-05 3.60597e-05      594.053       76.559
  8  -1.017386228519544 2.35554e-05 7.86688e-06      594.557       76.629
  9  -1.017386631795692 5.85531e-06 4.39952e-06      578.954       74.676
 10  -1.017386419050537 2.15886e-06 1.64031e-06      580.339       74.829

   A    I                     A    I                     A    I                  
-------------------------- -------------------------- -------------------------- 
  20    9 -0.0216598544680   35   15 -0.0111113334618   61   13  0.0085573809865 
  20   13 -0.0193770102626   35   11 -0.0108465176840   51   11 -0.0083182876461 
  17    9 -0.0182960668226   26    9  0.0105518711684   38   15 -0.0077662862921 
  17   13 -0.0180755685030   27   15 -0.0098601869095   58   13  0.0077618342059 
  26   13  0.0149061129032   41   15 -0.0089209450968   54   13 -0.0073063224249 

   A    B    I    J                     A    B    I    J                  
------------------------------------ ------------------------------------ 
  20   20   13   13 -0.0575129695264   40   17   13   13 -0.0172040721460 
  20   17   13   13 -0.0356461185323   17   40   13   13 -0.0172040721460 
  17   20   13   13 -0.0356461185323   37   37   12   12 -0.0157276102103 
  31   31   14   14 -0.0299862533519   31   23   14   14  0.0153967347511 
  40   20   13   13 -0.0291239870735   23   31   14   14  0.0153967347511 
  20   40   13   13 -0.0291239870735   35   31   14   14 -0.0149086296257 
  17   17   13   13 -0.0231271361575   31   35   14   14 -0.0149086296257 
  40   40   13   13 -0.0174379158522 

It. Correlation Energy T1 Residual T2 Residual CPU Time (s) Walltime (s)
-------------------------------------------------------------------------
 11  -1.017386580925547 7.94605e-07 4.73266e-07      554.320       71.564
 12  -1.017386602712462 3.08200e-07 1.37812e-07      560.508       72.938
 13  -1.017386582810384 1.11468e-07 3.87791e-08      569.872       74.215
 14  -1.017386591556874 3.20968e-08 1.64055e-08      566.035       73.333
 15  -1.017386591530722 8.11458e-09 6.37052e-09      560.035       72.620

CCSD iterations converged in 15 cycles and 1142.335 seconds (76.156 s/it.) at 72.431 Gflops/sec

CCSD correlation energy: -1.0173865915307219

filter:                       0.053048 s         80 x    0.000000 gflops/sec
c1_into_z1_rhf:               0.320937 s         15 x    1.109312 gflops/sec
layer1_dot:                   1.353737 s         30 x    0.000000 gflops/sec
weight:                       2.474064 s         60 x    0.000000 gflops/sec
c_into_fem_rhf:               2.897709 s         15 x    8.836815 gflops/sec
c_into_wmnie_rhf:             3.036902 s         30 x    3.033075 gflops/sec
layer1_sym:                   4.908337 s         75 x    2.682082 gflops/sec
layer1_axpby:                 6.804877 s        214 x    3.804694 gflops/sec
c_into_wmnij_rhf:            16.600607 s         15 x    4.113039 gflops/sec
c_into_fmi_rhf:              51.464396 s         15 x    0.608917 gflops/sec
c2_into_z1_rhf:              80.701850 s         30 x    3.579690 gflops/sec
c2_into_z2_rhf:             121.336482 s         30 x   80.942763 gflops/sec
c_into_fea_rhf:             152.016234 s         15 x    6.004302 gflops/sec
layer1_fill:                165.885555 s        421 x    0.000000 gflops/sec
realloc:                    165.932545 s        421 x    0.000000 gflops/sec
layer1_spinad:              282.775521 s        450 x    5.622868 gflops/sec
c_into_wmaei_rhf:           302.064703 s         30 x   24.867609 gflops/sec
c2_into_z2_wabef_ao_rhf:   8355.530323 s         15 x    7.654275 gflops/sec
ccsd_rhf:                  9088.617935 s         15 x    9.091492 gflops/sec

Final CCSD amplitudes:

   A    I                     A    I                     A    I                  
-------------------------- -------------------------- -------------------------- 
  20    9 -0.0216581092801   35   15 -0.0111093516913   61   13  0.0085574238409 
  20   13 -0.0193792313295   35   11 -0.0108459073744   51   11 -0.0083180902155 
  17    9 -0.0182946769797   26    9  0.0105512979825   38   15 -0.0077655473784 
  17   13 -0.0180766556156   27   15 -0.0098593993480   58   13  0.0077617429912 
  26   13  0.0149062395961   41   15 -0.0089197486257   54   13 -0.0073063613932 

   A    B    I    J                     A    B    I    J                  
------------------------------------ ------------------------------------ 
  20   20   13   13 -0.0575132889262   40   17   13   13 -0.0172040968743 
  20   17   13   13 -0.0356462696878   17   40   13   13 -0.0172040968743 
  17   20   13   13 -0.0356462696878   37   37   12   12 -0.0157277139166 
  31   31   14   14 -0.0299864429359   31   23   14   14  0.0153968109505 
  40   20   13   13 -0.0291241097198   23   31   14   14  0.0153968109505 
  20   40   13   13 -0.0291241097198   35   31   14   14 -0.0149087105977 
  17   17   13   13 -0.0231271753733   31   35   14   14 -0.0149087105977 
  40   40   13   13 -0.0174379507070 

CCSD correlation energy: -1.0173865913885793

Total CCSD energy: -191.82914461816833


Beginning non-iterative calculation of CCSD(T)

Distributed pass #1 of 44
Distributed pass #1 of 44 took 44.197 seconds
Distributed pass #2 of 44
Distributed pass #2 of 44 took 52.956 seconds
Distributed pass #3 of 44
Distributed pass #3 of 44 took 44.885 seconds
Distributed pass #4 of 44
Distributed pass #4 of 44 took 51.721 seconds
Distributed pass #5 of 44
Distributed pass #5 of 44 took 46.095 seconds
Distributed pass #6 of 44
Distributed pass #6 of 44 took 45.121 seconds
Distributed pass #7 of 44
Distributed pass #7 of 44 took 43.402 seconds
Distributed pass #8 of 44
Distributed pass #8 of 44 took 42.257 seconds
Distributed pass #9 of 44
Distributed pass #9 of 44 took 56.000 seconds
Distributed pass #10 of 44
Distributed pass #10 of 44 took 50.138 seconds
Distributed pass #11 of 44
Distributed pass #11 of 44 took 56.411 seconds
Distributed pass #12 of 44
Distributed pass #12 of 44 took 51.330 seconds
Distributed pass #13 of 44
Distributed pass #13 of 44 took 57.211 seconds
Distributed pass #14 of 44
Distributed pass #14 of 44 took 51.731 seconds
Distributed pass #15 of 44
Distributed pass #15 of 44 took 50.558 seconds
Distributed pass #16 of 44
Distributed pass #16 of 44 took 51.082 seconds
Distributed pass #17 of 44
Distributed pass #17 of 44 took 46.669 seconds
Distributed pass #18 of 44
Distributed pass #18 of 44 took 48.916 seconds
Distributed pass #19 of 44
Distributed pass #19 of 44 took 48.381 seconds
Distributed pass #20 of 44
Distributed pass #20 of 44 took 48.379 seconds
Distributed pass #21 of 44
Distributed pass #21 of 44 took 48.446 seconds
Distributed pass #22 of 44
Distributed pass #22 of 44 took 48.930 seconds
Distributed pass #23 of 44
Distributed pass #23 of 44 took 45.358 seconds
Distributed pass #24 of 44
Distributed pass #24 of 44 took 45.931 seconds
Distributed pass #25 of 44
Distributed pass #25 of 44 took 53.207 seconds
Distributed pass #26 of 44
Distributed pass #26 of 44 took 53.565 seconds
Distributed pass #27 of 44
Distributed pass #27 of 44 took 52.118 seconds
Distributed pass #28 of 44
Distributed pass #28 of 44 took 49.228 seconds
Distributed pass #29 of 44
Distributed pass #29 of 44 took 56.709 seconds
Distributed pass #30 of 44
Distributed pass #30 of 44 took 59.298 seconds
Distributed pass #31 of 44
Distributed pass #31 of 44 took 58.920 seconds
Distributed pass #32 of 44
Distributed pass #32 of 44 took 58.558 seconds
Distributed pass #33 of 44
Distributed pass #33 of 44 took 54.076 seconds
Distributed pass #34 of 44
Distributed pass #34 of 44 took 44.277 seconds
Distributed pass #35 of 44
Distributed pass #35 of 44 took 42.676 seconds
Distributed pass #36 of 44
Distributed pass #36 of 44 took 43.350 seconds
Distributed pass #37 of 44
Distributed pass #37 of 44 took 54.557 seconds
Distributed pass #38 of 44
Distributed pass #38 of 44 took 53.845 seconds
Distributed pass #39 of 44
Distributed pass #39 of 44 took 57.025 seconds
Distributed pass #40 of 44
Distributed pass #40 of 44 took 54.198 seconds
Distributed pass #41 of 44
Distributed pass #41 of 44 took 53.787 seconds
Distributed pass #42 of 44
Distributed pass #42 of 44 took 54.474 seconds
Distributed pass #43 of 44
Distributed pass #43 of 44 took 49.529 seconds
Distributed pass #44 of 44
Distributed pass #44 of 44 took 26.731 seconds

CCSD[T] correction: -0.04137632176165283
CCSD(T) correction: -0.039592815181107036

Non-iterative calculation of CCSD(T) took 16000.118 cpu seconds and 2213.060 walltime seconds at 226.717 Gflops/sec

CCSD(T) correlation energy: -1.056979406569667
Total CCSD(T) energy: -191.86873743334942

layer1_dot:                   0.096520 s          2 x    0.000000 gflops/sec
layer1_axpby:                 0.100073 s          1 x    2.800877 gflops/sec
layer1_sym:                 108.919379 s        422 x    1.407990 gflops/sec
c3_into_z1_wmnef_rhf:       217.754712 s         88 x    1.133272 gflops/sec
c3_into_z2_fem_rhf:         236.702221 s         88 x    1.042556 gflops/sec
c1_into_z3_wabij_rhf:       299.458153 s         88 x    0.824073 gflops/sec
weight:                     360.666689 s         88 x    0.000000 gflops/sec
layer1_spinad:              561.709647 s       1336 x    5.655216 gflops/sec
l3_r3_into_dii_rhf:         580.262359 s         44 x    0.000000 gflops/sec
c3_into_z2_wmnie_rhf:       839.401573 s         44 x    3.814490 gflops/sec
l3_r3_into_daa_rhf:         914.826098 s         44 x    0.000000 gflops/sec
c3_into_wmbij_rhf:         1126.528495 s         44 x    2.842262 gflops/sec
c2_into_z3_wmbij_rhf:      1485.178525 s         44 x    2.155895 gflops/sec
c2_into_z3_wabej_rhf:      2653.523442 s         44 x   60.986583 gflops/sec
c3_into_z2_wamef_rhf:      2780.412024 s         44 x   58.203362 gflops/sec
c3_into_wabej_rhf:         2820.351790 s         44 x   57.379128 gflops/sec
ccsd_t_rhf:               17704.472645 s          1 x   28.339682 gflops/sec

             _
Formation of H took 59.1 seconds at 571.874 Gflops/sec

layer1_sym:                   0.000139 s          1 x    0.248437 gflops/sec
c_into_fem_rhf:               0.235140 s          1 x    7.259930 gflops/sec
c_into_wmnie_rhf:             0.311302 s          3 x    2.958913 gflops/sec
c_into_wmnij_rhf:             1.164636 s          1 x    3.908457 gflops/sec
c_into_fmi_rhf:               3.661408 s          1 x    0.570592 gflops/sec
c_into_wamef_rhf:             4.411420 s          1 x    3.527231 gflops/sec
layer1_axpby:                 6.767782 s         18 x    3.145681 gflops/sec
c_into_wmbij_rhf:             9.224695 s          2 x   25.326732 gflops/sec
c_into_fea_rhf:               9.432007 s          1 x    6.451447 gflops/sec
c_into_wmaei_rhf:            33.639058 s          5 x   17.198540 gflops/sec
layer1_spinad:               34.154199 s         36 x    5.565967 gflops/sec
c_into_wabej_rhf:           390.234093 s          2 x   84.312545 gflops/sec

Using CROP to accelerate the convergence of Lambda1 and Lambda2
Beginning iterative solution of Lambda-CCSD equations:

Using standard CC algorithm

It. C1 Residual C2 Residual CPU Time (s) Walltime (s)
-----------------------------------------------------
Subspace is stored in memory

  1 1.12953e-02 1.98839e-02      580.185       77.225
  2 5.73216e-03 3.17094e-03      575.236       75.427
  3 9.92916e-04 1.89614e-03      577.125       75.831
  4 3.14691e-04 5.07821e-04      573.414       74.989
  5 1.58780e-04 1.74635e-04      572.437       74.626

   A    I                     A    I                     A    I                  
-------------------------- -------------------------- -------------------------- 
  20    9 -0.0172175597517   35   15 -0.0093511682284   31   15 -0.0072144305732 
  17   13 -0.0119156047996   26    9  0.0081997086310   67   13  0.0070160244386 
  17    9 -0.0111074183708   20   13 -0.0080061487221   41   15 -0.0066247481523 
  26   13  0.0103812017162   58   13  0.0077758250532   51   11 -0.0065346318457 
  23   15  0.0096684859325   27   15 -0.0077135596147   61   13  0.0064740771545 

   A    B    I    J                     A    B    I    J                  
------------------------------------ ------------------------------------ 
  20   20   13   13 -0.0727115433721   17   40   13   13 -0.0206015584726 
  20   17   13   13 -0.0460748901587   40   40   13   13 -0.0195234582408 
  17   20   13   13 -0.0460748901587   31   23   14   14  0.0182055475061 
  31   31   14   14 -0.0345043357889   23   31   14   14  0.0182055475061 
  40   20   13   13 -0.0342189021489   35   31   14   14 -0.0173789608360 
  20   40   13   13 -0.0342189021489   31   35   14   14 -0.0173789608360 
  17   17   13   13 -0.0304416280349   37   37   12   12 -0.0169239090489 
  40   17   13   13 -0.0206015584726 

It. C1 Residual C2 Residual CPU Time (s) Walltime (s)
-----------------------------------------------------
  6 6.58523e-05 4.25011e-05      573.081       74.541
  7 1.73677e-05 7.86804e-06      575.440       80.436
  8 9.78571e-06 3.22019e-06      575.934       75.085
  9 3.57418e-06 1.92272e-06      545.700       70.845
 10 1.00576e-06 6.96321e-07      545.158       70.265

   A    I                     A    I                     A    I                  
-------------------------- -------------------------- -------------------------- 
  20    9 -0.0173148024991   35   15 -0.0094824439926   31   15 -0.0073790301912 
  17   13 -0.0120193451484   26    9  0.0082380292519   67   13  0.0070193373985 
  17    9 -0.0111833533689   20   13 -0.0080651062660   41   15 -0.0066333968641 
  26   13  0.0104398291612   58   13  0.0077945542494   51   11 -0.0065302459482 
  23   15  0.0099038257435   27   15 -0.0077886881165   61   13  0.0064885939915 

   A    B    I    J                     A    B    I    J                  
------------------------------------ ------------------------------------ 
  20   20   13   13 -0.0727774780351   17   40   13   13 -0.0206268654004 
  20   17   13   13 -0.0461264811955   40   40   13   13 -0.0195300467635 
  17   20   13   13 -0.0461264811955   31   23   14   14  0.0181953572811 
  31   31   14   14 -0.0344907876918   23   31   14   14  0.0181953572811 
  40   20   13   13 -0.0342460795184   35   31   14   14 -0.0173705981350 
  20   40   13   13 -0.0342460795184   31   35   14   14 -0.0173705981350 
  17   17   13   13 -0.0304774616009   37   37   12   12 -0.0169225382043 
  40   17   13   13 -0.0206268654004 

It. C1 Residual C2 Residual CPU Time (s) Walltime (s)
-----------------------------------------------------
 11 4.59114e-07 2.28452e-07      537.621       69.257
 12 1.69691e-07 7.48001e-08      534.939       68.916
 13 6.19712e-08 1.58597e-08      536.938       69.179
 14 1.13349e-08 9.04188e-09      535.016       68.911
 15 4.40250e-09 1.52497e-08      538.294       69.335

   A    I                     A    I                     A    I                  
-------------------------- -------------------------- -------------------------- 
  20    9 -0.0173143181003   35   15 -0.0094823616317   31   15 -0.0073803897784 
  17   13 -0.0120189566608   26    9  0.0082378107406   67   13  0.0070193499846 
  17    9 -0.0111828034958   20   13 -0.0080649632882   41   15 -0.0066331909707 
  26   13  0.0104394138897   58   13  0.0077944822505   51   11 -0.0065302690984 
  23   15  0.0099051835790   27   15 -0.0077890563619   61   13  0.0064885578469 

   A    B    I    J                     A    B    I    J                  
------------------------------------ ------------------------------------ 
  20   20   13   13 -0.0727774115959   17   40   13   13 -0.0206268170613 
  20   17   13   13 -0.0461263492314   40   40   13   13 -0.0195300691569 
  17   20   13   13 -0.0461263492314   31   23   14   14  0.0181953259515 
  31   31   14   14 -0.0344907446927   23   31   14   14  0.0181953259515 
  40   20   13   13 -0.0342460786623   35   31   14   14 -0.0173705825855 
  20   40   13   13 -0.0342460786623   31   35   14   14 -0.0173705825855 
  17   17   13   13 -0.0304773455813   37   37   12   12 -0.0169225626644 
  40   17   13   13 -0.0206268170613 

It. C1 Residual C2 Residual CPU Time (s) Walltime (s)
-----------------------------------------------------
 16 2.03288e-09 1.84851e-08      540.467       69.613
 17 7.89640e-10 6.78276e-09      536.565       69.113

Lambda-CCSD iterations converged in 17 cycles and 1234.195 seconds (72.600 s/it.) at 73.190 Gflops/sec

filter:                        0.141061 s         36 x    0.000000 gflops/sec
c1_into_z1_rhf:                0.583104 s         17 x    0.691966 gflops/sec
c_into_wmnie_rhf:              1.606937 s         17 x    3.248199 gflops/sec
weight:                        2.858272 s         68 x    0.000000 gflops/sec
layer1_axpby:                  4.117635 s        146 x    7.442444 gflops/sec
c_into_fea_rhf:                9.742064 s         17 x   28.022464 gflops/sec
layer1_sym:                   11.898780 s        187 x    3.256920 gflops/sec
c_into_wmnij_rhf:             35.564400 s         34 x    4.345327 gflops/sec
c1_into_z2_rhf:               50.198411 s         17 x    5.380991 gflops/sec
c_into_fmi_rhf:               55.780077 s         17 x    0.635180 gflops/sec
c2_into_z1_rhf:               87.096741 s         34 x    3.759107 gflops/sec
c2_into_z2_rhf:              148.384059 s         51 x   77.516175 gflops/sec
d_into_z1_rhf:               151.511799 s         17 x    5.025962 gflops/sec
layer1_fill:                 175.380062 s        477 x    0.000000 gflops/sec
realloc:                     175.433363 s        477 x    0.000000 gflops/sec
g_into_z2_rhf:               246.915834 s         17 x   17.806509 gflops/sec
layer1_spinad:               297.174334 s        408 x    5.774649 gflops/sec
c2_into_z2_wabef_ao_rhf:    9025.931159 s         17 x    8.030515 gflops/sec
ccsd_left_ee_singlet_rhf:   9818.939223 s         17 x    9.188252 gflops/sec

---------------------------------------------------------------------------
Density Asymmetry Diagnostic -- Final Analysis 
---------------------------------------------------------------------------
DAD of the 1PDM:  7.950005e-03 
 NOTE: The DAD uses the total number of correlated electrons as the normalization factor
 
The number of correlated electrons is: 30
Largest Absolute Asymmetry:  6.485599e-03 
Sum of the trace of OO and VV:  1.443290e-15 
Trace of OO -5.454812e-01 
Trace of VV  5.454812e-01 
Frobenius Norm of Entire Matrix:  1.719104e-02 
---------------------------------------------------------------------------
norm of D(AI): 0.0582715540138373
norm of D(IA): 0.05159534664802664
norm of D(AB): 0.060232639060618355
norm of D(IJ): 0.08663381055613578
E(AI): -5.878693620718508e-12
E(AB): 0.7049675062650634
E(IJ): 0.4411286424978579
E(1e): 1.1460961487570427
norm of G(Ab,Ij): 0.42114406300925017
norm of G(Ij,Ab): 0.47808222610675805
E(Ab,Ij): -2.0488769335660955
norm of G(Ij,Kl): 0.044009928488198166
E(Ij,Kl): 0.15856914406755904
norm of G(Ai,Bc): 0.018801946513776615
norm of G(Ab,Ci): 0.008350059358047291
E(Ab,Ci): -0.08081440623761546
norm of G(Ij,Ka): 0.008455395400507139
norm of G(Ia,Jk): 0.011201433963406096
E(Ia,Jk): -0.017791692681482812
norm of G(AI,bj): 0.05081733491756363
norm of G(Ai,Bj): 0.03458723798550495
E(Ai,Bj): -0.44683938912451476
E(tot): -1.2896571287851069

E(tot): -1.056979406569667

Formation of one- and two-particle density
matrices took 53.902 seconds at 645.073 Gflops/sec

Memory used:   71.228 GiB+       0   B of   90.000 GiB

List <AI|bj>           on 18         , size  267.309 MiB
List <Ab|Ij>           on 16         , size  267.309 MiB
List <Ai|Bj>           on 25         , size  267.309 MiB
List <Ij|Kl>           on 13         , size  113.070 KiB
List C(RA)             on <tmp>      , size    1.242 MiB
List C(RA)_froz        on <tmp>      , size        0   B
List C(RI)             on <tmp>      , size   26.641 KiB
List C(RI)_froz        on <tmp>      , size        0   B
List D(AB)             on 160:2      , size    1.216 MiB
List D(AI)             on 160:4      , size   25.977 KiB
List D(IA)             on <tmp>      , size   25.977 KiB
List D(IJ)             on 160:0      , size      680   B
List D~(AB)            on <tmp>      , size    1.216 MiB
List D~(AI)            on <tmp>      , size   25.977 KiB
List D~(IJ)            on <tmp>      , size      680   B
List F(EA)             on <tmp>      , size    1.216 MiB
List F(EM)             on <tmp>      , size   25.977 KiB
List F(MI)             on <tmp>      , size      680   B
List G(AI,bj)          on 118        , size  267.309 MiB
List G(Ab,Ci)          on 130        , size   13.556 GiB
List G(Ab,Ij)          on 116        , size  267.309 MiB
List G(Ai,Bc)          on 230        , size   13.556 GiB
List G(Ai,Bj)          on 125        , size  267.309 MiB
List G(Ia,Jk)          on 110        , size    5.251 MiB
List G(Ij,Ab)          on 216        , size  267.309 MiB
List G(Ij,Ka)          on 210        , size    5.251 MiB
List G(Ij,Kl)          on 113        , size  113.070 KiB
List G~(Ab,Ij)         on <tmp>      , size  267.309 MiB
List G~(Ai,Bc)         on <tmp>      , size   13.556 GiB
List G~(Ia,Jk)         on <tmp>      , size    5.251 MiB
List Lambda(AI)        on 190:0      , size   25.977 KiB
List Lambda(Ab,Ij)     on 146        , size  267.309 MiB
List T(AI)             on 90:0       , size   25.977 KiB
List T(Ab,Ij)          on 46         , size  267.309 MiB
List Tau(Ab,Ij)        on <tmp>      , size  267.309 MiB
List VirtDenom_spincase11_irrep0 on <tmp>      , size    1.216 MiB
List VirtDenom_spincase11_irrep1 on <tmp>      , size    1.200 MiB
List VirtDenom_spincase11_irrep2 on <tmp>      , size    1.151 MiB
List VirtDenom_spincase11_irrep3 on <tmp>      , size    1.135 MiB
List W(Ab,Ej)          on <tmp>      , size   13.556 GiB
List W(EM,bj)          on <tmp>      , size  267.309 MiB
List W(Ef,Am)          on 30         , size   13.556 GiB
List W(Em,Bj)          on <tmp>      , size  267.309 MiB
List W(Ij,Mb)          on <tmp>      , size    5.251 MiB
List W(Mn,Ie)          on 10         , size    5.251 MiB
List W(Mn,Ij)          on <tmp>      , size  113.070 KiB
List f(AB)             on 92:2       , size    1.216 MiB
List f(AI)             on 93:2       , size   25.977 KiB
List f(IJ)             on 91:2       , size      680   B

--executable xncc finished with status     0 in     5132.02 seconds (walltime).
 --invoking executable--
/blue/johnstanton/gh.jones/software/cfour/uhf/40552be6/bin/xdens
 @GETMEM-I,  Allocated   92160 MB of main memory.
  CCSD(T) density and intermediates are calculated.
  The perturbed orbitals are chosen canonical.
  Direct algorithm used for all contributions involving G(AB,CD).
  W(abef) AB contribution =  0.4024745465 a.u.
  W(abef) AB contribution =  0.4212631293 a.u.
                    1                    1
                    2                    2
                    3                    3
                    4                    4
  processed             712752248  ao basis integrals from                174012  buffers.
  processed            3484781882  ao basis integrals from                850777  buffers.
  processed            1802311525  ao basis integrals from                440018  buffers.
  processed            3162489957  ao basis integrals from                772093  buffers.
 ITERM.tmp does not exsit!
 skip reading
  The iterative expansion of D(ai) converged after  20 iterations.
  ----------------------------------------------------------------------
                 Natural orbital occupation numbers
  ----------------------------------------------------------------------
  1.99884  1.99805  1.99803  1.99803  1.97888  1.97240  1.96558  1.95749
  1.95737  1.95412  1.95111  1.95094  1.93323  1.93098  1.91570  0.07496
  0.04975  0.03782  0.03285  0.02419  0.02328  0.02131  0.02110  0.02068
  0.01376  0.01364  0.01213  0.01199  0.01076  0.01061  0.01034  0.00985
  0.00947  0.00790  0.00711  0.00669  0.00636  0.00619  0.00609  0.00480
  0.00469  0.00431  0.00410  0.00368  0.00286  0.00241  0.00240  0.00227
  0.00204  0.00202  0.00199  0.00195  0.00188  0.00184  0.00163  0.00144
  0.00141  0.00133  0.00124  0.00119  0.00110  0.00105  0.00103  0.00098
  0.00097  0.00095  0.00091  0.00089  0.00081  0.00080  0.00078  0.00074
  0.00069  0.00067  0.00067  0.00062  0.00062  0.00062  0.00060  0.00059
  0.00058  0.00058  0.00056  0.00055  0.00055  0.00054  0.00049  0.00046
  0.00045  0.00045  0.00045  0.00043  0.00042  0.00041  0.00037  0.00036
  0.00035  0.00035  0.00035  0.00032  0.00030  0.00030  0.00030  0.00029
  0.00027  0.00026  0.00025  0.00024  0.00023  0.00023  0.00023  0.00023
  0.00022  0.00022  0.00021  0.00021  0.00020  0.00019  0.00019  0.00019
  0.00018  0.00018  0.00018  0.00017  0.00016  0.00015  0.00015  0.00015
  0.00015  0.00015  0.00014  0.00013  0.00013  0.00013  0.00013  0.00012
  0.00012  0.00011  0.00011  0.00011  0.00010  0.00010  0.00010  0.00010
  0.00009  0.00009  0.00009  0.00009  0.00008  0.00008  0.00008  0.00008
  0.00008  0.00008  0.00008  0.00008  0.00007  0.00007  0.00007  0.00007
  0.00007  0.00007  0.00007  0.00007  0.00007  0.00007  0.00006  0.00006
  0.00006  0.00006  0.00006  0.00006  0.00006  0.00006  0.00006  0.00006
  0.00006  0.00005  0.00005  0.00005  0.00005  0.00005  0.00005  0.00005
  0.00005  0.00004  0.00004  0.00004  0.00004  0.00004  0.00004  0.00004
  0.00004  0.00004  0.00003  0.00003  0.00003  0.00003  0.00003  0.00003
  0.00003  0.00003  0.00003  0.00003  0.00003  0.00003  0.00003  0.00003
  0.00003  0.00003  0.00003  0.00003  0.00003  0.00003  0.00003  0.00002
  0.00002  0.00002  0.00002  0.00002  0.00002  0.00002  0.00002  0.00002
  0.00002  0.00002  0.00002  0.00002  0.00002  0.00002  0.00002  0.00002
  0.00002  0.00002  0.00002  0.00002  0.00002  0.00002  0.00002  0.00002
  0.00002  0.00002  0.00002  0.00002  0.00002  0.00002  0.00002  0.00002
  0.00002  0.00002  0.00002  0.00001  0.00001  0.00001  0.00001  0.00001
  0.00001  0.00001  0.00001  0.00001  0.00001  0.00001  0.00001  0.00001
  0.00001  0.00001  0.00001  0.00001  0.00001  0.00001  0.00001  0.00001
  0.00001  0.00001  0.00001  0.00001  0.00001  0.00001  0.00001  0.00001
  0.00001  0.00001  0.00001  0.00001  0.00001  0.00001  0.00001  0.00001
  0.00001  0.00001  0.00001  0.00001  0.00001  0.00001  0.00001  0.00001
  0.00001  0.00001  0.00001  0.00001  0.00001  0.00001  0.00001  0.00001
  0.00001  0.00001  0.00001  0.00001  0.00001  0.00001  0.00001  0.00001
  0.00001  0.00001  0.00001  0.00001  0.00001  0.00001  0.00001  0.00001
  0.00001  0.00001  0.00001  0.00001  0.00001  0.00001  0.00001  0.00001
  0.00001  0.00001  0.00001  0.00001  0.00001  0.00001  0.00001  0.00001
  0.00001  0.00001  0.00001  0.00001  0.00001  0.00001  0.00001  0.00001
  0.00001  0.00001  0.00001  0.00001  0.00000  0.00000  0.00000  0.00000
  0.00000  0.00000  0.00000  0.00000  0.00000  0.00000  0.00000  0.00000
  0.00000  0.00000  0.00000  0.00000  0.00000  0.00000  0.00000  0.00000
  0.00000  0.00000  0.00000  0.00000  0.00000  0.00000  0.00000  0.00000
  0.00000  0.00000  0.00000  0.00000  0.00000  0.00000  0.00000  0.00000
  0.00000  0.00000  0.00000  0.00000  0.00000  0.00000  0.00000  0.00000
  0.00000  0.00000  0.00000  0.00000  0.00000  0.00000  0.00000  0.00000
  0.00000  0.00000  0.00000  0.00000  0.00000  0.00000  0.00000  0.00000
  0.00000  0.00000  0.00000  0.00000  0.00000  0.00000  0.00000  0.00000
  0.00000  0.00000  0.00000  0.00000  0.00000  0.00000  0.00000  0.00000
  0.00000  0.00000  0.00000  0.00000  0.00000  0.00000  0.00000  0.00000
  0.00000  0.00000  0.00000  0.00000  0.00000  0.00000  0.00000  0.00000
  0.00000  0.00000  0.00000  0.00000  0.00000  0.00000  0.00000  0.00000
  0.00000  0.00000  0.00000  0.00000  0.00000  0.00000  0.00000  0.00000
  0.00000  0.00000  0.00000  0.00000  0.00000  0.00000  0.00000  0.00000
  0.00000  0.00000  0.00000  0.00000  0.00000  0.00000  0.00000  0.00000
  0.00000  0.00000  0.00000  0.00000  0.00000  0.00000  0.00000  0.00000
  0.00000  0.00000  0.00000  0.00000  0.00000  0.00000  0.00000  0.00000
  0.00000  0.00000  0.00000  0.00000  0.00000  0.00000  0.00000  0.00000
  0.00000  0.00000  0.00000  0.00000  0.00000  0.00000  0.00000  0.00000
  0.00000  0.00000  0.00000  0.00000  0.00000  0.00000  0.00000  0.00000
  0.00000  0.00000  0.00000  0.00000  0.00000  0.00000  0.00000  0.00000
  0.00000  0.00000  0.00000  0.00000  0.00000  0.00000  0.00000  0.00000
  0.00000  0.00000  0.00000  0.00000  0.00000  0.00000  0.00000  0.00000
  0.00000  0.00000  0.00000  0.00000  0.00000  0.00000  0.00000  0.00000
  0.00000  0.00000  0.00000  0.00000  0.00000  0.00000  0.00000  0.00000
  0.00000  0.00000  0.00000  0.00000  0.00000  0.00000  0.00000  0.00000
  0.00000  0.00000  0.00000  0.00000  0.00000  0.00000  0.00000  0.00000
  0.00000  0.00000  0.00000  0.00000  0.00000  0.00000  0.00000  0.00000
  0.00000  0.00000  0.00000  0.00000  0.00000  0.00000  0.00000  0.00000
  0.00000  0.00000  0.00000  0.00000  0.00000  0.00000  0.00000  0.00000
  0.00000  0.00000  0.00000  0.00000  0.00000  0.00000  0.00000  0.00000
  0.00000  0.00000  0.00000  0.00000  0.00000  0.00000  0.00000  0.00000
  0.00000  0.00000  0.00000  0.00000  0.00000  0.00000  0.00000  0.00000
  0.00000  0.00000  0.00000  0.00000  0.00000  0.00000  0.00000  0.00000
  0.00000  0.00000  0.00000  0.00000  0.00000  0.00000  0.00000  0.00000
  0.00000  0.00000  0.00000  0.00000  0.00000  0.00000  0.00000  0.00000
  0.00000  0.00000  0.00000  0.00000  0.00000  0.00000  0.00000  0.00000
  0.00000  0.00000  0.00000  0.00000  0.00000  0.00000  0.00000  0.00000
  0.00000  0.00000  0.00000  0.00000  0.00000  0.00000  0.00000  0.00000
  0.00000  0.00000  0.00000  0.00000  0.00000  0.00000  0.00000  0.00000
  0.00000  0.00000  0.00000  0.00000  0.00000  0.00000  0.00000  0.00000
  0.00000  0.00000  0.00000  0.00000  0.00000  0.00000  0.00000  0.00000
  0.00000  0.00000  0.00000  0.00000  0.00000  0.00000  0.00000  0.00000
  0.00000  0.00000  0.00000  0.00000  0.00000  0.00000  0.00000  0.00000
  0.00000  0.00000  0.00000  0.00000  0.00000  0.00000  0.00000  0.00000
  0.00000  0.00000  0.00000  0.00000  0.00000  0.00000  0.00000  0.00000
  0.00000  0.00000  0.00000  0.00000  0.00000  0.00000  0.00000  0.00000
  0.00000  0.00000  0.00000  0.00000  0.00000  0.00000  0.00000  0.00000
  0.00000  0.00000  0.00000  0.00000  0.00000  0.00000  0.00000  0.00000
  0.00000  0.00000  0.00000  0.00000  0.00000  0.00000  0.00000  0.00000
  0.00000  0.00000  0.00000  0.00000  0.00000  0.00000  0.00000  0.00000
  0.00000  0.00000  0.00000  0.00000  0.00000  0.00000  0.00000  0.00000
  0.00000  0.00000  0.00000  0.00000  0.00000  0.00000  0.00000  0.00000
  0.00000  0.00000  0.00000  0.00000  0.00000  0.00000  0.00000  0.00000
  0.00000  0.00000  0.00000  0.00000  0.00000  0.00000  0.00000  0.00000
  0.00000  0.00000  0.00000  0.00000  0.00000  0.00000  0.00000  0.00000
  Trace of density matrix :  30.0000000000.
  ----------------------------------------------------------------------
  Density calculation successfully completed.
 @CHECKOUT-I, Total execution time (CPU/WALL):      1948.24/    1782.28 seconds.
--executable xdens finished with status     0 in     1782.81 seconds (walltime).
 --invoking executable--
/blue/johnstanton/gh.jones/software/cfour/uhf/40552be6/bin/xanti
 @GETMEM-I,  Allocated   92160 MB of main memory.
 CCSD(T) MO gammas will be sorted to Mulliken order.
 @CHECKOUT-I, Total execution time (CPU/WALL):       936.02/     966.06 seconds.
--executable xanti finished with status     0 in      967.27 seconds (walltime).
 --invoking executable--
/blue/johnstanton/gh.jones/software/cfour/uhf/40552be6/bin/xbcktrn
 @GETMEM-I,  Allocated   92160 MB of main memory.
 @CHECKOUT-I, Total execution time (CPU/WALL):      1858.58/     299.13 seconds.
--executable xbcktrn finished with status     0 in      299.96 seconds (walltime).
 --invoking executable--
/blue/johnstanton/gh.jones/software/cfour/uhf/40552be6/bin/xvdint
 @GETMEM-I,  Allocated   92160 MB of main memory.
 One- and two-electron integral derivatives are calculated
 for RHF-CC/MBPT gradients and dipole moments.
 Spherical gaussians are used.

                     Kinetic energy integral gradient
                     --------------------------------

                         O #1 z     1.2383887144
                         C #2 z    -0.4674860819
                         C #3 x    -0.3069809181
                         C #3 z    -0.4164640830
                         H #4 x    -0.7463124844
                         H #4 y    -1.3824379750
                         H #4 z    -0.3544385494


 O #1       0.0000000000            0.0000000000            1.2383887144
 C #2       0.0000000000            0.0000000000           -0.4674860819
 C #3 1    -0.1534904590            0.0000000000           -0.2082320415
 C #3 2     0.1534904590            0.0000000000           -0.2082320415
 H #4 1    -0.1865781211           -0.3456094937           -0.0886096374
 H #4 2     0.1865781211           -0.3456094937           -0.0886096374
 H #4 3    -0.1865781211            0.3456094937           -0.0886096374
 H #4 4     0.1865781211            0.3456094937           -0.0886096374


                   Nuclear attraction integral gradient
                   ------------------------------------

                         O #1 z   -32.5695368229
                         C #2 z     3.4945053629
                         C #3 x    24.6179919294
                         C #3 z    21.5698067015
                         H #4 x    13.1351363242
                         H #4 y    18.7220391579
                         H #4 z     7.5052247586


 O #1       0.0000000000            0.0000000000          -32.5695368229
 C #2       0.0000000000            0.0000000000            3.4945053629
 C #3 1    12.3089959647            0.0000000000           10.7849033507
 C #3 2   -12.3089959647            0.0000000000           10.7849033507
 H #4 1     3.2837840811            4.6805097895            1.8763061896
 H #4 2    -3.2837840811            4.6805097895            1.8763061896
 H #4 3     3.2837840811           -4.6805097895            1.8763061896
 H #4 4    -3.2837840811           -4.6805097895            1.8763061896


                      Reorthonormalization gradient
                      -----------------------------

                         O #1 z     0.4845356781
                         C #2 z    -0.2440881045
                         C #3 x    -0.0839658597
                         C #3 z    -0.0893751685
                         H #4 x    -0.3057454808
                         H #4 y    -0.5612601657
                         H #4 z    -0.1510724050


 O #1       0.0000000000            0.0000000000            0.4845356781
 C #2       0.0000000000            0.0000000000           -0.2440881045
 C #3 1    -0.0419829299            0.0000000000           -0.0446875842
 C #3 2     0.0419829299            0.0000000000           -0.0446875842
 H #4 1    -0.0764363702           -0.1403150414           -0.0377681013
 H #4 2     0.0764363702           -0.1403150414           -0.0377681013
 H #4 3    -0.0764363702            0.1403150414           -0.0377681013
 H #4 4     0.0764363702            0.1403150414           -0.0377681013


                Electronic contributions to dipole moment
                -----------------------------------------

                               au             Debye

                    z     -3.48548573     -8.85922260

  Conversion factor used: 1 a.u. =   2.54174691 Debye 


 Evaluation of 1e integral derivatives required    7.62 seconds.
                1389376  records have been written to the Sort file.
  Total length of Sort file :          28451641728  words.
 Evaluation of 2el integral derivatives

                      Two-electron integral gradient
                      ------------------------------

                         O #1 z    16.7532791099
                         C #2 z    -2.2784250142
                         C #3 x   -11.2176825908
                         C #3 z   -10.9902421367
                         H #4 x    -6.8408065814
                         H #4 y   -10.1512891353
                         H #4 z    -3.4846119591


 O #1       0.0000000000            0.0000000000           16.7532791099
 C #2       0.0000000000            0.0000000000           -2.2784250142
 C #3 1    -5.6088412954            0.0000000000           -5.4951210684
 C #3 2     5.6088412954            0.0000000000           -5.4951210684
 H #4 1    -1.7102016453           -2.5378222838           -0.8711529898
 H #4 2     1.7102016453           -2.5378222838           -0.8711529898
 H #4 3    -1.7102016453            2.5378222838           -0.8711529898
 H #4 4     1.7102016453            2.5378222838           -0.8711529898


 Evaluation of 2e integral derivatives required29454.83 seconds.

                            Molecular gradient
                            ------------------

                         O #1 z     0.0000024627
                         C #2 z     0.0000028561
                         C #3 x    -0.0000012883
                         C #3 z    -0.0000033117
                         H #4 x    -0.0000017481
                         H #4 y    -0.0000039442
                         H #4 z    -0.0000020072


 O #1       0.0000000000            0.0000000000            0.0000024627
 C #2       0.0000000000            0.0000000000            0.0000028561
 C #3 1    -0.0000006441            0.0000000000           -0.0000016558
 C #3 2     0.0000006441            0.0000000000           -0.0000016558
 H #4 1    -0.0000004370           -0.0000009860           -0.0000005018
 H #4 2     0.0000004370           -0.0000009860           -0.0000005018
 H #4 3    -0.0000004370            0.0000009860           -0.0000005018
 H #4 4     0.0000004370            0.0000009860           -0.0000005018


  Molecular gradient norm 0.703E-05

                           Total dipole moment
                           -------------------

                               au             Debye

                    z      1.14675010      2.91474852

  Conversion factor used: 1 a.u. =   2.54174691 Debye 


  transformation matrix 
        1.0000000000        0.0000000000        0.0000000000
        0.0000000000        1.0000000000        0.0000000000
        0.0000000000        0.0000000000        1.0000000000
  Dipole Moment (in a.u.) in Original Frame 
        0.0000000000        0.0000000000        1.1467500971
 @CHECKOUT-I, Total execution time (CPU/WALL):     29462.45/    8324.89 seconds.
--executable xvdint finished with status     0 in     8326.53 seconds (walltime).
 --invoking executable--
/blue/johnstanton/gh.jones/software/cfour/uhf/40552be6/bin/xjoda
   JODA beginning optimization cycle #  2.
   Retrieving information from last optimization cycle.
 OriVec is    1.0000000000000000       -6.1232339957367660E-017   0.0000000000000000                         1
   Hessian from cycle  1 read.
   BFGS update using last two gradients and previous step.
   Optimization cycle  2.  Updating structure with Newton-Raphson step.
  @EFOL-I, Current internal coordinate Hessian written to FCMINT.
   There are   7 independent internal coordinates which will be optimized.
   Hessian matrix in totally symmetric symmetry coordinates: 
              R1        R2        A1        R3        A2   
  R1         0.875636  0.045212  0.015844 -0.007279  0.011509
  R2         0.045212  0.405923 -0.493744  0.008997  0.032754
  A1         0.015844 -0.493744  2.682258 -0.008780 -0.056747
  R3        -0.007279  0.008997 -0.008780  0.366281 -0.019258
  A2         0.011509  0.032754 -0.056747 -0.019258  0.265878
  D1         0.006790 -0.020527  0.161209  0.008890 -0.048451
  Dn1       -0.006790  0.020527 -0.161209 -0.008890  0.048451

              D1        Dn1  
  R1         0.006790 -0.006790
  R2        -0.020527  0.020527
  A1         0.161209 -0.161209
  R3         0.008890 -0.008890
  A2        -0.048451  0.048451
  D1         0.125076 -0.025076
  Dn1       -0.025076  0.125076
   The eigenvectors of the Hessian matrix: 
                   1         2         3         4         5
  R1        -0.000000  0.009333  0.029338  0.081153  0.010665
  R2        -0.000000  0.100320 -0.453654 -0.855475  0.069112
  A1        -0.000000  0.092161 -0.039945 -0.196874  0.001252
  R3        -0.000000  0.016528  0.257436 -0.057104  0.964365
  A2         0.000000 -0.371608  0.771503 -0.462713 -0.226791
  D1         0.707107 -0.649226 -0.255197  0.052213  0.082686
  Dn1        0.707107  0.649226  0.255197 -0.052213 -0.082686

                   6         7
  R1         0.996163  0.003559
  R2         0.082094 -0.201940
  A1         0.012854  0.975184
  R3        -0.013397 -0.003607
  A2         0.020978 -0.026678
  D1         0.008241  0.061229
  Dn1       -0.008241 -0.061229
   The eigenvalues of the Hessian matrix: 
       0.100000000000      0.102382509967      0.275621549870      0.308829238753      0.372887543908      0.880019019248
       2.806388020375
   Gradients along optimized coordinates: 
      -0.000002462722     -0.000004326007     -0.000001183943     -0.000002344165     -0.000000453167     -0.000000431903
       0.000000431903
   Gradients along Hessian eigenvectors: 
      -0.000000000000      0.000000124377      0.000001204899      0.000004032469     -0.000002556008     -0.000002808851
      -0.000000322077
   There are  0 negative eigenvalues.
  optimized coordinate                     7  automatically set to   -1.2888190248824216E-006
   Summary of Optimization Cycle: 
   The maximum unscaled step is:    0.00001.
   Scale factor set to:  1.00000.
   Forces are in hartree/bohr and hartree/radian.
   Parameter values are in Angstroms and degrees.
--------------------------------------------------------------------------
  Parameter     dV/dR           Step          Rold            Rnew
--------------------------------------------------------------------------
    R1     -0.0000024627    0.0000010868    1.1958264660    1.1958275528
    R2     -0.0000030589    0.0000051428    1.4659589161    1.4659640589
    A1     -0.0000008372    0.0001132301  147.6140637316  147.6141769617
    R3     -0.0000011721    0.0000016318    1.0806657564    1.0806673883
    A2     -0.0000002266    0.0000466922  118.5616963440  118.5617430363
    D1     -0.0000003054    0.0000738439   74.3011946630   74.3012685069
    Dn1     0.0000003054   -0.0000738439  -74.3011946630  -74.3012685069
--------------------------------------------------------------------------
  Minimum force:  0.000000227 / RMS force:  0.000001592
 Updating structure...
   Rotational constants (in cm-1): 
          0.1970786940             0.2496908618             0.6809707963
   Rotational constants (in MHz): 
       5908.2714360439          7485.5447671407         20414.9937461894


 ----------------------------------------------------------------
         Coordinates used in calculation (QCOMP) 
 ----------------------------------------------------------------
 Z-matrix   Atomic            Coordinates (in bohr)
  Symbol    Number           X              Y              Z
 ----------------------------------------------------------------
     O         8         0.00000000    -0.00000000    -2.82571495
     C         6         0.00000000    -0.00000000    -0.56592791
     C         6         1.48380672    -0.00000000     1.77345661
     C         6        -1.48380672     0.00000000     1.77345661
     H         1         2.41660301     1.72673236     2.33801634
     H         1         2.41660301    -1.72673236     2.33801634
     H         1        -2.41660301    -1.72673236     2.33801634
     H         1        -2.41660301     1.72673236     2.33801634
 ----------------------------------------------------------------

   Interatomic distance matrix (Angstroms) 

                 O             C             C             C             H    
                [ 1]        [ 2]        [ 3]        [ 4]        [ 5]
  O    [ 1]     0.00000
  C    [ 2]     1.19583     0.00000
  C    [ 3]     2.55730     1.46596     0.00000
  C    [ 4]     2.55730     1.46596     1.57039     0.00000
  H    [ 5]     3.15230     2.19812     1.08067     2.27691     0.00000
  H    [ 6]     3.15230     2.19812     1.08067     2.27691     1.82749
  H    [ 7]     3.15230     2.19812     2.27691     1.08067     3.14343
  H    [ 8]     3.15230     2.19812     2.27691     1.08067     2.55762

                 H             H             H    
                [ 6]        [ 7]        [ 8]
  H    [ 6]     0.00000
  H    [ 7]     2.55762     0.00000
  H    [ 8]     3.14343     1.82749     0.00000
   Rotational constants (order x, y, z, in cm-1): 
          0.2496908618             0.1970786940             0.6809707963
   Rotational constants (order x, y, z, in MHz): 
       7485.5447671407          5908.2714360439         20414.9937461894
  natms in mkvmol is                     8
  ierror is                     1
  luz is                     4
  There are  800 basis functions.
 @CHECKOUT-I, Total execution time (CPU/WALL):         0.10/       0.15 seconds.
--executable xjoda finished with status     0 in        0.23 seconds (walltime).
 --invoking executable--
/blue/johnstanton/gh.jones/software/cfour/uhf/40552be6/bin/xnmol
Running with 8 threads/proc

********************************************************************************
                   INPUT FROM MOL FILE                                          
********************************************************************************
INTGRL        1    0    1    0    0    0    0    0    0
         *** CFOUR Program System (Release V0.1) *** 
cyclopropanone CCSD(T)/cc-pCV5Z
    4    2 X  Y       0.10E-08              0    0
   9999.00      3.00
                8.00000000    1    6    1    1    1    1    3    1
O #1             0.000000000000000            -0.000000000000000            -2.825714948762139
   18   10
   164200.00000000000        2.5999999999999998E-005  -6.0000000000000002E-006   0.0000000000000000        0.0000000000000000        0.0000000000000000        0.0000000000000000        0.0000000000000000        0.0000000000000000        0.0000000000000000        0.0000000000000000     
   24590.000000000000        2.0500000000000000E-004  -4.6000000000000000E-005   0.0000000000000000        0.0000000000000000        0.0000000000000000        0.0000000000000000        0.0000000000000000        0.0000000000000000        0.0000000000000000        0.0000000000000000     
   5592.0000000000000        1.0759999999999999E-003  -2.4399999999999999E-004   0.0000000000000000        0.0000000000000000        0.0000000000000000        0.0000000000000000        0.0000000000000000        0.0000000000000000        0.0000000000000000        0.0000000000000000     
   1582.0000000000000        4.5220000000000000E-003  -1.0310000000000000E-003   0.0000000000000000        0.0000000000000000        0.0000000000000000        0.0000000000000000        0.0000000000000000        0.0000000000000000        0.0000000000000000        0.0000000000000000     
   516.10000000000002        1.6108000000000001E-002  -3.6879999999999999E-003   0.0000000000000000        0.0000000000000000        0.0000000000000000        0.0000000000000000        0.0000000000000000        0.0000000000000000        0.0000000000000000        0.0000000000000000     
   187.19999999999999        4.9084999999999997E-002  -1.1514000000000000E-002   0.0000000000000000        0.0000000000000000        0.0000000000000000        0.0000000000000000        0.0000000000000000        0.0000000000000000        0.0000000000000000        0.0000000000000000     
   73.930000000000007       0.12485700000000000       -3.0435000000000000E-002   0.0000000000000000        0.0000000000000000        0.0000000000000000        0.0000000000000000        0.0000000000000000        0.0000000000000000        0.0000000000000000        0.0000000000000000     
   31.219999999999999       0.25168600000000002       -6.8146999999999999E-002   0.0000000000000000        0.0000000000000000        0.0000000000000000        0.0000000000000000        0.0000000000000000        0.0000000000000000        0.0000000000000000        0.0000000000000000     
   13.810000000000000       0.36242000000000002      -0.12036800000000000        0.0000000000000000        0.0000000000000000        0.0000000000000000        0.0000000000000000        0.0000000000000000        0.0000000000000000        0.0000000000000000        0.0000000000000000     
   6.2560000000000002       0.27905099999999999      -0.14826000000000000        0.0000000000000000        0.0000000000000000        0.0000000000000000        0.0000000000000000        0.0000000000000000        0.0000000000000000        0.0000000000000000        0.0000000000000000     
   2.7759999999999998        6.3551999999999997E-002   9.9050000000000006E-003   1.0000000000000000        0.0000000000000000        0.0000000000000000        0.0000000000000000        0.0000000000000000        0.0000000000000000        0.0000000000000000        0.0000000000000000     
   1.1379999999999999        1.0629999999999999E-003  0.38428600000000002        0.0000000000000000        1.0000000000000000        0.0000000000000000        0.0000000000000000        0.0000000000000000        0.0000000000000000        0.0000000000000000        0.0000000000000000     
  0.46000000000000002        1.1440000000000001E-003  0.53680499999999998        0.0000000000000000        0.0000000000000000        1.0000000000000000        0.0000000000000000        0.0000000000000000        0.0000000000000000        0.0000000000000000        0.0000000000000000     
  0.18290000000000001       -4.0000000000000003E-005  0.20268700000000001        0.0000000000000000        0.0000000000000000        0.0000000000000000        1.0000000000000000        0.0000000000000000        0.0000000000000000        0.0000000000000000        0.0000000000000000     
   15.645000000000000        0.0000000000000000        0.0000000000000000        0.0000000000000000        0.0000000000000000        0.0000000000000000        0.0000000000000000        1.0000000000000000        0.0000000000000000        0.0000000000000000        0.0000000000000000     
   35.874000000000002        0.0000000000000000        0.0000000000000000        0.0000000000000000        0.0000000000000000        0.0000000000000000        0.0000000000000000        0.0000000000000000        1.0000000000000000        0.0000000000000000        0.0000000000000000     
   82.259000000000000        0.0000000000000000        0.0000000000000000        0.0000000000000000        0.0000000000000000        0.0000000000000000        0.0000000000000000        0.0000000000000000        0.0000000000000000        1.0000000000000000        0.0000000000000000     
   188.62000000000000        0.0000000000000000        0.0000000000000000        0.0000000000000000        0.0000000000000000        0.0000000000000000        0.0000000000000000        0.0000000000000000        0.0000000000000000        0.0000000000000000        1.0000000000000000     
   12    9
   195.50000000000000        9.1799999999999998E-004   0.0000000000000000        0.0000000000000000        0.0000000000000000        0.0000000000000000        0.0000000000000000        0.0000000000000000        0.0000000000000000        0.0000000000000000     
   46.159999999999997        7.3879999999999996E-003   0.0000000000000000        0.0000000000000000        0.0000000000000000        0.0000000000000000        0.0000000000000000        0.0000000000000000        0.0000000000000000        0.0000000000000000     
   14.580000000000000        3.4958000000000003E-002   0.0000000000000000        0.0000000000000000        0.0000000000000000        0.0000000000000000        0.0000000000000000        0.0000000000000000        0.0000000000000000        0.0000000000000000     
   5.2960000000000003       0.11543100000000001        0.0000000000000000        0.0000000000000000        0.0000000000000000        0.0000000000000000        0.0000000000000000        0.0000000000000000        0.0000000000000000        0.0000000000000000     
   2.0939999999999999       0.25680300000000000        1.0000000000000000        0.0000000000000000        0.0000000000000000        0.0000000000000000        0.0000000000000000        0.0000000000000000        0.0000000000000000        0.0000000000000000     
  0.84709999999999996       0.37393799999999999        0.0000000000000000        1.0000000000000000        0.0000000000000000        0.0000000000000000        0.0000000000000000        0.0000000000000000        0.0000000000000000        0.0000000000000000     
  0.33679999999999999       0.34344700000000000        0.0000000000000000        0.0000000000000000        1.0000000000000000        0.0000000000000000        0.0000000000000000        0.0000000000000000        0.0000000000000000        0.0000000000000000     
  0.12850000000000000       0.12970599999999999        0.0000000000000000        0.0000000000000000        0.0000000000000000        1.0000000000000000        0.0000000000000000        0.0000000000000000        0.0000000000000000        0.0000000000000000     
   14.048999999999999        0.0000000000000000        0.0000000000000000        0.0000000000000000        0.0000000000000000        0.0000000000000000        1.0000000000000000        0.0000000000000000        0.0000000000000000        0.0000000000000000     
   35.445999999999998        0.0000000000000000        0.0000000000000000        0.0000000000000000        0.0000000000000000        0.0000000000000000        0.0000000000000000        1.0000000000000000        0.0000000000000000        0.0000000000000000     
   89.429000000000002        0.0000000000000000        0.0000000000000000        0.0000000000000000        0.0000000000000000        0.0000000000000000        0.0000000000000000        0.0000000000000000        1.0000000000000000        0.0000000000000000
[truncated: 301,781 more chars]
