# Supplementary material for: Cyclopropanone: Preparation, Rotational Spectroscopy, and Semi-Experimental Equilibrium (r e SE) Structure
Source: J Am Chem Soc. 2026 Mar 30;148(13):14072–85. doi: 10.1021/jacs.5c23052 (PMC13067281; doi:10.1021/jacs.5c23052)
Supplement: Supplementary file 2 [file ja5c23052_si_002.zip › SI_revised/BTE/cyclopropanone_opt_cv6z.1.log]

 --invoking executable--
/home/gh.jones/software/cfour/testing/066a1b33/bin/xjoda


   *************************************************************************
         <<<     CCCCCC     CCCCCC   |||     CCCCCC     CCCCCC   >>>
       <<<      CCC        CCC       |||    CCC        CCC         >>>
      <<<      CCC        CCC        |||   CCC        CCC            >>>
    <<<        CCC        CCC        |||   CCC        CCC              >>>
      <<<      CCC        CCC        |||   CCC        CCC            >>>
       <<<      CCC        CCC       |||    CCC        CCC         >>>
         <<<     CCCCCC     CCCCCC   |||     CCCCCC     CCCCCC   >>>
   *************************************************************************

     ****************************************************************
     * CFOUR Coupled-Cluster techniques for Computational Chemistry *
     ****************************************************************


   Department of Chemistry                Institut fuer Physikalische Chemie
   University of Texas at Austin          Universitaet Mainz
   Austin, TX  78712, USA                 D-55099 Mainz, Germany

                       Version 2.1

                     c0713a-s18.ufhpc                                  
                     Sat May 11 00:18:42 EDT 2024                      
                     integer*8 version is running

********************************************************************************
*                          Input from ZMAT file                                *
********************************************************************************
cyclopropanone opt singlet CCSD[T]/cc-pCV6Z                                     
O                                                                               
C 1 R1*                                                                         
C 2 R2* 1 A1*                                                                   
C 2 R2* 1 A1* 3 D180                                                            
H 3 R3* 2 A2* 1 D1*                                                             
H 3 R3* 2 A2* 1 Dn1*                                                            
H 4 R3* 2 A2* 1 D1*                                                             
H 4 R3* 2 A2* 1 Dn1*                                                            
                                                                                
R1   =        1.195822992252121                                                 
R2   =        1.465968107363265                                                 
A1   =      147.614129963033861                                                 
D180 =      180.000000000000000                                                 
R3   =        1.080665336597264                                                 
A2   =      118.561674157237320                                                 
D1   =       74.301401685206841                                                 
Dn1  =      -74.301401685206841                                                 
                                                                                
*CFOUR(CALC=CCSD(T)                                                             
BASIS=cc-pCV6Z                                                                  
GEO_METHOD=NR                                                                   
CC_EXTRAPOL=CROP                                                                
ABCDTYPE=AOBASIS                                                                
CC_PROG=NCC                                                                     
LINEQ_MAXCYC=200                                                                
GEO_MAXSTEP=500                                                                 
MULT=1                                                                          
OCCUPATION=8-4-2-1                                                              
FROZEN_CORE=OFF                                                                 
MEM_UNIT=GIB                                                                    
MEM=370)                                                                        
                                                                                
********************************************************************************
    -------------------------------------------------------------------
                    CFOUR Control Parameters 
    -------------------------------------------------------------------
        External           Internal           Value            Units
          Name               Name
    -------------------------------------------------------------------
       ABCDTYPE             IABCDT         AOBASIS     [  2]    ***   
       ALLCONVERGE          INIGEL         NORMAL      [  0]    ***   
       ANHARMONIC           IANHAR         OFF         [  0]    ***   
       ANH_ALGORIT          IANALG         STANDARD    [  0]    ***   
       ANH_DERIVAT          IANDER         SECOND      [  1]    ***   
       ANH_MODE             ANHMOD         VIBRATION   [  0]    ***   
       ANH_POINTS           IANPOI              1               ***   
       ANH_STEPSIZ          ICUBST             50000          x 10-6  
       ANH_SYMMETR          IANHSM         ABELIAN     [  0]    ***   
       AO_LADDERS           IAOLAD         SINGLEPASS  [  1]    ***   
       AUXBASIS             IAUXBS         AUTO        [  0]    ***   
       AV_SCF               IAVSCF         OFF         [  0]    ***   
       BASIS                IBASIS         PCV6Z       [ 27]    ***   
       BFIELD               IBFIEL         OFF         [  0]    a.u.  
       BOTHVECTORS          BOTHVC         OFF         [  0]    ***   
       BOX_POTENT           IPIAB          OFF         [  0]    ***   
       BREIT                IBREIT         OFF         [  0]    ***   
       BRUCK_CONV           IBRTOL          10D-  4             ***   
       BRUECKNER            IBRKNR         OFF         [  0]    ***   
       BUFFERSIZE           IBUFFS              4096            ***   
       CACHE_RECS           ICHREC             10               ***   
       CALCLEVEL            ICLLVL         CCSD(T)     [ 22]    ***   
       CAS_GECCO            ICMRCC         OFF         [  0]    ***   
       CAS_GUESS            ICGUES         CANONICAL   [  0]    ***   
       CAS_INPUT            ICSINP         ORBITALS    [  0]    ***   
       CAS_ITMAX            ICITMX          10D- 50           cycles  
       CAS_JACDAV           ICJDAV         OFF         [  0]    ***   
       CAS_MICMAX           ICMIMN          10D- 10             ***   
       CAS_MICMIN           ICMIMX          10D-  2             ***   
       CAS_MICRO            ICSALG         ILU/JACOBI  [  0]    ***   
       CAS_MITMAX           ICMIMX          10D-100           cycles  
       CAS_MMAX             ICMMAX          10D- 50             ***   
       CAS_PRINT            ICPRT           10D-  0             ***   
       CCORBOPT             ICCORB         OFF         [  0]    ***   
       CC_CONV              ICCCNV          10D-  7             ***   
       CC_EXPORDER          ICCEOR              5               ***   
       CC_EXTRAPOL          ICCEXT         CROP        [  4]    ***   
       CC_GUESS             ICCGES         MP2         [  0]    ***   
       CC_MAXCYC            ICCCYC            100              cycles 
       CC_PROGRAM           ICCPRO         NCC         [  5]    ***   
       CHARGE               ICHRGE              0               ***   
       CHOLESKY             ICHOLE         OFF         [  0]    ***   
       CIS_CONV             ICISTL              5               ***   
       COMM_SIZE            IPSIZE            131072            ***   
       CONSTANT             ICONST         OLD         [  1]    ***   
       CONTINUUM            ICONTU         NONE        [  0]    ***   
       CONTRACTION          ICNTYP         GENERAL     [  1]    ***   
       COORDINATES          ICOORD         INTERNAL    [  0]    ***   
       CPHF_CONVER          ICPHFT          10D- 16             ***   
       CPHF_MAXCYC          ICPHFC             64              cycles 
       CUBIC                ICUBIC         OFF         [  0]    ***   
       CURVILINEAR          ICURVY         OFF         [  0]    ***   
       CV_ELEMENT           ICVELM              0               ***   
       CV_ORBITALS          ICVORB      NONE         
       CV_SEPARATE          ICVSEP         OFF         [  0]    ***   
       DBOC                 IDBOC          OFF         [  0]    ***   
       DCT                  IDCT           OFF         [  0]    ***   
       DERIV_LEV            IDRLVL         FIRST       [  1]    ***   
       DEVMEM_SIZE          IDVMEM         *********           MByte  
       DF                   IDF            OFF         [  0]    ***   
       DIAG_MRCC            IEOMST          10D-  0             ***   
       DIFF_TYPE            IDIFTY         RELAXED     [  0]    ***   
       DIRECT               IDIRCT         OFF         [  0]    ***   
       DROPMO               IDRPMO      NONE         
       ECP                  IECP           OFF         [  0]    ***   
       EIGENVECTOR          IVEC                1               ***   
       EL_ANHARM            IELANH         OFF         [  0]    ***   
       EOMFOLLOW            IEOMSR         ENERGY      [  0]    ***   
       EOMIP                IEOMIP         OFF         [  0]    ***   
       EOMLEVEL             HBARFM         SAME        [  0]    ***   
       EOM_MRCC             IMRCCE         NEW         [  1]    ***   
       EOM_NONIT            EOMNON         OFF         [  0]    ***   
       EOM_NSTATES          IMRCCD         DAVIDSON    [  0]    ***   
       EOM_ORDER            IEXORD         ENERGY      [  0]    ***   
       EOM_PROPSTA          IEOMST              0               ***   
       ESTATE_CONV          IEXTOL          10D-  5             ***   
       ESTATE_DERI          IESTDR            999               ***   
       ESTATE_DIAG          IEXDIG         ITERATIVE   [  0]    ***   
       ESTATE_LOCK          IESLOC         ON          [  1]    ***   
       ESTATE_MAXC          IEXMXC             40               ***   
       ESTATE_PROP          IEXPRP         OFF         [  0]    ***   
       EVAL_HESS            IRECAL              0            # of cyc.
       EXCITATION           IEXCIT              0               ***   
       EXCITE               IEXCIT         NONE        [  0]    ***   
       EXTERN_POT           IEXPOT         OFF         [  0]    ***   
       FCGRADNEW            IFCGNW         OFF         [  0]    ***   
       FC_FIELD             IFINFC              0             x 10-6  
       FD_CALTYPE           IFDCAL         GRADONLY    [  0]    ***   
       FD_PROJECT           IFDPRJ         OFF         [  1]    ***   
       FD_STEPSIZE          IDISFD              0            10-4 bohr
       FD_USEGROUP          IFDGRP         FULL        [  0]    ***   
       FILE_RECSIZ          IFLREC              4096           words  
       FINITE_PERT          IFIPER              0             x 10-6  
       FIXGEOM              IFIXGM         OFF         [  0]    ***   
       FOCK                 IFOCK          AO          [  1]    ***   
       FREQ_ALGORI          IVIALG         STANDARD    [  0]    ***   
       FROZEN_CORE          IFROCO         OFF         [  0]    ***   
       FROZEN_VIRT          IFROVI         OFF         [  0]    ***   
       GAMMA_ABCD           IGABCD         DIRECT      [  1]    ***   
       GAMMA_ABCI           IGABCI         STORE       [  0]    ***   
       GENBAS_1             IGNBS1              0               ***   
       GENBAS_2             IGNBS2              0               ***   
       GENBAS_3             IGNBS3              0               ***   
       GENBAS_4             IGNBS4              0               ***   
       GEO_CONV             ICONTL              5              H/bohr 
       GEO_MAXCYC           IOPTCY             50               ***   
       GEO_MAXSTEP          IMXSTP            500            millibohr
       GEO_METHOD           INR            NR          [  0]    ***   
       GIAO                 IGIAO          OFF         [  1]    ***   
       GIMIC                IGIMIC         OFF         [  0]    ***   
       GRID                 IGRID          OFF         [  0]    ***   
       GRID_ALGO            IGALGO         SERIAL      [  0]    ***   
       GUESS                IGUESS         MOREAD      [  0]    ***   
       HBAR                 IHBAR          OFF         [  0]    ***   
       HESS_TYPE            IHESTP         SCF         [  0]    ***   
       HF2_FILE             IHF2Fl         USE         [  1]    ***   
       HFSTABILITY          ISTABL         OFF         [  0]    ***   
       INCORE               INCORE         OFF         [  0]    ***   
       INPUT_MRCC           IMRCC          ON          [  1]    ***   
       INTEGRALS            INTTYP         VMOL        [  1]    ***   
       IRPSING              IRPSNG              0               ***   
       JODA_PRINT           IJPRNT              0               ***   
       KEYWORD_OUT          IDMPKW         NO          [  0]    ***   
       LINDEP_TOL           ILINDP              8               ***   
       LINEQ_CONV           IZTACN          10D-  7           cycles  
       LINEQ_EXPOR          ILMAXD              5               ***   
       LINEQ_MAXCY          ILMAXC            200               ***   
       LINEQ_TYPE           ILTYPE         DIIS        [  1]    ***   
       LMP2_TYP             ILMP2T         VERSION1    [  0]    ***   
       LOCK_ORBOCC          ILOCOC         OFF         [  0]    ***   
       LOC_CONV             ILOCTY          10D-  7             ***   
       LOC_TYP              ILOCPR         PIPEK-MEZEY [  0]    ***   
       MEMORY_SIZE          IMEMSZ         *********           words  
       MEM_UNIT             IMEMU          GIB         [ 12]    ***   
       MRCC                 IMRCCC         OFF         [  0]    ***   
       MULTIPLICTY          IMULTP              1               ***   
       NACOUPLING           IVCOUP         OFF         [  0]    ***   
       NCONTINUUM           INCONT              0               ***   
       NEGEVAL              IDIE           ABORT       [  0]    ***   
       NEWNORM              INEWNO         OFF         [  0]    ***   
       NON-HF               INONHF         OFF         [  0]    ***   
       NTOP_TAMP            ITOPT2             15               ***   
       NUC_MODEL            INUCMO         POINT       [  0]    ***   
       OCCUPATION           IOCCU    8,  4,  2,  1,
       OPEN-SHELL           IOPEN          SPIN-ORBITAL[  0]    ***   
       OPTVIB               IOPTVB         OFF         [  0]    ***   
       ORBITALS             IORBTP         STANDARD    [  0]    ***   
       PARALLEL             IPARAL         ON          [  1]    ***   
       PARA_INT             IPINTS         ON          [  1]    ***   
       PARA_PRINT           IPPRIN              0               ***   
       PERT_ORB             IPTORB         CANONICAL   [  1]    ***   
       PNO_THR              IPNOTH          10D-  6             ***   
       PNO_USE              IPNOUS         OFF         [  0]    ***   
       POINTS               IGRDFD              0               ***   
       PRINT                IPRNT               0               ***   
       PROPS                IPROPS         OFF         [  0]    ***   
       PROP_INTEGR          IINTYP         INTERNAL    [  0]    ***   
       PSI                  IPSI           OFF         [  0]    ***   
       QC_ALG               IQCALG         FLM         [  0]    ***   
       QC_LINALG            IQCLIN         TRIDIAG     [  2]    ***   
       QC_MAXCYC            IQCMAX            100             cycles  
       QC_MAXSCFCY          IQCMSC             20             cycles  
       QC_NOISE             IQCNOI         OFF         [  0]    ***   
       QC_RTRUST            IQCRTR          10D-  0           x 10-3  
       QC_SKIPSCF           IQCSKI         OFF         [  0]    ***   
       QC_START             IQCSTA          10D-  3             ***   
       QRHFGUESS            IQGUES         OFF         [  0]    ***   
       QUARTIC              IQUART         OFF         [  0]    ***   
       RAMAN_INT            IRAMIN         OFF         [  0]    ***   
       RAMAN_ORB            IRAMRE         UNRELAXED   [  0]    ***   
       RDO                  IRDOFM         ON          [  1]    ***   
       REDUCE_REPR          REDREP         IR          [  0]    ***   
       REFERENCE            IREFNC         RHF         [  0]    ***   
       RELATIVIST           IRELAT         OFF         [  0]    ***   
       RELAX_DENS           IRDENS         ON          [  1]    ***   
       RESET_FLAGS          IRESET         OFF         [  0]    ***   
       RESTART_CC           ICCRES         OFF         [  0]    ***   
       ROT_EVEC             ROTVEC              0               ***   
       SACC_ANSATZ          ISAANS         COS-CC      [  0]    ***   
       SACC_CALC            ISACLC         DENSITY     [  0]    ***   
       SACC_ORBS            ISAORB         STANDARD    [  0]    ***   
       SACC_PROP            ISAPRP         RELAXED     [  0]    ***   
       SAVE_INTS            ISVINT         OFF         [  0]    ***   
       SCALE_ON             ISTCRT              0               ***   
       SCF_CONV             ISCFCV          10D-  7             ***   
       SCF_DAMPING          IDAMP               0             x 10-3  
       SCF_EXPORDE          IRPPOR             10               ***   
       SCF_EXPSTAR          IRPPLS              2               ***   
       SCF_EXTRAPO          IRPP           ON          [  1]    ***   
       SCF_MAXCYC           ISCFCY            150              cycles 
       SCF_NOSTOP           ISCFST         OFF         [  0]    ***   
       SCF_ORBITAL          ISCFOR         REAL        [  0]    ***   
       SCF_PRINT            ISCFPR              0               ***   
       SCF_PROG             ISCFPR         SCF         [  0]    ***   
       SD_FIELD             IFINSD              0             x 10-6  
       SOPERT               IPERSO         OFF         [  0]    ***   
       SPHERICAL            IDFGHI         ON          [  1]    ***   
       SPINORBIT            ISOCAL         OFF         [  0]    ***   
       SPINROTATIO          ISRCON         OFF         [  0]    ***   
       SPIN_FLIP            ISPFLP         OFF         [  0]    ***   
       SPIN_ORBIT           ISPORB         OFF         [  0]    ***   
       SPIN_SCAL            ISCSMP         OFF         [  0]    ***   
       STAB_FOLLOW          ISFOLL         PLUS        [  0]    ***   
       STEEPSCALE           ISTPSC              1000          x 10-3  
       STEOM_ACT            STMACT         CANONICAL   [  0]    ***   
       STEOM_OCUT           STOCUT            200               ***   
       STEOM_VCUT           STVCUT            100               ***   
       SUBGROUP             ISUBGP         DEFAULT     [  0]    ***   
       SUBGRPAXIS           ISBXYZ         X           [  0]    ***   
       SYMMETRY             ISYM           ON          [  0]    ***   
       SYM_CHECK            ISYMCK         OVERRIDE    [  1]    ***   
       T3_EXTRAPOL          IT3EXT         OFF         [  0]    ***   
       T4_EXTRAPOL          IT4EXP         OFF         [  0]    ***   
       TAMP_SUM             IEVERY              5               ***   
       TESTSUITE            ITESTS         OFF         [  0]    ***   
       THC                  ITHC           OFF         [  0]    ***   
       THERMOCH             ITHERM         OFF         [  0]    ***   
       TOL_CHOLESK          ITOLCH          10D-  4             ***   
       TRANGRAD             IRESRM         OFF         [  0]    ***   
       TRANS_INV            ITRAIN         USE         [  0]    ***   
       TREAT_PERT           ITREAT         SIMULTANEOUS[  0]    ***   
       TRIP_ALGORI          ITRALG         NORMAL      [  0]    ***   
       TWOSTATE             ITWOST         OFF         [  0]    ***   
       UIJ_THRESHO          IUIJTH              1               ***   
       UNITS                IUNITS         ANGSTROM    [  0]    ***   
       UNOS                 IUNOS          OFF         [  0]    ***   
       UPDATE_HESS          IHUPDT         ON          [  1]    ***   
       VIBPHASE             ISETPH         STANDARD    [  0]    ***   
       VIBRATION            IVIB           NO          [  0]    ***   
       VIB_ALGORIT          IGEALG         STANDARD    [  0]    ***   
       VNATORB              IVNORB         OFF         [  0]    ***   
       VTRAN                IVTRAN         PARTIAL     [  2]    ***   
       X2CKEY               IX2CKE         MOLVDINT    [  0]    ***   
       XFIELD               IXEFLD              0             x 10-6  
       XFORM_TOL            IXFTOL          10D- 11             ***   
       YFIELD               IYEFLD              0             x 10-6  
       ZFIELD               IZEFLD              0             x 10-6  
       ZSCALE_EXP           IZEXPS         OFF         [  0]    ***   
    -------------------------------------------------------------------
   8 entries found in Z-matrix 
   Rotational constants (in cm-1): 
          0.1970785833             0.2496911514             0.6809675398
   Rotational constants (in MHz): 
       5908.2681192091          7485.5534506575         20414.8961185087
********************************************************************************
   The full molecular point group is C2v .
   The largest Abelian subgroup of the full molecular point group is C2v .
   The computational point group is C2v .
********************************************************************************
--------------------------------------------------------------------------------
   Analysis of internal coordinates specified by Z-matrix 
--------------------------------------------------------------------------------
   *The nuclear repulsion energy is  109.036496420013577 a.u.
   *There are   6 degrees of freedom within the tot. symm. molecular subspace.
   *Z-matrix requests optimization of   7 coordinates.
   *There are   1 positive-negative dihedral angle pairs, 
    resulting in   6 Z-matrix degrees of freedom.
   *The optimization is unconstrained and your Z-matrix is great.
--------------------------------------------------------------------------------


 ----------------------------------------------------------------
         Coordinates used in calculation (QCOMP) 
 ----------------------------------------------------------------
 Z-matrix   Atomic            Coordinates (in bohr)
  Symbol    Number           X              Y              Z
 ----------------------------------------------------------------
     O         8         0.00000000    -0.00000000    -2.82571129
     C         6         0.00000000    -0.00000000    -0.56593287
     C         6         1.48381273    -0.00000000     1.77345689
     C         6        -1.48381273     0.00000000     1.77345689
     H         1         2.41660344     1.72673134     2.33801495
     H         1         2.41660344    -1.72673134     2.33801495
     H         1        -2.41660344    -1.72673134     2.33801495
     H         1        -2.41660344     1.72673134     2.33801495
 ----------------------------------------------------------------

   Interatomic distance matrix (Angstroms) 

                 O             C             C             C             H    
                [ 1]        [ 2]        [ 3]        [ 4]        [ 5]
  O    [ 1]     0.00000
  C    [ 2]     1.19582     0.00000
  C    [ 3]     2.55730     1.46597     0.00000
  C    [ 4]     2.55730     1.46597     1.57040     0.00000
  H    [ 5]     3.15230     2.19812     1.08067     2.27691     0.00000
  H    [ 6]     3.15230     2.19812     1.08067     2.27691     1.82749
  H    [ 7]     3.15230     2.19812     2.27691     1.08067     3.14343
  H    [ 8]     3.15230     2.19812     2.27691     1.08067     2.55762

                 H             H             H    
                [ 6]        [ 7]        [ 8]
  H    [ 6]     0.00000
  H    [ 7]     2.55762     0.00000
  H    [ 8]     3.14343     1.82749     0.00000
   Rotational constants (order x, y, z, in cm-1): 
          0.2496911514             0.1970785833             0.6809675398
   Rotational constants (order x, y, z, in MHz): 
       7485.5534506575          5908.2681192091         20414.8961185087
  GENBAS file not present.   Using default GENBAS. 
 --invoking executable--
/home/gh.jones/software/cfour/testing/066a1b33/bin/set_genbas
--executable set_genbas finished with status     0 in        0.02 seconds (walltime).
  There are 1284 basis functions.
 @CHECKOUT-I, Total execution time (CPU/WALL):         0.23/       0.48 seconds.
--executable xjoda finished with status     0 in        0.61 seconds (walltime).
 --invoking executable--
/home/gh.jones/software/cfour/testing/066a1b33/bin/xvmol
 SERIAL VERSION OF MOLECULE STARTED
********************************************************************************
                    INPUT FROM MOL FILE
********************************************************************************
INTGRL        1    0    1    0    0    0    0    0    0                         
         *** CFOUR Program System (Release V0.1) ***                            
cyclopropanone opt singlet CCSD[T]/cc-pCV6Z                                     
    4    2 X  Y       0.10E-08              0    0                              
   9999.00      3.00                                                            
          8.00000000    1    7    2    2    2    2    2    2    1               
O #1   0.000000000000000  -0.000000000000000  -2.825711293616906                
   16    7                                                                      
   570800.00000000000        5.5999999999999997E-006  -1.3000000000000000E-006  
   85480.000000000000        4.3099999999999997E-005  -9.7999999999999993E-006  
   19460.000000000000        2.2670000000000001E-004  -5.1499999999999998E-005  
   5512.0000000000000        9.5640000000000005E-004  -2.1699999999999999E-004  
   1798.0000000000000        3.4732000000000001E-003  -7.9160000000000005E-004  
   648.89999999999998        1.1197800000000001E-002  -2.5590000000000001E-003  
   253.09999999999999        3.2387699999999998E-002  -7.5331000000000000E-003  
   104.90000000000001        8.2859799999999997E-002  -1.9789000000000001E-002  
   45.649999999999999       0.17958379999999999       -4.6062899999999997E-002  
   20.620000000000001       0.30522110000000002       -8.9195600000000000E-002  
   9.5869999999999997       0.34089350000000002      -0.13754220000000000       
   4.4930000000000003       0.17742610000000000      -0.10511950000000000       
   1.8370000000000000        2.0491100000000002E-002  0.14477139999999999       
  0.83489999999999998       -9.6809999999999995E-004  0.44146340000000001       
  0.36580000000000001        1.0571000000000001E-003  0.44468140000000000       
  0.15700000000000000       -9.7200000000000004E-005  0.12824260000000001       
    5    5                                                                      
   20.757000000000001        1.0000000000000000        0.0000000000000000       
   41.036999999999999        0.0000000000000000        1.0000000000000000       
   81.129000000000005        0.0000000000000000        0.0000000000000000       
   160.39300000000000        0.0000000000000000        0.0000000000000000       
   317.09600000000000        0.0000000000000000        0.0000000000000000       
   10    6                                                                      
   525.60000000000002        1.6660000000000001E-004   0.0000000000000000       
   124.59999999999999        1.4334000000000000E-003   0.0000000000000000       
   40.340000000000003        7.5475999999999998E-003   0.0000000000000000       
   15.180000000000000        2.8594600000000001E-002   0.0000000000000000       
   6.2450000000000001        8.4388599999999994E-002   0.0000000000000000       
   2.7320000000000002       0.18748339999999999        1.0000000000000000       
   1.2270000000000001       0.29790580000000000        0.0000000000000000       
  0.54920000000000002       0.33855760000000001        0.0000000000000000       
  0.24179999999999999       0.24726090000000001        0.0000000000000000       
  0.10249999999999999        7.0033499999999999E-002   0.0000000000000000       
    5    5                                                                      
   14.830000000000000        1.0000000000000000        0.0000000000000000       
   32.893000000000001        0.0000000000000000        1.0000000000000000       
   72.956999999999994        0.0000000000000000        0.0000000000000000       
   161.81800000000001        0.0000000000000000        0.0000000000000000       
   358.91100000000000        0.0000000000000000        0.0000000000000000       
    5    5                                                                      
   8.2530000000000001        1.0000000000000000        0.0000000000000000       
   3.5970000000000000        0.0000000000000000        1.0000000000000000       
   1.5680000000000001        0.0000000000000000        0.0000000000000000       
  0.68400000000000005        0.0000000000000000        0.0000000000000000       
  0.29799999999999999        0.0000000000000000        0.0000000000000000       
    4    4                                                                      
   20.113000000000000        1.0000000000000000        0.0000000000000000       
   46.642000000000003        0.0000000000000000        1.0000000000000000       
   108.16300000000000        0.0000000000000000        0.0000000000000000       
   250.83000000000001        0.0000000000000000        0.0000000000000000       
    4    4                                                                      
   5.4299999999999997        1.0000000000000000        0.0000000000000000       
   2.4159999999999999        0.0000000000000000        1.0000000000000000       
   1.0750000000000000        0.0000000000000000        0.0000000000000000       
  0.47799999999999998        0.0000000000000000        0.0000000000000000       
    3    3                                                                      
   17.536000000000001        1.0000000000000000        0.0000000000000000       
   48.854999999999997        0.0000000000000000        1.0000000000000000       
   136.11099999999999        0.0000000000000000        0.0000000000000000       
    3    3                                                                      
   5.2110000000000003        1.0000000000000000        0.0000000000000000       
   2.1899999999999999        0.0000000000000000        1.0000000000000000       
  0.92000000000000004        0.0000000000000000        0.0000000000000000       
    2    2                                                                      
   24.065000000000001        1.0000000000000000        0.0000000000000000       
   81.628000000000000        0.0000000000000000        1.0000000000000000       
    2    2                                                                      
   3.8719999999999999        1.0000000000000000        0.0000000000000000       
   1.5049999999999999        0.0000000000000000        1.0000000000000000       
    1    1                                                                      
   62.850000000000001        1.0000000000000000                                 
    1    1                                                                      
   2.7730000000000001        1.0000000000000000                                 
          6.00000000    1    7    1    1    1    1    2    1    1               
C #2   0.000000000000000  -0.000000000000000  -0.565932871133921                
   21   12                                                                      
   312100.00000000000        5.6999999999999996E-006  -1.1999999999999999E-006  
   46740.000000000000        4.4100000000000001E-005  -9.3999999999999998E-006  
   10640.000000000000        2.3190000000000000E-004  -4.9499999999999997E-005  
   3013.0000000000000        9.7900000000000005E-004  -2.0860000000000000E-004  
   982.79999999999995        3.5515999999999998E-003  -7.6020000000000005E-004  
   354.80000000000001        1.1440600000000000E-002  -2.4547000000000002E-003  
   138.40000000000001        3.2998600000000003E-002  -7.2014999999999996E-003  
   57.350000000000001        8.4053500000000003E-002  -1.8807399999999998E-002  
   24.920000000000002       0.18067610000000001       -4.3249999999999997E-002  
   11.230000000000000       0.30491140000000000       -8.2597299999999998E-002  
   5.2009999999999996       0.34141569999999999      -0.12857589999999999       
   2.4260000000000002       0.17717869999999999      -0.10760280000000000       
  0.96730000000000005        1.8922300000000000E-002  0.12407730000000000       
  0.44560000000000000       -1.7112000000000000E-003  0.42851770000000000       
  0.19710000000000000        1.0357999999999999E-003  0.46123320000000001       
   8.6349999999999996E-002  -1.5200000000000001E-004  0.13761660000000001       
   11.673999999999999        0.0000000000000000        0.0000000000000000       
   23.231000000000002        0.0000000000000000        0.0000000000000000       
   46.229999999999997        0.0000000000000000        0.0000000000000000       
   91.998000000000005        0.0000000000000000        0.0000000000000000       
   183.07599999999999        0.0000000000000000        0.0000000000000000       
   15   11                                                                      
   295.19999999999999        1.4249999999999999E-004   0.0000000000000000       
   69.980000000000004        1.2201000000000000E-003   0.0000000000000000       
   22.640000000000001        6.3369999999999998E-003   0.0000000000000000       
   8.4849999999999994        2.3518799999999999E-002   0.0000000000000000       
   3.4590000000000001        6.9904499999999994E-002   0.0000000000000000       
   1.5040000000000000       0.16546050000000001        1.0000000000000000       
  0.67830000000000001       0.28710439999999998        0.0000000000000000       
  0.30869999999999997       0.35280270000000002        0.0000000000000000       
  0.14000000000000001       0.26533659999999998        0.0000000000000000       
   6.1780000000000002E-002   7.1733599999999995E-002   0.0000000000000000       
   8.3379999999999992        0.0000000000000000        0.0000000000000000       
   18.602000000000000        0.0000000000000000        0.0000000000000000       
   41.500999999999998        0.0000000000000000        0.0000000000000000       
   92.588999999999999        0.0000000000000000        0.0000000000000000       
   206.56700000000001        0.0000000000000000        0.0000000000000000       
    9    9                                                                      
   4.5419999999999998        1.0000000000000000        0.0000000000000000       
   1.9790000000000001        0.0000000000000000        1.0000000000000000       
  0.86209999999999998        0.0000000000000000        0.0000000000000000       
  0.37559999999999999        0.0000000000000000        0.0000000000000000       
  0.16360000000000000        0.0000000000000000        0.0000000000000000       
   11.760000000000000        0.0000000000000000        0.0000000000000000       
   27.201000000000001        0.0000000000000000        0.0000000000000000       
   62.915999999999997        0.0000000000000000        0.0000000000000000       
   145.52400000000000        0.0000000000000000        0.0000000000000000       
    7    7                                                                      
   2.6309999999999998        1.0000000000000000        0.0000000000000000       
   1.2549999999999999        0.0000000000000000        1.0000000000000000       
  0.59880000000000000        0.0000000000000000        0.0000000000000000       
  0.28570000000000001        0.0000000000000000        0.0000000000000000       
   10.021000000000001        0.0000000000000000        0.0000000000000000       
   28.059000000000001        0.0000000000000000        0.0000000000000000       
   78.564999999999998        0.0000000000000000        0.0000000000000000       
    3    3                                                                      
   2.6520000000000001        1.0000000000000000        0.0000000000000000       
   1.2040000000000000        0.0000000000000000        1.0000000000000000       
  0.54700000000000004        0.0000000000000000        0.0000000000000000       
    2    2                                                                      
   17.606999999999999        1.0000000000000000        0.0000000000000000       
   55.145000000000003        0.0000000000000000        1.0000000000000000       
    3    3                                                                      
   2.0299999999999998        1.0000000000000000        0.0000000000000000       
  0.85109999999999997        0.0000000000000000        1.0000000000000000       
   40.710000000000001        0.0000000000000000        0.0000000000000000       
    1    1                                                                      
   1.4910000000000001        1.0000000000000000                                 
          6.00000000    1    7    1    1    1    1    2    1    1               
C #3   1.483812734438972  -0.000000000000000   1.773456891057300                
   21   12                                                                      
   312100.00000000000        5.6999999999999996E-006  -1.1999999999999999E-006  
   46740.000000000000        4.4100000000000001E-005  -9.3999999999999998E-006  
   10640.000000000000        2.3190000000000000E-004  -4.9499999999999997E-005  
   3013.0000000000000        9.7900000000000005E-004  -2.0860000000000000E-004  
   982.79999999999995        3.5515999999999998E-003  -7.6020000000000005E-004  
   354.80000000000001        1.1440600000000000E-002  -2.4547000000000002E-003  
   138.40000000000001        3.2998600000000003E-002  -7.2014999999999996E-003  
   57.350000000000001        8.4053500000000003E-002  -1.8807399999999998E-002  
   24.920000000000002       0.18067610000000001       -4.3249999999999997E-002  
   11.230000000000000       0.30491140000000000       -8.2597299999999998E-002  
   5.2009999999999996       0.34141569999999999      -0.12857589999999999       
   2.4260000000000002       0.17717869999999999      -0.10760280000000000       
  0.96730000000000005        1.8922300000000000E-002  0.12407730000000000       
  0.44560000000000000       -1.7112000000000000E-003  0.42851770000000000       
  0.19710000000000000        1.0357999999999999E-003  0.46123320000000001       
   8.6349999999999996E-002  -1.5200000000000001E-004  0.13761660000000001       
   11.673999999999999        0.0000000000000000        0.0000000000000000       
   23.231000000000002        0.0000000000000000        0.0000000000000000       
   46.229999999999997        0.0000000000000000        0.0000000000000000       
   91.998000000000005        0.0000000000000000        0.0000000000000000       
   183.07599999999999        0.0000000000000000        0.0000000000000000       
   15   11                                                                      
   295.19999999999999        1.4249999999999999E-004   0.0000000000000000       
   69.980000000000004        1.2201000000000000E-003   0.0000000000000000       
   22.640000000000001        6.3369999999999998E-003   0.0000000000000000       
   8.4849999999999994        2.3518799999999999E-002   0.0000000000000000       
   3.4590000000000001        6.9904499999999994E-002   0.0000000000000000       
   1.5040000000000000       0.16546050000000001        1.0000000000000000       
  0.67830000000000001       0.28710439999999998        0.0000000000000000       
  0.30869999999999997       0.35280270000000002        0.0000000000000000       
  0.14000000000000001       0.26533659999999998        0.0000000000000000       
   6.1780000000000002E-002   7.1733599999999995E-002   0.0000000000000000       
   8.3379999999999992        0.0000000000000000        0.0000000000000000       
   18.602000000000000        0.0000000000000000        0.0000000000000000       
   41.500999999999998        0.0000000000000000        0.0000000000000000       
   92.588999999999999        0.0000000000000000        0.0000000000000000       
   206.56700000000001        0.0000000000000000        0.0000000000000000       
    9    9                                                                      
   4.5419999999999998        1.0000000000000000        0.0000000000000000       
   1.9790000000000001        0.0000000000000000        1.0000000000000000       
  0.86209999999999998        0.0000000000000000        0.0000000000000000       
  0.37559999999999999        0.0000000000000000        0.0000000000000000       
  0.16360000000000000        0.0000000000000000        0.0000000000000000       
   11.760000000000000        0.0000000000000000        0.0000000000000000       
   27.201000000000001        0.0000000000000000        0.0000000000000000       
   62.915999999999997        0.0000000000000000        0.0000000000000000       
   145.52400000000000        0.0000000000000000        0.0000000000000000       
    7    7                                                                      
   2.6309999999999998        1.0000000000000000        0.0000000000000000       
   1.2549999999999999        0.0000000000000000        1.0000000000000000       
  0.59880000000000000        0.0000000000000000        0.0000000000000000       
  0.28570000000000001        0.0000000000000000        0.0000000000000000       
   10.021000000000001        0.0000000000000000        0.0000000000000000       
   28.059000000000001        0.0000000000000000        0.0000000000000000       
   78.564999999999998        0.0000000000000000        0.0000000000000000       
    3    3                                                                      
   2.6520000000000001        1.0000000000000000        0.0000000000000000       
   1.2040000000000000        0.0000000000000000        1.0000000000000000       
  0.54700000000000004        0.0000000000000000        0.0000000000000000       
    2    2                                                                      
   17.606999999999999        1.0000000000000000        0.0000000000000000       
   55.145000000000003        0.0000000000000000        1.0000000000000000       
    3    3                                                                      
   2.0299999999999998        1.0000000000000000        0.0000000000000000       
  0.85109999999999997        0.0000000000000000        1.0000000000000000       
   40.710000000000001        0.0000000000000000        0.0000000000000000       
    1    1                                                                      
   1.4910000000000001        1.0000000000000000                                 
          1.00000000    1    6    1    1    1    1    1    1                    
H #4   2.416603440718966   1.726731338940933   2.338014945883214                
   10    6                                                                      
   1776.7755600000000        4.3999999999999999E-005   0.0000000000000000       
   254.01771199999999        3.7199999999999999E-004   0.0000000000000000       
   54.698039000000001        2.0939999999999999E-003   0.0000000000000000       
   15.018344000000001        8.8629999999999994E-003   0.0000000000000000       
   4.9150780000000003        3.0540000000000001E-002   0.0000000000000000       
   1.7949240000000000        9.0342000000000006E-002   1.0000000000000000       
  0.71071600000000001       0.21323900000000001        0.0000000000000000       
  0.30480200000000002       0.35235000000000000        0.0000000000000000       
  0.13804600000000000       0.33965699999999999        0.0000000000000000       
   6.2156999999999997E-002  0.10732999999999999        0.0000000000000000       
    5    5                                                                      
   8.6489999999999991        1.0000000000000000        0.0000000000000000       
   3.4300000000000002        0.0000000000000000        1.0000000000000000       
   1.3600000000000001        0.0000000000000000        0.0000000000000000       
  0.53900000000000003        0.0000000000000000        0.0000000000000000       
  0.21400000000000000        0.0000000000000000        0.0000000000000000       
    4    4                                                                      
   4.4530000000000003        1.0000000000000000        0.0000000000000000       
   1.9580000000000000        0.0000000000000000        1.0000000000000000       
  0.86099999999999999        0.0000000000000000        0.0000000000000000       
  0.37800000000000000        0.0000000000000000        0.0000000000000000       
    3    3                                                                      
   4.0999999999999996        1.0000000000000000        0.0000000000000000       
   1.7800000000000000        0.0000000000000000        1.0000000000000000       
  0.77300000000000002        0.0000000000000000        0.0000000000000000       
    2    2                                                                      
   3.1989999999999998        1.0000000000000000        0.0000000000000000       
   1.3260000000000001        0.0000000000000000        1.0000000000000000       
    1    1                                                                      
   2.6530000000000000        1.0000000000000000                                 
FINISH                                                                          

********************************************************************************

Running with 32 threads/proc

 ONE- AND TWO-ELECTRON INTEGRALS OVER SYMMETRY-ADAPTED AOS ARE CALCULATED.

  SPHERICAL HARMONICS ARE USED.
  
  INTEGRALS LESS THAN  0.10E-13 ARE NEGLECTED.

  NUCLEAR REPULSION ENERGY :  109.0364964200 A.U.
  @MOLECU-I, ONE ELECTRON INTEGRALS (CPU/WALL):        5.69/       1.52 SECONDS.
  @TWOEL-I, 4052521104 INTEGRALS OF SYMMETRY TYPE  I I I I
  @TWOEL-I, ********** INTEGRALS OF SYMMETRY TYPE  I J I J
  @TWOEL-I, ********** INTEGRALS OF SYMMETRY TYPE  I I J J
  @TWOEL-I, ********** INTEGRALS OF SYMMETRY TYPE  I J K L
  @TWOEL-I, TOTAL NUMBER OF 2-E INTEGRALS **********.
  @MOLECU-I, TWO ELECTRON INTEGRALS (CPU/WALL):    66765.40/    2185.39 SECONDS.
 @CHECKOUT-I, Total execution time (CPU/WALL):     66771.09/    2186.92 seconds.
--executable xvmol finished with status     0 in     2187.05 seconds (walltime).
 --invoking executable--
/home/gh.jones/software/cfour/testing/066a1b33/bin/xvmol2ja
 @GETMEM-I,  Allocated  378880 MB of main memory.
 @CHECKOUT-I, Total execution time (CPU/WALL):         1.16/       0.39 seconds.
--executable xvmol2ja finished with status     0 in        0.59 seconds (walltime).
 --invoking executable--
/home/gh.jones/software/cfour/testing/066a1b33/bin/xvscf
  -------------------------------------------------
  Self-Consistent-Field Program for HF calculations
  -------------------------------------------------
    Integrals from VMOL are used
  There are 1284 functions in the AO basis.

  There are 4 irreducible representations.

       Irrep        # of functions
         1                396
         2                342
         3                294
         4                252


  fetching occupation vector 
  Parameters for SCF calculation: 
        SCF reference function:   HF  
  Maximum number of iterations:  150
     Full symmetry point group: C2v 
     Computational point group: C2v 
        Initial density matrix: MOREAD                 
     SCF convergence tolerance: 10**(- 7)
  DIIS convergence acceleration:  ON
          Latest start for DIIS:   2
                     DIIS order:  10

     Alpha population by irrep:   8    4    2    1
      Beta population by irrep:   8    4    2    1


 @GETMEM-I,  Allocated     843 MB of main memory.
   Smallest overlap matrix eigenvalues 
     Symmetry    Eigenvalue    
         1      .3048159002D-06  (warning)   
         2      .5936610121D-06  (warning)   
         3      .2601159306D-04  (warning)   
         4      .1878374275D-04  (warning)   
 read in density matrix from initden.dat
 unsymmetric error:   1.3010426069826053E-018
  --------------------------------------------------------------------
  Iteration         Total Energy            Largest Density Difference
  --------------------------------------------------------------------
       0          -190.812078859531056              0.0000000000D+00
   final occupation vector 
     8  4  2  1
     8  4  2  1

  SCF has converged.

 Density matrix saved to file den.dat
 total electron number:   29.999999999998199     
     E(SCF)=      -190.812078859528725              0.1892977232D-07

  Eigenvector printing suppressed.

  @PRJDEN-I, Basis set contains h and/or higher angular momentum functions.
             Analysis of density matrix symmetry not available.
             Check irreps of the molecular orbitals in the full point group
             for presence of an asymmetric solution.


  ORBITAL EIGENVALUES (ALPHA)  (1H = 27.2113819 eV)

       MO #        E(hartree)               E(eV)           FULLSYM    COMPSYM
       ----   --------------------   --------------------   -------   ---------
    1     1         -20.5658598653        -559.6254673007      A1        A1 (1)
    2     2         -11.3479805843        -308.7942336981      A1        A1 (1)
    3     3         -11.2545161686        -306.2509377843      A1        A1 (1)
    4   397         -11.2540268349        -306.2376223398      B1        B1 (2)
    5     4          -1.4031486391         -38.1816135077      A1        A1 (1)
    6     5          -1.1559661465         -31.4554362996      A1        A1 (1)
    7   398          -0.8680716733         -23.6214298351      B1        B1 (2)
    8     6          -0.7605068761         -20.6944430582      A1        A1 (1)
    9   739          -0.6798656951         -18.5000850839      B2        B2 (3)
   10     7          -0.6737866234         -18.3346651420      A1        A1 (1)
   11   399          -0.6132980935         -16.6886886517      B1        B1 (2)
   12   ***          -0.5539196296         -15.0729185938      A2        A2 (4)
   13   740          -0.5190120149         -14.1230341594      B2        B2 (3)
   14     8          -0.4678824724         -12.7317286507      A1        A1 (1)
   15   400          -0.3906626648         -10.6304709749      B1        B1 (2)
  +++++++++++++++++++++++++++++++++++++++++++++++++++++++++++++++++++++++++++++
   16     9           0.0664741006           1.8088521392      A1        A1 (1)
   17   741           0.0807562282           2.1974885674      B2        B2 (3)
   18   401           0.0817456607           2.2244123928      B1        B1 (2)
   19    10           0.1103312911           3.0022669007      A1        A1 (1)
   20   ***           0.1229359776           3.3452578370      A2        A2 (4)
   21   742           0.1317841162           3.5860279161      B2        B2 (3)
   22    11           0.1540442322           4.1917564355      A1        A1 (1)
   23   402           0.1540961076           4.1931680359      B1        B1 (2)
   24    12           0.1701202544           4.6292072145      A1        A1 (1)
   25   743           0.1836103823           4.9962922374      B2        B2 (3)
   26   403           0.1967678869           5.3543261211      B1        B1 (2)
   27   404           0.2226486794           6.0585782490      B1        B1 (2)
   28   ***           0.2399781495           6.5301370796      A2        A2 (4)
   29   744           0.2456476811           6.6844128676      B2        B2 (3)
   30    13           0.2720897761           7.4039388140      A1        A1 (1)
   31   405           0.2846187506           7.7448695242      B1        B1 (2)
   32    14           0.2919741305           7.9450195757      A1        A1 (1)
   33    15           0.3109379736           8.4610519523      A1        A1 (1)
   34   745           0.3177900009           8.6475050850      B2        B2 (3)
   35   406           0.3413685490           9.2891099614      B1        B1 (2)
   36   ***           0.3552236269           9.6661257793      A2        A2 (4)
   37    16           0.3679976289          10.0137240243      A1        A1 (1)
   38   407           0.3840399529          10.4502578319      B1        B1 (2)
   39   746           0.3891162463          10.5883907906      B2        B2 (3)
   40    17           0.4039178385          10.9911625677      A1        A1 (1)
   41    18           0.4547700550          12.3749216514      A1        A1 (1)
   42   408           0.4589308238          12.4881419218      B1        B1 (2)
   43    19           0.4784720679          13.0198861773      A1        A1 (1)
   44   747           0.4943963242          13.4532071981      B2        B2 (3)
   45   409           0.5134767193          13.9724111171      B1        B1 (2)
   46   748           0.5163451354          14.0504646831      B2        B2 (3)
   47   ***           0.5338084664          14.5256660502      A2        A2 (4)
   48   ***           0.5526790073          15.0391595468      A2        A2 (4)
   49    20           0.5624066516          15.3038621910      A1        A1 (1)
   50   410           0.5733380221          15.6013198889      B1        B1 (2)
   51   ***           0.5795856624          15.7713268159      A2        A2 (4)
   52    21           0.5907869464          16.0761292326      A1        A1 (1)
   53   749           0.5955938580          16.2069319385      B2        B2 (3)
   54   411           0.6022770888          16.3887918856      B1        B1 (2)
   55    22           0.6287318709          17.1086630652      A1        A1 (1)
   56   750           0.6444717074          17.5369657677      B2        B2 (3)
   57   751           0.6555140900          17.8374442554      B2        B2 (3)
   58   412           0.6611514492          17.9908445910      B1        B1 (2)
   59    23           0.6630632373          18.0428669870      A1        A1 (1)
   60    24           0.6870788614          18.6963653059      A1        A1 (1)
   61   ***           0.6925402764          18.8449779571      A2        A2 (4)
   62   413           0.7031039783          19.1324308830      B1        B1 (2)
   63    25           0.7076590780          19.2563814416      A1        A1 (1)
   64   414           0.7273028822          19.7909164976      B1        B1 (2)
   65   415           0.7779226494          21.1683503171      B1        B1 (2)
   66    26           0.7836994794          21.3255458452      A1        A1 (1)
   67   ***           0.7884580410          21.4550328810      A2        A2 (4)
   68    27           0.7955986961          21.6493399745      A1        A1 (1)
   69   416           0.8115481705          22.0833472140      B1        B1 (2)
   70   752           0.8165997829          22.2208085675      B2        B2 (3)
   71   417           0.8319051547          22.6372888848      B1        B1 (2)
   72   753           0.8589383805          23.3729003165      B2        B2 (3)
   73   ***           0.8790025432          23.9188739123      A2        A2 (4)
   74    28           0.8834254631          24.0392276732      A1        A1 (1)
   75   754           0.8947332891          24.3469292473      B2        B2 (3)
   76    29           0.8969176312          24.4063682124      A1        A1 (1)
   77   418           0.9271871235          25.2300429281      B1        B1 (2)
   78   755           0.9615035280          26.1638397172      B2        B2 (3)
   79    30           0.9837078004          26.7680486542      A1        A1 (1)
   80   ***           0.9925484524          27.0086150114      A2        A2 (4)
   81    31           1.0861399916          29.5553701291      A1        A1 (1)
   82   ***           1.0941292829          29.7727697875      A2        A2 (4)
   83   419           1.1002279806          29.9387237795      B1        B1 (2)
   84   756           1.1419563178          31.0742095004      B2        B2 (3)
   85   420           1.1477384979          31.2315506098      B1        B1 (2)
   86   ***           1.1534572539          31.3871658627      A2        A2 (4)
   87    32           1.1556262995          31.4461885935      A1        A1 (1)
   88    33           1.1766476809          32.0182094308      A1        A1 (1)
   89   757           1.1999451174          32.6521648728      B2        B2 (3)
   90   421           1.2179154433          33.1411622732      B1        B1 (2)
   91   ***           1.2244208183          33.3181825165      A2        A2 (4)
   92    34           1.2246625854          33.3247613351      A1        A1 (1)
   93    35           1.2372121767          33.6662530550      A1        A1 (1)
   94   758           1.2481474901          33.9638180445      B2        B2 (3)
   95   422           1.2757977330          34.7162193653      B1        B1 (2)
   96    36           1.2886290746          35.0653779016      A1        A1 (1)
   97   ***           1.2980582763          35.3219595102      A2        A2 (4)
   98   423           1.3028438602          35.4521818609      B1        B1 (2)
   99   759           1.3108190671          35.6691982635      B2        B2 (3)
  100    37           1.3377765348          36.4027482116      A1        A1 (1)
  101   760           1.3392941397          36.4440443379      B2        B2 (3)
  102    38           1.3586349283          36.9703339245      A1        A1 (1)
  103   424           1.4043656007          38.2147287147      B1        B1 (2)
  104   ***           1.4150504143          38.5054772581      A2        A2 (4)
  105   761           1.4203855461          38.6506535680      B2        B2 (3)
  106    39           1.4204341567          38.6519763310      A1        A1 (1)
  107   425           1.4387988164          39.1517040983      B1        B1 (2)
  108    40           1.4707787135          40.0219212930      A1        A1 (1)
  109   ***           1.4761600820          40.1683557669      A2        A2 (4)
  110   762           1.4857224643          40.4285614033      B2        B2 (3)
  111   426           1.4903356326          40.5540920876      B1        B1 (2)
  112    41           1.5156016816          41.2416161953      A1        A1 (1)
  113   763           1.5197742040          41.3551562962      B2        B2 (3)
  114   427           1.5224201648          41.4271565475      B1        B1 (2)
  115   ***           1.5335468784          41.7299298001      A2        A2 (4)
  116   428           1.5426430492          41.9774491783      B1        B1 (2)
  117    42           1.5702673133          42.7291435769      A1        A1 (1)
  118   ***           1.6167230419          43.9932681506      A2        A2 (4)
  119   429           1.6362664324          44.5250708137      B1        B1 (2)
  120   764           1.6384003560          44.5831378257      B2        B2 (3)
  121    43           1.6410533520          44.6553295113      A1        A1 (1)
  122    44           1.6494751381          44.8844979498      A1        A1 (1)
  123   765           1.6868337555          45.9010775563      B2        B2 (3)
  124    45           1.6931536009          46.0730492819      A1        A1 (1)
  125   ***           1.7056535824          46.4131910545      A2        A2 (4)
  126   430           1.7144864713          46.6535461672      B1        B1 (2)
  127    46           1.7312752266          47.1103913993      A1        A1 (1)
  128   766           1.7455300792          47.4982856367      B2        B2 (3)
  129   431           1.7667974798          48.0770009977      B1        B1 (2)
  130    47           1.7906401553          48.7257931455      A1        A1 (1)
  131   767           1.8147622504          49.3821886891      B2        B2 (3)
  132   ***           1.8168052599          49.4377818000      A2        A2 (4)
  133   768           1.8222127167          49.5849261718      B2        B2 (3)
  134   432           1.8362266121          49.9662636317      B1        B1 (2)
  135    48           1.8620696349          50.6694879977      A1        A1 (1)
  136   433           1.8636758820          50.7131962008      B1        B1 (2)
  137    49           1.8682832097          50.8385679526      A1        A1 (1)
  138   ***           1.8842608337          51.2733411811      A2        A2 (4)
  139   769           1.9037238925          51.8029579080      B2        B2 (3)
  140   434           1.9166093002          52.1535876587      B1        B1 (2)
  141   435           1.9830055151          53.9603204201      B1        B1 (2)
  142   ***           1.9910218285          54.1784553871      A2        A2 (4)
  143    50           2.0088417909          54.6633611875      A1        A1 (1)
  144   436           2.0360224869          55.4029854873      B1        B1 (2)
  145   ***           2.0497120096          55.7754963174      A2        A2 (4)
  146    51           2.0507629784          55.8040946323      A1        A1 (1)
  147   770           2.0673236547          56.2547335199      B2        B2 (3)
  148   437           2.1087996793          57.3833534653      B1        B1 (2)
  149   771           2.1625131945          58.8449724411      B2        B2 (3)
  150    52           2.2069400575          60.0538887789      A1        A1 (1)
  151   772           2.2089621124          60.1089116873      B2        B2 (3)
  152   ***           2.2180284314          60.3556187545      A2        A2 (4)
  153   438           2.2443819343          61.0727339879      B1        B1 (2)
  154   ***           2.2765798844          61.9488847053      A2        A2 (4)
  155   439           2.3013672262          62.6233825288      B1        B1 (2)
  156   773           2.3065609814          62.7647117849      B2        B2 (3)
  157    53           2.3084525423          62.8161837733      A1        A1 (1)
  158   440           2.3241892800          63.2444021515      B1        B1 (2)
  159   774           2.3418136464          63.7239855159      B2        B2 (3)
  160    54           2.3598520283          64.2148348165      A1        A1 (1)
  161    55           2.4164843421          65.7558783364      A1        A1 (1)
  162   775           2.4182826372          65.8048124313      B2        B2 (3)
  163   441           2.4524499759          66.7345529337      B1        B1 (2)
  164   ***           2.4590277040          66.9135420034      A2        A2 (4)
  165    56           2.4919002892          67.8080504765      A1        A1 (1)
  166   442           2.5525179490          69.4575407661      B1        B1 (2)
  167    57           2.5789421436          70.1765796184      A1        A1 (1)
  168   776           2.6084261931          70.9788813506      B2        B2 (3)
  169   ***           2.6394920843          71.8242271793      A2        A2 (4)
  170    58           2.6489009478          72.0802553570      A1        A1 (1)
  171    59           2.6960032561          73.3619742590      A1        A1 (1)
  172   443           2.7015696089          73.5134424114      B1        B1 (2)
  173   444           2.7306290962          74.3041912187      B1        B1 (2)
  174    60           2.7322987621          74.3496251352      A1        A1 (1)
  175   ***           2.7343222160          74.4046861117      A2        A2 (4)
  176    61           2.7954789040          76.0688441051      A1        A1 (1)
  177   777           2.7971603295          76.1145980159      B2        B2 (3)
  178   445           2.8020773199          76.2483961210      B1        B1 (2)
  179   ***           2.8265652768          76.9147472667      A2        A2 (4)
  180    62           2.8394907512          77.2664672883      A1        A1 (1)
  181   778           2.8534718860          77.6469132864      B2        B2 (3)
  182   ***           2.8727592425          78.1717489108      A2        A2 (4)
  183   779           2.8897216257          78.6333187995      B2        B2 (3)
  184    63           2.8914915876          78.6814819085      A1        A1 (1)
  185    64           2.9286855745          79.6935816896      A1        A1 (1)
  186   446           2.9295475837          79.7170381526      B1        B1 (2)
  187   447           2.9470824150          80.1941851429      B1        B1 (2)
  188   780           2.9522675201          80.3352790174      B2        B2 (3)
  189   ***           2.9653268694          80.6906419588      A2        A2 (4)
  190    65           2.9698855792          80.8146907530      A1        A1 (1)
  191   781           3.0070878166          81.8270150433      B2        B2 (3)
  192   448           3.0415893635          82.7658498130      B1        B1 (2)
  193    66           3.0473301201          82.9220637333      A1        A1 (1)
  194   782           3.0601112255          83.2698552750      B2        B2 (3)
  195    67           3.0822178597          83.8714073402      A1        A1 (1)
  196   ***           3.1047901374          84.4856302093      A2        A2 (4)
  197   ***           3.1252749020          85.0430489633      A2        A2 (4)
  198    68           3.1287549489          85.1377458466      A1        A1 (1)
  199   449           3.1560315619          85.8799801816      B1        B1 (2)
  200   783           3.1640231913          86.0974434602      B2        B2 (3)
  201   ***           3.1832828791          86.6215261817      A2        A2 (4)
  202   784           3.2025633530          87.1461745203      B2        B2 (3)
  203   450           3.2073757195          87.2771256621      B1        B1 (2)
  204   ***           3.2109704316          87.3749427460      A2        A2 (4)
  205    69           3.2324402690          87.9591666932      A1        A1 (1)
  206   451           3.2648508635          88.8411037570      B1        B1 (2)
  207   452           3.2899910745          89.5252036405      B1        B1 (2)
  208    70           3.3124453514          90.1362155463      A1        A1 (1)
  209    71           3.3620111685          91.4849699243      A1        A1 (1)
  210   785           3.3724794594          91.7698265855      B2        B2 (3)
  211   453           3.3885846070          92.2080699085      B1        B1 (2)
  212   ***           3.3926996071          92.3200447479      A2        A2 (4)
  213   ***           3.4206253074          93.0799416446      A2        A2 (4)
  214   786           3.4358636629          93.4945983550      B2        B2 (3)
  215    72           3.4417195029          93.6539438530      A1        A1 (1)
  216    73           3.4511438166          93.9103924522      A1        A1 (1)
  217   454           3.4649560409          94.2862421644      B1        B1 (2)
  218   ***           3.4988129291          95.2075348787      A2        A2 (4)
  219   787           3.5016435450          95.2845598491      B2        B2 (3)
  220   455           3.5335542712          96.1528948073      B1        B1 (2)
  221    74           3.5770384376          97.3361590675      A1        A1 (1)
  222   788           3.5913998187          97.7269520932      B2        B2 (3)
  223   456           3.6203165008          98.5138149737      B1        B1 (2)
  224   789           3.6325148835          98.8457498252      B2        B2 (3)
  225    75           3.6561416575          99.4886669948      A1        A1 (1)
  226   790           3.6754401167         100.0138047374      B2        B2 (3)
  227   791           3.7002208103         100.6881216569      B2        B2 (3)
  228   457           3.7107991591         100.9759731444      B1        B1 (2)
  229    76           3.7197886109         101.2205885523      A1        A1 (1)
  230   ***           3.7657420343         102.4710447070      A2        A2 (4)
  231    77           3.7775094263         102.7912517044      A1        A1 (1)
  232   458           3.7965717468         103.3099637889      B1        B1 (2)
  233   ***           3.8322697027         104.2813544992      A2        A2 (4)
  234   459           3.8412228253         104.5249813378      B1        B1 (2)
  235   ***           3.8543171956         104.8812972496      A2        A2 (4)
  236   792           3.8594121130         105.0199369933      B2        B2 (3)
  237    78           3.9272670712         106.8663641753      A1        A1 (1)
  238   460           3.9581442378         107.7065745477      B1        B1 (2)
  239    79           3.9720621522         108.0853002319      A1        A1 (1)
  240   ***           3.9814837930         108.3416760992      A2        A2 (4)
  241   793           3.9907893356         108.5948927709      B2        B2 (3)
  242    80           3.9967493343         108.7570725726      A1        A1 (1)
  243   ***           4.0092263522         109.0965894735      A2        A2 (4)
  244   461           4.0194417553         109.3745647076      B1        B1 (2)
  245    81           4.0604048519         110.4892271739      A1        A1 (1)
  246   462           4.0670268924         110.6694220466      B1        B1 (2)
  247   463           4.0868037823         111.2075785524      B1        B1 (2)
  248    82           4.1333782023         112.4749328806      A1        A1 (1)
  249   794           4.1552054336         113.0688820093      B2        B2 (3)
  250   ***           4.1748841161         113.6043661543      A2        A2 (4)
  251   795           4.2325196668         115.1727091354      B2        B2 (3)
  252    83           4.2392504738         115.3558636947      A1        A1 (1)
  253   464           4.2430005254         115.4579077819      B1        B1 (2)
  254   465           4.2727693875         116.2679596575      B1        B1 (2)
  255   796           4.3130267525         117.3634181929      B2        B2 (3)
  256   797           4.3265702548         117.7319556061      B2        B2 (3)
  257    84           4.3303220620         117.8340474631      A1        A1 (1)
  258   ***           4.3324831074         117.8928524951      A2        A2 (4)
  259    85           4.3562708988         118.5401511729      A1        A1 (1)
  260    86           4.4020001882         119.7845083319      A1        A1 (1)
  261   466           4.4024212513         119.7959660419      B1        B1 (2)
  262   798           4.4063156016         119.9019366947      B2        B2 (3)
  263   467           4.4376140542         120.7536108421      B1        B1 (2)
  264   ***           4.4473301887         121.0180002886      A2        A2 (4)
  265    87           4.5089233231         122.6940345906      A1        A1 (1)
  266   ***           4.5129324838         122.8031293941      A2        A2 (4)
  267   799           4.5333280248         123.3581202514      B2        B2 (3)
  268   468           4.5630261806         124.1662481104      B1        B1 (2)
  269    88           4.5988505012         125.1410773788      A1        A1 (1)
  270   469           4.6022617244         125.2339014769      B1        B1 (2)
  271   ***           4.6345340401         126.1120757847      A2        A2 (4)
  272    89           4.6574819286         126.7365195434      A1        A1 (1)
  273   470           4.6870920403         127.5422516011      B1        B1 (2)
  274    90           4.6919098186         127.6733500055      A1        A1 (1)
  275   ***           4.6994761340         127.8792399062      A2        A2 (4)
  276   800           4.7034631947         127.9877333353      B2        B2 (3)
  277   471           4.7096478182         128.1560254883      B1        B1 (2)
  278   801           4.7384696005         128.9403060150      B2        B2 (3)
  279    91           4.7522917676         129.3164262818      A1        A1 (1)
  280   ***           4.7725526381         129.8677525660      A2        A2 (4)
  281   802           4.7837556777         130.1726027575      B2        B2 (3)
  282   472           4.8046354315         130.7407697105      B1        B1 (2)
  283   ***           4.8788740287         132.7609045331      A2        A2 (4)
  284    92           4.8917856247         133.1122469031      A1        A1 (1)
  285   ***           4.8993373949         133.3177410069      A2        A2 (4)
  286    93           4.9921048314         135.8420711499      A1        A1 (1)
  287   803           5.0003013779         136.0651105081      B2        B2 (3)
  288   473           5.0234835420         136.6959292297      B1        B1 (2)
  289   ***           5.0269050454         136.7890330639      A2        A2 (4)
  290   474           5.0579750300         137.6344902823      B1        B1 (2)
  291    94           5.1157107799         139.2055598239      A1        A1 (1)
  292   804           5.1168985669         139.2378811494      B2        B2 (3)
  293   475           5.1231968120         139.4092651002      B1        B1 (2)
  294    95           5.1439117730         139.9729478167      A1        A1 (1)
  295   476           5.1903123554         141.2355717852      B1        B1 (2)
  296    96           5.2041984220         141.6134308467      A1        A1 (1)
  297   805           5.2675184095         143.3364552103      B2        B2 (3)
  298   806           5.2856822719         143.8307190066      B2        B2 (3)
  299   477           5.3145371890         144.6159011770      B1        B1 (2)
  300    97           5.3485418947         145.5412162113      A1        A1 (1)
  301   ***           5.3617754235         145.9013188175      A2        A2 (4)
  302   807           5.3740405906         146.2350709628      B2        B2 (3)
  303   ***           5.3820443194         146.4528634830      A2        A2 (4)
  304    98           5.4274443276         147.6882604468      A1        A1 (1)
  305   808           5.4469385930         148.2187263482      B2        B2 (3)
  306   478           5.4565841805         148.4811961125      B1        B1 (2)
  307   809           5.5116974036         149.9809030757      B2        B2 (3)
  308   ***           5.5375425489         150.6841851956      A2        A2 (4)
  309    99           5.5651820053         151.4362929988      A1        A1 (1)
  310   100           5.5786521336         151.8028338051      A1        A1 (1)
  311   479           5.6025058492         152.4519263693      B1        B1 (2)
  312   ***           5.6342173111         153.3148390712      A2        A2 (4)
  313   480           5.6743024180         154.4056102232      B1        B1 (2)
  314   810           5.6978341653         155.0459415869      B2        B2 (3)
  315   101           5.7352682219         156.0645739968      A1        A1 (1)
  316   811           5.7648593526         156.8697895574      B2        B2 (3)
  317   ***           5.7664461436         156.9129683339      A2        A2 (4)
  318   481           5.7699962136         157.0095706437      B1        B1 (2)
  319   102           5.7820141425         157.3365950979      A1        A1 (1)
  320   103           5.7920883883         157.6107292461      A1        A1 (1)
  321   482           5.7994683535         157.8115482987      B1        B1 (2)
  322   483           5.8535223252         159.2824315653      B1        B1 (2)
  323   812           5.8912907972         160.3101638840      B2        B2 (3)
  324   104           5.9018323172         160.5970132091      A1        A1 (1)
  325   ***           5.9148272410         160.9506230446      A2        A2 (4)
  326   105           5.9305495395         161.3784485125      A1        A1 (1)
  327   ***           5.9365976853         161.5430269183      A2        A2 (4)
  328   813           5.9625193049         162.2483900100      B2        B2 (3)
  329   ***           6.0064407466         163.4435531348      A2        A2 (4)
  330   106           6.0142243621         163.6553560687      A1        A1 (1)
  331   484           6.0227279802         163.8867512677      B1        B1 (2)
  332   814           6.0615113370         164.9421000011      B2        B2 (3)
  333   485           6.0688415914         165.1415663549      B1        B1 (2)
  334   107           6.1008616129         166.0128753877      A1        A1 (1)
  335   815           6.1456912330         167.2327513029      B2        B2 (3)
  336   108           6.1556756215         167.5044403118      A1        A1 (1)
  337   486           6.1936840881         168.5387032108      B1        B1 (2)
  338   109           6.2322915619         169.5892659267      A1        A1 (1)
  339   816           6.2653031646         170.4875572534      B2        B2 (3)
  340   ***           6.2954205130         171.3070919242      A2        A2 (4)
  341   487           6.3182216617         171.9275426907      B1        B1 (2)
  342   817           6.3337052739         172.3488731751      B2        B2 (3)
  343   488           6.3676313591         173.2720488354      B1        B1 (2)
  344   110           6.4214625716         174.7368705188      A1        A1 (1)
  345   ***           6.4218125656         174.7463943404      A2        A2 (4)
  346   818           6.4493749685         175.4964054120      B2        B2 (3)
  347   489           6.5156097101         177.2987442624      B1        B1 (2)
  348   111           6.5294613171         177.6756656306      A1        A1 (1)
  349   ***           6.5367188258         177.8731524713      A2        A2 (4)
  350   112           6.5867700854         179.2351164100      A1        A1 (1)
  351   819           6.6105427744         179.8820041300      B2        B2 (3)
  352   ***           6.6535957022         181.0535337918      A2        A2 (4)
  353   490           6.6589266003         181.1985948965      B1        B1 (2)
  354   113           6.6715777224         181.5428494110      A1        A1 (1)
  355   820           6.6784700725         181.7303997814      B2        B2 (3)
  356   114           6.7281013100         183.0809343407      A1        A1 (1)
  357   ***           6.7543508150         183.7952196469      A2        A2 (4)
  358   491           6.7728429745         184.2984168624      B1        B1 (2)
  359   115           6.8277929638         185.7936820080      A1        A1 (1)
  360   492           6.8331905332         185.9405573299      B1        B1 (2)
  361   821           6.8623261133         186.7333767277      B2        B2 (3)
  362   116           6.8914151311         187.5249291009      A1        A1 (1)
  363   822           6.9041267584         187.8708300439      B2        B2 (3)
  364   493           6.9284748449         188.5333751258      B1        B1 (2)
  365   ***           6.9513811224         189.1566865924      A2        A2 (4)
  366   ***           7.0150440168         190.8890419241      A2        A2 (4)
  367   823           7.0400013670         191.5681659114      B2        B2 (3)
  368   494           7.0589096218         192.0826856545      B1        B1 (2)
  369   824           7.0919538583         192.9818649963      B2        B2 (3)
  370   117           7.0999530520         193.1995341098      A1        A1 (1)
  371   ***           7.1111574927         193.5044224247      A2        A2 (4)
  372   495           7.1340983723         194.1286754611      B1        B1 (2)
  373   118           7.1503135509         194.5699128804      A1        A1 (1)
  374   825           7.1903201196         195.6585468997      B2        B2 (3)
  375   ***           7.2064047141         196.0962309436      A2        A2 (4)
  376   496           7.2233887908         196.5583911406      B1        B1 (2)
  377   497           7.2475611057         197.2161532341      B1        B1 (2)
  378   826           7.2492688877         197.2626243432      B2        B2 (3)
  379   119           7.2637448424         197.6565350737      A1        A1 (1)
  380   827           7.2672347594         197.7515005391      B2        B2 (3)
  381   498           7.2929447080         198.4511037698      B1        B1 (2)
  382   120           7.2986339547         198.6059160340      A1        A1 (1)
  383   ***           7.3024020974         198.7084524042      A2        A2 (4)
  384   499           7.3876310824         201.0276508659      B1        B1 (2)
  385   ***           7.4126394366         201.7081627429      A2        A2 (4)
  386   500           7.4358522465         202.3398153769      B1        B1 (2)
  387   828           7.4368902201         202.3680600745      B2        B2 (3)
  388   121           7.4563602689         202.8978670091      A1        A1 (1)
  389   829           7.4745145320         203.3918695953      B2        B2 (3)
  390   ***           7.4780850331         203.4890278637      A2        A2 (4)
  391   122           7.5031677531         204.1715633377      A1        A1 (1)
  392   123           7.5682565498         205.9427194425      A1        A1 (1)
  393   501           7.6231061938         207.4352540546      B1        B1 (2)
  394   ***           7.6431316906         207.9801754943      A2        A2 (4)
  395   830           7.6538481050         208.2717839397      B2        B2 (3)
  396   124           7.7031961969         209.6146137162      A1        A1 (1)
  397   125           7.7382009263         210.5671407781      A1        A1 (1)
  398   831           7.7413563061         210.6530030210      B2        B2 (3)
  399   ***           7.7690896841         211.4076665625      A2        A2 (4)
  400   126           7.7736678623         211.5322451190      A1        A1 (1)
  401   502           7.7844518634         211.8256926910      B1        B1 (2)
  402   127           7.8433381896         213.4280710025      A1        A1 (1)
  403   503           7.8973275979         214.8971974123      B1        B1 (2)
  404   ***           7.9063048044         215.1414796075      A2        A2 (4)
  405   832           7.9063791580         215.1435028703      B2        B2 (3)
  406   128           7.9202749172         215.5216256818      A1        A1 (1)
  407   504           7.9491024700         216.3060632313      B1        B1 (2)
  408   ***           7.9572923560         216.5289213456      A2        A2 (4)
  409   129           7.9947371700         217.5478464796      A1        A1 (1)
  410   ***           8.0090295063         217.9367607021      A2        A2 (4)
  411   833           8.0329472677         218.5875960412      B2        B2 (3)
  412   505           8.0377107825         218.7172178631      B1        B1 (2)
  413   506           8.0991744529         220.3897292709      B1        B1 (2)
  414   ***           8.1704776029         222.3299865195      A2        A2 (4)
  415   130           8.1768217867         222.5026205280      A1        A1 (1)
  416   ***           8.2147538225         223.5348036416      A2        A2 (4)
  417   834           8.2538889453         224.5997244137      B2        B2 (3)
  418   507           8.2831142949         225.3949865642      B1        B1 (2)
  419   835           8.3255674384         226.5501952641      B2        B2 (3)
  420   131           8.3297658816         226.6644407063      A1        A1 (1)
  421   508           8.3675588317         227.6928391040      B1        B1 (2)
  422   ***           8.4531303944         230.0213595801      A2        A2 (4)
  423   132           8.4571851897         230.1316961630      A1        A1 (1)
  424   509           8.4648942329         230.3414698807      B1        B1 (2)
  425   133           8.5126968064         231.6422439646      A1        A1 (1)
  426   836           8.5855550284         233.6248168709      B2        B2 (3)
  427   510           8.5912546477         233.7799113873      B1        B1 (2)
  428   ***           8.5955473831         233.8967226498      A2        A2 (4)
  429   134           8.6212315175         234.5956234415      A1        A1 (1)
  430   837           8.6742037950         236.0370723162      B2        B2 (3)
  431   511           8.6880685115         236.4143504124      B1        B1 (2)
  432   135           8.7120146822         237.0659588070      A1        A1 (1)
  433   838           8.7676264444         238.5792317080      B2        B2 (3)
  434   136           8.7803916352         238.9265901904      A1        A1 (1)
  435   137           8.8176356856         239.9400522705      A1        A1 (1)
  436   ***           8.8261007042         240.1703971245      A2        A2 (4)
  437   512           8.8391068409         240.5243120767      B1        B1 (2)
  438   138           8.9258321078         242.8842264368      A1        A1 (1)
  439   839           8.9413593210         243.3067433660      B2        B2 (3)
  440   513           8.9503717094         243.5519829070      B1        B1 (2)
  441   514           8.9756087602         244.2387179354      B1        B1 (2)
  442   840           8.9797949328         244.3526294767      B2        B2 (3)
  443   ***           9.0249995063         245.5827083904      A2        A2 (4)
  444   139           9.0338659778         245.8239773345      A1        A1 (1)
  445   515           9.0556555663         246.4169021471      B1        B1 (2)
  446   841           9.1438199777         248.8159776185      B2        B2 (3)
  447   140           9.1545763774         249.1086741175      A1        A1 (1)
  448   141           9.1665156260         249.4335575712      A1        A1 (1)
  449   842           9.1740545070         249.6387009420      B2        B2 (3)
  450   ***           9.1875515244         250.0059734377      A2        A2 (4)
  451   516           9.2047971166         250.4752498327      B1        B1 (2)
  452   517           9.2129652377         250.6975156970      B1        B1 (2)
  453   518           9.2582585743         251.9300099757      B1        B1 (2)
  454   142           9.2746606309         252.3763326020      A1        A1 (1)
  455   143           9.2934042614         252.8863726906      A1        A1 (1)
  456   843           9.3002233007         253.0719281745      B2        B2 (3)
  457   ***           9.3035528281         253.1625292159      A2        A2 (4)
  458   ***           9.3213234536         253.6460924932      A2        A2 (4)
  459   519           9.3460426043         254.3187347431      B1        B1 (2)
  460   844           9.4152060463         256.2007675789      B2        B2 (3)
  461   ***           9.4155081336         256.2089877929      A2        A2 (4)
  462   ***           9.4587828409         257.3865523790      A2        A2 (4)
  463   144           9.4638871571         257.5254478756      A1        A1 (1)
  464   845           9.4674162755         257.6214800652      B2        B2 (3)
  465   520           9.4927091293         258.3097335713      B1        B1 (2)
  466   846           9.5107533835         258.8007426639      B2        B2 (3)
  467   145           9.5286982055         259.2890460673      A1        A1 (1)
  468   ***           9.5608896656         260.1650201831      A2        A2 (4)
  469   521           9.5634757037         260.2353898522      B1        B1 (2)
  470   146           9.6089550171         261.4729448202      A1        A1 (1)
  471   847           9.6269064435         261.9614279396      B2        B2 (3)
  472   ***           9.6314996007         262.0864140951      A2        A2 (4)
  473   522           9.6481398881         262.5392193098      B1        B1 (2)
  474   147           9.6636421554         262.9610574259      A1        A1 (1)
  475   523           9.7424513652         265.1055649315      B1        B1 (2)
  476   148           9.7468712759         265.2258368094      A1        A1 (1)
  477   848           9.8098488664         266.9395440780      B2        B2 (3)
  478   ***           9.8175374816         267.1487619226      A2        A2 (4)
  479   149           9.8512059170         268.0649265770      A1        A1 (1)
  480   524           9.8546857860         268.1596186212      B1        B1 (2)
  481   ***           9.8853258320         268.9933766147      A2        A2 (4)
  482   849           9.9328287749         270.2859973372      B2        B2 (3)
  483   ***           9.9387162820         270.4462045406      A2        A2 (4)
  484   850           9.9636522655         271.1247471126      B2        B2 (3)
  485   525          10.0006265278         272.1308678847      B1        B1 (2)
  486   526          10.0572947125         273.6728874998      B1        B1 (2)
  487   851          10.0752940233         274.1626736224      B2        B2 (3)
  488   150          10.1333427425         275.7422594885      A1        A1 (1)
  489   852          10.1636759241         276.5676672787      B2        B2 (3)
  490   ***          10.1715784555         276.7827060793      A2        A2 (4)
  491   151          10.1859331817         277.1733180169      A1        A1 (1)
  492   527          10.2342274091         278.4874706824      B1        B1 (2)
  493   152          10.2990832480         280.2522876836      A1        A1 (1)
  494   ***          10.3495764961         281.6262787426      A2        A2 (4)
  495   153          10.3884221563         282.6833228372      A1        A1 (1)
  496   ***          10.4206047938         283.5590568778      A2        A2 (4)
  497   528          10.4222926178         283.6049849026      B1        B1 (2)
  498   154          10.4237153425         283.6436992069      A1        A1 (1)
  499   853          10.4447616103         284.2163972372      B2        B2 (3)
  500   155          10.4777737547         285.1147033069      A1        A1 (1)
  501   529          10.5332904776         286.6253900560      B1        B1 (2)
  502   ***          10.5389341057         286.7789609767      A2        A2 (4)
  503   530          10.5756732671         287.7786843302      B1        B1 (2)
  504   854          10.5862054103         288.0652785013      B2        B2 (3)
  505   855          10.6599291580         290.0714035548      B2        B2 (3)
  506   ***          10.6642490757         290.1889544854      A2        A2 (4)
  507   156          10.7313371207         292.0145129002      A1        A1 (1)
  508   531          10.7458097716         292.4083337319      B1        B1 (2)
  509   157          10.7742209468         293.1814410708      A1        A1 (1)
  510   532          10.8538183528         295.3473964854      B1        B1 (2)
  511   ***          10.8668919583         295.7031473589      A2        A2 (4)
  512   856          10.8786665538         296.0235503739      B2        B2 (3)
  513   158          10.9028383653         296.6812987684      A1        A1 (1)
  514   857          11.0235504721         299.9660420080      B2        B2 (3)
  515   159          11.0952403291         301.9168220864      A1        A1 (1)
  516   858          11.0958907525         301.9345210059      B2        B2 (3)
  517   533          11.1008791837         302.0702631121      B1        B1 (2)
  518   ***          11.1532560062         303.4955088335      A2        A2 (4)
  519   534          11.1611396423         303.7100334666      B1        B1 (2)
  520   859          11.2059867421         304.9303850264      B2        B2 (3)
  521   160          11.2974685932         307.4197326149      A1        A1 (1)
  522   860          11.2986605301         307.4521668657      B2        B2 (3)
  523   161          11.3713159494         309.4292212290      A1        A1 (1)
  524   535          11.3730506680         309.4764253198      B1        B1 (2)
  525   ***          11.3792644988         309.6455122436      A2        A2 (4)
  526   861          11.4504661546         311.5830076913      B2        B2 (3)
  527   162          11.4564593308         311.7460902986      A1        A1 (1)
  528   ***          11.5514705906         314.3314779738      A2        A2 (4)
  529   536          11.5695725446         314.8240571578      B1        B1 (2)
  530   862          11.5927616738         315.4550654087      B2        B2 (3)
  531   537          11.6200393143         316.1973277044      B1        B1 (2)
  532   ***          11.6495493383         317.0003362367      A2        A2 (4)
  533   163          11.6689802548         317.5290783261      A1        A1 (1)
  534   538          11.7759375801         320.4395349559      B1        B1 (2)
  535   ***          11.7869210782         320.7384111170      A2        A2 (4)
  536   164          11.7889619940         320.7939472556      A1        A1 (1)
  537   863          11.8062459347         321.2642671670      B2        B2 (3)
  538   165          11.8437345303         322.2843836608      A1        A1 (1)
  539   539          11.8954623205         323.6919683158      B1        B1 (2)
  540   ***          11.9288875319         324.6015145079      A2        A2 (4)
  541   ***          11.9910732841         326.2936747612      A2        A2 (4)
  542   166          12.0061841254         326.7048616345      A1        A1 (1)
  543   540          12.0177710907         327.0201589728      B1        B1 (2)
  544   ***          12.0391254433         327.6012404176      A2        A2 (4)
  545   167          12.0399475544         327.6236111973      A1        A1 (1)
  546   541          12.0461962376         327.7936465019      B1        B1 (2)
  547   864          12.0753272454         328.5863414796      B2        B2 (3)
  548   865          12.1298593901         330.0702364974      B2        B2 (3)
  549   168          12.1670622535         331.0825778202      A1        A1 (1)
  550   542          12.2348294245         332.9266161918      B1        B1 (2)
  551   169          12.3048178124         334.8310969464      A1        A1 (1)
  552   866          12.3252196447         335.3862589949      B2        B2 (3)
  553   170          12.3985994290         337.3830243325      A1        A1 (1)
  554   543          12.4502262628         338.7878618230      B1        B1 (2)
  555   171          12.4595569542         339.0417628317      A1        A1 (1)
  556   ***          12.5015902614         340.1855472072      A2        A2 (4)
  557   ***          12.5558292110         341.6614639786      A2        A2 (4)
  558   867          12.5703276331         342.0559860812      B2        B2 (3)
  559   172          12.5758650107         342.2066657763      A1        A1 (1)
  560   868          12.6044579297         342.9847186151      B2        B2 (3)
  561   544          12.6414558280         343.9914825567      B1        B1 (2)
  562   869          12.7001532548         345.5887206555      B2        B2 (3)
  563   545          12.7111261471         345.8873082184      B1        B1 (2)
  564   173          12.7719799681         347.5432247822      A1        A1 (1)
  565   ***          12.7760905877         347.6550804232      A2        A2 (4)
  566   546          12.7799051112         347.7588788782      B1        B1 (2)
  567   174          12.8459744110         349.5567158275      A1        A1 (1)
  568   547          12.8649907256         350.0741760286      B1        B1 (2)
  569   870          12.8855652137         350.6340362805      B2        B2 (3)
  570   ***          12.9029130832         351.1060957828      A2        A2 (4)
  571   175          12.9585042125         352.6188072350      A1        A1 (1)
  572   548          13.0287856424         354.5312620663      B1        B1 (2)
  573   871          13.0428031642         354.9126982058      B2        B2 (3)
  574   872          13.1026751481         356.5418976248      B2        B2 (3)
  575   549          13.2305119221         360.0205129054      B1        B1 (2)
  576   176          13.2596276240         360.8127913894      A1        A1 (1)
  577   177          13.2639147026         360.9294487232      A1        A1 (1)
  578   ***          13.3472645890         363.1975143155      A2        A2 (4)
  579   873          13.4166257675         365.0849278336      B2        B2 (3)
  580   178          13.4457471996         365.8773622450      A1        A1 (1)
  581   ***          13.4536409042         366.0921608552      A2        A2 (4)
  582   550          13.4551746212         366.1338954131      B1        B1 (2)
  583   874          13.4605848629         366.2811155664      B2        B2 (3)
  584   551          13.5693177260         369.2398870315      B1        B1 (2)
  585   ***          13.5816178843         369.5745913360      A2        A2 (4)
  586   179          13.6237215016         370.7202889466      A1        A1 (1)
  587   180          13.6538128337         371.5391156787      A1        A1 (1)
  588   875          13.7468573377         374.0709852132      B2        B2 (3)
  589   552          13.7547711128         374.2863299677      B1        B1 (2)
  590   ***          13.7819331752         375.0254472216      A2        A2 (4)
  591   181          13.8469803022         376.7954694368      A1        A1 (1)
  592   876          13.8886488462         377.9293281036      B2        B2 (3)
  593   553          13.9589109200         379.8412562284      B1        B1 (2)
  594   182          14.0277534482         381.7145565542      A1        A1 (1)
  595   ***          14.0289698612         381.7476568330      A2        A2 (4)
  596   877          14.0461371748         382.2148031607      B2        B2 (3)
  597   183          14.0678241566         382.8049359032      A1        A1 (1)
  598   554          14.0982098940         383.6317738098      B1        B1 (2)
  599   878          14.1106977383         383.9715853113      B2        B2 (3)
  600   ***          14.1767730548         385.7695859834      A2        A2 (4)
  601   879          14.2536734685         387.8621525110      B2        B2 (3)
  602   555          14.2920207497         388.9056350233      B1        B1 (2)
  603   ***          14.3233370570         389.7577950224      A2        A2 (4)
  604   556          14.3297111843         389.9312438359      B1        B1 (2)
  605   184          14.3339820147         390.0474590315      A1        A1 (1)
  606   557          14.3843755321         391.4187362806      B1        B1 (2)
  607   185          14.4114301957         392.1549310640      A1        A1 (1)
  608   880          14.4127060592         392.1896490723      B2        B2 (3)
  609   186          14.4578912453         393.4192004308      A1        A1 (1)
  610   ***          14.5279464820         395.3255002303      A2        A2 (4)
  611   881          14.6078090413         397.4986708322      B2        B2 (3)
  612   558          14.6128864467         397.6368340496      B1        B1 (2)
  613   ***          14.6316400495         398.1471454986      A2        A2 (4)
  614   187          14.6741088233         399.3027795216      A1        A1 (1)
  615   559          14.6788408479         399.4315444504      B1        B1 (2)
  616   882          14.7160944439         400.4452662801      B2        B2 (3)
  617   560          14.7912266341         402.4897170002      B1        B1 (2)
  618   ***          14.8001025974         402.7312442293      A2        A2 (4)
  619   ***          14.8069121651         402.9165419754      A2        A2 (4)
  620   188          14.8097158551         402.9928342549      A1        A1 (1)
  621   189          14.8747431265         404.7623161732      A1        A1 (1)
  622   561          14.8909838686         405.2042492096      B1        B1 (2)
  623   883          14.9427446386         406.6127312907      B2        B2 (3)
  624   ***          14.9820576948         407.6824938774      A2        A2 (4)
  625   562          15.0218743060         408.7659588906      B1        B1 (2)
  626   ***          15.0695303756         410.0627464011      A2        A2 (4)
  627   563          15.0770643249         410.2677555717      B1        B1 (2)
  628   190          15.1088509232         411.1327128387      A1        A1 (1)
  629   884          15.1150149845         411.3004454662      B2        B2 (3)
  630   885          15.1447144204         412.1086081588      B2        B2 (3)
  631   191          15.2413492061         414.7381742178      A1        A1 (1)
  632   192          15.3007952529         416.3557833033      A1        A1 (1)
  633   564          15.3721458276         418.2973310392      B1        B1 (2)
  634   193          15.3773364122         418.4385740211      A1        A1 (1)
  635   ***          15.3998316192         419.0506996901      A2        A2 (4)
  636   565          15.4020552427         419.1112075583      B1        B1 (2)
  637   194          15.4059546161         419.2173148967      A1        A1 (1)
  638   886          15.4242164166         419.7142437257      B2        B2 (3)
  639   566          15.5693474817         423.6634605662      B1        B1 (2)
  640   887          15.6013116280         424.5332491583      B2        B2 (3)
  641   567          15.6506566905         425.8759964987      B1        B1 (2)
  642   ***          15.6959716975         427.1090804613      A2        A2 (4)
  643   ***          15.7222919493         427.8252908844      A2        A2 (4)
  644   195          15.7386255178         428.2697498565      A1        A1 (1)
  645   568          15.8037747877         430.0425515208      B1        B1 (2)
  646   888          15.8177599494         430.4231070971      B2        B2 (3)
  647   196          15.8352599916         430.8993074303      A1        A1 (1)
  648   569          15.8771381570         432.0388701821      B1        B1 (2)
  649   889          15.9860429570         435.0023202872      B2        B2 (3)
  650   197          16.0002368591         435.3885559777      A1        A1 (1)
  651   ***          16.0433243289         436.5610255767      A2        A2 (4)
  652   ***          16.0984326194         438.0605983150      A2        A2 (4)
  653   570          16.1610189071         439.7636576919      B1        B1 (2)
  654   ***          16.2878762730         443.2156219260      A2        A2 (4)
  655   198          16.3525033511         444.9742140312      A1        A1 (1)
  656   199          16.3589508590         445.1496596299      A1        A1 (1)
  657   890          16.3744287196         445.5708336064      B2        B2 (3)
  658   ***          16.3880756301         445.9421848984      A2        A2 (4)
  659   571          16.4236910547         446.9113298208      B1        B1 (2)
  660   200          16.4478001524         447.5673716850      A1        A1 (1)
  661   891          16.5081314665         449.2090701163      B2        B2 (3)
  662   892          16.6647493962         453.4708604162      B2        B2 (3)
  663   572          16.6793169876         453.8672647083      B1        B1 (2)
  664   573          16.7436234185         455.6171315606      B1        B1 (2)
  665   201          16.7784007948         456.5634720304      A1        A1 (1)
  666   ***          16.9431310959         461.0460111658      A2        A2 (4)
  667   202          16.9461667246         461.1286148177      A1        A1 (1)
  668   ***          16.9762683119         461.9477206053      A2        A2 (4)
  669   203          17.0123397066         462.9292731041      A1        A1 (1)
  670   893          17.0277497321         463.3486011930      B2        B2 (3)
  671   574          17.0509620635         463.9802408090      B1        B1 (2)
  672   894          17.0510707099         463.9831972284      B2        B2 (3)
  673   204          17.0511492495         463.9853343990      A1        A1 (1)
  674   ***          17.0596200338         464.2158361438      A2        A2 (4)
  675   205          17.0614421854         464.2654194090      A1        A1 (1)
  676   575          17.1138410427         465.6912647268      B1        B1 (2)
  677   895          17.1239367619         465.9659831969      B2        B2 (3)
  678   576          17.1323506880         466.1949377541      B1        B1 (2)
  679   ***          17.1330996743         466.2153187047      A2        A2 (4)
  680   206          17.1754109205         467.3666661870      A1        A1 (1)
  681   577          17.2207397894         468.6001273482      B1        B1 (2)
  682   578          17.2499249731         469.3942965296      B1        B1 (2)
  683   ***          17.3909322796         473.2313001988      A2        A2 (4)
  684   896          17.4610108479         475.1382348876      B2        B2 (3)
  685   207          17.4664530712         475.2863253025      A1        A1 (1)
  686   897          17.5449292165         477.4217696643      B2        B2 (3)
  687   208          17.5943065865         478.7653961384      A1        A1 (1)
  688   898          17.5996072766         478.9096352395      B2        B2 (3)
  689   579          17.6033005444         479.0101341618      B1        B1 (2)
  690   209          17.7369375791         482.6465825512      A1        A1 (1)
  691   ***          17.7379083450         482.6729984327      A2        A2 (4)
  692   ***          17.7784239566         483.7754842131      A2        A2 (4)
  693   580          17.8706330604         486.2846213525      B1        B1 (2)
  694   210          17.8738485941         486.3721204700      A1        A1 (1)
  695   899          17.9065568878         487.2621583412      B2        B2 (3)
  696   581          17.9705751044         489.0041824814      B1        B1 (2)
  697   211          17.9829588690         489.3411618310      A1        A1 (1)
  698   900          17.9948190682         489.6638942400      B2        B2 (3)
  699   ***          18.0028946415         489.8836417496      A2        A2 (4)
  700   582          18.0426211414         490.9646547112      B1        B1 (2)
  701   212          18.2089454675         495.4905694722      A1        A1 (1)
  702   901          18.2246825818         495.9187980981      B2        B2 (3)
  703   ***          18.2939106899         497.8025905891      A2        A2 (4)
  704   583          18.3606693658         499.6191864135      B1        B1 (2)
  705   213          18.3727880410         499.9489523133      A1        A1 (1)
  706   902          18.4035848791         500.7869768362      B2        B2 (3)
  707   ***          18.4977354082         503.3489428435      A2        A2 (4)
  708   584          18.6759980075         508.1997145130      B1        B1 (2)
  709   903          18.6943956885         508.7003408391      B2        B2 (3)
  710   214          18.7153840786         509.2714639364      A1        A1 (1)
  711   215          18.8462821038         512.8333800940      A1        A1 (1)
  712   904          18.8478623266         512.8763801384      B2        B2 (3)
  713   585          18.9687692770         516.1664253437      B1        B1 (2)
  714   905          19.0163834313         517.4620722812      B2        B2 (3)
  715   216          19.0372401373         518.0296120731      A1        A1 (1)
  716   ***          19.0465556207         518.2830992508      A2        A2 (4)
  717   586          19.1750860442         521.7805896932      B1        B1 (2)
  718   217          19.1994566963         522.4437488150      A1        A1 (1)
  719   ***          19.2080749101         522.6782623199      A2        A2 (4)
  720   587          19.2157829627         522.8880090843      B1        B1 (2)
  721   218          19.2605623367         524.1065177318      A1        A1 (1)
  722   588          19.2659269644         524.2524966654      B1        B1 (2)
  723   219          19.3296424182         525.9862822127      A1        A1 (1)
  724   ***          19.3575523936         526.7457512123      A2        A2 (4)
  725   589          19.4517833256         529.3099050932      B1        B1 (2)
  726   906          19.5021197140         530.6796277826      B2        B2 (3)
  727   220          19.5853257025         532.9437777136      A1        A1 (1)
  728   ***          19.5898400160         533.0666184210      A2        A2 (4)
  729   907          19.6016192932         533.3871488314      B2        B2 (3)
  730   221          19.7331902642         536.9673767725      A1        A1 (1)
  731   590          19.7360254429         537.0445259033      B1        B1 (2)
  732   908          19.7419333893         537.2052892887      B2        B2 (3)
  733   ***          19.8219355208         539.3822578450      A2        A2 (4)
  734   591          19.8718655553         540.7409230821      B1        B1 (2)
  735   222          19.9711579989         543.4428076878      A1        A1 (1)
  736   909          19.9915635956         543.9980721716      B2        B2 (3)
  737   ***          19.9947533152         544.0848688501      A2        A2 (4)
  738   ***          20.0096763287         544.4909446687      A2        A2 (4)
  739   223          20.0097787731         544.4937323234      A1        A1 (1)
  740   910          20.0470871295         545.5089442584      B2        B2 (3)
  741   592          20.0574318431         545.7904382116      B1        B1 (2)
  742   224          20.0973414474         546.8764336958      A1        A1 (1)
  743   ***          20.1115343736         547.2626428310      A2        A2 (4)
  744   911          20.1200062500         547.4931742950      B2        B2 (3)
  745   593          20.1492619559         548.2892624813      B1        B1 (2)
  746   912          20.1838954553         549.2316878609      B2        B2 (3)
  747   225          20.2043774497         549.7890312327      A1        A1 (1)
  748   226          20.2379282421         550.7019946594      A1        A1 (1)
  749   ***          20.2616246253         551.3468059930      A2        A2 (4)
  750   594          20.2853704047         551.9929614641      B1        B1 (2)
  751   595          20.3296378426         553.1975396243      B1        B1 (2)
  752   913          20.3389402263         553.4506703413      B2        B2 (3)
  753   ***          20.4580047253         556.6905798955      A2        A2 (4)
  754   ***          20.4857069822         557.4443965866      A2        A2 (4)
  755   227          20.4878762918         557.5034264990      A1        A1 (1)
  756   596          20.5152497617         558.2482964452      B1        B1 (2)
  757   914          20.5178369363         558.3186970399      B2        B2 (3)
  758   ***          20.6200888830         561.1011138137      A2        A2 (4)
  759   915          20.7180061638         563.7655783390      B2        B2 (3)
  760   228          20.8261356904         566.7079321838      A1        A1 (1)
  761   ***          20.8513569378         567.3942371795      A2        A2 (4)
  762   229          20.9178276895         569.2029981898      A1        A1 (1)
  763   916          20.9767900078         570.8074443528      B2        B2 (3)
  764   917          21.0210974483         572.0131110383      B2        B2 (3)
  765   597          21.0604603478         573.0842299301      B1        B1 (2)
  766   230          21.0772468424         573.5410136451      A1        A1 (1)
  767   ***          21.0788109446         573.5835750263      A2        A2 (4)
  768   ***          21.1335813894         575.0739545189      A2        A2 (4)
  769   598          21.1813241039         576.3730997560      B1        B1 (2)
  770   231          21.2321336754         577.7556984107      A1        A1 (1)
  771   918          21.2522386707         578.3027831167      B2        B2 (3)
  772   ***          21.2593042120         578.4950462612      A2        A2 (4)
  773   232          21.3121663268         579.9334974556      A1        A1 (1)
  774   919          21.3614280949         581.2739782419      B2        B2 (3)
  775   920          21.4290293310         583.1135012957      B2        B2 (3)
  776   599          21.4306960090         583.1588539070      B1        B1 (2)
  777   ***          21.4770690133         584.4207274376      A2        A2 (4)
  778   233          21.4784057961         584.4571031438      A1        A1 (1)
  779   600          21.5115331438         585.3585440555      B1        B1 (2)
  780   921          21.5339603301         585.9688187861      B2        B2 (3)
  781   234          21.5380888846         586.0811624584      A1        A1 (1)
  782   ***          21.5600237798         586.6780412713      A2        A2 (4)
  783   601          21.5643784669         586.7965383239      B1        B1 (2)
  784   922          21.5847192849         587.3500400903      B2        B2 (3)
  785   ***          21.6389206527         588.8249342109      A2        A2 (4)
  786   602          21.6408753003         588.8781228736      B1        B1 (2)
  787   ***          21.6472862897         589.0525747532      A2        A2 (4)
  788   603          21.6515270561         589.1679718690      B1        B1 (2)
  789   604          21.6802463385         589.9494632302      B1        B1 (2)
  790   235          21.6809504828         589.9686239699      A1        A1 (1)
  791   236          21.7034984498         590.5821853114      A1        A1 (1)
  792   923          21.7871743365         592.8591218227      B2        B2 (3)
  793   237          21.7990828649         593.1831693375      A1        A1 (1)
  794   605          21.8440280773         594.4061906770      B1        B1 (2)
  795   238          21.9683949754         597.7903858397      A1        A1 (1)
  796   606          21.9773792428         598.0348601701      B1        B1 (2)
  797   607          22.0370959672         599.6598347655      B1        B1 (2)
  798   924          22.1898637861         603.8168582292      B2        B2 (3)
  799   ***          22.1919443069         603.8734720756      A2        A2 (4)
  800   925          22.2335472676         605.0055461283      B2        B2 (3)
  801   239          22.2807103414         606.2889185426      A1        A1 (1)
  802   ***          22.3240066380         607.4670706045      A2        A2 (4)
  803   608          22.3449817784         608.0378331609      B1        B1 (2)
  804   240          22.4389621750         610.5951696272      A1        A1 (1)
  805   926          22.5638007236         613.9921990508      B2        B2 (3)
  806   609          22.5799308391         614.4311217847      B1        B1 (2)
  807   ***          22.6521215840         616.3955317148      A2        A2 (4)
  808   241          22.6585646328         616.5708559764      A1        A1 (1)
  809   ***          22.7369964735         618.7050947463      A2        A2 (4)
  810   927          22.7452657566         618.9301133681      B2        B2 (3)
  811   610          22.7610755371         619.3603193425      B1        B1 (2)
  812   242          22.9013292479         623.1768166345      A1        A1 (1)
  813   611          23.1788028781         630.7272575585      B1        B1 (2)
  814   928          23.2278400350         632.0616263623      B2        B2 (3)
  815   243          23.2392275461         632.3714962751      A1        A1 (1)
  816   244          23.3217295717         634.6164904049      A1        A1 (1)
  817   ***          23.3443338710         635.2315846255      A2        A2 (4)
  818   929          23.4506352013         638.1241907220      B2        B2 (3)
  819   ***          23.5195908130         640.0005682084      A2        A2 (4)
  820   245          23.5325500990         640.3532082886      A1        A1 (1)
  821   612          23.5550833241         640.9663684825      B1        B1 (2)
  822   930          23.5832439763         641.7326587440      B2        B2 (3)
  823   613          23.7192779556         645.4343313100      B1        B1 (2)
  824   246          23.7947933628         647.4892098948      A1        A1 (1)
  825   ***          23.8190136433         648.1482771991      A2        A2 (4)
  826   931          23.8301709336         648.4518824865      B2        B2 (3)
  827   614          23.8446165330         648.8449672076      B1        B1 (2)
  828   ***          23.8730733251         649.6193158479      A2        A2 (4)
  829   247          23.9304054868         651.1794031961      A1        A1 (1)
  830   248          23.9640144540         652.0939496386      A1        A1 (1)
  831   615          24.0079873508         653.2905129249      B1        B1 (2)
  832   932          24.0284150732         653.8463794821      B2        B2 (3)
  833   616          24.0593283199         654.6875716434      B1        B1 (2)
  834   ***          24.1233234784         656.4289683433      A2        A2 (4)
  835   617          24.1525361826         657.2238863955      B1        B1 (2)
  836   ***          24.1661597620         657.5946028173      A2        A2 (4)
  837   933          24.1760311453         657.8632167978      B2        B2 (3)
  838   249          24.1777114501         657.9089402134      A1        A1 (1)
  839   250          24.3893429758         663.6677264842      A1        A1 (1)
  840   618          24.6093844483         669.6553590321      B1        B1 (2)
  841   934          24.6182007161         669.8952618612      B2        B2 (3)
  842   ***          24.8438851550         676.0364473217      A2        A2 (4)
  843   251          25.5003779158         693.9005225630      A1        A1 (1)
  844   619          25.5229619279         694.5150647415      B1        B1 (2)
  845   252          25.5477241157         695.1888780921      A1        A1 (1)
  846   935          25.6291566714         697.4047704669      B2        B2 (3)
  847   253          25.6293040390         697.4087805413      A1        A1 (1)
  848   620          25.7523323011         700.7565495673      B1        B1 (2)
  849   621          25.7798853860         701.5063070854      B1        B1 (2)
  850   936          25.7817833487         701.5579532720      B2        B2 (3)
  851   ***          25.8315706193         702.9127337086      A2        A2 (4)
  852   937          25.8656968372         703.8413552556      B2        B2 (3)
  853   254          25.8974989954         704.7067359288      A1        A1 (1)
  854   ***          25.9159846849         705.2097570868      A2        A2 (4)
  855   622          25.9443585805         705.9818499956      B1        B1 (2)
  856   938          25.9447503810         705.9925114286      B2        B2 (3)
  857   ***          26.0993162592         710.1984625715      A2        A2 (4)
  858   939          26.1145526937         710.6130670106      B2        B2 (3)
  859   623          26.1550191675         711.7142156838      B1        B1 (2)
  860   255          26.1639528309         711.9573130113      A1        A1 (1)
  861   256          26.1784662630         712.3522435544      A1        A1 (1)
  862   ***          26.1847765214         712.5239544066      A2        A2 (4)
  863   ***          26.2627124708         714.6446992909      A2        A2 (4)
  864   940          26.4515437043         719.7830581042      B2        B2 (3)
  865   624          26.4922771301         720.8914709096      B1        B1 (2)
  866   257          26.5394010166         722.1737769830      A1        A1 (1)
  867   258          26.7282837310         727.3135366614      A1        A1 (1)
  868   941          26.7572600693         728.1020228711      B2        B2 (3)
  869   625          26.7699312689         728.4468237221      B1        B1 (2)
  870   942          26.8216010869         729.8528308742      B2        B2 (3)
  871   ***          26.8296056558         730.0706462565      A2        A2 (4)
  872   626          26.8440328246         730.4632294559      B1        B1 (2)
  873   943          26.9388688499         733.0438487604      B2        B2 (3)
  874   627          26.9772246402         734.0875628197      B1        B1 (2)
  875   ***          27.0914827822         737.1966847587      A2        A2 (4)
  876   259          27.1246195967         738.0983832718      A1        A1 (1)
  877   ***          27.1400900481         738.5193556339      A2        A2 (4)
  878   628          27.1428737906         738.5951051151      B1        B1 (2)
  879   260          27.2474333809         741.4403160595      A1        A1 (1)
  880   261          27.3262114833         743.5839770902      A1        A1 (1)
  881   944          27.3399256440         743.9571583548      B2        B2 (3)
  882   ***          27.4605809626         747.2403563101      A2        A2 (4)
  883   629          27.6038566936         751.1390869464      B1        B1 (2)
  884   945          27.6563358022         752.5671160138      B2        B2 (3)
  885   262          27.6824885586         753.2787686563      A1        A1 (1)
  886   ***          27.7978313836         756.4174063187      A2        A2 (4)
  887   946          27.9176888482         759.6788935642      B2        B2 (3)
  888   263          28.0019070625         761.9705875580      A1        A1 (1)
  889   630          28.0778023681         764.0358037036      B1        B1 (2)
  890   947          28.1409416071         765.7539096498      B2        B2 (3)
  891   631          28.1603433695         766.2818584164      B1        B1 (2)
  892   632          28.4155114846         773.2253354500      B1        B1 (2)
  893   633          28.7136942473         781.3393004884      B1        B1 (2)
  894   264          29.3096576639         797.5562886275      A1        A1 (1)
  895   265          29.5196227281         803.2697281789      A1        A1 (1)
  896   ***          29.6468240862         806.7310529164      A2        A2 (4)
  897   266          30.0799087906         818.5158862113      A1        A1 (1)
  898   267          30.6076063741         832.8752666941      A1        A1 (1)
  899   948          30.6383466139         833.7117510984      B2        B2 (3)
  900   634          30.8549130249         839.6048224214      B1        B1 (2)
  901   268          31.0732065711         845.5448914774      A1        A1 (1)
  902   949          31.0829317275         845.8095264205      B2        B2 (3)
  903   ***          31.1019850780         846.3279944181      A2        A2 (4)
  904   269          31.1136257500         846.6447531902      A1        A1 (1)
  905   635          31.2168573128         849.4538266725      B1        B1 (2)
  906   ***          31.4099918144         854.7092833555      A2        A2 (4)
  907   950          31.4656543408         856.2239376224      B2        B2 (3)
  908   636          31.5044437422         857.2794508370      B1        B1 (2)
  909   637          31.5263601666         857.8758270330      B1        B1 (2)
  910   270          31.8255822818         866.0180742878      A1        A1 (1)
  911   ***          32.3005467206         878.9425130307      A2        A2 (4)
  912   271          32.3487413592         880.2539557470      A1        A1 (1)
  913   951          32.7940862359         892.3724052738      B2        B2 (3)
  914   638          33.2948770786         905.9996161548      B1        B1 (2)
  915   272          33.4538357258         910.3251006136      A1        A1 (1)
  916   ***          33.6094345663         914.5591600893      A2        A2 (4)
  917   273          33.6189977557         914.8193876887      A1        A1 (1)
  918   952          35.6098683320         968.9937272922      B2        B2 (3)
  919   953          36.0640349576         981.3522287967      B2        B2 (3)
  920   639          36.1403182388         983.4280022962      B1        B1 (2)
  921   274          36.1743953426         984.3552873810      A1        A1 (1)
  922   ***          36.2718048396         987.0059344072      A2        A2 (4)
  923   640          36.3232748246         988.4065038264      B1        B1 (2)
  924   275          36.3441277314         988.9739402384      A1        A1 (1)
  925   954          36.4029196711         990.5737501625      B2        B2 (3)
  926   641          36.4434265891         991.6759993783      B1        B1 (2)
  927   ***          36.7464881483         999.9227232122      A2        A2 (4)
  928   276          37.6011371342        1023.1789031749      A1        A1 (1)
  929   277          39.6726203251        1079.5468234233      A1        A1 (1)
  930   955          39.6811328869        1079.7784619930      B2        B2 (3)
  931   642          39.7957142681        1082.8963797169      B1        B1 (2)
  932   ***          39.8346526341        1083.9559464658      A2        A2 (4)
  933   956          43.7487191267        1190.4631046551      B2        B2 (3)
  934   643          43.7593515182        1190.7524267201      B1        B1 (2)
  935   278          44.5129614668        1211.2591948509      A1        A1 (1)
  936   ***          44.5230304409        1211.5331855489      A2        A2 (4)
  937   279          44.6841023090        1215.9161736705      A1        A1 (1)
  938   957          44.7491875724        1217.6872336297      B2        B2 (3)
  939   644          44.7710631139        1218.2824973442      B1        B1 (2)
  940   958          44.9938146684        1224.3438749674      B2        B2 (3)
  941   280          45.0107597668        1224.8049745099      A1        A1 (1)
  942   645          45.0521326387        1225.9307875293      B1        B1 (2)
  943   646          45.2269195154        1230.6869799858      B1        B1 (2)
  944   ***          45.2508235998        1231.3374431568      A2        A2 (4)
  945   281          45.2533744549        1231.4068554488      A1        A1 (1)
  946   959          45.2558473290        1231.4741457693      B2        B2 (3)
  947   ***          45.4459481899        1236.6470528998      A2        A2 (4)
  948   647          45.7587890208        1245.1598842285      B1        B1 (2)
  949   282          45.7855301037        1245.8875460477      A1        A1 (1)
  950   960          45.8512415204        1247.6756445043      B2        B2 (3)
  951   961          45.8979685823        1248.9471524332      B2        B2 (3)
  952   ***          46.1112461233        1254.7507290541      A2        A2 (4)
  953   648          46.2557887424        1258.6839334675      B1        B1 (2)
  954   283          46.3102940686        1260.1670987156      A1        A1 (1)
  955   649          46.5106229975        1265.6183257089      B1        B1 (2)
  956   284          47.1876288930        1284.0405916921      A1        A1 (1)
  957   ***          47.2369522595        1285.3827486553      A2        A2 (4)
  958   285          47.8361625303        1301.6880881855      A1        A1 (1)
  959   962          47.9386164452        1304.4760007916      B2        B2 (3)
  960   ***          48.1311978469        1309.7164068665      A2        A2 (4)
  961   286          48.2785801065        1313.7268818183      A1        A1 (1)
  962   963          48.3085415863        1314.5421750885      B2        B2 (3)
  963   650          48.6915324125        1324.9638847330      B1        B1 (2)
  964   287          49.0315685991        1334.2167392734      A1        A1 (1)
  965   288          49.1499359730        1337.4376790908      A1        A1 (1)
  966   651          49.3578368950        1343.0949504813      B1        B1 (2)
  967   289          49.7694593205        1354.2957655087      A1        A1 (1)
  968   652          49.9405662452        1358.9518213852      B1        B1 (2)
  969   964          50.0723141077        1362.5368627886      B2        B2 (3)
  970   ***          50.2933617413        1368.5518743695      A2        A2 (4)
  971   653          50.5416539090        1375.3082473714      B1        B1 (2)
  972   290          51.0273157756        1388.5237779067      A1        A1 (1)
  973   291          64.2851960815        1749.2890223575      A1        A1 (1)
  974   965          64.3158680814        1750.1236498619      B2        B2 (3)
  975   654          64.6574487448        1759.4185317489      B1        B1 (2)
  976   655          65.0927593059        1771.2639336812      B1        B1 (2)
  977   292          65.7496164669        1789.1379247542      A1        A1 (1)
  978   966          66.2360250255        1802.3737738137      B2        B2 (3)
  979   ***          66.3775266172        1806.2242276667      A2        A2 (4)
  980   293          66.7208107608        1815.5654636060      A1        A1 (1)
  981   656          66.7422795615        1816.1496593391      B1        B1 (2)
  982   294          67.1975333745        1828.5377447158      A1        A1 (1)
  983   295          67.5152356261        1837.1828620224      A1        A1 (1)
  984   657          67.7974333884        1844.8618531081      B1        B1 (2)
  985   967          78.5959703324        2138.7049660639      B2        B2 (3)
  986   658          78.6073720945        2139.0152237681      B1        B1 (2)
  987   296          79.2314035941        2155.9959832340      A1        A1 (1)
  988   ***          79.2842123781        2157.4329832253      A2        A2 (4)
  989   968          79.7410182456        2169.8633021467      B2        B2 (3)
  990   659          79.8791945219        2173.6232695750      B1        B1 (2)
  991   297          80.1367177718        2180.6308330801      A1        A1 (1)
  992   298          80.8550784393        2200.1784195613      A1        A1 (1)
  993   ***          80.8568662695        2200.2270688902      A2        A2 (4)
  994   969          81.8837961337        2228.1712496304      B2        B2 (3)
  995   660          82.2632952396        2238.4979447389      B1        B1 (2)
  996   299          83.8189323555        2280.8289804290      A1        A1 (1)
  997   ***          88.0487053906        2395.9269499186      A2        A2 (4)
  998   300          88.0596021761        2396.2234665130      A1        A1 (1)
  999   970          88.1718088632        2399.2767655282      B2        B2 (3)
  ***   661          88.2231131471        2400.6728259917      B1        B1 (2)
  ***   301          88.2764795122        2402.1249985351      A1        A1 (1)
  ***   302          88.3358513948        2403.7405895072      A1        A1 (1)
  ***   ***          88.3360018334        2403.7446831501      A2        A2 (4)
  ***   971          88.3413157130        2403.8892811552      B2        B2 (3)
  ***   972          88.3498504337        2404.1215227003      B2        B2 (3)
  ***   662          88.3624372350        2404.4640269588      B1        B1 (2)
  ***   ***          88.3770423980        2404.8614536266      A2        A2 (4)
  ***   303          88.4004961870        2405.4996636354      A1        A1 (1)
  ***   304          88.4053641556        2405.6321277883      A1        A1 (1)
  ***   973          88.4099421682        2405.7567018392      B2        B2 (3)
  ***   ***          88.4216926817        2406.0764495482      A2        A2 (4)
  ***   974          88.4823459192        2407.7269079605      B2        B2 (3)
  ***   305          88.4837674179        2407.7655889042      A1        A1 (1)
  ***   663          88.4986991328        2408.1719015012      B1        B1 (2)
  ***   664          88.5690665326        2410.0866956912      B1        B1 (2)
  ***   ***          88.5970264426        2410.8475234807      A2        A2 (4)
  ***   665          88.6321244959        2411.8025900143      B1        B1 (2)
  ***   306          88.7166570796        2414.1028384324      A1        A1 (1)
  ***   307          88.7252201588        2414.3358516502      A1        A1 (1)
  ***   975          88.7373894712        2414.6669954582      B2        B2 (3)
  ***   666          88.7808510061        2415.8496438827      B1        B1 (2)
  ***   ***          88.8061729589        2416.5386892118      A2        A2 (4)
  ***   667          88.9225050561        2419.7042463400      B1        B1 (2)
  ***   976         110.9203921589        3018.2971537205      B2        B2 (3)
  ***   668         111.1114068733        3023.4949280646      B1        B1 (2)
  ***   308         112.5788547434        3063.4262125075      A1        A1 (1)
  ***   309         114.7893594840        3123.5771012383      A1        A1 (1)
  ***   310         115.5694771761        3144.8051816995      A1        A1 (1)
  ***   ***         115.6654290643        3147.4161651763      A2        A2 (4)
  ***   977         116.2340048137        3162.8878970438      B2        B2 (3)
  ***   ***         116.3893805020        3167.1158842379      A2        A2 (4)
  ***   978         116.4731046469        3169.3941339212      B2        B2 (3)
  ***   311         116.4829073104        3169.6608779417      A1        A1 (1)
  ***   312         116.5728572065        3172.1085389183      A1        A1 (1)
  ***   669         116.7387697936        3176.6232496917      B1        B1 (2)
  ***   670         116.9215105153        3181.5958772627      B1        B1 (2)
  ***   313         117.3346980390        3192.8392807724      A1        A1 (1)
  ***   671         117.5155362621        3197.7601387281      B1        B1 (2)
  ***   979         117.6026861234        3200.1316068885      B2        B2 (3)
  ***   ***         117.7695650880        3204.6726141272      A2        A2 (4)
  ***   672         117.9210093463        3208.7936216813      B1        B1 (2)
  ***   314         118.3200181323        3219.6512021443      A1        A1 (1)
  ***   315         123.0793472214        3349.1591236690      A1        A1 (1)
  ***   ***         123.0797319375        3349.1695923275      A2        A2 (4)
  ***   980         123.1690714069        3351.6006427490      B2        B2 (3)
  ***   673         123.1725261234        3351.6946503594      B1        B1 (2)
  ***   316         123.3910201409        3357.6401745156      A1        A1 (1)
  ***   ***         123.3971795449        3357.8077804104      A2        A2 (4)
  ***   981         123.7207180541        3366.6117103505      B2        B2 (3)
  ***   317         123.8232758656        3369.4024501289      A1        A1 (1)
  ***   674         123.8591257419        3370.3779748040      B1        B1 (2)
  ***   982         132.1602550568        3596.2631749568      B2        B2 (3)
  ***   675         132.1657548604        3596.4128322120      B1        B1 (2)
  ***   ***         132.5961310834        3608.1239639868      A2        A2 (4)
  ***   318         132.6247434956        3608.9025472625      A1        A1 (1)
  ***   319         132.7133606086        3611.3139413681      A1        A1 (1)
  ***   676         132.7548690392        3612.4434431267      B1        B1 (2)
  ***   983         132.8012858615        3613.7065090067      B2        B2 (3)
  ***   984         132.9235223309        3617.0327322591      B2        B2 (3)
  ***   320         132.9299150306        3617.2066864531      A1        A1 (1)
  ***   677         132.9638719982        3618.1307024667      B1        B1 (2)
  ***   ***         133.0505011665        3620.4880018515      A2        A2 (4)
  ***   678         133.0833685789        3621.3823695617      B1        B1 (2)
  ***   985         133.1086921909        3622.0714600410      B2        B2 (3)
  ***   321         133.1895207950        3624.2709180551      A1        A1 (1)
  ***   ***         133.2031849648        3624.6427390004      A2        A2 (4)
  ***   986         133.3818376934        3629.5041266272      B2        B2 (3)
  ***   ***         133.5056999421        3632.8745895838      A2        A2 (4)
  ***   322         133.6062858055        3635.6116699275      A1        A1 (1)
  ***   679         133.7191009589        3638.6815261542      B1        B1 (2)
  ***   323         133.9124118859        3643.9417836156      A1        A1 (1)
  ***   680         134.0412309681        3647.4471288598      B1        B1 (2)
  ***   324         148.5996143827        4043.6008600900      A1        A1 (1)
  ***   325         149.2064243187        4060.1129970111      A1        A1 (1)
  ***   681         149.5703834799        4070.0168287490      B1        B1 (2)
  ***   987         152.1623029243        4140.5465386564      B2        B2 (3)
  ***   326         152.1642515691        4140.5995639743      A1        A1 (1)
  ***   682         152.4534296450        4148.4684990397      B1        B1 (2)
  ***   683         152.8413810923        4159.0251940390      B1        B1 (2)
  ***   327         153.4182376464        4174.7222580441      A1        A1 (1)
  ***   988         153.7477875086        4183.6897652083      B2        B2 (3)
  ***   ***         153.8841347063        4187.3999608775      A2        A2 (4)
  ***   684         154.2408372790        4197.1063308142      B1        B1 (2)
  ***   328         154.6929477697        4209.4088820462      A1        A1 (1)
  ***   329         197.8100386758        5382.6845099611      A1        A1 (1)
  ***   ***         197.8151312943        5382.8230871458      A2        A2 (4)
  ***   989         198.5721370016        5403.4222585651      B2        B2 (3)
  ***   685         198.8708088785        5411.5495330744      B1        B1 (2)
  ***   330         199.7180005796        5434.6027900124      A1        A1 (1)
  ***   990         230.8399658991        6281.4744744144      B2        B2 (3)
  ***   686         230.8470119385        6281.6662068824      B1        B1 (2)
  ***   331         231.2261113983        6291.9820270689      A1        A1 (1)
  ***   ***         231.2562998748        6292.8034972329      A2        A2 (4)
  ***   991         231.5745958190        6301.4647697332      B2        B2 (3)
  ***   687         231.6558885836        6303.6768581987      B1        B1 (2)
  ***   332         232.0871037681        6315.4108192742      A1        A1 (1)
  ***   992         251.5682922574        6845.5208795061      B2        B2 (3)
  ***   688         251.5684251727        6845.5244963144      B1        B1 (2)
  ***   333         251.5700698234        6845.5692495330      A1        A1 (1)
  ***   ***         251.5706367696        6845.5846769216      A2        A2 (4)
  ***   993         251.5719091265        6845.6192995131      B2        B2 (3)
  ***   689         251.5736692734        6845.6671955407      B1        B1 (2)
  ***   334         251.5747576624        6845.6968121099      A1        A1 (1)
  ***   ***         251.5778601671        6845.7812355495      A2        A2 (4)
  ***   994         251.5792054113        6845.8178415047      B2        B2 (3)
  ***   335         251.5861507909        6846.0068348803      A1        A1 (1)
  ***   690         251.5865816996        6846.0185605026      B1        B1 (2)
  ***   691         251.6677697589        6848.2277997923      B1        B1 (2)
  ***   336         251.6680034555        6848.2341589989      A1        A1 (1)
  ***   692         251.6681480715        6848.2380942013      B1        B1 (2)
  ***   337         251.6685434242        6848.2488522929      A1        A1 (1)
  ***   ***         251.6686131334        6848.2507491773      A2        A2 (4)
  ***   995         251.6687125243        6848.2534537398      B2        B2 (3)
  ***   ***         251.6689250588        6848.2592370995      A2        A2 (4)
  ***   996         251.6689355312        6848.2595220671      B2        B2 (3)
  ***   338         251.6706538031        6848.3062786189      A1        A1 (1)
  ***   693         251.6708484666        6848.3115756821      B1        B1 (2)
  ***   ***         251.6721028619        6848.3457095116      A2        A2 (4)
  ***   997         251.6722684153        6848.3502144475      B2        B2 (3)
  ***   339         251.6726918477        6848.3617366297      A1        A1 (1)
  ***   694         251.6729152497        6848.3678157074      B1        B1 (2)
  ***   340         251.6734762040        6848.3830800471      A1        A1 (1)
  ***   695         251.6737238670        6848.3898193020      B1        B1 (2)
  ***   ***         251.6745747407        6848.4129727511      A2        A2 (4)
  ***   998         251.6747817773        6848.4186065011      B2        B2 (3)
  ***   999         251.6763132613        6848.4602802974      B2        B2 (3)
  ***   ***         251.6764030725        6848.4627241842      A2        A2 (4)
  ***   341         251.6767847169        6848.4731092563      A1        A1 (1)
  ***   696         251.6770319426        6848.4798366095      B1        B1 (2)
  ***   342         258.6202263232        7037.4137506423      A1        A1 (1)
  ***   ***         265.1720344633        7215.6975042079      B2        B2 (3)
  ***   697         265.3350798882        7220.1341955355      B1        B1 (2)
  ***   343         266.8261735805        7260.7089154746      A1        A1 (1)
  ***   344         283.0941914705        7703.3841633567      A1        A1 (1)
  ***   ***         283.1744073248        7705.5669476018      A2        A2 (4)
  ***   ***         283.6459402217        7718.3980093473      B2        B2 (3)
  ***   ***         283.7644722629        7721.6234299923      A2        A2 (4)
  ***   ***         283.8208290672        7723.1569765167      B2        B2 (3)
  ***   345         283.8403164419        7723.6872549121      A1        A1 (1)
  ***   346         283.9315796024        7726.1706516282      A1        A1 (1)
  ***   698         284.0263840500        7728.7504116583      B1        B1 (2)
  ***   699         284.1980766980        7733.4224058780      B1        B1 (2)
  ***   347         284.5307670722        7742.4753707096      A1        A1 (1)
  ***   700         284.6792551308        7746.5159359825      B1        B1 (2)
  ***   ***         284.7408760118        7748.1927253108      B2        B2 (3)
  ***   ***         284.8694878732        7751.6924317901      A2        A2 (4)
  ***   701         285.0076245593        7755.4513219120      B1        B1 (2)
  ***   348         285.3285012806        7764.1828209251      A1        A1 (1)
  ***   ***         311.3894268349        8473.3366193649      A2        A2 (4)
  ***   349         311.3931568860        8473.4381192095      A1        A1 (1)
  ***   ***         311.4375863486        8474.6471062857      B2        B2 (3)
  ***   702         311.4568452117        8475.1711665633      B1        B1 (2)
  ***   ***         311.5114746546        8476.6577091988      A2        A2 (4)
  ***   350         311.5164192537        8476.7922585736      A1        A1 (1)
  ***   351         311.5231315022        8476.9749081317      A1        A1 (1)
  ***   ***         311.5235500627        8476.9862977409      B2        B2 (3)
  ***   ***         311.5574734462        8477.9093998844      B2        B2 (3)
  ***   352         311.5577399569        8477.9166520084      A1        A1 (1)
  ***   703         311.5607892818        8477.9996283539      B1        B1 (2)
  ***   ***         311.5671910119        8478.1738282772      A2        A2 (4)
  ***   353         311.5722960409        8478.3127431693      A1        A1 (1)
  ***   ***         311.5803442160        8478.5317451376      B2        B2 (3)
  ***   ***         311.5821225335        8478.5801356125      A2        A2 (4)
  ***   ***         311.5829448892        8478.6025130487      B2        B2 (3)
  ***   704         311.5933139250        8478.8846688423      B1        B1 (2)
  ***   354         311.6022876900        8479.1288573877      A1        A1 (1)
  ***   705         311.6317576561        8479.9307758921      B1        B1 (2)
  ***   ***         311.6433729930        8480.2468452584      A2        A2 (4)
  ***   355         311.6533353227        8480.5179340173      A1        A1 (1)
  ***   706         311.6612105342        8480.7322294066      B1        B1 (2)
  ***   356         311.6837530361        8481.3456420349      A1        A1 (1)
  ***   ***         311.6855320155        8481.3940505214      B2        B2 (3)
  ***   707         311.7028286382        8481.8647155287      B1        B1 (2)
  ***   ***         311.7062680172        8481.9583057826      A2        A2 (4)
  ***   708         311.7337484018        8482.7060850248      B1        B1 (2)
  ***   357         326.8741913357        8894.6984601331      A1        A1 (1)
  ***   358         327.4736347801        8911.0101446363      A1        A1 (1)
  ***   709         327.8277383450        8920.6457919822      B1        B1 (2)
  ***   359         362.3759469173        9860.7502900827      A1        A1 (1)
  ***   ***         362.3787279223        9860.8259650719      B2        B2 (3)
  ***   710         362.6298975290        9867.6606371668      B1        B1 (2)
  ***   711         362.9546363041        9876.4972279996      B1        B1 (2)
  ***   360         363.4528531496        9890.0543968616      A1        A1 (1)
  ***   ***         363.7425555735        9897.9376001636      B2        B2 (3)
  ***   ***         363.8668418309        9901.3196009795      A2        A2 (4)
  ***   712         364.1816972631        9909.8872523936      B1        B1 (2)
  ***   361         364.5380320589        9919.5836146138      A1        A1 (1)
  ***   ***         386.0255270126       10504.2880462971      B2        B2 (3)
  ***   362         386.0258214209       10504.2960575542      A1        A1 (1)
  ***   713         386.0319468789       10504.4627397311      B1        B1 (2)
  ***   ***         386.0320315228       10504.4650430097      A2        A2 (4)
  ***   ***         386.0367765300       10504.5941612124      B2        B2 (3)
  ***   363         386.0370654198       10504.6020223037      A1        A1 (1)
  ***   714         386.0396583839       10504.6725804383      B1        B1 (2)
  ***   ***         386.0419834077       10504.7358475506      A2        A2 (4)
  ***   ***         386.0424613748       10504.7488536963      B2        B2 (3)
  ***   715         386.0477165910       10504.8918553894      B1        B1 (2)
  ***   364         386.0479661792       10504.8986470300      A1        A1 (1)
  ***   ***         397.5489190653       10817.8554684530      B2        B2 (3)
  ***   716         397.5528169664       10817.9615357310      B1        B1 (2)
  ***   ***         397.8062168850       10824.8568976931      A2        A2 (4)
  ***   365         397.8280127086       10825.4499921727      A1        A1 (1)
  ***   366         397.9142391796       10827.7963336066      A1        A1 (1)
  ***   ***         397.9303395555       10828.2344470848      B2        B2 (3)
  ***   717         397.9373898989       10828.4262966712      B1        B1 (2)
  ***   ***         398.0274009119       10830.8756207234      B2        B2 (3)
  ***   367         398.0376969746       10831.1557908177      A1        A1 (1)
  ***   718         398.0509917171       10831.5175591331      B1        B1 (2)
  ***   ***         398.1049705425       10832.9863975670      A2        A2 (4)
  ***   719         398.1091068077       10833.0989510590      B1        B1 (2)
  ***   ***         398.1403498594       10833.9491176714      B2        B2 (3)
  ***   368         398.1745063967       10834.8785642541      A1        A1 (1)
  ***   ***         398.1953421355       10835.4455334991      A2        A2 (4)
  ***   ***         398.3054816395       10838.4425816059      B2        B2 (3)
  ***   ***         398.3762544290       10840.3684070127      A2        A2 (4)
  ***   369         398.4236291080       10841.6575374950      A1        A1 (1)
  ***   720         398.4670085081       10842.8379509195      B1        B1 (2)
  ***   370         398.5998857860       10846.4537252772      A1        A1 (1)
  ***   721         398.6474310405       10847.7474973537      B1        B1 (2)
  ***   371         451.6593801943       12290.2758920880      A1        A1 (1)
  ***   ***         451.6595041259       12290.2792644379      A2        A2 (4)
  ***   ***         451.6899751749       12291.1084237882      B2        B2 (3)
  ***   722         451.6910686024       12291.1381774629      B1        B1 (2)
  ***   372         451.7647356395       12293.1427593440      A1        A1 (1)
  ***   ***         451.7667084589       12293.1964424873      A2        A2 (4)
  ***   ***         451.8742434467       12296.1226181092      B2        B2 (3)
  ***   373         451.8845597836       12296.4033398922      A1        A1 (1)
  ***   723         451.9203830019       12297.3781391663      B1        B1 (2)
  ***   374         484.6630314139       13188.3508501682      A1        A1 (1)
  ***   ***         484.6669104635       13188.4564044695      A2        A2 (4)
  ***   ***         485.2726026523       13204.9381259435      B2        B2 (3)
  ***   724         485.5057336443       13211.2819424057      B1        B1 (2)
  ***   375         486.2060074449       13230.3373602420      A1        A1 (1)
  ***   376         570.0109115943       15510.7846137949      A1        A1 (1)
  ***   ***         632.6285704841       17214.6976447648      B2        B2 (3)
  ***   725         632.7665540431       17218.4523680864      B1        B1 (2)
  ***   377         634.0309670228       17252.8587925820      A1        A1 (1)
  ***   ***         688.7021684744       18740.5377352898      B2        B2 (3)
  ***   726         688.7063599658       18740.6517915630      B1        B1 (2)
  ***   378         688.9326407914       18746.8092055303      A1        A1 (1)
  ***   ***         688.9503431810       18747.2909120139      A2        A2 (4)
  ***   ***         689.1396879509       18752.4432448627      B2        B2 (3)
  ***   727         689.1849590492       18753.6751340079      B1        B1 (2)
  ***   379         689.4436748922       18760.7151496203      A1        A1 (1)
  ***   380         712.2837009785       19382.2238225113      A1        A1 (1)
  ***   ***         712.3480608615       19383.9751438687      A2        A2 (4)
  ***   ***         712.7335217502       19394.4640673255      B2        B2 (3)
  ***   ***         712.8281259389       19397.0383780347      A2        A2 (4)
  ***   ***         712.8617709797       19397.9539060896      B2        B2 (3)
  ***   381         712.8830495437       19398.5329252222      A1        A1 (1)
  ***   382         712.9502451990       19400.3614118618      A1        A1 (1)
  ***   728         713.0188530214       19402.2283255205      B1        B1 (2)
  ***   729         713.1549166937       19405.9308060733      B1        B1 (2)
  ***   383         713.4244379015       19413.2648505937      A1        A1 (1)
  ***   730         713.5427380679       19416.4839616033      B1        B1 (2)
  ***   ***         713.5957092372       19417.9253803206      B2        B2 (3)
  ***   ***         713.6939650121       19420.5990557375      A2        A2 (4)
  ***   731         713.8061878256       19423.6527935747      B1        B1 (2)
  ***   384         714.0457332846       19430.1711565474      A1        A1 (1)
  ***   385         730.7147233689       19883.7574119474      A1        A1 (1)
  ***   386         731.3003743023       19899.6937831680      A1        A1 (1)
  ***   732         731.6421044951       19908.9927339584      B1        B1 (2)
  ***   ***         888.0142248541       24164.0942226411      B2        B2 (3)
  ***   387         888.0198325102       24164.2468147135      A1        A1 (1)
  ***   733         888.2370638510       24170.1579796929      B1        B1 (2)
  ***   734         888.5116635734       24177.6302176136      B1        B1 (2)
  ***   388         888.9442966467       24189.4027614019      A1        A1 (1)
  ***   ***         889.2009138655       24196.3856705512      B2        B2 (3)
  ***   ***         889.3072526123       24199.2792948013      A2        A2 (4)
  ***   735         889.5779607324       24206.6456368461      B1        B1 (2)
  ***   389         889.8952252517       24215.2788428509      A1        A1 (1)
  ***   390        1222.5397095153       33266.9949476342      A1        A1 (1)
  ***   ***        1222.5427257851       33267.0770245028      A2        A2 (4)
  ***   ***        1223.0175682252       33279.9981434924      B2        B2 (3)
  ***   736        1223.1968891966       33284.8777149326      B1        B1 (2)
  ***   391        1223.7490092848       33299.9016655177      A1        A1 (1)
  ***   392        1271.5892261673       34601.7000782281      A1        A1 (1)
  ***   ***        1546.9413037114       42094.4106226656      B2        B2 (3)
  ***   737        1547.0570115516       42097.5591928980      B1        B1 (2)
  ***   393        1548.1566960856       42127.4831287448      A1        A1 (1)
  ***   394        2346.4398394251       63849.8706222217      A1        A1 (1)
  ***   395        2346.7305531948       63857.7813456393      A1        A1 (1)
  ***   738        2346.8884585746       63862.0781692352      B1        B1 (2)
  ***   396        4063.5502481950      110574.8177535724      A1        A1 (1)


  VSCF finished.

 @CHECKOUT-I, Total execution time (CPU/WALL):       516.16/     517.34 seconds.
--executable xvscf finished with status     0 in      517.43 seconds (walltime).
 --invoking executable--
/home/gh.jones/software/cfour/testing/066a1b33/bin/xvtran
 @GETMEM-I,  Allocated  378880 MB of main memory.
 IFlags(2)=                   22 F
  Partial RHF integral transformation
  idrop is                     0
  Transformation of IIII integrals :
  1 pass through the AO integral file was required.
  4052521104 AO integrals were read.
   354138049 MO integrals were written to HF2.
  Transformation of IIJJ integrals :
  1 pass through the AO integral file was required.
  ********** AO integrals were read.
   766574663 MO integrals were written to HF2.
  Transformation of IJIJ integrals :
  1 pass through the AO integral file was required.
  ********** AO integrals were read.
  1526093281 MO integrals were written to HF2.
  Transformation of IJKL integrals :
  1 pass through the AO integral file was required.
  ********** AO integrals were read.
  1266239903 MO integrals were written to HF2.
  Summary of active molecular orbitals: 
------------------------------------------------------------------------

  Index      Eigenvalue    Symmetry    Index      Eigenvalue    Symmetry
------------------------------------------------------------------------
     1       -20.5658599        1       643        36.3232748        2
     2       -11.3479806        1       644        36.4434266        2
     3       -11.2545162        1       645        39.7957143        2
     4        -1.4031486        1       646        43.7593515        2
     5        -1.1559661        1       647        44.7710631        2
     6        -0.7605069        1       648        45.0521326        2
     7        -0.6737866        1       649        45.2269195        2
     8        -0.4678825        1       650        45.7587890        2
     9       -11.2540268        2       651        46.2557887        2
    10        -0.8680717        2       652        46.5106230        2
    11        -0.6132981        2       653        48.6915324        2
    12        -0.3906627        2       654        49.3578369        2
    13        -0.6798657        3       655        49.9405662        2
    14        -0.5190120        3       656        50.5416539        2
    15        -0.5539196        4       657        64.6574487        2
    16         0.0664741        1       658        65.0927593        2
    17         0.1103313        1       659        66.7422796        2
    18         0.1540442        1       660        67.7974334        2
    19         0.1701203        1       661        78.6073721        2
    20         0.2720898        1       662        79.8791945        2
    21         0.2919741        1       663        82.2632952        2
    22         0.3109380        1       664        88.2231131        2
    23         0.3679976        1       665        88.3624372        2
    24         0.4039178        1       666        88.4986991        2
    25         0.4547701        1       667        88.5690665        2
    26         0.4784721        1       668        88.6321245        2
    27         0.5624067        1       669        88.7808510        2
    28         0.5907869        1       670        88.9225051        2
    29         0.6287319        1       671       111.1114069        2
    30         0.6630632        1       672       116.7387698        2
    31         0.6870789        1       673       116.9215105        2
    32         0.7076591        1       674       117.5155363        2
    33         0.7836995        1       675       117.9210093        2
    34         0.7955987        1       676       123.1725261        2
    35         0.8834255        1       677       123.8591257        2
    36         0.8969176        1       678       132.1657549        2
    37         0.9837078        1       679       132.7548690        2
    38         1.0861400        1       680       132.9638720        2
    39         1.1556263        1       681       133.0833686        2
    40         1.1766477        1       682       133.7191010        2
    41         1.2246626        1       683       134.0412310        2
    42         1.2372122        1       684       149.5703835        2
    43         1.2886291        1       685       152.4534296        2
    44         1.3377765        1       686       152.8413811        2
    45         1.3586349        1       687       154.2408373        2
    46         1.4204342        1       688       198.8708089        2
    47         1.4707787        1       689       230.8470119        2
    48         1.5156017        1       690       231.6558886        2
    49         1.5702673        1       691       251.5684252        2
    50         1.6410534        1       692       251.5736693        2
    51         1.6494751        1       693       251.5865817        2
    52         1.6931536        1       694       251.6677698        2
    53         1.7312752        1       695       251.6681481        2
    54         1.7906402        1       696       251.6708485        2
    55         1.8620696        1       697       251.6729152        2
    56         1.8682832        1       698       251.6737239        2
    57         2.0088418        1       699       251.6770319        2
    58         2.0507630        1       700       265.3350799        2
    59         2.2069401        1       701       284.0263840        2
    60         2.3084525        1       702       284.1980767        2
    61         2.3598520        1       703       284.6792551        2
    62         2.4164843        1       704       285.0076246        2
    63         2.4919003        1       705       311.4568452        2
    64         2.5789421        1       706       311.5607893        2
    65         2.6489009        1       707       311.5933139        2
    66         2.6960033        1       708       311.6317577        2
    67         2.7322988        1       709       311.6612105        2
    68         2.7954789        1       710       311.7028286        2
    69         2.8394908        1       711       311.7337484        2
    70         2.8914916        1       712       327.8277383        2
    71         2.9286856        1       713       362.6298975        2
    72         2.9698856        1       714       362.9546363        2
    73         3.0473301        1       715       364.1816973        2
    74         3.0822179        1       716       386.0319469        2
    75         3.1287549        1       717       386.0396584        2
    76         3.2324403        1       718       386.0477166        2
    77         3.3124454        1       719       397.5528170        2
    78         3.3620112        1       720       397.9373899        2
    79         3.4417195        1       721       398.0509917        2
    80         3.4511438        1       722       398.1091068        2
    81         3.5770384        1       723       398.4670085        2
    82         3.6561417        1       724       398.6474310        2
    83         3.7197886        1       725       451.6910686        2
    84         3.7775094        1       726       451.9203830        2
    85         3.9272671        1       727       485.5057336        2
    86         3.9720622        1       728       632.7665540        2
    87         3.9967493        1       729       688.7063600        2
    88         4.0604049        1       730       689.1849590        2
    89         4.1333782        1       731       713.0188530        2
    90         4.2392505        1       732       713.1549167        2
    91         4.3303221        1       733       713.5427381        2
    92         4.3562709        1       734       713.8061878        2
    93         4.4020002        1       735       731.6421045        2
    94         4.5089233        1       736       888.2370639        2
    95         4.5988505        1       737       888.5116636        2
    96         4.6574819        1       738       889.5779607        2
    97         4.6919098        1       739      1223.1968892        2
    98         4.7522918        1       740      1547.0570116        2
    99         4.8917856        1       741      2346.8884586        2
   100         4.9921048        1       742         0.0807562        3
   101         5.1157108        1       743         0.1317841        3
   102         5.1439118        1       744         0.1836104        3
   103         5.2041984        1       745         0.2456477        3
   104         5.3485419        1       746         0.3177900        3
   105         5.4274443        1       747         0.3891162        3
   106         5.5651820        1       748         0.4943963        3
   107         5.5786521        1       749         0.5163451        3
   108         5.7352682        1       750         0.5955939        3
   109         5.7820141        1       751         0.6444717        3
   110         5.7920884        1       752         0.6555141        3
   111         5.9018323        1       753         0.8165998        3
   112         5.9305495        1       754         0.8589384        3
   113         6.0142244        1       755         0.8947333        3
   114         6.1008616        1       756         0.9615035        3
   115         6.1556756        1       757         1.1419563        3
   116         6.2322916        1       758         1.1999451        3
   117         6.4214626        1       759         1.2481475        3
   118         6.5294613        1       760         1.3108191        3
   119         6.5867701        1       761         1.3392941        3
   120         6.6715777        1       762         1.4203855        3
   121         6.7281013        1       763         1.4857225        3
   122         6.8277930        1       764         1.5197742        3
   123         6.8914151        1       765         1.6384004        3
   124         7.0999531        1       766         1.6868338        3
   125         7.1503136        1       767         1.7455301        3
   126         7.2637448        1       768         1.8147623        3
   127         7.2986340        1       769         1.8222127        3
   128         7.4563603        1       770         1.9037239        3
   129         7.5031678        1       771         2.0673237        3
   130         7.5682565        1       772         2.1625132        3
   131         7.7031962        1       773         2.2089621        3
   132         7.7382009        1       774         2.3065610        3
   133         7.7736679        1       775         2.3418136        3
   134         7.8433382        1       776         2.4182826        3
   135         7.9202749        1       777         2.6084262        3
   136         7.9947372        1       778         2.7971603        3
   137         8.1768218        1       779         2.8534719        3
   138         8.3297659        1       780         2.8897216        3
   139         8.4571852        1       781         2.9522675        3
   140         8.5126968        1       782         3.0070878        3
   141         8.6212315        1       783         3.0601112        3
   142         8.7120147        1       784         3.1640232        3
   143         8.7803916        1       785         3.2025634        3
   144         8.8176357        1       786         3.3724795        3
   145         8.9258321        1       787         3.4358637        3
   146         9.0338660        1       788         3.5016435        3
   147         9.1545764        1       789         3.5913998        3
   148         9.1665156        1       790         3.6325149        3
   149         9.2746606        1       791         3.6754401        3
   150         9.2934043        1       792         3.7002208        3
   151         9.4638872        1       793         3.8594121        3
   152         9.5286982        1       794         3.9907893        3
   153         9.6089550        1       795         4.1552054        3
   154         9.6636422        1       796         4.2325197        3
   155         9.7468713        1       797         4.3130268        3
   156         9.8512059        1       798         4.3265703        3
   157        10.1333427        1       799         4.4063156        3
   158        10.1859332        1       800         4.5333280        3
   159        10.2990832        1       801         4.7034632        3
   160        10.3884222        1       802         4.7384696        3
   161        10.4237153        1       803         4.7837557        3
   162        10.4777738        1       804         5.0003014        3
   163        10.7313371        1       805         5.1168986        3
   164        10.7742209        1       806         5.2675184        3
   165        10.9028384        1       807         5.2856823        3
   166        11.0952403        1       808         5.3740406        3
   167        11.2974686        1       809         5.4469386        3
   168        11.3713159        1       810         5.5116974        3
   169        11.4564593        1       811         5.6978342        3
   170        11.6689803        1       812         5.7648594        3
   171        11.7889620        1       813         5.8912908        3
   172        11.8437345        1       814         5.9625193        3
   173        12.0061841        1       815         6.0615113        3
   174        12.0399476        1       816         6.1456912        3
   175        12.1670623        1       817         6.2653032        3
   176        12.3048178        1       818         6.3337053        3
   177        12.3985994        1       819         6.4493750        3
   178        12.4595570        1       820         6.6105428        3
   179        12.5758650        1       821         6.6784701        3
   180        12.7719800        1       822         6.8623261        3
   181        12.8459744        1       823         6.9041268        3
   182        12.9585042        1       824         7.0400014        3
   183        13.2596276        1       825         7.0919539        3
   184        13.2639147        1       826         7.1903201        3
   185        13.4457472        1       827         7.2492689        3
   186        13.6237215        1       828         7.2672348        3
   187        13.6538128        1       829         7.4368902        3
   188        13.8469803        1       830         7.4745145        3
   189        14.0277534        1       831         7.6538481        3
   190        14.0678242        1       832         7.7413563        3
   191        14.3339820        1       833         7.9063792        3
   192        14.4114302        1       834         8.0329473        3
   193        14.4578912        1       835         8.2538889        3
   194        14.6741088        1       836         8.3255674        3
   195        14.8097159        1       837         8.5855550        3
   196        14.8747431        1       838         8.6742038        3
   197        15.1088509        1       839         8.7676264        3
   198        15.2413492        1       840         8.9413593        3
   199        15.3007953        1       841         8.9797949        3
   200        15.3773364        1       842         9.1438200        3
   201        15.4059546        1       843         9.1740545        3
   202        15.7386255        1       844         9.3002233        3
   203        15.8352600        1       845         9.4152060        3
   204        16.0002369        1       846         9.4674163        3
   205        16.3525034        1       847         9.5107534        3
   206        16.3589509        1       848         9.6269064        3
   207        16.4478002        1       849         9.8098489        3
   208        16.7784008        1       850         9.9328288        3
   209        16.9461667        1       851         9.9636523        3
   210        17.0123397        1       852        10.0752940        3
   211        17.0511492        1       853        10.1636759        3
   212        17.0614422        1       854        10.4447616        3
   213        17.1754109        1       855        10.5862054        3
   214        17.4664531        1       856        10.6599292        3
   215        17.5943066        1       857        10.8786666        3
   216        17.7369376        1       858        11.0235505        3
   217        17.8738486        1       859        11.0958908        3
   218        17.9829589        1       860        11.2059867        3
   219        18.2089455        1       861        11.2986605        3
   220        18.3727880        1       862        11.4504662        3
   221        18.7153841        1       863        11.5927617        3
   222        18.8462821        1       864        11.8062459        3
   223        19.0372401        1       865        12.0753272        3
   224        19.1994567        1       866        12.1298594        3
   225        19.2605623        1       867        12.3252196        3
   226        19.3296424        1       868        12.5703276        3
   227        19.5853257        1       869        12.6044579        3
   228        19.7331903        1       870        12.7001533        3
   229        19.9711580        1       871        12.8855652        3
   230        20.0097788        1       872        13.0428032        3
   231        20.0973414        1       873        13.1026751        3
   232        20.2043774        1       874        13.4166258        3
   233        20.2379282        1       875        13.4605849        3
   234        20.4878763        1       876        13.7468573        3
   235        20.8261357        1       877        13.8886488        3
   236        20.9178277        1       878        14.0461372        3
   237        21.0772468        1       879        14.1106977        3
   238        21.2321337        1       880        14.2536735        3
   239        21.3121663        1       881        14.4127061        3
   240        21.4784058        1       882        14.6078090        3
   241        21.5380889        1       883        14.7160944        3
   242        21.6809505        1       884        14.9427446        3
   243        21.7034984        1       885        15.1150150        3
   244        21.7990829        1       886        15.1447144        3
   245        21.9683950        1       887        15.4242164        3
   246        22.2807103        1       888        15.6013116        3
   247        22.4389622        1       889        15.8177599        3
   248        22.6585646        1       890        15.9860430        3
   249        22.9013292        1       891        16.3744287        3
   250        23.2392275        1       892        16.5081315        3
   251        23.3217296        1       893        16.6647494        3
   252        23.5325501        1       894        17.0277497        3
   253        23.7947934        1       895        17.0510707        3
   254        23.9304055        1       896        17.1239368        3
   255        23.9640145        1       897        17.4610108        3
   256        24.1777115        1       898        17.5449292        3
   257        24.3893430        1       899        17.5996073        3
   258        25.5003779        1       900        17.9065569        3
   259        25.5477241        1       901        17.9948191        3
   260        25.6293040        1       902        18.2246826        3
   261        25.8974990        1       903        18.4035849        3
   262        26.1639528        1       904        18.6943957        3
   263        26.1784663        1       905        18.8478623        3
   264        26.5394010        1       906        19.0163834        3
   265        26.7282837        1       907        19.5021197        3
   266        27.1246196        1       908        19.6016193        3
   267        27.2474334        1       909        19.7419334        3
   268        27.3262115        1       910        19.9915636        3
   269        27.6824886        1       911        20.0470871        3
   270        28.0019071        1       912        20.1200062        3
   271        29.3096577        1       913        20.1838955        3
   272        29.5196227        1       914        20.3389402        3
   273        30.0799088        1       915        20.5178369        3
   274        30.6076064        1       916        20.7180062        3
   275        31.0732066        1       917        20.9767900        3
   276        31.1136257        1       918        21.0210974        3
   277        31.8255823        1       919        21.2522387        3
   278        32.3487414        1       920        21.3614281        3
   279        33.4538357        1       921        21.4290293        3
   280        33.6189978        1       922        21.5339603        3
   281        36.1743953        1       923        21.5847193        3
   282        36.3441277        1       924        21.7871743        3
   283        37.6011371        1       925        22.1898638        3
   284        39.6726203        1       926        22.2335473        3
   285        44.5129615        1       927        22.5638007        3
   286        44.6841023        1       928        22.7452658        3
   287        45.0107598        1       929        23.2278400        3
   288        45.2533745        1       930        23.4506352        3
   289        45.7855301        1       931        23.5832440        3
   290        46.3102941        1       932        23.8301709        3
   291        47.1876289        1       933        24.0284151        3
   292        47.8361625        1       934        24.1760311        3
   293        48.2785801        1       935        24.6182007        3
   294        49.0315686        1       936        25.6291567        3
   295        49.1499360        1       937        25.7817833        3
   296        49.7694593        1       938        25.8656968        3
   297        51.0273158        1       939        25.9447504        3
   298        64.2851961        1       940        26.1145527        3
   299        65.7496165        1       941        26.4515437        3
   300        66.7208108        1       942        26.7572601        3
   301        67.1975334        1       943        26.8216011        3
   302        67.5152356        1       944        26.9388688        3
   303        79.2314036        1       945        27.3399256        3
   304        80.1367178        1       946        27.6563358        3
   305        80.8550784        1       947        27.9176888        3
   306        83.8189324        1       948        28.1409416        3
   307        88.0596022        1       949        30.6383466        3
   308        88.2764795        1       950        31.0829317        3
   309        88.3358514        1       951        31.4656543        3
   310        88.4004962        1       952        32.7940862        3
   311        88.4053642        1       953        35.6098683        3
   312        88.4837674        1       954        36.0640350        3
   313        88.7166571        1       955        36.4029197        3
   314        88.7252202        1       956        39.6811329        3
   315       112.5788547        1       957        43.7487191        3
   316       114.7893595        1       958        44.7491876        3
   317       115.5694772        1       959        44.9938147        3
   318       116.4829073        1       960        45.2558473        3
   319       116.5728572        1       961        45.8512415        3
   320       117.3346980        1       962        45.8979686        3
   321       118.3200181        1       963        47.9386164        3
   322       123.0793472        1       964        48.3085416        3
   323       123.3910201        1       965        50.0723141        3
   324       123.8232759        1       966        64.3158681        3
   325       132.6247435        1       967        66.2360250        3
   326       132.7133606        1       968        78.5959703        3
   327       132.9299150        1       969        79.7410182        3
   328       133.1895208        1       970        81.8837961        3
   329       133.6062858        1       971        88.1718089        3
   330       133.9124119        1       972        88.3413157        3
   331       148.5996144        1       973        88.3498504        3
   332       149.2064243        1       974        88.4099422        3
   333       152.1642516        1       975        88.4823459        3
   334       153.4182376        1       976        88.7373895        3
   335       154.6929478        1       977       110.9203922        3
   336       197.8100387        1       978       116.2340048        3
   337       199.7180006        1       979       116.4731046        3
   338       231.2261114        1       980       117.6026861        3
   339       232.0871038        1       981       123.1690714        3
   340       251.5700698        1       982       123.7207181        3
   341       251.5747577        1       983       132.1602551        3
   342       251.5861508        1       984       132.8012859        3
   343       251.6680035        1       985       132.9235223        3
   344       251.6685434        1       986       133.1086922        3
   345       251.6706538        1       987       133.3818377        3
   346       251.6726918        1       988       152.1623029        3
   347       251.6734762        1       989       153.7477875        3
   348       251.6767847        1       990       198.5721370        3
   349       258.6202263        1       991       230.8399659        3
   350       266.8261736        1       992       231.5745958        3
   351       283.0941915        1       993       251.5682923        3
   352       283.8403164        1       994       251.5719091        3
   353       283.9315796        1       995       251.5792054        3
   354       284.5307671        1       996       251.6687125        3
   355       285.3285013        1       997       251.6689355        3
   356       311.3931569        1       998       251.6722684        3
   357       311.5164193        1       999       251.6747818        3
   358       311.5231315        1      1000       251.6763133        3
   359       311.5577400        1      1001       265.1720345        3
   360       311.5722960        1      1002       283.6459402        3
   361       311.6022877        1      1003       283.8208291        3
   362       311.6533353        1      1004       284.7408760        3
   363       311.6837530        1      1005       311.4375863        3
   364       326.8741913        1      1006       311.5235501        3
   365       327.4736348        1      1007       311.5574734        3
   366       362.3759469        1      1008       311.5803442        3
   367       363.4528531        1      1009       311.5829449        3
   368       364.5380321        1      1010       311.6855320        3
   369       386.0258214        1      1011       362.3787279        3
   370       386.0370654        1      1012       363.7425556        3
   371       386.0479662        1      1013       386.0255270        3
   372       397.8280127        1      1014       386.0367765        3
   373       397.9142392        1      1015       386.0424614        3
   374       398.0376970        1      1016       397.5489191        3
   375       398.1745064        1      1017       397.9303396        3
   376       398.4236291        1      1018       398.0274009        3
   377       398.5998858        1      1019       398.1403499        3
   378       451.6593802        1      1020       398.3054816        3
   379       451.7647356        1      1021       451.6899752        3
   380       451.8845598        1      1022       451.8742434        3
   381       484.6630314        1      1023       485.2726027        3
   382       486.2060074        1      1024       632.6285705        3
   383       570.0109116        1      1025       688.7021685        3
   384       634.0309670        1      1026       689.1396880        3
   385       688.9326408        1      1027       712.7335218        3
   386       689.4436749        1      1028       712.8617710        3
   387       712.2837010        1      1029       713.5957092        3
   388       712.8830495        1      1030       888.0142249        3
   389       712.9502452        1      1031       889.2009139        3
   390       713.4244379        1      1032      1223.0175682        3
   391       714.0457333        1      1033      1546.9413037        3
   392       730.7147234        1      1034         0.1229360        4
   393       731.3003743        1      1035         0.2399781        4
   394       888.0198325        1      1036         0.3552236        4
   395       888.9442966        1      1037         0.5338085        4
   396       889.8952253        1      1038         0.5526790        4
   397      1222.5397095        1      1039         0.5795857        4
   398      1223.7490093        1      1040         0.6925403        4
   399      1271.5892262        1      1041         0.7884580        4
   400      1548.1566961        1      1042         0.8790025        4
   401      2346.4398394        1      1043         0.9925485        4
   402      2346.7305532        1      1044         1.0941293        4
   403      4063.5502482        1      1045         1.1534573        4
   404         0.0817457        2      1046         1.2244208        4
   405         0.1540961        2      1047         1.2980583        4
   406         0.1967679        2      1048         1.4150504        4
   407         0.2226487        2      1049         1.4761601        4
   408         0.2846188        2      1050         1.5335469        4
   409         0.3413685        2      1051         1.6167230        4
   410         0.3840400        2      1052         1.7056536        4
   411         0.4589308        2      1053         1.8168053        4
   412         0.5134767        2      1054         1.8842608        4
   413         0.5733380        2      1055         1.9910218        4
   414         0.6022771        2      1056         2.0497120        4
   415         0.6611514        2      1057         2.2180284        4
   416         0.7031040        2      1058         2.2765799        4
   417         0.7273029        2      1059         2.4590277        4
   418         0.7779226        2      1060         2.6394921        4
   419         0.8115482        2      1061         2.7343222        4
   420         0.8319052        2      1062         2.8265653        4
   421         0.9271871        2      1063         2.8727592        4
   422         1.1002280        2      1064         2.9653269        4
   423         1.1477385        2      1065         3.1047901        4
   424         1.2179154        2      1066         3.1252749        4
   425         1.2757977        2      1067         3.1832829        4
   426         1.3028439        2      1068         3.2109704        4
   427         1.4043656        2      1069         3.3926996        4
   428         1.4387988        2      1070         3.4206253        4
   429         1.4903356        2      1071         3.4988129        4
   430         1.5224202        2      1072         3.7657420        4
   431         1.5426430        2      1073         3.8322697        4
   432         1.6362664        2      1074         3.8543172        4
   433         1.7144865        2      1075         3.9814838        4
   434         1.7667975        2      1076         4.0092264        4
   435         1.8362266        2      1077         4.1748841        4
   436         1.8636759        2      1078         4.3324831        4
   437         1.9166093        2      1079         4.4473302        4
   438         1.9830055        2      1080         4.5129325        4
   439         2.0360225        2      1081         4.6345340        4
   440         2.1087997        2      1082         4.6994761        4
   441         2.2443819        2      1083         4.7725526        4
   442         2.3013672        2      1084         4.8788740        4
   443         2.3241893        2      1085         4.8993374        4
   444         2.4524500        2      1086         5.0269050        4
   445         2.5525179        2      1087         5.3617754        4
   446         2.7015696        2      1088         5.3820443        4
   447         2.7306291        2      1089         5.5375425        4
   448         2.8020773        2      1090         5.6342173        4
   449         2.9295476        2      1091         5.7664461        4
   450         2.9470824        2      1092         5.9148272        4
   451         3.0415894        2      1093         5.9365977        4
   452         3.1560316        2      1094         6.0064407        4
   453         3.2073757        2      1095         6.2954205        4
   454         3.2648509        2      1096         6.4218126        4
   455         3.2899911        2      1097         6.5367188        4
   456         3.3885846        2      1098         6.6535957        4
   457         3.4649560        2      1099         6.7543508        4
   458         3.5335543        2      1100         6.9513811        4
   459         3.6203165        2      1101         7.0150440        4
   460         3.7107992        2      1102         7.1111575        4
   461         3.7965717        2      1103         7.2064047        4
   462         3.8412228        2      1104         7.3024021        4
   463         3.9581442        2      1105         7.4126394        4
   464         4.0194418        2      1106         7.4780850        4
   465         4.0670269        2      1107         7.6431317        4
   466         4.0868038        2      1108         7.7690897        4
   467         4.2430005        2      1109         7.9063048        4
   468         4.2727694        2      1110         7.9572924        4
   469         4.4024213        2      1111         8.0090295        4
   470         4.4376141        2      1112         8.1704776        4
   471         4.5630262        2      1113         8.2147538        4
   472         4.6022617        2      1114         8.4531304        4
   473         4.6870920        2      1115         8.5955474        4
   474         4.7096478        2      1116         8.8261007        4
   475         4.8046354        2      1117         9.0249995        4
   476         5.0234835        2      1118         9.1875515        4
   477         5.0579750        2      1119         9.3035528        4
   478         5.1231968        2      1120         9.3213235        4
   479         5.1903124        2      1121         9.4155081        4
   480         5.3145372        2      1122         9.4587828        4
   481         5.4565842        2      1123         9.5608897        4
   482         5.6025058        2      1124         9.6314996        4
   483         5.6743024        2      1125         9.8175375        4
   484         5.7699962        2      1126         9.8853258        4
   485         5.7994684        2      1127         9.9387163        4
   486         5.8535223        2      1128        10.1715785        4
   487         6.0227280        2      1129        10.3495765        4
   488         6.0688416        2      1130        10.4206048        4
   489         6.1936841        2      1131        10.5389341        4
   490         6.3182217        2      1132        10.6642491        4
   491         6.3676314        2      1133        10.8668920        4
   492         6.5156097        2      1134        11.1532560        4
   493         6.6589266        2      1135        11.3792645        4
   494         6.7728430        2      1136        11.5514706        4
   495         6.8331905        2      1137        11.6495493        4
   496         6.9284748        2      1138        11.7869211        4
   497         7.0589096        2      1139        11.9288875        4
   498         7.1340984        2      1140        11.9910733        4
   499         7.2233888        2      1141        12.0391254        4
   500         7.2475611        2      1142        12.5015903        4
   501         7.2929447        2      1143        12.5558292        4
   502         7.3876311        2      1144        12.7760906        4
   503         7.4358522        2      1145        12.9029131        4
   504         7.6231062        2      1146        13.3472646        4
   505         7.7844519        2      1147        13.4536409        4
   506         7.8973276        2      1148        13.5816179        4
   507         7.9491025        2      1149        13.7819332        4
   508         8.0377108        2      1150        14.0289699        4
   509         8.0991745        2      1151        14.1767731        4
   510         8.2831143        2      1152        14.3233371        4
   511         8.3675588        2      1153        14.5279465        4
   512         8.4648942        2      1154        14.6316400        4
   513         8.5912546        2      1155        14.8001026        4
   514         8.6880685        2      1156        14.8069122        4
   515         8.8391068        2      1157        14.9820577        4
   516         8.9503717        2      1158        15.0695304        4
   517         8.9756088        2      1159        15.3998316        4
   518         9.0556556        2      1160        15.6959717        4
   519         9.2047971        2      1161        15.7222919        4
   520         9.2129652        2      1162        16.0433243        4
   521         9.2582586        2      1163        16.0984326        4
   522         9.3460426        2      1164        16.2878763        4
   523         9.4927091        2      1165        16.3880756        4
   524         9.5634757        2      1166        16.9431311        4
   525         9.6481399        2      1167        16.9762683        4
   526         9.7424514        2      1168        17.0596200        4
   527         9.8546858        2      1169        17.1330997        4
   528        10.0006265        2      1170        17.3909323        4
   529        10.0572947        2      1171        17.7379083        4
   530        10.2342274        2      1172        17.7784240        4
   531        10.4222926        2      1173        18.0028946        4
   532        10.5332905        2      1174        18.2939107        4
   533        10.5756733        2      1175        18.4977354        4
   534        10.7458098        2      1176        19.0465556        4
   535        10.8538184        2      1177        19.2080749        4
   536        11.1008792        2      1178        19.3575524        4
   537        11.1611396        2      1179        19.5898400        4
   538        11.3730507        2      1180        19.8219355        4
   539        11.5695725        2      1181        19.9947533        4
   540        11.6200393        2      1182        20.0096763        4
   541        11.7759376        2      1183        20.1115344        4
   542        11.8954623        2      1184        20.2616246        4
   543        12.0177711        2      1185        20.4580047        4
   544        12.0461962        2      1186        20.4857070        4
   545        12.2348294        2      1187        20.6200889        4
   546        12.4502263        2      1188        20.8513569        4
   547        12.6414558        2      1189        21.0788109        4
   548        12.7111261        2      1190        21.1335814        4
   549        12.7799051        2      1191        21.2593042        4
   550        12.8649907        2      1192        21.4770690        4
   551        13.0287856        2      1193        21.5600238        4
   552        13.2305119        2      1194        21.6389207        4
   553        13.4551746        2      1195        21.6472863        4
   554        13.5693177        2      1196        22.1919443        4
   555        13.7547711        2      1197        22.3240066        4
   556        13.9589109        2      1198        22.6521216        4
   557        14.0982099        2      1199        22.7369965        4
   558        14.2920207        2      1200        23.3443339        4
   559        14.3297112        2      1201        23.5195908        4
   560        14.3843755        2      1202        23.8190136        4
   561        14.6128864        2      1203        23.8730733        4
   562        14.6788408        2      1204        24.1233235        4
   563        14.7912266        2      1205        24.1661598        4
   564        14.8909839        2      1206        24.8438852        4
   565        15.0218743        2      1207        25.8315706        4
   566        15.0770643        2      1208        25.9159847        4
   567        15.3721458        2      1209        26.0993163        4
   568        15.4020552        2      1210        26.1847765        4
   569        15.5693475        2      1211        26.2627125        4
   570        15.6506567        2      1212        26.8296057        4
   571        15.8037748        2      1213        27.0914828        4
   572        15.8771382        2      1214        27.1400900        4
   573        16.1610189        2      1215        27.4605810        4
   574        16.4236911        2      1216        27.7978314        4
   575        16.6793170        2      1217        29.6468241        4
   576        16.7436234        2      1218        31.1019851        4
   577        17.0509621        2      1219        31.4099918        4
   578        17.1138410        2      1220        32.3005467        4
   579        17.1323507        2      1221        33.6094346        4
   580        17.2207398        2      1222        36.2718048        4
   581        17.2499250        2      1223        36.7464881        4
   582        17.6033005        2      1224        39.8346526        4
   583        17.8706331        2      1225        44.5230304        4
   584        17.9705751        2      1226        45.2508236        4
   585        18.0426211        2      1227        45.4459482        4
   586        18.3606694        2      1228        46.1112461        4
   587        18.6759980        2      1229        47.2369523        4
   588        18.9687693        2      1230        48.1311978        4
   589        19.1750860        2      1231        50.2933617        4
   590        19.2157830        2      1232        66.3775266        4
   591        19.2659270        2      1233        79.2842124        4
   592        19.4517833        2      1234        80.8568663        4
   593        19.7360254        2      1235        88.0487054        4
   594        19.8718656        2      1236        88.3360018        4
   595        20.0574318        2      1237        88.3770424        4
   596        20.1492620        2      1238        88.4216927        4
   597        20.2853704        2      1239        88.5970264        4
   598        20.3296378        2      1240        88.8061730        4
   599        20.5152498        2      1241       115.6654291        4
   600        21.0604603        2      1242       116.3893805        4
   601        21.1813241        2      1243       117.7695651        4
   602        21.4306960        2      1244       123.0797319        4
   603        21.5115331        2      1245       123.3971795        4
   604        21.5643785        2      1246       132.5961311        4
   605        21.6408753        2      1247       133.0505012        4
   606        21.6515271        2      1248       133.2031850        4
   607        21.6802463        2      1249       133.5056999        4
   608        21.8440281        2      1250       153.8841347        4
   609        21.9773792        2      1251       197.8151313        4
   610        22.0370960        2      1252       231.2562999        4
   611        22.3449818        2      1253       251.5706368        4
   612        22.5799308        2      1254       251.5778602        4
   613        22.7610755        2      1255       251.6686131        4
   614        23.1788029        2      1256       251.6689251        4
   615        23.5550833        2      1257       251.6721029        4
   616        23.7192780        2      1258       251.6745747        4
   617        23.8446165        2      1259       251.6764031        4
   618        24.0079874        2      1260       283.1744073        4
   619        24.0593283        2      1261       283.7644723        4
   620        24.1525362        2      1262       284.8694879        4
   621        24.6093844        2      1263       311.3894268        4
   622        25.5229619        2      1264       311.5114747        4
   623        25.7523323        2      1265       311.5671910        4
   624        25.7798854        2      1266       311.5821225        4
   625        25.9443586        2      1267       311.6433730        4
   626        26.1550192        2      1268       311.7062680        4
   627        26.4922771        2      1269       363.8668418        4
   628        26.7699313        2      1270       386.0320315        4
   629        26.8440328        2      1271       386.0419834        4
   630        26.9772246        2      1272       397.8062169        4
   631        27.1428738        2      1273       398.1049705        4
   632        27.6038567        2      1274       398.1953421        4
   633        28.0778024        2      1275       398.3762544        4
   634        28.1603434        2      1276       451.6595041        4
   635        28.4155115        2      1277       451.7667085        4
   636        28.7136942        2      1278       484.6669105        4
   637        30.8549130        2      1279       688.9503432        4
   638        31.2168573        2      1280       712.3480609        4
   639        31.5044437        2      1281       712.8281259        4
   640        31.5263602        2      1282       713.6939650        4
   641        33.2948771        2      1283       889.3072526        4
   642        36.1403182        2      1284      1222.5427258        4
------------------------------------------------------------------------
 @CHECKOUT-I, Total execution time (CPU/WALL):      3883.84/    2677.68 seconds.
--executable xvtran finished with status     0 in     2678.46 seconds (walltime).
 --invoking executable--
/home/gh.jones/software/cfour/testing/066a1b33/bin/xintprc
 @GETMEM-I,  Allocated  378880 MB of main memory.
  @GMOIAA-I, Processing MO integrals for spin case AA.
  @GMOIAA-I, Generation of integral list completed.
                      TYPE                NUMBER
                      ----               --------
                      PPPP                     0
                      PPPH            3842375646
                      PPHH              45665966
                      PHPH              24408898
                      PHHH                593170
                      HHHH                  2216

                     TOTAL            3913045896

  @FORMT2-I, Second-order MP correlation energies:
            ------------------------------------------------
            E(SCF)                  =   -190.812078859529 a.u.
            E2(AA)                  =     -0.103821265957 a.u.
            E2(AB)                  =     -0.808909964940 a.u.
            E2(TOT)                 =     -1.016552496854 a.u.
            Total MP2 energy        =   -191.828631356382 a.u.
            ------------------------------------------------
   Largest T2 amplitudes for spin case AB:
       _       _                 _       _                 _       _
   i   j   a   b             i   j   a   b             i   j   a   b
-----------------------------------------------------------------------------
[ 14  14 743 743]-0.05512 [  8   8 409 409]-0.02603 [ 14  14 747 743]-0.02431
[ 14  14 743 747]-0.02431 [ 14  14 743 742]-0.01888 [ 14  14 742 743]-0.01888
[ 14  12 743 413]-0.01694 [ 12  14 413 743]-0.01694 [ 12  12 413 413]-0.01609
[ 13  13 743 743]-0.01516 [  8   8 416 409]-0.01435 [  8   8 409 416]-0.01435
[ 14  14 744 743]-0.01417 [ 14  14 743 744]-0.01417 [ 14  13 743 743]-0.01398
-----------------------------------------------------------------------------
   Norm of T2AB vector ( 91312897 symmetry allowed elements):  0.4095558415.
-----------------------------------------------------------------------------
 @CHECKOUT-I, Total execution time (CPU/WALL):       240.79/     238.10 seconds.
--executable xintprc finished with status     0 in      241.17 seconds (walltime).
  in runvcc 
 --invoking executable--
/home/gh.jones/software/cfour/testing/066a1b33/bin/xncc
 @GETMEM-I,  Allocated       7 MB of main memory.

Running with 32 threads/proc

Using CROP to accelerate the convergence of T1 and T2
Using immediate high-order contributions
Damping factor for T3: 0.000000
Damping factor for T4: 0.000000

Using CROP to accelerate the convergence of L1 and L2
Using immediate high-order contributions
Damping factor for L3: 0.000000
Damping factor for L4: 0.000000

Transposes are fine-threaded

Memory limit:                370.000 GiB
Minimum memory requirement:  286.710 GiB
Compromise memory amount:    362.331 GiB
Optimal memory requirement: 5371.296 GiB

List              Location   Size        Cached Hunks Est. Disk I/O
----------------- ---------- ----------- ------ ----- -------------

           T_DIIS       70:0    3.402 GiB    Yes     -   142.878 GiB
           Z_DIIS       70:1    3.402 GiB    Yes     -   306.168 GiB
          <AI|bj>         18  696.662 MiB    Yes     -    19.864 GiB
          <Ab|Ci>         30   57.206 GiB    Yes     -  7528.409 GiB
          <Ab|Ij>         16  696.662 MiB    Yes     -   144.231 GiB
          <Ai|Bj>         25  696.662 MiB    Yes     -    13.607 GiB
          <Aj|bI>         21  696.662 MiB     No     -         0   B
          <Ij|Ka>         10    8.446 MiB    Yes     -     1.443 GiB
          <Ij|Kl>         13  113.070 KiB    Yes     -     1.877 MiB
            D(AB)      160:2    3.151 MiB    Yes     -   523.123 MiB
            D(AI)      160:4   41.336 KiB    Yes     -     4.683 MiB
            D(IA)      160:6   41.336 KiB    Yes     -     1.372 MiB
            D(IJ)      160:0      680   B    Yes     -    88.984 KiB
           D~(AB)      192:0    3.151 MiB    Yes     -    25.211 MiB
           D~(AI)      193:0   41.336 KiB    Yes     -    82.672 KiB
           D~(IJ)      191:0      680   B    Yes     -     5.312 KiB
            F(EA)       92:0    3.151 MiB    Yes     -   526.274 MiB
            F(EM)       93:0   41.336 KiB    Yes     -     3.835 MiB
            F(MI)       91:0      680   B    Yes     -   120.859 KiB
            G(AB)      192:2    3.151 MiB    Yes     -   151.265 MiB
         G(AI,BJ)        123  696.662 MiB     No     -         0   B
         G(AI,bj)        118  696.662 MiB    Yes     -     4.499 GiB
         G(Ab,Ij)        116  696.662 MiB    Yes     -    11.566 GiB
         G(Ai,Bc)        230   57.206 GiB     No     -   228.823 GiB
         G(Ai,Bj)        125  696.662 MiB    Yes     -     4.082 GiB
            G(IJ)      191:2      680   B    Yes     -    31.875 KiB
         G(Ij,Ab)        216  696.662 MiB    Yes     -     2.041 GiB
         G(Ij,Ka)        210    8.446 MiB    Yes     -   295.594 MiB
         G(Ij,Kl)        113  113.070 KiB    Yes     -     3.754 MiB
        G~(Ij,Kl)        213  113.070 KiB     No     -         0   B
         H(AI,bj)        256  696.662 MiB    Yes     -     4.082 GiB
         H(Ai,Bj)        258  696.662 MiB    Yes     -     4.082 GiB
       Lambda(AI)      190:0   41.336 KiB    Yes     -     6.943 MiB
    Lambda(Ab,Ij)        146  696.662 MiB    Yes     -   172.125 GiB
            Q(AI)      190:2   41.336 KiB    Yes     -     1.494 MiB
         Q(Ab,Ij)         82  696.662 MiB    Yes     -    38.779 GiB
            T(AI)       90:0   41.336 KiB    Yes     -    16.147 MiB
         T(Ab,Ij)         46  696.662 MiB    Yes     -   250.363 GiB
         T(Rs,Ij)        246  713.664 MiB     No     -         0   B
         W(Mn,Ij)         53  113.070 KiB    Yes     -     5.190 MiB
        W~(Ab,Ej)        130   57.206 GiB    Yes     -  1544.558 GiB
        W~(EM,bj)         56  696.662 MiB    Yes     -    67.353 GiB
        W~(Em,Bj)         58  696.662 MiB    Yes     -    67.353 GiB
        W~(Ij,Mb)        110    8.446 MiB    Yes     -   228.030 MiB
       W~~(Ab,Ej)        169   57.206 GiB     No     -   915.293 GiB
       W~~(EM,bj)         76  696.662 MiB    Yes     -     5.443 GiB
       W~~(Em,Bj)         78  696.662 MiB    Yes     -     5.443 GiB
       W~~(Ij,Mb)        165    8.446 MiB    Yes     -   135.129 MiB
            Z(AI)       90:2   41.336 KiB    Yes     -    18.165 MiB
         Z(Ab,Ij)         63  696.662 MiB    Yes     -   326.560 GiB
         Z(Rs,Ij)        263  713.664 MiB     No     -         0   B
       T(abc,ijk)          - 2533.426 GiB     No    29         0   B
       Z(abc,ijk)          - 2533.426 GiB     No    29         0   B

Simulation and memory analysis took 84.406 seconds

MP2 correlation energy:  -1.016552496853770

Non-iterative calculation of MP2 took 3.989 cpu seconds and 1.607 walltime seconds at 5.143 Gflops/sec

Total MP2 energy: -191.828631356382488

Beginning iterative solution of CCSD equations:

It.  Correlation Energy T1 Residual T2 Residual CPU Time (s) Walltime (s)
-------------------------------------------------------------------------
  1  -0.998163002407055 2.00134e-02 3.86130e-03    48454.072     1844.257
  2  -1.024063058055557 4.62193e-03 9.35156e-03    49510.165     1860.261
  3  -1.021976094051362 4.85395e-03 1.66321e-03    49025.372     1837.180
  4  -1.023948652581543 8.98618e-04 8.89869e-04    49750.256     1843.186
  5  -1.024573155189981 7.25357e-04 3.29855e-04    50000.463     1868.574

   A    I                     A    I                     A    I                  
-------------------------- -------------------------- -------------------------- 
  21    9 -0.0241815526985   17    9 -0.0119734635462   50   15 -0.0092879474798 
  21   13 -0.0207569955997   50   11 -0.0108921768898   38   15  0.0087594018631 
  25   13 -0.0151490268517   53   13 -0.0105669066694   35   11 -0.0083602585479 
  25    9 -0.0126026411393   35   15 -0.0103760980921   27   15 -0.0080186874886 
  17   13 -0.0121010014375   42   15 -0.0100326658265   34   13  0.0068912201166 

   A    B    I    J                     A    B    I    J                  
------------------------------------ ------------------------------------ 
  21   21   13   13 -0.0646853363406   62   35   14   14 -0.0168388180370 
  35   35   14   14 -0.0300977497330   35   62   14   14 -0.0168388180370 
  39   21   13   13 -0.0278834998121   50   50   15   15 -0.0167488954206 
  21   39   13   13 -0.0278834998121   21   21   13    9 -0.0158694519082 
  21   17   13   13 -0.0229350122787   21   21    9   13 -0.0158694519082 
  17   21   13   13 -0.0229350122787   31   35   14   14  0.0152995229083 
  25   21   13   13 -0.0178297630512   35   31   14   14  0.0152995229083 
  21   25   13   13 -0.0178297630512 

It.  Correlation Energy T1 Residual T2 Residual CPU Time (s) Walltime (s)
-------------------------------------------------------------------------
  6  -1.024575292947801 2.05044e-04 6.23751e-05    48972.925     1817.044
  7  -1.024578333291461 7.38361e-05 2.32387e-05    47230.474     1753.722
  8  -1.024576443360067 3.33841e-05 6.83129e-06    48080.795     1781.141
  9  -1.024575796983875 6.68316e-06 4.07499e-06    48980.384     1817.284
 10  -1.024575529737560 3.32684e-06 1.41288e-06    49498.008     1837.056

   A    I                     A    I                     A    I                  
-------------------------- -------------------------- -------------------------- 
  21    9 -0.0243346098998   17    9 -0.0120360076491   50   15 -0.0092205086318 
  21   13 -0.0212647857861   50   11 -0.0108386194438   38   15  0.0087649483239 
  25   13 -0.0154695213556   53   13 -0.0106892990245   35   11 -0.0083009864772 
  25    9 -0.0126725939660   35   15 -0.0105280823284   27   15 -0.0080348155829 
  17   13 -0.0124190997259   42   15 -0.0099915896141   34   13  0.0069456011400 

   A    B    I    J                     A    B    I    J                  
------------------------------------ ------------------------------------ 
  21   21   13   13 -0.0648741904228   62   35   14   14 -0.0168215833917 
  35   35   14   14 -0.0300675034721   35   62   14   14 -0.0168215833917 
  39   21   13   13 -0.0279256954384   50   50   15   15 -0.0167228290261 
  21   39   13   13 -0.0279256954384   21   21   13    9 -0.0159105005898 
  21   17   13   13 -0.0230392476184   21   21    9   13 -0.0159105005898 
  17   21   13   13 -0.0230392476184   31   35   14   14  0.0152765322342 
  25   21   13   13 -0.0179229706929   35   31   14   14  0.0152765322342 
  21   25   13   13 -0.0179229706929 

It.  Correlation Energy T1 Residual T2 Residual CPU Time (s) Walltime (s)
-------------------------------------------------------------------------
 11  -1.024575305713991 1.46872e-06 3.11262e-07    49906.689     1849.288
 12  -1.024575377478918 4.84547e-07 1.07669e-07    48440.127     1786.790
 13  -1.024575406078911 1.65391e-07 2.59635e-08    47852.921     1759.719
 14  -1.024575404853114 3.60220e-08 7.15913e-09    48052.092     1775.700

CCSD iterations converged in 14 cycles and 25432.085 seconds (1816.578 s/it.) at 16.277 Gflops/sec

Total CCSD energy: -191.836654264381849

CCSD[T] correlation energy:  -0.041744705141283
CCSD(T) correlation energy:  -0.039958748916143

Non-iterative calculation of CCSD(T) took 587409.975 cpu seconds and 53122.900 walltime seconds at 66.121 Gflops/sec

Total CCSD(T) energy: -191.876613013297998

             _
Formation of H took 566.273 seconds at 271.972 Gflops/sec

Beginning iterative solution of Lambda-CCSD equations:

It.  Correlation Energy L1 Residual L2 Residual CPU Time (s) Walltime (s)
-------------------------------------------------------------------------
  1  -1.081604415888420 1.79718e-02 1.75655e-02    48097.694     1759.504
  2  -1.071019862380476 9.68373e-03 2.78286e-03    43634.766     1603.141
  3  -1.070809843389122 1.39010e-03 1.65263e-03    43093.810     1594.164
  4  -1.071296633240374 5.18229e-04 4.50829e-04    47777.623     1752.176
  5  -1.071293312392581 2.20131e-04 9.62629e-05    50604.276     1876.135

   A    I                     A    I                     A    I                  
-------------------------- -------------------------- -------------------------- 
  21    9 -0.0183486951871   17   13 -0.0089442726654   23   15 -0.0068023831888 
  35   15 -0.0116666961913   50   11 -0.0082290143948   17    9 -0.0065997139801 
  25   13 -0.0100608007543   42   15 -0.0076476364131   96   14  0.0065659120215 
  21   13 -0.0097973125494   53   13 -0.0072514056766   70   13  0.0061266259404 
  25    9 -0.0095203826177   27   15 -0.0070876860090  136   15 -0.0059756482402 

   A    B    I    J                     A    B    I    J                  
------------------------------------ ------------------------------------ 
  21   21   13   13 -0.0828019530171   50   50   15   15 -0.0200284047113 
  35   35   14   14 -0.0349494923613   62   35   14   14 -0.0188680400738 
  39   21   13   13 -0.0333138145289   35   62   14   14 -0.0188680400738 
  21   39   13   13 -0.0333138145289   21   50   13   15 -0.0188117050610 
  21   17   13   13 -0.0301709363763   50   21   15   13 -0.0188117050610 
  17   21   13   13 -0.0301709363763   21   21   13    9 -0.0187108994155 
  25   21   13   13 -0.0236463104168   21   21    9   13 -0.0187108994155 
  21   25   13   13 -0.0236463104168 

It.  Correlation Energy L1 Residual L2 Residual CPU Time (s) Walltime (s)
-------------------------------------------------------------------------
  6  -1.071267325308668 1.03104e-04 1.82287e-05    52137.143     1918.520
  7  -1.071285487059873 2.71760e-05 4.50388e-06    49415.564     1798.867
  8  -1.071284553520518 1.37871e-05 3.51950e-06    50986.601     1848.189
  9  -1.071282261397510 4.01309e-06 1.75570e-06    53431.687     1975.113
 10  -1.071282285239170 1.77736e-06 5.30617e-07    52362.410     1890.741

   A    I                     A    I                     A    I                  
-------------------------- -------------------------- -------------------------- 
  21    9 -0.0184490128973   17   13 -0.0090254093780   23   15 -0.0069841935827 
  35   15 -0.0118813994897   50   11 -0.0082266548584   17    9 -0.0066505455569 
  25   13 -0.0101284857759   42   15 -0.0076756595847   96   14  0.0065664715240 
  21   13 -0.0098830130979   53   13 -0.0072776176419   70   13  0.0061308331878 
  25    9 -0.0095673438701   27   15 -0.0071643459663  136   15 -0.0059742975084 

   A    B    I    J                     A    B    I    J                  
------------------------------------ ------------------------------------ 
  21   21   13   13 -0.0828560800827   50   50   15   15 -0.0200211873719 
  35   35   14   14 -0.0349285579118   62   35   14   14 -0.0188593660426 
  39   21   13   13 -0.0333333788505   35   62   14   14 -0.0188593660426 
  21   39   13   13 -0.0333333788505   21   50   13   15 -0.0188123948167 
  21   17   13   13 -0.0301969174870   50   21   15   13 -0.0188123948167 
  17   21   13   13 -0.0301969174870   21   21   13    9 -0.0187062445188 
  25   21   13   13 -0.0236666846148   21   21    9   13 -0.0187062445188 
  21   25   13   13 -0.0236666846148 

It.  Correlation Energy L1 Residual L2 Residual CPU Time (s) Walltime (s)
-------------------------------------------------------------------------
 11  -1.071282452410889 8.36448e-07 2.73847e-07    51650.828     1888.876
 12  -1.071282454115667 2.93410e-07 5.27121e-08    51970.440     1886.408
 13  -1.071282425152515 8.21120e-08 1.33166e-08    52828.155     1952.481

Lambda-CCSD iterations converged in 13 cycles and 23761.878 seconds (1827.837 s/it.) at 15.709 Gflops/sec

norm of D(AI): 0.062362114734918
norm of D(IA): 0.051482917422519
norm of D(AB): 0.060142751514220
norm of D(IJ): 0.086581521473722
E(AB): 0.709974298760597
E(IJ): 0.441081867545612
E(1e): 1.151056166306209
norm of G(Ab,Ij): 0.420732821229741
norm of G(Ij,Ab): 0.478019679400097
E(Ab,Ij): -2.063575362768352
norm of G(Ij,Kl): 0.043922633400832
E(Ij,Kl): 0.158436863175408
norm of G(Ai,Bc): 0.011253302567822
norm of G(Ab,Ci): 0.015691524683988
E(Ab,Ci): -0.081506496347383
norm of G(Ij,Ka): 0.008411538510832
norm of G(Ia,Jk): 0.011177424720142
E(Ia,Jk): -0.017784338559916
norm of G(AI,bj): 0.050849433649881
norm of G(Ai,Bj): 0.034520709576252
E(Ai,Bj): -0.446693265379767
E1: -0.259775164984599
E2: -0.279628655283182
E3: 0.092710554888014
E(tot): -1.300066433573800

Formation of one- and two-particle density
matrices took 931.271 seconds at 170.035 Gflops/sec

 @CHECKOUT-I, Total execution time (CPU/WALL):   1935106.05/  104214.95 seconds.
--executable xncc finished with status     0 in   104215.24 seconds (walltime).
 --invoking executable--
/home/gh.jones/software/cfour/testing/066a1b33/bin/xdens
 @GETMEM-I,  Allocated  378880 MB of main memory.
  CCSD(T) density and intermediates are calculated.
  The perturbed orbitals are chosen canonical.
  Direct algorithm used for all contributions involving G(AB,CD).
  W(abef) AB contribution =  0.4413767161 a.u.
  W(abef) AB contribution =  0.4601994790 a.u.
                    1                    1
                    2                    2
                    3                    3
                    4                    4
  processed            4052521104  ao basis integrals from                989386  buffers.
  processed           20882764527  ao basis integrals from               5098332  buffers.
  processed           10713525702  ao basis integrals from               2615607  buffers.
  processed           19480060928  ao basis integrals from               4755875  buffers.
 ITERM.tmp does not exsit!
 skip reading
  The iterative expansion of D(ai) converged after  20 iterations.
  Density calculation successfully completed.
 @CHECKOUT-I, Total execution time (CPU/WALL):     22451.30/   16242.17 seconds.
--executable xdens finished with status     0 in    16249.17 seconds (walltime).
 --invoking executable--
/home/gh.jones/software/cfour/testing/066a1b33/bin/xanti
 @GETMEM-I,  Allocated  378880 MB of main memory.
 CCSD(T) MO gammas will be sorted to Mulliken order.
 @CHECKOUT-I, Total execution time (CPU/WALL):     10188.78/   10809.90 seconds.
--executable xanti finished with status     0 in    10820.11 seconds (walltime).
 --invoking executable--
/home/gh.jones/software/cfour/testing/066a1b33/bin/xbcktrn
 @GETMEM-I,  Allocated  378880 MB of main memory.
 @CHECKOUT-I, Total execution time (CPU/WALL):    113978.98/    5603.66 seconds.
--executable xbcktrn finished with status     0 in     5611.81 seconds (walltime).
 --invoking executable--
/home/gh.jones/software/cfour/testing/066a1b33/bin/xvdint
 @GETMEM-I,  Allocated  378880 MB of main memory.
 One- and two-electron integral derivatives are calculated
 for RHF-CC/MBPT gradients and dipole moments.
 Spherical gaussians are used.

                     Kinetic energy integral gradient
                     --------------------------------

                         O #1 z     1.1369507285
                         C #2 z    -0.3766905828
                         C #3 x    -0.2786529533
                         C #3 z    -0.3830634541
                         H #4 x    -0.7477584937
                         H #4 y    -1.3919809897
                         H #4 z    -0.3771966916


 O #1       0.0000000000            0.0000000000            1.1369507285
 C #2       0.0000000000            0.0000000000           -0.3766905828
 C #3 1    -0.1393264766            0.0000000000           -0.1915317270
 C #3 2     0.1393264766            0.0000000000           -0.1915317270
 H #4 1    -0.1869396234           -0.3479952474           -0.0942991729
 H #4 2     0.1869396234           -0.3479952474           -0.0942991729
 H #4 3    -0.1869396234            0.3479952474           -0.0942991729
 H #4 4     0.1869396234            0.3479952474           -0.0942991729


                   Nuclear attraction integral gradient
                   ------------------------------------

                         O #1 z   -31.3421639783
                         C #2 z     2.3063454627
                         C #3 x    24.2182806978
                         C #3 z    21.1686383346
                         H #4 x    13.2224948306
                         H #4 y    18.5940296441
                         H #4 z     7.8671801811


 O #1       0.0000000000            0.0000000000          -31.3421639783
 C #2       0.0000000000            0.0000000000            2.3063454627
 C #3 1    12.1091403489            0.0000000000           10.5843191673
 C #3 2   -12.1091403489            0.0000000000           10.5843191673
 H #4 1     3.3056237077            4.6485074110            1.9667950453
 H #4 2    -3.3056237077            4.6485074110            1.9667950453
 H #4 3     3.3056237077           -4.6485074110            1.9667950453
 H #4 4    -3.3056237077           -4.6485074110            1.9667950453


                      Reorthonormalization gradient
                      -----------------------------

                         O #1 z     0.4619873560
                         C #2 z    -0.1480381920
                         C #3 x    -0.1275725817
                         C #3 z    -0.1260992904
                         H #4 x    -0.3480755297
                         H #4 y    -0.6498849376
                         H #4 z    -0.1878498736


 O #1       0.0000000000            0.0000000000            0.4619873560
 C #2       0.0000000000            0.0000000000           -0.1480381920
 C #3 1    -0.0637862908            0.0000000000           -0.0630496452
 C #3 2     0.0637862908            0.0000000000           -0.0630496452
 H #4 1    -0.0870188824           -0.1624712344           -0.0469624684
 H #4 2     0.0870188824           -0.1624712344           -0.0469624684
 H #4 3    -0.0870188824            0.1624712344           -0.0469624684
 H #4 4     0.0870188824            0.1624712344           -0.0469624684


                Electronic contributions to dipole moment
                -----------------------------------------

                               au             Debye

                    z     -3.47987026     -8.84494950

  Conversion factor used: 1 a.u. =   2.54174691 Debye 


 Evaluation of 1e integral derivatives required   86.77 seconds.
                9045185  records have been written to the Sort file.
  Total length of Sort file :         185227298430  words.
 Evaluation of 2el integral derivatives

                      Two-electron integral gradient
                      ------------------------------

                         O #1 z    15.6495205506
                         C #2 z    -1.2769218640
                         C #3 x   -10.8024052320
                         C #3 z   -10.5856812051
                         H #4 x    -6.8843588062
                         H #4 y    -9.9251479144
                         H #4 z    -3.7869174814


 O #1       0.0000000000            0.0000000000           15.6495205506
 C #2       0.0000000000            0.0000000000           -1.2769218640
 C #3 1    -5.4012026160            0.0000000000           -5.2928406026
 C #3 2     5.4012026160            0.0000000000           -5.2928406026
 H #4 1    -1.7210897016           -2.4812869786           -0.9467293704
 H #4 2     1.7210897016           -2.4812869786           -0.9467293704
 H #4 3    -1.7210897016            2.4812869786           -0.9467293704
 H #4 4     1.7210897016            2.4812869786           -0.9467293704


 Evaluation of 2e integral derivatives required******** seconds.

                            Molecular gradient
                            ------------------

                         O #1 z    -0.0003369223
                         C #2 z     0.0000398235
                         C #3 x     0.0004226028
                         C #3 z     0.0001906792
                         H #4 x     0.0000585028
                         H #4 y    -0.0000401236
                         H #4 z     0.0001064197


 O #1       0.0000000000            0.0000000000           -0.0003369223
 C #2       0.0000000000            0.0000000000            0.0000398235
 C #3 1     0.0002113014            0.0000000000            0.0000953396
 C #3 2    -0.0002113014            0.0000000000            0.0000953396
 H #4 1     0.0000146257           -0.0000100309            0.0000266049
 H #4 2    -0.0000146257           -0.0000100309            0.0000266049
 H #4 3     0.0000146257            0.0000100309            0.0000266049
 H #4 4    -0.0000146257            0.0000100309            0.0000266049


  Molecular gradient norm 0.589E-03

                           Total dipole moment
                           -------------------

                               au             Debye

                    z      1.15238464      2.92907009

  Conversion factor used: 1 a.u. =   2.54174691 Debye 


  transformation matrix 
        1.0000000000       -0.0000000000        0.0000000000
       -0.0000000000        1.0000000000        0.0000000000
       -0.0000000000        0.0000000000        1.0000000000
  Dipole Moment (in a.u.) in Original Frame 
       -0.0000000000        0.0000000000        1.1523846368
 @CHECKOUT-I, Total execution time (CPU/WALL):    356990.18/   85247.99 seconds.
--executable xvdint finished with status     0 in    85254.01 seconds (walltime).
 --invoking executable--
/home/gh.jones/software/cfour/testing/066a1b33/bin/xjoda
   JODA beginning optimization cycle #  1.
 OriVec is    1.0000000000000000       -6.1232339957367660E-017   0.0000000000000000                         1
  @GETICFCM-I, Internal coordinate Hessian read from file FCMINT.
   Optimization cycle  1.  Updating structure with Newton-Raphson step.
  @EFOL-I, Current internal coordinate Hessian written to FCMINT.
   There are   7 independent internal coordinates which will be optimized.
   Hessian matrix in totally symmetric symmetry coordinates: 
              R1        R2        A1        R3        A2   
  R1         0.885961  0.050796  0.001534  0.007015  0.009939
  R2         0.050796  0.420151 -0.490492  0.003891  0.038924
  A1         0.001534 -0.490492  2.710365 -0.046269 -0.046030
  R3         0.007015  0.003891 -0.046269  0.390293 -0.025944
  A2         0.009939  0.038924 -0.046030 -0.025944  0.269283
  D1         0.003729 -0.017602  0.170416  0.000409 -0.045461
  Dn1       -0.003729  0.017602 -0.170416 -0.000409  0.045461

              D1        Dn1  
  R1         0.003729 -0.003729
  R2        -0.017602  0.017602
  A1         0.170416 -0.170416
  R3         0.000409 -0.000409
  A2        -0.045461  0.045461
  D1         0.127747 -0.027747
  Dn1       -0.027747  0.127747
   The eigenvectors of the Hessian matrix: 
                   1         2         3         4         5
  R1        -0.000000  0.002084  0.016601  0.089930  0.005221
  R2        -0.000000  0.133846 -0.347954 -0.891592 -0.137451
  A1        -0.000000  0.103104 -0.012235 -0.192543 -0.021775
  R3         0.000000 -0.016685  0.199088 -0.222018  0.954104
  A2         0.000000 -0.366345  0.829611 -0.332252 -0.257494
  D1         0.707107 -0.646902 -0.274420 -0.010494  0.044660
  Dn1        0.707107  0.646902  0.274420  0.010494 -0.044660

                   6         7
  R1         0.995784  0.004371
  R2         0.085886  0.199519
  A1         0.021772 -0.975294
  R3         0.011682  0.018528
  A2         0.018193  0.022612
  D1         0.006922 -0.063716
  Dn1       -0.006922  0.063716
   The eigenvalues of the Hessian matrix: 
       0.10000      0.10623      0.27768      0.32416      0.39787      0.89069
       2.83491
   Gradients along optimized coordinates: 
       0.00034      0.00036     -0.00044      0.00001      0.00013     -0.00000
       0.00000
   Gradients along Hessian eigenvectors: 
       0.00000     -0.00004     -0.00000     -0.00025     -0.00006      0.00036
       0.00050
   There are  0 negative eigenvalues.
  optimized coordinate                     7  automatically set to    1.7269467649795142E-004
   Summary of Optimization Cycle: 
   The maximum unscaled step is:    0.00070.
   Scale factor set to:  1.00000.
   Forces are in hartree/bohr and hartree/radian.
   Parameter values are in Angstroms and degrees.
--------------------------------------------------------------------------
  Parameter     dV/dR           Step          Rold            Rnew
--------------------------------------------------------------------------
    R1      0.0003369223   -0.0001751194    1.1958229923    1.1956478729
    R2      0.0002542886   -0.0002754437    1.4659681074    1.4656926636
    A1     -0.0003092076    0.0020651573  147.6141299630  147.6161951203
    R3      0.0000055539   -0.0000099516    1.0806653366    1.0806553850
    A2      0.0000642785   -0.0124949900  118.5616741572  118.5491791672
    D1     -0.0000015886   -0.0098946761   74.3014016852   74.2915070091
    Dn1     0.0000015886    0.0098946761  -74.3014016852  -74.2915070091
--------------------------------------------------------------------------
  Minimum force:  0.000001589 / RMS force:  0.000199269
 Updating structure...
   Rotational constants (in cm-1): 
          0.1971502619             0.2497718223             0.6812007050
   Rotational constants (in MHz): 
       5910.4169882272          7487.9719043570         20421.8862352755


 ----------------------------------------------------------------
         Coordinates used in calculation (QCOMP) 
 ----------------------------------------------------------------
 Z-matrix   Atomic            Coordinates (in bohr)
  Symbol    Number           X              Y              Z
 ----------------------------------------------------------------
     O         8         0.00000000    -0.00000000    -2.82524624
     C         6         0.00000000    -0.00000000    -0.56579874
     C         6         1.48344963    -0.00000000     1.77320494
     C         6        -1.48344963     0.00000000     1.77320494
     H         1         2.41630238     1.72683653     2.33727050
     H         1         2.41630238    -1.72683653     2.33727050
     H         1        -2.41630238    -1.72683653     2.33727050
     H         1        -2.41630238     1.72683653     2.33727050
 ----------------------------------------------------------------

   Interatomic distance matrix (Angstroms) 

                 O             C             C             C             H    
                [ 1]        [ 2]        [ 3]        [ 4]        [ 5]
  O    [ 1]     0.00000
  C    [ 2]     1.19565     0.00000
  C    [ 3]     2.55688     1.46569     0.00000
  C    [ 4]     2.55688     1.46569     1.57002     0.00000
  H    [ 5]     3.15170     2.19773     1.08066     2.27658     0.00000
  H    [ 6]     3.15170     2.19773     1.08066     2.27658     1.82761
  H    [ 7]     3.15170     2.19773     2.27658     1.08066     3.14324
  H    [ 8]     3.15170     2.19773     2.27658     1.08066     2.55730

                 H             H             H    
                [ 6]        [ 7]        [ 8]
  H    [ 6]     0.00000
  H    [ 7]     2.55730     0.00000
  H    [ 8]     3.14324     1.82761     0.00000
   Rotational constants (order x, y, z, in cm-1): 
          0.2497718223             0.1971502619             0.6812007050
   Rotational constants (order x, y, z, in MHz): 
       7487.9719043570          5910.4169882272         20421.8862352755
  There are 1284 basis functions.
 @CHECKOUT-I, Total execution time (CPU/WALL):         0.16/       0.21 seconds.
--executable xjoda finished with status     0 in        0.30 seconds (walltime).
 --invoking executable--
/home/gh.jones/software/cfour/testing/066a1b33/bin/xvmol
 SERIAL VERSION OF MOLECULE STARTED
********************************************************************************
                    INPUT FROM MOL FILE
********************************************************************************
INTGRL        1    0    1    0    0    0    0    0    0                         
         *** CFOUR Program System (Release V0.1) ***                            
cyclopropanone opt singlet CCSD[T]/cc-pCV6Z                                     
    4    2 X  Y       0.10E-08              0    0                              
   9999.00      3.00                                                            
          8.00000000    1    7    2    2    2    2    2    2    1               
O #1   0.000000000000000  -0.000000000000000  -2.825246239386116                
   16    7                                                                      
   570800.00000000000        5.5999999999999997E-006  -1.3000000000000000E-006  
   85480.000000000000        4.3099999999999997E-005  -9.7999999999999993E-006  
   19460.000000000000        2.2670000000000001E-004  -5.1499999999999998E-005  
   5512.0000000000000        9.5640000000000005E-004  -2.1699999999999999E-004  
   1798.0000000000000        3.4732000000000001E-003  -7.9160000000000005E-004  
   648.89999999999998        1.1197800000000001E-002  -2.5590000000000001E-003  
   253.09999999999999        3.2387699999999998E-002  -7.5331000000000000E-003  
   104.90000000000001        8.2859799999999997E-002  -1.9789000000000001E-002  
   45.649999999999999       0.17958379999999999       -4.6062899999999997E-002  
   20.620000000000001       0.30522110000000002       -8.9195600000000000E-002  
   9.5869999999999997       0.34089350000000002      -0.13754220000000000       
   4.4930000000000003       0.17742610000000000      -0.10511950000000000       
   1.8370000000000000        2.0491100000000002E-002  0.14477139999999999       
  0.83489999999999998       -9.6809999999999995E-004  0.44146340000000001       
  0.36580000000000001        1.0571000000000001E-003  0.44468140000000000       
  0.15700000000000000       -9.7200000000000004E-005  0.12824260000000001       
    5    5                                                                      
   20.757000000000001        1.0000000000000000        0.0000000000000000       
   41.036999999999999        0.0000000000000000        1.0000000000000000       
   81.129000000000005        0.0000000000000000        0.0000000000000000       
   160.39300000000000        0.0000000000000000        0.0000000000000000       
   317.09600000000000        0.0000000000000000        0.0000000000000000       
   10    6                                                                      
   525.60000000000002        1.6660000000000001E-004   0.0000000000000000       
   124.59999999999999        1.4334000000000000E-003   0.0000000000000000       
   40.340000000000003        7.5475999999999998E-003   0.0000000000000000       
   15.180000000000000        2.8594600000000001E-002   0.0000000000000000       
   6.2450000000000001        8.4388599999999994E-002   0.0000000000000000       
   2.7320000000000002       0.18748339999999999        1.0000000000000000       
   1.2270000000000001       0.29790580000000000        0.0000000000000000       
  0.54920000000000002       0.33855760000000001        0.0000000000000000       
  0.24179999999999999       0.24726090000000001        0.0000000000000000       
  0.10249999999999999        7.0033499999999999E-002   0.0000000000000000       
    5    5                                                                      
   14.830000000000000        1.0000000000000000        0.0000000000000000       
   32.893000000000001        0.0000000000000000        1.0000000000000000       
   72.956999999999994        0.0000000000000000        0.0000000000000000       
   161.81800000000001        0.0000000000000000        0.0000000000000000       
   358.91100000000000        0.0000000000000000        0.0000000000000000       
    5    5                                                                      
   8.2530000000000001        1.0000000000000000        0.0000000000000000       
   3.5970000000000000        0.0000000000000000        1.0000000000000000       
   1.5680000000000001        0.0000000000000000        0.0000000000000000       
  0.68400000000000005        0.0000000000000000        0.0000000000000000       
  0.29799999999999999        0.0000000000000000        0.0000000000000000       
    4    4                                                                      
   20.113000000000000        1.0000000000000000        0.0000000000000000       
   46.642000000000003        0.0000000000000000        1.0000000000000000       
   108.16300000000000        0.0000000000000000        0.0000000000000000       
   250.83000000000001        0.0000000000000000        0.0000000000000000       
    4    4                                                                      
   5.4299999999999997        1.0000000000000000        0.0000000000000000       
   2.4159999999999999        0.0000000000000000        1.0000000000000000       
   1.0750000000000000        0.0000000000000000        0.0000000000000000       
  0.47799999999999998        0.0000000000000000        0.0000000000000000       
    3    3                                                                      
   17.536000000000001        1.0000000000000000        0.0000000000000000       
   48.854999999999997        0.0000000000000000        1.0000000000000000       
   136.11099999999999        0.0000000000000000        0.0000000000000000       
    3    3                                                                      
   5.2110000000000003        1.0000000000000000        0.0000000000000000       
   2.1899999999999999        0.0000000000000000        1.0000000000000000       
  0.92000000000000004        0.0000000000000000        0.0000000000000000       
    2    2                                                                      
   24.065000000000001        1.0000000000000000        0.0000000000000000       
   81.628000000000000        0.0000000000000000        1.0000000000000000       
    2    2                                                                      
   3.8719999999999999        1.0000000000000000        0.0000000000000000       
   1.5049999999999999        0.0000000000000000        1.0000000000000000       
    1    1                                                                      
   62.850000000000001        1.0000000000000000                                 
    1    1                                                                      
   2.7730000000000001        1.0000000000000000                                 
          6.00000000    1    7    1    1    1    1    2    1    1               
C #2   0.000000000000000  -0.000000000000000  -0.565798744646417                
   21   12                                                                      
   312100.00000000000        5.6999999999999996E-006  -1.1999999999999999E-006  
   46740.000000000000        4.4100000000000001E-005  -9.3999999999999998E-006  
   10640.000000000000        2.3190000000000000E-004  -4.9499999999999997E-005  
   3013.0000000000000        9.7900000000000005E-004  -2.0860000000000000E-004  
   982.79999999999995        3.5515999999999998E-003  -7.6020000000000005E-004  
   354.80000000000001        1.1440600000000000E-002  -2.4547000000000002E-003  
   138.40000000000001        3.2998600000000003E-002  -7.2014999999999996E-003  
   57.350000000000001        8.4053500000000003E-002  -1.8807399999999998E-002  
   24.920000000000002       0.18067610000000001       -4.3249999999999997E-002  
   11.230000000000000       0.30491140000000000       -8.2597299999999998E-002  
   5.2009999999999996       0.34141569999999999      -0.12857589999999999       
   2.4260000000000002       0.17717869999999999      -0.10760280000000000       
  0.96730000000000005        1.8922300000000000E-002  0.12407730000000000       
  0.44560000000000000       -1.7112000000000000E-003  0.42851770000000000       
  0.19710000000000000        1.0357999999999999E-003  0.46123320000000001       
   8.6349999999999996E-002  -1.5200000000000001E-004  0.13761660000000001       
   11.673999999999999        0.0000000000000000        0.0000000000000000       
   23.231000000000002        0.0000000000000000        0.0000000000000000       
   46.229999999999997        0.0000000000000000        0.0000000000000000       
   91.998000000000005        0.0000000000000000        0.0000000000000000       
   183.07599999999999        0.0000000000000000        0.0000000000000000       
   15   11                                                                      
   295.19999999999999        1.4249999999999999E-004   0.0000000000000000       
   69.980000000000004        1.2201000000000000E-003   0.0000000000000000       
   22.640000000000001        6.3369999999999998E-003   0.0000000000000000       
   8.4849999999999994        2.3518799999999999E-002   0.0000000000000000       
   3.4590000000000001        6.9904499999999994E-002   0.0000000000000000       
   1.5040000000000000       0.16546050000000001        1.0000000000000000       
  0.67830000000000001       0.28710439999999998        0.0000000000000000       
  0.30869999999999997       0.35280270000000002        0.0000000000000000       
  0.14000000000000001       0.26533659999999998        0.0000000000000000       
   6.1780000000000002E-002   7.1733599999999995E-002   0.0000000000000000       
   8.3379999999999992        0.0000000000000000        0.0000000000000000       
   18.602000000000000        0.0000000000000000        0.0000000000000000       
   41.500999999999998        0.0000000000000000        0.0000000000000000       
   92.588999999999999        0.0000000000000000        0.0000000000000000       
   206.56700000000001        0.0000000000000000        0.0000000000000000       
    9    9                                                                      
   4.5419999999999998        1.0000000000000000        0.0000000000000000       
   1.9790000000000001        0.0000000000000000        1.0000000000000000       
  0.86209999999999998        0.0000000000000000        0.0000000000000000       
  0.37559999999999999        0.0000000000000000        0.0000000000000000       
  0.16360000000000000        0.0000000000000000        0.0000000000000000       
   11.760000000000000        0.0000000000000000        0.0000000000000000       
   27.201000000000001        0.0000000000000000        0.0000000000000000       
   62.915999999999997        0.0000000000000000        0.0000000000000000       
   145.52400000000000        0.0000000000000000        0.0000000000000000       
    7    7                                                                      
   2.6309999999999998        1.0000000000000000        0.0000000000000000       
   1.2549999999999999        0.0000000000000000        1.0000000000000000       
  0.59880000000000000        0.0000000000000000        0.0000000000000000       
  0.28570000000000001        0.0000000000000000        0.0000000000000000       
   10.021000000000001        0.0000000000000000        0.0000000000000000       
   28.059000000000001        0.0000000000000000        0.0000000000000000       
   78.564999999999998        0.0000000000000000        0.0000000000000000       
    3    3                                                                      
   2.6520000000000001        1.0000000000000000        0.0000000000000000       
   1.2040000000000000        0.0000000000000000        1.0000000000000000       
  0.54700000000000004        0.0000000000000000        0.0000000000000000       
    2    2                                                                      
   17.606999999999999        1.0000000000000000        0.0000000000000000       
   55.145000000000003        0.0000000000000000        1.0000000000000000       
    3    3                                                                      
   2.0299999999999998        1.0000000000000000        0.0000000000000000       
  0.85109999999999997        0.0000000000000000        1.0000000000000000       
   40.710000000000001        0.0000000000000000        0.0000000000000000       
    1    1                                                                      
   1.4910000000000001        1.0000000000000000                                 
          6.00000000    1    7    1    1    1    1    2    1    1               
C #3   1.483449632235602  -0.000000000000000   1.773204935505325                
   21   12                                                                      
   312100.00000000000        5.6999999999999996E-006  -1.1999999999999999E-006  
   46740.000000000000        4.4100000000000001E-005  -9.3999999999999998E-006  
   10640.000000000000        2.3190000000000000E-004  -4.9499999999999997E-005  
   3013.0000000000000        9.7900000000000005E-004  -2.0860000000000000E-004  
   982.79999999999995        3.5515999999999998E-003  -7.6020000000000005E-004  
   354.80000000000001        1.1440600000000000E-002  -2.4547000000000002E-003  
   138.40000000000001        3.2998600000000003E-002  -7.2014999999999996E-003  
   57.350000000000001        8.4053500000000003E-002  -1.8807399999999998E-002  
   24.920000000000002       0.18067610000000001       -4.3249999999999997E-002  
   11.230000000000000       0.30491140000000000       -8.2597299999999998E-002  
   5.2009999999999996       0.34141569999999999      -0.12857589999999999       
   2.4260000000000002       0.17717869999999999      -0.10760280000000000       
  0.96730000000000005        1.8922300000000000E-002  0.12407730000000000       
  0.44560000000000000       -1.7112000000000000E-003  0.42851770000000000       
  0.19710000000000000        1.0357999999999999E-003  0.46123320000000001       
   8.6349999999999996E-002  -1.5200000000000001E-004  0.13761660000000001       
   11.673999999999999        0.0000000000000000        0.0000000000000000       
   23.231000000000002        0.0000000000000000        0.0000000000000000       
   46.229999999999997        0.0000000000000000        0.0000000000000000       
   91.998000000000005        0.0000000000000000        0.0000000000000000       
   183.07599999999999        0.0000000000000000        0.0000000000000000       
   15   11                                                                      
   295.19999999999999        1.4249999999999999E-004   0.0000000000000000       
   69.980000000000004        1.2201000000000000E-003   0.0000000000000000       
   22.640000000000001        6.3369999999999998E-003   0.0000000000000000       
   8.4849999999999994        2.3518799999999999E-002   0.0000000000000000       
   3.4590000000000001        6.9904499999999994E-002   0.0000000000000000       
   1.5040000000000000       0.16546050000000001        1.0000000000000000       
  0.67830000000000001       0.28710439999999998        0.0000000000000000       
  0.30869999999999997       0.35280270000000002        0.0000000000000000       
  0.14000000000000001       0.26533659999999998        0.0000000000000000       
   6.1780000000000002E-002   7.1733599999999995E-002   0.0000000000000000       
   8.3379999999999992        0.0000000000000000        0.0000000000000000       
   18.602000000000000        0.0000000000000000        0.0000000000000000       
   41.500999999999998        0.0000000000000000        0.0000000000000000       
   92.588999999999999        0.0000000000000000        0.0000000000000000       
   206.56700000000001        0.0000000000000000        0.0000000000000000       
    9    9                                                                      
   4.5419999999999998        1.0000000000000000        0.0000000000000000       
   1.9790000000000001        0.0000000000000000        1.0000000000000000       
  0.86209999999999998        0.0000000000000000        0.0000000000000000       
  0.37559999999999999        0.0000000000000000        0.0000000000000000       
  0.16360000000000000        0.0000000000000000        0.0000000000000000       
   11.760000000000000        0.0000000000000000        0.0000000000000000       
   27.201000000000001        0.0000000000000000        0.0000000000000000       
   62.915999999999997        0.0000000000000000        0.0000000000000000       
   145.52400000000000        0.0000000000000000        0.0000000000000000       
    7    7                                                                      
   2.6309999999999998        1.0000000000000000        0.0000000000000000       
   1.2549999999999999        0.0000000000000000        1.0000000000000000       
  0.59880000000000000        0.0000000000000000        0.0000000000000000       
  0.28570000000000001        0.0000000000000000        0.0000000000000000       
   10.021000000000001        0.0000000000000000        0.0000000000000000       
   28.059000000000001        0.0000000000000000        0.0000000000000000       
   78.564999999999998        0.0000000000000000        0.0000000000000000       
    3    3                                                                      
   2.6520000000000001        1.0000000000000000        0.0000000000000000       
   1.2040000000000000        0.0000000000000000        1.0000000000000000       
  0.54700000000000004        0.0000000000000000        0.0000000000000000       
    2    2                                                                      
   17.606999999999999        1.0000000000000000        0.0000000000000000       
   55.145000000000003        0.0000000000000000        1.0000000000000000       
    3    3                                                                      
   2.0299999999999998        1.0000000000000000        0.0000000000000000       
  0.85109999999999997        0.0000000000000000        1.0000000000000000       
   40.710000000000001        0.0000000000000000        0.0000000000000000       
    1    1                                                                      
   1.4910000000000001        1.0000000000000000                                 
          1.00000000    1    6    1    1    1    1    1    1                    
H #4   2.416302376827792   1.726836530803587   2.337270499372625                
   10    6                                                                      
   1776.7755600000000        4.3999999999999999E-005   0.0000000000000000       
   254.01771199999999        3.7199999999999999E-004   0.0000000000000000       
   54.698039000000001        2.0939999999999999E-003   0.0000000000000000       
   15.018344000000001        8.8629999999999994E-003   0.0000000000000000       
   4.9150780000000003        3.0540000000000001E-002   0.0000000000000000       
   1.7949240000000000        9.0342000000000006E-002   1.0000000000000000       
  0.71071600000000001       0.21323900000000001        0.0000000000000000       
  0.30480200000000002       0.35235000000000000        0.0000000000000000       
  0.13804600000000000       0.33965699999999999        0.0000000000000000       
   6.2156999999999997E-002  0.10732999999999999        0.0000000000000000       
    5    5                                                                      
   8.6489999999999991        1.0000000000000000        0.0000000000000000       
   3.4300000000000002        0.0000000000000000        1.0000000000000000       
   1.3600000000000001        0.0000000000000000        0.0000000000000000       
  0.53900000000000003        0.0000000000000000        0.0000000000000000       
  0.21400000000000000        0.0000000000000000        0.0000000000000000       
    4    4                                                                      
   4.4530000000000003        1.0000000000000000        0.0000000000000000       
   1.9580000000000000        0.0000000000000000        1.0000000000000000       
  0.86099999999999999        0.0000000000000000        0.0000000000000000       
  0.37800000000000000        0.0000000000000000        0.0000000000000000       
    3    3                                                                      
   4.0999999999999996        1.0000000000000000        0.0000000000000000       
   1.7800000000000000        0.0000000000000000        1.0000000000000000       
  0.77300000000000002        0.0000000000000000        0.0000000000000000       
    2    2                                                                      
   3.1989999999999998        1.0000000000000000        0.0000000000000000       
   1.3260000000000001        0.0000000000000000        1.0000000000000000       
    1    1                                                                      
   2.6530000000000000        1.0000000000000000                                 
FINISH                                                                          

********************************************************************************

Running with 32 threads/proc

 ONE- AND TWO-ELECTRON INTEGRALS OVER SYMMETRY-ADAPTED AOS ARE CALCULATED.

  SPHERICAL HARMONICS ARE USED.
  
  INTEGRALS LESS THAN  0.10E-13 ARE NEGLECTED.

  NUCLEAR REPULSION ENERGY :  109.0537452826 A.U.
  @MOLECU-I, ONE ELECTRON INTEGRALS (CPU/WALL):        5.68/       1.51 SECONDS.
  @TWOEL-I, 4052945039 INTEGRALS OF SYMMETRY TYPE  I I I I
  @TWOEL-I, ********** INTEGRALS OF SYMMETRY TYPE  I J I J
  @TWOEL-I, ********** INTEGRALS OF SYMMETRY TYPE  I I J J
  @TWOEL-I, ********** INTEGRALS OF SYMMETRY TYPE  I J K L
  @TWOEL-I, TOTAL NUMBER OF 2-E INTEGRALS **********.
  @MOLECU-I, TWO ELECTRON INTEGRALS (CPU/WALL):    66272.79/    2202.30 SECONDS.
 @CHECKOUT-I, Total execution time (CPU/WALL):     66278.47/    2203.85 seconds.
--executable xvmol finished with status     0 in     2203.98 seconds (walltime).
 --invoking executable--
/home/gh.jones/software/cfour/testing/066a1b33/bin/xvmol2ja
 @GETMEM-I,  Allocated  378880 MB of main memory.
 @CHECKOUT-I, Total execution time (CPU/WALL):         3.14/      14.14 seconds.
--executable xvmol2ja finished with status     0 in       14.20 seconds (walltime).
 --invoking executable--
/home/gh.jones/software/cfour/testing/066a1b33/bin/xvscf
  -------------------------------------------------
  Self-Consistent-Field Program for HF calculations
  -------------------------------------------------
    Integrals from VMOL are used
  There are 1284 functions in the AO basis.

  There are 4 irreducible representations.

       Irrep        # of functions
         1                396
         2                342
         3                294
         4                252


  Parameters for SCF calculation: 
        SCF reference function:   HF  
  Maximum number of iterations:  150
     Full symmetry point group: C2v 
     Computational point group: C2v 
        Initial density matrix: MOREAD                 
     SCF convergence tolerance: 10**(- 7)
  DIIS convergence acceleration:  ON
          Latest start for DIIS:   2
                     DIIS order:  10

     Alpha population by irrep:   8    4    2    1
      Beta population by irrep:   8    4    2    1


 @GETMEM-I,  Allocated     843 MB of main memory.
   Smallest overlap matrix eigenvalues 
     Symmetry    Eigenvalue    
         1      .3047965855D-06  (warning)   
         2      .5936372730D-06  (warning)   
         3      .2600883392D-04  (warning)   
         4      .1877381868D-04  (warning)   
 read in density matrix from initden.dat
 unsymmetric error:   1.3010426069826053E-018
  --------------------------------------------------------------------
  Iteration         Total Energy            Largest Density Difference
  --------------------------------------------------------------------
       0          -190.812647241731156              0.0000000000D+00
       1          -190.812106351717318              0.2067538095D-03
       2          -190.812106358567689              0.5727653565D-04
       3          -190.812106360315681              0.3813197746D-04
       4          -190.812106360531970              0.1626849662D-04
       5          -190.812106360562041              0.7054538329D-05
       6          -190.812106360574489              0.1560854404D-05
       7          -190.812106360563803              0.7663497140D-06
       8          -190.812106360565849              0.2871571607D-06
       9          -190.812106360569430              0.1058040178D-06
   final occupation vector 
     8  4  2  1
     8  4  2  1

  SCF has converged.

 Density matrix saved to file den.dat
 total electron number:   29.999999999999932     
     E(SCF)=      -190.812106360558403              0.5169402656D-07

  Eigenvector printing suppressed.

  @PRJDEN-I, Basis set contains h and/or higher angular momentum functions.
             Analysis of density matrix symmetry not available.
             Check irreps of the molecular orbitals in the full point group
             for presence of an asymmetric solution.


  ORBITAL EIGENVALUES (ALPHA)  (1H = 27.2113819 eV)

       MO #        E(hartree)               E(eV)           FULLSYM    COMPSYM
       ----   --------------------   --------------------   -------   ---------
    1     1         -20.5658177546        -559.6243214126      A1        A1 (1)
    2     2         -11.3478746186        -308.7913502241      A1        A1 (1)
    3     3         -11.2544509929        -306.2491642636      A1        A1 (1)
    4   397         -11.2539609457        -306.2358294016      B1        B1 (2)
    5     4          -1.4032445495         -38.1842233625      A1        A1 (1)
    6     5          -1.1561396584         -31.4601577966      A1        A1 (1)
    7   398          -0.8680702799         -23.6213919207      B1        B1 (2)
    8     6          -0.7604819279         -20.6937641836      A1        A1 (1)
    9   739          -0.6799541572         -18.5024922598      B2        B2 (3)
   10     7          -0.6738209090         -18.3355980989      A1        A1 (1)
   11   399          -0.6133307460         -16.6895771718      B1        B1 (2)
   12   ***          -0.5539069388         -15.0725732596      A2        A2 (4)
   13   740          -0.5190470333         -14.1239870586      B2        B2 (3)
   14     8          -0.4679854641         -12.7345311967      A1        A1 (1)
   15   400          -0.3906200670         -10.6293118291      B1        B1 (2)
  +++++++++++++++++++++++++++++++++++++++++++++++++++++++++++++++++++++++++++++
   16     9           0.0664788130           1.8089803703      A1        A1 (1)
   17   741           0.0807533356           2.1974098558      B2        B2 (3)
   18   401           0.0817526263           2.2246019364      B1        B1 (2)
   19    10           0.1103220155           3.0020144988      A1        A1 (1)
   20   ***           0.1229376684           3.3453038462      A2        A2 (4)
   21   742           0.1318470980           3.5877417381      B2        B2 (3)
   22    11           0.1540386080           4.1916033938      A1        A1 (1)
   23   402           0.1541109313           4.1935714096      B1        B1 (2)
   24    12           0.1701236333           4.6292991605      A1        A1 (1)
   25   743           0.1836093770           4.9962648828      B2        B2 (3)
   26   403           0.1967489608           5.3538111145      B1        B1 (2)
   27   404           0.2226469904           6.0585322887      B1        B1 (2)
   28   ***           0.2400061034           6.5308977426      A2        A2 (4)
   29   744           0.2456271607           6.6838544804      B2        B2 (3)
   30    13           0.2720952821           7.4040886409      A1        A1 (1)
   31   405           0.2846414543           7.7454873218      B1        B1 (2)
   32    14           0.2919629566           7.9447155174      A1        A1 (1)
   33    15           0.3109487993           8.4613465343      A1        A1 (1)
   34   745           0.3177689617           8.6469325784      B2        B2 (3)
   35   406           0.3414656574           9.2917524153      B1        B1 (2)
   36   ***           0.3552410757           9.6666005851      A2        A2 (4)
   37    16           0.3680385041          10.0148362968      A1        A1 (1)
   38   407           0.3840524550          10.4505980292      B1        B1 (2)
   39   746           0.3891434566          10.5891312198      B2        B2 (3)
   40    17           0.4040101679          10.9936749770      A1        A1 (1)
   41    18           0.4547619221          12.3747003452      A1        A1 (1)
   42   408           0.4589205585          12.4878625892      B1        B1 (2)
   43    19           0.4784639180          13.0196644078      A1        A1 (1)
   44   747           0.4944051472          13.4534472838      B2        B2 (3)
   45   409           0.5135692795          13.9749298081      B1        B1 (2)
   46   748           0.5163720180          14.0511961952      B2        B2 (3)
   47   ***           0.5337834831          14.5249862213      A2        A2 (4)
   48   ***           0.5526934080          15.0395514092      A2        A2 (4)
   49    20           0.5623978766          15.3036234117      A1        A1 (1)
   50   410           0.5734266544          15.6037316950      B1        B1 (2)
   51   ***           0.5796251823          15.7724022057      A2        A2 (4)
   52    21           0.5907906263          16.0762293658      A1        A1 (1)
   53   749           0.5955913044          16.2068624510      B2        B2 (3)
   54   411           0.6022976719          16.3893519805      B1        B1 (2)
   55    22           0.6287519124          17.1092084199      A1        A1 (1)
   56   750           0.6444647398          17.5367761672      B2        B2 (3)
   57   751           0.6555170955          17.8375260405      B2        B2 (3)
   58   412           0.6611193328          17.9899706599      B1        B1 (2)
   59    23           0.6631736663          18.0458719128      A1        A1 (1)
   60    24           0.6871016667          18.6969858693      A1        A1 (1)
   61   ***           0.6925791276          18.8460351499      A2        A2 (4)
   62   413           0.7030774126          19.1317079929      B1        B1 (2)
   63    25           0.7076960666          19.2573879513      A1        A1 (1)
   64   414           0.7273041853          19.7909519578      B1        B1 (2)
   65   415           0.7780718030          21.1724089916      B1        B1 (2)
   66    26           0.7837259097          21.3262650501      A1        A1 (1)
   67   ***           0.7885078199          21.4563874348      A2        A2 (4)
   68    27           0.7955910210          21.6491311253      A1        A1 (1)
   69   416           0.8115573358          22.0835966154      B1        B1 (2)
   70   752           0.8166255513          22.2215097614      B2        B2 (3)
   71   417           0.8319803586          22.6393352869      B1        B1 (2)
   72   753           0.8590101395          23.3748529783      B2        B2 (3)
   73   ***           0.8791083695          23.9217535913      A2        A2 (4)
   74    28           0.8835322714          24.0421340748      A1        A1 (1)
   75   754           0.8947483471          24.3473389955      B2        B2 (3)
   76    29           0.8968678886          24.4050146493      A1        A1 (1)
   77   418           0.9271805757          25.2298647530      B1        B1 (2)
   78   755           0.9614726144          26.1629985151      B2        B2 (3)
   79    30           0.9837502420          26.7692035490      A1        A1 (1)
   80   ***           0.9925968383          27.0099316589      A2        A2 (4)
   81    31           1.0861407584          29.5553909952      A1        A1 (1)
   82   ***           1.0941597120          29.7735978042      A2        A2 (4)
   83   419           1.1002591387          29.9395716338      B1        B1 (2)
   84   756           1.1419296648          31.0734842355      B2        B2 (3)
   85   420           1.1477363804          31.2314929907      B1        B1 (2)
   86   ***           1.1534117888          31.3859286945      A2        A2 (4)
   87    32           1.1556615869          31.4471488115      A1        A1 (1)
   88    33           1.1766033836          32.0170040379      A1        A1 (1)
   89   757           1.1999891407          32.6533628059      B2        B2 (3)
   90   421           1.2178097338          33.1382857728      B1        B1 (2)
   91   ***           1.2242793728          33.3143335892      A2        A2 (4)
   92    34           1.2246372722          33.3240725264      A1        A1 (1)
   93    35           1.2372780113          33.6680445069      A1        A1 (1)
   94   758           1.2481229203          33.9631494657      B2        B2 (3)
   95   422           1.2758261908          34.7169937409      B1        B1 (2)
   96    36           1.2886893227          35.0670173348      A1        A1 (1)
   97   ***           1.2980811881          35.3225829734      A2        A2 (4)
   98   423           1.3028659081          35.4527818157      B1        B1 (2)
   99   759           1.3108338395          35.6696002395      B2        B2 (3)
  100    37           1.3378255684          36.4040824850      A1        A1 (1)
  101   760           1.3393524383          36.4456307223      B2        B2 (3)
  102    38           1.3585868241          36.9690249418      A1        A1 (1)
  103   424           1.4043878008          38.2153328103      B1        B1 (2)
  104   ***           1.4151626777          38.5085321013      A2        A2 (4)
  105   761           1.4204136660          38.6514187493      B2        B2 (3)
  106    39           1.4204517221          38.6524543075      A1        A1 (1)
  107   425           1.4388251355          39.1524202778      B1        B1 (2)
  108    40           1.4708756463          40.0245589674      A1        A1 (1)
  109   ***           1.4762565674          40.1709812678      A2        A2 (4)
  110   762           1.4857002035          40.4279556556      B2        B2 (3)
  111   426           1.4904433809          40.5570240668      B1        B1 (2)
  112    41           1.5156343129          41.2425041390      A1        A1 (1)
  113   763           1.5198890733          41.3582820479      B2        B2 (3)
  114   427           1.5224368075          41.4276094173      B1        B1 (2)
  115   ***           1.5335914939          41.7311438487      A2        A2 (4)
  116   428           1.5427588661          41.9806007153      B1        B1 (2)
  117    42           1.5703277618          42.7307884646      A1        A1 (1)
  118   ***           1.6166395205          43.9909954199      A2        A2 (4)
  119   429           1.6362949744          44.5258474822      B1        B1 (2)
  120   764           1.6385479513          44.5871540972      B2        B2 (3)
  121    43           1.6411679882          44.6584489223      A1        A1 (1)
  122    44           1.6494429125          44.8836210458      A1        A1 (1)
  123   765           1.6869734565          45.9048790145      B2        B2 (3)
  124    45           1.6932703873          46.0762272017      A1        A1 (1)
  125   ***           1.7057876490          46.4168391909      A2        A2 (4)
  126   430           1.7144668878          46.6530132724      B1        B1 (2)
  127    46           1.7313991588          47.1137637666      A1        A1 (1)
  128   766           1.7456683184          47.5020473162      B2        B2 (3)
  129   431           1.7668588242          48.0786702640      B1        B1 (2)
  130    47           1.7906576433          48.7262690199      A1        A1 (1)
  131   767           1.8146492277          49.3791131861      B2        B2 (3)
  132   ***           1.8169345785          49.4413007375      A2        A2 (4)
  133   768           1.8222160714          49.5850174588      B2        B2 (3)
  134   432           1.8362546508          49.9670266046      B1        B1 (2)
  135    48           1.8621103636          50.6705962804      A1        A1 (1)
  136   433           1.8638111377          50.7168766949      B1        B1 (2)
  137    49           1.8684022283          50.8418066147      A1        A1 (1)
  138   ***           1.8843918157          51.2769053846      A2        A2 (4)
  139   769           1.9037320546          51.8031800097      B2        B2 (3)
  140   434           1.9165928706          52.1531405856      B1        B1 (2)
  141   435           1.9832863900          53.9679634153      B1        B1 (2)
  142   ***           1.9911902353          54.1830379668      A2        A2 (4)
  143    50           2.0089020980          54.6650022280      A1        A1 (1)
  144   436           2.0361544078          55.4065752383      B1        B1 (2)
  145   ***           2.0496884484          55.7748551866      A2        A2 (4)
  146    51           2.0508519168          55.8065147695      A1        A1 (1)
  147   770           2.0674748635          56.2588481195      B2        B2 (3)
  148   437           2.1087492107          57.3819801463      B1        B1 (2)
  149   771           2.1625535849          58.8460715207      B2        B2 (3)
  150    52           2.2069572894          60.0543576832      A1        A1 (1)
  151   772           2.2090477358          60.1112416182      B2        B2 (3)
  152   ***           2.2181056705          60.3577205393      A2        A2 (4)
  153   438           2.2444390573          61.0742883838      B1        B1 (2)
  154   ***           2.2766078812          61.9496465371      A2        A2 (4)
  155   439           2.3013248075          62.6222282582      B1        B1 (2)
  156   773           2.3063985194          62.7602909715      B2        B2 (3)
  157    53           2.3084598683          62.8163831225      A1        A1 (1)
  158   440           2.3243621375          63.2491058430      B1        B1 (2)
  159   774           2.3418118792          63.7239374296      B2        B2 (3)
  160    54           2.3597582787          64.2122837589      A1        A1 (1)
  161    55           2.4165229659          65.7569293429      A1        A1 (1)
  162   775           2.4185984461          65.8134060260      B2        B2 (3)
  163   441           2.4522257225          66.7284506892      B1        B1 (2)
  164   ***           2.4590293604          66.9135870783      A2        A2 (4)
  165    56           2.4918536832          67.8067822609      A1        A1 (1)
  166   442           2.5527083039          69.4627205857      B1        B1 (2)
  167    57           2.5790330262          70.1790526605      A1        A1 (1)
  168   776           2.6085953901          70.9834854342      B2        B2 (3)
  169   ***           2.6395464082          71.8257054082      A2        A2 (4)
  170    58           2.6491263678          72.0863893471      A1        A1 (1)
  171    59           2.6960831700          73.3641488249      A1        A1 (1)
  172   443           2.7017647497          73.5187524608      B1        B1 (2)
  173   444           2.7307364866          74.3071134591      B1        B1 (2)
  174    60           2.7324185180          74.3528838573      A1        A1 (1)
  175   ***           2.7343764008          74.4061605555      A2        A2 (4)
  176    61           2.7956487157          76.0734649160      A1        A1 (1)
  177   777           2.7971236940          76.1136011133      B2        B2 (3)
  178   445           2.8019559102          76.2450923935      B1        B1 (2)
  179   ***           2.8267711971          76.9203506448      A2        A2 (4)
  180    62           2.8395102394          77.2669975897      A1        A1 (1)
  181   778           2.8535663100          77.6494826947      B2        B2 (3)
  182   ***           2.8727728634          78.1721195549      A2        A2 (4)
  183   779           2.8898473423          78.6367397208      B2        B2 (3)
  184    63           2.8914887288          78.6814041156      A1        A1 (1)
  185    64           2.9286596378          79.6928759177      A1        A1 (1)
  186   446           2.9296653379          79.7202424074      B1        B1 (2)
  187   447           2.9471225066          80.1952760900      B1        B1 (2)
  188   780           2.9524603399          80.3405259129      B2        B2 (3)
  189   ***           2.9652970150          80.6898295808      A2        A2 (4)
  190    65           2.9699285918          80.8158611859      A1        A1 (1)
  191   781           3.0071517545          81.8287548811      B2        B2 (3)
  192   448           3.0418340869          82.7725090749      B1        B1 (2)
  193    66           3.0474008425          82.9239881865      A1        A1 (1)
  194   782           3.0601533700          83.2710020852      B2        B2 (3)
  195    67           3.0822890947          83.8733457441      A1        A1 (1)
  196   ***           3.1050126778          84.4916858420      A2        A2 (4)
  197   ***           3.1254024834          85.0465206276      A2        A2 (4)
  198    68           3.1288775106          85.1410809213      A1        A1 (1)
  199   449           3.1561148233          85.8822458399      B1        B1 (2)
  200   783           3.1641707944          86.1014599449      B2        B2 (3)
  201   ***           3.1833859808          86.6243317208      A2        A2 (4)
  202   784           3.2025427431          87.1456136957      B2        B2 (3)
  203   450           3.2076298776          87.2840416562      B1        B1 (2)
  204   ***           3.2109000943          87.3730287728      A2        A2 (4)
  205    69           3.2324958713          87.9606797076      A1        A1 (1)
  206   451           3.2650320919          88.8460352322      B1        B1 (2)
  207   452           3.2900761308          89.5275181392      B1        B1 (2)
  208    70           3.3125447681          90.1389208116      A1        A1 (1)
  209    71           3.3623230989          91.4934579823      A1        A1 (1)
  210   785           3.3725777768          91.7725019381      B2        B2 (3)
  211   453           3.3884217958          92.2036395906      B1        B1 (2)
  212   ***           3.3928457256          92.3240208346      A2        A2 (4)
  213   ***           3.4206772200          93.0813542580      A2        A2 (4)
  214   786           3.4358097497          93.4931313036      B2        B2 (3)
  215    72           3.4418426975          93.6572961505      A1        A1 (1)
  216    73           3.4515453672          93.9213191997      A1        A1 (1)
  217   454           3.4650958355          94.2900461688      B1        B1 (2)
  218   ***           3.4988632238          95.2089034666      A2        A2 (4)
  219   787           3.5018524945          95.2902456545      B2        B2 (3)
  220   455           3.5336043303          96.1542569852      B1        B1 (2)
  221    74           3.5771308954          97.3386749721      A1        A1 (1)
  222   788           3.5915537663          97.7311412207      B2        B2 (3)
  223   456           3.6204111334          98.5163900584      B1        B1 (2)
  224   789           3.6325119383          98.8456696812      B2        B2 (3)
  225    75           3.6562971330          99.4928976985      A1        A1 (1)
  226   790           3.6756452430         100.0193865095      B2        B2 (3)
  227   791           3.7002090924         100.6878027974      B2        B2 (3)
  228   457           3.7109846634         100.9810209748      B1        B1 (2)
  229    76           3.7203058890         101.2346644036      A1        A1 (1)
  230   ***           3.7660316472         102.4789254728      A2        A2 (4)
  231    77           3.7776624768         102.7954164200      A1        A1 (1)
  232   458           3.7967747124         103.3154867621      B1        B1 (2)
  233   ***           3.8323984263         104.2848572455      A2        A2 (4)
  234   459           3.8414041236         104.5299147155      B1        B1 (2)
  235   ***           3.8544248951         104.8842279005      A2        A2 (4)
  236   792           3.8596054737         105.0251986049      B2        B2 (3)
  237    78           3.9274505479         106.8713568297      A1        A1 (1)
  238   460           3.9583331250         107.7117144296      B1        B1 (2)
  239    79           3.9721451040         108.0875574664      A1        A1 (1)
  240   ***           3.9815447740         108.3433354758      A2        A2 (4)
  241   793           3.9908494651         108.5965289790      B2        B2 (3)
  242    80           3.9967138431         108.7561068087      A1        A1 (1)
  243   ***           4.0094256027         109.1020113537      A2        A2 (4)
  244   461           4.0191907945         109.3677357181      B1        B1 (2)
  245    81           4.0605274024         110.4925619421      A1        A1 (1)
  246   462           4.0673149890         110.6772615541      B1        B1 (2)
  247   463           4.0869235644         111.2108379866      B1        B1 (2)
  248    82           4.1334420696         112.4766707985      A1        A1 (1)
  249   794           4.1555174672         113.0773728733      B2        B2 (3)
  250   ***           4.1750025588         113.6075891426      A2        A2 (4)
  251   795           4.2324383714         115.1704969750      B2        B2 (3)
  252    83           4.2395591116         115.3642621559      A1        A1 (1)
  253   464           4.2430431955         115.4590688934      B1        B1 (2)
  254   465           4.2730370484         116.2752430816      B1        B1 (2)
  255   796           4.3133964784         117.3734789450      B2        B2 (3)
  256   797           4.3267651347         117.7372585579      B2        B2 (3)
  257    84           4.3306034003         117.8417030682      A1        A1 (1)
  258   ***           4.3325787608         117.8954553587      A2        A2 (4)
  259    85           4.3566622170         118.5507994813      A1        A1 (1)
  260    86           4.4020753030         119.7865523095      A1        A1 (1)
  261   466           4.4028426755         119.8074335750      B1        B1 (2)
  262   798           4.4067834736         119.9146681379      B2        B2 (3)
  263   467           4.4377220770         120.7565502898      B1        B1 (2)
  264   ***           4.4474248956         121.0205773938      A2        A2 (4)
  265    87           4.5093024367         122.7043507955      A1        A1 (1)
  266   ***           4.5133533364         122.8145813740      A2        A2 (4)
  267   799           4.5332229236         123.3552603021      B2        B2 (3)
  268   468           4.5631985931         124.1709396931      B1        B1 (2)
  269    88           4.5987377526         125.1380093334      A1        A1 (1)
  270   469           4.6023442699         125.2361476542      B1        B1 (2)
  271   ***           4.6348113229         126.1196210328      A2        A2 (4)
  272    89           4.6576833926         126.7420016576      A1        A1 (1)
  273   470           4.6870490079         127.5410806304      B1        B1 (2)
  274    90           4.6920159600         127.6762382613      A1        A1 (1)
  275   ***           4.6999314228         127.8916289411      A2        A2 (4)
  276   800           4.7034092804         127.9862662548      B2        B2 (3)
  277   471           4.7098700009         128.1620713859      B1        B1 (2)
  278   801           4.7388335872         128.9502105948      B2        B2 (3)
  279    91           4.7525457176         129.3233366117      A1        A1 (1)
  280   ***           4.7725035462         129.8664167080      A2        A2 (4)
  281   802           4.7839997110         130.1792432394      B2        B2 (3)
  282   472           4.8048702313         130.7471589378      B1        B1 (2)
  283   ***           4.8793229074         132.7731191437      A2        A2 (4)
  284    92           4.8918374041         133.1136558933      A1        A1 (1)
  285   ***           4.8994702863         133.3213571655      A2        A2 (4)
  286    93           4.9922990369         135.8473557501      A1        A1 (1)
  287   803           5.0006132267         136.0735963442      B2        B2 (3)
  288   473           5.0238947622         136.7071190993      B1        B1 (2)
  289   ***           5.0271096984         136.7946019562      A2        A2 (4)
  290   474           5.0578488690         137.6310572672      B1        B1 (2)
  291    94           5.1156468237         139.2038194853      A1        A1 (1)
  292   804           5.1170556290         139.2421550241      B2        B2 (3)
  293   475           5.1231886150         139.4090420505      B1        B1 (2)
  294    95           5.1440502098         139.9767148743      A1        A1 (1)
  295   476           5.1906073925         141.2436001532      B1        B1 (2)
  296    96           5.2043000726         141.6161969011      A1        A1 (1)
  297   805           5.2679337530         143.3477572793      B2        B2 (3)
  298   806           5.2857785482         143.8333388179      B2        B2 (3)
  299   477           5.3146601995         144.6192484626      B1        B1 (2)
  300    97           5.3488913622         145.5507257042      A1        A1 (1)
  301   ***           5.3619256718         145.9054072815      A2        A2 (4)
  302   807           5.3744161168         146.2452895506      B2        B2 (3)
  303   ***           5.3822075603         146.4573054949      A2        A2 (4)
  304    98           5.4276588568         147.6940980820      A1        A1 (1)
  305   808           5.4473693230         148.2304471055      B2        B2 (3)
  306   478           5.4567426864         148.4855092781      B1        B1 (2)
  307   809           5.5119212259         149.9869935884      B2        B2 (3)
  308   ***           5.5379357166         150.6948838322      A2        A2 (4)
  309    99           5.5651858710         151.4363981910      A1        A1 (1)
  310   100           5.5782742706         151.7925516299      A1        A1 (1)
  311   479           5.6029606522         152.4643021872      B1        B1 (2)
  312   ***           5.6340603653         153.3105683581      A2        A2 (4)
  313   480           5.6746449935         154.4149321763      B1        B1 (2)
  314   810           5.6980278443         155.0512118602      B2        B2 (3)
  315   101           5.7356004031         156.0736131067      A1        A1 (1)
  316   811           5.7651270818         156.8770748380      B2        B2 (3)
  317   ***           5.7669206858         156.9258812818      A2        A2 (4)
  318   481           5.7706715045         157.0279462434      B1        B1 (2)
  319   102           5.7821261638         157.3396433508      A1        A1 (1)
  320   103           5.7921136885         157.6114176990      A1        A1 (1)
  321   482           5.7997530693         157.8192958088      B1        B1 (2)
  322   483           5.8540012708         159.2954643388      B1        B1 (2)
  323   812           5.8914207419         160.3136998567      B2        B2 (3)
  324   104           5.9020209464         160.6021460705      A1        A1 (1)
  325   ***           5.9150020877         160.9553808634      A2        A2 (4)
  326   105           5.9306212961         161.3804011102      A1        A1 (1)
  327   ***           5.9366782544         161.5452193159      A2        A2 (4)
  328   813           5.9627872488         162.2556811344      B2        B2 (3)
  329   ***           6.0067163142         163.4510517086      A2        A2 (4)
  330   106           6.0145280051         163.6636186149      A1        A1 (1)
  331   484           6.0229742437         163.8934524385      B1        B1 (2)
  332   814           6.0616291952         164.9453070865      B2        B2 (3)
  333   485           6.0692491701         165.1526571326      B1        B1 (2)
  334   107           6.1012139759         166.0224636720      A1        A1 (1)
  335   815           6.1462169969         167.2470580653      B2        B2 (3)
  336   108           6.1554855140         167.4992672228      A1        A1 (1)
  337   486           6.1940252256         168.5479860345      B1        B1 (2)
  338   109           6.2326481018         169.5989678701      A1        A1 (1)
  339   816           6.2654774249         170.4922991185      B2        B2 (3)
  340   ***           6.2958456329         171.3186600253      A2        A2 (4)
  341   487           6.3182578207         171.9285266266      B1        B1 (2)
  342   817           6.3340717465         172.3588454022      B2        B2 (3)
  343   488           6.3682497995         173.2888774531      B1        B1 (2)
  344   110           6.4214394327         174.7362408768      A1        A1 (1)
  345   ***           6.4222668221         174.7587552874      A2        A2 (4)
  346   818           6.4495768029         175.5018976048      B2        B2 (3)
  347   489           6.5160266876         177.3100907946      B1        B1 (2)
  348   111           6.5297293223         177.6829584211      A1        A1 (1)
  349   ***           6.5366698469         177.8718196868      A2        A2 (4)
  350   112           6.5869708951         179.2405807219      A1        A1 (1)
  351   819           6.6107671237         179.8881089851      B2        B2 (3)
  352   ***           6.6539293481         181.0626127583      A2        A2 (4)
  353   490           6.6591958978         181.2059228538      B1        B1 (2)
  354   113           6.6722066527         181.5599634726      A1        A1 (1)
  355   820           6.6787037626         181.7367588129      B2        B2 (3)
  356   114           6.7279232275         183.0760884707      A1        A1 (1)
  357   ***           6.7546233634         183.8026360647      A2        A2 (4)
  358   491           6.7730363769         184.3036796070      B1        B1 (2)
  359   115           6.8280255187         185.8000101457      A1        A1 (1)
  360   492           6.8337401835         185.9555140745      B1        B1 (2)
  361   821           6.8623085834         186.7328997135      B2        B2 (3)
  362   116           6.8915362791         187.5282257034      A1        A1 (1)
  363   822           6.9045702342         187.8828976336      B2        B2 (3)
  364   493           6.9292597239         188.5547327671      B1        B1 (2)
  365   ***           6.9515379707         189.1609546488      A2        A2 (4)
  366   ***           7.0149293259         190.8859210259      A2        A2 (4)
  367   823           7.0402602095         191.5752093753      B2        B2 (3)
  368   494           7.0588048081         192.0798335308      B1        B1 (2)
  369   824           7.0921925738         192.9883607750      B2        B2 (3)
  370   117           7.1005129647         193.2147701081      A1        A1 (1)
  371   ***           7.1112758424         193.5076428839      A2        A2 (4)
  372   495           7.1343479087         194.1354656930      B1        B1 (2)
  373   118           7.1506879165         194.5800998837      A1        A1 (1)
  374   825           7.1903423815         195.6591526769      B2        B2 (3)
  375   ***           7.2067269420         196.1049992105      A2        A2 (4)
  376   496           7.2235476927         196.5627150824      B1        B1 (2)
  377   497           7.2476492539         197.2185518667      B1        B1 (2)
  378   826           7.2495436628         197.2701013533      B2        B2 (3)
  379   119           7.2642157790         197.6693499090      A1        A1 (1)
  380   827           7.2674436844         197.7571856764      B2        B2 (3)
  381   498           7.2935375552         198.4672359614      B1        B1 (2)
  382   120           7.2990585901         198.6174709492      A1        A1 (1)
  383   ***           7.3025317966         198.7119816973      A2        A2 (4)
  384   499           7.3883015224         201.0458944643      B1        B1 (2)
  385   ***           7.4125409294         201.7054822256      A2        A2 (4)
  386   500           7.4360220068         202.3444347903      B1        B1 (2)
  387   828           7.4365930489         202.3599736355      B2        B2 (3)
  388   121           7.4568011457         202.9098638746      A1        A1 (1)
  389   829           7.4750683248         203.4069390632      B2        B2 (3)
  390   ***           7.4785954722         203.5029176163      A2        A2 (4)
  391   122           7.5034614478         204.1795551766      A1        A1 (1)
  392   123           7.5688840449         205.9597944525      A1        A1 (1)
  393   501           7.6234559653         207.4447718195      B1        B1 (2)
  394   ***           7.6437121599         207.9959708670      A2        A2 (4)
  395   830           7.6541595614         208.2802590996      B2        B2 (3)
  396   124           7.7037279375         209.6290831116      A1        A1 (1)
  397   125           7.7384057066         210.5727131326      A1        A1 (1)
  398   831           7.7418242573         210.6657366201      B2        B2 (3)
  399   ***           7.7691411440         211.4090668575      A2        A2 (4)
  400   126           7.7736666928         211.5322132954      A1        A1 (1)
  401   502           7.7847851176         211.8347609979      B1        B1 (2)
  402   127           7.8431797984         213.4237609601      A1        A1 (1)
  403   503           7.8978770164         214.9121478470      B1        B1 (2)
  404   ***           7.9069195058         215.1582064800      A2        A2 (4)
  405   832           7.9070859095         215.1627345553      B2        B2 (3)
  406   128           7.9205254432         215.5284428405      A1        A1 (1)
  407   504           7.9485682529         216.2915264449      B1        B1 (2)
  408   ***           7.9573831184         216.5313911167      A2        A2 (4)
  409   129           7.9953398840         217.5642471608      A1        A1 (1)
  410   ***           8.0098326687         217.9586158612      A2        A2 (4)
  411   833           8.0333113068         218.5975020494      B2        B2 (3)
  412   505           8.0381606998         218.7294607350      B1        B1 (2)
  413   506           8.0995652481         220.4003633503      B1        B1 (2)
  414   ***           8.1707913060         222.3385228137      A2        A2 (4)
  415   130           8.1769916383         222.5072424251      A1        A1 (1)
  416   ***           8.2156815080         223.5600472448      A2        A2 (4)
  417   834           8.2546867213         224.6214330011      B2        B2 (3)
  418   507           8.2837215553         225.4115109589      B1        B1 (2)
  419   835           8.3262854766         226.5697340761      B2        B2 (3)
  420   131           8.3301899005         226.6759788474      A1        A1 (1)
  421   508           8.3682704906         227.7122043282      B1        B1 (2)
  422   ***           8.4535030013         230.0314987273      A2        A2 (4)
  423   132           8.4574702814         230.1394539012      A1        A1 (1)
  424   509           8.4653854914         230.3548377045      B1        B1 (2)
  425   133           8.5130001397         231.6504980845      A1        A1 (1)
  426   836           8.5862014911         233.6424080133      B2        B2 (3)
  427   510           8.5905786508         233.7615165788      B1        B1 (2)
  428   ***           8.5953433409         233.8911703789      A2        A2 (4)
  429   134           8.6214461678         234.6014643732      A1        A1 (1)
  430   837           8.6743126187         236.0400335587      B2        B2 (3)
  431   511           8.6886246832         236.4294846106      B1        B1 (2)
  432   135           8.7125069076         237.0793529416      A1        A1 (1)
  433   838           8.7677813635         238.5834472698      B2        B2 (3)
  434   136           8.7805578970         238.9311144040      A1        A1 (1)
  435   137           8.8180569139         239.9515144743      A1        A1 (1)
  436   ***           8.8265349126         240.1822125349      A2        A2 (4)
  437   512           8.8395220103         240.5356094093      B1        B1 (2)
  438   138           8.9264697272         242.9015769408      A1        A1 (1)
  439   839           8.9416076439         243.3135005733      B2        B2 (3)
  440   513           8.9508797727         243.5658080118      B1        B1 (2)
  441   514           8.9761461261         244.2533404041      B1        B1 (2)
  442   840           8.9804890133         244.3715163673      B2        B2 (3)
  443   ***           9.0254897654         245.5960490200      A2        A2 (4)
  444   139           9.0340400306         245.8287135512      A1        A1 (1)
  445   515           9.0565899082         246.4423268815      B1        B1 (2)
  446   841           9.1442330885         248.8272189344      B2        B2 (3)
  447   140           9.1547032294         249.1121259359      A1        A1 (1)
  448   141           9.1667511231         249.4399657743      A1        A1 (1)
  449   842           9.1742146559         249.6430588155      B2        B2 (3)
  450   ***           9.1882760917         250.0256899151      A2        A2 (4)
  451   516           9.2049701882         250.4799593512      B1        B1 (2)
  452   517           9.2131081098         250.7014034439      B1        B1 (2)
  453   518           9.2584873684         251.9362357813      B1        B1 (2)
  454   142           9.2748254727         252.3808181759      A1        A1 (1)
  455   143           9.2938233239         252.8977759606      A1        A1 (1)
  456   843           9.3002587691         253.0728933172      B2        B2 (3)
  457   ***           9.3048026774         253.1965393416      A2        A2 (4)
  458   ***           9.3218438969         253.6602544736      A2        A2 (4)
  459   519           9.3460683280         254.3194347207      B1        B1 (2)
  460   844           9.4155935872         256.2113131027      B2        B2 (3)
  461   ***           9.4157315175         256.2150663759      A2        A2 (4)
  462   ***           9.4589878749         257.3921316382      A2        A2 (4)
  463   144           9.4636481402         257.5189438961      A1        A1 (1)
  464   845           9.4680039630         257.6374718536      B2        B2 (3)
  465   520           9.4929354175         258.3158911836      B1        B1 (2)
  466   846           9.5111132557         258.8105352830      B2        B2 (3)
  467   145           9.5289455410         259.2957764095      A1        A1 (1)
  468   ***           9.5612547538         260.1749547377      A2        A2 (4)
  469   521           9.5637338437         260.2424141985      B1        B1 (2)
  470   146           9.6091414091         261.4780168022      A1        A1 (1)
  471   847           9.6275921555         261.9800871106      B2        B2 (3)
  472   ***           9.6319443188         262.0985154870      A2        A2 (4)
  473   522           9.6485751014         262.5510620657      B1        B1 (2)
  474   147           9.6642361979         262.9772221443      A1        A1 (1)
  475   523           9.7425525233         265.1083175834      B1        B1 (2)
  476   148           9.7470201582         265.2298881026      A1        A1 (1)
  477   848           9.8099571849         266.9424915741      B2        B2 (3)
  478   ***           9.8177484381         267.1545023396      A2        A2 (4)
  479   149           9.8516818240         268.0778766641      A1        A1 (1)
  480   524           9.8552691646         268.1754931587      B1        B1 (2)
  481   ***           9.8858178571         269.0067652992      A2        A2 (4)
  482   849           9.9328804517         270.2874035328      B2        B2 (3)
  483   ***           9.9392413056         270.4604911584      A2        A2 (4)
  484   850           9.9642171263         271.1401177548      B2        B2 (3)
  485   525          10.0011626749         272.1454571886      B1        B1 (2)
  486   526          10.0582796517         273.6996890575      B1        B1 (2)
  487   851          10.0759782013         274.1812910496      B2        B2 (3)
  488   150          10.1332888121         275.7407919680      A1        A1 (1)
  489   852          10.1640608870         276.5781426508      B2        B2 (3)
  490   ***          10.1723349690         276.8032918563      A2        A2 (4)
  491   151          10.1868610601         277.1985668681      A1        A1 (1)
  492   527          10.2354458840         278.5206270678      B1        B1 (2)
  493   152          10.2999298831         280.2753257941      A1        A1 (1)
  494   ***          10.3502473944         281.6445348124      A2        A2 (4)
  495   153          10.3889089190         282.6965683240      A1        A1 (1)
  496   ***          10.4215752011         283.5854630010      A2        A2 (4)
  497   528          10.4232985056         283.6323564983      B1        B1 (2)
  498   154          10.4238719901         283.6479618056      A1        A1 (1)
  499   853          10.4455312462         284.2373400948      B2        B2 (3)
  500   155          10.4782473544         285.1275906109      A1        A1 (1)
  501   529          10.5341652902         286.6491949180      B1        B1 (2)
  502   ***          10.5390194978         286.7812846127      A2        A2 (4)
  503   530          10.5769869357         287.8144310670      B1        B1 (2)
  504   854          10.5864890868         288.0729977297      B2        B2 (3)
  505   855          10.6609705445         290.0997411203      B2        B2 (3)
  506   ***          10.6642810480         290.1898244953      A2        A2 (4)
  507   156          10.7315478446         292.0202469891      A1        A1 (1)
  508   531          10.7463459162         292.4229229674      B1        B1 (2)
  509   157          10.7757492038         293.2230270549      A1        A1 (1)
  510   532          10.8546437853         295.3698576447      B1        B1 (2)
  511   ***          10.8676887612         295.7248294666      A2        A2 (4)
  512   856          10.8796659476         296.0507452586      B2        B2 (3)
  513   158          10.9031394851         296.6894926536      A1        A1 (1)
  514   857          11.0243022446         299.9864987769      B2        B2 (3)
  515   159          11.0959056158         301.9349254577      A1        A1 (1)
  516   858          11.0962547007         301.9444245403      B2        B2 (3)
  517   533          11.1018221062         302.0959213355      B1        B1 (2)
  518   ***          11.1541507819         303.5198569172      A2        A2 (4)
  519   534          11.1616038418         303.7226649753      B1        B1 (2)
  520   859          11.2065792283         304.9465073944      B2        B2 (3)
  521   160          11.2977119750         307.4263553696      A1        A1 (1)
  522   860          11.2986528543         307.4519579971      B2        B2 (3)
  523   161          11.3718756591         309.4444517035      A1        A1 (1)
  524   535          11.3737336602         309.4950104804      B1        B1 (2)
  525   ***          11.3801089499         309.6684909246      A2        A2 (4)
  526   861          11.4507566851         311.5909134273      B2        B2 (3)
  527   162          11.4567212544         311.7532176022      A1        A1 (1)
  528   ***          11.5516958091         314.3376064808      A2        A2 (4)
  529   536          11.5704596231         314.8481957898      B1        B1 (2)
  530   862          11.5935214403         315.4757397065      B2        B2 (3)
  531   537          11.6208889954         316.2204486999      B1        B1 (2)
  532   ***          11.6494870301         316.9986407437      A2        A2 (4)
  533   163          11.6692992010         317.5377572926      A1        A1 (1)
  534   538          11.7769557162         320.4672398456      B1        B1 (2)
  535   ***          11.7872363273         320.7469894794      A2        A2 (4)
  536   164          11.7896377742         320.8123361680      A1        A1 (1)
  537   863          11.8063517080         321.2671454060      B2        B2 (3)
  538   165          11.8436880800         322.2831196823      A1        A1 (1)
  539   539          11.8962928844         323.7145691061      B1        B1 (2)
  540   ***          11.9299310396         324.6299097936      A2        A2 (4)
  541   ***          11.9917712097         326.3126662819      A2        A2 (4)
  542   166          12.0071957511         326.7323893688      A1        A1 (1)
  543   540          12.0184854290         327.0395971042      B1        B1 (2)
  544   ***          12.0399202909         327.6228693172      A2        A2 (4)
  545   167          12.0405785340         327.6407810232      A1        A1 (1)
  546   541          12.0470673766         327.8173513984      B1        B1 (2)
  547   864          12.0755945177         328.5936143285      B2        B2 (3)
  548   865          12.1303432191         330.0834021511      B2        B2 (3)
  549   168          12.1680130467         331.1084502177      A1        A1 (1)
  550   542          12.2350574073         332.9328199203      B1        B1 (2)
  551   169          12.3056339159         334.8533042498      A1        A1 (1)
  552   866          12.3253168463         335.3889039860      B2        B2 (3)
  553   170          12.3995678948         337.4093776255      A1        A1 (1)
  554   543          12.4507996223         338.8034637272      B1        B1 (2)
  555   171          12.4594587811         339.0390914045      A1        A1 (1)
  556   ***          12.5017002873         340.1885411628      A2        A2 (4)
  557   ***          12.5565006362         341.6797343864      A2        A2 (4)
  558   867          12.5709197604         342.0720986814      B2        B2 (3)
  559   172          12.5760301026         342.2111581551      A1        A1 (1)
  560   868          12.6053080721         343.0078521649      B2        B2 (3)
  561   544          12.6420254637         344.0069831305      B1        B1 (2)
  562   869          12.7007131867         345.6039571758      B2        B2 (3)
  563   545          12.7120352954         345.9120474004      B1        B1 (2)
  564   173          12.7721346993         347.5474352332      A1        A1 (1)
  565   ***          12.7770608473         347.6814825273      A2        A2 (4)
  566   546          12.7809372995         347.7869661491      B1        B1 (2)
  567   174          12.8458178387         349.5524552803      A1        A1 (1)
  568   547          12.8653679851         350.0844417812      B1        B1 (2)
  569   870          12.8854888961         350.6319595736      B2        B2 (3)
  570   ***          12.9034186499         351.1198529519      A2        A2 (4)
  571   175          12.9590213215         352.6328784863      A1        A1 (1)
  572   548          13.0294559030         354.5495007816      B1        B1 (2)
  573   871          13.0427256369         354.9105885793      B2        B2 (3)
  574   872          13.1034598781         356.5632512133      B2        B2 (3)
  575   549          13.2307173951         360.0261041101      B1        B1 (2)
  576   176          13.2601850312         360.8279592112      A1        A1 (1)
  577   177          13.2639584286         360.9306385676      A1        A1 (1)
  578   ***          13.3477141146         363.2097465279      A2        A2 (4)
  579   873          13.4176245780         365.1121068476      B2        B2 (3)
  580   178          13.4457028028         365.8761541463      A1        A1 (1)
  581   ***          13.4546481268         366.1195687731      A2        A2 (4)
  582   550          13.4563095126         366.1647773779      B1        B1 (2)
  583   874          13.4609894024         366.2921236469      B2        B2 (3)
  584   551          13.5697905986         369.2527545486      B1        B1 (2)
  585   ***          13.5826089603         369.6015598854      A2        A2 (4)
  586   179          13.6242276887         370.7340629984      A1        A1 (1)
  587   180          13.6546343370         371.5614699186      A1        A1 (1)
  588   875          13.7470470791         374.0761483382      B2        B2 (3)
  589   552          13.7553658311         374.3025130752      B1        B1 (2)
  590   ***          13.7818384792         375.0228704144      A2        A2 (4)
  591   181          13.8476228034         376.8129527829      A1        A1 (1)
  592   876          13.8890467592         377.9401558650      B2        B2 (3)
  593   553          13.9592026818         379.8491954695      B1        B1 (2)
  594   182          14.0285152560         381.7352863970      A1        A1 (1)
  595   ***          14.0294208575         381.7599290663      A2        A2 (4)
  596   877          14.0468196780         382.2333750162      B2        B2 (3)
  597   183          14.0689780564         382.8363351124      A1        A1 (1)
  598   554          14.0986531834         383.6438363275      B1        B1 (2)
  599   878          14.1113833830         383.9902426494      B2        B2 (3)
  600   ***          14.1766751854         385.7669228221      A2        A2 (4)
  601   879          14.2541584665         387.8753499757      B2        B2 (3)
  602   555          14.2922484508         388.9118310870      B1        B1 (2)
  603   ***          14.3235936563         389.7647774442      A2        A2 (4)
  604   556          14.3305997645         389.9554233302      B1        B1 (2)
  605   184          14.3347454615         390.0682334752      A1        A1 (1)
  606   557          14.3848647013         391.4320472506      B1        B1 (2)
  607   185          14.4118115900         392.1653093311      A1        A1 (1)
  608   880          14.4129674407         392.1967616257      B2        B2 (3)
  609   186          14.4585612073         393.4374310201      A1        A1 (1)
  610   ***          14.5281051096         395.3298167062      A2        A2 (4)
  611   881          14.6081666962         397.5084031177      B2        B2 (3)
  612   558          14.6130914153         397.6424115300      B1        B1 (2)
  613   ***          14.6327844985         398.1782875377      A2        A2 (4)
  614   187          14.6748126803         399.3219324450      A1        A1 (1)
  615   559          14.6795283738         399.4502529794      B1        B1 (2)
  616   882          14.7164437165         400.4547704707      B2        B2 (3)
  617   560          14.7921505319         402.5148575386      B1        B1 (2)
  618   ***          14.8010289227         402.7564508207      A2        A2 (4)
  619   ***          14.8067703881         402.9126840275      A2        A2 (4)
  620   188          14.8102959482         403.0086193915      A1        A1 (1)
  621   189          14.8753959830         404.7800813010      A1        A1 (1)
  622   561          14.8921803035         405.2368058565      B1        B1 (2)
  623   883          14.9431883842         406.6248062212      B2        B2 (3)
  624   ***          14.9825122481         407.6948629005      A2        A2 (4)
  625   562          15.0221248508         408.7727765609      B1        B1 (2)
  626   ***          15.0700426734         410.0766867334      A2        A2 (4)
  627   563          15.0787028492         410.3123420837      B1        B1 (2)
  628   190          15.1093222914         411.1455394199      A1        A1 (1)
  629   884          15.1159465452         411.3257945205      B2        B2 (3)
  630   885          15.1454777298         412.1293788621      B2        B2 (3)
  631   191          15.2420931757         414.7584186607      A1        A1 (1)
  632   192          15.3010000798         416.3613569257      A1        A1 (1)
  633   564          15.3729469450         418.3191305526      B1        B1 (2)
  634   193          15.3784578695         418.4690904227      A1        A1 (1)
  635   ***          15.4005507730         419.0702688579      A2        A2 (4)
  636   565          15.4023507113         419.1192476661      B1        B1 (2)
  637   194          15.4069542040         419.2445150653      A1        A1 (1)
  638   886          15.4252066356         419.7411889522      B2        B2 (3)
  639   566          15.5707581121         423.7018457677      B1        B1 (2)
  640   887          15.6020783529         424.5541128033      B2        B2 (3)
  641   567          15.6514721390         425.8981859799      B1        B1 (2)
  642   ***          15.6963410917         427.1191321892      A2        A2 (4)
  643   ***          15.7225743378         427.8329750664      A2        A2 (4)
  644   195          15.7387840143         428.2740627653      A1        A1 (1)
  645   568          15.8043970000         430.0594827783      B1        B1 (2)
  646   888          15.8184848764         430.4428333622      B2        B2 (3)
  647   196          15.8353482747         430.9017097351      A1        A1 (1)
  648   569          15.8784669026         432.0750271860      B1        B1 (2)
  649   889          15.9861069327         435.0040611542      B2        B2 (3)
  650   197          16.0015597457         435.4245535501      A1        A1 (1)
  651   ***          16.0454924273         436.6200225294      A2        A2 (4)
  652   ***          16.0996949881         438.0949491114      A2        A2 (4)
  653   570          16.1611579115         439.7674401949      B1        B1 (2)
  654   ***          16.2882744732         443.2264575040      A2        A2 (4)
  655   198          16.3540889330         445.0173599054      A1        A1 (1)
  656   199          16.3597837612         445.1723240487      A1        A1 (1)
  657   890          16.3752443114         445.5930269864      B2        B2 (3)
  658   ***          16.3891749486         445.9720988762      A2        A2 (4)
  659   571          16.4250038199         446.9470519765      B1        B1 (2)
  660   200          16.4477587541         447.5662451817      A1        A1 (1)
  661   891          16.5093452638         449.2420992169      B2        B2 (3)
  662   892          16.6661409797         453.5087273258      B2        B2 (3)
  663   572          16.6804836265         453.8990105656      B1        B1 (2)
  664   573          16.7447971040         455.6490691642      B1        B1 (2)
  665   201          16.7788457500         456.5755798746      A1        A1 (1)
  666   ***          16.9436333512         461.0596782265      A2        A2 (4)
  667   202          16.9463732325         461.1342341832      A1        A1 (1)
  668   ***          16.9764896626         461.9537438652      A2        A2 (4)
  669   203          17.0129138728         462.9448969586      A1        A1 (1)
  670   893          17.0277532393         463.3486966285      B2        B2 (3)
  671   204          17.0512398937         463.9878009517      E         A1 (1)
  672   894          17.0512471745         463.9879990735      E         B2 (3)
  673   574          17.0513085863         463.9896701719      B1        B1 (2)
  674   ***          17.0598319889         464.2216037363      A2        A2 (4)
  675   205          17.0615199581         464.2675357113      A1        A1 (1)
  676   575          17.1141734138         465.7003090030      B1        B1 (2)
  677   895          17.1244082246         465.9788123488      B2        B2 (3)
  678   576          17.1326777474         466.2038374916      B1        B1 (2)
  679   ***          17.1337755592         466.2337104692      A2        A2 (4)
  680   206          17.1761838075         467.3876975081      A1        A1 (1)
  681   577          17.2216350424         468.6244884202      B1        B1 (2)
  682   578          17.2515459560         469.4384057135      B1        B1 (2)
  683   ***          17.3923680608         473.2703697912      A2        A2 (4)
  684   896          17.4620077414         475.1653617359      B2        B2 (3)
  685   207          17.4668950539         475.2983522640      A1        A1 (1)
  686   897          17.5455556389         477.4388154848      B2        B2 (3)
  687   208          17.5948768610         478.7809140943      A1        A1 (1)
  688   898          17.5995394853         478.9077905468      B2        B2 (3)
  689   579          17.6052805848         479.0640137955      B1        B1 (2)
  690   209          17.7375460639         482.6631402631      A1        A1 (1)
  691   ***          17.7387860734         482.6968826365      A2        A2 (4)
  692   ***          17.7790512479         483.7925536755      A2        A2 (4)
  693   580          17.8718726118         486.3183512609      B1        B1 (2)
  694   210          17.8739487562         486.3748460182      A1        A1 (1)
  695   899          17.9069105695         487.2717825079      B2        B2 (3)
  696   581          17.9708283335         489.0110731975      B1        B1 (2)
  697   211          17.9843719550         489.3796138532      A1        A1 (1)
  698   900          17.9959493842         489.6946517020      B2        B2 (3)
  699   ***          18.0042610445         489.9208234654      A2        A2 (4)
  700   582          18.0430674448         490.9767992425      B1        B1 (2)
  701   212          18.2108487577         495.5423606274      A1        A1 (1)
  702   901          18.2257600510         495.9481175235      B2        B2 (3)
  703   ***          18.2953978918         497.8430594072      A2        A2 (4)
  704   583          18.3624531958         499.6677268942      B1        B1 (2)
  705   213          18.3750404715         500.0102440591      A1        A1 (1)
  706   902          18.4042855246         500.8060423695      B2        B2 (3)
  707   ***          18.4981288272         503.3596483158      A2        A2 (4)
  708   584          18.6772421273         508.2335687335      B1        B1 (2)
  709   903          18.6952342785         508.7231600295      B2        B2 (3)
  710   214          18.7159389375         509.2865624130      A1        A1 (1)
  711   215          18.8470526479         512.8543476635      A1        A1 (1)
  712   904          18.8492671226         512.9146065800      B2        B2 (3)
  713   585          18.9699327301         516.1980845093      B1        B1 (2)
  714   905          19.0170747400         517.4808837460      B2        B2 (3)
  715   216          19.0377027575         518.0422006089      A1        A1 (1)
  716   ***          19.0480882854         518.3248051744      A2        A2 (4)
  717   586          19.1759706146         521.8046600739      B1        B1 (2)
  718   217          19.2005012249         522.4721718801      A1        A1 (1)
  719   ***          19.2102692635         522.7379737107      A2        A2 (4)
  720   587          19.2163295504         522.9028824902      B1        B1 (2)
  721   218          19.2625558731         524.1607646129      A1        A1 (1)
  722   588          19.2667832210         524.2757965903      B1        B1 (2)
  723   219          19.3299318076         525.9941568988      A1        A1 (1)
  724   ***          19.3584653283         526.7705934287      A2        A2 (4)
  725   589          19.4525845921         529.3317086623      B1        B1 (2)
  726   906          19.5021406967         530.6801987487      B2        B2 (3)
  727   220          19.5857398169         532.9550463380      A1        A1 (1)
  728   ***          19.5901052283         533.0738352153      A2        A2 (4)
  729   907          19.6025143315         533.4115040599      B2        B2 (3)
  730   221          19.7341518211         536.9935420645      A1        A1 (1)
  731   590          19.7372265956         537.0772109298      B1        B1 (2)
  732   908          19.7416607256         537.1978697328      B2        B2 (3)
  733   ***          19.8225917145         539.4001137813      A2        A2 (4)
  734   591          19.8728019292         540.7664031091      B1        B1 (2)
  735   222          19.9714797162         543.4515620585      A1        A1 (1)
  736   909          19.9914872712         543.9959952802      B2        B2 (3)
  737   ***          19.9946046645         544.0808238584      A2        A2 (4)
  738   ***          20.0096712858         544.4908074470      A2        A2 (4)
  739   223          20.0097740195         544.4936029722      A1        A1 (1)
  740   910          20.0471931366         545.5118288571      B2        B2 (3)
  741   592          20.0576631417         545.7967321663      B1        B1 (2)
  742   224          20.0990256965         546.9222644418      A1        A1 (1)
  743   ***          20.1115698291         547.2636076243      A2        A2 (4)
  744   911          20.1199485126         547.4916031812      B2        B2 (3)
  745   593          20.1514180071         548.3479316158      B1        B1 (2)
  746   912          20.1839564475         549.2333475440      B2        B2 (3)
  747   225          20.2045907703         549.7948359829      A1        A1 (1)
  748   226          20.2381082522         550.7068929822      A1        A1 (1)
  749   ***          20.2617032861         551.3489464616      A2        A2 (4)
  750   594          20.2856201845         551.9997583199      B1        B1 (2)
  751   595          20.3298359244         553.2029297026      B1        B1 (2)
  752   913          20.3393729852         553.4624463084      B2        B2 (3)
  753   ***          20.4587185711         556.7100046249      A2        A2 (4)
  754   ***          20.4870250726         557.4802636486      A2        A2 (4)
  755   227          20.4886997205         557.5258331317      A1        A1 (1)
  756   596          20.5180519859         558.3245488369      B1        B1 (2)
  757   914          20.5195981024         558.3666208042      B2        B2 (3)
  758   ***          20.6207439200         561.1189382756      A2        A2 (4)
  759   915          20.7189728663         563.7918836481      B2        B2 (3)
  760   228          20.8282481718         566.7654157223      A1        A1 (1)
  761   ***          20.8519587969         567.4106145955      A2        A2 (4)
  762   229          20.9181990289         569.2131028489      A1        A1 (1)
  763   916          20.9769146932         570.8108372142      B2        B2 (3)
  764   917          21.0214146939         572.0217437279      B2        B2 (3)
  765   597          21.0609864189         573.0985450503      B1        B1 (2)
  766   230          21.0780484220         573.5628257324      A1        A1 (1)
  767   ***          21.0797019460         573.6078204051      A2        A2 (4)
  768   ***          21.1338477096         575.0812014592      A2        A2 (4)
  769   598          21.1820318239         576.3923577956      B1        B1 (2)
  770   231          21.2324019034         577.7629972673      A1        A1 (1)
  771   918          21.2523967699         578.3070852152      B2        B2 (3)
  772   ***          21.2605558749         578.5291057383      A2        A2 (4)
  773   232          21.3135354250         579.9707525076      A1        A1 (1)
  774   919          21.3613630470         581.2722081973      B2        B2 (3)
  775   920          21.4290032475         583.1127915255      B2        B2 (3)
  776   599          21.4309135080         583.1647723542      B1        B1 (2)
  777   ***          21.4773792764         584.4291701236      A2        A2 (4)
  778   233          21.4786940159         584.4649460022      A1        A1 (1)
  779   600          21.5127422123         585.3914444790      B1        B1 (2)
  780   921          21.5341156538         585.9730453597      B2        B2 (3)
  781   234          21.5383881104         586.0893048073      A1        A1 (1)
  782   ***          21.5603027426         586.6856322336      A2        A2 (4)
  783   601          21.5648483850         586.8093254444      B1        B1 (2)
  784   922          21.5853290662         587.3666330831      B2        B2 (3)
  785   ***          21.6392048805         588.8326684419      A2        A2 (4)
  786   602          21.6421137829         588.9118236971      B1        B1 (2)
  787   ***          21.6479273431         589.0700187038      A2        A2 (4)
  788   603          21.6526501988         589.1985341339      B1        B1 (2)
  789   604          21.6815863400         589.9859265226      B1        B1 (2)
  790   235          21.6817946884         589.9915959718      A1        A1 (1)
  791   236          21.7039837594         590.5953912559      A1        A1 (1)
  792   923          21.7887799117         592.9028117422      B2        B2 (3)
  793   237          21.7997468545         593.2012374096      A1        A1 (1)
  794   605          21.8451687863         594.4372309447      B1        B1 (2)
  795   238          21.9692882940         597.8146942712      A1        A1 (1)
  796   606          21.9786422629         598.0692286924      B1        B1 (2)
  797   607          22.0382230049         599.6905030188      B1        B1 (2)
  798   924          22.1905211198         603.8347451871      B2        B2 (3)
  799   ***          22.1930378390         603.9032285951      A2        A2 (4)
  800   925          22.2342156392         605.0237334424      B2        B2 (3)
  801   239          22.2812923859         606.3047567772      A1        A1 (1)
  802   ***          22.3244149569         607.4781815263      A2        A2 (4)
  803   608          22.3468163583         608.0877546145      B1        B1 (2)
  804   240          22.4396663510         610.6143312274      A1        A1 (1)
  805   926          22.5649652140         614.0238864437      B2        B2 (3)
  806   609          22.5814237253         614.4717452812      B1        B1 (2)
  807   ***          22.6529734851         616.4187131212      A2        A2 (4)
  808   241          22.6611438409         616.6410397923      A1        A1 (1)
  809   ***          22.7380648918         618.7341678853      A2        A2 (4)
  810   927          22.7458390594         618.9457137289      B2        B2 (3)
  811   610          22.7620065692         619.3856540123      B1        B1 (2)
  812   242          22.9015219953         623.1820615577      A1        A1 (1)
  813   611          23.1818570618         630.8103661171      B1        B1 (2)
  814   928          23.2279706172         632.0651796854      B2        B2 (3)
  815   243          23.2404720567         632.4053611302      A1        A1 (1)
  816   244          23.3230070528         634.6512524311      A1        A1 (1)
  817   ***          23.3457139312         635.2691379714      A2        A2 (4)
  818   929          23.4506183673         638.1237326453      B2        B2 (3)
  819   ***          23.5198198803         640.0068014452      A2        A2 (4)
  820   245          23.5330924402         640.3679661418      A1        A1 (1)
  821   612          23.5558009503         640.9858960829      B1        B1 (2)
  822   930          23.5841092694         641.7562045656      B2        B2 (3)
  823   613          23.7193721085         645.4368933388      B1        B1 (2)
  824   246          23.7951419487         647.4986954000      A1        A1 (1)
  825   ***          23.8197238442         648.1676027476      A2        A2 (4)
  826   931          23.8325910036         648.5177359352      B2        B2 (3)
  827   614          23.8449769016         648.8547733364      B1        B1 (2)
  828   ***          23.8737659113         649.6381620748      A2        A2 (4)
  829   247          23.9306460953         651.1859504838      A1        A1 (1)
  830   248          23.9648150772         652.1157357022      A1        A1 (1)
  831   615          24.0085282072         653.3052303776      B1        B1 (2)
  832   932          24.0286448678         653.8526325110      B2        B2 (3)
  833   616          24.0592894263         654.6865132951      B1        B1 (2)
  834   ***          24.1237218057         656.4398073792      A2        A2 (4)
  835   617          24.1536138615         657.2532115260      B1        B1 (2)
  836   ***          24.1665597038         657.6054857845      A2        A2 (4)
  837   933          24.1764333645         657.8741617373      B2        B2 (3)
  838   249          24.1793703607         657.9540814641      A1        A1 (1)
  839   250          24.3899337969         663.6838035439      A1        A1 (1)
  840   618          24.6101019390         669.6748829456      B1        B1 (2)
  841   934          24.6184211422         669.9012599617      B2        B2 (3)
  842   ***          24.8442324570         676.0458978906      A2        A2 (4)
  843   251          25.5007569597         693.9108368719      A1        A1 (1)
  844   619          25.5268358882         694.6204805550      B1        B1 (2)
  845   252          25.5484764203         695.2093493386      A1        A1 (1)
  846   935          25.6294752442         697.4134392722      B2        B2 (3)
  847   253          25.6301210602         697.4310128178      A1        A1 (1)
  848   620          25.7529999232         700.7747164890      B1        B1 (2)
  849   621          25.7804489622         701.5216427716      B1        B1 (2)
  850   936          25.7819331774         701.5620303192      B2        B2 (3)
  851   ***          25.8320464652         702.9256821329      A2        A2 (4)
  852   937          25.8658959441         703.8467732306      B2        B2 (3)
  853   254          25.8982198096         704.7263502791      A1        A1 (1)
  854   ***          25.9163806167         705.2205309364      A2        A2 (4)
  855   622          25.9443950897         705.9828434621      B1        B1 (2)
  856   938          25.9447793469         705.9932996307      B2        B2 (3)
  857   ***          26.0997384528         710.2099510449      A2        A2 (4)
  858   939          26.1150495883         710.6265881983      B2        B2 (3)
  859   623          26.1557780434         711.7348657475      B1        B1 (2)
  860   255          26.1645536882         711.9736631675      A1        A1 (1)
  861   256          26.1787181080         712.3590966049      A1        A1 (1)
  862   ***          26.1850120022         712.5303621654      A2        A2 (4)
  863   ***          26.2631409689         714.6563593159      A2        A2 (4)
  864   940          26.4520581574         719.7970570835      B2        B2 (3)
  865   624          26.4932824721         720.9188276550      B1        B1 (2)
  866   257          26.5395921437         722.1789778160      A1        A1 (1)
  867   258          26.7287253451         727.3255535939      A1        A1 (1)
  868   941          26.7576566768         728.1128151076      B2        B2 (3)
  869   625          26.7706047239         728.4651493647      B1        B1 (2)
  870   942          26.8220863771         729.8660362907      B2        B2 (3)
  871   ***          26.8304893506         730.0946928111      A2        A2 (4)
  872   626          26.8444227326         730.4738393922      B1        B1 (2)
  873   943          26.9391212754         733.0507176069      B2        B2 (3)
  874   627          26.9776212786         734.0983558968      B1        B1 (2)
  875   ***          27.0917200566         737.2031413229      A2        A2 (4)
  876   259          27.1247177574         738.1010543611      A1        A1 (1)
  877   ***          27.1402062392         738.5225173547      A2        A2 (4)
  878   628          27.1435954240         738.6147417566      B1        B1 (2)
  879   260          27.2480089484         741.4559780479      A1        A1 (1)
  880   261          27.3261918975         743.5834441341      A1        A1 (1)
  881   944          27.3398853613         743.9560622076      B2        B2 (3)
  882   ***          27.4613002848         747.2599300629      A2        A2 (4)
  883   629          27.6043959775         751.1537616071      B1        B1 (2)
  884   945          27.6565911133         752.5740633821      B2        B2 (3)
  885   262          27.6831007264         753.2954265871      A1        A1 (1)
  886   ***          27.7982695719         756.4293300270      A2        A2 (4)
  887   946          27.9184865940         759.7006013289      B2        B2 (3)
  888   263          28.0027637496         761.9938991981      A1        A1 (1)
  889   630          28.0788058702         764.0631103840      B1        B1 (2)
  890   947          28.1412411367         765.7620602658      B2        B2 (3)
  891   631          28.1606934394         766.2913843021      B1        B1 (2)
  892   632          28.4165083727         773.2524621548      B1        B1 (2)
  893   633          28.7143942280         781.3583479305      B1        B1 (2)
  894   264          29.3107626985         797.5863581481      A1        A1 (1)
  895   265          29.5205724662         803.2955718653      A1        A1 (1)
  896   ***          29.6476234181         806.7528038429      A2        A2 (4)
  897   266          30.0825933958         818.5889380279      A1        A1 (1)
  898   267          30.6078501517         832.8819002185      A1        A1 (1)
  899   948          30.6398271196         833.7520377067      B2        B2 (3)
  900   634          30.8569508059         839.6602732571      B1        B1 (2)
  901   268          31.0735595005         845.5544951738      A1        A1 (1)
  902   949          31.0837931042         845.8329656706      B2        B2 (3)
  903   ***          31.1020500887         846.3297634497      A2        A2 (4)
  904   269          31.1138095561         846.6497548092      A1        A1 (1)
  905   635          31.2175802714         849.4734993734      B1        B1 (2)
  906   ***          31.4109886098         854.7364075357      A2        A2 (4)
  907   950          31.4660538393         856.2348085267      B2        B2 (3)
  908   636          31.5063908899         857.3324354158      B1        B1 (2)
  909   637          31.5270232192         857.8938696086      B1        B1 (2)
  910   270          31.8278026141         866.0784925968      A1        A1 (1)
  911   ***          32.3016893591         878.9736058012      A2        A2 (4)
  912   271          32.3498335152         880.2836748205      A1        A1 (1)
  913   951          32.7946263783         892.3871032938      B2        B2 (3)
  914   638          33.2961142613         906.0332816071      B1        B1 (2)
  915   272          33.4553868082         910.3673077091      A1        A1 (1)
  916   ***          33.6105599807         914.5897841712      A2        A2 (4)
  917   273          33.6201344163         914.8503177949      A1        A1 (1)
  918   952          35.6124649616         969.0643851724      B2        B2 (3)
  919   953          36.0642914012         981.3592069812      B2        B2 (3)
  920   639          36.1430676136         983.5028165843      B1        B1 (2)
  921   274          36.1745926034         984.3606551221      A1        A1 (1)
  922   ***          36.2720160069         987.0116805614      A2        A2 (4)
  923   640          36.3236304163         988.4161799691      B1        B1 (2)
  924   275          36.3446244163         988.9874557216      A1        A1 (1)
  925   954          36.4027622480         990.5694664640      B2        B2 (3)
  926   641          36.4441065625         991.6945023942      B1        B1 (2)
  927   ***          36.7471329002         999.9402678025      A2        A2 (4)
  928   276          37.6033786478        1023.2398978570      A1        A1 (1)
  929   277          39.6727488660        1079.5503211972      A1        A1 (1)
  930   955          39.6813515269        1079.7844114893      B2        B2 (3)
  931   642          39.7958504330        1082.9000849519      B1        B1 (2)
  932   ***          39.8348167984        1083.9604136026      A2        A2 (4)
  933   956          43.7491787982        1190.4756129504      B2        B2 (3)
  934   643          43.7597242869        1190.7625702732      B1        B1 (2)
  935   278          44.5134293075        1211.2719254421      A1        A1 (1)
  936   ***          44.5238812067        1211.5563360636      A2        A2 (4)
  937   279          44.6844310616        1215.9251194829      A1        A1 (1)
  938   957          44.7495884301        1217.6981415213      B2        B2 (3)
  939   644          44.7716162845        1218.2975498797      B1        B1 (2)
  940   958          44.9945373865        1224.3635411260      B2        B2 (3)
  941   280          45.0113396162        1224.8207530149      A1        A1 (1)
  942   645          45.0533564636        1225.9640894967      B1        B1 (2)
  943   646          45.2279508512        1230.7150440577      B1        B1 (2)
  944   ***          45.2520566932        1231.3709973323      A2        A2 (4)
  945   281          45.2535659800        1231.4120671100      A1        A1 (1)
  946   959          45.2563040920        1231.4865749210      B2        B2 (3)
  947   ***          45.4465073432        1236.6622682331      A2        A2 (4)
  948   647          45.7603494451        1245.2023455310      B1        B1 (2)
  949   282          45.7864054371        1245.9113650785      A1        A1 (1)
  950   960          45.8520219032        1247.6968797979      B2        B2 (3)
  951   961          45.8988431639        1248.9709510065      B2        B2 (3)
  952   ***          46.1127230635        1254.7909186401      A2        A2 (4)
  953   648          46.2571781105        1258.7217400934      B1        B1 (2)
  954   283          46.3125255179        1260.2278195352      A1        A1 (1)
  955   649          46.5124080008        1265.6668981139      B1        B1 (2)
  956   284          47.1891475714        1284.0819170297      A1        A1 (1)
  957   ***          47.2378380616        1285.4068525552      A2        A2 (4)
  958   285          47.8369351232        1301.7091115065      A1        A1 (1)
  959   962          47.9390626845        1304.4881435810      B2        B2 (3)
  960   ***          48.1319240167        1309.7361669492      A2        A2 (4)
  961   286          48.2799646131        1313.7645561572      A1        A1 (1)
  962   963          48.3097111812        1314.5740013826      B2        B2 (3)
  963   650          48.6936499462        1325.0215057501      B1        B1 (2)
  964   287          49.0326346851        1334.2457489459      A1        A1 (1)
  965   288          49.1500964144        1337.4420449230      A1        A1 (1)
  966   651          49.3599927986        1343.1536155974      B1        B1 (2)
  967   289          49.7706545620        1354.3282896819      A1        A1 (1)
  968   652          49.9421769957        1358.9956521318      B1        B1 (2)
  969   964          50.0726307158        1362.5454781316      B2        B2 (3)
  970   ***          50.2940876040        1368.5716260955      A2        A2 (4)
  971   653          50.5438093064        1375.3668987146      B1        B1 (2)
  972   290          51.0297522738        1388.5900783895      A1        A1 (1)
  973   291          64.2859684438        1749.3100394014      A1        A1 (1)
  974   965          64.3167678583        1750.1481340334      B2        B2 (3)
  975   654          64.6584017575        1759.4444645404      B1        B1 (2)
  976   655          65.0938200132        1771.2927969926      B1        B1 (2)
  977   292          65.7508045223        1789.1702533838      A1        A1 (1)
  978   966          66.2368406203        1802.3959672750      B2        B2 (3)
  979   ***          66.3783854262        1806.2475970448      A2        A2 (4)
  980   293          66.7227065155        1815.6170497102      A1        A1 (1)
  981   656          66.7435501532        1816.1842338974      B1        B1 (2)
  982   294          67.1987736737        1828.5714949715      A1        A1 (1)
  983   295          67.5166592187        1837.2215999420      A1        A1 (1)
  984   657          67.7981761650        1844.8820650864      B1        B1 (2)
  985   967          78.5961261620        2138.7092064046      B2        B2 (3)
  986   658          78.6075078221        2139.0189171040      B1        B1 (2)
  987   296          79.2318918841        2156.0092702804      A1        A1 (1)
  988   ***          79.2847424917        2157.4474083485      A2        A2 (4)
  989   968          79.7416575971        2169.8806997857      B2        B2 (3)
  990   659          79.8799653464        2173.6442447749      B1        B1 (2)
  991   297          80.1374178145        2180.6498822087      A1        A1 (1)
  992   298          80.8554230651        2200.1877973031      A1        A1 (1)
  993   ***          80.8572288599        2200.2369354761      A2        A2 (4)
  994   969          81.8849838619        2228.2035693566      B2        B2 (3)
  995   660          82.2647911513        2238.5386505632      B1        B1 (2)
  996   299          83.8205775523        2280.8737485070      A1        A1 (1)
  997   ***          88.0488777265        2395.9316394188      A2        A2 (4)
  998   300          88.0597854208        2396.2284528525      A1        A1 (1)
  999   970          88.1720783043        2399.2840973925      B2        B2 (3)
  ***   661          88.2234180325        2400.6811223441      B1        B1 (2)
  ***   301          88.2766894709        2402.1307117994      A1        A1 (1)
  ***   302          88.3360217796        2403.7452259136      A1        A1 (1)
  ***   ***          88.3362887310        2403.7524900296      A2        A2 (4)
  ***   971          88.3414826738        2403.8938243914      B2        B2 (3)
  ***   972          88.3499435415        2404.1240562939      B2        B2 (3)
  ***   662          88.3626606080        2404.4701052457      B1        B1 (2)
  ***   ***          88.3772526309        2404.8671743541      A2        A2 (4)
  ***   303          88.4008042553        2405.5080466018      A1        A1 (1)
  ***   304          88.4058886845        2405.6464009460      A1        A1 (1)
  ***   973          88.4100761139        2405.7603466850      B2        B2 (3)
  ***   ***          88.4220091860        2406.0850620680      A2        A2 (4)
  ***   974          88.4827900660        2407.7389938062      B2        B2 (3)
  ***   305          88.4841287504        2407.7754212596      A1        A1 (1)
  ***   663          88.4991640828        2408.1845534309      B1        B1 (2)
  ***   664          88.5694949368        2410.0983531617      B1        B1 (2)
  ***   ***          88.5974459037        2410.8589375952      A2        A2 (4)
  ***   665          88.6325330704        2411.8137078890      B1        B1 (2)
  ***   306          88.7172247602        2414.1182858055      A1        A1 (1)
  ***   307          88.7252191012        2414.3358228728      A1        A1 (1)
  ***   975          88.7375789943        2414.6721526445      B2        B2 (3)
  ***   666          88.7812160817        2415.8595780961      B1        B1 (2)
  ***   ***          88.8065614442        2416.5492604342      A2        A2 (4)
  ***   667          88.9230515567        2419.7191173754      B1        B1 (2)
  ***   976         110.9208183244        3018.3087502713      B2        B2 (3)
  ***   668         111.1119243238        3023.5090086093      B1        B1 (2)
  ***   308         112.5794558582        3063.4425696699      A1        A1 (1)
  ***   309         114.7904803274        3123.6076009373      A1        A1 (1)
  ***   310         115.5703082799        3144.8277971838      A1        A1 (1)
  ***   ***         115.6661056581        3147.4345762270      A2        A2 (4)
  ***   977         116.2343729717        3162.8979151319      B2        B2 (3)
  ***   ***         116.3900194795        3167.1332717006      A2        A2 (4)
  ***   978         116.4740485706        3169.4198193890      B2        B2 (3)
  ***   311         116.4837277258        3169.6832025792      A1        A1 (1)
  ***   312         116.5733955176        3172.1231871064      A1        A1 (1)
  ***   669         116.7400548506        3176.6582178676      B1        B1 (2)
  ***   670         116.9228062594        3181.6311362485      B1        B1 (2)
  ***   313         117.3357692229        3192.8684291669      A1        A1 (1)
  ***   671         117.5167938951        3197.7943606590      B1        B1 (2)
  ***   979         117.6030160921        3200.1405857914      B2        B2 (3)
  ***   ***         117.7702386288        3204.6909421041      A2        A2 (4)
  ***   672         117.9220320433        3208.8214506774      B1        B1 (2)
  ***   314         118.3213721247        3219.6880461501      A1        A1 (1)
  ***   315         123.0793961863        3349.1604560723      A1        A1 (1)
  ***   ***         123.0797819281        3349.1709526411      A2        A2 (4)
  ***   980         123.1691936462        3351.6039690501      B2        B2 (3)
  ***   673         123.1726563285        3351.6981934213      B1        B1 (2)
  ***   316         123.3914175387        3357.6509882597      A1        A1 (1)
  ***   ***         123.3975907414        3357.8189696375      A2        A2 (4)
  ***   981         123.7213179707        3366.6280349098      B2        B2 (3)
  ***   317         123.8238351922        3369.4176701779      A1        A1 (1)
  ***   674         123.8598948876        3370.3989043212      B1        B1 (2)
  ***   982         132.1605719869        3596.2717990626      B2        B2 (3)
  ***   675         132.1660163703        3596.4199482595      B1        B1 (2)
  ***   ***         132.5967006799        3608.1394634934      A2        A2 (4)
  ***   318         132.6250744015        3608.9115516698      A1        A1 (1)
  ***   319         132.7135564708        3611.3192710503      A1        A1 (1)
  ***   676         132.7551682335        3612.4515846161      B1        B1 (2)
  ***   983         132.8016001562        3613.7150613990      B2        B2 (3)
  ***   984         132.9240326272        3617.0466181256      B2        B2 (3)
  ***   320         132.9303888557        3617.2195798876      A1        A1 (1)
  ***   677         132.9648106146        3618.1562435173      B1        B1 (2)
  ***   ***         133.0511800423        3620.5064749994      A2        A2 (4)
  ***   678         133.0838850662        3621.3964238955      B1        B1 (2)
  ***   985         133.1088576691        3622.0759629290      B2        B2 (3)
  ***   321         133.1896791260        3624.2752264600      A1        A1 (1)
  ***   ***         133.2033824224        3624.6481120925      A2        A2 (4)
  ***   986         133.3824122002        3629.5197597511      B2        B2 (3)
  ***   ***         133.5065722306        3632.8983257572      A2        A2 (4)
  ***   322         133.6067160810        3635.6233783189      A1        A1 (1)
  ***   679         133.7207449493        3638.7262614039      B1        B1 (2)
  ***   323         133.9139742702        3643.9842982515      A1        A1 (1)
  ***   680         134.0428212872        3647.4904036410      B1        B1 (2)
  ***   324         148.6014318933        4043.6503170654      A1        A1 (1)
  ***   325         149.2080105740        4060.1561612084      A1        A1 (1)
  ***   681         149.5711734305        4070.0383243968      B1        B1 (2)
  ***   987         152.1631124169        4140.5685660674      B2        B2 (3)
  ***   326         152.1648970363        4140.6171280284      A1        A1 (1)
  ***   682         152.4542280795        4148.4902255456      B1        B1 (2)
  ***   683         152.8424176564        4159.0534003790      B1        B1 (2)
  ***   327         153.4190950508        4174.7455892038      A1        A1 (1)
  ***   988         153.7485684702        4183.7110162523      B2        B2 (3)
  ***   ***         153.8850036821        4187.4236069110      A2        A2 (4)
  ***   684         154.2419488488        4197.1365781642      B1        B1 (2)
  ***   328         154.6940430877        4209.4386871634      A1        A1 (1)
  ***   329         197.8103238095        5382.6922688414      A1        A1 (1)
  ***   ***         197.8154363774        5382.8313888802      A2        A2 (4)
  ***   989         198.5729907982        5403.4454915497      B2        B2 (3)
  ***   685         198.8718857927        5411.5788373991      B1        B1 (2)
  ***   330         199.7188804533        5434.6267325928      A1        A1 (1)
  ***   990         230.8400797908        6281.4775735635      B2        B2 (3)
  ***   686         230.8471148347        6281.6690068314      B1        B1 (2)
  ***   331         231.2264236187        6291.9905230176      A1        A1 (1)
  ***   ***         231.2566357388        6292.8126365549      A2        A2 (4)
  ***   991         231.5750700268        6301.4776735824      B2        B2 (3)
  ***   687         231.6564678833        6303.6926217447      B1        B1 (2)
  ***   332         232.0879112757        6315.4327926723      A1        A1 (1)
  ***   992         251.5684110460        6845.5241119087      B2        B2 (3)
  ***   688         251.5685440783        6845.5277318992      B1        B1 (2)
  ***   333         251.5701889164        6845.5724902182      A1        A1 (1)
  ***   ***         251.5707556377        6845.5879114873      A2        A2 (4)
  ***   993         251.5720284576        6845.6225466773      B2        B2 (3)
  ***   689         251.5737888965        6845.6704506513      B1        B1 (2)
  ***   334         251.5748789830        6845.7001134106      A1        A1 (1)
  ***   ***         251.5779807652        6845.7845171907      A2        A2 (4)
  ***   994         251.5793267917        6845.8211444339      B2        B2 (3)
  ***   335         251.5862765011        6846.0102556282      A1        A1 (1)
  ***   690         251.5867061142        6846.0219459951      B1        B1 (2)
  ***   691         251.6678463157        6848.2298830082      B1        B1 (2)
  ***   336         251.6680787800        6848.2362086814      A1        A1 (1)
  ***   692         251.6682260318        6848.2402156087      B1        B1 (2)
  ***   337         251.6686204574        6848.2509484720      A1        A1 (1)
  ***   ***         251.6686853155        6848.2527133516      A2        A2 (4)
  ***   995         251.6687858844        6848.2554499692      B2        B2 (3)
  ***   ***         251.6689965563        6848.2611826449      A2        A2 (4)
  ***   996         251.6690077174        6848.2614863533      B2        B2 (3)
  ***   338         251.6707257641        6848.3082367769      A1        A1 (1)
  ***   693         251.6709207700        6848.3135431582      B1        B1 (2)
  ***   ***         251.6721773537        6848.3477365371      A2        A2 (4)
  ***   997         251.6723429560        6848.3522428033      B2        B2 (3)
  ***   339         251.6727634142        6848.3636840522      A1        A1 (1)
  ***   694         251.6729869091        6848.3697656577      B1        B1 (2)
  ***   340         251.6735503796        6848.3850984684      A1        A1 (1)
  ***   695         251.6737987523        6848.3918570329      B1        B1 (2)
  ***   ***         251.6746471739        6848.4149437570      A2        A2 (4)
  ***   998         251.6748551817        6848.4206039378      B2        B2 (3)
  ***   999         251.6763838917        6848.4622022476      B2        B2 (3)
  ***   ***         251.6764722770        6848.4646073355      A2        A2 (4)
  ***   341         251.6768540862        6848.4749968910      A1        A1 (1)
  ***   696         251.6771017620        6848.4817364905      B1        B1 (2)
  ***   342         258.6213719601        7037.4449250058      A1        A1 (1)
  ***   ***         265.1724234926        7215.7080902312      B2        B2 (3)
  ***   697         265.3355562414        7220.1471577626      B1        B1 (2)
  ***   343         266.8266426510        7260.7216795318      A1        A1 (1)
  ***   344         283.0948715232        7703.4026685287      A1        A1 (1)
  ***   ***         283.1749790256        7705.5825043730      A2        A2 (4)
  ***   ***         283.6462408798        7718.4061906713      B2        B2 (3)
  ***   ***         283.7649878506        7721.6374598455      A2        A2 (4)
  ***   ***         283.8215974313        7723.1778847655      B2        B2 (3)
  ***   345         283.8410141609        7723.7062408102      A1        A1 (1)
  ***   346         283.9319631923        7726.1810896388      A1        A1 (1)
  ***   698         284.0275008818        7728.7808021970      B1        B1 (2)
  ***   699         284.1990600533        7733.4491643323      B1        B1 (2)
  ***   347         284.5316532808        7742.4994856702      A1        A1 (1)
  ***   700         284.6803824481        7746.5466118446      B1        B1 (2)
  ***   ***         284.7411501632        7748.2001853484      B2        B2 (3)
  ***   ***         284.8700341800        7751.7072975520      A2        A2 (4)
  ***   701         285.0085296982        7755.4759519922      B1        B1 (2)
  ***   348         285.3297015048        7764.2154806848      A1        A1 (1)
  ***   ***         311.3895706806        8473.3405336039      A2        A2 (4)
  ***   349         311.3933048831        8473.4421464154      A1        A1 (1)
  ***   ***         311.4377691291        8474.6520799956      B2        B2 (3)
  ***   702         311.4570398758        8475.1764636428      B1        B1 (2)
  ***   ***         311.5116755597        8476.6631761048      A2        A2 (4)
  ***   350         311.5165909192        8476.7969298290      A1        A1 (1)
  ***   351         311.5233050622        8476.9796309393      A1        A1 (1)
  ***   ***         311.5237553714        8476.9918844729      B2        B2 (3)
  ***   ***         311.5575619939        8477.9118093889      B2        B2 (3)
  ***   352         311.5578755967        8477.9203429562      A1        A1 (1)
  ***   703         311.5609251177        8478.0033246370      B1        B1 (2)
  ***   ***         311.5673101395        8478.1770699043      A2        A2 (4)
  ***   353         311.5724737761        8478.3175795895      A1        A1 (1)
  ***   ***         311.5804550305        8478.5347605537      B2        B2 (3)
  ***   ***         311.5822741198        8478.5842604856      A2        A2 (4)
  ***   ***         311.5830685616        8478.6058783453      B2        B2 (3)
  ***   704         311.5935805301        8478.8919235348      B1        B1 (2)
  ***   354         311.6024771174        8479.1340119690      A1        A1 (1)
  ***   705         311.6319587344        8479.9362475094      B1        B1 (2)
  ***   ***         311.6435871437        8480.2526725967      A2        A2 (4)
  ***   355         311.6535893806        8480.5248472842      A1        A1 (1)
  ***   706         311.6614324100        8480.7382669532      B1        B1 (2)
  ***   356         311.6838288573        8481.3477052349      A1        A1 (1)
  ***   ***         311.6856373846        8481.3969177607      B2        B2 (3)
  ***   707         311.7030145527        8481.8697745200      B1        B1 (2)
  ***   ***         311.7064433409        8481.9630765836      A2        A2 (4)
  ***   708         311.7339647099        8482.7119710657      B1        B1 (2)
  ***   357         326.8758961223        8894.7448497318      A1        A1 (1)
  ***   358         327.4751120281        8911.0503425956      A1        A1 (1)
  ***   709         327.8285036921        8920.6666181328      B1        B1 (2)
  ***   359         362.3764937583        9860.7651703822      A1        A1 (1)
  ***   ***         362.3794572945        9860.8458122988      B2        B2 (3)
  ***   710         362.6306337744        9867.6806714227      B1        B1 (2)
  ***   711         362.9555557455        9876.5222472714      B1        B1 (2)
  ***   360         363.4536410272        9890.0758361005      A1        A1 (1)
  ***   ***         363.7432584738        9897.9567270499      B2        B2 (3)
  ***   ***         363.8676328323        9901.3411252222      A2        A2 (4)
  ***   712         364.1826736197        9909.9138204079      B1        B1 (2)
  ***   361         364.5389471460        9919.6085154004      A1        A1 (1)
  ***   ***         386.0255755324       10504.2893665878      B2        B2 (3)
  ***   362         386.0258706461       10504.2973970410      A1        A1 (1)
  ***   713         386.0319939656       10504.4640210259      B1        B1 (2)
  ***   ***         386.0320782691       10504.4663150398      A2        A2 (4)
  ***   ***         386.0368211871       10504.5953763924      B2        B2 (3)
  ***   363         386.0371117535       10504.6032831059      A1        A1 (1)
  ***   714         386.0397017294       10504.6737599301      B1        B1 (2)
  ***   ***         386.0420302435       10504.7371220178      A2        A2 (4)
  ***   ***         386.0425071503       10504.7500993103      B2        B2 (3)
  ***   715         386.0477656235       10504.8931896316      B1        B1 (2)
  ***   364         386.0480155103       10504.8999893983      A1        A1 (1)
  ***   ***         397.5491574275       10817.8619546185      B2        B2 (3)
  ***   716         397.5530250839       10817.9671988943      B1        B1 (2)
  ***   ***         397.8066081867       10824.8675455531      A2        A2 (4)
  ***   365         397.8282747386       10825.4571223729      A1        A1 (1)
  ***   366         397.9143920698       10827.8004939616      A1        A1 (1)
  ***   ***         397.9306148142       10828.2419372544      B2        B2 (3)
  ***   717         397.9375992564       10828.4319935777      B1        B1 (2)
  ***   ***         398.0277140173       10830.8841407552      B2        B2 (3)
  ***   367         398.0379918492       10831.1638147635      A1        A1 (1)
  ***   718         398.0515410833       10831.5325081481      B1        B1 (2)
  ***   ***         398.1053915217       10832.9978529941      A2        A2 (4)
  ***   719         398.1093935197       10833.1067528891      B1        B1 (2)
  ***   ***         398.1404893421       10833.9529131897      B2        B2 (3)
  ***   368         398.1746114006       10834.8814215546      A1        A1 (1)
  ***   ***         398.1955040091       10835.4499383030      A2        A2 (4)
  ***   ***         398.3058387931       10838.4523002505      B2        B2 (3)
  ***   ***         398.3767808316       10840.3827311540      A2        A2 (4)
  ***   369         398.4239195208       10841.6654400275      A1        A1 (1)
  ***   720         398.4680507065       10842.8663105778      B1        B1 (2)
  ***   370         398.6008857438       10846.4809355105      A1        A1 (1)
  ***   721         398.6483053785       10847.7712893001      B1        B1 (2)
  ***   371         451.6594276592       12290.2771836716      A1        A1 (1)
  ***   ***         451.6595519287       12290.2805652165      A2        A2 (4)
  ***   ***         451.6900485163       12291.1104195091      B2        B2 (3)
  ***   722         451.6911448899       12291.1402533499      B1        B1 (2)
  ***   372         451.7649045315       12293.1473551276      A1        A1 (1)
  ***   ***         451.7668797077       12293.2011024023      A2        A2 (4)
  ***   ***         451.8744782107       12296.1290063623      B2        B2 (3)
  ***   373         451.8847329629       12296.4080523395      A1        A1 (1)
  ***   723         451.9206862614       12297.3863912763      B1        B1 (2)
  ***   374         484.6632670164       13188.3572612386      A1        A1 (1)
  ***   ***         484.6671610433       13188.4632230924      A2        A2 (4)
  ***   ***         485.2732971842       13204.9570251158      B2        B2 (3)
  ***   724         485.5066075731       13211.3057232143      B1        B1 (2)
  ***   375         486.2067577428       13230.3577768836      A1        A1 (1)
  ***   376         570.0119815341       15510.8137283363      A1        A1 (1)
  ***   ***         632.6289163791       17214.7070570455      B2        B2 (3)
  ***   725         632.7669780514       17218.4639059369      B1        B1 (2)
  ***   377         634.0313859657       17252.8701925975      A1        A1 (1)
  ***   ***         688.7022547230       18740.5400822328      B2        B2 (3)
  ***   726         688.7064398231       18740.6539645905      B1        B1 (2)
  ***   378         688.9328458193       18746.8147846230      A1        A1 (1)
  ***   ***         688.9505620823       18747.2968686210      A2        A2 (4)
  ***   ***         689.1399849101       18752.4513255324      B2        B2 (3)
  ***   727         689.1853157277       18753.6848397229      B1        B1 (2)
  ***   379         689.4441696519       18760.7286127174      A1        A1 (1)
  ***   380         712.2842626323       19382.2391058874      A1        A1 (1)
  ***   ***         712.3485440915       19383.9882932238      A2        A2 (4)
  ***   ***         712.7337744241       19394.4709429327      B2        B2 (3)
  ***   ***         712.8285481071       19397.0498658165      A2        A2 (4)
  ***   ***         712.8624065537       19397.9712009376      B2        B2 (3)
  ***   381         712.8835769521       19398.5472767332      A1        A1 (1)
  ***   382         712.9505834330       19400.3706156762      A1        A1 (1)
  ***   728         713.0197493817       19402.2527167211      B1        B1 (2)
  ***   729         713.1557127020       19405.9524665576      B1        B1 (2)
  ***   383         713.4251519810       19413.2842816823      A1        A1 (1)
  ***   730         713.5436611288       19416.5090793656      B1        B1 (2)
  ***   ***         713.5959410484       19417.9316882249      B2        B2 (3)
  ***   ***         713.6944081201       19420.6111133178      A2        A2 (4)
  ***   731         713.8069513877       19423.6735711541      B1        B1 (2)
  ***   384         714.0467143878       19430.1978537221      A1        A1 (1)
  ***   385         730.7163179670       19883.8008031649      A1        A1 (1)
  ***   386         731.3017747636       19899.7318916546      A1        A1 (1)
  ***   732         731.6428326974       19909.0125493473      B1        B1 (2)
  ***   ***         888.0148779191       24164.1119934429      B2        B2 (3)
  ***   387         888.0203072612       24164.2597333426      A1        A1 (1)
  ***   733         888.2377313577       24170.1761434731      B1        B1 (2)
  ***   734         888.5124792434       24177.6524131216      B1        B1 (2)
  ***   388         888.9449813144       24189.4213921578      A1        A1 (1)
  ***   ***         889.2015413797       24196.4027460800      B2        B2 (3)
  ***   ***         889.3079586269       24199.2985064362      A2        A2 (4)
  ***   735         889.5788208219       24206.6690410716      B1        B1 (2)
  ***   389         889.8960600645       24215.3015592608      A1        A1 (1)
  ***   390        1222.5399023404       33267.0001946700      A1        A1 (1)
  ***   ***        1222.5429300830       33267.0825837317      A2        A2 (4)
  ***   ***        1223.0181186150       33280.0131203588      B2        B2 (3)
  ***   736        1223.1975804669       33284.8965253503      B1        B1 (2)
  ***   391        1223.7496194453       33299.9182688265      A1        A1 (1)
  ***   392        1271.5902386946       34601.7276304949      A1        A1 (1)
  ***   ***        1546.9416088063       42094.4189247196      B2        B2 (3)
  ***   737        1547.0573848174       42097.5693499765      B1        B1 (2)
  ***   393        1548.1570702535       42127.4933103684      A1        A1 (1)
  ***   394        2346.4405296707       63849.8894047596      A1        A1 (1)
  ***   395        2346.7312012484       63857.7989800730      A1        A1 (1)
  ***   738        2346.8888218244       63862.0880537654      B1        B1 (2)
  ***   396        4063.5510327983      110574.8391037112      A1        A1 (1)


  VSCF finished.

 @CHECKOUT-I, Total execution time (CPU/WALL):      2959.36/    3226.12 seconds.
--executable xvscf finished with status     0 in     3226.19 seconds (walltime).
 --invoking executable--
/home/gh.jones/software/cfour/testing/066a1b33/bin/xvtran
 @GETMEM-I,  Allocated  378880 MB of main memory.
 IFlags(2)=                   22 F
  Partial RHF integral transformation
  idrop is                     0
  Transformation of IIII integrals :
  1 pass through the AO integral file was required.
  4052945039 AO integrals were read.
   354138049 MO integrals were written to HF2.
  Transformation of IIJJ integrals :
  1 pass through the AO integral file was required.
  ********** AO integrals were read.
   766574663 MO integrals were written to HF2.
  Transformation of IJIJ integrals :
  1 pass through the AO integral file was required.
  ********** AO integrals were read.
  1526093281 MO integrals were written to HF2.
  Transformation of IJKL integrals :
  1 pass through the AO integral file was required.
  ********** AO integrals were read.
  1266239904 MO integrals were written to HF2.
  Summary of active molecular orbitals: 
------------------------------------------------------------------------

  Index      Eigenvalue    Symmetry    Index      Eigenvalue    Symmetry
------------------------------------------------------------------------
     1       -20.5658178        1       643        36.3236304        2
     2       -11.3478746        1       644        36.4441066        2
     3       -11.2544510        1       645        39.7958504        2
     4        -1.4032445        1       646        43.7597243        2
     5        -1.1561397        1       647        44.7716163        2
     6        -0.7604819        1       648        45.0533565        2
     7        -0.6738209        1       649        45.2279509        2
     8        -0.4679855        1       650        45.7603494        2
     9       -11.2539609        2       651        46.2571781        2
    10        -0.8680703        2       652        46.5124080        2
    11        -0.6133307        2       653        48.6936499        2
    12        -0.3906201        2       654        49.3599928        2
    13        -0.6799542        3       655        49.9421770        2
    14        -0.5190470        3       656        50.5438093        2
    15        -0.5539069        4       657        64.6584018        2
    16         0.0664788        1       658        65.0938200        2
    17         0.1103220        1       659        66.7435502        2
    18         0.1540386        1       660        67.7981762        2
    19         0.1701236        1       661        78.6075078        2
    20         0.2720953        1       662        79.8799653        2
    21         0.2919630        1       663        82.2647912        2
    22         0.3109488        1       664        88.2234180        2
    23         0.3680385        1       665        88.3626606        2
    24         0.4040102        1       666        88.4991641        2
    25         0.4547619        1       667        88.5694949        2
    26         0.4784639        1       668        88.6325331        2
    27         0.5623979        1       669        88.7812161        2
    28         0.5907906        1       670        88.9230516        2
    29         0.6287519        1       671       111.1119243        2
    30         0.6631737        1       672       116.7400549        2
    31         0.6871017        1       673       116.9228063        2
    32         0.7076961        1       674       117.5167939        2
    33         0.7837259        1       675       117.9220320        2
    34         0.7955910        1       676       123.1726563        2
    35         0.8835323        1       677       123.8598949        2
    36         0.8968679        1       678       132.1660164        2
    37         0.9837502        1       679       132.7551682        2
    38         1.0861408        1       680       132.9648106        2
    39         1.1556616        1       681       133.0838851        2
    40         1.1766034        1       682       133.7207449        2
    41         1.2246373        1       683       134.0428213        2
    42         1.2372780        1       684       149.5711734        2
    43         1.2886893        1       685       152.4542281        2
    44         1.3378256        1       686       152.8424177        2
    45         1.3585868        1       687       154.2419488        2
    46         1.4204517        1       688       198.8718858        2
    47         1.4708756        1       689       230.8471148        2
    48         1.5156343        1       690       231.6564679        2
    49         1.5703278        1       691       251.5685441        2
    50         1.6411680        1       692       251.5737889        2
    51         1.6494429        1       693       251.5867061        2
    52         1.6932704        1       694       251.6678463        2
    53         1.7313992        1       695       251.6682260        2
    54         1.7906576        1       696       251.6709208        2
    55         1.8621104        1       697       251.6729869        2
    56         1.8684022        1       698       251.6737988        2
    57         2.0089021        1       699       251.6771018        2
    58         2.0508519        1       700       265.3355562        2
    59         2.2069573        1       701       284.0275009        2
    60         2.3084599        1       702       284.1990601        2
    61         2.3597583        1       703       284.6803824        2
    62         2.4165230        1       704       285.0085297        2
    63         2.4918537        1       705       311.4570399        2
    64         2.5790330        1       706       311.5609251        2
    65         2.6491264        1       707       311.5935805        2
    66         2.6960832        1       708       311.6319587        2
    67         2.7324185        1       709       311.6614324        2
    68         2.7956487        1       710       311.7030146        2
    69         2.8395102        1       711       311.7339647        2
    70         2.8914887        1       712       327.8285037        2
    71         2.9286596        1       713       362.6306338        2
    72         2.9699286        1       714       362.9555557        2
    73         3.0474008        1       715       364.1826736        2
    74         3.0822891        1       716       386.0319940        2
    75         3.1288775        1       717       386.0397017        2
    76         3.2324959        1       718       386.0477656        2
    77         3.3125448        1       719       397.5530251        2
    78         3.3623231        1       720       397.9375993        2
    79         3.4418427        1       721       398.0515411        2
    80         3.4515454        1       722       398.1093935        2
    81         3.5771309        1       723       398.4680507        2
    82         3.6562971        1       724       398.6483054        2
    83         3.7203059        1       725       451.6911449        2
    84         3.7776625        1       726       451.9206863        2
    85         3.9274505        1       727       485.5066076        2
    86         3.9721451        1       728       632.7669781        2
    87         3.9967138        1       729       688.7064398        2
    88         4.0605274        1       730       689.1853157        2
    89         4.1334421        1       731       713.0197494        2
    90         4.2395591        1       732       713.1557127        2
    91         4.3306034        1       733       713.5436611        2
    92         4.3566622        1       734       713.8069514        2
    93         4.4020753        1       735       731.6428327        2
    94         4.5093024        1       736       888.2377314        2
    95         4.5987378        1       737       888.5124792        2
    96         4.6576834        1       738       889.5788208        2
    97         4.6920160        1       739      1223.1975805        2
    98         4.7525457        1       740      1547.0573848        2
    99         4.8918374        1       741      2346.8888218        2
   100         4.9922990        1       742         0.0807533        3
   101         5.1156468        1       743         0.1318471        3
   102         5.1440502        1       744         0.1836094        3
   103         5.2043001        1       745         0.2456272        3
   104         5.3488914        1       746         0.3177690        3
   105         5.4276589        1       747         0.3891435        3
   106         5.5651859        1       748         0.4944051        3
   107         5.5782743        1       749         0.5163720        3
   108         5.7356004        1       750         0.5955913        3
   109         5.7821262        1       751         0.6444647        3
   110         5.7921137        1       752         0.6555171        3
   111         5.9020209        1       753         0.8166256        3
   112         5.9306213        1       754         0.8590101        3
   113         6.0145280        1       755         0.8947483        3
   114         6.1012140        1       756         0.9614726        3
   115         6.1554855        1       757         1.1419297        3
   116         6.2326481        1       758         1.1999891        3
   117         6.4214394        1       759         1.2481229        3
   118         6.5297293        1       760         1.3108338        3
   119         6.5869709        1       761         1.3393524        3
   120         6.6722067        1       762         1.4204137        3
   121         6.7279232        1       763         1.4857002        3
   122         6.8280255        1       764         1.5198891        3
   123         6.8915363        1       765         1.6385480        3
   124         7.1005130        1       766         1.6869735        3
   125         7.1506879        1       767         1.7456683        3
   126         7.2642158        1       768         1.8146492        3
   127         7.2990586        1       769         1.8222161        3
   128         7.4568011        1       770         1.9037321        3
   129         7.5034614        1       771         2.0674749        3
   130         7.5688840        1       772         2.1625536        3
   131         7.7037279        1       773         2.2090477        3
   132         7.7384057        1       774         2.3063985        3
   133         7.7736667        1       775         2.3418119        3
   134         7.8431798        1       776         2.4185984        3
   135         7.9205254        1       777         2.6085954        3
   136         7.9953399        1       778         2.7971237        3
   137         8.1769916        1       779         2.8535663        3
   138         8.3301899        1       780         2.8898473        3
   139         8.4574703        1       781         2.9524603        3
   140         8.5130001        1       782         3.0071518        3
   141         8.6214462        1       783         3.0601534        3
   142         8.7125069        1       784         3.1641708        3
   143         8.7805579        1       785         3.2025427        3
   144         8.8180569        1       786         3.3725778        3
   145         8.9264697        1       787         3.4358097        3
   146         9.0340400        1       788         3.5018525        3
   147         9.1547032        1       789         3.5915538        3
   148         9.1667511        1       790         3.6325119        3
   149         9.2748255        1       791         3.6756452        3
   150         9.2938233        1       792         3.7002091        3
   151         9.4636481        1       793         3.8596055        3
   152         9.5289455        1       794         3.9908495        3
   153         9.6091414        1       795         4.1555175        3
   154         9.6642362        1       796         4.2324384        3
   155         9.7470202        1       797         4.3133965        3
   156         9.8516818        1       798         4.3267651        3
   157        10.1332888        1       799         4.4067835        3
   158        10.1868611        1       800         4.5332229        3
   159        10.2999299        1       801         4.7034093        3
   160        10.3889089        1       802         4.7388336        3
   161        10.4238720        1       803         4.7839997        3
   162        10.4782474        1       804         5.0006132        3
   163        10.7315478        1       805         5.1170556        3
   164        10.7757492        1       806         5.2679338        3
   165        10.9031395        1       807         5.2857785        3
   166        11.0959056        1       808         5.3744161        3
   167        11.2977120        1       809         5.4473693        3
   168        11.3718757        1       810         5.5119212        3
   169        11.4567213        1       811         5.6980278        3
   170        11.6692992        1       812         5.7651271        3
   171        11.7896378        1       813         5.8914207        3
   172        11.8436881        1       814         5.9627872        3
   173        12.0071958        1       815         6.0616292        3
   174        12.0405785        1       816         6.1462170        3
   175        12.1680130        1       817         6.2654774        3
   176        12.3056339        1       818         6.3340717        3
   177        12.3995679        1       819         6.4495768        3
   178        12.4594588        1       820         6.6107671        3
   179        12.5760301        1       821         6.6787038        3
   180        12.7721347        1       822         6.8623086        3
   181        12.8458178        1       823         6.9045702        3
   182        12.9590213        1       824         7.0402602        3
   183        13.2601850        1       825         7.0921926        3
   184        13.2639584        1       826         7.1903424        3
   185        13.4457028        1       827         7.2495437        3
   186        13.6242277        1       828         7.2674437        3
   187        13.6546343        1       829         7.4365930        3
   188        13.8476228        1       830         7.4750683        3
   189        14.0285153        1       831         7.6541596        3
   190        14.0689781        1       832         7.7418243        3
   191        14.3347455        1       833         7.9070859        3
   192        14.4118116        1       834         8.0333113        3
   193        14.4585612        1       835         8.2546867        3
   194        14.6748127        1       836         8.3262855        3
   195        14.8102959        1       837         8.5862015        3
   196        14.8753960        1       838         8.6743126        3
   197        15.1093223        1       839         8.7677814        3
   198        15.2420932        1       840         8.9416076        3
   199        15.3010001        1       841         8.9804890        3
   200        15.3784579        1       842         9.1442331        3
   201        15.4069542        1       843         9.1742147        3
   202        15.7387840        1       844         9.3002588        3
   203        15.8353483        1       845         9.4155936        3
   204        16.0015597        1       846         9.4680040        3
   205        16.3540889        1       847         9.5111133        3
   206        16.3597838        1       848         9.6275922        3
   207        16.4477588        1       849         9.8099572        3
   208        16.7788457        1       850         9.9328805        3
   209        16.9463732        1       851         9.9642171        3
   210        17.0129139        1       852        10.0759782        3
   211        17.0512399        1       853        10.1640609        3
   212        17.0615200        1       854        10.4455312        3
   213        17.1761838        1       855        10.5864891        3
   214        17.4668951        1       856        10.6609705        3
   215        17.5948769        1       857        10.8796659        3
   216        17.7375461        1       858        11.0243022        3
   217        17.8739488        1       859        11.0962547        3
   218        17.9843720        1       860        11.2065792        3
   219        18.2108488        1       861        11.2986529        3
   220        18.3750405        1       862        11.4507567        3
   221        18.7159389        1       863        11.5935214        3
   222        18.8470526        1       864        11.8063517        3
   223        19.0377028        1       865        12.0755945        3
   224        19.2005012        1       866        12.1303432        3
   225        19.2625559        1       867        12.3253168        3
   226        19.3299318        1       868        12.5709198        3
   227        19.5857398        1       869        12.6053081        3
   228        19.7341518        1       870        12.7007132        3
   229        19.9714797        1       871        12.8854889        3
   230        20.0097740        1       872        13.0427256        3
   231        20.0990257        1       873        13.1034599        3
   232        20.2045908        1       874        13.4176246        3
   233        20.2381083        1       875        13.4609894        3
   234        20.4886997        1       876        13.7470471        3
   235        20.8282482        1       877        13.8890468        3
   236        20.9181990        1       878        14.0468197        3
   237        21.0780484        1       879        14.1113834        3
   238        21.2324019        1       880        14.2541585        3
   239        21.3135354        1       881        14.4129674        3
   240        21.4786940        1       882        14.6081667        3
   241        21.5383881        1       883        14.7164437        3
   242        21.6817947        1       884        14.9431884        3
   243        21.7039838        1       885        15.1159465        3
   244        21.7997469        1       886        15.1454777        3
   245        21.9692883        1       887        15.4252066        3
   246        22.2812924        1       888        15.6020784        3
   247        22.4396664        1       889        15.8184849        3
   248        22.6611438        1       890        15.9861069        3
   249        22.9015220        1       891        16.3752443        3
   250        23.2404721        1       892        16.5093453        3
   251        23.3230071        1       893        16.6661410        3
   252        23.5330924        1       894        17.0277532        3
   253        23.7951419        1       895        17.0512472        3
   254        23.9306461        1       896        17.1244082        3
   255        23.9648151        1       897        17.4620077        3
   256        24.1793704        1       898        17.5455556        3
   257        24.3899338        1       899        17.5995395        3
   258        25.5007570        1       900        17.9069106        3
   259        25.5484764        1       901        17.9959494        3
   260        25.6301211        1       902        18.2257601        3
   261        25.8982198        1       903        18.4042855        3
   262        26.1645537        1       904        18.6952343        3
   263        26.1787181        1       905        18.8492671        3
   264        26.5395921        1       906        19.0170747        3
   265        26.7287253        1       907        19.5021407        3
   266        27.1247178        1       908        19.6025143        3
   267        27.2480089        1       909        19.7416607        3
   268        27.3261919        1       910        19.9914873        3
   269        27.6831007        1       911        20.0471931        3
   270        28.0027637        1       912        20.1199485        3
   271        29.3107627        1       913        20.1839564        3
   272        29.5205725        1       914        20.3393730        3
   273        30.0825934        1       915        20.5195981        3
   274        30.6078502        1       916        20.7189729        3
   275        31.0735595        1       917        20.9769147        3
   276        31.1138096        1       918        21.0214147        3
   277        31.8278026        1       919        21.2523968        3
   278        32.3498335        1       920        21.3613630        3
   279        33.4553868        1       921        21.4290032        3
   280        33.6201344        1       922        21.5341157        3
   281        36.1745926        1       923        21.5853291        3
   282        36.3446244        1       924        21.7887799        3
   283        37.6033786        1       925        22.1905211        3
   284        39.6727489        1       926        22.2342156        3
   285        44.5134293        1       927        22.5649652        3
   286        44.6844311        1       928        22.7458391        3
   287        45.0113396        1       929        23.2279706        3
   288        45.2535660        1       930        23.4506184        3
   289        45.7864054        1       931        23.5841093        3
   290        46.3125255        1       932        23.8325910        3
   291        47.1891476        1       933        24.0286449        3
   292        47.8369351        1       934        24.1764334        3
   293        48.2799646        1       935        24.6184211        3
   294        49.0326347        1       936        25.6294752        3
   295        49.1500964        1       937        25.7819332        3
   296        49.7706546        1       938        25.8658959        3
   297        51.0297523        1       939        25.9447793        3
   298        64.2859684        1       940        26.1150496        3
   299        65.7508045        1       941        26.4520582        3
   300        66.7227065        1       942        26.7576567        3
   301        67.1987737        1       943        26.8220864        3
   302        67.5166592        1       944        26.9391213        3
   303        79.2318919        1       945        27.3398854        3
   304        80.1374178        1       946        27.6565911        3
   305        80.8554231        1       947        27.9184866        3
   306        83.8205776        1       948        28.1412411        3
   307        88.0597854        1       949        30.6398271        3
   308        88.2766895        1       950        31.0837931        3
   309        88.3360218        1       951        31.4660538        3
   310        88.4008043        1       952        32.7946264        3
   311        88.4058887        1       953        35.6124650        3
   312        88.4841288        1       954        36.0642914        3
   313        88.7172248        1       955        36.4027622        3
   314        88.7252191        1       956        39.6813515        3
   315       112.5794559        1       957        43.7491788        3
   316       114.7904803        1       958        44.7495884        3
   317       115.5703083        1       959        44.9945374        3
   318       116.4837277        1       960        45.2563041        3
   319       116.5733955        1       961        45.8520219        3
   320       117.3357692        1       962        45.8988432        3
   321       118.3213721        1       963        47.9390627        3
   322       123.0793962        1       964        48.3097112        3
   323       123.3914175        1       965        50.0726307        3
   324       123.8238352        1       966        64.3167679        3
   325       132.6250744        1       967        66.2368406        3
   326       132.7135565        1       968        78.5961262        3
   327       132.9303889        1       969        79.7416576        3
   328       133.1896791        1       970        81.8849839        3
   329       133.6067161        1       971        88.1720783        3
   330       133.9139743        1       972        88.3414827        3
   331       148.6014319        1       973        88.3499435        3
   332       149.2080106        1       974        88.4100761        3
   333       152.1648970        1       975        88.4827901        3
   334       153.4190951        1       976        88.7375790        3
   335       154.6940431        1       977       110.9208183        3
   336       197.8103238        1       978       116.2343730        3
   337       199.7188805        1       979       116.4740486        3
   338       231.2264236        1       980       117.6030161        3
   339       232.0879113        1       981       123.1691936        3
   340       251.5701889        1       982       123.7213180        3
   341       251.5748790        1       983       132.1605720        3
   342       251.5862765        1       984       132.8016002        3
   343       251.6680788        1       985       132.9240326        3
   344       251.6686205        1       986       133.1088577        3
   345       251.6707258        1       987       133.3824122        3
   346       251.6727634        1       988       152.1631124        3
   347       251.6735504        1       989       153.7485685        3
   348       251.6768541        1       990       198.5729908        3
   349       258.6213720        1       991       230.8400798        3
   350       266.8266427        1       992       231.5750700        3
   351       283.0948715        1       993       251.5684110        3
   352       283.8410142        1       994       251.5720285        3
   353       283.9319632        1       995       251.5793268        3
   354       284.5316533        1       996       251.6687859        3
   355       285.3297015        1       997       251.6690077        3
   356       311.3933049        1       998       251.6723430        3
   357       311.5165909        1       999       251.6748552        3
   358       311.5233051        1      1000       251.6763839        3
   359       311.5578756        1      1001       265.1724235        3
   360       311.5724738        1      1002       283.6462409        3
   361       311.6024771        1      1003       283.8215974        3
   362       311.6535894        1      1004       284.7411502        3
   363       311.6838289        1      1005       311.4377691        3
   364       326.8758961        1      1006       311.5237554        3
   365       327.4751120        1      1007       311.5575620        3
   366       362.3764938        1      1008       311.5804550        3
   367       363.4536410        1      1009       311.5830686        3
   368       364.5389471        1      1010       311.6856374        3
   369       386.0258706        1      1011       362.3794573        3
   370       386.0371118        1      1012       363.7432585        3
   371       386.0480155        1      1013       386.0255755        3
   372       397.8282747        1      1014       386.0368212        3
   373       397.9143921        1      1015       386.0425072        3
   374       398.0379918        1      1016       397.5491574        3
   375       398.1746114        1      1017       397.9306148        3
   376       398.4239195        1      1018       398.0277140        3
   377       398.6008857        1      1019       398.1404893        3
   378       451.6594277        1      1020       398.3058388        3
   379       451.7649045        1      1021       451.6900485        3
   380       451.8847330        1      1022       451.8744782        3
   381       484.6632670        1      1023       485.2732972        3
   382       486.2067577        1      1024       632.6289164        3
   383       570.0119815        1      1025       688.7022547        3
   384       634.0313860        1      1026       689.1399849        3
   385       688.9328458        1      1027       712.7337744        3
   386       689.4441697        1      1028       712.8624066        3
   387       712.2842626        1      1029       713.5959410        3
   388       712.8835770        1      1030       888.0148779        3
   389       712.9505834        1      1031       889.2015414        3
   390       713.4251520        1      1032      1223.0181186        3
   391       714.0467144        1      1033      1546.9416088        3
   392       730.7163180        1      1034         0.1229377        4
   393       731.3017748        1      1035         0.2400061        4
   394       888.0203073        1      1036         0.3552411        4
   395       888.9449813        1      1037         0.5337835        4
   396       889.8960601        1      1038         0.5526934        4
   397      1222.5399023        1      1039         0.5796252        4
   398      1223.7496194        1      1040         0.6925791        4
   399      1271.5902387        1      1041         0.7885078        4
   400      1548.1570703        1      1042         0.8791084        4
   401      2346.4405297        1      1043         0.9925968        4
   402      2346.7312012        1      1044         1.0941597        4
   403      4063.5510328        1      1045         1.1534118        4
   404         0.0817526        2      1046         1.2242794        4
   405         0.1541109        2      1047         1.2980812        4
   406         0.1967490        2      1048         1.4151627        4
   407         0.2226470        2      1049         1.4762566        4
   408         0.2846415        2      1050         1.5335915        4
   409         0.3414657        2      1051         1.6166395        4
   410         0.3840525        2      1052         1.7057876        4
   411         0.4589206        2      1053         1.8169346        4
   412         0.5135693        2      1054         1.8843918        4
   413         0.5734267        2      1055         1.9911902        4
   414         0.6022977        2      1056         2.0496884        4
   415         0.6611193        2      1057         2.2181057        4
   416         0.7030774        2      1058         2.2766079        4
   417         0.7273042        2      1059         2.4590294        4
   418         0.7780718        2      1060         2.6395464        4
   419         0.8115573        2      1061         2.7343764        4
   420         0.8319804        2      1062         2.8267712        4
   421         0.9271806        2      1063         2.8727729        4
   422         1.1002591        2      1064         2.9652970        4
   423         1.1477364        2      1065         3.1050127        4
   424         1.2178097        2      1066         3.1254025        4
   425         1.2758262        2      1067         3.1833860        4
   426         1.3028659        2      1068         3.2109001        4
   427         1.4043878        2      1069         3.3928457        4
   428         1.4388251        2      1070         3.4206772        4
   429         1.4904434        2      1071         3.4988632        4
   430         1.5224368        2      1072         3.7660316        4
   431         1.5427589        2      1073         3.8323984        4
   432         1.6362950        2      1074         3.8544249        4
   433         1.7144669        2      1075         3.9815448        4
   434         1.7668588        2      1076         4.0094256        4
   435         1.8362547        2      1077         4.1750026        4
   436         1.8638111        2      1078         4.3325788        4
   437         1.9165929        2      1079         4.4474249        4
   438         1.9832864        2      1080         4.5133533        4
   439         2.0361544        2      1081         4.6348113        4
   440         2.1087492        2      1082         4.6999314        4
   441         2.2444391        2      1083         4.7725035        4
   442         2.3013248        2      1084         4.8793229        4
   443         2.3243621        2      1085         4.8994703        4
   444         2.4522257        2      1086         5.0271097        4
   445         2.5527083        2      1087         5.3619257        4
   446         2.7017647        2      1088         5.3822076        4
   447         2.7307365        2      1089         5.5379357        4
   448         2.8019559        2      1090         5.6340604        4
   449         2.9296653        2      1091         5.7669207        4
   450         2.9471225        2      1092         5.9150021        4
   451         3.0418341        2      1093         5.9366783        4
   452         3.1561148        2      1094         6.0067163        4
   453         3.2076299        2      1095         6.2958456        4
   454         3.2650321        2      1096         6.4222668        4
   455         3.2900761        2      1097         6.5366698        4
   456         3.3884218        2      1098         6.6539293        4
   457         3.4650958        2      1099         6.7546234        4
   458         3.5336043        2      1100         6.9515380        4
   459         3.6204111        2      1101         7.0149293        4
   460         3.7109847        2      1102         7.1112758        4
   461         3.7967747        2      1103         7.2067269        4
   462         3.8414041        2      1104         7.3025318        4
   463         3.9583331        2      1105         7.4125409        4
   464         4.0191908        2      1106         7.4785955        4
   465         4.0673150        2      1107         7.6437122        4
   466         4.0869236        2      1108         7.7691411        4
   467         4.2430432        2      1109         7.9069195        4
   468         4.2730370        2      1110         7.9573831        4
   469         4.4028427        2      1111         8.0098327        4
   470         4.4377221        2      1112         8.1707913        4
   471         4.5631986        2      1113         8.2156815        4
   472         4.6023443        2      1114         8.4535030        4
   473         4.6870490        2      1115         8.5953433        4
   474         4.7098700        2      1116         8.8265349        4
   475         4.8048702        2      1117         9.0254898        4
   476         5.0238948        2      1118         9.1882761        4
   477         5.0578489        2      1119         9.3048027        4
   478         5.1231886        2      1120         9.3218439        4
   479         5.1906074        2      1121         9.4157315        4
   480         5.3146602        2      1122         9.4589879        4
   481         5.4567427        2      1123         9.5612548        4
   482         5.6029607        2      1124         9.6319443        4
   483         5.6746450        2      1125         9.8177484        4
   484         5.7706715        2      1126         9.8858179        4
   485         5.7997531        2      1127         9.9392413        4
   486         5.8540013        2      1128        10.1723350        4
   487         6.0229742        2      1129        10.3502474        4
   488         6.0692492        2      1130        10.4215752        4
   489         6.1940252        2      1131        10.5390195        4
   490         6.3182578        2      1132        10.6642810        4
   491         6.3682498        2      1133        10.8676888        4
   492         6.5160267        2      1134        11.1541508        4
   493         6.6591959        2      1135        11.3801089        4
   494         6.7730364        2      1136        11.5516958        4
   495         6.8337402        2      1137        11.6494870        4
   496         6.9292597        2      1138        11.7872363        4
   497         7.0588048        2      1139        11.9299310        4
   498         7.1343479        2      1140        11.9917712        4
   499         7.2235477        2      1141        12.0399203        4
   500         7.2476493        2      1142        12.5017003        4
   501         7.2935376        2      1143        12.5565006        4
   502         7.3883015        2      1144        12.7770608        4
   503         7.4360220        2      1145        12.9034186        4
   504         7.6234560        2      1146        13.3477141        4
   505         7.7847851        2      1147        13.4546481        4
   506         7.8978770        2      1148        13.5826090        4
   507         7.9485683        2      1149        13.7818385        4
   508         8.0381607        2      1150        14.0294209        4
   509         8.0995652        2      1151        14.1766752        4
   510         8.2837216        2      1152        14.3235937        4
   511         8.3682705        2      1153        14.5281051        4
   512         8.4653855        2      1154        14.6327845        4
   513         8.5905787        2      1155        14.8010289        4
   514         8.6886247        2      1156        14.8067704        4
   515         8.8395220        2      1157        14.9825122        4
   516         8.9508798        2      1158        15.0700427        4
   517         8.9761461        2      1159        15.4005508        4
   518         9.0565899        2      1160        15.6963411        4
   519         9.2049702        2      1161        15.7225743        4
   520         9.2131081        2      1162        16.0454924        4
   521         9.2584874        2      1163        16.0996950        4
   522         9.3460683        2      1164        16.2882745        4
   523         9.4929354        2      1165        16.3891749        4
   524         9.5637338        2      1166        16.9436334        4
   525         9.6485751        2      1167        16.9764897        4
   526         9.7425525        2      1168        17.0598320        4
   527         9.8552692        2      1169        17.1337756        4
   528        10.0011627        2      1170        17.3923681        4
   529        10.0582797        2      1171        17.7387861        4
   530        10.2354459        2      1172        17.7790512        4
   531        10.4232985        2      1173        18.0042610        4
   532        10.5341653        2      1174        18.2953979        4
   533        10.5769869        2      1175        18.4981288        4
   534        10.7463459        2      1176        19.0480883        4
   535        10.8546438        2      1177        19.2102693        4
   536        11.1018221        2      1178        19.3584653        4
   537        11.1616038        2      1179        19.5901052        4
   538        11.3737337        2      1180        19.8225917        4
   539        11.5704596        2      1181        19.9946047        4
   540        11.6208890        2      1182        20.0096713        4
   541        11.7769557        2      1183        20.1115698        4
   542        11.8962929        2      1184        20.2617033        4
[truncated: 41,706 more chars]
