# Supplementary material for: Cyclopropanone: Preparation, Rotational Spectroscopy, and Semi-Experimental Equilibrium (r e SE) Structure
Source: J Am Chem Soc. 2026 Mar 30;148(13):14072–85. doi: 10.1021/jacs.5c23052 (PMC13067281; doi:10.1021/jacs.5c23052)
Supplement: Supplementary file 2 [file ja5c23052_si_002.zip › SI_revised/BTE/cyclopropanone_opt_cv6z.2.log]

 --invoking executable--
/home/gh.jones/software/cfour/qcscf_stability/2148eec4-rebuild/bin/xjoda


   *************************************************************************
         <<<     CCCCCC     CCCCCC   |||     CCCCCC     CCCCCC   >>>
       <<<      CCC        CCC       |||    CCC        CCC         >>>
      <<<      CCC        CCC        |||   CCC        CCC            >>>
    <<<        CCC        CCC        |||   CCC        CCC              >>>
      <<<      CCC        CCC        |||   CCC        CCC            >>>
       <<<      CCC        CCC       |||    CCC        CCC         >>>
         <<<     CCCCCC     CCCCCC   |||     CCCCCC     CCCCCC   >>>
   *************************************************************************

     ****************************************************************
     * CFOUR Coupled-Cluster techniques for Computational Chemistry *
     ****************************************************************


   Department of Chemistry                Institut fuer Physikalische Chemie
   University of Texas at Austin          Universitaet Mainz
   Austin, TX  78712, USA                 D-55099 Mainz, Germany

                       Version 2.1

                     c0711a-s6.ufhpc                                   
                     Mon Nov 18 14:14:49 EST 2024                      
                     integer*8 version is running

********************************************************************************
*                          Input from ZMAT file                                *
********************************************************************************
cyclopropanone opt singlet CCSD[T]/cc-pCV6Z                                     
O                                                                               
C 1 R1*                                                                         
C 2 R2* 1 A1*                                                                   
C 2 R2* 1 A1* 3 D180                                                            
H 3 R3* 2 A2* 1 D1*                                                             
H 3 R3* 2 A2* 1 Dn1*                                                            
H 4 R3* 2 A2* 1 D1*                                                             
H 4 R3* 2 A2* 1 Dn1*                                                            
                                                                                
R1   =        1.195645411579538                                                 
R2   =        1.465674553593813                                                 
A1   =      147.615904070284301                                                 
D180 =      180.000000000000000                                                 
R3   =        1.080657383000814                                                 
A2   =      118.548425985584572                                                 
D1   =       74.290479333594291                                                 
Dn1  =      -74.290479333594291                                                 
                                                                                
*CFOUR(CALC=CCSD(T)                                                             
BASIS=cc-pCV6Z                                                                  
SCF_PROG=QCSCF                                                                  
GEO_METHOD=NR                                                                   
ABCDTYPE=AOBASIS                                                                
CC_PROG=NCC                                                                     
SCF_MAXCYC=500                                                                  
CC_MAXCYC=500                                                                   
LINEQ_MAXCYC=500                                                                
GEO_MAXSTEP=500                                                                 
GEO_CONV=9                                                                      
SCF_CONV=11                                                                     
CC_CONV=9                                                                       
LINEQ_CONV=9                                                                    
MULT=1                                                                          
OCCUPATION=8-4-2-1                                                              
FROZEN_CORE=OFF                                                                 
MEM_UNIT=GIB                                                                    
MEM=400)                                                                        
                                                                                
********************************************************************************
    -------------------------------------------------------------------
                    CFOUR Control Parameters 
    -------------------------------------------------------------------
        External           Internal           Value            Units
          Name               Name
    -------------------------------------------------------------------
       ABCDTYPE             IABCDT         AOBASIS     [  2]    ***   
       ALLCONVERGE          INIGEL         NORMAL      [  0]    ***   
       ANHARMONIC           IANHAR         OFF         [  0]    ***   
       ANH_ALGORIT          IANALG         STANDARD    [  0]    ***   
       ANH_DERIVAT          IANDER         SECOND      [  1]    ***   
       ANH_MODE             ANHMOD         VIBRATION   [  0]    ***   
       ANH_POINTS           IANPOI              1               ***   
       ANH_STEPSIZ          ICUBST             50000          x 10-6  
       ANH_SYMMETR          IANHSM         ABELIAN     [  0]    ***   
       AO_LADDERS           IAOLAD         SINGLEPASS  [  1]    ***   
       AUXBASIS             IAUXBS         AUTO        [  0]    ***   
       AV_SCF               IAVSCF         OFF         [  0]    ***   
       BASIS                IBASIS         PCV6Z       [ 27]    ***   
       BFIELD               IBFIEL         OFF         [  0]    a.u.  
       BOTHVECTORS          BOTHVC         OFF         [  0]    ***   
       BOX_POTENT           IPIAB          OFF         [  0]    ***   
       BREIT                IBREIT         OFF         [  0]    ***   
       BRUCK_CONV           IBRTOL          10D-  4             ***   
       BRUECKNER            IBRKNR         OFF         [  0]    ***   
       BUFFERSIZE           IBUFFS              4096            ***   
       CACHE_RECS           ICHREC             10               ***   
       CALCLEVEL            ICLLVL         CCSD(T)     [ 22]    ***   
       CAS_1_ALGO           IC1ALG         MIXED       [  0]    ***   
       CAS_2PDMDER          IC2PDM         DEFAULT     [  0]    ***   
       CAS_GECCO            ICMRCC         OFF         [  0]    ***   
       CAS_GUESS            ICGUES         CANONICAL   [  0]    ***   
       CAS_IDIAG            ICDIAG         DAVIDSON    [  0]    ***   
       CAS_INPUT            ICSINP         OCCUPATION  [  1]    ***   
       CAS_ITMAX            ICITMX          10D- 50           cycles  
       CAS_LINEAR           ICPDEL         OFF         [  0]    ***   
       CAS_MICMAX           ICMIMN          10D- 10             ***   
       CAS_MICMIN           ICMIMX          10D-  2             ***   
       CAS_MICRO            ICSALG         ILU/JACOBI  [  0]    ***   
       CAS_MITMAX           ICMIMX          10D-100           cycles  
       CAS_MMAX             ICMMAX          10D- 50             ***   
       CAS_OPT              ICSOPT         SECOND      [  0]    ***   
       CAS_PRINT            ICPRT           10D-  0             ***   
       CAS_ROOT             ICROOT              0               ***   
       CBOYS                ICBOYS         OFF         [  0]    ***   
       CBOYS_GRID           ICGRID         OFF         [  0]    ***   
       CCORBOPT             ICCORB         OFF         [  0]    ***   
       CC_CONV              ICCCNV          10D-  9             ***   
       CC_EXPORDER          ICCEOR              5               ***   
       CC_EXTRAPOL          ICCEXT         DIIS        [  1]    ***   
       CC_GUESS             ICCGES         MP2         [  0]    ***   
       CC_MAXCYC            ICCCYC            500              cycles 
       CC_PROGRAM           ICCPRO         NCC         [  5]    ***   
       CHARGE               ICHRGE              0               ***   
       CHOLESKY             ICHOLE         OFF         [  0]    ***   
       CHOL_ALGORI          ICHOLA         ORIGINAL    [  0]    ***   
       CHOL_BASIS           ICHOLB         FULL        [  0]    ***   
       CHOL_TEST            ICHOLT         OFF         [  0]    ***   
       CIS_CONV             ICISTL              5               ***   
       COMM_SIZE            IPSIZE            131072            ***   
       CONSTANT             ICONST         OLD         [  1]    ***   
       CONTINUUM            ICONTU         NONE        [  0]    ***   
       CONTRACTION          ICNTYP         GENERAL     [  1]    ***   
       COORDINATES          ICOORD         INTERNAL    [  0]    ***   
       CPCAS_CONV           ICPCNV          10D-  8             ***   
       CPHF_CONVER          ICPHFT          10D- 16             ***   
       CPHF_MAXCYC          ICPHFC             64              cycles 
       CUBIC                ICUBIC         OFF         [  0]    ***   
       CURVILINEAR          ICURVY         OFF         [  0]    ***   
       CV_ELEMENT           ICVELM              0               ***   
       CV_ORBITALS          ICVORB      NONE         
       CV_SEPARATE          ICVSEP         OFF         [  0]    ***   
       DBOC                 IDBOC          OFF         [  0]    ***   
       DCT                  IDCT           OFF         [  0]    ***   
       DERIV_LEV            IDRLVL         FIRST       [  1]    ***   
       DEVMEM_SIZE          IDVMEM         *********           MByte  
       DF                   IDF            OFF         [  0]    ***   
       DIAG_MRCC            IEOMST          10D-  0             ***   
       DIFF_TYPE            IDIFTY         RELAXED     [  0]    ***   
       DIRECT               IDIRCT         OFF         [  0]    ***   
       DROPMO               IDRPMO      NONE         
       ECP                  IECP           OFF         [  0]    ***   
       EIGENVECTOR          IVEC                1               ***   
       EL_ANHARM            IELANH         OFF         [  0]    ***   
       EOMFOLLOW            IEOMSR         ENERGY      [  0]    ***   
       EOMIP                IEOMIP         OFF         [  0]    ***   
       EOMLEVEL             HBARFM         SAME        [  0]    ***   
       EOM_MRCC             IMRCCE         NEW         [  1]    ***   
       EOM_NONIT            EOMNON         OFF         [  0]    ***   
       EOM_NSTATES          IMRCCD         DAVIDSON    [  0]    ***   
       EOM_ORDER            IEXORD         ENERGY      [  0]    ***   
       EOM_PROPSTA          IEOMST              0               ***   
       ESTATE_CONV          IEXTOL          10D-  5             ***   
       ESTATE_DERI          IESTDR            999               ***   
       ESTATE_DIAG          IEXDIG         ITERATIVE   [  0]    ***   
       ESTATE_LOCK          IESLOC         ON          [  1]    ***   
       ESTATE_MAXC          IEXMXC             40               ***   
       ESTATE_PROP          IEXPRP         OFF         [  0]    ***   
       EVAL_HESS            IRECAL              0            # of cyc.
       EXCITATION           IEXCIT              0               ***   
       EXCITE               IEXCIT         NONE        [  0]    ***   
       EXTERN_POT           IEXPOT         OFF         [  0]    ***   
       FCGRADNEW            IFCGNW         OFF         [  0]    ***   
       FC_FIELD             IFINFC              0             x 10-6  
       FD_CALTYPE           IFDCAL         GRADONLY    [  0]    ***   
       FD_PROJECT           IFDPRJ         OFF         [  1]    ***   
       FD_STEPSIZE          IDISFD              0            10-4 bohr
       FD_USEGROUP          IFDGRP         FULL        [  0]    ***   
       FILE_RECSIZ          IFLREC              4096           words  
       FINITE_PERT          IFIPER              0             x 10-6  
       FIXGEOM              IFIXGM         OFF         [  0]    ***   
       FOCK                 IFOCK          AO          [  1]    ***   
       FREQ_ALGORI          IVIALG         STANDARD    [  0]    ***   
       FROZEN_CORE          IFROCO         OFF         [  0]    ***   
       FROZEN_VIRT          IFROVI         OFF         [  0]    ***   
       GAMMA_ABCD           IGABCD         DIRECT      [  1]    ***   
       GAMMA_ABCI           IGABCI         STORE       [  0]    ***   
       GAU_INPUT            GAUINP         OFF         [  0]    ***   
       GENBAS_1             IGNBS1              0               ***   
       GENBAS_2             IGNBS2              0               ***   
       GENBAS_3             IGNBS3              0               ***   
       GENBAS_4             IGNBS4              0               ***   
       GEO_CONV             ICONTL              9              H/bohr 
       GEO_MAXCYC           IOPTCY             50               ***   
       GEO_MAXSTEP          IMXSTP            500            millibohr
       GEO_METHOD           INR            NR          [  0]    ***   
       GIAO                 IGIAO          OFF         [  1]    ***   
       GIMIC                IGIMIC         OFF         [  0]    ***   
       GRID                 IGRID          OFF         [  0]    ***   
       GRID_ALGO            IGALGO         SERIAL      [  0]    ***   
       GUESS                IGUESS         MOREAD      [  0]    ***   
       HBAR                 IHBAR          OFF         [  0]    ***   
       HESS_TYPE            IHESTP         SCF         [  0]    ***   
       HF2_FILE             IHF2Fl         USE         [  1]    ***   
       HFSTABILITY          ISTABL         OFF         [  0]    ***   
       INCORE               INCORE         OFF         [  0]    ***   
       INPUT_MRCC           IMRCC          ON          [  1]    ***   
       INTEGRALS            INTTYP         VMOL        [  1]    ***   
       IRPSING              IRPSNG              0               ***   
       JODA_PRINT           IJPRNT              0               ***   
       KEYWORD_OUT          IDMPKW         NO          [  0]    ***   
       LINDEP_TOL           ILINDP              8               ***   
       LINEQ_CONV           IZTACN          10D-  9           cycles  
       LINEQ_EXPOR          ILMAXD              5               ***   
       LINEQ_MAXCY          ILMAXC            500               ***   
       LINEQ_TYPE           ILTYPE         DIIS        [  1]    ***   
       LMP2_TYP             ILMP2T         VERSION1    [  0]    ***   
       LOCK_ORBOCC          ILOCOC         OFF         [  0]    ***   
       LOC_CONV             ILOCTY          10D-  7             ***   
       LOC_TYP              ILOCPR         PIPEK-MEZEY [  0]    ***   
       MEMORY_SIZE          IMEMSZ         *********           words  
       MEM_UNIT             IMEMU          GIB         [ 12]    ***   
       MOM                  IMOM           OFF         [  0]    ***   
       MRCC                 IMRCCC         OFF         [  0]    ***   
       MULTIPLICTY          IMULTP              1               ***   
       NACOUPLING           IVCOUP         OFF         [  0]    ***   
       NCONTINUUM           INCONT              0               ***   
       NEGEVAL              IDIE           ABORT       [  0]    ***   
       NEWNORM              INEWNO         OFF         [  0]    ***   
       NON-HF               INONHF         OFF         [  0]    ***   
       NTOP_TAMP            ITOPT2             15               ***   
       NUC_MODEL            INUCMO         POINT       [  0]    ***   
       NUM_INST             NMINST              5               ***   
       OCCUPATION           IOCCU    8,  4,  2,  1,
       OPEN-SHELL           IOPEN          SPIN-ORBITAL[  0]    ***   
       OPTVIB               IOPTVB         OFF         [  0]    ***   
       ORBITALS             IORBTP         STANDARD    [  0]    ***   
       PARALLEL             IPARAL         ON          [  1]    ***   
       PARA_INT             IPINTS         ON          [  1]    ***   
       PARA_PRINT           IPPRIN              0               ***   
       PCM                  IPCM           OFF         [  0]    ***   
       PCM_PRINT            IPPRNT         TOTAL       [  0]    ***   
       PCM_SCF              IPSCF          OFF         [  0]    ***   
       PERT_ORB             IPTORB         CANONICAL   [  1]    ***   
       PNO_THR              IPNOTH          10D-  6             ***   
       PNO_USE              IPNOUS         OFF         [  0]    ***   
       POINTS               IGRDFD              0               ***   
       PREFACT              IPREFA         OFF         [  0]    ***   
       PRINT                IPRNT               0               ***   
       PROPS                IPROPS         OFF         [  0]    ***   
       PROP_INTEGR          IINTYP         INTERNAL    [  0]    ***   
       PSI                  IPSI           OFF         [  0]    ***   
       QCUMBER_INT          IQCUMB         OFF         [  0]    ***   
       QC_ALG               IQCALG         FLM         [  0]    ***   
       QC_LINALG            IQCLIN         TRIDIAG     [  2]    ***   
       QC_MAXCYC            IQCMAX            100             cycles  
       QC_MAXSCFCY          IQCMSC             20             cycles  
       QC_NOISE             IQCNOI         OFF         [  0]    ***   
       QC_RTRUST            IQCRTR          10D-  0           x 10-3  
       QC_SKIPSCF           IQCSKI         OFF         [  0]    ***   
       QC_START             IQCSTA          10D-  3             ***   
       QED                  IQED           OFF         [  0]    ***   
       QMMM                 IQMMM          OFF         [  0]    ***   
       QRHFGUESS            IQGUES         OFF         [  0]    ***   
       QUARTIC              IQUART         OFF         [  0]    ***   
       RAMAN_INT            IRAMIN         OFF         [  0]    ***   
       RAMAN_ORB            IRAMRE         UNRELAXED   [  0]    ***   
       RDO                  IRDOFM         ON          [  1]    ***   
       RDSAWEIGHTS          IRDSAW         OFF         [  0]    ***   
       REDUCE_REPR          REDREP         IR          [  0]    ***   
       REFERENCE            IREFNC         RHF         [  0]    ***   
       RELATIVIST           IRELAT         OFF         [  0]    ***   
       RELAX_DENS           IRDENS         ON          [  1]    ***   
       RESET_FLAGS          IRESET         OFF         [  0]    ***   
       RESTART_CC           ICCRES         OFF         [  0]    ***   
       ROTATION             IROT           OFF         [  0]    ***   
       ROT_EVEC             ROTVEC              0               ***   
       SACC_ANSATZ          ISAANS         COS-CC      [  0]    ***   
       SACC_CALC            ISACLC         DENSITY     [  0]    ***   
       SACC_ORBS            ISAORB         STANDARD    [  0]    ***   
       SACC_PROP            ISAPRP         RELAXED     [  0]    ***   
       SAVE_INTS            ISVINT         OFF         [  0]    ***   
       SCALE_ON             ISTCRT              0               ***   
       SCF_CONV             ISCFCV          10D- 11             ***   
       SCF_DAMPING          IDAMP               0             x 10-3  
       SCF_EXPORDE          IRPPOR             10               ***   
       SCF_EXPSTAR          IRPPLS              2               ***   
       SCF_EXTRAPO          IRPP           ON          [  1]    ***   
       SCF_MAXCYC           ISCFCY            500              cycles 
       SCF_NOSTOP           ISCFST         OFF         [  0]    ***   
       SCF_ORBITAL          ISCFOR         REAL        [  0]    ***   
       SCF_PRINT            ISCFPR              0               ***   
       SCF_PROG             ISCFPR         QCSCF       [  1]    ***   
       SD_FIELD             IFINSD              0             x 10-6  
       SOPERT               IPERSO         OFF         [  0]    ***   
       SPHERICAL            IDFGHI         ON          [  1]    ***   
       SPINORBIT            ISOCAL         OFF         [  0]    ***   
       SPINROTATIO          ISRCON         OFF         [  0]    ***   
       SPIN_FLIP            ISPFLP         OFF         [  0]    ***   
       SPIN_ORBIT           ISPORB         OFF         [  0]    ***   
       SPIN_SCAL            ISCSMP         OFF         [  0]    ***   
       STAB_FOLLOW          ISFOLL         PLUS        [  0]    ***   
       STEEPSCALE           ISTPSC              1000          x 10-3  
       STEOM_ACT            STMACT         CANONICAL   [  0]    ***   
       STEOM_OCUT           STOCUT            200               ***   
       STEOM_VCUT           STVCUT            100               ***   
       SUBGROUP             ISUBGP         DEFAULT     [  0]    ***   
       SUBGRPAXIS           ISBXYZ         X           [  0]    ***   
       SYMMETRY             ISYM           ON          [  0]    ***   
       SYM_CHECK            ISYMCK         OVERRIDE    [  1]    ***   
       T3_EXTRAPOL          IT3EXT         OFF         [  0]    ***   
       T4_EXTRAPOL          IT4EXP         OFF         [  0]    ***   
       TAMP_SUM             IEVERY              5               ***   
       TESTSUITE            ITESTS         OFF         [  0]    ***   
       THC                  ITHC           OFF         [  0]    ***   
       THERMOCH             ITHERM         OFF         [  0]    ***   
       TOL_CHOLESK          ITOLCH          10D-  4             ***   
       TRANGRAD             IRESRM         OFF         [  0]    ***   
       TRANS_INV            ITRAIN         USE         [  0]    ***   
       TREAT_PERT           ITREAT         SIMULTANEOUS[  0]    ***   
       TRIP_ALGORI          ITRALG         NORMAL      [  0]    ***   
       TWOSTATE             ITWOST         OFF         [  0]    ***   
       UIJ_THRESHO          IUIJTH              1               ***   
       UNITS                IUNITS         ANGSTROM    [  0]    ***   
       UNOS                 IUNOS          OFF         [  0]    ***   
       UPDATE_HESS          IHUPDT         ON          [  1]    ***   
       VIBPHASE             ISETPH         STANDARD    [  0]    ***   
       VIBRATION            IVIB           NO          [  0]    ***   
       VIB_ALGORIT          IGEALG         STANDARD    [  0]    ***   
       VNATORB              IVNORB         OFF         [  0]    ***   
       VTRAN                IVTRAN         PARTIAL     [  2]    ***   
       X2CKEY               IX2CKE         MOLVDINT    [  0]    ***   
       XFIELD               IXEFLD              0             x 10-6  
       XFORM_TOL            IXFTOL          10D- 11             ***   
       YFIELD               IYEFLD              0             x 10-6  
       ZFIELD               IZEFLD              0             x 10-6  
       ZSCALE_EXP           IZEXPS         OFF         [  0]    ***   
    -------------------------------------------------------------------
   8 entries found in Z-matrix 
   Rotational constants (in cm-1): 
          0.1971536035             0.2497769062             0.6812013182
   Rotational constants (in MHz): 
       5910.5171665099          7488.1243158030         20421.9046182631
********************************************************************************
   The full molecular point group is C2v .
   The largest Abelian subgroup of the full molecular point group is C2v .
   The computational point group is C2v .
********************************************************************************
--------------------------------------------------------------------------------
   Analysis of internal coordinates specified by Z-matrix 
--------------------------------------------------------------------------------
   *The nuclear repulsion energy is  109.054416039032617 a.u.
   *There are   6 degrees of freedom within the tot. symm. molecular subspace.
   *Z-matrix requests optimization of   7 coordinates.
   *There are   1 positive-negative dihedral angle pairs, 
    resulting in   6 Z-matrix degrees of freedom.
   *The optimization is unconstrained and your Z-matrix is great.
--------------------------------------------------------------------------------


 ----------------------------------------------------------------
         Coordinates used in calculation (QCOMP) 
 ----------------------------------------------------------------
 Z-matrix   Atomic            Coordinates (in bohr)
  Symbol    Number           X              Y              Z
 ----------------------------------------------------------------
     O         8        -0.00000000    -0.00000000    -2.82522166
     C         6        -0.00000000    -0.00000000    -0.56577882
     C         6         1.48344318    -0.00000000     1.77318843
     C         6        -1.48344318     0.00000000     1.77318843
     H         1         2.41631698     1.72684336     2.33721193
     H         1         2.41631698    -1.72684336     2.33721193
     H         1        -2.41631698    -1.72684336     2.33721193
     H         1        -2.41631698     1.72684336     2.33721193
 ----------------------------------------------------------------

   Interatomic distance matrix (Angstroms) 

                 O             C             C             C             H    
                [ 1]        [ 2]        [ 3]        [ 4]        [ 5]
  O    [ 1]     0.00000
  C    [ 2]     1.19565     0.00000
  C    [ 3]     2.55686     1.46567     0.00000
  C    [ 4]     2.55686     1.46567     1.57001     0.00000
  H    [ 5]     3.15166     2.19771     1.08066     2.27658     0.00000
  H    [ 6]     3.15166     2.19771     1.08066     2.27658     1.82761
  H    [ 7]     3.15166     2.19771     2.27658     1.08066     3.14325
  H    [ 8]     3.15166     2.19771     2.27658     1.08066     2.55732

                 H             H             H    
                [ 6]        [ 7]        [ 8]
  H    [ 6]     0.00000
  H    [ 7]     2.55732     0.00000
  H    [ 8]     3.14325     1.82761     0.00000
   Rotational constants (order x, y, z, in cm-1): 
          0.2497769062             0.1971536035             0.6812013182
   Rotational constants (order x, y, z, in MHz): 
       7488.1243158030          5910.5171665099         20421.9046182631
  GENBAS file not present.   Using default GENBAS. 
 --invoking executable--
/home/gh.jones/software/cfour/qcscf_stability/2148eec4-rebuild/bin/set_genbas
--executable set_genbas finished with status     0 in        0.01 seconds (walltime).
  There are 1284 basis functions.
 @CHECKOUT-I, Total execution time (CPU/WALL):         0.20/       0.28 seconds.
--executable xjoda finished with status     0 in        0.34 seconds (walltime).
 --invoking executable--
/home/gh.jones/software/cfour/qcscf_stability/2148eec4-rebuild/bin/xvmol
 SERIAL VERSION OF MOLECULE STARTED
********************************************************************************
                    INPUT FROM MOL FILE
********************************************************************************
INTGRL        1    0    1    0    0    0    0    0    0                         
         *** CFOUR Program System (Release V0.1) ***                            
cyclopropanone opt singlet CCSD[T]/cc-pCV6Z                                     
    4    2 X  Y       0.10E-08              0    0                              
   9999.00      3.00                                                            
          8.00000000    1    7    2    2    2    2    2    2    1               
O #1     -0.000000000000     -0.000000000000     -2.825221659876                
   16    7                                                                      
   570800.00000000000        5.5999999999999997E-006  -1.3000000000000000E-006  
   85480.000000000000        4.3099999999999997E-005  -9.7999999999999993E-006  
   19460.000000000000        2.2670000000000001E-004  -5.1499999999999998E-005  
   5512.0000000000000        9.5640000000000005E-004  -2.1699999999999999E-004  
   1798.0000000000000        3.4732000000000001E-003  -7.9160000000000005E-004  
   648.89999999999998        1.1197800000000001E-002  -2.5590000000000001E-003  
   253.09999999999999        3.2387699999999998E-002  -7.5331000000000000E-003  
   104.90000000000001        8.2859799999999997E-002  -1.9789000000000001E-002  
   45.649999999999999       0.17958379999999999       -4.6062899999999997E-002  
   20.620000000000001       0.30522110000000002       -8.9195600000000000E-002  
   9.5869999999999997       0.34089350000000002      -0.13754220000000000       
   4.4930000000000003       0.17742610000000000      -0.10511950000000000       
   1.8370000000000000        2.0491100000000002E-002  0.14477139999999999       
  0.83489999999999998       -9.6809999999999995E-004  0.44146340000000001       
  0.36580000000000001        1.0571000000000001E-003  0.44468140000000000       
  0.15700000000000000       -9.7200000000000004E-005  0.12824260000000001       
    5    5                                                                      
   20.757000000000001        1.0000000000000000        0.0000000000000000       
   41.036999999999999        0.0000000000000000        1.0000000000000000       
   81.129000000000005        0.0000000000000000        0.0000000000000000       
   160.39300000000000        0.0000000000000000        0.0000000000000000       
   317.09600000000000        0.0000000000000000        0.0000000000000000       
   10    6                                                                      
   525.60000000000002        1.6660000000000001E-004   0.0000000000000000       
   124.59999999999999        1.4334000000000000E-003   0.0000000000000000       
   40.340000000000003        7.5475999999999998E-003   0.0000000000000000       
   15.180000000000000        2.8594600000000001E-002   0.0000000000000000       
   6.2450000000000001        8.4388599999999994E-002   0.0000000000000000       
   2.7320000000000002       0.18748339999999999        1.0000000000000000       
   1.2270000000000001       0.29790580000000000        0.0000000000000000       
  0.54920000000000002       0.33855760000000001        0.0000000000000000       
  0.24179999999999999       0.24726090000000001        0.0000000000000000       
  0.10249999999999999        7.0033499999999999E-002   0.0000000000000000       
    5    5                                                                      
   14.830000000000000        1.0000000000000000        0.0000000000000000       
   32.893000000000001        0.0000000000000000        1.0000000000000000       
   72.956999999999994        0.0000000000000000        0.0000000000000000       
   161.81800000000001        0.0000000000000000        0.0000000000000000       
   358.91100000000000        0.0000000000000000        0.0000000000000000       
    5    5                                                                      
   8.2530000000000001        1.0000000000000000        0.0000000000000000       
   3.5970000000000000        0.0000000000000000        1.0000000000000000       
   1.5680000000000001        0.0000000000000000        0.0000000000000000       
  0.68400000000000005        0.0000000000000000        0.0000000000000000       
  0.29799999999999999        0.0000000000000000        0.0000000000000000       
    4    4                                                                      
   20.113000000000000        1.0000000000000000        0.0000000000000000       
   46.642000000000003        0.0000000000000000        1.0000000000000000       
   108.16300000000000        0.0000000000000000        0.0000000000000000       
   250.83000000000001        0.0000000000000000        0.0000000000000000       
    4    4                                                                      
   5.4299999999999997        1.0000000000000000        0.0000000000000000       
   2.4159999999999999        0.0000000000000000        1.0000000000000000       
   1.0750000000000000        0.0000000000000000        0.0000000000000000       
  0.47799999999999998        0.0000000000000000        0.0000000000000000       
    3    3                                                                      
   17.536000000000001        1.0000000000000000        0.0000000000000000       
   48.854999999999997        0.0000000000000000        1.0000000000000000       
   136.11099999999999        0.0000000000000000        0.0000000000000000       
    3    3                                                                      
   5.2110000000000003        1.0000000000000000        0.0000000000000000       
   2.1899999999999999        0.0000000000000000        1.0000000000000000       
  0.92000000000000004        0.0000000000000000        0.0000000000000000       
    2    2                                                                      
   24.065000000000001        1.0000000000000000        0.0000000000000000       
   81.628000000000000        0.0000000000000000        1.0000000000000000       
    2    2                                                                      
   3.8719999999999999        1.0000000000000000        0.0000000000000000       
   1.5049999999999999        0.0000000000000000        1.0000000000000000       
    1    1                                                                      
   62.850000000000001        1.0000000000000000                                 
    1    1                                                                      
   2.7730000000000001        1.0000000000000000                                 
          6.00000000    1    7    1    1    1    1    2    1    1               
C #2     -0.000000000000     -0.000000000000     -0.565778816300                
   21   12                                                                      
   312100.00000000000        5.6999999999999996E-006  -1.1999999999999999E-006  
   46740.000000000000        4.4100000000000001E-005  -9.3999999999999998E-006  
   10640.000000000000        2.3190000000000000E-004  -4.9499999999999997E-005  
   3013.0000000000000        9.7900000000000005E-004  -2.0860000000000000E-004  
   982.79999999999995        3.5515999999999998E-003  -7.6020000000000005E-004  
   354.80000000000001        1.1440600000000000E-002  -2.4547000000000002E-003  
   138.40000000000001        3.2998600000000003E-002  -7.2014999999999996E-003  
   57.350000000000001        8.4053500000000003E-002  -1.8807399999999998E-002  
   24.920000000000002       0.18067610000000001       -4.3249999999999997E-002  
   11.230000000000000       0.30491140000000000       -8.2597299999999998E-002  
   5.2009999999999996       0.34141569999999999      -0.12857589999999999       
   2.4260000000000002       0.17717869999999999      -0.10760280000000000       
  0.96730000000000005        1.8922300000000000E-002  0.12407730000000000       
  0.44560000000000000       -1.7112000000000000E-003  0.42851770000000000       
  0.19710000000000000        1.0357999999999999E-003  0.46123320000000001       
   8.6349999999999996E-002  -1.5200000000000001E-004  0.13761660000000001       
   11.673999999999999        0.0000000000000000        0.0000000000000000       
   23.231000000000002        0.0000000000000000        0.0000000000000000       
   46.229999999999997        0.0000000000000000        0.0000000000000000       
   91.998000000000005        0.0000000000000000        0.0000000000000000       
   183.07599999999999        0.0000000000000000        0.0000000000000000       
   15   11                                                                      
   295.19999999999999        1.4249999999999999E-004   0.0000000000000000       
   69.980000000000004        1.2201000000000000E-003   0.0000000000000000       
   22.640000000000001        6.3369999999999998E-003   0.0000000000000000       
   8.4849999999999994        2.3518799999999999E-002   0.0000000000000000       
   3.4590000000000001        6.9904499999999994E-002   0.0000000000000000       
   1.5040000000000000       0.16546050000000001        1.0000000000000000       
  0.67830000000000001       0.28710439999999998        0.0000000000000000       
  0.30869999999999997       0.35280270000000002        0.0000000000000000       
  0.14000000000000001       0.26533659999999998        0.0000000000000000       
   6.1780000000000002E-002   7.1733599999999995E-002   0.0000000000000000       
   8.3379999999999992        0.0000000000000000        0.0000000000000000       
   18.602000000000000        0.0000000000000000        0.0000000000000000       
   41.500999999999998        0.0000000000000000        0.0000000000000000       
   92.588999999999999        0.0000000000000000        0.0000000000000000       
   206.56700000000001        0.0000000000000000        0.0000000000000000       
    9    9                                                                      
   4.5419999999999998        1.0000000000000000        0.0000000000000000       
   1.9790000000000001        0.0000000000000000        1.0000000000000000       
  0.86209999999999998        0.0000000000000000        0.0000000000000000       
  0.37559999999999999        0.0000000000000000        0.0000000000000000       
  0.16360000000000000        0.0000000000000000        0.0000000000000000       
   11.760000000000000        0.0000000000000000        0.0000000000000000       
   27.201000000000001        0.0000000000000000        0.0000000000000000       
   62.915999999999997        0.0000000000000000        0.0000000000000000       
   145.52400000000000        0.0000000000000000        0.0000000000000000       
    7    7                                                                      
   2.6309999999999998        1.0000000000000000        0.0000000000000000       
   1.2549999999999999        0.0000000000000000        1.0000000000000000       
  0.59880000000000000        0.0000000000000000        0.0000000000000000       
  0.28570000000000001        0.0000000000000000        0.0000000000000000       
   10.021000000000001        0.0000000000000000        0.0000000000000000       
   28.059000000000001        0.0000000000000000        0.0000000000000000       
   78.564999999999998        0.0000000000000000        0.0000000000000000       
    3    3                                                                      
   2.6520000000000001        1.0000000000000000        0.0000000000000000       
   1.2040000000000000        0.0000000000000000        1.0000000000000000       
  0.54700000000000004        0.0000000000000000        0.0000000000000000       
    2    2                                                                      
   17.606999999999999        1.0000000000000000        0.0000000000000000       
   55.145000000000003        0.0000000000000000        1.0000000000000000       
    3    3                                                                      
   2.0299999999999998        1.0000000000000000        0.0000000000000000       
  0.85109999999999997        0.0000000000000000        1.0000000000000000       
   40.710000000000001        0.0000000000000000        0.0000000000000000       
    1    1                                                                      
   1.4910000000000001        1.0000000000000000                                 
          6.00000000    1    7    1    1    1    1    2    1    1               
C #3      1.483443184260     -0.000000000000      1.773188427690                
   21   12                                                                      
   312100.00000000000        5.6999999999999996E-006  -1.1999999999999999E-006  
   46740.000000000000        4.4100000000000001E-005  -9.3999999999999998E-006  
   10640.000000000000        2.3190000000000000E-004  -4.9499999999999997E-005  
   3013.0000000000000        9.7900000000000005E-004  -2.0860000000000000E-004  
   982.79999999999995        3.5515999999999998E-003  -7.6020000000000005E-004  
   354.80000000000001        1.1440600000000000E-002  -2.4547000000000002E-003  
   138.40000000000001        3.2998600000000003E-002  -7.2014999999999996E-003  
   57.350000000000001        8.4053500000000003E-002  -1.8807399999999998E-002  
   24.920000000000002       0.18067610000000001       -4.3249999999999997E-002  
   11.230000000000000       0.30491140000000000       -8.2597299999999998E-002  
   5.2009999999999996       0.34141569999999999      -0.12857589999999999       
   2.4260000000000002       0.17717869999999999      -0.10760280000000000       
  0.96730000000000005        1.8922300000000000E-002  0.12407730000000000       
  0.44560000000000000       -1.7112000000000000E-003  0.42851770000000000       
  0.19710000000000000        1.0357999999999999E-003  0.46123320000000001       
   8.6349999999999996E-002  -1.5200000000000001E-004  0.13761660000000001       
   11.673999999999999        0.0000000000000000        0.0000000000000000       
   23.231000000000002        0.0000000000000000        0.0000000000000000       
   46.229999999999997        0.0000000000000000        0.0000000000000000       
   91.998000000000005        0.0000000000000000        0.0000000000000000       
   183.07599999999999        0.0000000000000000        0.0000000000000000       
   15   11                                                                      
   295.19999999999999        1.4249999999999999E-004   0.0000000000000000       
   69.980000000000004        1.2201000000000000E-003   0.0000000000000000       
   22.640000000000001        6.3369999999999998E-003   0.0000000000000000       
   8.4849999999999994        2.3518799999999999E-002   0.0000000000000000       
   3.4590000000000001        6.9904499999999994E-002   0.0000000000000000       
   1.5040000000000000       0.16546050000000001        1.0000000000000000       
  0.67830000000000001       0.28710439999999998        0.0000000000000000       
  0.30869999999999997       0.35280270000000002        0.0000000000000000       
  0.14000000000000001       0.26533659999999998        0.0000000000000000       
   6.1780000000000002E-002   7.1733599999999995E-002   0.0000000000000000       
   8.3379999999999992        0.0000000000000000        0.0000000000000000       
   18.602000000000000        0.0000000000000000        0.0000000000000000       
   41.500999999999998        0.0000000000000000        0.0000000000000000       
   92.588999999999999        0.0000000000000000        0.0000000000000000       
   206.56700000000001        0.0000000000000000        0.0000000000000000       
    9    9                                                                      
   4.5419999999999998        1.0000000000000000        0.0000000000000000       
   1.9790000000000001        0.0000000000000000        1.0000000000000000       
  0.86209999999999998        0.0000000000000000        0.0000000000000000       
  0.37559999999999999        0.0000000000000000        0.0000000000000000       
  0.16360000000000000        0.0000000000000000        0.0000000000000000       
   11.760000000000000        0.0000000000000000        0.0000000000000000       
   27.201000000000001        0.0000000000000000        0.0000000000000000       
   62.915999999999997        0.0000000000000000        0.0000000000000000       
   145.52400000000000        0.0000000000000000        0.0000000000000000       
    7    7                                                                      
   2.6309999999999998        1.0000000000000000        0.0000000000000000       
   1.2549999999999999        0.0000000000000000        1.0000000000000000       
  0.59880000000000000        0.0000000000000000        0.0000000000000000       
  0.28570000000000001        0.0000000000000000        0.0000000000000000       
   10.021000000000001        0.0000000000000000        0.0000000000000000       
   28.059000000000001        0.0000000000000000        0.0000000000000000       
   78.564999999999998        0.0000000000000000        0.0000000000000000       
    3    3                                                                      
   2.6520000000000001        1.0000000000000000        0.0000000000000000       
   1.2040000000000000        0.0000000000000000        1.0000000000000000       
  0.54700000000000004        0.0000000000000000        0.0000000000000000       
    2    2                                                                      
   17.606999999999999        1.0000000000000000        0.0000000000000000       
   55.145000000000003        0.0000000000000000        1.0000000000000000       
    3    3                                                                      
   2.0299999999999998        1.0000000000000000        0.0000000000000000       
  0.85109999999999997        0.0000000000000000        1.0000000000000000       
   40.710000000000001        0.0000000000000000        0.0000000000000000       
    1    1                                                                      
   1.4910000000000001        1.0000000000000000                                 
          1.00000000    1    6    1    1    1    1    1    1                    
H #4      2.416316978587      1.726843362278      2.337211932718                
   10    6                                                                      
   1776.7755600000000        4.3999999999999999E-005   0.0000000000000000       
   254.01771199999999        3.7199999999999999E-004   0.0000000000000000       
   54.698039000000001        2.0939999999999999E-003   0.0000000000000000       
   15.018344000000001        8.8629999999999994E-003   0.0000000000000000       
   4.9150780000000003        3.0540000000000001E-002   0.0000000000000000       
   1.7949240000000000        9.0342000000000006E-002   1.0000000000000000       
  0.71071600000000001       0.21323900000000001        0.0000000000000000       
  0.30480200000000002       0.35235000000000000        0.0000000000000000       
  0.13804600000000000       0.33965699999999999        0.0000000000000000       
   6.2156999999999997E-002  0.10732999999999999        0.0000000000000000       
    5    5                                                                      
   8.6489999999999991        1.0000000000000000        0.0000000000000000       
   3.4300000000000002        0.0000000000000000        1.0000000000000000       
   1.3600000000000001        0.0000000000000000        0.0000000000000000       
  0.53900000000000003        0.0000000000000000        0.0000000000000000       
  0.21400000000000000        0.0000000000000000        0.0000000000000000       
    4    4                                                                      
   4.4530000000000003        1.0000000000000000        0.0000000000000000       
   1.9580000000000000        0.0000000000000000        1.0000000000000000       
  0.86099999999999999        0.0000000000000000        0.0000000000000000       
  0.37800000000000000        0.0000000000000000        0.0000000000000000       
    3    3                                                                      
   4.0999999999999996        1.0000000000000000        0.0000000000000000       
   1.7800000000000000        0.0000000000000000        1.0000000000000000       
  0.77300000000000002        0.0000000000000000        0.0000000000000000       
    2    2                                                                      
   3.1989999999999998        1.0000000000000000        0.0000000000000000       
   1.3260000000000001        0.0000000000000000        1.0000000000000000       
    1    1                                                                      
   2.6530000000000000        1.0000000000000000                                 
FINISH                                                                          

********************************************************************************

Running with 32 threads/proc

 ONE- AND TWO-ELECTRON INTEGRALS OVER SYMMETRY-ADAPTED AOS ARE CALCULATED.

  SPHERICAL HARMONICS ARE USED.
  
  INTEGRALS LESS THAN  0.10E-13 ARE NEGLECTED.

  NUCLEAR REPULSION ENERGY :  109.0544160390 A.U.
  @MOLECU-I, ONE ELECTRON INTEGRALS (CPU/WALL):        5.70/       1.52 SECONDS.
  @TWOEL-I, 4052972939 INTEGRALS OF SYMMETRY TYPE  I I I I
  @TWOEL-I, ********** INTEGRALS OF SYMMETRY TYPE  I J I J
  @TWOEL-I, ********** INTEGRALS OF SYMMETRY TYPE  I I J J
  @TWOEL-I, ********** INTEGRALS OF SYMMETRY TYPE  I J K L
  @TWOEL-I, TOTAL NUMBER OF 2-E INTEGRALS **********.
  @MOLECU-I, TWO ELECTRON INTEGRALS (CPU/WALL):   196396.14/    6313.65 SECONDS.
 @CHECKOUT-I, Total execution time (CPU/WALL):    196401.85/    6315.19 seconds.
--executable xvmol finished with status     0 in     6315.42 seconds (walltime).
 --invoking executable--
/home/gh.jones/software/cfour/qcscf_stability/2148eec4-rebuild/bin/xvmol2ja
 @GETMEM-I,  Allocated  409600 MB of main memory.
 @CHECKOUT-I, Total execution time (CPU/WALL):         1.33/       0.48 seconds.
--executable xvmol2ja finished with status     0 in        0.56 seconds (walltime).
 --invoking executable--
/home/gh.jones/software/cfour/qcscf_stability/2148eec4-rebuild/bin/xqcscf

  Quadratically convergent SCF Program

  SCF Reference function:              RHF
  Using standard SCF to get a better guess.
    SCF_Conv =                    0.10D-02
    Max allowed SCF iterations:         20
  Parameters for the QCSCF computation:
    QC-SCF_Conv =                 0.10D-10
    Max allowed QC iterations:         100
    Trust radius =                    0.50


 Reading in guess density matrix from initden.dat
 Number of electrons in initden.dat guess:    29.999999998976214     
  Preliminary SCF iterations.
  Damping each iteration of a factor 0.50

  -----------------------------------------------------------------------
  Iteration         Total Energy       RMSDP       MaxDP
  -----------------------------------------------------------------------
          1    -190.812107132903    0.17D-07    0.44D-05
    Current Occupation Vector:
    Alpha:   8   4   2   1
     Beta:   8   4   2   1
          2    -190.812107132389    0.87D-08    0.22D-05
    Current Occupation Vector:
    Alpha:   8   4   2   1
     Beta:   8   4   2   1

  Preliminary SCF iterations have converged.
  Switching to Quadratically Convergent SCF.
  Using the following occupation numbers:
    Alpha:   8   4   2   1
     Beta:   8   4   2   1

  =========================================================================================
         FLETCHER - LEVENBERG - MARQUARDT QUADRATICALLY CONVERGENT SCF OPTIMIZATION        
  =========================================================================================

  Starting energy in FLMOpt:     -190.8121071319
  -----------------------------------------------------------------------------------------
  Iteration         Total Energy   RMS(Step)   Max(Step)  Ratio RTrust  Shift LowEig   NNeg
  -----------------------------------------------------------------------------------------
          1    -190.812107131872  0.1124D-10  0.2207D-09  1.000  0.250  0.000  0.307      0
          2    -190.812107131873  0.8397D-12  0.7836D-11  1.000  0.250  0.000  0.307      0
  -----------------------------------------------------------------------------------------


  E(SCF) =      -190.812107131872608


   Convergence Info per Irrep:
       Irrep     RMS(Step)     Max(Step)  Conv
           1    0.8397D-12    0.7836D-11     T
           2    0.7821D-12    0.6723D-11     T
           3    0.4588D-12    0.3398D-11     T
           4    0.3837D-12    0.2123D-11     T
 @PUTMOS-I, Writing converged MOs to NEWMOS. 
 @PUTMOS-I, Symmetry   1 Full Blocks 99 Partial Blocksize   0
 @PUTMOS-I, Symmetry   2 Full Blocks 85 Partial Blocksize   2
 @PUTMOS-I, Symmetry   3 Full Blocks 73 Partial Blocksize   2
 @PUTMOS-I, Symmetry   4 Full Blocks 63 Partial Blocksize   0
 total electron number:   29.999999997232717     
  @PRJDEN-I, Basis set contains h and/or higher angular momentum functions.
             Analysis of density matrix symmetry not available.
             Check irreps of the molecular orbitals in the full point group
             for presence of an asymmetric solution.


  ORBITAL EIGENVALUES (ALPHA)  (1H = 27.2113834 eV)

       MO #        E(hartree)               E(eV)           FULLSYM    COMPSYM
       ----   --------------------   --------------------   -------   ---------
    1     1         -20.5658147705        -559.6242706533      A1        A1 (1)
    2     2         -11.3478692359        -308.7912205522      A1        A1 (1)
    3     3         -11.2544498852        -306.2491507835      A1        A1 (1)
    4   397         -11.2539598276        -306.2358156379      B1        B1 (2)
    5     4          -1.4032445296         -38.1842248989      A1        A1 (1)
    6     5          -1.1561477802         -31.4603805129      A1        A1 (1)
    7   398          -0.8680725605         -23.6214552623      B1        B1 (2)
    8     6          -0.7604795793         -20.6937014000      A1        A1 (1)
    9   739          -0.6799570688         -18.5025724934      B2        B2 (3)
   10     7          -0.6738209494         -18.3356001977      A1        A1 (1)
   11   399          -0.6133307826         -16.6895790759      B1        B1 (2)
   12   ***          -0.5539073858         -15.0725862425      A2        A2 (4)
   13   740          -0.5190451474         -14.1239365074      B2        B2 (3)
   14     8          -0.4679885731         -12.7346164882      A1        A1 (1)
   15   400          -0.3906203863         -10.6293210953      B1        B1 (2)
  +++++++++++++++++++++++++++++++++++++++++++++++++++++++++++++++++++++++++++++
   16     9           0.0664790344           1.8089864928      A1        A1 (1)
   17   741           0.0807530273           2.1974015875      B2        B2 (3)
   18   401           0.0817525871           2.2246009913      B1        B1 (2)
   19    10           0.1103219059           3.0020116780      A1        A1 (1)
   20   ***           0.1229372784           3.3452934167      A2        A2 (4)
   21   742           0.1318495985           3.5878099751      B2        B2 (3)
   22    11           0.1540381674           4.1915916302      A1        A1 (1)
   23   402           0.1541114179           4.1935848797      B1        B1 (2)
   24    12           0.1701240186           4.6293098947      A1        A1 (1)
   25   743           0.1836095094           4.9962687556      B2        B2 (3)
   26   403           0.1967472469           5.3537647686      B1        B1 (2)
   27   404           0.2226465039           6.0585193794      B1        B1 (2)
   28   ***           0.2400086666           6.5309678460      A2        A2 (4)
   29   744           0.2456237502           6.6837620392      B2        B2 (3)
   30    13           0.2720959675           7.4041076926      A1        A1 (1)
   31   405           0.2846407571           7.7454687724      B1        B1 (2)
   32    14           0.2919630543           7.9447186082      A1        A1 (1)
   33    15           0.3109488453           8.4613482473      A1        A1 (1)
   34   745           0.3177671422           8.6468835386      B2        B2 (3)
   35   406           0.3414684499           9.2918289095      B1        B1 (2)
   36   ***           0.3552409513           9.6665977251      A2        A2 (4)
   37    16           0.3680410631          10.0149064758      A1        A1 (1)
   38   407           0.3840523696          10.4505962743      B1        B1 (2)
   39   746           0.3891460561          10.5892025311      B2        B2 (3)
   40    17           0.4040161441          10.9938381972      A1        A1 (1)
   41    18           0.4547620085          12.3747033700      A1        A1 (1)
   42   408           0.4589196641          12.4878389302      B1        B1 (2)
   43    19           0.4784633816          13.0196505198      A1        A1 (1)
   44   747           0.4944053871          13.4534545429      B2        B2 (3)
   45   409           0.5135725554          13.9750197084      B1        B1 (2)
   46   748           0.5163744191          14.0512622972      B2        B2 (3)
   47   ***           0.5337799367          14.5248905094      A2        A2 (4)
   48   ***           0.5526937012          15.0395602069      A2        A2 (4)
   49    20           0.5623955289          15.3035603596      A1        A1 (1)
   50   410           0.5734308637          15.6038470851      B1        B1 (2)
   51   ***           0.5796280071          15.7724799294      A2        A2 (4)
   52    21           0.5907911351          16.0762440862      A1        A1 (1)
   53   749           0.5955904829          16.2068409809      B2        B2 (3)
   54   411           0.6022991796          16.3893938982      B1        B1 (2)
   55    22           0.6287517988          17.1092062594      A1        A1 (1)
   56   750           0.6444639335          17.5367551827      B2        B2 (3)
   57   751           0.6555163053          17.8375055097      B2        B2 (3)
   58   412           0.6611155339          17.9898682646      B1        B1 (2)
   59    23           0.6631800383          18.0460462849      A1        A1 (1)
   60    24           0.6871041525          18.6970545285      A1        A1 (1)
   61   ***           0.6925792742          18.8460401640      A2        A2 (4)
   62   413           0.7030737040          19.1316081181      B1        B1 (2)
   63    25           0.7076971354          19.2574180828      A1        A1 (1)
   64   414           0.7273036122          19.7909374400      B1        B1 (2)
   65   415           0.7780784795          21.1725918218      B1        B1 (2)
   66    26           0.7837274033          21.3263068534      A1        A1 (1)
   67   ***           0.7885122859          21.4565101281      A2        A2 (4)
   68    27           0.7955913432          21.6491410689      A1        A1 (1)
   69   416           0.8115568675          22.0835850718      B1        B1 (2)
   70   752           0.8166281504          22.2215816951      B2        B2 (3)
   71   417           0.8319807710          22.6393477400      B1        B1 (2)
   72   753           0.8590124888          23.3749181778      B2        B2 (3)
   73   ***           0.8791183526          23.9220265468      A2        A2 (4)
   74    28           0.8835363098          24.0422452736      A1        A1 (1)
   75   754           0.8947454738          24.3472621328      B2        B2 (3)
   76    29           0.8968660919          24.4049670854      A1        A1 (1)
   77   418           0.9271798411          25.2298461372      B1        B1 (2)
   78   755           0.9614685252          26.1628886658      B2        B2 (3)
   79    30           0.9837486504          26.7691616941      A1        A1 (1)
   80   ***           0.9925993232          27.0100007458      A2        A2 (4)
   81    31           1.0861375196          29.5553044700      A1        A1 (1)
   82   ***           1.0941562522          29.7735052775      A2        A2 (4)
   83   419           1.1002600993          29.9395994013      B1        B1 (2)
   84   756           1.1419284199          31.0734520503      B2        B2 (3)
   85   420           1.1477395965          31.2315822047      B1        B1 (2)
   86   ***           1.1534105359          31.3858963090      A2        A2 (4)
   87    32           1.1556633217          31.4471977286      A1        A1 (1)
   88    33           1.1766020116          32.0169684479      A1        A1 (1)
   89   757           1.1999949463          32.6535225626      B2        B2 (3)
   90   421           1.2178041720          33.1381362297      B1        B1 (2)
   91   ***           1.2242686595          33.3140438778      A2        A2 (4)
   92    34           1.2246358433          33.3240354585      A1        A1 (1)
   93    35           1.2372825008          33.6681685039      A1        A1 (1)
   94   758           1.2481217125          33.9631184485      B2        B2 (3)
   95   422           1.2758281647          34.7170493429      B1        B1 (2)
   96    36           1.2886885645          35.0669986121      A1        A1 (1)
   97   ***           1.2980821708          35.3226116351      A2        A2 (4)
   98   423           1.3028661165          35.4527894152      B1        B1 (2)
   99   759           1.3108336297          35.6695964708      B2        B2 (3)
  100    37           1.3378302549          36.4042119915      A1        A1 (1)
  101   760           1.3393582218          36.4457900836      B2        B2 (3)
  102    38           1.3585826420          36.9689131519      A1        A1 (1)
  103   424           1.4043887987          38.2153620439      B1        B1 (2)
  104   ***           1.4151660226          38.5086252166      A2        A2 (4)
  105   761           1.4204162835          38.6514920777      B2        B2 (3)
  106    39           1.4204523600          38.6524737681      A1        A1 (1)
  107   425           1.4388262264          39.1524520926      B1        B1 (2)
  108    40           1.4708841376          40.0247922043      A1        A1 (1)
  109   ***           1.4762569509          40.1709938887      A2        A2 (4)
  110   762           1.4856937622          40.4277825780      B2        B2 (3)
  111   426           1.4904489607          40.5571781083      B1        B1 (2)
  112    41           1.5156329389          41.2424689942      A1        A1 (1)
  113   763           1.5198929579          41.3583900042      B2        B2 (3)
  114   427           1.5224317798          41.4274748616      B1        B1 (2)
  115   ***           1.5335961787          41.7312736006      A2        A2 (4)
  116   428           1.5427619656          41.9806873416      B1        B1 (2)
  117    42           1.5703269570          42.7307688902      A1        A1 (1)
  118   ***           1.6166325184          43.9908072739      A2        A2 (4)
  119   429           1.6362926897          44.5257877348      B1        B1 (2)
  120   764           1.6385554831          44.5873614736      B2        B2 (3)
  121    43           1.6411759653          44.6586684199      A1        A1 (1)
  122    44           1.6494388552          44.8835130849      A1        A1 (1)
  123   765           1.6869826055          45.9051304664      B2        B2 (3)
  124    45           1.6932764990          46.0763960162      A1        A1 (1)
  125   ***           1.7057933017          46.4169955346      A2        A2 (4)
  126   430           1.7144635008          46.6529236466      B1        B1 (2)
  127    46           1.7314032185          47.1138767977      A1        A1 (1)
  128   766           1.7456780338          47.5023142701      B2        B2 (3)
  129   431           1.7668569094          48.0786207757      B1        B1 (2)
  130    47           1.7906654291          48.7264835321      A1        A1 (1)
  131   767           1.8146411396          49.3788957825      B2        B2 (3)
  132   ***           1.8169385085          49.4414103677      A2        A2 (4)
  133   768           1.8222124875          49.5849226335      B2        B2 (3)
  134   432           1.8362508690          49.9669264144      B1        B1 (2)
  135    48           1.8621107223          50.6706087990      A1        A1 (1)
  136   433           1.8638176511          50.7170566923      B1        B1 (2)
  137    49           1.8684041998          50.8418630280      A1        A1 (1)
  138   ***           1.8843980930          51.2770789858      A2        A2 (4)
  139   769           1.9037227456          51.8029295188      B2        B2 (3)
  140   434           1.9165865096          52.1529703311      B1        B1 (2)
  141   435           1.9832993262          53.9683183632      B1        B1 (2)
  142   ***           1.9911992267          54.1832855835      A2        A2 (4)
  143    50           2.0089009578          54.6649741744      A1        A1 (1)
  144   436           2.0361635654          55.4068274434      B1        B1 (2)
  145   ***           2.0496785532          55.7745889580      A2        A2 (4)
  146    51           2.0508587415          55.8067035154      A1        A1 (1)
  147   770           2.0674835558          56.2590877096      B2        B2 (3)
  148   437           2.1087480780          57.3819524439      B1        B1 (2)
  149   771           2.1625490232          58.8459505916      B2        B2 (3)
  150    52           2.2069524374          60.0542289205      A1        A1 (1)
  151   772           2.2090492217          60.1112853216      B2        B2 (3)
  152   ***           2.2181197149          60.3581059886      A2        A2 (4)
  153   438           2.2444429667          61.0743980853      B1        B1 (2)
  154   ***           2.2766066983          61.9496177190      A2        A2 (4)
  155   439           2.3013161141          62.6219951067      B1        B1 (2)
  156   773           2.3063862140          62.7599595387      B2        B2 (3)
  157    53           2.3084593504          62.8163724484      A1        A1 (1)
  158   440           2.3243720649          63.2493794214      B1        B1 (2)
  159   774           2.3418096112          63.7238791793      B2        B2 (3)
  160    54           2.3597461729          64.2119578378      A1        A1 (1)
  161    55           2.4165272481          65.7570494445      A1        A1 (1)
  162   775           2.4186201303          65.8139996657      B2        B2 (3)
  163   441           2.4522153258          66.7281714104      B1        B1 (2)
  164   ***           2.4590300986          66.9136108051      A2        A2 (4)
  165    56           2.4918537366          67.8067874028      A1        A1 (1)
  166   442           2.5527197901          69.4630369208      B1        B1 (2)
  167    57           2.5790324927          70.1790419610      A1        A1 (1)
  168   776           2.6086080305          70.9838332583      B2        B2 (3)
  169   ***           2.6395371220          71.8254566242      A2        A2 (4)
  170    58           2.6491353913          72.0866388101      A1        A1 (1)
  171    59           2.6960801044          73.3640693992      A1        A1 (1)
  172   443           2.7017814128          73.5192098879      B1        B1 (2)
  173   444           2.7307444013          74.3073328712      B1        B1 (2)
  174    60           2.7324271264          74.3531221497      A1        A1 (1)
  175   ***           2.7343801266          74.4062659872      A2        A2 (4)
  176    61           2.7956580341          76.0737226201      A1        A1 (1)
  177   777           2.7971205065          76.1135185179      B2        B2 (3)
  178   445           2.8019505805          76.2449515148      B1        B1 (2)
  179   ***           2.8267735645          76.9204192484      A2        A2 (4)
  180    62           2.8395032993          77.2668129423      A1        A1 (1)
  181   778           2.8535736759          77.6496873559      B2        B2 (3)
  182   ***           2.8727620563          78.1718297316      A2        A2 (4)
  183   779           2.8898535624          78.6369132571      B2        B2 (3)
  184    63           2.8914883477          78.6813980248      A1        A1 (1)
  185    64           2.9286609925          79.6929171142      A1        A1 (1)
  186   446           2.9296689849          79.7203459829      B1        B1 (2)
  187   447           2.9471168595          80.1951267888      B1        B1 (2)
  188   780           2.9524711570          80.3408246303      B2        B2 (3)
  189   ***           2.9652917195          80.6896898722      A2        A2 (4)
  190    65           2.9699237320          80.8157333407      A1        A1 (1)
  191   781           3.0071554719          81.8288604896      B2        B2 (3)
  192   448           3.0418441964          82.7727886711      B1        B1 (2)
  193    66           3.0474018935          82.9240212979      A1        A1 (1)
  194   782           3.0601538157          83.2710187432      B2        B2 (3)
  195    67           3.0822936537          83.8734743624      A1        A1 (1)
  196   ***           3.1050300483          84.4921631132      A2        A2 (4)
  197   ***           3.1254103395          85.0467390307      A2        A2 (4)
  198    68           3.1288810688          85.1411823765      A1        A1 (1)
  199   449           3.1561141768          85.8822329195      B1        B1 (2)
  200   783           3.1641725846          86.1015133420      B2        B2 (3)
  201   ***           3.1833861978          86.6243423394      A2        A2 (4)
  202   784           3.2025464534          87.1457193984      B2        B2 (3)
  203   450           3.2076460209          87.2844856868      B1        B1 (2)
  204   ***           3.2108919180          87.3728110358      A2        A2 (4)
  205    69           3.2324996257          87.9607866566      A1        A1 (1)
  206   451           3.2650368302          88.8461690026      B1        B1 (2)
  207   452           3.2900797105          89.5276204178      B1        B1 (2)
  208    70           3.3125483351          90.1390227770      A1        A1 (1)
  209    71           3.3623382005          91.4938738932      A1        A1 (1)
  210   785           3.3725852976          91.7727115816      B2        B2 (3)
  211   453           3.3884092241          92.2033025125      B1        B1 (2)
  212   ***           3.3928484350          92.3240995837      A2        A2 (4)
  213   ***           3.4206807288          93.0814548016      A2        A2 (4)
  214   786           3.4357942200          93.4927138028      B2        B2 (3)
  215    72           3.4418492473          93.6574794720      A1        A1 (1)
  216    73           3.4515692880          93.9219752266      A1        A1 (1)
  217   454           3.4651023399          94.2902282904      B1        B1 (2)
  218   ***           3.4988653419          95.2089662848      A2        A2 (4)
  219   787           3.5018640892          95.2905663450      B2        B2 (3)
  220   455           3.5335958427          96.1540312552      B1        B1 (2)
  221    74           3.5771267427          97.3385672670      A1        A1 (1)
  222   788           3.5915570029          97.7312346089      B2        B2 (3)
  223   456           3.6204017696          98.5161406133      B1        B1 (2)
  224   789           3.6325137125          98.8457233355      B2        B2 (3)
  225    75           3.6563087271          99.4932186021      A1        A1 (1)
  226   790           3.6756522352         100.0195822179      B2        B2 (3)
  227   791           3.7002029608         100.6876414251      B2        B2 (3)
  228   457           3.7109939979         100.9812804708      B1        B1 (2)
  229    76           3.7203331995         101.2354130676      A1        A1 (1)
  230   ***           3.7660447110         102.4792865331      A2        A2 (4)
  231    77           3.7776543250         102.7952001906      A1        A1 (1)
  232   458           3.7967806368         103.3156535946      B1        B1 (2)
  233   ***           3.8323982644         104.2848585132      A2        A2 (4)
  234   459           3.8414156675         104.5302345284      B1        B1 (2)
  235   ***           3.8544230388         104.8841830950      A2        A2 (4)
  236   792           3.8596058502         105.0252145628      B2        B2 (3)
  237    78           3.9274567276         106.8715308009      A1        A1 (1)
  238   460           3.9583432314         107.7119952980      B1        B1 (2)
  239    79           3.9721513899         108.0877343923      A1        A1 (1)
  240   ***           3.9815515213         108.3435249723      A2        A2 (4)
  241   793           3.9908513686         108.5965866831      B2        B2 (3)
  242    80           3.9967037087         108.7558369550      A1        A1 (1)
  243   ***           4.0094287448         109.1021027894      A2        A2 (4)
  244   461           4.0191701638         109.3671802769      B1        B1 (2)
  245    81           4.0605414033         110.4929489355      A1        A1 (1)
  246   462           4.0673192737         110.6773841664      B1        B1 (2)
  247   463           4.0869302155         111.2110250233      B1        B1 (2)
  248    82           4.1334389604         112.4765923129      A1        A1 (1)
  249   794           4.1555280043         113.0776657555      B2        B2 (3)
  250   ***           4.1750041922         113.6076397714      A2        A2 (4)
  251   795           4.2324319815         115.1703293619      B2        B2 (3)
  252    83           4.2395843517         115.3649552502      A1        A1 (1)
  253   464           4.2430326113         115.4587871654      B1        B1 (2)
  254   465           4.2730552026         116.2757434072      B1        B1 (2)
  255   796           4.3134147863         117.3739835134      B2        B2 (3)
  256   797           4.3267700256         117.7373980500      B2        B2 (3)
  257    84           4.3306115643         117.8419316324      A1        A1 (1)
  258   ***           4.3325762575         117.8953936527      A2        A2 (4)
  259    85           4.3566795577         118.5512777951      A1        A1 (1)
  260    86           4.4020899543         119.7869575086      A1        A1 (1)
  261   466           4.4028578214         119.8078522333      B1        B1 (2)
  262   798           4.4067989348         119.9150953827      B2        B2 (3)
  263   467           4.4377215799         120.7565433343      B1        B1 (2)
  264   ***           4.4474311872         121.0207551796      A2        A2 (4)
  265    87           4.5093116166         122.7046072694      A1        A1 (1)
  266   ***           4.5133700721         122.8150434570      A2        A2 (4)
  267   799           4.5332082788         123.3548685069      B2        B2 (3)
  268   468           4.5632000396         124.1709858095      B1        B1 (2)
  269    88           4.5987305055         125.1378189395      A1        A1 (1)
  270   469           4.6023419428         125.2360911434      B1        B1 (2)
  271   ***           4.6348329275         126.1202157840      A2        A2 (4)
  272    89           4.6576928516         126.7422659444      A1        A1 (1)
  273   470           4.6870472057         127.5410385271      B1        B1 (2)
  274    90           4.6920235902         127.6764528360      A1        A1 (1)
  275   ***           4.6999580598         127.8923607295      A2        A2 (4)
  276   800           4.7033999624         127.9860196609      B2        B2 (3)
  277   471           4.7098825787         128.1624206173      B1        B1 (2)
  278   801           4.7388549963         128.9508001810      B2        B2 (3)
  279    91           4.7525571353         129.3236543394      A1        A1 (1)
  280   ***           4.7724904381         129.8660670850      A2        A2 (4)
  281   802           4.7840067735         130.1794425016      B2        B2 (3)
  282   472           4.8048870965         130.7476249753      B1        B1 (2)
  283   ***           4.8793445054         132.7737140773      A2        A2 (4)
  284    92           4.8918323203         133.1135247973      A1        A1 (1)
  285   ***           4.8994641648         133.3211978426      A2        A2 (4)
  286    93           4.9923098226         135.8476566355      A1        A1 (1)
  287   803           5.0006222619         136.0738496062      B2        B2 (3)
  288   473           5.0239109156         136.7075660921      B1        B1 (2)
  289   ***           5.0271338680         136.7952670847      A2        A2 (4)
  290   474           5.0578275317         137.6304841373      B1        B1 (2)
  291    94           5.1156210441         139.2031255612      A1        A1 (1)
  292   804           5.1170697965         139.2425481173      B2        B2 (3)
  293   475           5.1231885390         139.4090475639      B1        B1 (2)
  294    95           5.1440554095         139.9768639777      A1        A1 (1)
  295   476           5.1906189181         141.2439214650      B1        B1 (2)
  296    96           5.2042907716         141.6159515119      A1        A1 (1)
  297   805           5.2679537756         143.3483099224      B2        B2 (3)
  298   806           5.2857772233         143.8333105898      B2        B2 (3)
  299   477           5.3146591647         144.6192281715      B1        B1 (2)
  300    97           5.3489047390         145.5510976222      A1        A1 (1)
  301   ***           5.3619225117         145.9053292264      A2        A2 (4)
  302   807           5.3744245741         146.2455276406      B2        B2 (3)
  303   ***           5.3822140782         146.4574908231      A2        A2 (4)
  304    98           5.4276653257         147.6942821432      A1        A1 (1)
  305   808           5.4473957853         148.2311752452      B2        B2 (3)
  306   478           5.4567510475         148.4857448727      B1        B1 (2)
  307   809           5.5119353742         149.9873867421      B2        B2 (3)
  308   ***           5.5379323619         150.6948007423      A2        A2 (4)
  309    99           5.5651821936         151.4363063598      A1        A1 (1)
  310   100           5.5782414669         151.7916672539      A1        A1 (1)
  311   479           5.6029612368         152.4643263890      B1        B1 (2)
  312   ***           5.6340114426         153.3092454441      A2        A2 (4)
  313   480           5.6746573026         154.4152755246      B1        B1 (2)
  314   810           5.6980394141         155.0515351256      B2        B2 (3)
  315   101           5.7356102484         156.0738895014      A1        A1 (1)
  316   811           5.7651420156         156.8774897410      B2        B2 (3)
  317   ***           5.7669479182         156.9266308500      A2        A2 (4)
  318   481           5.7707172537         157.0291996823      B1        B1 (2)
  319   102           5.7821372368         157.3399532215      A1        A1 (1)
  320   103           5.7921114905         157.6113664648      A1        A1 (1)
  321   482           5.7997609240         157.8195181318      B1        B1 (2)
  322   483           5.8540173800         159.2959113576      B1        B1 (2)
  323   812           5.8914176211         160.3136236574      B2        B2 (3)
  324   104           5.9020266006         160.6023086652      A1        A1 (1)
  325   ***           5.9150110486         160.9556334591      A2        A2 (4)
  326   105           5.9306197007         161.3803664746      A1        A1 (1)
  327   ***           5.9366803171         161.5452842318      A2        A2 (4)
  328   813           5.9627926767         162.2558376614      B2        B2 (3)
  329   ***           6.0067243673         163.4512797367      A2        A2 (4)
  330   106           6.0145522616         163.6642875697      A1        A1 (1)
  331   484           6.0229907785         163.8939112884      B1        B1 (2)
  332   814           6.0616327030         164.9454115124      B2        B2 (3)
  333   485           6.0692657471         165.1531172016      B1        B1 (2)
  334   107           6.1012272530         166.0228339932      A1        A1 (1)
  335   815           6.1462510039         167.2479925394      B2        B2 (3)
  336   108           6.1554737239         167.4989555103      A1        A1 (1)
  337   486           6.1940220213         168.5479080110      B1        B1 (2)
  338   109           6.2326656719         169.5994552031      A1        A1 (1)
  339   816           6.2654792294         170.4923574964      B2        B2 (3)
  340   ***           6.2958635867         171.3191578921      A2        A2 (4)
  341   487           6.3182409280         171.9280763055      B1        B1 (2)
  342   817           6.3340921083         172.3594088489      B2        B2 (3)
  343   488           6.3682755852         173.2895885448      B1        B1 (2)
  344   110           6.4214395179         174.7362527018      A1        A1 (1)
  345   ***           6.4222835285         174.7592193976      A2        A2 (4)
  346   818           6.4495706794         175.5017405228      B2        B2 (3)
  347   489           6.5160349569         177.3103254595      B1        B1 (2)
  348   111           6.5297394780         177.6832444389      A1        A1 (1)
  349   ***           6.5366501319         177.8712928895      A2        A2 (4)
  350   112           6.5869628015         179.2403702329      A1        A1 (1)
  351   819           6.6107669749         179.8881147217      B2        B2 (3)
  352   ***           6.6539450317         181.0630493794      A2        A2 (4)
  353   490           6.6592093584         181.2062989915      B1        B1 (2)
  354   113           6.6722380672         181.5608281816      A1        A1 (1)
  355   820           6.6786988360         181.7366346390      B2        B2 (3)
  356   114           6.7279283559         183.0762379798      A1        A1 (1)
  357   ***           6.7546442281         183.8032138202      A2        A2 (4)
  358   491           6.7730478946         184.3040030456      B1        B1 (2)
  359   115           6.8280288697         185.8001114396      A1        A1 (1)
  360   492           6.8337770140         185.9565263990      B1        B1 (2)
  361   821           6.8622986684         186.7326400701      B2        B2 (3)
  362   116           6.8915241353         187.5279054554      A1        A1 (1)
  363   822           6.9045910685         187.8834747857      B2        B2 (3)
  364   493           6.9292918909         188.5556183348      B1        B1 (2)
  365   ***           6.9515337477         189.1608500259      A2        A2 (4)
  366   ***           7.0149167515         190.8855892444      A2        A2 (4)
  367   823           7.0402579636         191.5751586811      B2        B2 (3)
  368   494           7.0587933588         192.0795324277      B1        B1 (2)
  369   824           7.0921996125         192.9885628061      B2        B2 (3)
  370   117           7.1005287088         193.2152090391      A1        A1 (1)
  371   ***           7.1112848128         193.5078975080      A2        A2 (4)
  372   495           7.1343620055         194.1358598456      B1        B1 (2)
  373   118           7.1506998915         194.5804363256      A1        A1 (1)
  374   825           7.1903369607         195.6590158124      B2        B2 (3)
  375   ***           7.2067322549         196.1051544497      A2        A2 (4)
  376   496           7.2235397368         196.5625092825      B1        B1 (2)
  377   497           7.2476591923         197.2188330330      B1        B1 (2)
  378   826           7.2495589214         197.2705272921      B2        B2 (3)
  379   119           7.2642350931         197.6698862271      A1        A1 (1)
  380   827           7.2674626533         197.7577126037      B2        B2 (3)
  381   498           7.2935708023         198.4681514569      B1        B1 (2)
  382   120           7.2990837216         198.6181656181      A1        A1 (1)
  383   ***           7.3025396135         198.7122052157      A2        A2 (4)
  384   499           7.3883115305         201.0461777362      B1        B1 (2)
  385   ***           7.4125301472         201.7051997993      A2        A2 (4)
  386   500           7.4360240140         202.3445004178      B1        B1 (2)
  387   828           7.4365734094         202.3594502247      B2        B2 (3)
  388   121           7.4568030043         202.9099254882      A1        A1 (1)
  389   829           7.4750907695         203.4075608792      B2        B2 (3)
  390   ***           7.4786322547         203.5039295895      A2        A2 (4)
  391   122           7.5034648961         204.1796601161      A1        A1 (1)
  392   123           7.5689004921         205.9602532065      A1        A1 (1)
  393   501           7.6234569780         207.4448106629      B1        B1 (2)
  394   ***           7.6437309373         207.9964931420      A2        A2 (4)
  395   830           7.6541697904         208.2805487758      B2        B2 (3)
  396   124           7.7037619797         209.6300208507      A1        A1 (1)
  397   125           7.7384243369         210.5732315442      A1        A1 (1)
  398   831           7.7418389731         210.6661485176      B2        B2 (3)
  399   ***           7.7691383507         211.4090023496      A2        A2 (4)
  400   126           7.7736732978         211.5324045333      A1        A1 (1)
  401   502           7.7847898375         211.8349009569      B1        B1 (2)
  402   127           7.8431749704         213.4236411927      A1        A1 (1)
  403   503           7.8979075387         214.9129900926      B1        B1 (2)
  404   ***           7.9069526965         215.1591213512      A2        A2 (4)
  405   832           7.9071241644         215.1637872300      B2        B2 (3)
  406   128           7.9205314444         215.5286178654      A1        A1 (1)
  407   504           7.9485395589         216.2907574081      B1        B1 (2)
  408   ***           7.9573597055         216.5307657981      A2        A2 (4)
  409   129           7.9953791003         217.5653261262      A1        A1 (1)
  410   ***           8.0098371893         217.9587507292      A2        A2 (4)
  411   833           8.0333068767         218.5973933920      B2        B2 (3)
  412   505           8.0381620910         218.7295104892      B1        B1 (2)
  413   506           8.0995619925         220.4002867487      B1        B1 (2)
  414   ***           8.1708010688         222.3388005689      A2        A2 (4)
  415   130           8.1769935945         222.5073077591      A1        A1 (1)
  416   ***           8.2157454593         223.5617996086      A2        A2 (4)
  417   834           8.2547322195         224.6226832904      B2        B2 (3)
  418   507           8.2837447205         225.4121535760      B1        B1 (2)
  419   835           8.3262976806         226.5700784884      B2        B2 (3)
  420   131           8.3301996996         226.6762578239      A1        A1 (1)
  421   508           8.3682920857         227.7128043468      B1        B1 (2)
  422   ***           8.4535108383         230.0317244965      A2        A2 (4)
  423   132           8.4574823598         230.1397950902      A1        A1 (1)
  424   509           8.4654088593         230.3554861090      B1        B1 (2)
  425   133           8.5130091254         231.6507551991      A1        A1 (1)
  426   836           8.5862307079         233.6432157523      B2        B2 (3)
  427   510           8.5905305861         233.7602213885      B1        B1 (2)
  428   ***           8.5953221765         233.8906071901      A2        A2 (4)
  429   134           8.6214543050         234.6016985593      A1        A1 (1)
  430   837           8.6743174166         236.0401769576      B2        B2 (3)
  431   511           8.6886403206         236.4299229875      B1        B1 (2)
  432   135           8.7125114429         237.0794892486      A1        A1 (1)
  433   838           8.7677812887         238.5834582137      B2        B2 (3)
  434   136           8.7805804496         238.9317410886      A1        A1 (1)
  435   137           8.8180821934         239.9522154177      A1        A1 (1)
  436   ***           8.8265087599         240.1815139480      A2        A2 (4)
  437   512           8.8395301791         240.5358447800      B1        B1 (2)
  438   138           8.9264870093         242.9020604247      A1        A1 (1)
  439   839           8.9415999000         243.3133030889      B2        B2 (3)
  440   513           8.9509004076         243.5663827670      B1        B1 (2)
  441   514           8.9761761720         244.2541712829      B1        B1 (2)
  442   840           8.9805106529         244.3721185046      B2        B2 (3)
  443   ***           9.0255107831         245.5966342992      A2        A2 (4)
  444   139           9.0340574119         245.8291998927      A1        A1 (1)
  445   515           9.0566309994         246.4434584380      B1        B1 (2)
  446   841           9.1442446154         248.8275461318      B2        B2 (3)
  447   140           9.1547037631         249.1121540106      A1        A1 (1)
  448   141           9.1667728466         249.4405704704      A1        A1 (1)
  449   842           9.1742239717         249.6433258914      B2        B2 (3)
  450   ***           9.1883196881         250.0268898339      A2        A2 (4)
  451   516           9.2049767363         250.4801511603      B1        B1 (2)
  452   517           9.2131086522         250.7014318418      B1        B1 (2)
  453   518           9.2584738768         251.9358823606      B1        B1 (2)
  454   142           9.2748346343         252.3810812044      A1        A1 (1)
  455   143           9.2938410369         252.8982717129      A1        A1 (1)
  456   843           9.3002456730         253.0725507222      B2        B2 (3)
  457   ***           9.3048518225         253.1978904229      A2        A2 (4)
  458   ***           9.3218593067         253.6606875961      A2        A2 (4)
  459   519           9.3460502454         254.3189565041      B1        B1 (2)
  460   844           9.4156192476         256.2120252943      B2        B2 (3)
  461   ***           9.4157403992         256.2153219969      A2        A2 (4)
  462   ***           9.4589903182         257.3922121261      A2        A2 (4)
  463   144           9.4636356631         257.5186183856      A1        A1 (1)
  464   845           9.4680269342         257.6381109482      B2        B2 (3)
  465   520           9.4929405065         258.3160437155      B1        B1 (2)
  466   846           9.5111286486         258.8109682234      B2        B2 (3)
  467   145           9.5289591302         259.2961602948      A1        A1 (1)
  468   ***           9.5612703673         260.1753937562      A2        A2 (4)
  469   521           9.5637539805         260.2429763063      B1        B1 (2)
  470   146           9.6091496681         261.4782557660      A1        A1 (1)
  471   847           9.6276227307         261.9809333549      B2        B2 (3)
  472   ***           9.6319545384         262.0988078366      A2        A2 (4)
  473   522           9.6485803225         262.5512184210      B1        B1 (2)
  474   147           9.6642585775         262.9778454304      A1        A1 (1)
  475   523           9.7425478479         265.1082047827      B1        B1 (2)
  476   148           9.7470155236         265.2297764191      A1        A1 (1)
  477   848           9.8099425684         266.9421083619      B2        B2 (3)
  478   ***           9.8177577871         267.1547712735      A2        A2 (4)
  479   149           9.8516926958         268.0781870846      A1        A1 (1)
  480   524           9.8552916525         268.1761196751      B1        B1 (2)
  481   ***           9.8858295525         269.0070981789      A2        A2 (4)
  482   849           9.9328638203         270.2869656743      B2        B2 (3)
  483   ***           9.9392639384         270.4611217410      A2        A2 (4)
  484   850           9.9642366504         271.1406637830      B2        B2 (3)
  485   525          10.0011756508         272.1458250845      B1        B1 (2)
  486   526          10.0583001566         273.7002619137      B1        B1 (2)
  487   851          10.0759975304         274.1818319383      B2        B2 (3)
  488   150          10.1332649720         275.7401582467      A1        A1 (1)
  489   852          10.1640720190         276.5784606154      B2        B2 (3)
  490   ***          10.1723701940         276.8042654359      A2        A2 (4)
  491   151          10.1869052975         277.1997857088      A1        A1 (1)
  492   527          10.2355047107         278.5222429765      B1        B1 (2)
  493   152          10.2999495444         280.2758760520      A1        A1 (1)
  494   ***          10.3502518428         281.6446711798      A2        A2 (4)
  495   153          10.3889149961         282.6967490680      A1        A1 (1)
  496   ***          10.4216214845         283.5867378648      A2        A2 (4)
  497   528          10.4233371199         283.6334226774      B1        B1 (2)
  498   154          10.4238513600         283.6474158621      A1        A1 (1)
  499   853          10.4455719098         284.2384620704      B2        B2 (3)
  500   155          10.4782585954         285.1279120037      A1        A1 (1)
  501   529          10.5342133761         286.6505189948      B1        B1 (2)
  502   ***          10.5390015580         286.7808120487      A2        A2 (4)
  503   530          10.5770159174         287.8152353557      B1        B1 (2)
  504   854          10.5864871047         288.0729594646      B2        B2 (3)
  505   855          10.6610022650         290.1006200611      B2        B2 (3)
  506   ***          10.6642523318         290.1890588758      A2        A2 (4)
  507   156          10.7315394424         292.0200342389      A1        A1 (1)
  508   531          10.7463663371         292.4234945555      B1        B1 (2)
  509   157          10.7758400024         293.2255137626      A1        A1 (1)
  510   532          10.8546439234         295.3698774703      B1        B1 (2)
  511   ***          10.8677332446         295.7260560089      A2        A2 (4)
  512   856          10.8797139016         296.0520662582      B2        B2 (3)
  513   158          10.9031477421         296.6897334785      A1        A1 (1)
  514   857          11.0243322201         299.9873307703      B2        B2 (3)
  515   159          11.0959365032         301.9357823698      A1        A1 (1)
  516   858          11.0962560270         301.9444770556      B2        B2 (3)
  517   533          11.1018672192         302.0971653583      B1        B1 (2)
  518   ***          11.1541696988         303.5203881838      A2        A2 (4)
  519   534          11.1615887089         303.7222697108      B1        B1 (2)
  520   859          11.2065911566         304.9468485683      B2        B2 (3)
  521   160          11.2977061917         307.4262147234      A1        A1 (1)
  522   860          11.2986631954         307.4522561162      B2        B2 (3)
  523   161          11.3719127656         309.4454782555      A1        A1 (1)
  524   535          11.3737560142         309.4956356013      B1        B1 (2)
  525   ***          11.3801436311         309.6694514928      A2        A2 (4)
  526   861          11.4507787982         311.5915321059      B2        B2 (3)
  527   162          11.4567303252         311.7534813895      A1        A1 (1)
  528   ***          11.5516870520         314.3373852895      A2        A2 (4)
  529   536          11.5704981125         314.8492602672      B1        B1 (2)
  530   862          11.5935381466         315.4762114707      B2        B2 (3)
  531   537          11.6209331173         316.2216665196      B1        B1 (2)
  532   ***          11.6494775450         316.9983998878      A2        A2 (4)
  533   163          11.6692988681         317.5377655104      A1        A1 (1)
  534   538          11.7769988426         320.4684308070      B1        B1 (2)
  535   ***          11.7872470786         320.7472994866      A2        A2 (4)
  536   164          11.7896543117         320.8128036303      A1        A1 (1)
  537   863          11.8063570042         321.2673069982      B2        B2 (3)
  538   165          11.8436791949         322.2828954385      A1        A1 (1)
  539   539          11.8963484988         323.7161000621      B1        B1 (2)
  540   ***          11.9299636909         324.6308159403      A2        A2 (4)
  541   ***          11.9917526943         326.3121802036      A2        A2 (4)
  542   166          12.0072400485         326.7336125352      A1        A1 (1)
  543   540          12.0185173435         327.0404833337      B1        B1 (2)
  544   ***          12.0399436159         327.6235218456      A2        A2 (4)
  545   167          12.0406283846         327.6421553502      A1        A1 (1)
  546   541          12.0471131363         327.8186144152      B1        B1 (2)
  547   864          12.0756249693         328.5944608333      B2        B2 (3)
  548   865          12.1303569297         330.0837931941      B2        B2 (3)
  549   168          12.1680679235         331.1099615029      A1        A1 (1)
  550   542          12.2350553185         332.9327811929      B1        B1 (2)
  551   169          12.3056716821         334.8543501375      A1        A1 (1)
  552   866          12.3253147801         335.3888660069      B2        B2 (3)
  553   170          12.3995875639         337.4099312019      A1        A1 (1)
  554   543          12.4508080166         338.8037105797      B1        B1 (2)
  555   171          12.4594563925         339.0390448516      A1        A1 (1)
  556   ***          12.5017073414         340.1887516205      A2        A2 (4)
  557   ***          12.5565405681         341.6808395755      A2        A2 (4)
  558   867          12.5709475384         342.0728731696      B2        B2 (3)
  559   172          12.5760406536         342.2114638790      A1        A1 (1)
  560   868          12.6053515020         343.0090526124      B2        B2 (3)
  561   544          12.6420391344         344.0073738440      B1        B1 (2)
  562   869          12.7007338396         345.6045379715      B2        B2 (3)
  563   545          12.7120806680         345.9133008695      B1        B1 (2)
  564   173          12.7721189668         347.5470260366      A1        A1 (1)
  565   ***          12.7770948789         347.6824274880      A2        A2 (4)
  566   546          12.7809612668         347.7876372503      B1        B1 (2)
  567   174          12.8458226957         349.5526064618      A1        A1 (1)
  568   547          12.8653911185         350.0850903177      B1        B1 (2)
  569   870          12.8854848584         350.6318687775      B2        B2 (3)
  570   ***          12.9034544284         351.1208456351      A2        A2 (4)
  571   175          12.9590373130         352.6333328201      A1        A1 (1)
  572   548          13.0294780020         354.5501214137      B1        B1 (2)
  573   871          13.0427295442         354.9107142096      B2        B2 (3)
  574   872          13.1035047990         356.5644929705      B2        B2 (3)
  575   549          13.2307286156         360.0264290192      B1        B1 (2)
  576   176          13.2602096857         360.8286497211      A1        A1 (1)
  577   177          13.2639633396         360.9307918368      A1        A1 (1)
  578   ***          13.3477119392         363.2097070912      A2        A2 (4)
  579   873          13.4176584157         365.1130474791      B2        B2 (3)
  580   178          13.4456964597         365.8760014447      A1        A1 (1)
  581   ***          13.4546911736         366.1207600547      A2        A2 (4)
  582   550          13.4563437711         366.1657295177      B1        B1 (2)
  583   874          13.4609946366         366.2922860007      B2        B2 (3)
  584   551          13.5697996295         369.2530203789      B1        B1 (2)
  585   ***          13.5826240962         369.6019918599      A2        A2 (4)
  586   179          13.6242224060         370.7339394168      A1        A1 (1)
  587   180          13.6546937249         371.5631061591      A1        A1 (1)
  588   875          13.7470365789         374.0758829622      B2        B2 (3)
  589   552          13.7553807523         374.3029394637      B1        B1 (2)
  590   ***          13.7818222554         375.0224493433      A2        A2 (4)
  591   181          13.8476266064         376.8130767672      A1        A1 (1)
  592   876          13.8890433363         377.9400832841      B2        B2 (3)
  593   553          13.9592203894         379.8496979823      B1        B1 (2)
  594   182          14.0285508742         381.7362763854      A1        A1 (1)
  595   ***          14.0294216087         381.7599702736      A2        A2 (4)
  596   877          14.0468554455         382.2343690915      B2        B2 (3)
  597   183          14.0690193994         382.8374809386      A1        A1 (1)
  598   554          14.0986740622         383.6444253395      B1        B1 (2)
  599   878          14.1113934850         383.9905384282      B2        B2 (3)
  600   ***          14.1766388028         385.7659537859      A2        A2 (4)
  601   879          14.2541838876         387.8760628199      B2        B2 (3)
  602   555          14.2922655053         388.9123163183      B1        B1 (2)
  603   ***          14.3236085658         389.7652043565      A2        A2 (4)
  604   556          14.3306533361         389.9569023022      B1        B1 (2)
  605   184          14.3347832146         390.0692820091      A1        A1 (1)
  606   557          14.3848876989         391.4326943396      B1        B1 (2)
  607   185          14.4118429837         392.1661849300      A1        A1 (1)
  608   880          14.4129713524         392.1968894021      B2        B2 (3)
  609   186          14.4585825335         393.4380327394      A1        A1 (1)
  610   ***          14.5280999886         395.3296988640      A2        A2 (4)
  611   881          14.6081839000         397.5088928806      B2        B2 (3)
  612   558          14.6130718219         397.6418999964      B1        B1 (2)
  613   ***          14.6328185733         398.1792364217      A2        A2 (4)
  614   187          14.6748368129         399.3226108479      A1        A1 (1)
  615   559          14.6795236325         399.4501456921      B1        B1 (2)
  616   882          14.7164453037         400.4548354430      B2        B2 (3)
  617   560          14.7921661024         402.5153031297      B1        B1 (2)
  618   ***          14.8010688730         402.7575598334      A2        A2 (4)
  619   ***          14.8067534625         402.9122453773      A2        A2 (4)
  620   188          14.8103211163         403.0093261732      A1        A1 (1)
  621   189          14.8754206030         404.7807732639      A1        A1 (1)
  622   561          14.8922003752         405.2373740783      B1        B1 (2)
  623   883          14.9431986124         406.6251066657      B2        B2 (3)
  624   ***          14.9825376082         407.6955751625      A2        A2 (4)
  625   562          15.0221181406         408.7726162033      B1        B1 (2)
  626   ***          15.0700483322         410.0768630228      A2        A2 (4)
  627   563          15.0787778201         410.3144044674      B1        B1 (2)
  628   190          15.1093548175         411.1464468650      A1        A1 (1)
  629   884          15.1159722025         411.3265150652      B2        B2 (3)
  630   885          15.1454971519         412.1299297830      B2        B2 (3)
  631   191          15.2421190592         414.7591455471      A1        A1 (1)
  632   192          15.3010096967         416.3616412640      A1        A1 (1)
  633   564          15.3729638682         418.3196138119      B1        B1 (2)
  634   193          15.3784947675         418.4701172338      A1        A1 (1)
  635   ***          15.4005883642         419.0713145642      A2        A2 (4)
  636   565          15.4023370199         419.1188979052      B1        B1 (2)
  637   194          15.4070080366         419.2460027321      A1        A1 (1)
  638   886          15.4252409128         419.7421445154      B2        B2 (3)
  639   566          15.5707864584         423.7026401582      B1        B1 (2)
  640   887          15.6021072645         424.5549226223      B2        B2 (3)
  641   567          15.6515055259         425.8991176537      B1        B1 (2)
  642   ***          15.6963416768         427.1191713440      A2        A2 (4)
  643   ***          15.7225791158         427.8331283580      A2        A2 (4)
  644   195          15.7387758344         428.2738634754      A1        A1 (1)
  645   568          15.8043804963         430.0590570837      B1        B1 (2)
  646   888          15.8185221244         430.4438703495      B2        B2 (3)
  647   196          15.8353602211         430.9020582535      A1        A1 (1)
  648   569          15.8785165737         432.0764023105      B1        B1 (2)
  649   889          15.9860695365         435.0030672161      B2        B2 (3)
  650   197          16.0016053357         435.4258178063      A1        A1 (1)
  651   ***          16.0455475725         436.6215468580      A2        A2 (4)
  652   ***          16.0997332557         438.0960142594      A2        A2 (4)
  653   570          16.1611624758         439.7675883181      B1        B1 (2)
  654   ***          16.2882914330         443.2269431131      A2        A2 (4)
  655   198          16.3541652157         445.0194598719      A1        A1 (1)
  656   199          16.3598008946         445.1728144917      A1        A1 (1)
  657   890          16.3752890444         445.5942684732      B2        B2 (3)
  658   ***          16.3891668635         445.9719031299      A2        A2 (4)
  659   571          16.4250557472         446.9484893042      B1        B1 (2)
  660   200          16.4477495012         447.5660177456      A1        A1 (1)
  661   891          16.5093879317         449.2432847084      B2        B2 (3)
  662   892          16.6661903530         453.5100955129      B2        B2 (3)
  663   572          16.6805201428         453.9000289161      B1        B1 (2)
  664   573          16.7448533707         455.6506250478      B1        B1 (2)
  665   201          16.7788379748         456.5753931379      A1        A1 (1)
  666   ***          16.9436439037         461.0599904576      A2        A2 (4)
  667   202          16.9463736343         461.1342702029      A1        A1 (1)
  668   ***          16.9765074375         461.9542526754      A2        A2 (4)
  669   203          17.0129532784         462.9459944251      A1        A1 (1)
  670   893          17.0277505669         463.3486491148      B2        B2 (3)
  671   204          17.0512353965         463.9877038176      A1        A1 (1)
  672   894          17.0512472350         463.9880259609      B2        B2 (3)
  673   574          17.0513068329         463.9896477017      B1        B1 (2)
  674   ***          17.0598392052         464.2218253553      A2        A2 (4)
  675   205          17.0615190755         464.2675369494      A1        A1 (1)
  676   575          17.1141736381         465.7003404414      B1        B1 (2)
  677   895          17.1244364114         465.9796046992      B2        B2 (3)
  678   576          17.1326680598         466.2035992403      B1        B1 (2)
  679   ***          17.1338160574         466.2348378429      A2        A2 (4)
  680   206          17.1761966337         467.3880719535      A1        A1 (1)
  681   577          17.2216582263         468.6251447802      B1        B1 (2)
  682   578          17.2516048715         469.4400344225      B1        B1 (2)
  683   ***          17.3924077648         473.2714759375      A2        A2 (4)
  684   896          17.4620491347         475.1665139546      B2        B2 (3)
  685   207          17.4669232362         475.2991449988      A1        A1 (1)
  686   897          17.5455723584         477.4392964160      B2        B2 (3)
  687   208          17.5949280385         478.7823327503      A1        A1 (1)
  688   898          17.5995395601         478.9078186344      B2        B2 (3)
  689   579          17.6053669371         479.0663896238      B1        B1 (2)
  690   209          17.7375679657         482.6637624977      A1        A1 (1)
  691   ***          17.7388089473         482.6975313242      A2        A2 (4)
  692   ***          17.7790693537         483.7930726780      A2        A2 (4)
  693   580          17.8719070952         486.3193160576      B1        B1 (2)
  694   210          17.8739416790         486.3746798976      A1        A1 (1)
  695   899          17.9069236685         487.2721654582      B2        B2 (3)
  696   581          17.9708289193         489.0111157394      B1        B1 (2)
  697   211          17.9844144318         489.3807963291      A1        A1 (1)
  698   900          17.9959895302         489.6957707696      B2        B2 (3)
  699   ***          18.0042859776         489.9215285800      A2        A2 (4)
  700   582          18.0430656457         490.9767769977      B1        B1 (2)
  701   212          18.2109395237         495.5448574549      A1        A1 (1)
  702   901          18.2257949525         495.9490942232      B2        B2 (3)
  703   ***          18.2954586719         497.8447404010      A2        A2 (4)
  704   583          18.3625415168         499.6701574112      B1        B1 (2)
  705   213          18.3751360087         500.0128709610      A1        A1 (1)
  706   902          18.4043092672         500.8067156822      B2        B2 (3)
  707   ***          18.4981154623         503.3593120234      A2        A2 (4)
  708   584          18.6772752931         508.2344988672      B1        B1 (2)
  709   903          18.6952797966         508.7244263144      B2        B2 (3)
  710   214          18.7159355126         509.2864969225      A1        A1 (1)
  711   215          18.8470812750         512.8551545446      A1        A1 (1)
  712   904          18.8493138957         512.9159072417      B2        B2 (3)
  713   585          18.9699874479         516.1996015390      B1        B1 (2)
  714   905          19.0170974487         517.4815298305      B2        B2 (3)
  715   216          19.0377229191         518.0427774137      A1        A1 (1)
  716   ***          19.0481720904         518.3271138207      A2        A2 (4)
  717   586          19.1760063687         521.8056613804      B1        B1 (2)
  718   217          19.2005542272         522.4736425681      A1        A1 (1)
  719   ***          19.2103768980         522.7409310290      A2        A2 (4)
  720   587          19.2163717782         522.9040600147      B1        B1 (2)
  721   218          19.2626336812         524.1629103925      A1        A1 (1)
  722   588          19.2668162855         524.2767248424      B1        B1 (2)
  723   219          19.3299652476         525.9950954618      A1        A1 (1)
  724   ***          19.3584773568         526.7709493958      A2        A2 (4)
  725   589          19.4526230580         529.3327841682      B1        B1 (2)
  726   906          19.5021204740         530.6796773302      B2        B2 (3)
  727   220          19.5857287033         532.9547729135      A1        A1 (1)
  728   ***          19.5901096487         533.0739844981      A2        A2 (4)
  729   907          19.6025412894         533.4122666402      B2        B2 (3)
  730   221          19.7340616980         536.9911189048      A1        A1 (1)
  731   590          19.7372895963         537.0789544814      B1        B1 (2)
  732   908          19.7416507582         537.1976277304      B2        B2 (3)
  733   ***          19.8226201495         539.4009168795      A2        A2 (4)
  734   591          19.8728247881         540.7670545498      B1        B1 (2)
  735   222          19.9714928212         543.4519482284      A1        A1 (1)
  736   909          19.9914889092         543.9960694451      B2        B2 (3)
  737   ***          19.9946269554         544.0814600236      A2        A2 (4)
  738   ***          20.0096731253         544.4908871204      A2        A2 (4)
  739   223          20.0097758601         544.4936826781      A1        A1 (1)
  740   910          20.0471970533         545.5119651124      B2        B2 (3)
  741   592          20.0576711984         545.7969810919      B1        B1 (2)
  742   224          20.0990459586         546.9228455525      A1        A1 (1)
  743   ***          20.1115677739         547.2635814719      A2        A2 (4)
  744   911          20.1199480948         547.4916215970      B2        B2 (3)
  745   593          20.1515258012         548.3508946727      B1        B1 (2)
  746   912          20.1839561664         549.2333697734      B2        B2 (3)
  747   225          20.2045902188         549.7948508829      A1        A1 (1)
  748   226          20.2381110725         550.7069996868      A1        A1 (1)
  749   ***          20.2617128803         551.3492375268      A2        A2 (4)
  750   594          20.2856239826         551.9998916977      B1        B1 (2)
  751   595          20.3298385179         553.2030303720      B1        B1 (2)
  752   913          20.3393838234         553.4627713393      B2        B2 (3)
  753   ***          20.4587289583         556.7103175601      A2        A2 (4)
  754   ***          20.4870314988         557.4804688422      A2        A2 (4)
  755   227          20.4887251621         557.5265557643      A1        A1 (1)
  756   596          20.5181317778         558.3267504573      B1        B1 (2)
  757   914          20.5196797287         558.3688723419      B2        B2 (3)
  758   ***          20.6207565343         561.1193120522      A2        A2 (4)
  759   915          20.7190166440         563.7931055697      B2        B2 (3)
  760   228          20.8283413053         566.7679808438      A1        A1 (1)
  761   ***          20.8519659062         567.4108389177      A2        A2 (4)
  762   229          20.9181991732         569.2131377393      A1        A1 (1)
  763   916          20.9769103004         570.8107487316      B2        B2 (3)
  764   917          21.0214182982         572.0218729230      B2        B2 (3)
  765   597          21.0610099551         573.0992166789      B1        B1 (2)
  766   230          21.0780554207         573.5630473792      A1        A1 (1)
  767   ***          21.0797247348         573.6084717256      A2        A2 (4)
  768   ***          21.1338372112         575.0809470685      A2        A2 (4)
  769   598          21.1820517393         576.3929310774      B1        B1 (2)
  770   231          21.2323953157         577.7628494356      A1        A1 (1)
  771   918          21.2523986905         578.3071689370      B2        B2 (3)
  772   ***          21.2605891354         578.5300422740      A2        A2 (4)
  773   232          21.3135803294         579.9720059696      A1        A1 (1)
  774   919          21.3613662564         581.2723271508      B2        B2 (3)
  775   920          21.4290071057         583.1129282338      B2        B2 (3)
  776   599          21.4309024291         583.1645026062      B1        B1 (2)
  777   ***          21.4773909119         584.4295185352      A2        A2 (4)
  778   233          21.4786972499         584.4650657982      A1        A1 (1)
  779   600          21.5127737799         585.3923353232      B1        B1 (2)
  780   921          21.5341254584         585.9733440329      B2        B2 (3)
  781   234          21.5384001109         586.0896632405      A1        A1 (1)
  782   ***          21.5603155054         586.6860114428      A2        A2 (4)
  783   601          21.5648691064         586.8099212238      B1        B1 (2)
  784   922          21.5853340540         587.3668007614      B2        B2 (3)
  785   ***          21.6392116766         588.8328854067      A2        A2 (4)
  786   602          21.6421402502         588.9125759450      B1        B1 (2)
  787   ***          21.6479417490         589.0704427519      A2        A2 (4)
  788   603          21.6526846302         589.1995031130      B1        B1 (2)
  789   604          21.6816317335         589.9871938386      B1        B1 (2)
  790   235          21.6817856819         589.9913829878      A1        A1 (1)
  791   236          21.7040093391         590.5961194442      A1        A1 (1)
  792   923          21.7888225059         592.9040030415      B2        B2 (3)
  793   237          21.7997735872         593.2019971135      A1        A1 (1)
  794   605          21.8452229774         594.4387378955      B1        B1 (2)
  795   238          21.9693091893         597.8152953845      A1        A1 (1)
  796   606          21.9786673935         598.0699450667      B1        B1 (2)
  797   607          22.0382604296         599.6915540196      B1        B1 (2)
  798   924          22.1905280990         603.8349679510      B2        B2 (3)
  799   ***          22.1930730887         603.9042206397      A2        A2 (4)
  800   925          22.2342230005         605.0239666675      B2        B2 (3)
  801   239          22.2813106611         606.3052870545      A1        A1 (1)
  802   ***          22.3244127073         607.4781533578      A2        A2 (4)
  803   608          22.3468686295         608.0892100655      B1        B1 (2)
  804   240          22.4396740309         610.6145734247      A1        A1 (1)
  805   926          22.5650067536         614.0250501954      B2        B2 (3)
  806   609          22.5814886297         614.4735448451      B1        B1 (2)
  807   ***          22.6529942170         616.4193107957      A2        A2 (4)
  808   241          22.6611575588         616.6414466212      A1        A1 (1)
  809   ***          22.7380831353         618.7346979745      A2        A2 (4)
  810   927          22.7458632875         618.9464066799      B2        B2 (3)
  811   610          22.7620239948         619.3861618817      B1        B1 (2)
  812   242          22.9015215102         623.1820822573      A1        A1 (1)
  813   611          23.1819436264         630.8127559749      B1        B1 (2)
  814   928          23.2279678028         632.0651374840      B2        B2 (3)
  815   243          23.2404963483         632.4060565402      A1        A1 (1)
  816   244          23.3230315836         634.6519544721      A1        A1 (1)
  817   ***          23.3457497320         635.2701467186      A2        A2 (4)
  818   929          23.4506038742         638.1233729825      B2        B2 (3)
  819   ***          23.5198094180         640.0065515676      A2        A2 (4)
  820   245          23.5331058838         640.3683667979      A1        A1 (1)
  821   612          23.5558248690         640.9865818124      B1        B1 (2)
  822   930          23.5841300685         641.7568054503      B2        B2 (3)
  823   613          23.7193729472         645.4369512738      B1        B1 (2)
  824   246          23.7951382160         647.4986290529      A1        A1 (1)
  825   ***          23.8197450960         648.1682162983      A2        A2 (4)
  826   931          23.8326539522         648.5194841332      B2        B2 (3)
  827   614          23.8450045908         648.8555620956      B1        B1 (2)
  828   ***          23.8737544138         649.6378845505      A2        A2 (4)
  829   247          23.9306465824         651.1859991628      A1        A1 (1)
  830   248          23.9648459676         652.1166117453      A1        A1 (1)
  831   615          24.0085354065         653.3054618180      B1        B1 (2)
  832   932          24.0286376499         653.8524716713      B2        B2 (3)
  833   616          24.0592829430         654.6863724898      B1        B1 (2)
  834   ***          24.1237400806         656.4403403746      A2        A2 (4)
  835   617          24.1536345106         657.2538091719      B1        B1 (2)
  836   ***          24.1665628501         657.6056071740      A2        A2 (4)
  837   933          24.1764335487         657.8742025383      B2        B2 (3)
  838   249          24.1794449185         657.9561460770      A1        A1 (1)
  839   250          24.3899216905         663.6835102155      A1        A1 (1)
  840   618          24.6100966709         669.6747760223      B1        B1 (2)
  841   934          24.6184018014         669.9007701141      B2        B2 (3)
  842   ***          24.8442022822         676.0451135687      A2        A2 (4)
  843   251          25.5007485581         693.9106460012      A1        A1 (1)
  844   619          25.5270002752         694.6249915405      B1        B1 (2)
  845   252          25.5484850204         695.2096211780      A1        A1 (1)
  846   935          25.6294579335         697.4130061626      B2        B2 (3)
  847   253          25.6301313766         697.4313314799      A1        A1 (1)
  848   620          25.7529939616         700.7745923857      B1        B1 (2)
  849   621          25.7804333267         701.5212554712      B1        B1 (2)
  850   936          25.7819063266         701.5613378355      B2        B2 (3)
  851   ***          25.8320353902         702.9254190063      A2        A2 (4)
  852   937          25.8658914777         703.8466899819      B2        B2 (3)
  853   254          25.8982227765         704.7264693490      A1        A1 (1)
  854   ***          25.9163699463         705.2202789455      A2        A2 (4)
  855   622          25.9443979279         705.9829590984      B1        B1 (2)
  856   938          25.9447818169         705.9934052491      B2        B2 (3)
  857   ***          26.0997322428         710.2098206964      A2        A2 (4)
  858   939          26.1150387444         710.6263317804      B2        B2 (3)
  859   623          26.1557862481         711.7351277257      B1        B1 (2)
  860   255          26.1645524964         711.9736694679      A1        A1 (1)
  861   256          26.1787248123         712.3593177894      A1        A1 (1)
  862   ***          26.1850151766         712.5304873052      A2        A2 (4)
  863   ***          26.2631332786         714.6561889295      A2        A2 (4)
  864   940          26.4520460323         719.7967662998      B2        B2 (3)
  865   624          26.4932974294         720.9192738827      B1        B1 (2)
  866   257          26.5395704919         722.1784279264      A1        A1 (1)
  867   258          26.7287259469         727.3256095355      A1        A1 (1)
  868   941          26.7576651641         728.1130856704      B2        B2 (3)
  869   625          26.7706167377         728.4655159035      B1        B1 (2)
  870   942          26.8220975705         729.8663805833      B2        B2 (3)
  871   ***          26.8304893319         730.0947320197      A2        A2 (4)
  872   626          26.8444238918         730.4739106710      B1        B1 (2)
  873   943          26.9391232320         733.0508107255      B2        B2 (3)
  874   627          26.9776374816         734.0988367378      B1        B1 (2)
  875   ***          27.0916984828         737.2025943714      A2        A2 (4)
  876   259          27.1247239875         738.1012640428      A1        A1 (1)
  877   ***          27.1402119207         738.5227121325      A2        A2 (4)
  878   628          27.1436235476         738.6155472203      B1        B1 (2)
  879   260          27.2480496614         741.4571262399      A1        A1 (1)
  880   261          27.3261727683         743.5829640538      A1        A1 (1)
  881   944          27.3398607056         743.9554317625      B2        B2 (3)
  882   ***          27.4613008175         747.2599852071      A2        A2 (4)
  883   629          27.6043929526         751.1537201578      B1        B1 (2)
  884   945          27.6565697024         752.5735217020      B2        B2 (3)
  885   262          27.6830971370         753.2953698948      A1        A1 (1)
  886   ***          27.7982498506         756.4288345328      A2        A2 (4)
  887   946          27.9185158417         759.7014385276      B2        B2 (3)
  888   263          28.0027699839         761.9941102929      A1        A1 (1)
  889   630          28.0788212111         764.0635693966      B1        B1 (2)
  890   947          28.1412524234         765.7624090503      B2        B2 (3)
  891   631          28.1607043650         766.2917232911      B1        B1 (2)
  892   632          28.4165134684         773.2526428786      B1        B1 (2)
  893   633          28.7144337975         781.3594671765      B1        B1 (2)
  894   264          29.3107841729         797.5869858827      A1        A1 (1)
  895   265          29.5206059328         803.2965262390      A1        A1 (1)
  896   ***          29.6476454813         806.7534480985      A2        A2 (4)
  897   266          30.0827508609         818.5932674027      A1        A1 (1)
  898   267          30.6077292149         832.8786546689      A1        A1 (1)
  899   948          30.6398563568         833.7528786472      B2        B2 (3)
  900   634          30.8570052827         839.6618013224      B1        B1 (2)
  901   268          31.0736138543         845.5560202133      A1        A1 (1)
  902   949          31.0837951770         845.8330680872      B2        B2 (3)
  903   ***          31.1020536859         846.3299073747      A2        A2 (4)
  904   269          31.1138345027         846.6504796960      A1        A1 (1)
  905   635          31.2175867143         849.4737209066      B1        B1 (2)
  906   ***          31.4109852078         854.7363614600      A2        A2 (4)
  907   950          31.4660663762         856.2351962539      B2        B2 (3)
  908   636          31.5064315383         857.3335881555      B1        B1 (2)
  909   637          31.5270450791         857.8945111166      B1        B1 (2)
  910   270          31.8278581963         866.0800521796      A1        A1 (1)
  911   ***          32.3017192711         878.9744675649      A2        A2 (4)
  912   271          32.3498731781         880.2848019896      A1        A1 (1)
  913   951          32.7946410847         892.3875520220      B2        B2 (3)
  914   638          33.2961588077         906.0345430634      B1        B1 (2)
  915   272          33.4554138723         910.3680936860      A1        A1 (1)
  916   ***          33.6105890174         914.5906240526      A2        A2 (4)
  917   273          33.6201624394         914.8511301097      A1        A1 (1)
  918   952          35.6125158369         969.0658222778      B2        B2 (3)
  919   953          36.0642782687         981.3589030140      B2        B2 (3)
  920   639          36.1431346625         983.5046945790      B1        B1 (2)
  921   274          36.1745792761         984.3603460166      A1        A1 (1)
  922   ***          36.2719919244         987.0110789361      A2        A2 (4)
  923   640          36.3236108576         988.4157015198      B1        B1 (2)
  924   275          36.3446201578         988.9873936415      A1        A1 (1)
  925   954          36.4027357676         990.5687997800      B2        B2 (3)
  926   641          36.4441033897         991.6944700058      B1        B1 (2)
  927   ***          36.7471381492         999.9404650317      A2        A2 (4)
  928   276          37.6033871308        1023.2401843557      A1        A1 (1)
  929   277          39.6727405411        1079.5501533916      A1        A1 (1)
  930   955          39.6813420206        1079.7842115481      B2        B2 (3)
  931   642          39.7958551238        1082.9002715059      B1        B1 (2)
  932   ***          39.8348097389        1083.9602804704      A2        A2 (4)
  933   956          43.7492173806        1190.4767275943      B2        B2 (3)
  934   643          43.7597533502        1190.7634259017      B1        B1 (2)
  935   278          44.5134688119        1211.2730663040      A1        A1 (1)
  936   ***          44.5239305746        1211.5577453403      A2        A2 (4)
  937   279          44.6844340457        1215.9252668294      A1        A1 (1)
  938   957          44.7495974816        1217.6984540664      B2        B2 (3)
  939   644          44.7716250492        1218.2978546558      B1        B1 (2)
  940   958          44.9945614033        1224.3642612612      B2        B2 (3)
  941   280          45.0113690598        1224.8216208454      A1        A1 (1)
  942   645          45.0534044087        1225.9654608390      B1        B1 (2)
  943   646          45.2279853727        1230.7160503870      B1        B1 (2)
  944   ***          45.2521039604        1231.3723505233      A2        A2 (4)
  945   281          45.2535963369        1231.4129601513      A1        A1 (1)
  946   959          45.2563150711        1231.4869406706      B2        B2 (3)
  947   ***          45.4465074204        1236.6623376086      A2        A2 (4)
  948   647          45.7604056609        1245.2039429772      B1        B1 (2)
  949   282          45.7864254051        1245.9119762132      A1        A1 (1)
  950   960          45.8520428734        1247.6975183010      B2        B2 (3)
  951   961          45.8988761613        1248.9719168552      B2        B2 (3)
  952   ***          46.1127751617        1254.7924045643      A2        A2 (4)
  953   648          46.2572169286        1258.7228648617      B1        B1 (2)
  954   283          46.3124531342        1260.2259184306      A1        A1 (1)
  955   649          46.5125111833        1265.6697747058      B1        B1 (2)
  956   284          47.1892066292        1284.0835939280      A1        A1 (1)
  957   ***          47.2379002128        1285.4086137006      A2        A2 (4)
  958   285          47.8361991489        1301.6891554408      A1        A1 (1)
  959   962          47.9390675749        1304.4883476200      B2        B2 (3)
  960   ***          48.1319422446        1309.7367342052      A2        A2 (4)
  961   286          48.2800159889        1313.7660256321      A1        A1 (1)
  962   963          48.3097615688        1314.5754440109      B2        B2 (3)
  963   650          48.6937525913        1325.0243709458      B1        B1 (2)
  964   287          49.0304034969        1334.1851078121      A1        A1 (1)
  965   288          49.1498104285        1337.4343356066      A1        A1 (1)
  966   651          49.3600644142        1343.1556374246      B1        B1 (2)
  967   289          49.7706899521        1354.3293263703      A1        A1 (1)
  968   652          49.9421922185        1358.9961402953      B1        B1 (2)
  969   964          50.0726163860        1362.5451623193      B2        B2 (3)
  970   ***          50.2940857016        1368.5716487787      A2        A2 (4)
  971   653          50.5439258353        1375.3701444467      B1        B1 (2)
  972   290          51.0295892376        1388.5857174891      A1        A1 (1)
  973   291          64.2859863517        1749.3106218637      A1        A1 (1)
  974   965          64.3168007050        1750.1491230445      B2        B2 (3)
  975   654          64.6584273955        1759.4452578998      B1        B1 (2)
  976   655          65.0938772390        1771.2944505419      B1        B1 (2)
  977   292          65.7508530972        1789.1716725040      A1        A1 (1)
  978   966          66.2368488106        1802.3962881923      B2        B2 (3)
  979   ***          66.3783964480        1806.2479952246      A2        A2 (4)
  980   293          66.7227251208        1815.6176547540      A1        A1 (1)
  981   656          66.7435821344        1816.1852029479      B1        B1 (2)
  982   294          67.1987964371        1828.5722138685      A1        A1 (1)
  983   295          67.5167690703        1837.2246891011      A1        A1 (1)
  984   657          67.7981973471        1844.8827418409      B1        B1 (2)
  985   967          78.5961335772        2138.7095245269      B2        B2 (3)
  986   658          78.6075132894        2139.0191822380      B1        B1 (2)
  987   296          79.2319052995        2156.0097526163      A1        A1 (1)
  988   ***          79.2847562060        2157.4478988972      A2        A2 (4)
  989   968          79.7416703163        2169.8811639320      B2        B2 (3)
  990   659          79.8799851526        2173.6449019747      B1        B1 (2)
  991   297          80.1374210291        2180.6500883093      A1        A1 (1)
  992   298          80.8554344189        2200.1882259474      A1        A1 (1)
  993   ***          80.8572408861        2200.2373824186      A2        A2 (4)
  994   969          81.8850080761        2228.2043494701      B2        B2 (3)
  995   660          82.2648307148        2238.5398489171      B1        B1 (2)
  996   299          83.8205779145        2280.8738824421      A1        A1 (1)
  997   ***          88.0488884220        2395.9320607946      A2        A2 (4)
  998   300          88.0597972391        2396.2289047984      A1        A1 (1)
  999   970          88.1720935344        2399.2846423456      B2        B2 (3)
  ***   661          88.2234350881        2400.6817170469      B1        B1 (2)
  ***   301          88.2766957135        2402.1310123462      A1        A1 (1)
  ***   302          88.3360219356        2403.7453609194      A1        A1 (1)
  ***   ***          88.3363004350        2403.7529392755      A2        A2 (4)
  ***   971          88.3414860917        2403.8940481665      B2        B2 (3)
  ***   972          88.3499435878        2404.1241883355      B2        B2 (3)
  ***   662          88.3626634537        2404.4703134844      B1        B1 (2)
  ***   ***          88.3772543892        2404.8673530250      A2        A2 (4)
  ***   303          88.4008174089        2405.5085353862      A1        A1 (1)
  ***   304          88.4059112092        2405.6471447399      A1        A1 (1)
  ***   973          88.4100837731        2405.7606859751      B2        B2 (3)
  ***   ***          88.4220184433        2406.0854448632      A2        A2 (4)
  ***   974          88.4828105142        2407.7396812109      B2        B2 (3)
  ***   305          88.4841381379        2407.7758076901      A1        A1 (1)
  ***   663          88.4991858090        2408.1852756354      B1        B1 (2)
  ***   664          88.5695004970        2410.0986355700      B1        B1 (2)
  ***   ***          88.5974543943        2410.8592997876      A2        A2 (4)
  ***   665          88.6325457326        2411.8141836475      B1        B1 (2)
  ***   306          88.7172533859        2414.1191960791      A1        A1 (1)
  ***   307          88.7252086444        2414.3356696686      A1        A1 (1)
  ***   975          88.7375803675        2414.6723213697      B2        B2 (3)
  ***   666          88.7812249162        2415.8599499160      B1        B1 (2)
  ***   ***          88.8065661604        2416.5495202274      A2        A2 (4)
  ***   667          88.9230766677        2419.7199323127      B1        B1 (2)
  ***   976         110.9208237617        3018.3090624228      B2        B2 (3)
  ***   668         111.1119573415        3023.5100715450      B1        B1 (2)
  ***   308         112.5789322849        3063.4284891679      A1        A1 (1)
  ***   309         114.7832456021        3123.4109039750      A1        A1 (1)
  ***   310         115.5703458579        3144.8289908109      A1        A1 (1)
  ***   ***         115.6661521389        3147.4360122539      A2        A2 (4)
  ***   977         116.2343769145        3162.8981944794      B2        B2 (3)
  ***   ***         116.3900365640        3167.1339088829      A2        A2 (4)
  ***   978         116.4740885423        3169.4210794912      B2        B2 (3)
  ***   311         116.4837569532        3169.6841703251      A1        A1 (1)
  ***   312         116.5734071906        3172.1236773088      A1        A1 (1)
  ***   669         116.7401070025        3176.6598098012      B1        B1 (2)
  ***   670         116.9228703753        3181.6330540119      B1        B1 (2)
  ***   313         117.3358164570        3192.8698881630      A1        A1 (1)
  ***   671         117.5168270407        3197.7954365553      B1        B1 (2)
  ***   979         117.6030175713        3200.1408001298      B2        B2 (3)
  ***   ***         117.7702481233        3204.6913747968      A2        A2 (4)
  ***   672         117.9220659461        3208.8225477796      B1        B1 (2)
  ***   314         118.3213771182        3219.6883571785      A1        A1 (1)
  ***   315         123.0793995185        3349.1607289386      A1        A1 (1)
  ***   ***         123.0797853025        3349.1712266573      A2        A2 (4)
  ***   980         123.1691986777        3351.6042882897      B2        B2 (3)
  ***   673         123.1726617524        3351.6985233421      B1        B1 (2)
  ***   316         123.3914272865        3357.6514361670      A1        A1 (1)
  ***   ***         123.3976021364        3357.8194623749      A2        A2 (4)
  ***   981         123.7213312839        3366.6285803240      B2        B2 (3)
  ***   317         123.8238062230        3369.4170651819      A1        A1 (1)
  ***   674         123.8599162285        3370.3996683868      B1        B1 (2)
  ***   982         132.1605965256        3596.2726624313      B2        B2 (3)
  ***   675         132.1660354338        3596.4206626467      B1        B1 (2)
  ***   ***         132.5967339301        3608.1405645599      A2        A2 (4)
  ***   318         132.6251001181        3608.9124477760      A1        A1 (1)
  ***   319         132.7135590079        3611.3195365421      A1        A1 (1)
  ***   676         132.7551709085        3612.4518539226      B1        B1 (2)
  ***   983         132.8016085978        3613.7154876915      B2        B2 (3)
  ***   984         132.9240488956        3617.0472575777      B2        B2 (3)
  ***   320         132.9304127614        3617.2204271709      A1        A1 (1)
  ***   677         132.9648525311        3618.1575809489      B1        B1 (2)
  ***   ***         133.0512093575        3620.5074696598      A2        A2 (4)
  ***   678         133.0838874379        3621.3966854364      B1        B1 (2)
  ***   985         133.1088583211        3622.0761777113      B2        B2 (3)
  ***   321         133.1897041939        3624.2761057537      A1        A1 (1)
  ***   ***         133.2033724110        3624.6480368488      A2        A2 (4)
  ***   986         133.3824374288        3629.5206437020      B2        B2 (3)
  ***   ***         133.5066009283        3632.8993042905      A2        A2 (4)
  ***   322         133.6067242901        3635.6237994753      A1        A1 (1)
  ***   679         133.7207962776        3638.7278560638      B1        B1 (2)
  ***   323         133.9140379361        3643.9862289201      A1        A1 (1)
  ***   680         134.0429181889        3647.4932388932      B1        B1 (2)
  ***   324         148.6014521667        4043.6510887056      A1        A1 (1)
  ***   325         149.2080981733        4060.1587657778      A1        A1 (1)
  ***   681         149.5711988985        4070.0392388240      B1        B1 (2)
  ***   987         152.1631425757        4140.5696119767      B2        B2 (3)
  ***   326         152.1649153326        4140.6178511450      A1        A1 (1)
  ***   682         152.4542474963        4148.4909795811      B1        B1 (2)
  ***   683         152.8424735033        4159.0551463017      B1        B1 (2)
  ***   327         153.4191306019        4174.7467837031      A1        A1 (1)
  ***   988         153.7485799842        4183.7115571569      B2        B2 (3)
  ***   ***         153.8850181812        4187.4242292459      A2        A2 (4)
  ***   684         154.2419765979        4197.1375615799      B1        B1 (2)
  ***   328         154.6940855510        4209.4400716402      A1        A1 (1)
  ***   329         197.8103331503        5382.6928158336      A1        A1 (1)
  ***   ***         197.8154466279        5382.8319606337      A2        A2 (4)
  ***   989         198.5730086772        5403.4462720081      B2        B2 (3)
  ***   685         198.8719143476        5411.5799088053      B1        B1 (2)
  ***   330         199.7188739514        5434.6268513081      A1        A1 (1)
  ***   990         230.8400854830        6281.4780701665      B2        B2 (3)
  ***   686         230.8471194203        6281.6694733303      B1        B1 (2)
  ***   331         231.2264327630        6291.9911141285      A1        A1 (1)
  ***   ***         231.2566451432        6292.8132347894      A2        A2 (4)
  ***   991         231.5750803189        6301.4782964426      B2        B2 (3)
  ***   687         231.6564835071        6303.6933898071      B1        B1 (2)
  ***   332         232.0879247830        6315.4335037813      A1        A1 (1)
  ***   992         251.5684170085        6845.5246465490      B2        B2 (3)
  ***   688         251.5685500578        6845.5282670040      B1        B1 (2)
  ***   333         251.5701948313        6845.5730235684      A1        A1 (1)
  ***   ***         251.5707615930        6845.5884459376      A2        A2 (4)
  ***   993         251.5720343451        6845.6230792824      B2        B2 (3)
  ***   689         251.5737948950        6845.6709862806      B1        B1 (2)
  ***   334         251.5748849378        6845.7006478535      A1        A1 (1)
  ***   ***         251.5779867671        6845.7850529191      A2        A2 (4)
  ***   994         251.5793327806        6845.8216798087      B2        B2 (3)
  ***   335         251.5862826409        6846.0107951232      A1        A1 (1)
  ***   690         251.5867122563        6846.0224855525      B1        B1 (2)
  ***   691         251.6678478242        6848.2302965983      B1        B1 (2)
  ***   336         251.6680802550        6848.2366213619      A1        A1 (1)
  ***   692         251.6682275987        6848.2406307863      B1        B1 (2)
  ***   337         251.6686220201        6848.2513635373      A1        A1 (1)
  ***   ***         251.6686865885        6848.2531205354      A2        A2 (4)
  ***   995         251.6687872596        6848.2558599338      B2        B2 (3)
  ***   ***         251.6689978467        6848.2615902995      A2        A2 (4)
  ***   996         251.6690090038        6848.2618938998      B2        B2 (3)
  ***   338         251.6707269627        6848.3086419381      A1        A1 (1)
  ***   693         251.6709220152        6848.3139495861      B1        B1 (2)
  ***   ***         251.6721786741        6848.3481450133      A2        A2 (4)
  ***   997         251.6723442515        6848.3526506050      B2        B2 (3)
  ***   339         251.6727646649        6848.3640906357      A1        A1 (1)
  ***   694         251.6729881663        6848.3701724159      B1        B1 (2)
  ***   340         251.6735518217        6848.3855102608      A1        A1 (1)
  ***   695         251.6738001951        6848.3922688445      B1        B1 (2)
  ***   ***         251.6746485311        6848.4153532388      A2        A2 (4)
  ***   998         251.6748565195        6848.4210128933      B2        B2 (3)
  ***   999         251.6763851213        6848.4626082619      B2        B2 (3)
  ***   ***         251.6764734623        6848.4650121429      A2        A2 (4)
  ***   341         251.6768552264        6848.4754004732      A1        A1 (1)
  ***   696         251.6771029390        6848.4821410731      B1        B1 (2)
  ***   342         258.6113584012        7037.1728250505      A1        A1 (1)
  ***   ***         265.1724288504        7215.7086285570      B2        B2 (3)
  ***   697         265.3355867883        7220.1483817613      B1        B1 (2)
  ***   343         266.8265340364        7260.7191189571      A1        A1 (1)
  ***   344         283.0949145301        7703.4042578689      A1        A1 (1)
  ***   ***         283.1750178094        7705.5839789125      A2        A2 (4)
  ***   ***         283.6462443414        7718.4067047433      B2        B2 (3)
  ***   ***         283.7650017131        7721.6382571173      A2        A2 (4)
  ***   ***         283.8216308569        7723.1792144615      B2        B2 (3)
  ***   345         283.8410443449        7723.7074823262      A1        A1 (1)
  ***   346         283.9319714045        7726.1817334069      A1        A1 (1)
  ***   698         284.0275485690        7728.7825202732      B1        B1 (2)
  ***   699         284.1991063476        7733.4508447631      B1        B1 (2)
  ***   347         284.5316941237        7742.5010182508      A1        A1 (1)
  ***   700         284.6804100709        7746.5477849087      B1        B1 (2)
  ***   ***         284.7411517598        7748.2006502927      B2        B2 (3)
  ***   ***         284.8700420259        7751.7079327416      A2        A2 (4)
  ***   701         285.0085657088        7755.4773537864      B1        B1 (2)
  ***   348         285.3297291601        7764.2166555929      A1        A1 (1)
  ***   ***         311.3895786861        8473.3412123929      A2        A2 (4)
  ***   349         311.3933132961        8473.4428362961      A1        A1 (1)
  ***   ***         311.4377789897        8474.6528093330      B2        B2 (3)
  ***   702         311.4570505390        8475.1772148499      B1        B1 (2)
  ***   ***         311.5116847286        8476.6638867301      A2        A2 (4)
  ***   350         311.5165960664        8476.7975310252      A1        A1 (1)
  ***   351         311.5233130495        8476.9803094277      A1        A1 (1)
  ***   ***         311.5237635274        8476.9925675548      B2        B2 (3)
  ***   ***         311.5575629528        8477.9122966796      B2        B2 (3)
  ***   352         311.5578784168        8477.9208808902      A1        A1 (1)
  ***   703         311.5609275483        8478.0038519752      B1        B1 (2)
  ***   ***         311.5673118856        8478.1775786275      A2        A2 (4)
  ***   353         311.5724794134        8478.3181942074      A1        A1 (1)
  ***   ***         311.5804587690        8478.5353235120      B2        B2 (3)
  ***   ***         311.5822771400        8478.5848039004      A2        A2 (4)
  ***   ***         311.5830738791        8478.6064842740      B2        B2 (3)
  ***   704         311.5935927378        8478.8927169728      B1        B1 (2)
  ***   354         311.6024814997        8479.1345924797      A1        A1 (1)
  ***   705         311.6319619769        8479.9367970464      B1        B1 (2)
  ***   ***         311.6435915772        8480.2532545596      A2        A2 (4)
  ***   355         311.6535992253        8480.5255765101      A1        A1 (1)
  ***   706         311.6614393417        8480.7389169227      B1        B1 (2)
  ***   356         311.6838282522        8481.3481501505      A1        A1 (1)
  ***   ***         311.6856387938        8481.3974174924      B2        B2 (3)
  ***   707         311.7030190317        8481.8703578098      B1        B1 (2)
  ***   ***         311.7064460956        8481.9636129579      A2        A2 (4)
  ***   708         311.7339732165        8482.7126640005      B1        B1 (2)
  ***   357         326.8759210395        8894.7460116342      A1        A1 (1)
  ***   358         327.4751710441        8911.0524332613      A1        A1 (1)
  ***   709         327.8285270491        8920.6677389909      B1        B1 (2)
  ***   359         362.3765077570        9860.7660877277      A1        A1 (1)
  ***   ***         362.3794847002        9860.8470944707      B2        B2 (3)
  ***   710         362.6306539868        9867.6817582263      B1        B1 (2)
  ***   711         362.9556053989        9876.5241356876      B1        B1 (2)
  ***   360         363.4536778412        9890.0773758780      A1        A1 (1)
  ***   ***         363.7432696424        9897.9575694080      B2        B2 (3)
  ***   ***         363.8676468031        9901.3420440157      A2        A2 (4)
  ***   712         364.1826971291        9909.9149992259      B1        B1 (2)
  ***   361         364.5389820958        9919.6100060542      A1        A1 (1)
  ***   ***         386.0255786063       10504.2900216632      B2        B2 (3)
  ***   362         386.0258737358       10504.2980525449      A1        A1 (1)
  ***   713         386.0319970459       10504.4646762844      B1        B1 (2)
  ***   ***         386.0320813417       10504.4669700896      A2        A2 (4)
  ***   ***         386.0368242487       10504.5960311508      B2        B2 (3)
  ***   363         386.0371148394       10504.6039385252      A1        A1 (1)
  ***   714         386.0397047833       10504.6744144799      B1        B1 (2)
  ***   ***         386.0420333452       10504.7377778706      A2        A2 (4)
  ***   ***         386.0425102407       10504.7507548578      B2        B2 (3)
  ***   715         386.0477687663       10504.8938466141      B1        B1 (2)
  ***   364         386.0480186649       10504.9006467008      A1        A1 (1)
  ***   ***         397.5491743752       10817.8630042767      B2        B2 (3)
  ***   716         397.5530390213       10817.9681666435      B1        B1 (2)
  ***   ***         397.8066306589       10824.8687459202      A2        A2 (4)
  ***   365         397.8282934290       10825.4582198653      A1        A1 (1)
  ***   366         397.9143942520       10827.8011423687      A1        A1 (1)
  ***   ***         397.9306246405       10828.2427936931      B2        B2 (3)
  ***   717         397.9376016611       10828.4326480776      B1        B1 (2)
  ***   ***         398.0277228938       10830.8849714919      B2        B2 (3)
  ***   367         398.0380058580       10831.1647851743      A1        A1 (1)
  ***   718         398.0515641835       10831.5337259661      B1        B1 (2)
  ***   ***         398.1054085715       10832.9989062519      A2        A2 (4)
  ***   719         398.1093943559       10833.1073649601      B1        B1 (2)
  ***   ***         398.1404912636       10833.9535548370      B2        B2 (3)
  ***   368         398.1746264386       10834.8824201737      A1        A1 (1)
  ***   ***         398.1954996141       10835.4504081534      A2        A2 (4)
  ***   ***         398.3058532333       10838.4532827947      B2        B2 (3)
  ***   ***         398.3767973563       10840.3837705263      A2        A2 (4)
  ***   369         398.4239239124       10841.6661493118      A1        A1 (1)
  ***   720         398.4680869798       10842.8678874726      B1        B1 (2)
  ***   370         398.6009294500       10846.4827148605      A1        A1 (1)
  ***   721         398.6483565829       10847.7732727574      B1        B1 (2)
  ***   371         451.6594308247       12290.2779383963      A1        A1 (1)
  ***   ***         451.6595551075       12290.2813203039      A2        A2 (4)
  ***   ***         451.6900522731       12291.1111903691      B2        B2 (3)
  ***   722         451.6911487965       12291.1410282872      B1        B1 (2)
  ***   372         451.7649102117       12293.1481784375      A1        A1 (1)
  ***   ***         451.7668856113       12293.2019317924      A2        A2 (4)
  ***   ***         451.8744846949       12296.1298517109      B2        B2 (3)
  ***   373         451.8847374774       12296.4088441053      A1        A1 (1)
  ***   723         451.9206956617       12297.3873160458      B1        B1 (2)
  ***   374         484.6632750135       13188.3581962928      A1        A1 (1)
  ***   ***         484.6671697487       13188.4641774247      A2        A2 (4)
  ***   ***         485.2733121243       13204.9581500009      B2        B2 (3)
  ***   724         485.5066309324       13211.3070775429      B1        B1 (2)
  ***   375         486.2067539298       13230.3583928519      A1        A1 (1)
  ***   376         570.0103448811       15510.7700365263      A1        A1 (1)
  ***   ***         632.6289218481       17214.7081423362      B2        B2 (3)
  ***   725         632.7670040968       17218.4655513478      B1        B1 (2)
  ***   377         634.0313813293       17252.8710049829      A1        A1 (1)
  ***   ***         688.7022593095       18740.5412265158      B2        B2 (3)
  ***   726         688.7064437592       18740.6550911813      B1        B1 (2)
  ***   378         688.9328523892       18746.8159832192      A1        A1 (1)
  ***   ***         688.9505688847       18747.2980735683      A2        A2 (4)
  ***   ***         689.1399921529       18752.4525427467      B2        B2 (3)
  ***   727         689.1853260568       18753.6861409853      B1        B1 (2)
  ***   379         689.4441740723       18760.7297535784      A1        A1 (1)
  ***   380         712.2842979333       19382.2411208617      A1        A1 (1)
  ***   ***         712.3485762841       19383.9902237100      A2        A2 (4)
  ***   ***         712.7337776222       19394.4720850075      B2        B2 (3)
  ***   ***         712.8285593442       19397.0512267858      A2        A2 (4)
  ***   ***         712.8624344516       19397.9730153199      B2        B2 (3)
  ***   381         712.8836001153       19398.5489623110      A1        A1 (1)
  ***   382         712.9505908376       19400.3718725389      A1        A1 (1)
  ***   728         713.0197875561       19402.2548109766      B1        B1 (2)
  ***   729         713.1557498711       19405.9545336567      B1        B1 (2)
  ***   383         713.4251852162       19413.2862421352      A1        A1 (1)
  ***   730         713.5436834150       19416.5107420535      B1        B1 (2)
  ***   ***         713.5959425954       19417.9327866483      B2        B2 (3)
  ***   ***         713.6944145419       19420.6123445378      A2        A2 (4)
  ***   731         713.8069823724       19423.6754709329      B1        B1 (2)
  ***   384         714.0467396420       19430.1995979177      A1        A1 (1)
  ***   385         730.7163702207       19883.8033067320      A1        A1 (1)
  ***   386         731.3017991038       19899.7336365242      A1        A1 (1)
  ***   732         731.6428544155       19909.0142233713      B1        B1 (2)
  ***   ***         888.0149027665       24164.1139840926      B2        B2 (3)
  ***   387         888.0203198071       24164.2613892605      A1        A1 (1)
  ***   733         888.2377504638       24170.1779782244      B1        B1 (2)
  ***   734         888.5125227411       24177.6549120082      B1        B1 (2)
  ***   388         888.9450137713       24189.4235912484      A1        A1 (1)
  ***   ***         889.2015516651       24196.4043422332      B2        B2 (3)
  ***   ***         889.3079713650       24199.3001694887      A2        A2 (4)
  ***   735         889.5788416639       24206.6709250453      B1        B1 (2)
  ***   389         889.8960925145       24215.3037595732      A1        A1 (1)
  ***   390        1222.5399091685       33267.0021901860      A1        A1 (1)
  ***   ***        1222.5429374491       33267.0845938892      A2        A2 (4)
  ***   ***        1223.0181308814       33280.0152645649      B2        B2 (3)
  ***   736        1223.1975992422       33284.8988469378      B1        B1 (2)
  ***   391        1223.7496172857       33299.9200215653      A1        A1 (1)
  ***   392        1271.5899724036       34601.7222666687      A1        A1 (1)
  ***   ***        1546.9416140651       42094.4213577407      B2        B2 (3)
  ***   737        1547.0574064791       42097.5722295131      B1        B1 (2)
  ***   393        1548.1570701636       42127.4955996430      A1        A1 (1)
  ***   394        2346.4375470559       63849.8117170928      A1        A1 (1)
  ***   395        2346.7528850190       63858.3924993080      A1        A1 (1)
  ***   738        2346.8888408254       63862.0920448808      B1        B1 (2)
  ***   396        4054.8434882412      110337.9007855243      A1        A1 (1)


  Total execution time (s):         7719.14
          Initial computations:     1069.14
                       Hessian:     4905.67
                  Optimization:     1028.29
  VSCF finished.

 @CHECKOUT-I, Total execution time (CPU/WALL):      7719.15/    5540.80 seconds.
--executable xqcscf finished with status     0 in     5540.82 seconds (walltime).
 --invoking executable--
/home/gh.jones/software/cfour/qcscf_stability/2148eec4-rebuild/bin/xvtran
 @GETMEM-I,  Allocated  409600 MB of main memory.
 IFlags(2)=                   22 F
  Partial RHF integral transformation
  idrop is                     0
  Transformation of IIII integrals :
  1 pass through the AO integral file was required.
  4052972939 AO integrals were read.
   354138049 MO integrals were written to HF2.
  Transformation of IIJJ integrals :
  1 pass through the AO integral file was required.
  ********** AO integrals were read.
   766574663 MO integrals were written to HF2.
  Transformation of IJIJ integrals :
  1 pass through the AO integral file was required.
  ********** AO integrals were read.
  1526093280 MO integrals were written to HF2.
  Transformation of IJKL integrals :
  1 pass through the AO integral file was required.
  ********** AO integrals were read.
  1266239904 MO integrals were written to HF2.
  Summary of active molecular orbitals: 
------------------------------------------------------------------------

  Index      Eigenvalue    Symmetry    Index      Eigenvalue    Symmetry
------------------------------------------------------------------------
     1       -20.5658148        1       643        36.3236109        2
     2       -11.3478692        1       644        36.4441034        2
     3       -11.2544499        1       645        39.7958551        2
     4        -1.4032445        1       646        43.7597534        2
     5        -1.1561478        1       647        44.7716250        2
     6        -0.7604796        1       648        45.0534044        2
     7        -0.6738209        1       649        45.2279854        2
     8        -0.4679886        1       650        45.7604057        2
     9       -11.2539598        2       651        46.2572169        2
    10        -0.8680726        2       652        46.5125112        2
    11        -0.6133308        2       653        48.6937526        2
    12        -0.3906204        2       654        49.3600644        2
    13        -0.6799571        3       655        49.9421922        2
    14        -0.5190451        3       656        50.5439258        2
    15        -0.5539074        4       657        64.6584274        2
    16         0.0664790        1       658        65.0938772        2
    17         0.1103219        1       659        66.7435821        2
    18         0.1540382        1       660        67.7981973        2
    19         0.1701240        1       661        78.6075133        2
    20         0.2720960        1       662        79.8799852        2
    21         0.2919631        1       663        82.2648307        2
    22         0.3109488        1       664        88.2234351        2
    23         0.3680411        1       665        88.3626635        2
    24         0.4040161        1       666        88.4991858        2
    25         0.4547620        1       667        88.5695005        2
    26         0.4784634        1       668        88.6325457        2
    27         0.5623955        1       669        88.7812249        2
    28         0.5907911        1       670        88.9230767        2
    29         0.6287518        1       671       111.1119573        2
    30         0.6631800        1       672       116.7401070        2
    31         0.6871042        1       673       116.9228704        2
    32         0.7076971        1       674       117.5168270        2
    33         0.7837274        1       675       117.9220659        2
    34         0.7955913        1       676       123.1726618        2
    35         0.8835363        1       677       123.8599162        2
    36         0.8968661        1       678       132.1660354        2
    37         0.9837487        1       679       132.7551709        2
    38         1.0861375        1       680       132.9648525        2
    39         1.1556633        1       681       133.0838874        2
    40         1.1766020        1       682       133.7207963        2
    41         1.2246358        1       683       134.0429182        2
    42         1.2372825        1       684       149.5711989        2
    43         1.2886886        1       685       152.4542475        2
    44         1.3378303        1       686       152.8424735        2
    45         1.3585826        1       687       154.2419766        2
    46         1.4204524        1       688       198.8719143        2
    47         1.4708841        1       689       230.8471194        2
    48         1.5156329        1       690       231.6564835        2
    49         1.5703270        1       691       251.5685501        2
    50         1.6411760        1       692       251.5737949        2
    51         1.6494389        1       693       251.5867123        2
    52         1.6932765        1       694       251.6678478        2
    53         1.7314032        1       695       251.6682276        2
    54         1.7906654        1       696       251.6709220        2
    55         1.8621107        1       697       251.6729882        2
    56         1.8684042        1       698       251.6738002        2
    57         2.0089010        1       699       251.6771029        2
    58         2.0508587        1       700       265.3355868        2
    59         2.2069524        1       701       284.0275486        2
    60         2.3084594        1       702       284.1991063        2
    61         2.3597462        1       703       284.6804101        2
    62         2.4165272        1       704       285.0085657        2
    63         2.4918537        1       705       311.4570505        2
    64         2.5790325        1       706       311.5609275        2
    65         2.6491354        1       707       311.5935927        2
    66         2.6960801        1       708       311.6319620        2
    67         2.7324271        1       709       311.6614393        2
    68         2.7956580        1       710       311.7030190        2
    69         2.8395033        1       711       311.7339732        2
    70         2.8914883        1       712       327.8285270        2
    71         2.9286610        1       713       362.6306540        2
    72         2.9699237        1       714       362.9556054        2
    73         3.0474019        1       715       364.1826971        2
    74         3.0822937        1       716       386.0319970        2
    75         3.1288811        1       717       386.0397048        2
    76         3.2324996        1       718       386.0477688        2
    77         3.3125483        1       719       397.5530390        2
    78         3.3623382        1       720       397.9376017        2
    79         3.4418492        1       721       398.0515642        2
    80         3.4515693        1       722       398.1093944        2
    81         3.5771267        1       723       398.4680870        2
    82         3.6563087        1       724       398.6483566        2
    83         3.7203332        1       725       451.6911488        2
    84         3.7776543        1       726       451.9206957        2
    85         3.9274567        1       727       485.5066309        2
    86         3.9721514        1       728       632.7670041        2
    87         3.9967037        1       729       688.7064438        2
    88         4.0605414        1       730       689.1853261        2
    89         4.1334390        1       731       713.0197876        2
    90         4.2395844        1       732       713.1557499        2
    91         4.3306116        1       733       713.5436834        2
    92         4.3566796        1       734       713.8069824        2
    93         4.4020900        1       735       731.6428544        2
    94         4.5093116        1       736       888.2377505        2
    95         4.5987305        1       737       888.5125227        2
    96         4.6576929        1       738       889.5788417        2
    97         4.6920236        1       739      1223.1975992        2
    98         4.7525571        1       740      1547.0574065        2
    99         4.8918323        1       741      2346.8888408        2
   100         4.9923098        1       742         0.0807530        3
   101         5.1156210        1       743         0.1318496        3
   102         5.1440554        1       744         0.1836095        3
   103         5.2042908        1       745         0.2456238        3
   104         5.3489047        1       746         0.3177671        3
   105         5.4276653        1       747         0.3891461        3
   106         5.5651822        1       748         0.4944054        3
   107         5.5782415        1       749         0.5163744        3
   108         5.7356102        1       750         0.5955905        3
   109         5.7821372        1       751         0.6444639        3
   110         5.7921115        1       752         0.6555163        3
   111         5.9020266        1       753         0.8166282        3
   112         5.9306197        1       754         0.8590125        3
   113         6.0145523        1       755         0.8947455        3
   114         6.1012273        1       756         0.9614685        3
   115         6.1554737        1       757         1.1419284        3
   116         6.2326657        1       758         1.1999949        3
   117         6.4214395        1       759         1.2481217        3
   118         6.5297395        1       760         1.3108336        3
   119         6.5869628        1       761         1.3393582        3
   120         6.6722381        1       762         1.4204163        3
   121         6.7279284        1       763         1.4856938        3
   122         6.8280289        1       764         1.5198930        3
   123         6.8915241        1       765         1.6385555        3
   124         7.1005287        1       766         1.6869826        3
   125         7.1506999        1       767         1.7456780        3
   126         7.2642351        1       768         1.8146411        3
   127         7.2990837        1       769         1.8222125        3
   128         7.4568030        1       770         1.9037227        3
   129         7.5034649        1       771         2.0674836        3
   130         7.5689005        1       772         2.1625490        3
   131         7.7037620        1       773         2.2090492        3
   132         7.7384243        1       774         2.3063862        3
   133         7.7736733        1       775         2.3418096        3
   134         7.8431750        1       776         2.4186201        3
   135         7.9205314        1       777         2.6086080        3
   136         7.9953791        1       778         2.7971205        3
   137         8.1769936        1       779         2.8535737        3
   138         8.3301997        1       780         2.8898536        3
   139         8.4574824        1       781         2.9524712        3
   140         8.5130091        1       782         3.0071555        3
   141         8.6214543        1       783         3.0601538        3
   142         8.7125114        1       784         3.1641726        3
   143         8.7805804        1       785         3.2025465        3
   144         8.8180822        1       786         3.3725853        3
   145         8.9264870        1       787         3.4357942        3
   146         9.0340574        1       788         3.5018641        3
   147         9.1547038        1       789         3.5915570        3
   148         9.1667728        1       790         3.6325137        3
   149         9.2748346        1       791         3.6756522        3
   150         9.2938410        1       792         3.7002030        3
   151         9.4636357        1       793         3.8596059        3
   152         9.5289591        1       794         3.9908514        3
   153         9.6091497        1       795         4.1555280        3
   154         9.6642586        1       796         4.2324320        3
   155         9.7470155        1       797         4.3134148        3
   156         9.8516927        1       798         4.3267700        3
   157        10.1332650        1       799         4.4067989        3
   158        10.1869053        1       800         4.5332083        3
   159        10.2999495        1       801         4.7034000        3
   160        10.3889150        1       802         4.7388550        3
   161        10.4238514        1       803         4.7840068        3
   162        10.4782586        1       804         5.0006223        3
   163        10.7315394        1       805         5.1170698        3
   164        10.7758400        1       806         5.2679538        3
   165        10.9031477        1       807         5.2857772        3
   166        11.0959365        1       808         5.3744246        3
   167        11.2977062        1       809         5.4473958        3
   168        11.3719128        1       810         5.5119354        3
   169        11.4567303        1       811         5.6980394        3
   170        11.6692989        1       812         5.7651420        3
   171        11.7896543        1       813         5.8914176        3
   172        11.8436792        1       814         5.9627927        3
   173        12.0072400        1       815         6.0616327        3
   174        12.0406284        1       816         6.1462510        3
   175        12.1680679        1       817         6.2654792        3
   176        12.3056717        1       818         6.3340921        3
   177        12.3995876        1       819         6.4495707        3
   178        12.4594564        1       820         6.6107670        3
   179        12.5760407        1       821         6.6786988        3
   180        12.7721190        1       822         6.8622987        3
   181        12.8458227        1       823         6.9045911        3
   182        12.9590373        1       824         7.0402580        3
   183        13.2602097        1       825         7.0921996        3
   184        13.2639633        1       826         7.1903370        3
   185        13.4456965        1       827         7.2495589        3
   186        13.6242224        1       828         7.2674627        3
   187        13.6546937        1       829         7.4365734        3
   188        13.8476266        1       830         7.4750908        3
   189        14.0285509        1       831         7.6541698        3
   190        14.0690194        1       832         7.7418390        3
   191        14.3347832        1       833         7.9071242        3
   192        14.4118430        1       834         8.0333069        3
   193        14.4585825        1       835         8.2547322        3
   194        14.6748368        1       836         8.3262977        3
   195        14.8103211        1       837         8.5862307        3
   196        14.8754206        1       838         8.6743174        3
   197        15.1093548        1       839         8.7677813        3
   198        15.2421191        1       840         8.9415999        3
   199        15.3010097        1       841         8.9805107        3
   200        15.3784948        1       842         9.1442446        3
   201        15.4070080        1       843         9.1742240        3
   202        15.7387758        1       844         9.3002457        3
   203        15.8353602        1       845         9.4156192        3
   204        16.0016053        1       846         9.4680269        3
   205        16.3541652        1       847         9.5111286        3
   206        16.3598009        1       848         9.6276227        3
   207        16.4477495        1       849         9.8099426        3
   208        16.7788380        1       850         9.9328638        3
   209        16.9463736        1       851         9.9642367        3
   210        17.0129533        1       852        10.0759975        3
   211        17.0512354        1       853        10.1640720        3
   212        17.0615191        1       854        10.4455719        3
   213        17.1761966        1       855        10.5864871        3
   214        17.4669232        1       856        10.6610023        3
   215        17.5949280        1       857        10.8797139        3
   216        17.7375680        1       858        11.0243322        3
   217        17.8739417        1       859        11.0962560        3
   218        17.9844144        1       860        11.2065912        3
   219        18.2109395        1       861        11.2986632        3
   220        18.3751360        1       862        11.4507788        3
   221        18.7159355        1       863        11.5935381        3
   222        18.8470813        1       864        11.8063570        3
   223        19.0377229        1       865        12.0756250        3
   224        19.2005542        1       866        12.1303569        3
   225        19.2626337        1       867        12.3253148        3
   226        19.3299652        1       868        12.5709475        3
   227        19.5857287        1       869        12.6053515        3
   228        19.7340617        1       870        12.7007338        3
   229        19.9714928        1       871        12.8854849        3
   230        20.0097759        1       872        13.0427295        3
   231        20.0990460        1       873        13.1035048        3
   232        20.2045902        1       874        13.4176584        3
   233        20.2381111        1       875        13.4609946        3
   234        20.4887252        1       876        13.7470366        3
   235        20.8283413        1       877        13.8890433        3
   236        20.9181992        1       878        14.0468554        3
   237        21.0780554        1       879        14.1113935        3
   238        21.2323953        1       880        14.2541839        3
   239        21.3135803        1       881        14.4129714        3
   240        21.4786972        1       882        14.6081839        3
   241        21.5384001        1       883        14.7164453        3
   242        21.6817857        1       884        14.9431986        3
   243        21.7040093        1       885        15.1159722        3
   244        21.7997736        1       886        15.1454972        3
   245        21.9693092        1       887        15.4252409        3
   246        22.2813107        1       888        15.6021073        3
   247        22.4396740        1       889        15.8185221        3
   248        22.6611576        1       890        15.9860695        3
   249        22.9015215        1       891        16.3752890        3
   250        23.2404963        1       892        16.5093879        3
   251        23.3230316        1       893        16.6661904        3
   252        23.5331059        1       894        17.0277506        3
   253        23.7951382        1       895        17.0512472        3
   254        23.9306466        1       896        17.1244364        3
   255        23.9648460        1       897        17.4620491        3
   256        24.1794449        1       898        17.5455724        3
   257        24.3899217        1       899        17.5995396        3
   258        25.5007486        1       900        17.9069237        3
   259        25.5484850        1       901        17.9959895        3
   260        25.6301314        1       902        18.2257950        3
   261        25.8982228        1       903        18.4043093        3
   262        26.1645525        1       904        18.6952798        3
   263        26.1787248        1       905        18.8493139        3
   264        26.5395705        1       906        19.0170974        3
   265        26.7287259        1       907        19.5021205        3
   266        27.1247240        1       908        19.6025413        3
   267        27.2480497        1       909        19.7416508        3
   268        27.3261728        1       910        19.9914889        3
   269        27.6830971        1       911        20.0471971        3
   270        28.0027700        1       912        20.1199481        3
   271        29.3107842        1       913        20.1839562        3
   272        29.5206059        1       914        20.3393838        3
   273        30.0827509        1       915        20.5196797        3
   274        30.6077292        1       916        20.7190166        3
   275        31.0736139        1       917        20.9769103        3
   276        31.1138345        1       918        21.0214183        3
   277        31.8278582        1       919        21.2523987        3
   278        32.3498732        1       920        21.3613663        3
   279        33.4554139        1       921        21.4290071        3
   280        33.6201624        1       922        21.5341255        3
   281        36.1745793        1       923        21.5853341        3
   282        36.3446202        1       924        21.7888225        3
   283        37.6033871        1       925        22.1905281        3
   284        39.6727405        1       926        22.2342230        3
   285        44.5134688        1       927        22.5650068        3
   286        44.6844340        1       928        22.7458633        3
   287        45.0113691        1       929        23.2279678        3
   288        45.2535963        1       930        23.4506039        3
   289        45.7864254        1       931        23.5841301        3
   290        46.3124531        1       932        23.8326540        3
   291        47.1892066        1       933        24.0286376        3
   292        47.8361991        1       934        24.1764335        3
   293        48.2800160        1       935        24.6184018        3
   294        49.0304035        1       936        25.6294579        3
   295        49.1498104        1       937        25.7819063        3
   296        49.7706900        1       938        25.8658915        3
   297        51.0295892        1       939        25.9447818        3
   298        64.2859864        1       940        26.1150387        3
   299        65.7508531        1       941        26.4520460        3
   300        66.7227251        1       942        26.7576652        3
   301        67.1987964        1       943        26.8220976        3
   302        67.5167691        1       944        26.9391232        3
   303        79.2319053        1       945        27.3398607        3
   304        80.1374210        1       946        27.6565697        3
   305        80.8554344        1       947        27.9185158        3
   306        83.8205779        1       948        28.1412524        3
   307        88.0597972        1       949        30.6398564        3
   308        88.2766957        1       950        31.0837952        3
   309        88.3360219        1       951        31.4660664        3
   310        88.4008174        1       952        32.7946411        3
   311        88.4059112        1       953        35.6125158        3
   312        88.4841381        1       954        36.0642783        3
   313        88.7172534        1       955        36.4027358        3
   314        88.7252086        1       956        39.6813420        3
   315       112.5789323        1       957        43.7492174        3
   316       114.7832456        1       958        44.7495975        3
   317       115.5703459        1       959        44.9945614        3
   318       116.4837570        1       960        45.2563151        3
   319       116.5734072        1       961        45.8520429        3
   320       117.3358165        1       962        45.8988762        3
   321       118.3213771        1       963        47.9390676        3
   322       123.0793995        1       964        48.3097616        3
   323       123.3914273        1       965        50.0726164        3
   324       123.8238062        1       966        64.3168007        3
   325       132.6251001        1       967        66.2368488        3
   326       132.7135590        1       968        78.5961336        3
   327       132.9304128        1       969        79.7416703        3
   328       133.1897042        1       970        81.8850081        3
   329       133.6067243        1       971        88.1720935        3
   330       133.9140379        1       972        88.3414861        3
   331       148.6014522        1       973        88.3499436        3
   332       149.2080982        1       974        88.4100838        3
   333       152.1649153        1       975        88.4828105        3
   334       153.4191306        1       976        88.7375804        3
   335       154.6940856        1       977       110.9208238        3
   336       197.8103332        1       978       116.2343769        3
   337       199.7188740        1       979       116.4740885        3
   338       231.2264328        1       980       117.6030176        3
   339       232.0879248        1       981       123.1691987        3
   340       251.5701948        1       982       123.7213313        3
   341       251.5748849        1       983       132.1605965        3
   342       251.5862826        1       984       132.8016086        3
   343       251.6680803        1       985       132.9240489        3
   344       251.6686220        1       986       133.1088583        3
   345       251.6707270        1       987       133.3824374        3
   346       251.6727647        1       988       152.1631426        3
   347       251.6735518        1       989       153.7485800        3
   348       251.6768552        1       990       198.5730087        3
   349       258.6113584        1       991       230.8400855        3
   350       266.8265340        1       992       231.5750803        3
   351       283.0949145        1       993       251.5684170        3
   352       283.8410443        1       994       251.5720343        3
   353       283.9319714        1       995       251.5793328        3
   354       284.5316941        1       996       251.6687873        3
   355       285.3297292        1       997       251.6690090        3
   356       311.3933133        1       998       251.6723443        3
   357       311.5165961        1       999       251.6748565        3
   358       311.5233130        1      1000       251.6763851        3
   359       311.5578784        1      1001       265.1724289        3
   360       311.5724794        1      1002       283.6462443        3
   361       311.6024815        1      1003       283.8216309        3
   362       311.6535992        1      1004       284.7411518        3
   363       311.6838283        1      1005       311.4377790        3
   364       326.8759210        1      1006       311.5237635        3
   365       327.4751710        1      1007       311.5575630        3
   366       362.3765078        1      1008       311.5804588        3
   367       363.4536778        1      1009       311.5830739        3
   368       364.5389821        1      1010       311.6856388        3
   369       386.0258737        1      1011       362.3794847        3
   370       386.0371148        1      1012       363.7432696        3
   371       386.0480187        1      1013       386.0255786        3
   372       397.8282934        1      1014       386.0368242        3
   373       397.9143943        1      1015       386.0425102        3
   374       398.0380059        1      1016       397.5491744        3
   375       398.1746264        1      1017       397.9306246        3
   376       398.4239239        1      1018       398.0277229        3
   377       398.6009295        1      1019       398.1404913        3
   378       451.6594308        1      1020       398.3058532        3
   379       451.7649102        1      1021       451.6900523        3
   380       451.8847375        1      1022       451.8744847        3
   381       484.6632750        1      1023       485.2733121        3
   382       486.2067539        1      1024       632.6289218        3
   383       570.0103449        1      1025       688.7022593        3
   384       634.0313813        1      1026       689.1399922        3
   385       688.9328524        1      1027       712.7337776        3
   386       689.4441741        1      1028       712.8624345        3
   387       712.2842979        1      1029       713.5959426        3
   388       712.8836001        1      1030       888.0149028        3
   389       712.9505908        1      1031       889.2015517        3
   390       713.4251852        1      1032      1223.0181309        3
   391       714.0467396        1      1033      1546.9416141        3
   392       730.7163702        1      1034         0.1229373        4
   393       731.3017991        1      1035         0.2400087        4
   394       888.0203198        1      1036         0.3552410        4
   395       888.9450138        1      1037         0.5337799        4
   396       889.8960925        1      1038         0.5526937        4
   397      1222.5399092        1      1039         0.5796280        4
   398      1223.7496173        1      1040         0.6925793        4
   399      1271.5899724        1      1041         0.7885123        4
   400      1548.1570702        1      1042         0.8791184        4
   401      2346.4375471        1      1043         0.9925993        4
   402      2346.7528850        1      1044         1.0941563        4
   403      4054.8434882        1      1045         1.1534105        4
   404         0.0817526        2      1046         1.2242687        4
   405         0.1541114        2      1047         1.2980822        4
   406         0.1967472        2      1048         1.4151660        4
   407         0.2226465        2      1049         1.4762570        4
   408         0.2846408        2      1050         1.5335962        4
   409         0.3414684        2      1051         1.6166325        4
   410         0.3840524        2      1052         1.7057933        4
   411         0.4589197        2      1053         1.8169385        4
   412         0.5135726        2      1054         1.8843981        4
   413         0.5734309        2      1055         1.9911992        4
   414         0.6022992        2      1056         2.0496786        4
   415         0.6611155        2      1057         2.2181197        4
   416         0.7030737        2      1058         2.2766067        4
   417         0.7273036        2      1059         2.4590301        4
   418         0.7780785        2      1060         2.6395371        4
   419         0.8115569        2      1061         2.7343801        4
   420         0.8319808        2      1062         2.8267736        4
   421         0.9271798        2      1063         2.8727621        4
   422         1.1002601        2      1064         2.9652917        4
   423         1.1477396        2      1065         3.1050300        4
   424         1.2178042        2      1066         3.1254103        4
   425         1.2758282        2      1067         3.1833862        4
   426         1.3028661        2      1068         3.2108919        4
   427         1.4043888        2      1069         3.3928484        4
   428         1.4388262        2      1070         3.4206807        4
   429         1.4904490        2      1071         3.4988653        4
   430         1.5224318        2      1072         3.7660447        4
   431         1.5427620        2      1073         3.8323983        4
   432         1.6362927        2      1074         3.8544230        4
   433         1.7144635        2      1075         3.9815515        4
   434         1.7668569        2      1076         4.0094287        4
   435         1.8362509        2      1077         4.1750042        4
   436         1.8638177        2      1078         4.3325763        4
   437         1.9165865        2      1079         4.4474312        4
   438         1.9832993        2      1080         4.5133701        4
   439         2.0361636        2      1081         4.6348329        4
   440         2.1087481        2      1082         4.6999581        4
   441         2.2444430        2      1083         4.7724904        4
   442         2.3013161        2      1084         4.8793445        4
   443         2.3243721        2      1085         4.8994642        4
   444         2.4522153        2      1086         5.0271339        4
   445         2.5527198        2      1087         5.3619225        4
   446         2.7017814        2      1088         5.3822141        4
   447         2.7307444        2      1089         5.5379324        4
   448         2.8019506        2      1090         5.6340114        4
   449         2.9296690        2      1091         5.7669479        4
   450         2.9471169        2      1092         5.9150110        4
   451         3.0418442        2      1093         5.9366803        4
   452         3.1561142        2      1094         6.0067244        4
   453         3.2076460        2      1095         6.2958636        4
   454         3.2650368        2      1096         6.4222835        4
   455         3.2900797        2      1097         6.5366501        4
   456         3.3884092        2      1098         6.6539450        4
   457         3.4651023        2      1099         6.7546442        4
   458         3.5335958        2      1100         6.9515337        4
   459         3.6204018        2      1101         7.0149168        4
   460         3.7109940        2      1102         7.1112848        4
   461         3.7967806        2      1103         7.2067323        4
   462         3.8414157        2      1104         7.3025396        4
   463         3.9583432        2      1105         7.4125301        4
   464         4.0191702        2      1106         7.4786323        4
   465         4.0673193        2      1107         7.6437309        4
   466         4.0869302        2      1108         7.7691384        4
   467         4.2430326        2      1109         7.9069527        4
   468         4.2730552        2      1110         7.9573597        4
   469         4.4028578        2      1111         8.0098372        4
   470         4.4377216        2      1112         8.1708011        4
   471         4.5632000        2      1113         8.2157455        4
   472         4.6023419        2      1114         8.4535108        4
   473         4.6870472        2      1115         8.5953222        4
   474         4.7098826        2      1116         8.8265088        4
   475         4.8048871        2      1117         9.0255108        4
   476         5.0239109        2      1118         9.1883197        4
   477         5.0578275        2      1119         9.3048518        4
   478         5.1231885        2      1120         9.3218593        4
   479         5.1906189        2      1121         9.4157404        4
   480         5.3146592        2      1122         9.4589903        4
   481         5.4567510        2      1123         9.5612704        4
   482         5.6029612        2      1124         9.6319545        4
   483         5.6746573        2      1125         9.8177578        4
   484         5.7707173        2      1126         9.8858296        4
   485         5.7997609        2      1127         9.9392639        4
   486         5.8540174        2      1128        10.1723702        4
   487         6.0229908        2      1129        10.3502518        4
   488         6.0692657        2      1130        10.4216215        4
   489         6.1940220        2      1131        10.5390016        4
   490         6.3182409        2      1132        10.6642523        4
   491         6.3682756        2      1133        10.8677332        4
   492         6.5160350        2      1134        11.1541697        4
   493         6.6592094        2      1135        11.3801436        4
   494         6.7730479        2      1136        11.5516871        4
   495         6.8337770        2      1137        11.6494775        4
   496         6.9292919        2      1138        11.7872471        4
   497         7.0587934        2      1139        11.9299637        4
   498         7.1343620        2      1140        11.9917527        4
   499         7.2235397        2      1141        12.0399436        4
   500         7.2476592        2      1142        12.5017073        4
   501         7.2935708        2      1143        12.5565406        4
   502         7.3883115        2      1144        12.7770949        4
   503         7.4360240        2      1145        12.9034544        4
   504         7.6234570        2      1146        13.3477119        4
   505         7.7847898        2      1147        13.4546912        4
   506         7.8979075        2      1148        13.5826241        4
   507         7.9485396        2      1149        13.7818223        4
   508         8.0381621        2      1150        14.0294216        4
   509         8.0995620        2      1151        14.1766388        4
   510         8.2837447        2      1152        14.3236086        4
   511         8.3682921        2      1153        14.5281000        4
   512         8.4654089        2      1154        14.6328186        4
   513         8.5905306        2      1155        14.8010689        4
   514         8.6886403        2      1156        14.8067535        4
   515         8.8395302        2      1157        14.9825376        4
   516         8.9509004        2      1158        15.0700483        4
   517         8.9761762        2      1159        15.4005884        4
   518         9.0566310        2      1160        15.6963417        4
   519         9.2049767        2      1161        15.7225791        4
   520         9.2131087        2      1162        16.0455476        4
   521         9.2584739        2      1163        16.0997333        4
   522         9.3460502        2      1164        16.2882914        4
   523         9.4929405        2      1165        16.3891669        4
   524         9.5637540        2      1166        16.9436439        4
   525         9.6485803        2      1167        16.9765074        4
   526         9.7425478        2      1168        17.0598392        4
   527         9.8552917        2      1169        17.1338161        4
   528        10.0011757        2      1170        17.3924078        4
   529        10.0583002        2      1171        17.7388089        4
   530        10.2355047        2      1172        17.7790694        4
   531        10.4233371        2      1173        18.0042860        4
   532        10.5342134        2      1174        18.2954587        4
   533        10.5770159        2      1175        18.4981155        4
   534        10.7463663        2      1176        19.0481721        4
   535        10.8546439        2      1177        19.2103769        4
   536        11.1018672        2      1178        19.3584774        4
   537        11.1615887        2      1179        19.5901096        4
   538        11.3737560        2      1180        19.8226201        4
   539        11.5704981        2      1181        19.9946270        4
   540        11.6209331        2      1182        20.0096731        4
   541        11.7769988        2      1183        20.1115678        4
   542        11.8963485        2      1184        20.2617129        4
   543        12.0185173        2      1185        20.4587290        4
   544        12.0471131        2      1186        20.4870315        4
   545        12.2350553        2      1187        20.6207565        4
   546        12.4508080        2      1188        20.8519659        4
   547        12.6420391        2      1189        21.0797247        4
   548        12.7120807        2      1190        21.1338372        4
   549        12.7809613        2      1191        21.2605891        4
   550        12.8653911        2      1192        21.4773909        4
   551        13.0294780        2      1193        21.5603155        4
   552        13.2307286        2      1194        21.6392117        4
   553        13.4563438        2      1195        21.6479417        4
   554        13.5697996        2      1196        22.1930731        4
   555        13.7553808        2      1197        22.3244127        4
   556        13.9592204        2      1198        22.6529942        4
   557        14.0986741        2      1199        22.7380831        4
   558        14.2922655        2      1200        23.3457497        4
   559        14.3306533        2      1201        23.5198094        4
   560        14.3848877        2      1202        23.8197451        4
   561        14.6130718        2      1203        23.8737544        4
   562        14.6795236        2      1204        24.1237401        4
   563        14.7921661        2      1205        24.1665629        4
   564        14.8922004        2      1206        24.8442023        4
   565        15.0221181        2      1207        25.8320354        4
   566        15.0787778        2      1208        25.9163699        4
   567        15.3729639        2      1209        26.0997322        4
   568        15.4023370        2      1210        26.1850152        4
   569        15.5707865        2      1211        26.2631333        4
   570        15.6515055        2      1212        26.8304893        4
   571        15.8043805        2      1213        27.0916985        4
   572        15.8785166        2      1214        27.1402119        4
   573        16.1611625        2      1215        27.4613008        4
   574        16.4250557        2      1216        27.7982499        4
   575        16.6805201        2      1217        29.6476455        4
   576        16.7448534        2      1218        31.1020537        4
   577        17.0513068        2      1219        31.4109852        4
   578        17.1141736        2      1220        32.3017193        4
   579        17.1326681        2      1221        33.6105890        4
   580        17.2216582        2      1222        36.2719919        4
   581        17.2516049        2      1223        36.7471381        4
   582        17.6053669        2      1224        39.8348097        4
   583        17.8719071        2      1225        44.5239306        4
   584        17.9708289        2      1226        45.2521040        4
   585        18.0430656        2      1227        45.4465074        4
   586        18.3625415        2      1228        46.1127752        4
   587        18.6772753        2      1229        47.2379002        4
   588        18.9699874        2      1230        48.1319422        4
   589        19.1760064        2      1231        50.2940857        4
   590        19.2163718        2      1232        66.3783964        4
   591        19.2668163        2      1233        79.2847562        4
   592        19.4526231        2      1234        80.8572409        4
   593        19.7372896        2      1235        88.0488884        4
   594        19.8728248        2      1236        88.3363004        4
   595        20.0576712        2      1237        88.3772544        4
   596        20.1515258        2      1238        88.4220184        4
   597        20.2856240        2      1239        88.5974544        4
   598        20.3298385        2      1240        88.8065662        4
   599        20.5181318        2      1241       115.6661521        4
   600        21.0610100        2      1242       116.3900366        4
   601        21.1820517        2      1243       117.7702481        4
   602        21.4309024        2      1244       123.0797853        4
   603        21.5127738        2      1245       123.3976021        4
   604        21.5648691        2      1246       132.5967339        4
   605        21.6421403        2      1247       133.0512094        4
   606        21.6526846        2      1248       133.2033724        4
   607        21.6816317        2      1249       133.5066009        4
   608        21.8452230        2      1250       153.8850182        4
   609        21.9786674        2      1251       197.8154466        4
   610        22.0382604        2      1252       231.2566451        4
   611        22.3468686        2      1253       251.5707616        4
   612        22.5814886        2      1254       251.5779868        4
   613        22.7620240        2      1255       251.6686866        4
   614        23.1819436        2      1256       251.6689978        4
   615        23.5558249        2      1257       251.6721787        4
   616        23.7193729        2      1258       251.6746485        4
   617        23.8450046        2      1259       251.6764735        4
   618        24.0085354        2      1260       283.1750178        4
   619        24.0592829        2      1261       283.7650017        4
   620        24.1536345        2      1262       284.8700420        4
   621        24.6100967        2      1263       311.3895787        4
   622        25.5270003        2      1264       311.5116847        4
   623        25.7529940        2      1265       311.5673119        4
   624        25.7804333        2      1266       311.5822771        4
   625        25.9443979        2      1267       311.6435916        4
   626        26.1557862        2      1268       311.7064461        4
   627        26.4932974        2      1269       363.8676468        4
   628        26.7706167        2      1270       386.0320813        4
   629        26.8444239        2      1271       386.0420333        4
   630        26.9776375        2      1272       397.8066307        4
   631        27.1436235        2      1273       398.1054086        4
   632        27.6043930        2      1274       398.1954996        4
   633        28.0788212        2      1275       398.3767974        4
   634        28.1607044        2      1276       451.6595551        4
   635        28.4165135        2      1277       451.7668856        4
   636        28.7144338        2      1278       484.6671697        4
   637        30.8570053        2      1279       688.9505689        4
   638        31.2175867        2      1280       712.3485763        4
   639        31.5064315        2      1281       712.8285593        4
   640        31.5270451        2      1282       713.6944145        4
   641        33.2961588        2      1283       889.3079714        4
   642        36.1431347        2      1284      1222.5429374        4
------------------------------------------------------------------------
 @CHECKOUT-I, Total execution time (CPU/WALL):      3705.22/    2603.72 seconds.
--executable xvtran finished with status     0 in     2604.77 seconds (walltime).
 --invoking executable--
/home/gh.jones/software/cfour/qcscf_stability/2148eec4-rebuild/bin/xintprc
 @GETMEM-I,  Allocated  409600 MB of main memory.
  @GMOIAA-I, Processing MO integrals for spin case AA.
  @GMOIAA-I, Generation of integral list completed.
                      TYPE                NUMBER
                      ----               --------
                      PPPP                     0
                      PPPH            3842375646
                      PPHH              45665966
                      PHPH              24408898
                      PHHH                593170
                      HHHH                  2216

                     TOTAL            3913045896

  @FORMT2-I, Second-order MP correlation energies:
            ------------------------------------------------
            E(SCF)                  =   -190.812107131873 a.u.
            E2(AA)                  =     -0.103820908316 a.u.
            E2(AB)                  =     -0.808887689280 a.u.
            E2(TOT)                 =     -1.016529505912 a.u.
            Total MP2 energy        =   -191.828636637784 a.u.
            ------------------------------------------------
   Largest T2 amplitudes for spin case AB:
       _       _                 _       _                 _       _
   i   j   a   b             i   j   a   b             i   j   a   b
-----------------------------------------------------------------------------
[ 14  14 743 743]-0.05509 [  8   8 409 409]-0.02603 [ 14  14 747 743]-0.02431
[ 14  14 743 747]-0.02431 [ 14  14 743 742]-0.01886 [ 14  14 742 743]-0.01886
[ 14  12 743 413]-0.01695 [ 12  14 413 743]-0.01695 [ 12  12 413 413]-0.01611
[ 13  13 743 743]-0.01516 [  8   8 416 409]-0.01435 [  8   8 409 416]-0.01435
[ 14  14 744 743]-0.01419 [ 14  14 743 744]-0.01419 [ 14  13 743 743]-0.01398
-----------------------------------------------------------------------------
   Norm of T2AB vector ( 91312897 symmetry allowed elements):  0.4095110720.
-----------------------------------------------------------------------------
 @CHECKOUT-I, Total execution time (CPU/WALL):       240.46/     240.43 seconds.
--executable xintprc finished with status     0 in      243.63 seconds (walltime).
  in runvcc 
 --invoking executable--
/home/gh.jones/software/cfour/qcscf_stability/2148eec4-rebuild/bin/xncc
 @GETMEM-I,  Allocated       7 MB of main memory.

Running with 32 threads/proc

Using DIIS to accelerate the convergence of T1 and T2
Using immediate high-order contributions
Damping factor for T3: 0.000000
Damping factor for T4: 0.000000

Using DIIS to accelerate the convergence of L1 and L2
Using immediate high-order contributions
Damping factor for L3: 0.000000
Damping factor for L4: 0.000000

Transposes are fine-threaded

Memory limit:                400.000 GiB
Minimum memory requirement:  286.710 GiB
Compromise memory amount:    362.331 GiB
Optimal memory requirement: 5371.296 GiB

List              Location   Size        Cached Hunks Est. Disk I/O
----------------- ---------- ----------- ------ ----- -------------

           T_DIIS       70:0    3.402 GiB    Yes     -   122.467 GiB
           Z_DIIS       70:1    3.402 GiB    Yes     -   204.112 GiB
          <AI|bj>         18  696.662 MiB    Yes     -    19.864 GiB
          <Ab|Ci>         30   57.206 GiB    Yes     -  7528.409 GiB
          <Ab|Ij>         16  696.662 MiB    Yes     -   144.231 GiB
          <Ai|Bj>         25  696.662 MiB    Yes     -    13.607 GiB
          <Aj|bI>         21  696.662 MiB     No     -         0   B
          <Ij|Ka>         10    8.446 MiB    Yes     -     1.443 GiB
          <Ij|Kl>         13  113.070 KiB    Yes     -     1.877 MiB
            D(AB)      160:2    3.151 MiB    Yes     -   523.123 MiB
            D(AI)      160:4   41.336 KiB    Yes     -     4.683 MiB
            D(IA)      160:6   41.336 KiB    Yes     -     1.372 MiB
            D(IJ)      160:0      680   B    Yes     -    88.984 KiB
           D~(AB)      192:0    3.151 MiB    Yes     -    25.211 MiB
           D~(AI)      193:0   41.336 KiB    Yes     -    82.672 KiB
           D~(IJ)      191:0      680   B    Yes     -     5.312 KiB
            F(EA)       92:0    3.151 MiB    Yes     -   526.274 MiB
            F(EM)       93:0   41.336 KiB    Yes     -     3.835 MiB
            F(MI)       91:0      680   B    Yes     -   120.859 KiB
            G(AB)      192:2    3.151 MiB    Yes     -   151.265 MiB
         G(AI,BJ)        123  696.662 MiB     No     -         0   B
         G(AI,bj)        118  696.662 MiB    Yes     -     4.499 GiB
         G(Ab,Ij)        116  696.662 MiB    Yes     -    11.566 GiB
         G(Ai,Bc)        230   57.206 GiB     No     -   228.823 GiB
         G(Ai,Bj)        125  696.662 MiB    Yes     -     4.082 GiB
            G(IJ)      191:2      680   B    Yes     -    31.875 KiB
         G(Ij,Ab)        216  696.662 MiB    Yes     -     2.041 GiB
         G(Ij,Ka)        210    8.446 MiB    Yes     -   295.594 MiB
         G(Ij,Kl)        113  113.070 KiB    Yes     -     3.754 MiB
        G~(Ij,Kl)        213  113.070 KiB     No     -         0   B
         H(AI,bj)        256  696.662 MiB    Yes     -     4.082 GiB
         H(Ai,Bj)        258  696.662 MiB    Yes     -     4.082 GiB
       Lambda(AI)      190:0   41.336 KiB    Yes     -     6.338 MiB
    Lambda(Ab,Ij)        146  696.662 MiB    Yes     -   161.920 GiB
            Q(AI)      190:2   41.336 KiB    Yes     -     1.494 MiB
         Q(Ab,Ij)         82  696.662 MiB    Yes     -    38.779 GiB
            T(AI)       90:0   41.336 KiB    Yes     -    15.541 MiB
         T(Ab,Ij)         46  696.662 MiB    Yes     -   240.158 GiB
         T(Rs,Ij)        246  713.664 MiB     No     -         0   B
         W(Mn,Ij)         53  113.070 KiB    Yes     -     5.190 MiB
        W~(Ab,Ej)        130   57.206 GiB    Yes     -  1544.558 GiB
        W~(EM,bj)         56  696.662 MiB    Yes     -    67.353 GiB
        W~(Em,Bj)         58  696.662 MiB    Yes     -    67.353 GiB
        W~(Ij,Mb)        110    8.446 MiB    Yes     -   228.030 MiB
       W~~(Ab,Ej)        169   57.206 GiB     No     -   915.293 GiB
       W~~(EM,bj)         76  696.662 MiB    Yes     -     5.443 GiB
       W~~(Em,Bj)         78  696.662 MiB    Yes     -     5.443 GiB
       W~~(Ij,Mb)        165    8.446 MiB    Yes     -   135.129 MiB
            Z(AI)       90:2   41.336 KiB    Yes     -    16.954 MiB
         Z(Ab,Ij)         63  696.662 MiB    Yes     -   306.150 GiB
         Z(Rs,Ij)        263  713.664 MiB     No     -         0   B
       T(abc,ijk)          - 2533.426 GiB     No    25         0   B
       Z(abc,ijk)          - 2533.426 GiB     No    25         0   B

Simulation and memory analysis took 79.840 seconds

MP2 correlation energy:  -1.016529505911513

Non-iterative calculation of MP2 took 4.850 cpu seconds and 1.737 walltime seconds at 4.757 Gflops/sec

Total MP2 energy: -191.828636637784115

Beginning iterative solution of CCSD equations:

It.  Correlation Energy T1 Residual T2 Residual CPU Time (s) Walltime (s)
-------------------------------------------------------------------------
  1  -0.998155440883042 2.00085e-02 3.86064e-03    39379.154     1470.148
  2  -1.024043605060111 4.61648e-03 9.34352e-03    45024.519     1634.714
  3  -1.021959661531702 4.84859e-03 1.66160e-03    45169.953     1656.787
  4  -1.023931323423549 8.97780e-04 8.88965e-04    40246.533     1508.642
  5  -1.024555071357670 7.24498e-04 3.29396e-04    40332.051     1513.703

   A    I                     A    I                     A    I                  
-------------------------- -------------------------- -------------------------- 
  21    9 -0.0241750526861   17    9 -0.0119677633755   50   15 -0.0092931729212 
  21   13 -0.0207329359384   50   11 -0.0108986356835   38   15  0.0087589778985 
  25   13 -0.0151444880936   53   13 -0.0105618350766   35   11 -0.0083527408394 
  25    9 -0.0126124465519   35   15 -0.0103682767407   27   15 -0.0080115854232 
  17   13 -0.0120848347853   42   15 -0.0100251074921   34   13  0.0068888892664 

   A    B    I    J                     A    B    I    J                  
------------------------------------ ------------------------------------ 
  21   21   13   13 -0.0646520744583   62   35   14   14 -0.0168413773149 
  35   35   14   14 -0.0300881401188   35   62   14   14 -0.0168413773149 
  39   21   13   13 -0.0278811006958   50   50   15   15 -0.0167673960540 
  21   39   13   13 -0.0278811006958   21   21   13    9 -0.0158629803226 
  21   17   13   13 -0.0229066552257   21   21    9   13 -0.0158629803226 
  17   21   13   13 -0.0229066552257   35   31   14   14  0.0152728886293 
  25   21   13   13 -0.0178503864974   31   35   14   14  0.0152728886293 
  21   25   13   13 -0.0178503864974 

It.  Correlation Energy T1 Residual T2 Residual CPU Time (s) Walltime (s)
-------------------------------------------------------------------------
  6  -1.024557183097034 2.04734e-04 6.22795e-05    45921.964     1676.109
  7  -1.024557429305561 8.33607e-05 1.72353e-05    44658.383     1646.903
  8  -1.024561111022563 3.87676e-05 6.94003e-06    45887.454     1676.935
  9  -1.024554414844409 1.46302e-05 4.34161e-06    45107.397     1667.650
 10  -1.024556679161589 4.38295e-06 1.49408e-06    45972.291     1693.394

   A    I                     A    I                     A    I                  
-------------------------- -------------------------- -------------------------- 
  21    9 -0.0243270686830   17    9 -0.0120299472893   50   15 -0.0092260278258 
  21   13 -0.0212367839603   50   11 -0.0108450084265   38   15  0.0087644801506 
  25   13 -0.0154631537060   53   13 -0.0106833384663   35   11 -0.0082936195880 
  25    9 -0.0126819823849   35   15 -0.0105193933589   27   15 -0.0080274416503 
  17   13 -0.0124006788925   42   15 -0.0099840926730   34   13  0.0069427310367 

   A    B    I    J                     A    B    I    J                  
------------------------------------ ------------------------------------ 
  21   21   13   13 -0.0648388230190   62   35   14   14 -0.0168240001359 
  35   35   14   14 -0.0300576596232   35   62   14   14 -0.0168240001359 
  39   21   13   13 -0.0279226491044   50   50   15   15 -0.0167412097240 
  21   39   13   13 -0.0279226491044   21   21   13    9 -0.0159034981121 
  21   17   13   13 -0.0230099356287   21   21    9   13 -0.0159034981121 
  17   21   13   13 -0.0230099356287   35   31   14   14  0.0152497777114 
  25   21   13   13 -0.0179428955712   31   35   14   14  0.0152497777114 
  21   25   13   13 -0.0179428955712 

It.  Correlation Energy T1 Residual T2 Residual CPU Time (s) Walltime (s)
-------------------------------------------------------------------------
 11  -1.024556966389128 2.33161e-06 7.79553e-07    42187.106     1555.475
 12  -1.024557068772524 6.63352e-07 2.99335e-07    44612.619     1639.409
 13  -1.024557248018149 2.73022e-07 2.05816e-07    45708.623     1672.842
 14  -1.024557279119744 9.50613e-08 5.13999e-08    42808.834     1570.623
 15  -1.024557285906271 2.49889e-08 2.15318e-08    43834.363     1606.475

   A    I                     A    I                     A    I                  
-------------------------- -------------------------- -------------------------- 
  21    9 -0.0243260110630   17    9 -0.0120293804892   50   15 -0.0092247525662 
  21   13 -0.0212412774677   50   11 -0.0108450662982   38   15  0.0087638771100 
  25   13 -0.0154646954998   53   13 -0.0106839921376   35   11 -0.0082931893230 
  25    9 -0.0126816384761   35   15 -0.0105190530256   27   15 -0.0080272663526 
  17   13 -0.0124024391282   42   15 -0.0099834020410   34   13  0.0069435330309 

   A    B    I    J                     A    B    I    J                  
------------------------------------ ------------------------------------ 
  21   21   13   13 -0.0648406230232   62   35   14   14 -0.0168242842702 
  35   35   14   14 -0.0300581812650   35   62   14   14 -0.0168242842702 
  39   21   13   13 -0.0279232926843   50   50   15   15 -0.0167413235827 
  21   39   13   13 -0.0279232926843   21   21   13    9 -0.0159043332681 
  21   17   13   13 -0.0230105759057   21   21    9   13 -0.0159043332681 
  17   21   13   13 -0.0230105759057   35   31   14   14  0.0152501025129 
  25   21   13   13 -0.0179434043262   31   35   14   14  0.0152501025129 
  21   25   13   13 -0.0179434043262 

It.  Correlation Energy T1 Residual T2 Residual CPU Time (s) Walltime (s)
-------------------------------------------------------------------------
 16  -1.024557289560416 1.54219e-08 6.34110e-09    42512.661     1570.062
 17  -1.024557287520331 7.35094e-09 2.15647e-09    44393.002     1630.647
 18  -1.024557287488156 2.06949e-09 7.37646e-10    41896.550     1544.250
 19  -1.024557287221202 1.16021e-09 4.71537e-10    42136.347     1540.539
 20  -1.024557287109100 6.71176e-10 3.66198e-10    42349.849     1545.385

   A    I                     A    I                     A    I                  
-------------------------- -------------------------- -------------------------- 
  21    9 -0.0243260081690   17    9 -0.0120293784334   50   15 -0.0092247453124 
  21   13 -0.0212413008887   50   11 -0.0108450587475   38   15  0.0087638817172 
  25   13 -0.0154647139220   53   13 -0.0106839980769   35   11 -0.0082931859088 
  25    9 -0.0126816377388   35   15 -0.0105190482937   27   15 -0.0080272711250 
  17   13 -0.0124024579286   42   15 -0.0099834041232   34   13  0.0069435318598 

   A    B    I    J                     A    B    I    J                  
------------------------------------ ------------------------------------ 
  21   21   13   13 -0.0648406313749   62   35   14   14 -0.0168242823346 
  35   35   14   14 -0.0300581780338   35   62   14   14 -0.0168242823346 
  39   21   13   13 -0.0279232940935   50   50   15   15 -0.0167413218877 
  21   39   13   13 -0.0279232940935   21   21   13    9 -0.0159043329382 
  21   17   13   13 -0.0230105812756   21   21    9   13 -0.0159043329382 
  17   21   13   13 -0.0230105812756   35   31   14   14  0.0152500985972 
  25   21   13   13 -0.0179434109491   31   35   14   14  0.0152500985972 
  21   25   13   13 -0.0179434109491 

It.  Correlation Energy T1 Residual T2 Residual CPU Time (s) Walltime (s)
-------------------------------------------------------------------------

CCSD iterations converged in 20 cycles and 32022.702 seconds (1601.135 s/it.) at 18.466 Gflops/sec

Total CCSD energy: -191.836664418981712

CCSD[T] correlation energy:  -0.041733292936305
CCSD(T) correlation energy:  -0.039948800873393

Non-iterative calculation of CCSD(T) took 539178.040 cpu seconds and 49880.643 walltime seconds at 70.419 Gflops/sec

Total CCSD(T) energy: -191.876613219855102

             _
Formation of H took 602.150 seconds at 255.767 Gflops/sec

Beginning iterative solution of Lambda-CCSD equations:

It.  Correlation Energy L1 Residual L2 Residual CPU Time (s) Walltime (s)
-------------------------------------------------------------------------
  1  -1.081571388485951 1.79519e-02 1.75528e-02    46820.179     1700.838
  2  -1.070993170830363 9.67307e-03 2.77885e-03    42885.148     1576.386
  3  -1.070783707590782 1.38866e-03 1.65128e-03    44249.616     1637.063
  4  -1.071270144797382 5.17989e-04 4.50365e-04    40158.144     1475.088
  5  -1.071266799985700 2.19962e-04 9.61588e-05    43762.889     1609.600

   A    I                     A    I                     A    I                  
-------------------------- -------------------------- -------------------------- 
  21    9 -0.0183440638619   17   13 -0.0089356295095   23   15 -0.0067974459815 
  35   15 -0.0116619533843   50   11 -0.0082319098136   17    9 -0.0065982483838 
  25   13 -0.0100564701078   42   15 -0.0076469077071   96   14  0.0065621672943 
  21   13 -0.0097861586400   53   13 -0.0072493562156   70   13  0.0061280336132 
  25    9 -0.0095282278754   27   15 -0.0070819974522  136   15 -0.0059694975977 

   A    B    I    J                     A    B    I    J                  
------------------------------------ ------------------------------------ 
  21   21   13   13 -0.0827564163507   50   50   15   15 -0.0200506359012 
  35   35   14   14 -0.0349372348883   62   35   14   14 -0.0188704601533 
  39   21   13   13 -0.0333108705348   35   62   14   14 -0.0188704601533 
  21   39   13   13 -0.0333108705348   21   50   13   15 -0.0188207194469 
  21   17   13   13 -0.0301332513697   50   21   15   13 -0.0188207194469 
  17   21   13   13 -0.0301332513697   21   21   13    9 -0.0187028557986 
  25   21   13   13 -0.0236708398573   21   21    9   13 -0.0187028557986 
  21   25   13   13 -0.0236708398573 

It.  Correlation Energy L1 Residual L2 Residual CPU Time (s) Walltime (s)
-------------------------------------------------------------------------
  6  -1.071246286871237 1.03030e-04 1.81903e-05    44666.067     1614.833
  7  -1.071262485389820 3.16020e-05 5.72595e-06    43849.926     1623.760
  8  -1.071256244456946 1.56398e-05 4.42111e-06    45258.838     1660.728
  9  -1.071255607253600 4.15016e-06 1.73058e-06    44942.262     1640.973
 10  -1.071256048616915 2.10646e-06 6.78784e-07    45133.482     1631.093

   A    I                     A    I                     A    I                  
-------------------------- -------------------------- -------------------------- 
  21    9 -0.0184444691500   17   13 -0.0090168565010   23   15 -0.0069786375276 
  35   15 -0.0118762742995   50   11 -0.0082296070773   17    9 -0.0066492431300 
  25   13 -0.0101244073873   42   15 -0.0076749532120   96   14  0.0065626558772 
  21   13 -0.0098720506096   53   13 -0.0072756188560   70   13  0.0061322627183 
  25    9 -0.0095753051272   27   15 -0.0071584372676  136   15 -0.0059680879840 

   A    B    I    J                     A    B    I    J                  
------------------------------------ ------------------------------------ 
  21   21   13   13 -0.0828102024344   50   50   15   15 -0.0200433708611 
  35   35   14   14 -0.0349162726845   62   35   14   14 -0.0188617827292 
  39   21   13   13 -0.0333303726227   35   62   14   14 -0.0188617827292 
  21   39   13   13 -0.0333303726227   21   50   13   15 -0.0188213865450 
  21   17   13   13 -0.0301590722029   50   21   15   13 -0.0188213865450 
  17   21   13   13 -0.0301590722029   21   21   13    9 -0.0186981278142 
  25   21   13   13 -0.0236910982143   21   21    9   13 -0.0186981278142 
  21   25   13   13 -0.0236910982143 

It.  Correlation Energy L1 Residual L2 Residual CPU Time (s) Walltime (s)
-------------------------------------------------------------------------
 11  -1.071255817292171 1.02882e-06 2.52874e-07    46120.151     1675.706
 12  -1.071255885801942 4.02665e-07 1.39885e-07    43230.317     1590.998
 13  -1.071255925288245 1.26977e-07 7.19772e-08    42415.180     1587.588
 14  -1.071255920188728 4.80098e-08 2.28037e-08    42200.771     1527.960
 15  -1.071255924775400 1.39309e-08 8.22572e-09    47672.129     1681.468

   A    I                     A    I                     A    I                  
-------------------------- -------------------------- -------------------------- 
  21    9 -0.0184438059573   17   13 -0.0090163489272   23   15 -0.0069801291542 
  35   15 -0.0118771104997   50   11 -0.0082296562903   17    9 -0.0066486471131 
  25   13 -0.0101236835890   42   15 -0.0076749388241   96   14  0.0065627188530 
  21   13 -0.0098715678265   53   13 -0.0072754788830   70   13  0.0061322622265 
  25    9 -0.0095749349749   27   15 -0.0071588761389  136   15 -0.0059681313375 

   A    B    I    J                     A    B    I    J                  
------------------------------------ ------------------------------------ 
  21   21   13   13 -0.0828103603903   50   50   15   15 -0.0200434068754 
  35   35   14   14 -0.0349163248458   62   35   14   14 -0.0188617819621 
  39   21   13   13 -0.0333304230319   35   62   14   14 -0.0188617819621 
  21   39   13   13 -0.0333304230319   21   50   13   15 -0.0188213661500 
  21   17   13   13 -0.0301590691823   50   21   15   13 -0.0188213661500 
  17   21   13   13 -0.0301590691823   21   21   13    9 -0.0186983138059 
  25   21   13   13 -0.0236911032121   21   21    9   13 -0.0186983138059 
  21   25   13   13 -0.0236911032121 

It.  Correlation Energy L1 Residual L2 Residual CPU Time (s) Walltime (s)
-------------------------------------------------------------------------
 16  -1.071255926422951 8.10731e-09 4.54020e-09    42468.802     1539.803
 17  -1.071255925942177 4.06317e-09 1.15794e-09    42682.094     1522.681
 18  -1.071255925820178 2.01028e-09 8.56386e-10    45986.794     1647.431
 19  -1.071255925790943 1.00399e-09 4.04499e-10    46149.306     1650.043
 20  -1.071255925794529 6.20835e-10 2.51590e-10    43853.420     1579.849

   A    I                     A    I                     A    I                  
-------------------------- -------------------------- -------------------------- 
  21    9 -0.0184438205032   17   13 -0.0090163506236   23   15 -0.0069801437043 
  35   15 -0.0118771303460   50   11 -0.0082296574744   17    9 -0.0066486564343 
  25   13 -0.0101236899289   42   15 -0.0076749436599   96   14  0.0065627185516 
  21   13 -0.0098715610579   53   13 -0.0072754804930   70   13  0.0061322631509 
  25    9 -0.0095749422546   27   15 -0.0071588873321  136   15 -0.0059681311398 

   A    B    I    J                     A    B    I    J                  
------------------------------------ ------------------------------------ 
  21   21   13   13 -0.0828103614445   50   50   15   15 -0.0200434060927 
  35   35   14   14 -0.0349163229259   62   35   14   14 -0.0188617811915 
  39   21   13   13 -0.0333304230877   35   62   14   14 -0.0188617811915 
  21   39   13   13 -0.0333304230877   21   50   13   15 -0.0188213660737 
  21   17   13   13 -0.0301590708299   50   21   15   13 -0.0188213660737 
  17   21   13   13 -0.0301590708299   21   21   13    9 -0.0186983120551 
  25   21   13   13 -0.0236911045326   21   21    9   13 -0.0186983120551 
  21   25   13   13 -0.0236911045326 

It.  Correlation Energy L1 Residual L2 Residual CPU Time (s) Walltime (s)
-------------------------------------------------------------------------

Lambda-CCSD iterations converged in 20 cycles and 32205.296 seconds (1610.265 s/it.) at 17.831 Gflops/sec

norm of D(AI): 0.062338379667975
norm of D(IA): 0.051466031818788
norm of D(AB): 0.060120491506038
norm of D(IJ): 0.086557298719533
E(AB): 0.709987185454013
E(IJ): 0.441023726065049
E(1e): 1.151010911519062
norm of G(Ab,Ij): 0.420689506369289
norm of G(Ij,Ab): 0.477952372274786
E(Ab,Ij): -2.063541452729206
norm of G(Ij,Kl): 0.043908949415904
E(Ij,Kl): 0.158411417291099
norm of G(Ai,Bc): 0.011245998322130
norm of G(Ab,Ci): 0.015684063169898
E(Ab,Ci): -0.081480029506624
norm of G(Ij,Ka): 0.008405701139115
norm of G(Ia,Jk): 0.011171407713429
E(Ia,Jk): -0.017780070039751
norm of G(AI,bj): 0.050837681554216
norm of G(Ai,Bj): 0.034505103873892
E(Ai,Bj): -0.446624757338654
E1: -0.259745228692486
E2: -0.279577284517995
E3: 0.092697755871827
E(tot): -1.300003980804074

Formation of one- and two-particle density
matrices took 645.356 seconds at 245.367 Gflops/sec

 @CHECKOUT-I, Total execution time (CPU/WALL):   2308403.22/  115763.98 seconds.
--executable xncc finished with status     0 in   115764.22 seconds (walltime).
 --invoking executable--
/home/gh.jones/software/cfour/qcscf_stability/2148eec4-rebuild/bin/xdens
 @GETMEM-I,  Allocated  409600 MB of main memory.
  CCSD(T) density and intermediates are calculated.
  The perturbed orbitals are chosen canonical.
  Direct algorithm used for all contributions involving G(AB,CD).
  W(abef) AB contribution =  0.4413512669 a.u.
  W(abef) AB contribution =  0.4601663060 a.u.
                    1                    1
                    2                    2
                    3                    3
                    4                    4
  processed            4052972939  ao basis integrals from                989496  buffers.
  processed           20885144795  ao basis integrals from               5098913  buffers.
  processed           10714707582  ao basis integrals from               2615896  buffers.
  processed           19482280549  ao basis integrals from               4756417  buffers.
 ITERM.tmp does not exsit!
 skip reading
  The iterative expansion of D(ai) converged after  20 iterations.
  ----------------------------------------------------------------------
                 Natural orbital occupation numbers
  ----------------------------------------------------------------------
  1.99884  1.99805  1.99803  1.99803  1.97889  1.97244  1.96562  1.95751
  1.95734  1.95415  1.95114  1.95097  1.93327  1.93105  1.91581  0.07480
  0.04967  0.03774  0.03279  0.02416  0.02325  0.02128  0.02108  0.02065
  0.01374  0.01363  0.01212  0.01197  0.01074  0.01061  0.01032  0.00983
  0.00946  0.00790  0.00711  0.00669  0.00635  0.00618  0.00608  0.00479
  0.00468  0.00430  0.00409  0.00367  0.00285  0.00241  0.00239  0.00226
  0.00204  0.00202  0.00199  0.00195  0.00188  0.00184  0.00163  0.00144
  0.00141  0.00133  0.00124  0.00119  0.00110  0.00105  0.00103  0.00098
  0.00097  0.00095  0.00090  0.00089  0.00080  0.00080  0.00078  0.00074
  0.00069  0.00067  0.00066  0.00062  0.00062  0.00062  0.00060  0.00059
  0.00058  0.00058  0.00056  0.00055  0.00055  0.00054  0.00049  0.00046
  0.00045  0.00045  0.00044  0.00043  0.00042  0.00041  0.00037  0.00035
  0.00035  0.00035  0.00035  0.00032  0.00030  0.00030  0.00030  0.00029
  0.00027  0.00026  0.00025  0.00024  0.00023  0.00023  0.00023  0.00023
  0.00022  0.00022  0.00021  0.00021  0.00020  0.00019  0.00019  0.00019
  0.00018  0.00018  0.00018  0.00017  0.00016  0.00015  0.00015  0.00015
  0.00015  0.00015  0.00014  0.00013  0.00013  0.00013  0.00013  0.00012
  0.00012  0.00011  0.00011  0.00011  0.00011  0.00010  0.00010  0.00010
  0.00010  0.00009  0.00009  0.00009  0.00009  0.00009  0.00008  0.00008
  0.00008  0.00008  0.00008  0.00008  0.00008  0.00008  0.00007  0.00007
  0.00007  0.00007  0.00007  0.00007  0.00007  0.00007  0.00007  0.00007
  0.00006  0.00006  0.00006  0.00006  0.00006  0.00006  0.00006  0.00006
  0.00006  0.00005  0.00005  0.00005  0.00005  0.00005  0.00005  0.00005
  0.00005  0.00004  0.00004  0.00004  0.00004  0.00004  0.00004  0.00004
  0.00004  0.00004  0.00004  0.00003  0.00003  0.00003  0.00003  0.00003
  0.00003  0.00003  0.00003  0.00003  0.00003  0.00003  0.00003  0.00003
  0.00003  0.00003  0.00003  0.00003  0.00003  0.00003  0.00003  0.00003
  0.00003  0.00003  0.00002  0.00002  0.00002  0.00002  0.00002  0.00002
  0.00002  0.00002  0.00002  0.00002  0.00002  0.00002  0.00002  0.00002
  0.00002  0.00002  0.00002  0.00002  0.00002  0.00002  0.00002  0.00002
  0.00002  0.00002  0.00002  0.00002  0.00002  0.00002  0.00002  0.00002
  0.00002  0.00002  0.00002  0.00002  0.00002  0.00002  0.00002  0.00002
  0.00002  0.00001  0.00001  0.00001  0.00001  0.00001  0.00001  0.00001
  0.00001  0.00001  0.00001  0.00001  0.00001  0.00001  0.00001  0.00001
  0.00001  0.00001  0.00001  0.00001  0.00001  0.00001  0.00001  0.00001
  0.00001  0.00001  0.00001  0.00001  0.00001  0.00001  0.00001  0.00001
  0.00001  0.00001  0.00001  0.00001  0.00001  0.00001  0.00001  0.00001
  0.00001  0.00001  0.00001  0.00001  0.00001  0.00001  0.00001  0.00001
  0.00001  0.00001  0.00001  0.00001  0.00001  0.00001  0.00001  0.00001
  0.00001  0.00001  0.00001  0.00001  0.00001  0.00001  0.00001  0.00001
  0.00001  0.00001  0.00001  0.00001  0.00001  0.00001  0.00001  0.00001
  0.00001  0.00001  0.00001  0.00001  0.00001  0.00001  0.00001  0.00001
  0.00001  0.00001  0.00001  0.00001  0.00001  0.00001  0.00001  0.00001
  0.00001  0.00001  0.00001  0.00001  0.00001  0.00001  0.00001  0.00001
  0.00001  0.00001  0.00001  0.00001  0.00001  0.00001  0.00001  0.00001
  0.00001  0.00000  0.00000  0.00000  0.00000  0.00000  0.00000  0.00000
  0.00000  0.00000  0.00000  0.00000  0.00000  0.00000  0.00000  0.00000
  0.00000  0.00000  0.00000  0.00000  0.00000  0.00000  0.00000  0.00000
  0.00000  0.00000  0.00000  0.00000  0.00000  0.00000  0.00000  0.00000
  0.00000  0.00000  0.00000  0.00000  0.00000  0.00000  0.00000  0.00000
  0.00000  0.00000  0.00000  0.00000  0.00000  0.00000  0.00000  0.00000
  0.00000  0.00000  0.00000  0.00000  0.00000  0.00000  0.00000  0.00000
  0.00000  0.00000  0.00000  0.00000  0.00000  0.00000  0.00000  0.00000
  0.00000  0.00000  0.00000  0.00000  0.00000  0.00000  0.00000  0.00000
  0.00000  0.00000  0.00000  0.00000  0.00000  0.00000  0.00000  0.00000
  0.00000  0.00000  0.00000  0.00000  0.00000  0.00000  0.00000  0.00000
  0.00000  0.00000  0.00000  0.00000  0.00000  0.00000  0.00000  0.00000
  0.00000  0.00000  0.00000  0.00000  0.00000  0.00000  0.00000  0.00000
  0.00000  0.00000  0.00000  0.00000  0.00000  0.00000  0.00000  0.00000
  0.00000  0.00000  0.00000  0.00000  0.00000  0.00000  0.00000  0.00000
  0.00000  0.00000  0.00000  0.00000  0.00000  0.00000  0.00000  0.00000
  0.00000  0.00000  0.00000  0.00000  0.00000  0.00000  0.00000  0.00000
  0.00000  0.00000  0.00000  0.00000  0.00000  0.00000  0.00000  0.00000
  0.00000  0.00000  0.00000  0.00000  0.00000  0.00000  0.00000  0.00000
  0.00000  0.00000  0.00000  0.00000  0.00000  0.00000  0.00000  0.00000
  0.00000  0.00000  0.00000  0.00000  0.00000  0.00000  0.00000  0.00000
  0.00000  0.00000  0.00000  0.00000  0.00000  0.00000  0.00000  0.00000
  0.00000  0.00000  0.00000  0.00000  0.00000  0.00000  0.00000  0.00000
  0.00000  0.00000  0.00000  0.00000  0.00000  0.00000  0.00000  0.00000
  0.00000  0.00000  0.00000  0.00000  0.00000  0.00000  0.00000  0.00000
  0.00000  0.00000  0.00000  0.00000  0.00000  0.00000  0.00000  0.00000
  0.00000  0.00000  0.00000  0.00000  0.00000  0.00000  0.00000  0.00000
  0.00000  0.00000  0.00000  0.00000  0.00000  0.00000  0.00000  0.00000
  0.00000  0.00000  0.00000  0.00000  0.00000  0.00000  0.00000  0.00000
  0.00000  0.00000  0.00000  0.00000  0.00000  0.00000  0.00000  0.00000
  0.00000  0.00000  0.00000  0.00000  0.00000  0.00000  0.00000  0.00000
  0.00000  0.00000  0.00000  0.00000  0.00000  0.00000  0.00000  0.00000
  0.00000  0.00000  0.00000  0.00000  0.00000  0.00000  0.00000  0.00000
  0.00000  0.00000  0.00000  0.00000  0.00000  0.00000  0.00000  0.00000
  0.00000  0.00000  0.00000  0.00000  0.00000  0.00000  0.00000  0.00000
  0.00000  0.00000  0.00000  0.00000  0.00000  0.00000  0.00000  0.00000
  0.00000  0.00000  0.00000  0.00000  0.00000  0.00000  0.00000  0.00000
  0.00000  0.00000  0.00000  0.00000  0.00000  0.00000  0.00000  0.00000
  0.00000  0.00000  0.00000  0.00000  0.00000  0.00000  0.00000  0.00000
  0.00000  0.00000  0.00000  0.00000  0.00000  0.00000  0.00000  0.00000
  0.00000  0.00000  0.00000  0.00000  0.00000  0.00000  0.00000  0.00000
  0.00000  0.00000  0.00000  0.00000  0.00000  0.00000  0.00000  0.00000
  0.00000  0.00000  0.00000  0.00000  0.00000  0.00000  0.00000  0.00000
  0.00000  0.00000  0.00000  0.00000  0.00000  0.00000  0.00000  0.00000
  0.00000  0.00000  0.00000  0.00000  0.00000  0.00000  0.00000  0.00000
  0.00000  0.00000  0.00000  0.00000  0.00000  0.00000  0.00000  0.00000
  0.00000  0.00000  0.00000  0.00000  0.00000  0.00000  0.00000  0.00000
  0.00000  0.00000  0.00000  0.00000  0.00000  0.00000  0.00000  0.00000
  0.00000  0.00000  0.00000  0.00000  0.00000  0.00000  0.00000  0.00000
  0.00000  0.00000  0.00000  0.00000  0.00000  0.00000  0.00000  0.00000
  0.00000  0.00000  0.00000  0.00000  0.00000  0.00000  0.00000  0.00000
  0.00000  0.00000  0.00000  0.00000  0.00000  0.00000  0.00000  0.00000
  0.00000  0.00000  0.00000  0.00000  0.00000  0.00000  0.00000  0.00000
  0.00000  0.00000  0.00000  0.00000  0.00000  0.00000  0.00000  0.00000
  0.00000  0.00000  0.00000  0.00000  0.00000  0.00000  0.00000  0.00000
  0.00000  0.00000  0.00000  0.00000  0.00000  0.00000  0.00000  0.00000
  0.00000  0.00000  0.00000  0.00000  0.00000  0.00000  0.00000  0.00000
  0.00000  0.00000  0.00000  0.00000  0.00000  0.00000  0.00000  0.00000
  0.00000  0.00000  0.00000  0.00000  0.00000  0.00000  0.00000  0.00000
  0.00000  0.00000  0.00000  0.00000  0.00000  0.00000  0.00000  0.00000
  0.00000  0.00000  0.00000  0.00000  0.00000  0.00000  0.00000  0.00000
  0.00000  0.00000  0.00000  0.00000  0.00000  0.00000  0.00000  0.00000
  0.00000  0.00000  0.00000  0.00000  0.00000  0.00000  0.00000  0.00000
  0.00000  0.00000  0.00000  0.00000  0.00000  0.00000  0.00000  0.00000
  0.00000  0.00000  0.00000  0.00000  0.00000  0.00000  0.00000  0.00000
  0.00000  0.00000  0.00000  0.00000  0.00000  0.00000  0.00000  0.00000
  0.00000  0.00000  0.00000  0.00000  0.00000  0.00000  0.00000  0.00000
  0.00000  0.00000  0.00000  0.00000  0.00000  0.00000  0.00000  0.00000
  0.00000  0.00000  0.00000  0.00000  0.00000  0.00000  0.00000  0.00000
  0.00000  0.00000  0.00000  0.00000  0.00000  0.00000  0.00000  0.00000
  0.00000  0.00000  0.00000  0.00000  0.00000  0.00000  0.00000  0.00000
  0.00000  0.00000  0.00000  0.00000  0.00000  0.00000  0.00000  0.00000
  0.00000  0.00000  0.00000  0.00000  0.00000  0.00000  0.00000  0.00000
  0.00000  0.00000  0.00000  0.00000  0.00000  0.00000  0.00000  0.00000
  0.00000  0.00000  0.00000  0.00000  0.00000  0.00000  0.00000  0.00000
  0.00000  0.00000  0.00000  0.00000  0.00000  0.00000  0.00000  0.00000
  0.00000  0.00000  0.00000  0.00000  0.00000  0.00000  0.00000  0.00000
  0.00000  0.00000  0.00000  0.00000  0.00000  0.00000  0.00000  0.00000
  0.00000  0.00000  0.00000  0.00000  0.00000  0.00000  0.00000  0.00000
  0.00000  0.00000  0.00000  0.00000  0.00000  0.00000  0.00000  0.00000
  0.00000  0.00000  0.00000  0.00000  0.00000  0.00000  0.00000  0.00000
  0.00000  0.00000  0.00000  0.00000  0.00000  0.00000  0.00000  0.00000
  0.00000  0.00000  0.00000  0.00000  0.00000  0.00000  0.00000  0.00000
  0.00000  0.00000  0.00000  0.00000  0.00000  0.00000  0.00000  0.00000
  0.00000  0.00000  0.00000  0.00000  0.00000  0.00000  0.00000  0.00000
  0.00000  0.00000  0.00000  0.00000  0.00000  0.00000  0.00000  0.00000
  0.00000  0.00000  0.00000  0.00000  0.00000  0.00000  0.00000  0.00000
  0.00000  0.00000  0.00000  0.00000  0.00000  0.00000  0.00000  0.00000
  0.00000  0.00000  0.00000  0.00000  0.00000  0.00000  0.00000  0.00000
  0.00000  0.00000  0.00000  0.00000  0.00000  0.00000  0.00000  0.00000
  0.00000  0.00000  0.00000  0.00000  0.00000  0.00000  0.00000  0.00000
  0.00000  0.00000  0.00000  0.00000  0.00000  0.00000  0.00000  0.00000
  0.00000  0.00000  0.00000  0.00000  0.00000  0.00000  0.00000  0.00000
  0.00000  0.00000  0.00000  0.00000  0.00000  0.00000  0.00000  0.00000
  0.00000  0.00000  0.00000  0.00000  0.00000  0.00000  0.00000  0.00000
  0.00000  0.00000  0.00000  0.00000  0.00000  0.00000  0.00000  0.00000
  0.00000  0.00000  0.00000  0.00000  0.00000  0.00000  0.00000  0.00000
  0.00000  0.00000  0.00000  0.00000  0.00000  0.00000  0.00000  0.00000
  0.00000  0.00000  0.00000  0.00000  0.00000  0.00000  0.00000  0.00000
  0.00000  0.00000  0.00000  0.00000  0.00000  0.00000  0.00000  0.00000
  0.00000  0.00000  0.00000  0.00000  0.00000  0.00000  0.00000  0.00000
  0.00000  0.00000  0.00000  0.00000  0.00000  0.00000  0.00000  0.00000
  0.00000  0.00000  0.00000  0.00000  0.00000  0.00000  0.00000  0.00000
  0.00000  0.00000  0.00000  0.00000  0.00000  0.00000  0.00000  0.00000
  0.00000  0.00000  0.00000  0.00000  0.00000  0.00000  0.00000  0.00000
  0.00000  0.00000  0.00000  0.00000  0.00000  0.00000  0.00000  0.00000
  0.00000  0.00000  0.00000  0.00000  0.00000  0.00000  0.00000  0.00000
  0.00000  0.00000  0.00000  0.00000  0.00000  0.00000  0.00000  0.00000
  0.00000  0.00000  0.00000  0.00000  0.00000  0.00000  0.00000  0.00000
  0.00000  0.00000  0.00000  0.00000  0.00000  0.00000  0.00000  0.00000
  0.00000  0.00000  0.00000  0.00000  0.00000  0.00000  0.00000  0.00000
  0.00000  0.00000  0.00000  0.00000  0.00000  0.00000  0.00000  0.00000
  0.00000  0.00000  0.00000  0.00000  0.00000  0.00000  0.00000  0.00000
  0.00000  0.00000  0.00000  0.00000  0.00000  0.00000  0.00000  0.00000
  0.00000  0.00000  0.00000  0.00000  0.00000  0.00000  0.00000  0.00000
  0.00000  0.00000  0.00000  0.00000
  Trace of density matrix :  30.0000000000.
  ----------------------------------------------------------------------
  Density calculation successfully completed.
 @CHECKOUT-I, Total execution time (CPU/WALL):     20203.11/   13637.71 seconds.
--executable xdens finished with status     0 in    13641.45 seconds (walltime).
 --invoking executable--
/home/gh.jones/software/cfour/qcscf_stability/2148eec4-rebuild/bin/xanti
 @GETMEM-I,  Allocated  409600 MB of main memory.
 CCSD(T) MO gammas will be sorted to Mulliken order.
 @CHECKOUT-I, Total execution time (CPU/WALL):     15606.64/   17038.33 seconds.
--executable xanti finished with status     0 in    17045.71 seconds (walltime).
 --invoking executable--
/home/gh.jones/software/cfour/qcscf_stability/2148eec4-rebuild/bin/xbcktrn
 @GETMEM-I,  Allocated  409600 MB of main memory.
 @CHECKOUT-I, Total execution time (CPU/WALL):    155907.95/    7228.11 seconds.
--executable xbcktrn finished with status     0 in     7232.14 seconds (walltime).
 --invoking executable--
/home/gh.jones/software/cfour/qcscf_stability/2148eec4-rebuild/bin/xvdint
 @GETMEM-I,  Allocated  409600 MB of main memory.
 One- and two-electron integral derivatives are calculated
 for RHF-CC/MBPT gradients and dipole moments.
 Spherical gaussians are used.

                     Kinetic energy integral gradient
                     --------------------------------

                         O #1 z     1.1372508210
                         C #2 z    -0.3766516314
                         C #3 x    -0.2790819175
                         C #3 z    -0.3839874996
                         H #4 x    -0.7478146300
                         H #4 y    -1.3921358084
                         H #4 z    -0.3766116900


 O #1       0.0000000000            0.0000000000            1.1372508210
 C #2       0.0000000000            0.0000000000           -0.3766516314
 C #3 1    -0.1395409588            0.0000000000           -0.1919937498
 C #3 2     0.1395409588            0.0000000000           -0.1919937498
 H #4 1    -0.1869536575           -0.3480339521           -0.0941529225
 H #4 2     0.1869536575           -0.3480339521           -0.0941529225
 H #4 3    -0.1869536575            0.3480339521           -0.0941529225
 H #4 4     0.1869536575            0.3480339521           -0.0941529225


                   Nuclear attraction integral gradient
                   ------------------------------------

                         O #1 z   -31.3485539401
                         C #2 z     2.3052233292
                         C #3 x    24.2260793235
                         C #3 z    21.1827225423
                         H #4 x    13.2246115151
                         H #4 y    18.5984566442
                         H #4 z     7.8606080686


 O #1       0.0000000000            0.0000000000          -31.3485539401
 C #2       0.0000000000            0.0000000000            2.3052233292
 C #3 1    12.1130396617            0.0000000000           10.5913612711
 C #3 2   -12.1130396617            0.0000000000           10.5913612711
 H #4 1     3.3061528788            4.6496141611            1.9651520171
 H #4 2    -3.3061528788            4.6496141611            1.9651520171
 H #4 3     3.3061528788           -4.6496141611            1.9651520171
 H #4 4    -3.3061528788           -4.6496141611            1.9651520171


                      Reorthonormalization gradient
                      -----------------------------

                         O #1 z     0.4620341611
                         C #2 z    -0.1480262704
                         C #3 x    -0.1278582884
                         C #3 z    -0.1264925959
                         H #4 x    -0.3480647177
                         H #4 y    -0.6499461632
                         H #4 z    -0.1875152949


 O #1       0.0000000000            0.0000000000            0.4620341611
 C #2       0.0000000000            0.0000000000           -0.1480262704
 C #3 1    -0.0639291442            0.0000000000           -0.0632462980
 C #3 2     0.0639291442            0.0000000000           -0.0632462980
 H #4 1    -0.0870161794           -0.1624865408           -0.0468788237
 H #4 2     0.0870161794           -0.1624865408           -0.0468788237
 H #4 3    -0.0870161794            0.1624865408           -0.0468788237
 H #4 4     0.0870161794            0.1624865408           -0.0468788237


                Electronic contributions to dipole moment
                -----------------------------------------

                               au             Debye

                    z     -3.47859582     -8.84171017

  Conversion factor used: 1 a.u. =   2.54174691 Debye 


 Evaluation of 1e integral derivatives required   86.78 seconds.
                9045184  records have been written to the Sort file.
  Total length of Sort file :         185227277952  words.
 Evaluation of 2el integral derivatives

                      Two-electron integral gradient
                      ------------------------------

                         O #1 z    15.6514468919
                         C #2 z    -1.2766626522
                         C #3 x   -10.8037114785
                         C #3 z   -10.5923663178
                         H #4 x    -6.8852978751
                         H #4 y    -9.9281232744
                         H #4 z    -3.7824179218


 O #1       0.0000000000            0.0000000000           15.6514468919
 C #2       0.0000000000            0.0000000000           -1.2766626522
 C #3 1    -5.4018557392            0.0000000000           -5.2961831589
 C #3 2     5.4018557392            0.0000000000           -5.2961831589
 H #4 1    -1.7213244688           -2.4820308186           -0.9456044805
 H #4 2     1.7213244688           -2.4820308186           -0.9456044805
 H #4 3    -1.7213244688            2.4820308186           -0.9456044805
 H #4 4     1.7213244688            2.4820308186           -0.9456044805


 Evaluation of 2e integral derivatives required******** seconds.

                            Molecular gradient
                            ------------------

                         O #1 z     0.0000003590
                         C #2 z    -0.0000012822
                         C #3 x     0.0000008388
                         C #3 z     0.0000008152
                         H #4 x    -0.0000009056
                         H #4 y    -0.0000010010
                         H #4 z     0.0000001079


 O #1       0.0000000000            0.0000000000            0.0000003590
 C #2       0.0000000000            0.0000000000           -0.0000012822
 C #3 1     0.0000004194            0.0000000000            0.0000004076
 C #3 2    -0.0000004194            0.0000000000            0.0000004076
 H #4 1    -0.0000002264           -0.0000002502            0.0000000270
 H #4 2     0.0000002264           -0.0000002502            0.0000000270
 H #4 3    -0.0000002264            0.0000002502            0.0000000270
 H #4 4     0.0000002264            0.0000002502            0.0000000270


  Molecular gradient norm 0.223E-05

                           Total dipole moment
                           -------------------

                               au             Debye

                    z      1.15206687      2.92826241

  Conversion factor used: 1 a.u. =   2.54174691 Debye 


  transformation matrix 
        1.0000000000       -0.0000000000        0.0000000000
       -0.0000000000        1.0000000000        0.0000000000
        0.0000000000       -0.0000000000        1.0000000000
  Dipole Moment (in a.u.) in Original Frame 
        0.0000000000       -0.0000000000        1.1520668708
 @CHECKOUT-I, Total execution time (CPU/WALL):    370451.22/   85809.18 seconds.
--executable xvdint finished with status     0 in    85820.74 seconds (walltime).
 --invoking executable--
/home/gh.jones/software/cfour/qcscf_stability/2148eec4-rebuild/bin/xjoda
   JODA beginning optimization cycle #  1.
 OriVec is    1.0000000000000000       -6.1232339957367660E-017   0.0000000000000000                         1
  @GETICFCM-I, Internal coordinate Hessian read from file FCMINT.
   Optimization cycle  1.  Updating structure with Newton-Raphson step.
  @EFOL-I, Current internal coordinate Hessian written to FCMINT.
   There are   7 independent internal coordinates which will be optimized.
   Hessian matrix in totally symmetric symmetry coordinates: 
              R1        R2        A1        R3        A2   
  R1         0.885986  0.043865 -0.007773  0.009658  0.007226
  R2         0.043865  0.405522 -0.491139  0.006409  0.033451
  A1        -0.007773 -0.491139  2.734827 -0.050103 -0.045948
  R3         0.009658  0.006409 -0.050103  0.390495 -0.025054
  A2         0.007226  0.033451 -0.045948 -0.025054  0.267240
  D1         0.001421 -0.019954  0.173559  0.000291 -0.046298
  Dn1       -0.001421  0.019954 -0.173559 -0.000291  0.046298

              D1        Dn1  
  R1         0.001421 -0.001421
  R2        -0.019954  0.019954
  A1         0.173559 -0.173559
  R3         0.000291 -0.000291
  A2        -0.046298  0.046298
  D1         0.127799 -0.027799
  Dn1       -0.027799  0.127799
   The eigenvectors of the Hessian matrix: 
                   1         2         3         4         5
  R1        -0.000000  0.000161  0.016539  0.072629  0.007860
  R2        -0.000000  0.121514 -0.391717 -0.883344  0.089737
  A1        -0.000000  0.101386 -0.020572 -0.191628  0.010016
  R3         0.000000 -0.016118  0.193271 -0.180026 -0.963988
  A2         0.000000 -0.369866  0.812175 -0.380729  0.240798
  D1         0.707107 -0.647261 -0.272837  0.013105 -0.047589
  Dn1        0.707107  0.647261  0.272837 -0.013105  0.047589

                   6         7
  R1         0.997156  0.008307
  R2         0.068469  0.196865
  A1         0.022331 -0.975693
  R3         0.017341  0.020109
  A2         0.012239  0.021970
  D1         0.004587 -0.064463
  Dn1       -0.004587  0.064463
   The eigenvalues of the Hessian matrix: 
       0.10000      0.10571      0.27756      0.31169      0.39663      0.88909
       2.85899
   Gradients along optimized coordinates: 
      -0.00000      0.00000      0.00000     -0.00000      0.00000      0.00000
      -0.00000
   Gradients along Hessian eigenvectors: 
       0.00000     -0.00000     -0.00000     -0.00000      0.00000     -0.00000
      -0.00000
   There are  0 negative eigenvalues.
  optimized coordinate                     7  automatically set to    1.4214586847716482E-006
   Summary of Optimization Cycle: 
   The maximum unscaled step is:    0.00000.
   Scale factor set to:  1.00000.
   Forces are in hartree/bohr and hartree/radian.
   Parameter values are in Angstroms and degrees.
--------------------------------------------------------------------------
  Parameter     dV/dR           Step          Rold            Rnew
--------------------------------------------------------------------------
    R1     -0.0000003590    0.0000002727    1.1956454116    1.1956456843
    R2      0.0000003719   -0.0000008713    1.4656745536    1.4656736823
    A1      0.0000010685   -0.0000287193  147.6159040703  147.6158753510
    R3     -0.0000003076    0.0000003791    1.0806573830    1.0806577621
    A2      0.0000001128   -0.0000358266  118.5484259856  118.5483901590
    D1      0.0000002336   -0.0000814436   74.2904793336   74.2903978900
    Dn1    -0.0000002336    0.0000814436  -74.2904793336  -74.2903978900
--------------------------------------------------------------------------
  Minimum force:  0.000000113 / RMS force:  0.000000482
 Updating structure...
   Rotational constants (in cm-1): 
          0.1971537036             0.2497771318             0.6812007275
   Rotational constants (in MHz): 
       5910.5201671613          7488.1310778923         20421.8869104931


 ----------------------------------------------------------------
         Coordinates used in calculation (QCOMP) 
 ----------------------------------------------------------------
 Z-matrix   Atomic            Coordinates (in bohr)
  Symbol    Number           X              Y              Z
 ----------------------------------------------------------------
     O         8        -0.00000000    -0.00000000    -2.82522077
     C         6        -0.00000000    -0.00000000    -0.56577741
     C         6         1.48344347    -0.00000000     1.77318770
     C         6        -1.48344347     0.00000000     1.77318770
     H         1         2.41631949     1.72684387     2.33720858
     H         1         2.41631949    -1.72684387     2.33720858
     H         1        -2.41631949    -1.72684387     2.33720858
     H         1        -2.41631949     1.72684387     2.33720858
 ----------------------------------------------------------------

   Interatomic distance matrix (Angstroms) 

                 O             C             C             C             H    
                [ 1]        [ 2]        [ 3]        [ 4]        [ 5]
  O    [ 1]     0.00000
  C    [ 2]     1.19565     0.00000
  C    [ 3]     2.55686     1.46567     0.00000
  C    [ 4]     2.55686     1.46567     1.57001     0.00000
  H    [ 5]     3.15166     2.19771     1.08066     2.27659     0.00000
  H    [ 6]     3.15166     2.19771     1.08066     2.27659     1.82761
  H    [ 7]     3.15166     2.19771     2.27659     1.08066     3.14326
  H    [ 8]     3.15166     2.19771     2.27659     1.08066     2.55732

                 H             H             H    
                [ 6]        [ 7]        [ 8]
  H    [ 6]     0.00000
  H    [ 7]     2.55732     0.00000
  H    [ 8]     3.14326     1.82761     0.00000
   Rotational constants (order x, y, z, in cm-1): 
          0.2497771318             0.1971537036             0.6812007275
   Rotational constants (order x, y, z, in MHz): 
       7488.1310778923          5910.5201671613         20421.8869104931
  There are 1284 basis functions.
 @CHECKOUT-I, Total execution time (CPU/WALL):         0.15/       0.21 seconds.
--executable xjoda finished with status     0 in        0.32 seconds (walltime).
 --invoking executable--
/home/gh.jones/software/cfour/qcscf_stability/2148eec4-rebuild/bin/xvmol
 SERIAL VERSION OF MOLECULE STARTED
********************************************************************************
                    INPUT FROM MOL FILE
********************************************************************************
INTGRL        1    0    1    0    0    0    0    0    0                         
         *** CFOUR Program System (Release V0.1) ***                            
cyclopropanone opt singlet CCSD[T]/cc-pCV6Z                                     
    4    2 X  Y       0.10E-08              0    0                              
   9999.00      3.00                                                            
          8.00000000    1    7    2    2    2    2    2    2    1               
O #1     -0.000000000000     -0.000000000000     -2.825220771859                
   16    7                                                                      
   570800.00000000000        5.5999999999999997E-006  -1.3000000000000000E-006  
   85480.000000000000        4.3099999999999997E-005  -9.7999999999999993E-006  
   19460.000000000000        2.2670000000000001E-004  -5.1499999999999998E-005  
   5512.0000000000000        9.5640000000000005E-004  -2.1699999999999999E-004  
   1798.0000000000000        3.4732000000000001E-003  -7.9160000000000005E-004  
   648.89999999999998        1.1197800000000001E-002  -2.5590000000000001E-003  
   253.09999999999999        3.2387699999999998E-002  -7.5331000000000000E-003  
   104.90000000000001        8.2859799999999997E-002  -1.9789000000000001E-002  
   45.649999999999999       0.17958379999999999       -4.6062899999999997E-002  
   20.620000000000001       0.30522110000000002       -8.9195600000000000E-002  
   9.5869999999999997       0.34089350000000002      -0.13754220000000000       
   4.4930000000000003       0.17742610000000000      -0.10511950000000000       
   1.8370000000000000        2.0491100000000002E-002  0.14477139999999999       
  0.83489999999999998       -9.6809999999999995E-004  0.44146340000000001       
  0.36580000000000001        1.0571000000000001E-003  0.44468140000000000       
  0.15700000000000000       -9.7200000000000004E-005  0.12824260000000001       
    5    5                                                                      
   20.757000000000001        1.0000000000000000        0.0000000000000000       
   41.036999999999999        0.0000000000000000        1.0000000000000000       
   81.129000000000005        0.0000000000000000        0.0000000000000000       
   160.39300000000000        0.0000000000000000        0.0000000000000000       
   317.09600000000000        0.0000000000000000        0.0000000000000000       
   10    6                                                                      
   525.60000000000002        1.6660000000000001E-004   0.0000000000000000       
   124.59999999999999        1.4334000000000000E-003   0.0000000000000000       
   40.340000000000003        7.5475999999999998E-003   0.0000000000000000       
   15.180000000000000        2.8594600000000001E-002   0.0000000000000000       
   6.2450000000000001        8.4388599999999994E-002   0.0000000000000000       
   2.7320000000000002       0.18748339999999999        1.0000000000000000       
   1.2270000000000001       0.29790580000000000        0.0000000000000000       
  0.54920000000000002       0.33855760000000001        0.0000000000000000       
  0.24179999999999999       0.24726090000000001        0.0000000000000000       
  0.10249999999999999        7.0033499999999999E-002   0.0000000000000000       
    5    5                                                                      
   14.830000000000000        1.0000000000000000        0.0000000000000000       
   32.893000000000001        0.0000000000000000        1.0000000000000000       
   72.956999999999994        0.0000000000000000        0.0000000000000000       
   161.81800000000001        0.0000000000000000        0.0000000000000000       
   358.91100000000000        0.0000000000000000        0.0000000000000000       
    5    5                                                                      
   8.2530000000000001        1.0000000000000000        0.0000000000000000       
   3.5970000000000000        0.0000000000000000        1.0000000000000000       
   1.5680000000000001        0.0000000000000000        0.0000000000000000       
  0.68400000000000005        0.0000000000000000        0.0000000000000000       
  0.29799999999999999        0.0000000000000000        0.0000000000000000       
    4    4                                                                      
   20.113000000000000        1.0000000000000000        0.0000000000000000       
   46.642000000000003        0.0000000000000000        1.0000000000000000       
   108.16300000000000        0.0000000000000000        0.0000000000000000       
   250.83000000000001        0.0000000000000000        0.0000000000000000       
    4    4                                                                      
   5.4299999999999997        1.0000000000000000        0.0000000000000000       
   2.4159999999999999        0.0000000000000000        1.0000000000000000       
   1.0750000000000000        0.0000000000000000        0.0000000000000000       
  0.47799999999999998        0.0000000000000000        0.0000000000000000       
    3    3                                                                      
   17.536000000000001        1.0000000000000000        0.0000000000000000       
   48.854999999999997        0.0000000000000000        1.0000000000000000       
   136.11099999999999        0.0000000000000000        0.0000000000000000       
    3    3                                                                      
   5.2110000000000003        1.0000000000000000        0.0000000000000000       
   2.1899999999999999        0.0000000000000000        1.0000000000000000       
  0.92000000000000004        0.0000000000000000        0.0000000000000000       
    2    2                                                                      
   24.065000000000001        1.0000000000000000        0.0000000000000000       
   81.628000000000000        0.0000000000000000        1.0000000000000000       
    2    2                                                                      
   3.8719999999999999        1.0000000000000000        0.0000000000000000       
   1.5049999999999999        0.0000000000000000        1.0000000000000000       
    1    1                                                                      
   62.850000000000001        1.0000000000000000                                 
    1    1                                                                      
   2.7730000000000001        1.0000000000000000                                 
          6.00000000    1    7    1    1    1    1    2    1    1               
C #2     -0.000000000000     -0.000000000000     -0.565777412939                
   21   12                                                                      
   312100.00000000000        5.6999999999999996E-006  -1.1999999999999999E-006  
   46740.000000000000        4.4100000000000001E-005  -9.3999999999999998E-006  
   10640.000000000000        2.3190000000000000E-004  -4.9499999999999997E-005  
   3013.0000000000000        9.7900000000000005E-004  -2.0860000000000000E-004  
   982.79999999999995        3.5515999999999998E-003  -7.6020000000000005E-004  
   354.80000000000001        1.1440600000000000E-002  -2.4547000000000002E-003  
   138.40000000000001        3.2998600000000003E-002  -7.2014999999999996E-003  
   57.350000000000001        8.4053500000000003E-002  -1.8807399999999998E-002  
   24.920000000000002       0.18067610000000001       -4.3249999999999997E-002  
   11.230000000000000       0.30491140000000000       -8.2597299999999998E-002  
   5.2009999999999996       0.34141569999999999      -0.12857589999999999       
   2.4260000000000002       0.17717869999999999      -0.10760280000000000       
  0.96730000000000005        1.8922300000000000E-002  0.12407730000000000       
  0.44560000000000000       -1.7112000000000000E-003  0.42851770000000000       
  0.19710000000000000        1.0357999999999999E-003  0.46123320000000001       
   8.6349999999999996E-002  -1.5200000000000001E-004  0.13761660000000001       
   11.673999999999999        0.0000000000000000        0.0000000000000000       
   23.231000000000002        0.0000000000000000        0.0000000000000000       
   46.229999999999997        0.0000000000000000        0.0000000000000000       
   91.998000000000005        0.0000000000000000        0.0000000000000000       
   183.07599999999999        0.0000000000000000        0.0000000000000000       
   15   11                                                                      
   295.19999999999999        1.4249999999999999E-004   0.0000000000000000       
   69.980000000000004        1.2201000000000000E-003   0.0000000000000000       
   22.640000000000001        6.3369999999999998E-003   0.0000000000000000       
   8.4849999999999994        2.3518799999999999E-002   0.0000000000000000       
   3.4590000000000001        6.9904499999999994E-002   0.0000000000000000       
   1.5040000000000000       0.16546050000000001        1.0000000000000000       
  0.67830000000000001       0.28710439999999998        0.0000000000000000       
  0.30869999999999997       0.35280270000000002        0.0000000000000000       
  0.14000000000000001       0.26533659999999998        0.0000000000000000       
   6.1780000000000002E-002   7.1733599999999995E-002   0.0000000000000000       
   8.3379999999999992        0.0000000000000000        0.0000000000000000       
   18.602000000000000        0.0000000000000000        0.0000000000000000       
   41.500999999999998        0.0000000000000000        0.0000000000000000       
   92.588999999999999        0.0000000000000000        0.0000000000000000       
   206.56700000000001        0.0000000000000000        0.0000000000000000       
    9    9                                                                      
   4.5419999999999998        1.0000000000000000        0.0000000000000000       
   1.9790000000000001        0.0000000000000000        1.0000000000000000       
  0.86209999999999998        0.0000000000000000        0.0000000000000000       
  0.37559999999999999        0.0000000000000000        0.0000000000000000       
  0.16360000000000000        0.0000000000000000        0.0000000000000000       
   11.760000000000000        0.0000000000000000        0.0000000000000000       
   27.201000000000001        0.0000000000000000        0.0000000000000000       
   62.915999999999997        0.0000000000000000        0.0000000000000000       
   145.52400000000000        0.0000000000000000        0.0000000000000000       
    7    7                                                                      
   2.6309999999999998        1.0000000000000000        0.0000000000000000       
   1.2549999999999999        0.0000000000000000        1.0000000000000000       
  0.59880000000000000        0.0000000000000000        0.0000000000000000       
  0.28570000000000001        0.0000000000000000        0.0000000000000000       
   10.021000000000001        0.0000000000000000        0.0000000000000000       
   28.059000000000001        0.0000000000000000        0.0000000000000000       
   78.564999999999998        0.0000000000000000        0.0000000000000000       
    3    3                                                                      
   2.6520000000000001        1.0000000000000000        0.0000000000000000       
   1.2040000000000000        0.0000000000000000        1.0000000000000000       
  0.54700000000000004        0.0000000000000000        0.0000000000000000       
    2    2                                                                      
   17.606999999999999        1.0000000000000000        0.0000000000000000       
   55.145000000000003        0.0000000000000000        1.0000000000000000       
    3    3                                                                      
   2.0299999999999998        1.0000000000000000        0.0000000000000000       
  0.85109999999999997        0.0000000000000000        1.0000000000000000       
   40.710000000000001        0.0000000000000000        0.0000000000000000       
    1    1                                                                      
   1.4910000000000001        1.0000000000000000                                 
          6.00000000    1    7    1    1    1    1    2    1    1               
C #3      1.483443474794     -0.000000000000      1.773187697030                
   21   12                                                                      
   312100.00000000000        5.6999999999999996E-006  -1.1999999999999999E-006  
   46740.000000000000        4.4100000000000001E-005  -9.3999999999999998E-006  
   10640.000000000000        2.3190000000000000E-004  -4.9499999999999997E-005  
   3013.0000000000000        9.7900000000000005E-004  -2.0860000000000000E-004  
   982.79999999999995        3.5515999999999998E-003  -7.6020000000000005E-004  
   354.80000000000001        1.1440600000000000E-002  -2.4547000000000002E-003  
   138.40000000000001        3.2998600000000003E-002  -7.2014999999999996E-003  
   57.350000000000001        8.4053500000000003E-002  -1.8807399999999998E-002  
   24.920000000000002       0.18067610000000001       -4.3249999999999997E-002  
   11.230000000000000       0.30491140000000000       -8.2597299999999998E-002  
   5.2009999999999996       0.34141569999999999      -0.12857589999999999       
   2.4260000000000002       0.17717869999999999      -0.10760280000000000       
  0.96730000000000005        1.8922300000000000E-002  0.12407730000000000       
  0.44560000000000000       -1.7112000000000000E-003  0.42851770000000000       
  0.19710000000000000        1.0357999999999999E-003  0.46123320000000001       
   8.6349999999999996E-002  -1.5200000000000001E-004  0.13761660000000001       
   11.673999999999999        0.0000000000000000        0.0000000000000000       
   23.231000000000002        0.0000000000000000        0.0000000000000000       
   46.229999999999997        0.0000000000000000        0.0000000000000000       
   91.998000000000005        0.0000000000000000        0.0000000000000000       
   183.07599999999999        0.0000000000000000        0.0000000000000000       
   15   11                                                                      
   295.19999999999999        1.4249999999999999E-004   0.0000000000000000       
   69.980000000000004        1.2201000000000000E-003   0.0000000000000000       
   22.640000000000001        6.3369999999999998E-003   0.0000000000000000       
   8.4849999999999994        2.3518799999999999E-002   0.0000000000000000       
   3.4590000000000001        6.9904499999999994E-002   0.0000000000000000       
   1.5040000000000000       0.16546050000000001        1.0000000000000000       
  0.67830000000000001       0.28710439999999998        0.0000000000000000       
  0.30869999999999997       0.35280270000000002        0.0000000000000000       
  0.14000000000000001       0.26533659999999998        0.0000000000000000       
   6.1780000000000002E-002   7.1733599999999995E-002   0.0000000000000000       
   8.3379999999999992        0.0000000000000000        0.0000000000000000       
   18.602000000000000        0.0000000000000000        0.0000000000000000       
   41.500999999999998        0.0000000000000000        0.0000000000000000       
   92.588999999999999        0.0000000000000000        0.0000000000000000       
   206.56700000000001        0.0000000000000000        0.0000000000000000       
    9    9                                                                      
   4.5419999999999998        1.0000000000000000        0.0000000000000000       
   1.9790000000000001        0.0000000000000000        1.0000000000000000       
  0.86209999999999998        0.0000000000000000        0.0000000000000000       
  0.37559999999999999        0.0000000000000000        0.0000000000000000       
  0.16360000000000000        0.0000000000000000        0.0000000000000000       
   11.760000000000000        0.0000000000000000        0.0000000000000000       
   27.201000000000001        0.0000000000000000        0.0000000000000000       
   62.915999999999997        0.0000000000000000        0.0000000000000000       
   145.52400000000000        0.0000000000000000        0.0000000000000000       
    7    7                                                                      
   2.6309999999999998        1.0000000000000000        0.0000000000000000       
   1.2549999999999999        0.0000000000000000        1.0000000000000000       
  0.59880000000000000        0.0000000000000000        0.0000000000000000       
  0.28570000000000001        0.0000000000000000        0.0000000000000000       
   10.021000000000001        0.0000000000000000        0.0000000000000000       
   28.059000000000001        0.0000000000000000        0.0000000000000000       
   78.564999999999998        0.0000000000000000        0.0000000000000000       
    3    3                                                                      
   2.6520000000000001        1.0000000000000000        0.0000000000000000       
   1.2040000000000000        0.0000000000000000        1.0000000000000000       
  0.54700000000000004        0.0000000000000000        0.0000000000000000       
    2    2                                                                      
   17.606999999999999        1.0000000000000000        0.0000000000000000       
   55.145000000000003        0.0000000000000000        1.0000000000000000       
    3    3                                                                      
   2.0299999999999998        1.0000000000000000        0.0000000000000000       
  0.85109999999999997        0.0000000000000000        1.0000000000000000       
   40.710000000000001        0.0000000000000000        0.0000000000000000       
    1    1                                                                      
   1.4910000000000001        1.0000000000000000                                 
          1.00000000    1    6    1    1    1    1    1    1                    
H #4      2.416319490705      1.726843865031      2.337208581879                
   10    6                                                                      
   1776.7755600000000        4.3999999999999999E-005   0.0000000000000000       
   254.01771199999999        3.7199999999999999E-004   0.0000000000000000       
   54.698039000000001        2.0939999999999999E-003   0.0000000000000000       
   15.018344000000001        8.8629999999999994E-003   0.0000000000000000       
   4.9150780000000003        3.0540000000000001E-002   0.0000000000000000       
   1.7949240000000000        9.0342000000000006E-002   1.0000000000000000       
  0.71071600000000001       0.21323900000000001        0.0000000000000000       
  0.30480200000000002       0.35235000000000000        0.0000000000000000       
  0.13804600000000000       0.33965699999999999        0.0000000000000000       
   6.2156999999999997E-002  0.10732999999999999        0.0000000000000000       
    5    5                                                                      
   8.6489999999999991        1.0000000000000000        0.0000000000000000       
   3.4300000000000002        0.0000000000000000        1.0000000000000000       
   1.3600000000000001        0.0000000000000000        0.0000000000000000       
  0.53900000000000003        0.0000000000000000        0.0000000000000000       
  0.21400000000000000        0.0000000000000000        0.0000000000000000       
    4    4                                                                      
   4.4530000000000003        1.0000000000000000        0.0000000000000000       
   1.9580000000000000        0.0000000000000000        1.0000000000000000       
  0.86099999999999999        0.0000000000000000        0.0000000000000000       
  0.37800000000000000        0.0000000000000000        0.0000000000000000       
    3    3                                                                      
   4.0999999999999996        1.0000000000000000        0.0000000000000000       
   1.7800000000000000        0.0000000000000000        1.0000000000000000       
  0.77300000000000002        0.0000000000000000        0.0000000000000000       
    2    2                                                                      
   3.1989999999999998        1.0000000000000000        0.0000000000000000       
   1.3260000000000001        0.0000000000000000        1.0000000000000000       
    1    1                                                                      
   2.6530000000000000        1.0000000000000000                                 
FINISH                                                                          

********************************************************************************

Running with 32 threads/proc

 ONE- AND TWO-ELECTRON INTEGRALS OVER SYMMETRY-ADAPTED AOS ARE CALCULATED.

  SPHERICAL HARMONICS ARE USED.
  
  INTEGRALS LESS THAN  0.10E-13 ARE NEGLECTED.

  NUCLEAR REPULSION ENERGY :  109.0544267051 A.U.
  @MOLECU-I, ONE ELECTRON INTEGRALS (CPU/WALL):        5.69/       1.52 SECONDS.
  @TWOEL-I, 4052971589 INTEGRALS OF SYMMETRY TYPE  I I I I
  @TWOEL-I, ********** INTEGRALS OF SYMMETRY TYPE  I J I J
  @TWOEL-I, ********** INTEGRALS OF SYMMETRY TYPE  I I J J
  @TWOEL-I, ********** INTEGRALS OF SYMMETRY TYPE  I J K L
  @TWOEL-I, TOTAL NUMBER OF 2-E INTEGRALS **********.
  @MOLECU-I, TWO ELECTRON INTEGRALS (CPU/WALL):   200342.54/    6420.95 SECONDS.
 @CHECKOUT-I, Total execution time (CPU/WALL):    200348.24/    6422.53 seconds.
--executable xvmol finished with status     0 in     6422.70 seconds (walltime).
 --invoking executable--
/home/gh.jones/software/cfour/qcscf_stability/2148eec4-rebuild/bin/xvmol2ja
 @GETMEM-I,  Allocated  409600 MB of main memory.
 @CHECKOUT-I, Total execution time (CPU/WALL):         4.22/      19.99 seconds.
--executable xvmol2ja finished with status     0 in       20.08 seconds (walltime).
 --invoking executable--
/home/gh.jones/software/cfour/qcscf_stability/2148eec4-rebuild/bin/xqcscf

  Quadratically convergent SCF Program

  SCF Reference function:              RHF
  Using standard SCF to get a better guess.
    SCF_Conv =                    0.10D-02
    Max allowed SCF iterations:         20
  Parameters for the QCSCF computation:
    QC-SCF_Conv =                 0.10D-10
    Max allowed QC iterations:         100
    Trust radius =                    0.50


 Reading in guess density matrix from initden.dat
 Number of electrons in initden.dat guess:    29.999999578211103     
  Preliminary SCF iterations.
  Damping each iteration of a factor 0.50

  -----------------------------------------------------------------------
  Iteration         Total Energy       RMSDP       MaxDP
  -----------------------------------------------------------------------
          1    -190.812107019765    0.27D-07    0.48D-05
    Current Occupation Vector:
    Alpha:   8   4   2   1
     Beta:   8   4   2   1
          2    -190.812107072491    0.14D-07    0.24D-05
    Current Occupation Vector:
    Alpha:   8   4   2   1
     Beta:   8   4   2   1

  Preliminary SCF iterations have converged.
  Switching to Quadratically Convergent SCF.
  Using the following occupation numbers:
    Alpha:   8   4   2   1
     Beta:   8   4   2   1

  =========================================================================================
         FLETCHER - LEVENBERG - MARQUARDT QUADRATICALLY CONVERGENT SCF OPTIMIZATION        
  =========================================================================================

  Starting energy in FLMOpt:     -190.8121071252
  -----------------------------------------------------------------------------------------
  Iteration         Total Energy   RMS(Step)   Max(Step)  Ratio RTrust  Shift LowEig   NNeg
  -----------------------------------------------------------------------------------------
          1    -190.812107125218  0.4491D-08  0.1032D-06  1.000  0.250  0.000  0.307      0
          2    -190.812107125218  0.1739D-11  0.2869D-10  1.000  0.250  0.000  0.307      0
  -----------------------------------------------------------------------------------------


  E(SCF) =      -190.812107125218262


   Convergence Info per Irrep:
       Irrep     RMS(Step)     Max(Step)  Conv
           1    0.1714D-11    0.2869D-10     T
           2    0.8575D-12    0.7147D-11     T
           3    0.9146D-12    0.8934D-11     T
           4    0.1739D-11    0.9295D-11     T
 @PUTMOS-I, Writing converged MOs to NEWMOS. 
 @PUTMOS-I, Symmetry   1 Full Blocks 99 Partial Blocksize   0
 @PUTMOS-I, Symmetry   2 Full Blocks 85 Partial Blocksize   2
 @PUTMOS-I, Symmetry   3 Full Blocks 73 Partial Blocksize   2
 @PUTMOS-I, Symmetry   4 Full Blocks 63 Partial Blocksize   0
 @PUTMOS-I, NEWMOS already exists and will be deleted. 
 total electron number:   30.000000000493554     
  @PRJDEN-I, Basis set contains h and/or higher angular momentum functions.
             Analysis of density matrix symmetry not available.
             Check irreps of the molecular orbitals in the full point group
             for presence of an asymmetric solution.


  ORBITAL EIGENVALUES (ALPHA)  (1H = 27.2113834 eV)

       MO #        E(hartree)               E(eV)           FULLSYM    COMPSYM
       ----   --------------------   --------------------   -------   ---------
    1     1         -20.5658146111        -559.6242663170      A1        A1 (1)
    2     2         -11.3478690352        -308.7912150892      A1        A1 (1)
    3     3         -11.2544500035        -306.2491540008      A1        A1 (1)
    4   397         -11.2539599467        -306.2358188780      B1        B1 (2)
    5     4          -1.4032442529         -38.1842173682      A1        A1 (1)
    6     5          -1.1561480462         -31.4603877512      A1        A1 (1)
    7   398          -0.8680727194         -23.6214595864      B1        B1 (2)
    8     6          -0.7604794006         -20.6936965381      A1        A1 (1)
    9   739          -0.6799570324         -18.5025715043      B2        B2 (3)
   10     7          -0.6738208526         -18.3355975634      A1        A1 (1)
   11   399          -0.6133306701         -16.6895760144      B1        B1 (2)
   12   ***          -0.5539073820         -15.0725861404      A2        A2 (4)
   13   740          -0.5190448634         -14.1239287802      B2        B2 (3)
   14     8          -0.4679886404         -12.7346183197      A1        A1 (1)
   15   400          -0.3906205081         -10.6293244102      B1        B1 (2)
  +++++++++++++++++++++++++++++++++++++++++++++++++++++++++++++++++++++++++++++
   16     9           0.0664790397           1.8089866372      A1        A1 (1)
   17   741           0.0807530031           2.1974009291      B2        B2 (3)
   18   401           0.0817525632           2.2246003406      B1        B1 (2)
   19    10           0.1103219195           3.0020120489      A1        A1 (1)
   20   ***           0.1229372367           3.3452922833      A2        A2 (4)
   21   742           0.1318496480           3.5878113232      B2        B2 (3)
   22    11           0.1540381407           4.1915909035      A1        A1 (1)
   23   402           0.1541114280           4.1935851535      B1        B1 (2)
   24    12           0.1701240445           4.6293106000      A1        A1 (1)
   25   743           0.1836095263           4.9962692155      B2        B2 (3)
   26   403           0.1967471384           5.3537618164      B1        B1 (2)
   27   404           0.2226464630           6.0585182666      B1        B1 (2)
   28   ***           0.2400088392           6.5309725424      A2        A2 (4)
   29   744           0.2456234682           6.6837543658      B2        B2 (3)
   30    13           0.2720960143           7.4041089658      A1        A1 (1)
   31   405           0.2846406279           7.7454652573      B1        B1 (2)
   32    14           0.2919630992           7.9447198307      A1        A1 (1)
   33    15           0.3109488465           8.4613482806      A1        A1 (1)
   34   745           0.3177669988           8.6468796351      B2        B2 (3)
   35   406           0.3414684599           9.2918291813      B1        B1 (2)
   36   ***           0.3552408855           9.6665959353      A2        A2 (4)
   37    16           0.3680411852          10.0149097978      A1        A1 (1)
   38   407           0.3840523182          10.4505948768      B1        B1 (2)
   39   746           0.3891462271          10.5892071833      B2        B2 (3)
   40    17           0.4040164146          10.9938455569      A1        A1 (1)
   41    18           0.4547620429          12.3747043047      A1        A1 (1)
   42   408           0.4589196038          12.4878372893      B1        B1 (2)
   43    19           0.4784633733          13.0196502929      A1        A1 (1)
   44   747           0.4944053953          13.4534547673      B2        B2 (3)
   45   409           0.5135726135          13.9750212891      B1        B1 (2)
   46   748           0.5163745572          14.0512660547      B2        B2 (3)
   47   ***           0.5337796519          14.5248827579      A2        A2 (4)
   48   ***           0.5526936865          15.0395598061      A2        A2 (4)
   49    20           0.5623953525          15.3035555601      A1        A1 (1)
   50   410           0.5734309832          15.6038503364      B1        B1 (2)
   51   ***           0.5796281635          15.7724841874      A2        A2 (4)
   52    21           0.5907911589          16.0762447341      A1        A1 (1)
   53   749           0.5955903954          16.2068385976      B2        B2 (3)
   54   411           0.6022992774          16.3893965598      B1        B1 (2)
   55    22           0.6287518098          17.1092065592      A1        A1 (1)
   56   750           0.6444638734          17.5367535477      B2        B2 (3)
   57   751           0.6555162250          17.8375033225      B2        B2 (3)
   58   412           0.6611152197          17.9898597150      B1        B1 (2)
   59    23           0.6631803505          18.0460547821      A1        A1 (1)
   60    24           0.6871044171          18.6970617291      A1        A1 (1)
   61   ***           0.6925791408          18.8460365356      A2        A2 (4)
   62   413           0.7030734388          19.1316009022      B1        B1 (2)
   63    25           0.7076972229          19.2574204626      A1        A1 (1)
   64   414           0.7273035468          19.7909356592      B1        B1 (2)
   65   415           0.7780786755          21.1725971533      B1        B1 (2)
   66    26           0.7837275889          21.3263119032      A1        A1 (1)
   67   ***           0.7885125945          21.4565185248      A2        A2 (4)
   68    27           0.7955913536          21.6491413513      A1        A1 (1)
   69   416           0.8115568012          22.0835832686      B1        B1 (2)
   70   752           0.8166283308          22.2215866060      B2        B2 (3)
   71   417           0.8319806221          22.6393436884      B1        B1 (2)
   72   753           0.8590124882          23.3749181620      B2        B2 (3)
   73   ***           0.8791190281          23.9220449271      A2        A2 (4)
   74    28           0.8835363848          24.0422473139      A1        A1 (1)
   75   754           0.8947451066          24.3472521413      B2        B2 (3)
   76    29           0.8968660945          24.4049671556      A1        A1 (1)
   77   418           0.9271797803          25.2298444824      B1        B1 (2)
   78   755           0.9614681596          26.1628787187      B2        B2 (3)
   79    30           0.9837484266          26.7691556057      A1        A1 (1)
   80   ***           0.9925994013          27.0100028710      A2        A2 (4)
   81    31           1.0861373795          29.5553006582      A1        A1 (1)
   82   ***           1.0941558096          29.7734932342      A2        A2 (4)
   83   419           1.1002600709          29.9395986293      B1        B1 (2)
   84   756           1.1419283588          31.0734503878      B2        B2 (3)
   85   420           1.1477399433          31.2315916410      B1        B1 (2)
   86   ***           1.1534105422          31.3858964810      A2        A2 (4)
   87    32           1.1556633626          31.4471988418      A1        A1 (1)
   88    33           1.1766018763          32.0169647660      A1        A1 (1)
   89   757           1.1999954351          32.6535358634      B2        B2 (3)
   90   421           1.2178039636          33.1381305598      B1        B1 (2)
   91   ***           1.2242680105          33.3140262188      A2        A2 (4)
   92    34           1.2246357746          33.3240335879      A1        A1 (1)
   93    35           1.2372827767          33.6681760103      A1        A1 (1)
   94   758           1.2481216615          33.9631170617      B2        B2 (3)
   95   422           1.2758282995          34.7170530114      B1        B1 (2)
   96    36           1.2886882191          35.0669892118      A1        A1 (1)
   97   ***           1.2980821837          35.3226119855      A2        A2 (4)
   98   423           1.3028659916          35.4527860154      B1        B1 (2)
   99   759           1.3108335835          35.6695952134      B2        B2 (3)
  100    37           1.3378305544          36.4042201413      A1        A1 (1)
  101   760           1.3393586188          36.4458008856      B2        B2 (3)
  102    38           1.3585826353          36.9689129684      A1        A1 (1)
  103   424           1.4043888070          38.2153622691      B1        B1 (2)
  104   ***           1.4151659981          38.5086245480      A2        A2 (4)
  105   761           1.4204164356          38.6514962155      B2        B2 (3)
  106    39           1.4204529736          38.6524904664      A1        A1 (1)
  107   425           1.4388262135          39.1524517427      B1        B1 (2)
  108    40           1.4708848711          40.0248121649      A1        A1 (1)
  109   ***           1.4762566918          40.1709868372      A2        A2 (4)
  110   762           1.4856931884          40.4277669643      B2        B2 (3)
  111   426           1.4904491688          40.5571837693      B1        B1 (2)
  112    41           1.5156328275          41.2424659616      A1        A1 (1)
  113   763           1.5198930123          41.3583914841      B2        B2 (3)
  114   427           1.5224312412          41.4274602037      B1        B1 (2)
  115   ***           1.5335965213          41.7312829233      A2        A2 (4)
  116   428           1.5427619153          41.9806859729      B1        B1 (2)
  117    42           1.5703268937          42.7307671674      A1        A1 (1)
  118   ***           1.6166320569          43.9907947184      A2        A2 (4)
  119   429           1.6362924518          44.5257812616      B1        B1 (2)
  120   764           1.6385557547          44.5873688631      B2        B2 (3)
  121    43           1.6411764668          44.6586820647      A1        A1 (1)
  122    44           1.6494386161          44.8835065776      A1        A1 (1)
  123   765           1.6869831250          45.9051446036      B2        B2 (3)
  124    45           1.6932766948          46.0764013456      A1        A1 (1)
  125   ***           1.7057934531          46.4169996537      A2        A2 (4)
  126   430           1.7144632282          46.6529162273      B1        B1 (2)
  127    46           1.7314033627          47.1138807231      A1        A1 (1)
  128   766           1.7456785133          47.5023273195      B2        B2 (3)
  129   431           1.7668564594          48.0786085291      B1        B1 (2)
  130    47           1.7906661091          48.7265020348      A1        A1 (1)
  131   767           1.8146406471          49.3788823802      B2        B2 (3)
  132   ***           1.8169385080          49.4414103563      A2        A2 (4)
  133   768           1.8222120540          49.5849108387      B2        B2 (3)
  134   432           1.8362503938          49.9669134844      B1        B1 (2)
  135    48           1.8621106724          50.6706074403      A1        A1 (1)
  136   433           1.8638178182          50.7170612382      B1        B1 (2)
  137    49           1.8684041630          50.8418620260      A1        A1 (1)
  138   ***           1.8843982802          51.2770840812      A2        A2 (4)
  139   769           1.9037217366          51.8029020610      B2        B2 (3)
  140   434           1.9165858744          52.1529530482      B1        B1 (2)
  141   435           1.9832997595          53.9683301540      B1        B1 (2)
  142   ***           1.9911995652          54.1832947941      A2        A2 (4)
  143    50           2.0089004905          54.6649614598      A1        A1 (1)
  144   436           2.0361639256          55.4068372459      B1        B1 (2)
  145   ***           2.0496775966          55.7745629272      A2        A2 (4)
  146    51           2.0508589776          55.8067099381      A1        A1 (1)
  147   770           2.0674838606          56.2590960043      B2        B2 (3)
  148   437           2.1087480913          57.3819528062      B1        B1 (2)
  149   771           2.1625483853          58.8459332332      B2        B2 (3)
  150    52           2.2069519340          60.0542152227      A1        A1 (1)
  151   772           2.2090490576          60.1112808552      B2        B2 (3)
  152   ***           2.2181209023          60.3581382996      A2        A2 (4)
  153   438           2.2444431916          61.0744042061      B1        B1 (2)
  154   ***           2.2766064555          61.9496111111      A2        A2 (4)
  155   439           2.3013154125          62.6219760133      B1        B1 (2)
  156   773           2.3063854631          62.7599391059      B2        B2 (3)
  157    53           2.3084593538          62.8163725391      A1        A1 (1)
  158   440           2.3243725142          63.2493916480      B1        B1 (2)
  159   774           2.3418093614          63.7238723818      B2        B2 (3)
  160    54           2.3597448316          64.2119213386      A1        A1 (1)
  161    55           2.4165275549          65.7570577932      A1        A1 (1)
  162   775           2.4186213060          65.8140316582      B2        B2 (3)
  163   441           2.4522149121          66.7281601534      B1        B1 (2)
  164   ***           2.4590301435          66.9136120257      A2        A2 (4)
  165    56           2.4918535213          67.8067815439      A1        A1 (1)
  166   442           2.5527203184          69.4630512975      B1        B1 (2)
  167    57           2.5790321673          70.1790331057      A1        A1 (1)
  168   776           2.6086087517          70.9838528844      B2        B2 (3)
  169   ***           2.6395359310          71.8254242155      A2        A2 (4)
  170    58           2.6491355309          72.0866426110      A1        A1 (1)
  171    59           2.6960798558          73.3640626326      A1        A1 (1)
  172   443           2.7017824052          73.5192368914      B1        B1 (2)
  173   444           2.7307448875          74.3073461024      B1        B1 (2)
  174    60           2.7324274616          74.3531312701      A1        A1 (1)
  175   ***           2.7343802829          74.4062702387      A2        A2 (4)
  176    61           2.7956585148          76.0737357009      A1        A1 (1)
  177   777           2.7971203512          76.1135142919      B2        B2 (3)
  178   445           2.8019502871          76.2449435298      B1        B1 (2)
  179   ***           2.8267731295          76.9204074112      A2        A2 (4)
  180    62           2.8395035760          77.2668204723      A1        A1 (1)
  181   778           2.8535740677          77.6496980156      B2        B2 (3)
  182   ***           2.8727609821          78.1718004992      A2        A2 (4)
  183   779           2.8898537421          78.6369181474      B2        B2 (3)
  184    63           2.8914908018          78.6814648043      A1        A1 (1)
  185    64           2.9286625584          79.6929597256      A1        A1 (1)
  186   446           2.9296688074          79.7203411544      B1        B1 (2)
  187   447           2.9471161421          80.1951072667      B1        B1 (2)
  188   780           2.9524716405          80.3408377862      B2        B2 (3)
  189   ***           2.9652913390          80.6896795171      A2        A2 (4)
  190    65           2.9699231459          80.8157173921      A1        A1 (1)
  191   781           3.0071556298          81.8288647852      B2        B2 (3)
  192   448           3.0418443522          82.7727929110      B1        B1 (2)
  193    66           3.0474021770          82.9240290127      A1        A1 (1)
  194   782           3.0601537015          83.2710156344      B2        B2 (3)
  195    67           3.0822938021          83.8734784001      A1        A1 (1)
  196   ***           3.1050310097          84.4921892744      A2        A2 (4)
  197   ***           3.1254106558          85.0467476380      A2        A2 (4)
  198    68           3.1288809514          85.1411791826      A1        A1 (1)
  199   449           3.1561138757          85.8822247246      B1        B1 (2)
  200   783           3.1641722814          86.1015050916      B2        B2 (3)
  201   ***           3.1833858392          86.6243325812      A2        A2 (4)
  202   784           3.2025469417          87.1457326871      B2        B2 (3)
  203   450           3.2076468494          87.2845082305      B1        B1 (2)
  204   ***           3.2108913849          87.3727965297      A2        A2 (4)
  205    69           3.2324996875          87.9607883356      A1        A1 (1)
  206   451           3.2650366686          88.8461646056      B1        B1 (2)
  207   452           3.2900797169          89.5276205926      B1        B1 (2)
  208    70           3.3125486163          90.1390304299      A1        A1 (1)
  209    71           3.3623386894          91.4938871989      A1        A1 (1)
  210   785           3.3725857068          91.7727227171      B2        B2 (3)
  211   453           3.3884082347          92.2032755915      B1        B1 (2)
  212   ***           3.3928482203          92.3240937408      A2        A2 (4)
  213   ***           3.4206810011          93.0814622106      A2        A2 (4)
  214   786           3.4357928853          93.4926774843      B2        B2 (3)
  215    72           3.4418494434          93.6574848095      A1        A1 (1)
  216    73           3.4515704527          93.9220069195      A1        A1 (1)
  217   454           3.4651025018          94.2902326964      B1        B1 (2)
  218   ***           3.4988653319          95.2089660113      A2        A2 (4)
  219   787           3.5018644937          95.2905773519      B2        B2 (3)
  220   455           3.5335948617          96.1540045627      B1        B1 (2)
  221    74           3.5771259934          97.3385468764      A1        A1 (1)
  222   788           3.5915567444          97.7312275753      B2        B2 (3)
  223   456           3.6204003808          98.5161028243      B1        B1 (2)
  224   789           3.6325137982          98.8457256675      B2        B2 (3)
  225    75           3.6563095321          99.4932405059      A1        A1 (1)
  226   790           3.6756522314         100.0195821146      B2        B2 (3)
  227   791           3.7002023051         100.6876235804      B2        B2 (3)
  228   457           3.7109942688         100.9812878444      B1        B1 (2)
  229    76           3.7203339340         101.2354330546      A1        A1 (1)
  230   ***           3.7660450435         102.4792955815      A2        A2 (4)
  231    77           3.7776529460         102.7951626658      A1        A1 (1)
  232   458           3.7967805360         103.3156508515      B1        B1 (2)
  233   ***           3.8323977324         104.2848440374      A2        A2 (4)
  234   459           3.8414162350         104.5302499703      B1        B1 (2)
  235   ***           3.8544223934         104.8841655332      A2        A2 (4)
  236   792           3.8596051952         105.0251967380      B2        B2 (3)
  237    78           3.9274564608         106.8715235409      A1        A1 (1)
  238   460           3.9583435732         107.7120045994      B1        B1 (2)
  239    79           3.9721519113         108.0877485807      A1        A1 (1)
  240   ***           3.9815519460         108.3435365296      A2        A2 (4)
  241   793           3.9908514601         108.5965891745      B2        B2 (3)
  242    80           3.9967026594         108.7558084019      A1        A1 (1)
  243   ***           4.0094283367         109.1020916835      A2        A2 (4)
  244   461           4.0191688615         109.3671448409      B1        B1 (2)
  245    81           4.0605423216         110.4929739261      A1        A1 (1)
  246   462           4.0673189267         110.6773747235      B1        B1 (2)
  247   463           4.0869303972         111.2110299675      B1        B1 (2)
  248    82           4.1334376007         112.4765553139      A1        A1 (1)
  249   794           4.1555279952         113.0776655069      B2        B2 (3)
  250   ***           4.1750038562         113.6076306262      A2        A2 (4)
  251   795           4.2324314312         115.1703143887      B2        B2 (3)
  252    83           4.2395861569         115.3650043717      A1        A1 (1)
  253   464           4.2430313669         115.4587533022      B1        B1 (2)
  254   465           4.2730558408         116.2757607739      B1        B1 (2)
  255   796           4.3134153920         117.3739999959      B2        B2 (3)
  256   797           4.3267698681         117.7373937655      B2        B2 (3)
  257    84           4.3306116177         117.8419330851      A1        A1 (1)
  258   ***           4.3325756233         117.8953763953      A2        A2 (4)
  259    85           4.3566803000         118.5512979947      A1        A1 (1)
  260    86           4.4020885295         119.7869187377      A1        A1 (1)
  261   466           4.4028579651         119.8078561438      B1        B1 (2)
  262   798           4.4067989100         119.9150947066      B2        B2 (3)
  263   467           4.4377211057         120.7565304307      B1        B1 (2)
  264   ***           4.4474313933         121.0207607878      A2        A2 (4)
  265    87           4.5093110802         122.7045926731      A1        A1 (1)
  266   ***           4.5133704739         122.8150543908      A2        A2 (4)
  267   799           4.5332070748         123.3548357436      B2        B2 (3)
  268   468           4.5631994285         124.1709691790      B1        B1 (2)
  269    88           4.5987307289         125.1378250179      A1        A1 (1)
  270   469           4.6023413631         125.2360753684      B1        B1 (2)
  271   ***           4.6348342048         126.1202505431      A2        A2 (4)
  272    89           4.6576929106         126.7422675486      A1        A1 (1)
  273   470           4.6870470394         127.5410340027      B1        B1 (2)
  274    90           4.6920231117         127.6764398129      A1        A1 (1)
  275   ***           4.6999591756         127.8923910906      A2        A2 (4)
  276   800           4.7033990158         127.9859939013      B2        B2 (3)
  277   471           4.7098831146         128.1624352012      B1        B1 (2)
  278   801           4.7388559684         128.9508266332      B2        B2 (3)
  279    91           4.7525569059         129.3236480957      A1        A1 (1)
  280   ***           4.7724891711         129.8660326079      A2        A2 (4)
  281   802           4.7840065952         130.1794376513      B2        B2 (3)
  282   472           4.8048879431         130.7476480134      B1        B1 (2)
  283   ***           4.8793451394         132.7737313281      A2        A2 (4)
  284    92           4.8918332540         133.1135502035      A1        A1 (1)
  285   ***           4.8994630797         133.3211683149      A2        A2 (4)
  286    93           4.9923105194         135.8476755942      A1        A1 (1)
  287   803           5.0006220488         136.0738438097      B2        B2 (3)
  288   473           5.0239112534         136.7075752828      B1        B1 (2)
  289   ***           5.0271357283         136.7953177076      A2        A2 (4)
  290   474           5.0578257600         137.6304359271      B1        B1 (2)
  291    94           5.1156188023         139.2030645580      A1        A1 (1)
  292   804           5.1170706636         139.2425717124      B2        B2 (3)
  293   475           5.1231884305         139.4090446135      B1        B1 (2)
  294    95           5.1440567601         139.9769007300      A1        A1 (1)
  295   476           5.1906187617         141.2439172088      B1        B1 (2)
  296    96           5.2042903966         141.6159413068      A1        A1 (1)
  297   805           5.2679544075         143.3483271152      B2        B2 (3)
  298   806           5.2857765589         143.8332925101      B2        B2 (3)
  299   477           5.3146580692         144.6191983614      B1        B1 (2)
  300    97           5.3489058119         145.5511268183      A1        A1 (1)
  301   ***           5.3619215255         145.9053023924      A2        A2 (4)
  302   807           5.3744241175         146.2455152150      B2        B2 (3)
  303   ***           5.3822140427         146.4574898575      A2        A2 (4)
  304    98           5.4276697744         147.6944032004      A1        A1 (1)
  305   808           5.4473969404         148.2312066769      B2        B2 (3)
  306   478           5.4567512693         148.4857509087      B1        B1 (2)
  307   809           5.5119360181         149.9874042656      B2        B2 (3)
  308   ***           5.5379306378         150.6947538277      A2        A2 (4)
  309    99           5.5651844837         151.4363686769      A1        A1 (1)
  310   100           5.5782389070         151.7915975944      A1        A1 (1)
  311   479           5.6029598199         152.4642878340      B1        B1 (2)
  312   ***           5.6340068551         153.3091206133      A2        A2 (4)
  313   480           5.6746573439         154.4152766483      B1        B1 (2)
  314   810           5.6980399430         155.0515495168      B2        B2 (3)
  315   101           5.7356102180         156.0738886739      A1        A1 (1)
  316   811           5.7651424965         156.8775028290      B2        B2 (3)
  317   ***           5.7669489362         156.9266585507      A2        A2 (4)
  318   481           5.7707195844         157.0292631052      B1        B1 (2)
  319   102           5.7821374743         157.3399596835      A1        A1 (1)
  320   103           5.7921115087         157.6113669595      A1        A1 (1)
  321   482           5.7997600382         157.8194940269      B1        B1 (2)
  322   483           5.8540172758         159.2959085225      B1        B1 (2)
  323   812           5.8914166774         160.3135979785      B2        B2 (3)
  324   104           5.9020264897         160.6023056492      A1        A1 (1)
  325   ***           5.9150113509         160.9556416860      A2        A2 (4)
  326   105           5.9306198552         161.3803706795      A1        A1 (1)
  327   ***           5.9366801402         161.5452794176      A2        A2 (4)
  328   813           5.9627923586         162.2558290054      B2        B2 (3)
  329   ***           6.0067242558         163.4512767040      A2        A2 (4)
  330   106           6.0145556418         163.6643795504      A1        A1 (1)
  331   484           6.0229915406         163.8939320255      B1        B1 (2)
  332   814           6.0616327669         164.9454132501      B2        B2 (3)
  333   485           6.0692659678         165.1531232051      B1        B1 (2)
  334   107           6.1012302734         166.0229161808      A1        A1 (1)
  335   815           6.1462526181         167.2480364641      B2        B2 (3)
  336   108           6.1554746731         167.4989813375      A1        A1 (1)
  337   486           6.1940207470         168.5478733332      B1        B1 (2)
  338   109           6.2326665159         169.5994781686      A1        A1 (1)
  339   816           6.2654788554         170.4923473177      B2        B2 (3)
  340   ***           6.2958639301         171.3191672368      A2        A2 (4)
  341   487           6.3182390863         171.9280261890      B1        B1 (2)
  342   817           6.3340929457         172.3594316363      B2        B2 (3)
  343   488           6.3682760899         173.2896022793      B1        B1 (2)
  344   110           6.4214409878         174.7362926985      A1        A1 (1)
  345   ***           6.4222833866         174.7592155372      A2        A2 (4)
  346   818           6.4495692643         175.5017020150      B2        B2 (3)
  347   489           6.5160344963         177.3103129263      B1        B1 (2)
  348   111           6.5297402697         177.6832659826      A1        A1 (1)
  349   ***           6.5366484051         177.8712459021      A2        A2 (4)
  350   112           6.5869616089         179.2403377802      A1        A1 (1)
  351   819           6.6107659649         179.8880872381      B2        B2 (3)
  352   ***           6.6539455215         181.0630627075      A2        A2 (4)
  353   490           6.6592098491         181.2063123453      B1        B1 (2)
  354   113           6.6722404542         181.5608931354      A1        A1 (1)
  355   820           6.6786975368         181.7365992876      B2        B2 (3)
  356   114           6.7279302149         183.0762885661      A1        A1 (1)
  357   ***           6.7546453657         183.8032447773      A2        A2 (4)
  358   491           6.7730480753         184.3040079638      B1        B1 (2)
  359   115           6.8280289169         185.8001127235      A1        A1 (1)
  360   492           6.8337787198         185.9565728153      B1        B1 (2)
  361   821           6.8622977927         186.7326162423      B2        B2 (3)
  362   116           6.8915226437         187.5278648683      A1        A1 (1)
  363   822           6.9045914834         187.8834860757      B2        B2 (3)
  364   493           6.9292924960         188.5556347982      B1        B1 (2)
  365   ***           6.9515327226         189.1608221318      A2        A2 (4)
  366   ***           7.0149158419         190.8855644914      A2        A2 (4)
  367   823           7.0402566952         191.5751241682      B2        B2 (3)
  368   494           7.0587924515         192.0795077386      B1        B1 (2)
  369   824           7.0921994871         192.9885593929      B2        B2 (3)
  370   117           7.1005301963         193.2152495136      A1        A1 (1)
  371   ***           7.1112853785         193.5079129021      A2        A2 (4)
  372   495           7.1343625023         194.1358733635      B1        B1 (2)
  373   118           7.1507003633         194.5804491629      A1        A1 (1)
  374   825           7.1903363565         195.6589993716      B2        B2 (3)
  375   ***           7.2067318191         196.1051425912      A2        A2 (4)
  376   496           7.2235383300         196.5624710034      B1        B1 (2)
  377   497           7.2476599185         197.2188527954      B1        B1 (2)
  378   826           7.2495595339         197.2705439574      B2        B2 (3)
  379   119           7.2642367891         197.6699323758      A1        A1 (1)
  380   827           7.2674638601         197.7577454426      B2        B2 (3)
  381   498           7.2935718780         198.4681807284      B1        B1 (2)
  382   120           7.2990850345         198.6182013439      A1        A1 (1)
  383   ***           7.3025399330         198.7122139104      A2        A2 (4)
  384   499           7.3883104429         201.0461481404      B1        B1 (2)
  385   ***           7.4125294261         201.7051801763      A2        A2 (4)
  386   500           7.4360236037         202.3444892505      B1        B1 (2)
  387   828           7.4365722037         202.3594174157      B2        B2 (3)
  388   121           7.4568019470         202.9098967187      A1        A1 (1)
  389   829           7.4750910971         203.4075697935      B2        B2 (3)
  390   ***           7.4786343671         203.5039870729      A2        A2 (4)
  391   122           7.5034641324         204.1796393346      A1        A1 (1)
  392   123           7.5689002098         205.9602455246      A1        A1 (1)
  393   501           7.6234556434         207.4447743468      B1        B1 (2)
  394   ***           7.6437307759         207.9964887498      A2        A2 (4)
  395   830           7.6541697122         208.2805466478      B2        B2 (3)
  396   124           7.7037640114         209.6300761361      A1        A1 (1)
  397   125           7.7384270191         210.5733045309      A1        A1 (1)
  398   831           7.7418389022         210.6661465893      B2        B2 (3)
  399   ***           7.7691377156         211.4089850674      A2        A2 (4)
  400   126           7.7736784889         211.5325457893      A1        A1 (1)
  401   502           7.7847887480         211.8348713104      B1        B1 (2)
  402   127           7.8431758487         213.4236650928      A1        A1 (1)
  403   503           7.8979085244         214.9130169160      B1        B1 (2)
  404   ***           7.9069535815         215.1591454331      A2        A2 (4)
  405   832           7.9071255505         215.1638249474      B2        B2 (3)
  406   128           7.9205306130         215.5285952415      A1        A1 (1)
  407   504           7.9485381733         216.2907197032      B1        B1 (2)
  408   ***           7.9573569998         216.5306921726      A2        A2 (4)
  409   129           7.9953810342         217.5653787495      A1        A1 (1)
  410   ***           8.0098349313         217.9586892858      A2        A2 (4)
  411   833           8.0333049150         218.5973400116      B2        B2 (3)
  412   505           8.0381608553         218.7294768631      B1        B1 (2)
  413   506           8.0995602889         220.4002403916      B1        B1 (2)
  414   ***           8.1708008627         222.3387949613      A2        A2 (4)
  415   130           8.1769937485         222.5073119509      A1        A1 (1)
  416   ***           8.2157487135         223.5618881622      A2        A2 (4)
  417   834           8.2547340223         224.6227323461      B2        B2 (3)
  418   507           8.2837443963         225.4121447555      B1        B1 (2)
  419   835           8.3262965055         226.5700465145      B2        B2 (3)
  420   131           8.3301993808         226.6762491506      A1        A1 (1)
  421   508           8.3682920652         227.7128037892      B1        B1 (2)
  422   ***           8.4535102694         230.0317090153      A2        A2 (4)
  423   132           8.4574835494         230.1398274624      A1        A1 (1)
  424   509           8.4654095002         230.3555035476      B1        B1 (2)
  425   133           8.5130101830         231.6507839765      A1        A1 (1)
  426   836           8.5862314605         233.6432362335      B2        B2 (3)
  427   510           8.5905272311         233.7601300926      B1        B1 (2)
  428   ***           8.5953206418         233.8905654303      A2        A2 (4)
  429   134           8.6214548332         234.6017129315      A1        A1 (1)
  430   837           8.6743175528         236.0401806620      B2        B2 (3)
  431   511           8.6886399072         236.4299117392      B1        B1 (2)
  432   135           8.7125121975         237.0795097836      A1        A1 (1)
  433   838           8.7677807299         238.5834430096      B2        B2 (3)
  434   136           8.7805811451         238.9317600143      A1        A1 (1)
  435   137           8.8180843271         239.9522734777      A1        A1 (1)
  436   ***           8.8265045621         240.1813997209      A2        A2 (4)
  437   512           8.8395294455         240.5358248162      B1        B1 (2)
  438   138           8.9264880300         242.9020882004      A1        A1 (1)
  439   839           8.9415979968         243.3132513009      B2        B2 (3)
  440   513           8.9509009893         243.5663985951      B1        B1 (2)
  441   514           8.9761768383         244.2541894138      B1        B1 (2)
  442   840           8.9805103945         244.3721114729      B2        B2 (3)
  443   ***           9.0255112506         245.5966470210      A2        A2 (4)
  444   139           9.0340593235         245.8292519103      A1        A1 (1)
  445   515           9.0566318507         246.4434816021      B1        B1 (2)
  446   841           9.1442445247         248.8275436656      B2        B2 (3)
  447   140           9.1547038761         249.1121570860      A1        A1 (1)
  448   141           9.1667741173         249.4406050460      A1        A1 (1)
  449   842           9.1742243372         249.6433358361      B2        B2 (3)
  450   ***           9.1883217866         250.0269469374      A2        A2 (4)
  451   516           9.2049768111         250.4801531960      B1        B1 (2)
  452   517           9.2131082437         250.7014207248      B1        B1 (2)
  453   518           9.2584716971         251.9358230466      B1        B1 (2)
  454   142           9.2748399199         252.3812250334      A1        A1 (1)
  455   143           9.2938415912         252.8982867980      A1        A1 (1)
  456   843           9.3002442520         253.0725120551      B2        B2 (3)
  457   ***           9.3048524838         253.1979084170      A2        A2 (4)
  458   ***           9.3218590906         253.6606817140      A2        A2 (4)
  459   519           9.3460478211         254.3188905346      B1        B1 (2)
  460   844           9.4156204036         256.2120567509      B2        B2 (3)
  461   ***           9.4157404560         256.2153235424      A2        A2 (4)
  462   ***           9.4589897357         257.3921962738      A2        A2 (4)
  463   144           9.4636349262         257.5185983337      A1        A1 (1)
  464   845           9.4680270976         257.6381153934      B2        B2 (3)
  465   520           9.4929403003         258.3160381059      B1        B1 (2)
  466   846           9.5111288154         258.8109727616      B2        B2 (3)
  467   145           9.5289600066         259.2961841437      A1        A1 (1)
  468   ***           9.5612705597         260.1753989907      A2        A2 (4)
  469   521           9.5637545961         260.2429930577      B1        B1 (2)
  470   146           9.6091491882         261.4782427077      A1        A1 (1)
  471   847           9.6276234219         261.9809521652      B2        B2 (3)
  472   ***           9.6319538507         262.0987891220      A2        A2 (4)
  473   522           9.6485791516         262.5511865582      B1        B1 (2)
  474   147           9.6642586962         262.9778486587      A1        A1 (1)
  475   523           9.7425469047         265.1081791174      B1        B1 (2)
  476   148           9.7470154407         265.2297741627      A1        A1 (1)
  477   848           9.8099403698         266.9420485334      B2        B2 (3)
  478   ***           9.8177578645         267.1547733799      A2        A2 (4)
  479   149           9.8516918387         268.0781637628      A1        A1 (1)
  480   524           9.8552917316         268.1761218286      B1        B1 (2)
  481   ***           9.8858290134         269.0070835111      A2        A2 (4)
  482   849           9.9328613786         270.2868992320      B2        B2 (3)
  483   ***           9.9392642362         270.4611298449      A2        A2 (4)
  484   850           9.9642365625         271.1406613896      B2        B2 (3)
  485   525          10.0011748058         272.1458020920      B1        B1 (2)
  486   526          10.0582986868         273.7002219185      B1        B1 (2)
  487   851          10.0759970188         274.1818180164      B2        B2 (3)
  488   150          10.1332644940         275.7401452406      A1        A1 (1)
  489   852          10.1640715100         276.5784467625      B2        B2 (3)
  490   ***          10.1723711300         276.8042909048      A2        A2 (4)
  491   151          10.1869075505         277.1998470171      A1        A1 (1)
  492   527          10.2355062788         278.5222856453      B1        B1 (2)
  493   152          10.2999490133         280.2758616002      A1        A1 (1)
  494   ***          10.3502499928         281.6446208410      A2        A2 (4)
  495   153          10.3889146916         282.6967407843      A1        A1 (1)
  496   ***          10.4216229541         283.5867778555      A2        A2 (4)
  497   528          10.4233373338         283.6334284973      B1        B1 (2)
  498   154          10.4238482656         283.6473316582      A1        A1 (1)
  499   853          10.4455735503         284.2385067095      B2        B2 (3)
  500   155          10.4782579952         285.1278956718      A1        A1 (1)
  501   529          10.5342151154         286.6505663227      B1        B1 (2)
  502   ***          10.5389991328         286.7807460551      A2        A2 (4)
  503   530          10.5770145964         287.8151994106      B1        B1 (2)
  504   854          10.5864854600         288.0729147092      B2        B2 (3)
  505   855          10.6610017023         290.1006047488      B2        B2 (3)
  506   ***          10.6642489691         290.1889673713      A2        A2 (4)
  507   156          10.7315377591         292.0199884352      A1        A1 (1)
  508   531          10.7463661660         292.4234899008      B1        B1 (2)
  509   157          10.7758446518         293.2256402792      A1        A1 (1)
  510   532          10.8546409834         295.3697974685      B1        B1 (2)
  511   ***          10.8677346785         295.7260950273      A2        A2 (4)
  512   856          10.8797149709         296.0520953560      B2        B2 (3)
  513   158          10.9031497094         296.6897870107      A1        A1 (1)
  514   857          11.0243324564         299.9873372008      B2        B2 (3)
  515   159          11.0959385728         301.9358386872      A1        A1 (1)
  516   858          11.0962545169         301.9444359642      B2        B2 (3)
  517   533          11.1018683175         302.0971952431      B1        B1 (2)
  518   ***          11.1541683576         303.5203516878      A2        A2 (4)
  519   534          11.1615854083         303.7221798975      B1        B1 (2)
  520   859          11.2065898765         304.9468137349      B2        B2 (3)
  521   160          11.2977042861         307.4261628680      A1        A1 (1)
  522   860          11.2986644760         307.4522909649      B2        B2 (3)
  523   161          11.3719167260         309.4455860230      A1        A1 (1)
  524   535          11.3737555501         309.4956229723      B1        B1 (2)
  525   ***          11.3801441847         309.6694665568      A2        A2 (4)
  526   861          11.4507801039         311.5915676356      B2        B2 (3)
  527   162          11.4567319539         311.7535257097      A1        A1 (1)
  528   ***          11.5516854773         314.3373424398      A2        A2 (4)
  529   536          11.5704989162         314.8492821368      B1        B1 (2)
  530   862          11.5935371692         315.4761848721      B2        B2 (3)
  531   537          11.6209338820         316.2216873295      B1        B1 (2)
  532   ***          11.6494763878         316.9983683977      A2        A2 (4)
  533   163          11.6692972863         317.5377224654      A1        A1 (1)
  534   538          11.7769999531         320.4684610269      B1        B1 (2)
  535   ***          11.7872469699         320.7472965289      A2        A2 (4)
  536   164          11.7896544853         320.8128083519      A1        A1 (1)
  537   863          11.8063574185         321.2673182710      B2        B2 (3)
  538   165          11.8436813976         322.2829553770      A1        A1 (1)
  539   539          11.8963507871         323.7161623296      B1        B1 (2)
  540   ***          11.9299635099         324.6308110154      A2        A2 (4)
  541   ***          11.9917479887         326.3120521560      A2        A2 (4)
  542   166          12.0072476908         326.7338204938      A1        A1 (1)
  543   540          12.0185181778         327.0405060349      B1        B1 (2)
  544   ***          12.0399429087         327.6235026032      A2        A2 (4)
  545   167          12.0406303347         327.6422084139      A1        A1 (1)
  546   541          12.0471146622         327.8186559370      B1        B1 (2)
  547   864          12.0756274072         328.5945271737      B2        B2 (3)
  548   865          12.1303562038         330.0837734397      B2        B2 (3)
  549   168          12.1680720582         331.1100740155      A1        A1 (1)
  550   542          12.2350543247         332.9327541490      B1        B1 (2)
  551   169          12.3056728064         334.8543807305      A1        A1 (1)
  552   866          12.3253142647         335.3888519835      B2        B2 (3)
  553   170          12.3995870125         337.4099161982      A1        A1 (1)
  554   543          12.4508069652         338.8036819708      B1        B1 (2)
  555   171          12.4594576554         339.0390792184      A1        A1 (1)
  556   ***          12.5017076833         340.1887609258      A2        A2 (4)
  557   ***          12.5565424149         341.6808898307      A2        A2 (4)
  558   867          12.5709481523         342.0728898740      B2        B2 (3)
  559   172          12.5760425517         342.2115155304      A1        A1 (1)
  560   868          12.6053526762         343.0090845654      B2        B2 (3)
  561   544          12.6420384080         344.0073540789      B1        B1 (2)
  562   869          12.7007338675         345.6045387288      B2        B2 (3)
  563   545          12.7120819438         345.9133355855      B1        B1 (2)
  564   173          12.7721165894         347.5469613432      A1        A1 (1)
  565   ***          12.7770955795         347.6824465516      A2        A2 (4)
  566   546          12.7809604408         347.7876147760      B1        B1 (2)
  567   174          12.8458221765         349.5525923326      A1        A1 (1)
  568   547          12.8653923225         350.0851230785      B1        B1 (2)
  569   870          12.8854846208         350.6318623123      B2        B2 (3)
  570   ***          12.9034560455         351.1208896381      A2        A2 (4)
  571   175          12.9590392722         352.6333861328      A1        A1 (1)
  572   548          13.0294783775         354.5501316311      B1        B1 (2)
  573   871          13.0427300890         354.9107290348      B2        B2 (3)
  574   872          13.1035069171         356.5645506054      B2        B2 (3)
  575   549          13.2307287865         360.0264336710      B1        B1 (2)
  576   176          13.2602108979         360.8286827079      A1        A1 (1)
  577   177          13.2639645451         360.9308246410      A1        A1 (1)
  578   ***          13.3477097403         363.2096472558      A2        A2 (4)
  579   873          13.4176581488         365.1130402179      B2        B2 (3)
  580   178          13.4456978425         365.8760390724      A1        A1 (1)
  581   ***          13.4546922953         366.1207905777      A2        A2 (4)
  582   550          13.4563436699         366.1657267650      B1        B1 (2)
  583   874          13.4609943885         366.2922792496      B2        B2 (3)
  584   551          13.5697987246         369.2529957572      B1        B1 (2)
  585   ***          13.5826224291         369.6019464968      A2        A2 (4)
  586   179          13.6242217401         370.7339212953      A1        A1 (1)
  587   180          13.6546991968         371.5632550552      A1        A1 (1)
  588   875          13.7470345354         374.0758273558      B2        B2 (3)
  589   552          13.7553803194         374.3029276853      B1        B1 (2)
  590   ***          13.7818210796         375.0224173479      A2        A2 (4)
  591   181          13.8476254095         376.8130441970      A1        A1 (1)
  592   876          13.8890415683         377.9400351733      B2        B2 (3)
  593   553          13.9592211234         379.8497179530      B1        B1 (2)
  594   182          14.0285504364         381.7362644703      A1        A1 (1)
  595   ***          14.0294203486         381.7599359866      A2        A2 (4)
  596   877          14.0468563764         382.2343944240      B2        B2 (3)
  597   183          14.0690203092         382.8375056954      A1        A1 (1)
  598   554          14.0986749303         383.6444489592      B1        B1 (2)
  599   878          14.1113916517         383.9904885409      B2        B2 (3)
  600   ***          14.1766346065         385.7658395985      A2        A2 (4)
  601   879          14.2541847135         387.8760852942      B2        B2 (3)
  602   555          14.2922663039         388.9123380503      B1        B1 (2)
  603   ***          14.3236092071         389.7652218067      A2        A2 (4)
  604   556          14.3306553457         389.9569569862      B1        B1 (2)
  605   184          14.3347842564         390.0693103573      A1        A1 (1)
  606   557          14.3848878466         391.4326983591      B1        B1 (2)
  607   185          14.4118424109         392.1661693421      A1        A1 (1)
  608   880          14.4129705478         392.1968675083      B2        B2 (3)
  609   186          14.4585824769         393.4380311981      A1        A1 (1)
  610   ***          14.5280991728         395.3296766654      A2        A2 (4)
  611   881          14.6081844440         397.5089076839      B2        B2 (3)
  612   558          14.6130691204         397.6418264866      B1        B1 (2)
  613   ***          14.6328181887         398.1792259559      A2        A2 (4)
  614   187          14.6748368904         399.3226129575      A1        A1 (1)
  615   559          14.6795205650         399.4500622213      B1        B1 (2)
  616   882          14.7164435687         400.4547882315      B2        B2 (3)
  617   560          14.7921645538         402.5152609896      B1        B1 (2)
  618   ***          14.8010702998         402.7575986593      A2        A2 (4)
  619   ***          14.8067521237         402.9122089468      A2        A2 (4)
  620   188          14.8103217876         403.0093444398      A1        A1 (1)
  621   189          14.8754218233         404.7808064693      A1        A1 (1)
  622   561          14.8921981671         405.2373139926      B1        B1 (2)
  623   883          14.9431976026         406.6250791858      B2        B2 (3)
  624   ***          14.9825383977         407.6955966455      A2        A2 (4)
  625   562          15.0221164596         408.7725704607      B1        B1 (2)
  626   ***          15.0700463065         410.0768079027      A2        A2 (4)
  627   563          15.0787801888         410.3144689228      B1        B1 (2)
  628   190          15.1093636488         411.1466871781      A1        A1 (1)
  629   884          15.1159714741         411.3264952443      B2        B2 (3)
  630   885          15.1454967739         412.1299194970      B2        B2 (3)
  631   191          15.2421192881         414.7591517778      A1        A1 (1)
  632   192          15.3010130942         416.3617337158      A1        A1 (1)
  633   564          15.3729628557         418.3195862603      B1        B1 (2)
  634   193          15.3784951633         418.4701280033      A1        A1 (1)
  635   ***          15.4005893902         419.0713424814      A2        A2 (4)
  636   565          15.4023345134         419.1188296987      B1        B1 (2)
  637   194          15.4070118572         419.2461066945      A1        A1 (1)
  638   886          15.4252409076         419.7421443749      B2        B2 (3)
  639   566          15.5707850419         423.7026016139      B1        B1 (2)
  640   887          15.6021077403         424.5549355692      B2        B2 (3)
  641   567          15.6515054564         425.8991157612      B1        B1 (2)
  642   ***          15.6963402768         427.1191332499      A2        A2 (4)
  643   ***          15.7225785305         427.8331124292      A2        A2 (4)
  644   195          15.7387738443         428.2738093226      A1        A1 (1)
  645   568          15.8043763230         430.0589435230      B1        B1 (2)
  646   888          15.8185232455         430.4439008543      B2        B2 (3)
  647   196          15.8353624355         430.9021185106      A1        A1 (1)
  648   569          15.8785161780         432.0763915431      B1        B1 (2)
  649   889          15.9860645636         435.0029318964      B2        B2 (3)
  650   197          16.0016085455         435.4259051473      A1        A1 (1)
  651   ***          16.0455460407         436.6215051748      A2        A2 (4)
  652   ***          16.0997322767         438.0959876192      A2        A2 (4)
  653   570          16.1611617415         439.7675683384      B1        B1 (2)
  654   ***          16.2882914265         443.2269429387      A2        A2 (4)
  655   198          16.3541677432         445.0195286473      A1        A1 (1)
  656   199          16.3597991982         445.1727683294      A1        A1 (1)
  657   890          16.3752905591         445.5943096900      B2        B2 (3)
  658   ***          16.3891614960         445.9717570725      A2        A2 (4)
  659   571          16.4250557333         446.9484889256      B1        B1 (2)
  660   200          16.4477497411         447.5660242715      A1        A1 (1)
  661   891          16.5093877778         449.2432805212      B2        B2 (3)
  662   892          16.6661909371         453.5101114080      B2        B2 (3)
  663   572          16.6805190213         453.8999983991      B1        B1 (2)
  664   573          16.7448550127         455.6506697268      B1        B1 (2)
  665   201          16.7788358948         456.5753365397      A1        A1 (1)
  666   ***          16.9436427996         461.0599604123      A2        A2 (4)
  667   202          16.9463734523         461.1342652503      A1        A1 (1)
  668   ***          16.9765083318         461.9542770093      A2        A2 (4)
  669   203          17.0129573496         462.9461052080      A1        A1 (1)
  670   893          17.0277502472         463.3486404170      B2        B2 (3)
  671   204          17.0512351964         463.9876983728      A1        A1 (1)
  672   894          17.0512466582         463.9880102638      B2        B2 (3)
  673   574          17.0513050561         463.9895993509      B1        B1 (2)
  674   ***          17.0598391525         464.2218239209      A2        A2 (4)
  675   205          17.0615186860         464.2675263517      A1        A1 (1)
  676   575          17.1141721760         465.7003006549      B1        B1 (2)
  677   895          17.1244371741         465.9796254540      B2        B2 (3)
  678   576          17.1326653550         466.2035256382      B1        B1 (2)
  679   ***          17.1338176711         466.2348817530      A2        A2 (4)
  680   206          17.1761963710         467.3880648044      A1        A1 (1)
  681   577          17.2216567709         468.6251051769      B1        B1 (2)
  682   578          17.2516055013         469.4400515614      B1        B1 (2)
  683   ***          17.3924067016         473.2714470053      A2        A2 (4)
  684   896          17.4620493705         475.1665203697      B2        B2 (3)
  685   207          17.4669248900         475.2991900003      A1        A1 (1)
  686   897          17.5455715650         477.4392748280      B2        B2 (3)
  687   208          17.5949317777         478.7824344998      A1        A1 (1)
  688   898          17.5995392784         478.9078109686      B2        B2 (3)
  689   579          17.6053692734         479.0664531968      B1        B1 (2)
  690   209          17.7375676135         482.6637529148      A1        A1 (1)
  691   ***          17.7388076303         482.6974954866      A2        A2 (4)
  692   ***          17.7790688496         483.7930589612      A2        A2 (4)
  693   580          17.8719057417         486.3192792263      B1        B1 (2)
  694   210          17.8739406066         486.3746507137      A1        A1 (1)
  695   899          17.9069233711         487.2721573649      B2        B2 (3)
  696   581          17.9708275222         489.0110777221      B1        B1 (2)
  697   211          17.9844155868         489.3808277565      A1        A1 (1)
  698   900          17.9959893455         489.6957657437      B2        B2 (3)
  699   ***          18.0042839311         489.9214728910      A2        A2 (4)
  700   582          18.0430634440         490.9767170847      B1        B1 (2)
  701   212          18.2109445013         495.5449928999      A1        A1 (1)
  702   901          18.2257949013         495.9490928303      B2        B2 (3)
  703   ***          18.2954599414         497.8447749452      A2        A2 (4)
  704   583          18.3625445701         499.6702404958      B1        B1 (2)
  705   213          18.3751396703         500.0129705974      A1        A1 (1)
  706   902          18.4043084604         500.8066937284      B2        B2 (3)
  707   ***          18.4981119858         503.3592174207      A2        A2 (4)
  708   584          18.6772732320         508.2344427815      B1        B1 (2)
  709   903          18.6952815246         508.7244733371      B2        B2 (3)
  710   214          18.7159413220         509.2866550043      A1        A1 (1)
  711   215          18.8470846302         512.8552458436      A1        A1 (1)
  712   904          18.8493136573         512.9159007552      B2        B2 (3)
  713   585          18.9699888400         516.1996394179      B1        B1 (2)
  714   905          19.0170966819         517.4815089647      B2        B2 (3)
  715   216          19.0377277554         518.0429090157      A1        A1 (1)
  716   ***          19.0481750139         518.3271933731      A2        A2 (4)
  717   586          19.1760070128         521.8056789074      B1        B1 (2)
  718   217          19.2005604959         522.4738131483      A1        A1 (1)
  719   ***          19.2103802942         522.7410234464      A2        A2 (4)
  720   587          19.2163742647         522.9041276744      B1        B1 (2)
  721   218          19.2626350331         524.1629471804      A1        A1 (1)
  722   588          19.2668165622         524.2767323709      B1        B1 (2)
  723   219          19.3299753428         525.9953701664      A1        A1 (1)
  724   ***          19.3584755792         526.7709010264      A2        A2 (4)
  725   589          19.4526239575         529.3328086433      B1        B1 (2)
  726   906          19.5021177238         530.6796024938      B2        B2 (3)
  727   220          19.5857297153         532.9548004510      A1        A1 (1)
  728   ***          19.5901088898         533.0739638479      A2        A2 (4)
  729   907          19.6025411811         533.4122636922      B2        B2 (3)
  730   221          19.7342102748         536.9951618829      A1        A1 (1)
  731   590          19.7372928136         537.0790420287      B1        B1 (2)
  732   908          19.7416515657         537.1976497041      B2        B2 (3)
  733   ***          19.8226213707         539.4009501114      A2        A2 (4)
  734   591          19.8728231398         540.7670096986      B1        B1 (2)
  735   222          19.9715110637         543.4524446305      A1        A1 (1)
  736   909          19.9914902178         543.9961050548      B2        B2 (3)
  737   ***          19.9946320368         544.0815982952      A2        A2 (4)
  738   ***          20.0096733131         544.4908922313      A2        A2 (4)
  739   223          20.0097760590         544.4936880892      A1        A1 (1)
  740   910          20.0471970823         545.5119659009      B2        B2 (3)
  741   592          20.0576711795         545.7969805754      B1        B1 (2)
  742   224          20.0990616731         546.9232731675      A1        A1 (1)
  743   ***          20.1115673300         547.2635693917      A2        A2 (4)
  744   911          20.1199484200         547.4916304440      B2        B2 (3)
  745   593          20.1515295652         548.3509970942      B1        B1 (2)
  746   912          20.1839562136         549.2333710558      B2        B2 (3)
  747   225          20.2045918826         549.7948961576      A1        A1 (1)
  748   226          20.2381124293         550.7070366067      A1        A1 (1)
  749   ***          20.2617139822         551.3492675115      A2        A2 (4)
  750   594          20.2856234404         551.9998769441      B1        B1 (2)
  751   595          20.3298378288         553.2030116203      B1        B1 (2)
  752   913          20.3393829667         553.4627480267      B2        B2 (3)
  753   ***          20.4587276803         556.7102827838      A2        A2 (4)
  754   ***          20.4870277248         557.4803661465      A2        A2 (4)
  755   227          20.4887254346         557.5265631769      A1        A1 (1)
  756   596          20.5181316040         558.3267457273      B1        B1 (2)
  757   914          20.5196815080         558.3689207605      B2        B2 (3)
  758   ***          20.6207549380         561.1192686153      A2        A2 (4)
  759   915          20.7190171046         563.7931181039      B2        B2 (3)
  760   228          20.8283488510         566.7681861744      A1        A1 (1)
  761   ***          20.8519642114         567.4107927982      A2        A2 (4)
  762   229          20.9181987695         569.2131267531      A1        A1 (1)
  763   916          20.9769087889         570.8107076010      B2        B2 (3)
  764   917          21.0214168202         572.0218327048      B2        B2 (3)
  765   597          21.0610105940         573.0992340658      B1        B1 (2)
  766   230          21.0780649307         573.5633061598      A1        A1 (1)
  767   ***          21.0797234552         573.6084369057      A2        A2 (4)
  768   ***          21.1338345670         575.0808751162      A2        A2 (4)
  769   598          21.1820508695         576.3929074094      B1        B1 (2)
  770   231          21.2323963105         577.7628765060      A1        A1 (1)
  771   918          21.2523975652         578.3071383170      B2        B2 (3)
  772   ***          21.2605876385         578.5300015396      A2        A2 (4)
  773   232          21.3136011641         579.9725729118      A1        A1 (1)
  774   919          21.3613671580         581.2723516837      B2        B2 (3)
  775   920          21.4290079889         583.1129522680      B2        B2 (3)
  776   599          21.4309003087         583.1644449077      B1        B1 (2)
  777   ***          21.4773911235         584.4295242922      A2        A2 (4)
  778   233          21.4787072000         584.4653365547      A1        A1 (1)
  779   600          21.5127727663         585.3923077406      B1        B1 (2)
  780   921          21.5341260788         585.9733609147      B2        B2 (3)
  781   234          21.5384005607         586.0896754809      A1        A1 (1)
  782   ***          21.5603163177         586.6860335460      A2        A2 (4)
  783   601          21.5648694174         586.8099296877      B1        B1 (2)
  784   922          21.5853314876         587.3667309257      B2        B2 (3)
  785   ***          21.6392117712         588.8328879808      A2        A2 (4)
  786   602          21.6421390243         588.9125425871      B1        B1 (2)
  787   ***          21.6479406731         589.0704134756      A2        A2 (4)
  788   603          21.6526837743         589.1994798212      B1        B1 (2)
  789   604          21.6816310154         589.9871742986      B1        B1 (2)
  790   235          21.6818126432         589.9921166421      A1        A1 (1)
  791   236          21.7040130587         590.5962206593      A1        A1 (1)
  792   923          21.7888218021         592.9039838921      B2        B2 (3)
  793   237          21.7997760190         593.2020632875      A1        A1 (1)
  794   605          21.8452253315         594.4388019553      B1        B1 (2)
  795   238          21.9693083312         597.8152720337      A1        A1 (1)
  796   606          21.9786655620         598.0698952276      B1        B1 (2)
  797   607          22.0382599682         599.6915414641      B1        B1 (2)
  798   924          22.1905258969         603.8349080293      B2        B2 (3)
  799   ***          22.1930723355         603.9042001442      A2        A2 (4)
  800   925          22.2342207240         605.0239047215      B2        B2 (3)
  801   239          22.2813150998         606.3054078375      A1        A1 (1)
  802   ***          22.3244108648         607.4781032221      A2        A2 (4)
  803   608          22.3468673413         608.0891750126      B1        B1 (2)
  804   240          22.4396755583         610.6146149889      A1        A1 (1)
  805   926          22.5650066591         614.0250476247      B2        B2 (3)
  806   609          22.5814900572         614.4735836903      B1        B1 (2)
  807   ***          22.6529930034         616.4192777731      A2        A2 (4)
  808   241          22.6612204487         616.6431579409      A1        A1 (1)
  809   ***          22.7380802467         618.7346193733      A2        A2 (4)
  810   927          22.7458630099         618.9463991256      B2        B2 (3)
  811   610          22.7620215334         619.3860949046      B1        B1 (2)
  812   242          22.9015511576         623.1828890053      A1        A1 (1)
  813   611          23.1819429212         630.8127367863      B1        B1 (2)
  814   928          23.2279662314         632.0650947250      B2        B2 (3)
  815   243          23.2404963149         632.4060556297      A1        A1 (1)
  816   244          23.3230422495         634.6522447051      A1        A1 (1)
  817   ***          23.3457484125         635.2701108131      A2        A2 (4)
  818   929          23.4506017729         638.1233158041      B2        B2 (3)
  819   ***          23.5198070091         640.0064860197      A2        A2 (4)
  820   245          23.5331091807         640.3684565089      A1        A1 (1)
  821   612          23.5558239142         640.9865558335      B1        B1 (2)
  822   930          23.5841289651         641.7567754233      B2        B2 (3)
  823   613          23.7193717146         645.4369177322      B1        B1 (2)
  824   246          23.7951372172         647.4986018721      A1        A1 (1)
  825   ***          23.8197444778         648.1681994741      A2        A2 (4)
  826   931          23.8326523713         648.5194411141      B2        B2 (3)
  827   614          23.8450043851         648.8555564965      B1        B1 (2)
  828   ***          23.8737503659         649.6377744036      A2        A2 (4)
  829   247          23.9306468202         651.1860056343      A1        A1 (1)
  830   248          23.9648516740         652.1167670243      A1        A1 (1)
  831   615          24.0085336213         653.3054132420      B1        B1 (2)
  832   932          24.0286357399         653.8524196966      B2        B2 (3)
  833   616          24.0592817325         654.6863395527      B1        B1 (2)
  834   ***          24.1237400923         656.4403406936      A2        A2 (4)
  835   617          24.1536323654         657.2537507979      B1        B1 (2)
  836   ***          24.1665613849         657.6055673046      A2        A2 (4)
  837   933          24.1764318295         657.8741557569      B2        B2 (3)
  838   249          24.1794835370         657.9571969381      A1        A1 (1)
  839   250          24.3899168965         663.6833797650      A1        A1 (1)
  840   618          24.6100920802         669.6746511035      B1        B1 (2)
  841   934          24.6183972571         669.9006464555      B2        B2 (3)
  842   ***          24.8441962570         676.0449496140      A2        A2 (4)
  843   251          25.5007459191         693.9105741908      A1        A1 (1)
  844   619          25.5270040319         694.6250937656      B1        B1 (2)
  845   252          25.5484846035         695.2096098344      A1        A1 (1)
  846   935          25.6294534906         697.4128852650      B2        B2 (3)
  847   253          25.6301383175         697.4315203533      A1        A1 (1)
  848   620          25.7529896838         700.7744759825      B1        B1 (2)
  849   621          25.7804283409         701.5211197991      B1        B1 (2)
  850   936          25.7819016397         701.5612102986      B2        B2 (3)
  851   ***          25.8320311807         702.9253044589      A2        A2 (4)
  852   937          25.8658889904         703.8466223001      B2        B2 (3)
  853   254          25.8982196176         704.7263833931      A1        A1 (1)
  854   ***          25.9163662864         705.2201793547      A2        A2 (4)
  855   622          25.9443980735         705.9829630598      B1        B1 (2)
  856   938          25.9447819459         705.9934087594      B2        B2 (3)
  857   ***          26.0997291356         710.2097361440      A2        A2 (4)
  858   939          26.1150346161         710.6262194432      B2        B2 (3)
  859   623          26.1557833989         711.7350501937      B1        B1 (2)
  860   255          26.1645513845         711.9736392130      A1        A1 (1)
  861   256          26.1787246052         712.3593121561      A1        A1 (1)
  862   ***          26.1850145483         712.5304702090      A2        A2 (4)
  863   ***          26.2631296537         714.6560902917      A2        A2 (4)
  864   940          26.4520411981         719.7966347553      B2        B2 (3)
  865   624          26.4932939159         720.9191782747      B1        B1 (2)
  866   257          26.5395664274         722.1783173253      A1        A1 (1)
  867   258          26.7287251338         727.3255874083      A1        A1 (1)
  868   941          26.7576646388         728.1130713744      B2        B2 (3)
  869   625          26.7706147827         728.4654627069      B1        B1 (2)
  870   942          26.8220971050         729.8663679175      B2        B2 (3)
  871   ***          26.8304849598         730.0946130492      A2        A2 (4)
  872   626          26.8444223089         730.4738675978      B1        B1 (2)
  873   943          26.9391218711         733.0507736936      B2        B2 (3)
  874   627          26.9776378370         734.0988464085      B1        B1 (2)
  875   ***          27.0916944397         737.2024843552      A2        A2 (4)
  876   259          27.1247243743         738.1012745688      A1        A1 (1)
  877   ***          27.1402120228         738.5227149105      A2        A2 (4)
  878   628          27.1436242227         738.6155655904      B1        B1 (2)
  879   260          27.2480486013         741.4570973914      A1        A1 (1)
  880   261          27.3261740939         743.5830001244      A1        A1 (1)
  881   944          27.3398574206         743.9553423746      B2        B2 (3)
  882   ***          27.4612970742         747.2598833483      A2        A2 (4)
  883   629          27.6043896500         751.1536302902      B1        B1 (2)
  884   945          27.6565647071         752.5733857729      B2        B2 (3)
  885   262          27.6830925600         753.2952453475      A1        A1 (1)
  886   ***          27.7982443662         756.4286852953      A2        A2 (4)
  887   946          27.9185155755         759.7014312839      B2        B2 (3)
  888   263          28.0027668130         761.9940240093      A1        A1 (1)
  889   630          28.0788177249         764.0634745310      B1        B1 (2)
  890   947          28.1412525787         765.7624132764      B2        B2 (3)
  891   631          28.1607042875         766.2917211805      B1        B1 (2)
  892   632          28.4165098307         773.2525438937      B1        B1 (2)
  893   633          28.7144349536         781.3594986372      B1        B1 (2)
  894   264          29.3107937513         797.5872465248      A1        A1 (1)
  895   265          29.5206066654         803.2965461740      A1        A1 (1)
  896   ***          29.6476451538         806.7534391860      A2        A2 (4)
  897   266          30.0827540302         818.5933536446      A1        A1 (1)
  898   267          30.6077260881         832.8785695851      A1        A1 (1)
  899   948          30.6398548650         833.7528380518      B2        B2 (3)
  900   634          30.8570026772         839.6617304247      B1        B1 (2)
  901   268          31.0736128768         845.5559936138      A1        A1 (1)
  902   949          31.0837907678         845.8329481079      B2        B2 (3)
  903   ***          31.1020538118         846.3299108010      A2        A2 (4)
  904   269          31.1138343389         846.6504752392      A1        A1 (1)
  905   635          31.2175840215         849.4736476319      B1        B1 (2)
  906   ***          31.4109798388         854.7362153632      A2        A2 (4)
  907   950          31.4660663647         856.2351959386      B2        B2 (3)
  908   636          31.5064288312         857.3335144901      B1        B1 (2)
  909   637          31.5270450748         857.8945109996      B1        B1 (2)
  910   270          31.8278723292         866.0804367567      A1        A1 (1)
  911   ***          32.3017187554         878.9744535330      A2        A2 (4)
  912   271          32.3498726002         880.2847862658      A1        A1 (1)
  913   951          32.7946410007         892.3875497343      B2        B2 (3)
  914   638          33.2961566600         906.0344846215      B1        B1 (2)
  915   272          33.4554388322         910.3687728778      A1        A1 (1)
  916   ***          33.6105884482         914.5906085624      A2        A2 (4)
  917   273          33.6201630901         914.8511478156      A1        A1 (1)
  918   952          35.6125131707         969.0657497253      B2        B2 (3)
  919   953          36.0642747007         981.3588059223      B2        B2 (3)
  920   639          36.1431328731         983.5046458865      B1        B1 (2)
  921   274          36.1745761044         984.3602597092      A1        A1 (1)
  922   ***          36.2719875906         987.0109610068      A2        A2 (4)
  923   640          36.3236065715         988.4155848891      B1        B1 (2)
  924   275          36.3446168804         988.9873044586      A1        A1 (1)
  925   954          36.4027325140         990.5687112454      B2        B2 (3)
  926   641          36.4440995742         991.6943661814      B1        B1 (2)
  927   ***          36.7471355790         999.9403950924      A2        A2 (4)
  928   276          37.6034570044        1023.2420857129      A1        A1 (1)
  929   277          39.6727411080        1079.5501688190      A1        A1 (1)
  930   955          39.6813396088        1079.7841459214      B2        B2 (3)
  931   642          39.7958553821        1082.9002785343      B1        B1 (2)
  932   ***          39.8348078960        1083.9602303235      A2        A2 (4)
  933   956          43.7492195712        1190.4767872039      B2        B2 (3)
  934   643          43.7597548445        1190.7634665647      B1        B1 (2)
  935   278          44.5134727866        1211.2731744607      A1        A1 (1)
  936   ***          44.5239325339        1211.5577986560      A2        A2 (4)
  937   279          44.6844329415        1215.9252367837      A1        A1 (1)
  938   957          44.7495971789        1217.6984458304      B2        B2 (3)
  939   644          44.7716237618        1218.2978196235      B1        B1 (2)
  940   958          44.9945614540        1224.3642626397      B2        B2 (3)
  941   280          45.0113700459        1224.8216476794      A1        A1 (1)
  942   645          45.0534052885        1225.9654847814      B1        B1 (2)
  943   646          45.2279850169        1230.7160407034      B1        B1 (2)
  944   ***          45.2521048920        1231.3723758728      A2        A2 (4)
  945   281          45.2536065707        1231.4132386278      A1        A1 (1)
  946   959          45.2563140751        1231.4869135681      B2        B2 (3)
  947   ***          45.4465052982        1236.6622798593      A2        A2 (4)
  948   647          45.7604014002        1245.2038270397      B1        B1 (2)
  949   282          45.7864380775        1245.9123210473      A1        A1 (1)
  950   960          45.8520422180        1247.6975004664      B2        B2 (3)
  951   961          45.8988767135        1248.9719318813      B2        B2 (3)
  952   ***          46.1127755493        1254.7924151096      A2        A2 (4)
  953   648          46.2572145272        1258.7227995148      B1        B1 (2)
  954   283          46.3126734506        1260.2319135436      A1        A1 (1)
  955   649          46.5125098644        1265.6697388152      B1        B1 (2)
  956   284          47.1892452479        1284.0846447981      A1        A1 (1)
  957   ***          47.2379032431        1285.4086961600      A2        A2 (4)
  958   285          47.8373384350        1301.7201569912      A1        A1 (1)
  959   962          47.9390662458        1304.4883114528      B2        B2 (3)
  960   ***          48.1319413751        1309.7367105450      A2        A2 (4)
  961   286          48.2800235979        1313.7662326847      A1        A1 (1)
  962   963          48.3097628149        1314.5754779185      B2        B2 (3)
  963   650          48.6937552637        1325.0244436673      B1        B1 (2)
  964   287          49.0334303526        1334.2674727415      A1        A1 (1)
  965   288          49.1502252343        1337.4456230464      A1        A1 (1)
  966   651          49.3600648092        1343.1556481731      B1        B1 (2)
  967   289          49.7706914270        1354.3293665039      A1        A1 (1)
  968   652          49.9421875147        1358.9960122978      B1        B1 (2)
  969   964          50.0726121180        1362.5450461828      B2        B2 (3)
  970   ***          50.2940816865        1368.5715395226      A2        A2 (4)
  971   653          50.5439297120        1375.3702499346      B1        B1 (2)
  972   290          51.0298891175        1388.5938776354      A1        A1 (1)
  973   291          64.2859857813        1749.3106063412      A1        A1 (1)
  974   965          64.3168011836        1750.1491360698      B2        B2 (3)
  975   654          64.6584269226        1759.4452450307      B1        B1 (2)
  976   655          65.0938789963        1771.2944983623      B1        B1 (2)
  977   292          65.7508599090        1789.1718578637      A1        A1 (1)
  978   966          66.2368457220        1802.3962041475      B2        B2 (3)
  979   ***          66.3783936590        1806.2479193322      A2        A2 (4)
  980   293          66.7227412681        1815.6180941444      A1        A1 (1)
  981   656          66.7435815788        1816.1851878291      B1        B1 (2)
  982   294          67.1988050360        1828.5724478572      A1        A1 (1)
  983   295          67.5167690601        1837.2246888244      A1        A1 (1)
  984   657          67.7981963055        1844.8827134971      B1        B1 (2)
  985   967          78.5961338089        2138.7095308308      B2        B2 (3)
  986   658          78.6075133950        2139.0191851132      B1        B1 (2)
  987   296          79.2319054267        2156.0097560796      A1        A1 (1)
  988   ***          79.2847559491        2157.4478919057      A2        A2 (4)
  989   968          79.7416697025        2169.8811472306      B2        B2 (3)
  990   659          79.8799837365        2173.6448634390      B1        B1 (2)
  991   297          80.1374425209        2180.6506731326      A1        A1 (1)
  992   298          80.8554345472        2200.1882294387      A1        A1 (1)
  993   ***          80.8572409127        2200.2373831416      A2        A2 (4)
  994   969          81.8850069191        2228.2043179882      B2        B2 (3)
  995   660          82.2648297600        2238.5398229355      B1        B1 (2)
  996   299          83.8206418650        2280.8756226237      A1        A1 (1)
  997   ***          88.0488889062        2395.9320739693      A2        A2 (4)
  998   300          88.0597977980        2396.2289200088      A1        A1 (1)
  999   970          88.1720941315        2399.2846585944      B2        B2 (3)
  ***   661          88.2234357263        2400.6817344124      B1        B1 (2)
  ***   301          88.2766962681        2402.1310274363      A1        A1 (1)
  ***   302          88.3360214309        2403.7453471860      A1        A1 (1)
  ***   ***          88.3363006213        2403.7529443439      A2        A2 (4)
  ***   971          88.3414857246        2403.8940381788      B2        B2 (3)
  ***   972          88.3499431985        2404.1241777429      B2        B2 (3)
  ***   662          88.3626628419        2404.4702968361      B1        B1 (2)
  ***   ***          88.3772537402        2404.8673353629      A2        A2 (4)
  ***   303          88.4008173134        2405.5085327877      A1        A1 (1)
  ***   304          88.4059121622        2405.6471706729      A1        A1 (1)
  ***   973          88.4100840010        2405.7606921766      B2        B2 (3)
  ***   ***          88.4220182923        2406.0854407533      A2        A2 (4)
  ***   974          88.4828110445        2407.7396956403      B2        B2 (3)
  ***   305          88.4841378892        2407.7758009215      A1        A1 (1)
  ***   663          88.4991864204        2408.1852922726      B1        B1 (2)
  ***   664          88.5694996795        2410.0986133262      B1        B1 (2)
  ***   ***          88.5974539829        2410.8592885935      A2        A2 (4)
  ***   665          88.6325457098        2411.8141830285      B1        B1 (2)
  ***   306          88.7172562749        2414.1192746936      A1        A1 (1)
  ***   307          88.7252076146        2414.3356416459      A1        A1 (1)
  ***   975          88.7375794382        2414.6722960796      B2        B2 (3)
  ***   666          88.7812243624        2415.8599348467      B1        B1 (2)
  ***   ***          88.8065650263        2416.5494893679      A2        A2 (4)
  ***   667          88.9230773955        2419.7199521166      B1        B1 (2)
  ***   976         110.9208237416        3018.3090618765      B2        B2 (3)
  ***   668         111.1119378316        3023.5095406535      B1        B1 (2)
  ***   308         112.5797357718        3063.4503531568      A1        A1 (1)
  ***   309         114.7930412769        3123.6774578383      A1        A1 (1)
  ***   310         115.5703693692        3144.8296305844      A1        A1 (1)
  ***   ***         115.6661543582        3147.4360726443      A2        A2 (4)
  ***   977         116.2343758737        3162.8981661581      B2        B2 (3)
  ***   ***         116.3900360075        3167.1338937388      A2        A2 (4)
  ***   978         116.4740894698        3169.4211047288      B2        B2 (3)
  ***   311         116.4837663039        3169.6844247709      A1        A1 (1)
  ***   312         116.5734066611        3172.1236629001      A1        A1 (1)
  ***   669         116.7401079161        3176.6598346614      B1        B1 (2)
  ***   670         116.9228722844        3181.6331059610      B1        B1 (2)
  ***   313         117.3358189912        3192.8699571227      A1        A1 (1)
  ***   671         117.5168261282        3197.7954117265      B1        B1 (2)
  ***   979         117.6030157205        3200.1407497658      B2        B2 (3)
  ***   ***         117.7702462459        3204.6913237099      A2        A2 (4)
  ***   672         117.9220653391        3208.8225312632      B1        B1 (2)
  ***   314         118.3214222697        3219.6895858152      A1        A1 (1)
  ***   315         123.0793996934        3349.1607336995      A1        A1 (1)
  ***   ***         123.0797854749        3349.1712313482      A2        A2 (4)
  ***   980         123.1691987928        3351.6042914205      B2        B2 (3)
  ***   673         123.1726618788        3351.6985267825      B1        B1 (2)
  ***   316         123.3914286205        3357.6514724656      A1        A1 (1)
  ***   ***         123.3976020128        3357.8194590112      A2        A2 (4)
  ***   981         123.7213308173        3366.6285676289      B2        B2 (3)
  ***   317         123.8238663153        3369.4187003760      A1        A1 (1)
  ***   674         123.8599154753        3370.3996478893      B1        B1 (2)
  ***   982         132.1605978504        3596.2726984812      B2        B2 (3)
  ***   675         132.1660363786        3596.4206883578      B1        B1 (2)
  ***   ***         132.5967352629        3608.1406008271      A2        A2 (4)
  ***   318         132.6251014955        3608.9124852578      A1        A1 (1)
  ***   319         132.7135584045        3611.3195201241      A1        A1 (1)
  ***   676         132.7551699964        3612.4518291054      B1        B1 (2)
  ***   983         132.8016083921        3613.7154820946      B2        B2 (3)
  ***   984         132.9240488051        3617.0472551161      B2        B2 (3)
  ***   320         132.9304143835        3617.2204713104      A1        A1 (1)
  ***   677         132.9648538120        3618.1576158041      B1        B1 (2)
  ***   ***         133.0512101330        3620.5074907626      A2        A2 (4)
  ***   678         133.0838861966        3621.3966516566      B1        B1 (2)
  ***   985         133.1088574495        3622.0761539944      B2        B2 (3)
  ***   321         133.1897085358        3624.2762239020      A1        A1 (1)
  ***   ***         133.2033704777        3624.6479842400      A2        A2 (4)
  ***   986         133.3824376625        3629.5206500619      B2        B2 (3)
  ***   ***         133.5066008397        3632.8993018786      A2        A2 (4)
  ***   322         133.6067271782        3635.6238780643      A1        A1 (1)
  ***   679         133.7207964130        3638.7278597486      B1        B1 (2)
  ***   323         133.9140471437        3643.9864794726      A1        A1 (1)
  ***   680         134.0429221726        3647.4933472953      B1        B1 (2)
  ***   324         148.6014738508        4043.6516787598      A1        A1 (1)
  ***   325         149.2080982216        4060.1587670921      A1        A1 (1)
  ***   681         149.5711980458        4070.0392156220      B1        B1 (2)
  ***   987         152.1631430509        4140.5696249082      B2        B2 (3)
  ***   326         152.1649156424        4140.6178595727      A1        A1 (1)
  ***   682         152.4542468438        4148.4909618259      B1        B1 (2)
  ***   683         152.8424752298        4159.0551932839      B1        B1 (2)
  ***   327         153.4191353779        4174.7469136640      A1        A1 (1)
  ***   988         153.7485775672        4183.7114913863      B2        B2 (3)
  ***   ***         153.8850159355        4187.4241681362      A2        A2 (4)
  ***   684         154.2419761236        4197.1375486740      B1        B1 (2)
  ***   328         154.6940895580        4209.4401806770      A1        A1 (1)
  ***   329         197.8103333680        5382.6928217576      A1        A1 (1)
  ***   ***         197.8154466618        5382.8319615570      A2        A2 (4)
  ***   989         198.5730078901        5403.4462505886      B2        B2 (3)
  ***   685         198.8719137398        5411.5798922651      B1        B1 (2)
  ***   330         199.7189103904        5434.6278428625      A1        A1 (1)
  ***   990         230.8400856804        6281.4780755386      B2        B2 (3)
  ***   686         230.8471195449        6281.6694767222      B1        B1 (2)
  ***   331         231.2264327515        6291.9911138141      A1        A1 (1)
  ***   ***         231.2566450529        6292.8132323335      A2        A2 (4)
  ***   991         231.5750799385        6301.4782860926      B2        B2 (3)
  ***   687         231.6564826418        6303.6933662601      B1        B1 (2)
  ***   332         232.0879394151        6315.4339019416      A1        A1 (1)
  ***   992         251.5684172263        6845.5246524750      B2        B2 (3)
  ***   688         251.5685502768        6845.5282729647      B1        B1 (2)
  ***   333         251.5701950474        6845.5730294482      A1        A1 (1)
  ***   ***         251.5707618096        6845.5884518314      A2        A2 (4)
  ***   993         251.5720345541        6845.6230849700      B2        B2 (3)
  ***   689         251.5737951133        6845.6709922216      B1        B1 (2)
  ***   334         251.5748851660        6845.7006540637      A1        A1 (1)
  ***   ***         251.5779869832        6845.7850588009      A2        A2 (4)
  ***   994         251.5793329932        6845.8216855946      B2        B2 (3)
  ***   335         251.5862828928        6846.0108019760      A1        A1 (1)
  ***   690         251.5867124726        6846.0224914366      B1        B1 (2)
  ***   691         251.6678477094        6848.2302934720      B1        B1 (2)
  ***   336         251.6680801418        6848.2366182801      A1        A1 (1)
  ***   692         251.6682274853        6848.2406276999      B1        B1 (2)
  ***   337         251.6686219087        6848.2513605084      A1        A1 (1)
  ***   ***         251.6686864615        6848.2531170774      A2        A2 (4)
  ***   995         251.6687871396        6848.2558566698      B2        B2 (3)
  ***   ***         251.6689977234        6848.2615869449      A2        A2 (4)
  ***   996         251.6690088780        6848.2618904774      B2        B2 (3)
  ***   338         251.6707268273        6848.3086382542      A1        A1 (1)
  ***   693         251.6709218831        6848.3139459931      B1        B1 (2)
  ***   ***         251.6721785422        6848.3481414241      A2        A2 (4)
  ***   997         251.6723441172        6848.3526469489      B2        B2 (3)
  ***   339         251.6727645389        6848.3640872060      A1        A1 (1)
  ***   694         251.6729880375        6848.3701689119      B1        B1 (2)
  ***   340         251.6735517021        6848.3855070047      A1        A1 (1)
  ***   695         251.6738000732        6848.3922655266      B1        B1 (2)
  ***   ***         251.6746484077        6848.4153498833      A2        A2 (4)
  ***   998         251.6748563916        6848.4210094111      B2        B2 (3)
  ***   999         251.6763849895        6848.4626046760      B2        B2 (3)
  ***   ***         251.6764733296        6848.4650085319      A2        A2 (4)
  ***   341         251.6768550910        6848.4753967867      A1        A1 (1)
  ***   696         251.6771028021        6848.4821373485      B1        B1 (2)
  ***   342         258.6249482592        7037.5426238862      A1        A1 (1)
  ***   ***         265.1724287733        7215.7086264598      B2        B2 (3)
  ***   697         265.3355687342        7220.1478904829      B1        B1 (2)
  ***   343         266.8267038329        7260.7237393554      A1        A1 (1)
  ***   344         283.0949167534        7703.4043183670      A1        A1 (1)
  ***   ***         283.1750196484        7705.5840289545      A2        A2 (4)
  ***   ***         283.6462435317        7718.4066827105      B2        B2 (3)
  ***   ***         283.7650012766        7721.6382452382      A2        A2 (4)
  ***   ***         283.8216317011        7723.1792374315      B2        B2 (3)
  ***   345         283.8410455527        7723.7075151913      A1        A1 (1)
  ***   346         283.9319709599        7726.1817213074      A1        A1 (1)
  ***   698         284.0275495805        7728.7825477983      B1        B1 (2)
  ***   699         284.1991075589        7733.4508777219      B1        B1 (2)
  ***   347         284.5316945696        7742.5010303864      A1        A1 (1)
  ***   700         284.6804092032        7746.5477612971      B1        B1 (2)
  ***   ***         284.7411502952        7748.2006104389      B2        B2 (3)
  ***   ***         284.8700405316        7751.7078920780      A2        A2 (4)
  ***   701         285.0085658651        7755.4773580392      B1        B1 (2)
  ***   348         285.3297366208        7764.2168586089      A1        A1 (1)
  ***   ***         311.3895790147        8473.3412213328      A2        A2 (4)
  ***   349         311.3933136511        8473.4428459572      A1        A1 (1)
  ***   ***         311.4377793684        8474.6528196372      B2        B2 (3)
  ***   702         311.4570509463        8475.1772259336      B1        B1 (2)
  ***   ***         311.5116849900        8476.6638938420      A2        A2 (4)
  ***   350         311.5165980716        8476.7975855909      A1        A1 (1)
  ***   351         311.5233138357        8476.9803308205      A1        A1 (1)
  ***   ***         311.5237636930        8476.9925720606      B2        B2 (3)
  ***   ***         311.5575626795        8477.9122892421      B2        B2 (3)
  ***   352         311.5578782986        8477.9208776740      A1        A1 (1)
  ***   703         311.5609272822        8478.0038447351      B1        B1 (2)
  ***   ***         311.5673115972        8478.1775707776      A2        A2 (4)
  ***   353         311.5724793831        8478.3181933812      A1        A1 (1)
  ***   ***         311.5804587125        8478.5353219749      B2        B2 (3)
  ***   ***         311.5822769182        8478.5847978649      A2        A2 (4)
  ***   ***         311.5830739525        8478.6064862728      B2        B2 (3)
  ***   704         311.5935930682        8478.8927259633      B1        B1 (2)
  ***   354         311.6024814721        8479.1345917291      A1        A1 (1)
  ***   705         311.6319616366        8479.9367877881      B1        B1 (2)
  ***   ***         311.6435913580        8480.2532485959      A2        A2 (4)
  ***   355         311.6536018658        8480.5256483606      A1        A1 (1)
  ***   706         311.6614393219        8480.7389163840      B1        B1 (2)
  ***   356         311.6838278616        8481.3481395220      A1        A1 (1)
  ***   ***         311.6856384367        8481.3974077749      B2        B2 (3)
  ***   707         311.7030188033        8481.8703515942      B1        B1 (2)
  ***   ***         311.7064456873        8481.9636018475      A2        A2 (4)
  ***   708         311.7339733482        8482.7126675820      B1        B1 (2)
  ***   357         326.8759394636        8894.7465129793      A1        A1 (1)
  ***   358         327.4751709347        8911.0524302851      A1        A1 (1)
  ***   709         327.8285261127        8920.6677135096      B1        B1 (2)
  ***   359         362.3765076201        9860.7660840029      A1        A1 (1)
  ***   ***         362.3794851399        9860.8471064366      B2        B2 (3)
  ***   710         362.6306536102        9867.6817479792      B1        B1 (2)
  ***   711         362.9556069549        9876.5241780285      B1        B1 (2)
  ***   360         363.4536817707        9890.0774828054      A1        A1 (1)
  ***   ***         363.7432676044        9897.9575139515      B2        B2 (3)
  ***   ***         363.8676448998        9901.3419922235      A2        A2 (4)
  ***   712         364.1826966402        9909.9149859231      B1        B1 (2)
  ***   361         364.5389846323        9919.6100750758      A1        A1 (1)
  ***   ***         386.0255787561       10504.2900257383      B2        B2 (3)
  ***   362         386.0258738877       10504.2980566773      A1        A1 (1)
  ***   713         386.0319972000       10504.4646804781      B1        B1 (2)
  ***   ***         386.0320814962       10504.4669742920      A2        A2 (4)
  ***   ***         386.0368244083       10504.5960354929      B2        B2 (3)
  ***   363         386.0371149976       10504.6039428307      A1        A1 (1)
  ***   714         386.0397049457       10504.6744189011      B1        B1 (2)
  ***   ***         386.0420335017       10504.7377821297      A2        A2 (4)
  ***   ***         386.0425103993       10504.7507591749      B2        B2 (3)
  ***   715         386.0477689194       10504.8938507792      B1        B1 (2)
  ***   364         386.0480188216       10504.9006509648      A1        A1 (1)
  ***   ***         397.5491752405       10817.8630278223      B2        B2 (3)
  ***   716         397.5530396770       10817.9681844862      B1        B1 (2)
  ***   ***         397.8066315560       10824.8687703324      A2        A2 (4)
  ***   365         397.8282943894       10825.4582459980      A1        A1 (1)
  ***   366         397.9143938201       10827.8011306186      A1        A1 (1)
  ***   ***         397.9306247298       10828.2427961247      B2        B2 (3)
  ***   717         397.9376010865       10828.4326324406      B1        B1 (2)
  ***   ***         398.0277227146       10830.8849666148      B2        B2 (3)
  ***   367         398.0380064800       10831.1648020982      A1        A1 (1)
  ***   718         398.0515647922       10831.5337425295      B1        B1 (2)
  ***   ***         398.1054089246       10832.9989158615      A2        A2 (4)
  ***   719         398.1093936117       10833.1073447091      B1        B1 (2)
  ***   ***         398.1404907664       10833.9535413075      B2        B2 (3)
  ***   368         398.1746280182       10834.8824631544      A1        A1 (1)
  ***   ***         398.1954984775       10835.4503772248      A2        A2 (4)
  ***   ***         398.3058532521       10838.4532833063      B2        B2 (3)
  ***   ***         398.3767972018       10840.3837663217      A2        A2 (4)
  ***   369         398.4239248203       10841.6661740167      A1        A1 (1)
  ***   720         398.4680874042       10842.8678990205      B1        B1 (2)
  ***   370         398.6009338442       10846.4828344324      A1        A1 (1)
  ***   721         398.6483585833       10847.7733271903      B1        B1 (2)
  ***   371         451.6594309856       12290.2779427755      A1        A1 (1)
  ***   ***         451.6595552685       12290.2813246844      A2        A2 (4)
  ***   ***         451.6900524131       12291.1111941787      B2        B2 (3)
  ***   722         451.6911489413       12291.1410322296      B1        B1 (2)
  ***   372         451.7649103479       12293.1481821435      A1        A1 (1)
  ***   ***         451.7668856697       12293.2019333811      A2        A2 (4)
  ***   ***         451.8744846337       12296.1298500447      B2        B2 (3)
  ***   373         451.8847402522       12296.4089196125      A1        A1 (1)
  ***   723         451.9206955524       12297.3873130709      B1        B1 (2)
  ***   374         484.6632752291       13188.3582021578      A1        A1 (1)
  ***   ***         484.6671698617       13188.4641805009      A2        A2 (4)
  ***   ***         485.2733115203       13204.9581335676      B2        B2 (3)
  ***   724         485.5066304406       13211.3070641608      B1        B1 (2)
  ***   375         486.2067829601       13230.3591828076      A1        A1 (1)
  ***   376         570.0125686526       15510.8305484250      A1        A1 (1)
  ***   ***         632.6289216392       17214.7081366539      B2        B2 (3)
  ***   725         632.7669893517       17218.4651501119      B1        B1 (2)
  ***   377         634.0314199341       17252.8720554722      A1        A1 (1)
  ***   ***         688.7022594865       18740.5412313329      B2        B2 (3)
  ***   726         688.7064438931       18740.6550948271      B1        B1 (2)
  ***   378         688.9328525537       18746.8159876939      A1        A1 (1)
  ***   ***         688.9505689036       18747.2980740844      A2        A2 (4)
  ***   ***         689.1399919892       18752.4525382907      B2        B2 (3)
  ***   727         689.1853256247       18753.6861292264      B1        B1 (2)
  ***   379         689.4441909645       18760.7302132379      A1        A1 (1)
  ***   380         712.2842996359       19382.2411671935      A1        A1 (1)
  ***   ***         712.3485777935       19383.9902647836      A2        A2 (4)
  ***   ***         712.7337769824       19394.4720675989      B2        B2 (3)
  ***   ***         712.8285589766       19397.0512167809      A2        A2 (4)
  ***   ***         712.8624351729       19397.9730349475      B2        B2 (3)
  ***   381         712.8836009244       19398.5489843275      A1        A1 (1)
  ***   382         712.9505904463       19400.3718618895      A1        A1 (1)
  ***   728         713.0197883617       19402.2548328967      B1        B1 (2)
  ***   729         713.1557508154       19405.9545593525      B1        B1 (2)
  ***   383         713.4251856184       19413.2862530777      A1        A1 (1)
  ***   730         713.5436827036       19416.5107226946      B1        B1 (2)
  ***   ***         713.5959414131       19417.9327544767      B2        B2 (3)
  ***   ***         713.6944133409       19420.6123118568      A2        A2 (4)
  ***   731         713.8069826108       19423.6754774207      B1        B1 (2)
  ***   384         714.0467436227       19430.1997062400      A1        A1 (1)
  ***   385         730.7163836609       19883.8036724583      A1        A1 (1)
  ***   386         731.3017984888       19899.7336197870      A1        A1 (1)
  ***   732         731.6428534774       19909.0141978429      B1        B1 (2)
  ***   ***         888.0149031819       24164.1139953977      B2        B2 (3)
  ***   387         888.0203196451       24164.2613848525      A1        A1 (1)
  ***   733         888.2377501849       24170.1779706341      B1        B1 (2)
  ***   734         888.5125240938       24177.6549488188      B1        B1 (2)
  ***   388         888.9450169138       24189.4236767602      A1        A1 (1)
  ***   ***         889.2015498975       24196.4042941347      B2        B2 (3)
  ***   ***         889.3079697101       24199.3001244560      A2        A2 (4)
  ***   735         889.5788412389       24206.6709134797      B1        B1 (2)
  ***   389         889.8960947113       24215.3038193516      A1        A1 (1)
  ***   390        1222.5399093807       33267.0021959584      A1        A1 (1)
  ***   ***        1222.5429376604       33267.0845996391      A2        A2 (4)
  ***   ***        1223.0181304666       33280.0152532789      B2        B2 (3)
  ***   736        1223.1975988830       33284.8988371648      B1        B1 (2)
  ***   391        1223.7496398230       33299.9206348356      A1        A1 (1)
  ***   392        1271.5904226768       34601.7345192271      A1        A1 (1)
  ***   ***        1546.9416140297       42094.4213567761      B2        B2 (3)
  ***   737        1547.0573933545       42097.5718723732      B1        B1 (2)
  ***   393        1548.1571018593       42127.4964621269      A1        A1 (1)
  ***   394        2346.4375498822       63849.8117940019      A1        A1 (1)
  ***   395        2346.7530291626       63858.3964216558      A1        A1 (1)
  ***   738        2346.8887855267       63862.0905401284      B1        B1 (2)
  ***   396        4066.7444681693      110661.7429131833      A1        A1 (1)


  Total execution time (s):         8128.50
          Initial computations:     1080.71
                       Hessian:     5328.38
                  Optimization:     1013.99
  VSCF finished.

 @CHECKOUT-I, Total execution time (CPU/WALL):      8128.51/    5714.88 seconds.
--executable xqcscf finished with status     0 in     5714.91 seconds (walltime).
 --invoking executable--
/home/gh.jones/software/cfour/qcscf_stability/2148eec4-rebuild/bin/xvtran
 @GETMEM-I,  Allocated  409600 MB of main memory.
 IFlags(2)=                   22 F
  Partial RHF integral transformation
  idrop is                     0
  Transformation of IIII integrals :
  1 pass through the AO integral file was required.
  4052971589 AO integrals were read.
   354138049 MO integrals were written to HF2.
  Transformation of IIJJ integrals :
  1 pass through the AO integral file was required.
  ********** AO integrals were read.
   766574663 MO integrals were written to HF2.
  Transformation of IJIJ integrals :
  1 pass through the AO integral file was required.
  ********** AO integrals were read.
  1526093281 MO integrals were written to HF2.
  Transformation of IJKL integrals :
  1 pass through the AO integral file was required.
  ********** AO integrals were read.
  1266239903 MO integrals were written to HF2.
  Summary of active molecular orbitals: 
------------------------------------------------------------------------

  Index      Eigenvalue    Symmetry    Index      Eigenvalue    Symmetry
------------------------------------------------------------------------
     1       -20.5658146        1       643        36.3236066        2
     2       -11.3478690        1       644        36.4440996        2
     3       -11.2544500        1       645        39.7958554        2
     4        -1.4032443        1       646        43.7597548        2
     5        -1.1561480        1       647        44.7716238        2
     6        -0.7604794        1       648        45.0534053        2
     7        -0.6738209        1       649        45.2279850        2
     8        -0.4679886        1       650        45.7604014        2
     9       -11.2539599        2       651        46.2572145        2
    10        -0.8680727        2       652        46.5125099        2
    11        -0.6133307        2       653        48.6937553        2
    12        -0.3906205        2       654        49.3600648        2
    13        -0.6799570        3       655        49.9421875        2
    14        -0.5190449        3       656        50.5439297        2
    15        -0.5539074        4       657        64.6584269        2
    16         0.0664790        1       658        65.0938790        2
    17         0.1103219        1       659        66.7435816        2
    18         0.1540381        1       660        67.7981963        2
    19         0.1701240        1       661        78.6075134        2
    20         0.2720960        1       662        79.8799837        2
    21         0.2919631        1       663        82.2648298        2
    22         0.3109488        1       664        88.2234357        2
    23         0.3680412        1       665        88.3626628        2
    24         0.4040164        1       666        88.4991864        2
    25         0.4547620        1       667        88.5694997        2
    26         0.4784634        1       668        88.6325457        2
    27         0.5623954        1       669        88.7812244        2
    28         0.5907912        1       670        88.9230774        2
    29         0.6287518        1       671       111.1119378        2
    30         0.6631804        1       672       116.7401079        2
    31         0.6871044        1       673       116.9228723        2
    32         0.7076972        1       674       117.5168261        2
    33         0.7837276        1       675       117.9220653        2
    34         0.7955914        1       676       123.1726619        2
    35         0.8835364        1       677       123.8599155        2
    36         0.8968661        1       678       132.1660364        2
    37         0.9837484        1       679       132.7551700        2
    38         1.0861374        1       680       132.9648538        2
    39         1.1556634        1       681       133.0838862        2
    40         1.1766019        1       682       133.7207964        2
    41         1.2246358        1       683       134.0429222        2
    42         1.2372828        1       684       149.5711980        2
    43         1.2886882        1       685       152.4542468        2
    44         1.3378306        1       686       152.8424752        2
    45         1.3585826        1       687       154.2419761        2
    46         1.4204530        1       688       198.8719137        2
    47         1.4708849        1       689       230.8471195        2
    48         1.5156328        1       690       231.6564826        2
    49         1.5703269        1       691       251.5685503        2
    50         1.6411765        1       692       251.5737951        2
    51         1.6494386        1       693       251.5867125        2
    52         1.6932767        1       694       251.6678477        2
    53         1.7314034        1       695       251.6682275        2
    54         1.7906661        1       696       251.6709219        2
    55         1.8621107        1       697       251.6729880        2
    56         1.8684042        1       698       251.6738001        2
    57         2.0089005        1       699       251.6771028        2
    58         2.0508590        1       700       265.3355687        2
    59         2.2069519        1       701       284.0275496        2
    60         2.3084594        1       702       284.1991076        2
    61         2.3597448        1       703       284.6804092        2
    62         2.4165276        1       704       285.0085659        2
    63         2.4918535        1       705       311.4570509        2
    64         2.5790322        1       706       311.5609273        2
    65         2.6491355        1       707       311.5935931        2
    66         2.6960799        1       708       311.6319616        2
    67         2.7324275        1       709       311.6614393        2
    68         2.7956585        1       710       311.7030188        2
    69         2.8395036        1       711       311.7339733        2
    70         2.8914908        1       712       327.8285261        2
    71         2.9286626        1       713       362.6306536        2
    72         2.9699231        1       714       362.9556070        2
    73         3.0474022        1       715       364.1826966        2
    74         3.0822938        1       716       386.0319972        2
    75         3.1288810        1       717       386.0397049        2
    76         3.2324997        1       718       386.0477689        2
    77         3.3125486        1       719       397.5530397        2
    78         3.3623387        1       720       397.9376011        2
    79         3.4418494        1       721       398.0515648        2
    80         3.4515705        1       722       398.1093936        2
    81         3.5771260        1       723       398.4680874        2
    82         3.6563095        1       724       398.6483586        2
    83         3.7203339        1       725       451.6911489        2
    84         3.7776529        1       726       451.9206956        2
    85         3.9274565        1       727       485.5066304        2
    86         3.9721519        1       728       632.7669894        2
    87         3.9967027        1       729       688.7064439        2
    88         4.0605423        1       730       689.1853256        2
    89         4.1334376        1       731       713.0197884        2
    90         4.2395862        1       732       713.1557508        2
    91         4.3306116        1       733       713.5436827        2
    92         4.3566803        1       734       713.8069826        2
    93         4.4020885        1       735       731.6428535        2
    94         4.5093111        1       736       888.2377502        2
    95         4.5987307        1       737       888.5125241        2
    96         4.6576929        1       738       889.5788412        2
    97         4.6920231        1       739      1223.1975989        2
    98         4.7525569        1       740      1547.0573934        2
    99         4.8918333        1       741      2346.8887855        2
   100         4.9923105        1       742         0.0807530        3
   101         5.1156188        1       743         0.1318496        3
   102         5.1440568        1       744         0.1836095        3
   103         5.2042904        1       745         0.2456235        3
   104         5.3489058        1       746         0.3177670        3
   105         5.4276698        1       747         0.3891462        3
   106         5.5651845        1       748         0.4944054        3
   107         5.5782389        1       749         0.5163746        3
   108         5.7356102        1       750         0.5955904        3
   109         5.7821375        1       751         0.6444639        3
   110         5.7921115        1       752         0.6555162        3
   111         5.9020265        1       753         0.8166283        3
   112         5.9306199        1       754         0.8590125        3
   113         6.0145556        1       755         0.8947451        3
   114         6.1012303        1       756         0.9614682        3
   115         6.1554747        1       757         1.1419284        3
   116         6.2326665        1       758         1.1999954        3
   117         6.4214410        1       759         1.2481217        3
   118         6.5297403        1       760         1.3108336        3
   119         6.5869616        1       761         1.3393586        3
   120         6.6722405        1       762         1.4204164        3
   121         6.7279302        1       763         1.4856932        3
   122         6.8280289        1       764         1.5198930        3
   123         6.8915226        1       765         1.6385558        3
   124         7.1005302        1       766         1.6869831        3
   125         7.1507004        1       767         1.7456785        3
   126         7.2642368        1       768         1.8146406        3
   127         7.2990850        1       769         1.8222121        3
   128         7.4568019        1       770         1.9037217        3
   129         7.5034641        1       771         2.0674839        3
   130         7.5689002        1       772         2.1625484        3
   131         7.7037640        1       773         2.2090491        3
   132         7.7384270        1       774         2.3063855        3
   133         7.7736785        1       775         2.3418094        3
   134         7.8431758        1       776         2.4186213        3
   135         7.9205306        1       777         2.6086088        3
   136         7.9953810        1       778         2.7971204        3
   137         8.1769937        1       779         2.8535741        3
   138         8.3301994        1       780         2.8898537        3
   139         8.4574835        1       781         2.9524716        3
   140         8.5130102        1       782         3.0071556        3
   141         8.6214548        1       783         3.0601537        3
   142         8.7125122        1       784         3.1641723        3
   143         8.7805811        1       785         3.2025469        3
   144         8.8180843        1       786         3.3725857        3
   145         8.9264880        1       787         3.4357929        3
   146         9.0340593        1       788         3.5018645        3
   147         9.1547039        1       789         3.5915567        3
   148         9.1667741        1       790         3.6325138        3
   149         9.2748399        1       791         3.6756522        3
   150         9.2938416        1       792         3.7002023        3
   151         9.4636349        1       793         3.8596052        3
   152         9.5289600        1       794         3.9908515        3
   153         9.6091492        1       795         4.1555280        3
   154         9.6642587        1       796         4.2324314        3
   155         9.7470154        1       797         4.3134154        3
   156         9.8516918        1       798         4.3267699        3
   157        10.1332645        1       799         4.4067989        3
   158        10.1869076        1       800         4.5332071        3
   159        10.2999490        1       801         4.7033990        3
   160        10.3889147        1       802         4.7388560        3
   161        10.4238483        1       803         4.7840066        3
   162        10.4782580        1       804         5.0006220        3
   163        10.7315378        1       805         5.1170707        3
   164        10.7758447        1       806         5.2679544        3
   165        10.9031497        1       807         5.2857766        3
   166        11.0959386        1       808         5.3744241        3
   167        11.2977043        1       809         5.4473969        3
   168        11.3719167        1       810         5.5119360        3
   169        11.4567320        1       811         5.6980399        3
   170        11.6692973        1       812         5.7651425        3
   171        11.7896545        1       813         5.8914167        3
   172        11.8436814        1       814         5.9627924        3
   173        12.0072477        1       815         6.0616328        3
   174        12.0406303        1       816         6.1462526        3
   175        12.1680721        1       817         6.2654789        3
   176        12.3056728        1       818         6.3340929        3
   177        12.3995870        1       819         6.4495693        3
   178        12.4594577        1       820         6.6107660        3
   179        12.5760426        1       821         6.6786975        3
   180        12.7721166        1       822         6.8622978        3
   181        12.8458222        1       823         6.9045915        3
   182        12.9590393        1       824         7.0402567        3
   183        13.2602109        1       825         7.0921995        3
   184        13.2639645        1       826         7.1903364        3
   185        13.4456978        1       827         7.2495595        3
   186        13.6242217        1       828         7.2674639        3
   187        13.6546992        1       829         7.4365722        3
   188        13.8476254        1       830         7.4750911        3
   189        14.0285504        1       831         7.6541697        3
   190        14.0690203        1       832         7.7418389        3
   191        14.3347843        1       833         7.9071256        3
   192        14.4118424        1       834         8.0333049        3
   193        14.4585825        1       835         8.2547340        3
   194        14.6748369        1       836         8.3262965        3
   195        14.8103218        1       837         8.5862315        3
   196        14.8754218        1       838         8.6743176        3
   197        15.1093636        1       839         8.7677807        3
   198        15.2421193        1       840         8.9415980        3
   199        15.3010131        1       841         8.9805104        3
   200        15.3784952        1       842         9.1442445        3
   201        15.4070119        1       843         9.1742243        3
   202        15.7387738        1       844         9.3002443        3
   203        15.8353624        1       845         9.4156204        3
   204        16.0016085        1       846         9.4680271        3
   205        16.3541677        1       847         9.5111288        3
   206        16.3597992        1       848         9.6276234        3
   207        16.4477497        1       849         9.8099404        3
   208        16.7788359        1       850         9.9328614        3
   209        16.9463735        1       851         9.9642366        3
   210        17.0129573        1       852        10.0759970        3
   211        17.0512352        1       853        10.1640715        3
   212        17.0615187        1       854        10.4455736        3
   213        17.1761964        1       855        10.5864855        3
   214        17.4669249        1       856        10.6610017        3
   215        17.5949318        1       857        10.8797150        3
   216        17.7375676        1       858        11.0243325        3
   217        17.8739406        1       859        11.0962545        3
   218        17.9844156        1       860        11.2065899        3
   219        18.2109445        1       861        11.2986645        3
   220        18.3751397        1       862        11.4507801        3
   221        18.7159413        1       863        11.5935372        3
   222        18.8470846        1       864        11.8063574        3
[truncated: 308,864 more chars]
