# Supplementary material for: Cyclopropanone: Preparation, Rotational Spectroscopy, and Semi-Experimental Equilibrium (r e SE) Structure
Source: J Am Chem Soc. 2026 Mar 30;148(13):14072–85. doi: 10.1021/jacs.5c23052 (PMC13067281; doi:10.1021/jacs.5c23052)
Supplement: Supplementary file 2 [file ja5c23052_si_002.zip › SI_revised/BTE/cyclopropanone_opt_pCVQZ.out]

 --invoking executable--
/home/besselman/CFOUR_18/cfour18/bin/xjoda


   *************************************************************************
         <<<     CCCCCC     CCCCCC   |||     CCCCCC     CCCCCC   >>>
       <<<      CCC        CCC       |||    CCC        CCC         >>>
      <<<      CCC        CCC        |||   CCC        CCC            >>>
    <<<        CCC        CCC        |||   CCC        CCC              >>>
      <<<      CCC        CCC        |||   CCC        CCC            >>>
       <<<      CCC        CCC       |||    CCC        CCC         >>>
         <<<     CCCCCC     CCCCCC   |||     CCCCCC     CCCCCC   >>>
   *************************************************************************

     ****************************************************************
     * CFOUR Coupled-Cluster techniques for Computational Chemistry *
     ****************************************************************
 

   Department of Chemistry                Institut fuer Physikalische Chemie
   University of Texas at Austin          Universitaet Mainz
   Austin, TX  78712, USA                 D-55099 Mainz, Germany
 
                       Version 1.2
 
                     compute-0-31.local                                
                     Sat Mar  4 09:15:04 CST 2023                      
                     integer*8 version is running
 
********************************************************************************
*                          Input from ZMAT file                                *
********************************************************************************
cyclopropanone opt singlet CCSD[T]/cc-pCVTZ                                     
O                                                                               
C 1 R1*                                                                         
C 2 R2* 1 A1*                                                                   
C 2 R2* 1 A1* 3 D180                                                            
H 3 R3* 2 A2* 1 D1*                                                             
H 3 R3* 2 A2* 1 Dn1*                                                            
H 4 R3* 2 A2* 1 D1*                                                             
H 4 R3* 2 A2* 1 Dn1*                                                            
                                                                                
R1   =        1.198724417788331                                                 
R2   =        1.471062207026606                                                 
A1   =      147.637108268674410                                                 
D180 =      180.000000000000000                                                 
R3   =        1.081936223602009                                                 
A2   =      118.633790303965739                                                 
D1   =       74.377470855720247                                                 
Dn1  =      -74.377470855720247                                                 
                                                                                
*CFOUR(CALC=CCSD(T)                                                             
BASIS=cc-pCVQZ                                                                  
GEO_METHOD=NR                                                                   
ABCDTYPE=AOBASIS                                                                
CC_PROG=NCC                                                                     
GEO_CONV=9                                                                      
SCF_CONV=10                                                                     
CC_CONV=9                                                                       
LINEQ_CONV=8                                                                    
LINEQ_MAXCYC=200                                                                
GEO_MAXSTEP=500                                                                 
MULT=1                                                                          
FROZEN_CORE=OFF                                                                 
MEM_UNIT=GB                                                                     
MEM=192)                                                                        
                                                                                
********************************************************************************
    -------------------------------------------------------------------
                    CFOUR Control Parameters 
    -------------------------------------------------------------------
        External           Internal           Value            Units
          Name               Name
    -------------------------------------------------------------------
       ABCDTYPE             IABCDT         AOBASIS     [  2]    ***   
       ANHARMONIC           IANHAR         OFF         [  0]    ***   
       ANH_ALGORIT          IANALG         STANDARD    [  0]    ***   
       ANH_DERIVAT          IANDER         SECOND      [  1]    ***   
       ANH_MODE             ANHMOD         VIBRATION   [  0]    ***   
       ANH_POINTS           IANPOI              1               ***   
       ANH_STEPSIZ          ICUBST             50000          x 10-6  
       ANH_SYMMETR          IANHSM         ABELIAN     [  0]    ***   
       AO_LADDERS           IAOLAD         SINGLEPASS  [  1]    ***   
       AV_SCF               IAVSCF         OFF         [  0]    ***   
       BASIS                IBASIS         PCVQZ       [ 25]    ***   
       BFIELD               IBFIEL         OFF         [  0]    a.u.  
       BOTHVECTORS          BOTHVC         OFF         [  0]    ***   
       BOX_POTENT           IPIAB          OFF         [  0]    ***   
       BREIT                IBREIT         OFF         [  0]    ***   
       BRUCK_CONV           IBRTOL          10D-  4             ***   
       BRUECKNER            IBRKNR         OFF         [  0]    ***   
       BUFFERSIZE           IBUFFS              4096            ***   
       CACHE_RECS           ICHREC             10               ***   
       CALCLEVEL            ICLLVL         CCSD(T)     [ 22]    ***   
       CAS_GECCO            ICMRCC         OFF         [  0]    ***   
       CAS_GUESS            ICGUES         CANONICAL   [  0]    ***   
       CAS_INPUT            ICSINP         ORBITALS    [  0]    ***   
       CAS_ITMAX            ICITMX          10D- 50           cycles  
       CAS_JACDAV           ICJDAV         OFF         [  0]    ***   
       CAS_MICMAX           ICMIMN          10D- 10             ***   
       CAS_MICMIN           ICMIMX          10D-  2             ***   
       CAS_MICRO            ICSALG         ILU/JACOBI  [  0]    ***   
       CAS_MITMAX           ICMIMX          10D-100           cycles  
       CAS_MMAX             ICMMAX          10D- 50             ***   
       CAS_PRINT            ICPRT           10D-  0             ***   
       CCORBOPT             ICCORB         OFF         [  0]  x 0.01  
       CC_CONV              ICCCNV          10D-  9             ***   
       CC_EXPORDER          ICCEOR              5               ***   
       CC_EXTRAPOL          ICCEXT         DIIS        [  1]    ***   
       CC_GUESS             ICCGES         MP2         [  0]    ***   
       CC_MAXCYC            ICCCYC            100              cycles 
       CC_PROGRAM           ICCPRO         NCC         [  5]    ***   
       CHARGE               ICHRGE              0               ***   
       CHOLESKY             ICHOLE         OFF         [  0]    ***   
       CIS_CONV             ICISTL              5               ***   
       COMM_SIZE            IPSIZE            ***               ***   
       CONSTANT             ICONST         OLD         [  1]    ***   
       CONTINUUM            ICONTU         NONE        [  0]    ***   
       CONTRACTION          ICNTYP         GENERAL     [  1]    ***   
       COORDINATES          ICOORD         INTERNAL    [  0]    ***   
       CPHF_CONVER          ICPHFT          10D- 16             ***   
       CPHF_MAXCYC          ICPHFC             64              cycles 
       CUBIC                ICUBIC         OFF         [  0]    ***   
       CURVILINEAR          ICURVY         OFF         [  0]    ***   
       CV_ELEMENT           ICVELM              0               ***   
       CV_ORBITALS          ICVORB      NONE         
       CV_SEPARATE          ICVSEP         OFF         [  0]    ***   
       DBOC                 IDBOC          OFF         [  0]    ***   
       DCT                  IDCT           OFF         [  0]    ***   
       DERIV_LEV            IDRLVL         FIRST       [  1]    ***   
       DEVMEM_SIZE          IDVMEM         *********           MByte  
       DIAG_MRCC            IEOMST          10D-  0             ***   
       DIFF_TYPE            IDIFTY         RELAXED     [  0]    ***   
       DIRECT               IDIRCT         OFF         [  0]    ***   
       DROPMO               IDRPMO      NONE         
       ECP                  IECP           OFF         [  0]    ***   
       EIGENVECTOR          IVEC                1               ***   
       EL_ANHARM            IELANH         OFF         [  0]    ***   
       EOMFOLLOW            IEOMSR         ENERGY      [  0]    ***   
       EOMIP                IEOMIP         OFF         [  0]    ***   
       EOMLEVEL             HBARFM         SAME        [  0]    ***   
       EOM_MRCC             IMRCCE         NEW         [  1]    ***   
       EOM_NONIT            EOMNON         OFF         [  0]    ***   
       EOM_NSING            IEOMSI          10D-  0             ***   
       EOM_NSTATES          IMRCCD         DAVIDSON    [  0]    ***   
       EOM_NTRIP            IEOMTR          10D-  0             ***   
       EOM_ORDER            IEXORD         ENERGY      [  0]    ***   
       EOM_PROPSTA          IEOMST              0               ***   
       ESTATE_CONV          IEXTOL          10D-  5             ***   
       ESTATE_DIAG          IEXDIG         ITERATIVE   [  0]    ***   
       ESTATE_LOCK          IESLOC         ON          [  1]    ***   
       ESTATE_MAXC          IEXMXC             40               ***   
       ESTATE_PROP          IEXPRP         OFF         [  0]    ***   
       EVAL_HESS            IRECAL              0            # of cyc.
       EXCITATION           IEXCIT              0               ***   
       EXCITE               IEXCIT         NONE        [  0]    ***   
       EXTERN_POT           IEXPOT         OFF         [  0]    ***   
       FCGRADNEW            IFCGNW         OFF         [  0]    ***   
       FC_FIELD             IFINFC              0             x 10-6  
       FD_CALTYPE           IFDCAL         GRADONLY    [  0]    ***   
       FD_PROJECT           IFDPRJ         OFF         [  1]    ***   
       FD_STEPSIZE          IDISFD              0            10-4 bohr
       FD_USEGROUP          IFDGRP         FULL        [  0]    ***   
       FILE_RECSIZ          IFLREC              4096           words  
       FINITE_PERT          IFIPER              0             x 10-6  
       FIXGEOM              IFIXGM         OFF         [  0]    ***   
       FOCK                 IFOCK          AO          [  1]    ***   
       FREQ_ALGORI          IVIALG         STANDARD    [  0]    ***   
       FROZEN_CORE          IFROCO         OFF         [  0]    ***   
       FROZEN_VIRT          IFROVI         OFF         [  0]    ***   
       GAMMA_ABCD           IGABCD         DIRECT      [  1]    ***   
       GAMMA_ABCI           IGABCI         STORE       [  0]    ***   
       GENBAS_1             IGNBS1              0               ***   
       GENBAS_2             IGNBS2              0               ***   
       GENBAS_3             IGNBS3              0               ***   
       GENBAS_4             IGNBS4              0               ***   
       GEO_CONV             ICONTL              9              H/bohr 
       GEO_MAXCYC           IOPTCY             50               ***   
       GEO_MAXSTEP          IMXSTP            500            millibohr
       GEO_METHOD           INR            NR          [  0]    ***   
       GIAO                 IGIAO          OFF         [  1]    ***   
       GIMIC                IGIMIC         OFF         [  0]    ***   
       GRID                 IGRID          OFF         [  0]    ***   
       GRID_ALGO            IGALGO         SERIAL      [  0]    ***   
       GUESS                IGUESS         MOREAD      [  0]    ***   
       HBAR                 IHBAR          OFF         [  0]    ***   
       HESS_TYPE            IHESTP         SCF         [  0]    ***   
       HF2_FILE             IHF2Fl         USE         [  1]    ***   
       HFSTABILITY          ISTABL         OFF         [  0]    ***   
       INCORE               INCORE         OFF         [  0]    ***   
       INPUT_MRCC           IMRCC          ON          [  1]    ***   
       INTEGRALS            INTTYP         VMOL        [  1]    ***   
       JODA_PRINT           IJPRNT              0               ***   
       KEYWORD_OUT          IDMPKW         NO          [  0]    ***   
       LINDEP_TOL           ILINDP              8               ***   
       LINEQ_CONV           IZTACN          10D-  8           cycles  
       LINEQ_EXPOR          ILMAXD              5               ***   
       LINEQ_MAXCY          ILMAXC            200               ***   
       LINEQ_TYPE           ILTYPE         DIIS        [  1]    ***   
       LOCK_ORBOCC          ILOCOC         OFF         [  0]    ***   
       MEMORY_SIZE          IMEMSZ         *********           words  
       MEM_UNIT             IMEMU          GB          [  3]    ***   
       MRCC                 IMRCCC         OFF         [  0]    ***   
       MULTIPLICTY          IMULTP              1               ***   
       NACOUPLING           IVCOUP         OFF         [  0]    ***   
       NEGEVAL              IDIE           ABORT       [  0]    ***   
       NEWNORM              INEWNO         OFF         [  0]    ***   
       NON-HF               INONHF         OFF         [  0]    ***   
       NTOP_TAMP            ITOPT2             15               ***   
       NUC_MODEL            INUCMO         POINT       [  0]    ***   
       OCCUPATION           IOCCU   ESTIMATED BY SCF 
       OPEN-SHELL           IOPEN          SPIN-ORBITAL[  0]    ***   
       OPTVIB               IOPTVB         OFF         [  0]    ***   
       ORBITALS             IORBTP         STANDARD    [  0]    ***   
       PARALLEL             IPARAL         ON          [  1]    ***   
       PARA_INT             IPINTS         ON          [  1]    ***   
       PARA_PRINT           IPPRIN              0               ***   
       PERT_ORB             IPTORB         CANONICAL   [  1]    ***   
       POINTS               IGRDFD              0               ***   
       PRINT                IPRNT               0               ***   
       PROPS                IPROPS         OFF         [  0]    ***   
       PROP_INTEGR          IINTYP         INTERNAL    [  0]    ***   
       PSI                  IPSI           OFF         [  0]    ***   
       QC_ALG               IQCALG         FLM         [  0]    ***   
       QC_LINALG            IQCLIN         TRIDIAG     [  2]    ***   
       QC_MAXCYC            IQCMAX            100             cycles  
       QC_MAXSCFCY          IQCMSC             20             cycles  
       QC_RTRUST            IQCRTR          10D-  0           x 10-3  
       QC_SKIPSCF           IQCSKI         OFF         [  0]    ***   
       QC_START             IQCSTA          10D-  3             ***   
       QRHFGUESS            IQGUES         OFF         [  0]    ***   
       QUARTIC              IQUART         OFF         [  0]    ***   
       RAMAN_INT            IRAMIN         OFF         [  0]    ***   
       RAMAN_ORB            IRAMRE         UNRELAXED   [  0]    ***   
       RDO                  IRDOFM         ON          [  1]    ***   
       REDUCE_REPR          REDREP         Ir          [  0]    ***   
       REFERENCE            IREFNC         RHF         [  0]    ***   
       RELATIVIST           IRELAT         OFF         [  0]    ***   
       RELAX_DENS           IRDENS         ON          [  1]    ***   
       RESET_FLAGS          IRESET         OFF         [  0]    ***   
       RESTART_CC           ICCRES         OFF         [  0]    ***   
       ROT_EVEC             ROTVEC              0               ***   
       SAVE_INTS            ISVINT         OFF         [  0]    ***   
       SCALE_ON             ISTCRT              0               ***   
       SCF_CONV             ISCFCV          10D- 10             ***   
       SCF_DAMPING          IDAMP               0             x 10-3  
       SCF_EXPORDE          IRPPOR             10               ***   
       SCF_EXPSTAR          IRPPLS              2               ***   
       SCF_EXTRAPO          IRPP           ON          [  1]    ***   
       SCF_MAXCYC           ISCFCY            150              cycles 
       SCF_NOSTOP           ISCFST         OFF         [  0]    ***   
       SCF_ORBITAL          ISCFOR         REAL        [  0]    ***   
       SCF_PRINT            ISCFPR              0               ***   
       SCF_PROG             ISCFPR         SCF         [  0]    ***   
       SD_FIELD             IFINSD              0             x 10-6  
       SOPERT               IPERSO         OFF         [  0]    ***   
       SPHERICAL            IDFGHI         ON          [  1]    ***   
       SPINORBIT            ISOCAL         OFF         [  0]    ***   
       SPINROTATIO          ISRCON         OFF         [  0]    ***   
       SPIN_FLIP            ISPFLP         OFF         [  0]    ***   
       SPIN_ORBIT           ISPORB         OFF         [  0]    ***   
       SPIN_SCAL            ISCSMP         OFF         [  0]    ***   
       STEEPSCALE           ISTPSC              1000          x 10-3  
       SUBGROUP             ISUBGP         DEFAULT     [  0]    ***   
       SUBGRPAXIS           ISBXYZ         X           [  0]    ***   
       SYMMETRY             ISYM           ON          [  0]    ***   
       SYM_CHECK            ISYMCK         OVERRIDE    [  1]    ***   
       T3_EXTRAPOL          IT3EXT         OFF         [  0]    ***   
       T4_EXTRAPOL          IT4EXP         OFF         [  0]    ***   
       TAMP_SUM             IEVERY              5               ***   
       TESTSUITE            ITESTS         OFF         [  0]    ***   
       THERMOCH             ITHERM         OFF         [  0]    ***   
       TOL_CHOLESK          ITOLCH          10D-  4             ***   
       TRANGRAD             IRESRM         OFF         [  0]    ***   
       TRANS_INV            ITRAIN         USE         [  0]    ***   
       TREAT_PERT           ITREAT         SIMULTANEOUS[  0]    ***   
       TRIP_ALGORI          ITRALG         NORMAL      [  0]    ***   
       UIJ_THRESHO          IUIJTH              1               ***   
       UNITS                IUNITS         ANGSTROM    [  0]    ***   
       UNOS                 IUNOS          OFF         [  0]    ***   
       UPDATE_HESS          IHUPDT         ON          [  1]    ***   
       VIBPHASE             ISETPH         STANDARD    [  0]    ***   
       VIBRATION            IVIB           NO          [  0]    ***   
       VIB_ALGORIT          IGEALG         STANDARD    [  0]    ***   
       VNATORB              IVNORB         OFF         [  0]    ***   
       VTRAN                IVTRAN         PARTIAL     [  2]    ***   
       X2CKEY               IX2CKE         MOLVDINT    [  0]    ***   
       XFIELD               IXEFLD              0             x 10-6  
       XFORM_TOL            IXFTOL          10D- 11             ***   
       YFIELD               IYEFLD              0             x 10-6  
       ZFIELD               IZEFLD              0             x 10-6  
       ZSCALE_EXP           IZEXPS         OFF         [  0]    ***   
    -------------------------------------------------------------------
   8 entries found in Z-matrix 
   Job Title : cyclopropanone opt singlet CCSD[T]/cc-pCVTZ                                     
   There are  8 unique internal coordinates.
   Of these,  7 will be optimized.
   User supplied Z-matrix: 
--------------------------------------------------------------------------------
       SYMBOL    BOND      LENGTH    ANGLE     ANGLE     DIHED     ANGLE
                  TO      (ANGST)    WRT      (DEG)      WRT      (DEG)
--------------------------------------------------------------------------------
        O    
        C          1         R1   
        C          2         R2         1        A1   
        C          2         R2         1        A1         3        D180 
        H          3         R3         2        A2         1        D1   
        H          3         R3         2        A2         1        Dn1  
        H          4         R3         2        A2         1        D1   
        H          4         R3         2        A2         1        Dn1  
                  *Initial values for internal coordinates* 
                      Name             Value
                        R1              1.1987244178
                        R2              1.4710622070
                        A1            147.6371082687
                        D180          180.0000000000
                        R3              1.0819362236
                        A2            118.6337903040
                        D1             74.3774708557
                        Dn1           -74.3774708557
--------------------------------------------------------------------------------
Line Symbol    AtNr   At. Mass
  1  O          8    15.99491
  2  C          6    12.00000
  3  C          6    12.00000
  4  C          6    12.00000
  5  H          1     1.00783
  6  H          1     1.00783
  7  H          1     1.00783
  8  H          1     1.00783
                     1                     4                    18
  -1.00000000000000       0.535279843973062       0.306973082205523     
  0.269298522797632       0.877700513250758       0.535279843973062     
  0.269298522797632       0.877700513250758       0.535279843973062     
  0.269298522797632       0.877700513250758       0.535279843973062     
  0.269298522797632       0.877700513250758       0.535279843973062     
  R VECTOR before symmetry
  0.000000000000000E+000  0.000000000000000E+000  0.000000000000000E+000
   2.26526132326650       0.000000000000000E+000  0.000000000000000E+000
   2.77990526617007        2.57675363741171       0.000000000000000E+000
   2.77990526617007        2.57675363741171        3.14159265358979     
   2.04456357541173        2.07055024492473        1.29813175573844     
   2.04456357541173        2.07055024492473       -1.29813175573844     
   2.04456357541173        2.07055024492473        1.29813175573844     
   2.04456357541173        2.07055024492473       -1.29813175573844     
   Rotational constants (in cm-1): 
          0.1958810158             0.2481389268             0.6778942363
   Rotational constants (in MHz): 
       5872.3659441785          7439.0189207379         20322.7607826386
********************************************************************************
   The full molecular point group is C2v .
   The largest Abelian subgroup of the full molecular point group is C2v .
   The computational point group is C2v .
********************************************************************************
  R VECTOR 
  0.000000000000000E+000  0.000000000000000E+000  0.000000000000000E+000
   2.26526132326650       0.000000000000000E+000  0.000000000000000E+000
   2.77990526617007        2.57675363741171       0.000000000000000E+000
   2.77990526617007        2.57675363741171        3.14159265358979     
   2.04456357541173        2.07055024492473        1.29813175573844     
   2.04456357541173        2.07055024492473       -1.29813175573844     
   2.04456357541173        2.07055024492473        1.29813175573844     
   2.04456357541173        2.07055024492473       -1.29813175573844     
--------------------------------------------------------------------------------
   Analysis of internal coordinates specified by Z-matrix 
--------------------------------------------------------------------------------
   *The nuclear repulsion energy is  108.740120318147618 a.u.
   *There are   6 degrees of freedom within the tot. symm. molecular subspace.
   *Z-matrix requests optimization of   7 coordinates.
   *There are   1 positive-negative dihedral angle pairs, 
    resulting in   6 Z-matrix degrees of freedom.
   *The optimization is unconstrained and your Z-matrix is great.
--------------------------------------------------------------------------------


 ----------------------------------------------------------------
         Coordinates used in calculation (QCOMP) 
 ----------------------------------------------------------------
 Z-matrix   Atomic            Coordinates (in bohr)
  Symbol    Number           X              Y              Z
 ----------------------------------------------------------------
     O         8         0.00000000    -0.00000000    -2.83430801
     C         6         0.00000000    -0.00000000    -0.56904669
     C         6         1.48802726    -0.00000000     1.77906919
     C         6        -1.48802726     0.00000000     1.77906919
     H         1         2.42067838     1.72821930     2.34798055
     H         1         2.42067838    -1.72821930     2.34798055
     H         1        -2.42067838    -1.72821930     2.34798055
     H         1        -2.42067838     1.72821930     2.34798055
 ----------------------------------------------------------------
 
   Interatomic distance matrix (Angstroms) 
 
                 O             C             C             C             H    
                [ 1]        [ 2]        [ 3]        [ 4]        [ 5]
  O    [ 1]     0.00000
  C    [ 2]     1.19872     0.00000
  C    [ 3]     2.56514     1.47106     0.00000
  C    [ 4]     2.56514     1.47106     1.57486     0.00000
  H    [ 5]     3.16192     2.20455     1.08194     2.28151     0.00000
  H    [ 6]     3.16192     2.20455     1.08194     2.28151     1.82907
  H    [ 7]     3.16192     2.20455     2.28151     1.08194     3.14786
  H    [ 8]     3.16192     2.20455     2.28151     1.08194     2.56194
 
                 H             H             H    
                [ 6]        [ 7]        [ 8]
  H    [ 6]     0.00000
  H    [ 7]     2.56194     0.00000
  H    [ 8]     3.14786     1.82907     0.00000
   Rotational constants (order x, y, z, in cm-1): 
          0.2481389268             0.1958810158             0.6778942363
   Rotational constants (order x, y, z, in MHz): 
       7439.0189207379          5872.3659441785         20322.7607826386
  ECPDATA file not present.   Using default ECPDATA. 
  There are  456 basis functions.
 @CHECKOUT-I, Total execution time (CPU/WALL):         0.30/       0.34 seconds.
--executable xjoda finished with status     0 in        0.46 seconds (walltime).
 --invoking executable--
/home/besselman/CFOUR_18/cfour18/bin/xvmol
 SERIAL VERSION OF MOLECULE STARTED
********************************************************************************
                    INPUT FROM MOL FILE
********************************************************************************
INTGRL        1    0    1    0    0    0    0    0    0                         
         *** CFOUR Program System (Release V0.1) ***                            
cyclopropanone opt singlet CCSD[T]/cc-pCVTZ                                     
    4    2 X  Y       0.10E-08              0    0                              
   9999.00      3.00                                                            
          8.00000000    1    5    2    2    2    2    1                         
O #1   0.000000000000000  -0.000000000000000  -2.834308009539275                
   12    5                                                                      
   61420.0000000000       9.000000000000001E-005 -2.000000000000000E-005        
  0.000000000000000E+000  0.000000000000000E+000  0.000000000000000E+000        
   9199.00000000000       6.980000000000001E-004 -1.590000000000000E-004        
  0.000000000000000E+000  0.000000000000000E+000  0.000000000000000E+000        
   2091.00000000000       3.664000000000000E-003 -8.290000000000000E-004        
  0.000000000000000E+000  0.000000000000000E+000  0.000000000000000E+000        
   590.900000000000       1.521800000000000E-002 -3.508000000000000E-003        
  0.000000000000000E+000  0.000000000000000E+000  0.000000000000000E+000        
   192.300000000000       5.242300000000000E-002 -1.215600000000000E-002        
  0.000000000000000E+000  0.000000000000000E+000  0.000000000000000E+000        
   69.3200000000000       0.145921000000000      -3.626100000000000E-002        
  0.000000000000000E+000  0.000000000000000E+000  0.000000000000000E+000        
   26.9700000000000       0.305258000000000      -8.299200000000000E-002        
  0.000000000000000E+000  0.000000000000000E+000  0.000000000000000E+000        
   11.1000000000000       0.398508000000000      -0.152090000000000             
  0.000000000000000E+000  0.000000000000000E+000  0.000000000000000E+000        
   4.68200000000000       0.216980000000000      -0.115331000000000             
  0.000000000000000E+000  0.000000000000000E+000  0.000000000000000E+000        
   1.42800000000000       1.759400000000000E-002  0.288979000000000             
   1.00000000000000       0.000000000000000E+000  0.000000000000000E+000        
  0.554700000000000      -2.502000000000000E-003  0.586128000000000             
  0.000000000000000E+000   1.00000000000000       0.000000000000000E+000        
  0.206700000000000       9.540000000000000E-004  0.277624000000000             
  0.000000000000000E+000  0.000000000000000E+000   1.00000000000000             
    3    3                                                                      
   12.9740000000000        1.00000000000000       0.000000000000000E+000        
  0.000000000000000E+000                                                        
   34.9000000000000       0.000000000000000E+000   1.00000000000000             
  0.000000000000000E+000                                                        
   93.8810000000000       0.000000000000000E+000  0.000000000000000E+000        
   1.00000000000000                                                             
    6    4                                                                      
   63.4200000000000       6.044000000000000E-003  0.000000000000000E+000        
  0.000000000000000E+000  0.000000000000000E+000                                
   14.6600000000000       4.179900000000000E-002  0.000000000000000E+000        
  0.000000000000000E+000  0.000000000000000E+000                                
   4.45900000000000       0.161143000000000       0.000000000000000E+000        
  0.000000000000000E+000  0.000000000000000E+000                                
   1.53100000000000       0.356731000000000        1.00000000000000             
  0.000000000000000E+000  0.000000000000000E+000                                
  0.530200000000000       0.448309000000000       0.000000000000000E+000        
   1.00000000000000       0.000000000000000E+000                                
  0.175000000000000       0.244940000000000       0.000000000000000E+000        
  0.000000000000000E+000   1.00000000000000                                     
    3    3                                                                      
   14.4750000000000        1.00000000000000       0.000000000000000E+000        
  0.000000000000000E+000                                                        
   42.7300000000000       0.000000000000000E+000   1.00000000000000             
  0.000000000000000E+000                                                        
   126.140000000000       0.000000000000000E+000  0.000000000000000E+000        
   1.00000000000000                                                             
    3    3                                                                      
   3.77500000000000        1.00000000000000       0.000000000000000E+000        
  0.000000000000000E+000                                                        
   1.30000000000000       0.000000000000000E+000   1.00000000000000             
  0.000000000000000E+000                                                        
  0.444000000000000       0.000000000000000E+000  0.000000000000000E+000        
   1.00000000000000                                                             
    2    2                                                                      
   14.9270000000000        1.00000000000000       0.000000000000000E+000        
   57.5440000000000       0.000000000000000E+000   1.00000000000000             
    2    2                                                                      
   2.66600000000000        1.00000000000000       0.000000000000000E+000        
  0.859000000000000       0.000000000000000E+000   1.00000000000000             
    1    1                                                                      
   26.4830000000000        1.00000000000000                                     
    1    1                                                                      
   1.84600000000000        1.00000000000000                                     
          6.00000000    1    5    2    2    2    2    1                         
C #2   0.000000000000000  -0.000000000000000  -0.569046686272771                
   12    5                                                                      
   33980.0000000000       9.100000000000000E-005 -1.900000000000000E-005        
  0.000000000000000E+000  0.000000000000000E+000  0.000000000000000E+000        
   5089.00000000000       7.040000000000000E-004 -1.510000000000000E-004        
  0.000000000000000E+000  0.000000000000000E+000  0.000000000000000E+000        
   1157.00000000000       3.693000000000000E-003 -7.850000000000000E-004        
  0.000000000000000E+000  0.000000000000000E+000  0.000000000000000E+000        
   326.600000000000       1.536000000000000E-002 -3.324000000000000E-003        
  0.000000000000000E+000  0.000000000000000E+000  0.000000000000000E+000        
   106.100000000000       5.292900000000000E-002 -1.151200000000000E-002        
  0.000000000000000E+000  0.000000000000000E+000  0.000000000000000E+000        
   38.1100000000000       0.147043000000000      -3.416000000000000E-002        
  0.000000000000000E+000  0.000000000000000E+000  0.000000000000000E+000        
   14.7500000000000       0.305631000000000      -7.717300000000001E-002        
  0.000000000000000E+000  0.000000000000000E+000  0.000000000000000E+000        
   6.03500000000000       0.399345000000000      -0.141493000000000             
  0.000000000000000E+000  0.000000000000000E+000  0.000000000000000E+000        
   2.53000000000000       0.217051000000000      -0.118019000000000             
  0.000000000000000E+000  0.000000000000000E+000  0.000000000000000E+000        
  0.735500000000000       1.589400000000000E-002  0.273806000000000             
   1.00000000000000       0.000000000000000E+000  0.000000000000000E+000        
  0.290500000000000      -3.084000000000000E-003  0.586510000000000             
  0.000000000000000E+000   1.00000000000000       0.000000000000000E+000        
  0.111100000000000       9.779999999999999E-004  0.285430000000000             
  0.000000000000000E+000  0.000000000000000E+000   1.00000000000000             
    3    3                                                                      
   7.21600000000000        1.00000000000000       0.000000000000000E+000        
  0.000000000000000E+000                                                        
   19.5700000000000       0.000000000000000E+000   1.00000000000000             
  0.000000000000000E+000                                                        
   53.0730000000000       0.000000000000000E+000  0.000000000000000E+000        
   1.00000000000000                                                             
    6    4                                                                      
   34.5100000000000       5.378000000000000E-003  0.000000000000000E+000        
  0.000000000000000E+000  0.000000000000000E+000                                
   7.91500000000000       3.613200000000000E-002  0.000000000000000E+000        
  0.000000000000000E+000  0.000000000000000E+000                                
   2.36800000000000       0.142493000000000       0.000000000000000E+000        
  0.000000000000000E+000  0.000000000000000E+000                                
  0.813200000000000       0.342150000000000        1.00000000000000             
  0.000000000000000E+000  0.000000000000000E+000                                
  0.289000000000000       0.463864000000000       0.000000000000000E+000        
   1.00000000000000       0.000000000000000E+000                                
  0.100700000000000       0.250028000000000       0.000000000000000E+000        
  0.000000000000000E+000   1.00000000000000                                     
    3    3                                                                      
   8.18200000000000        1.00000000000000       0.000000000000000E+000        
  0.000000000000000E+000                                                        
   24.1860000000000       0.000000000000000E+000   1.00000000000000             
  0.000000000000000E+000                                                        
   71.4940000000000       0.000000000000000E+000  0.000000000000000E+000        
   1.00000000000000                                                             
    3    3                                                                      
   1.84800000000000        1.00000000000000       0.000000000000000E+000        
  0.000000000000000E+000                                                        
  0.649000000000000       0.000000000000000E+000   1.00000000000000             
  0.000000000000000E+000                                                        
  0.228000000000000       0.000000000000000E+000  0.000000000000000E+000        
   1.00000000000000                                                             
    2    2                                                                      
   8.65600000000000        1.00000000000000       0.000000000000000E+000        
   33.2130000000000       0.000000000000000E+000   1.00000000000000             
    2    2                                                                      
   1.41900000000000        1.00000000000000       0.000000000000000E+000        
  0.485000000000000       0.000000000000000E+000   1.00000000000000             
    1    1                                                                      
   24.6940000000000        1.00000000000000                                     
    1    1                                                                      
   1.01100000000000        1.00000000000000                                     
          6.00000000    1    5    2    2    2    2    1                         
C #3   1.488027257135408  -0.000000000000000   1.779069190531898                
   12    5                                                                      
   33980.0000000000       9.100000000000000E-005 -1.900000000000000E-005        
  0.000000000000000E+000  0.000000000000000E+000  0.000000000000000E+000        
   5089.00000000000       7.040000000000000E-004 -1.510000000000000E-004        
  0.000000000000000E+000  0.000000000000000E+000  0.000000000000000E+000        
   1157.00000000000       3.693000000000000E-003 -7.850000000000000E-004        
  0.000000000000000E+000  0.000000000000000E+000  0.000000000000000E+000        
   326.600000000000       1.536000000000000E-002 -3.324000000000000E-003        
  0.000000000000000E+000  0.000000000000000E+000  0.000000000000000E+000        
   106.100000000000       5.292900000000000E-002 -1.151200000000000E-002        
  0.000000000000000E+000  0.000000000000000E+000  0.000000000000000E+000        
   38.1100000000000       0.147043000000000      -3.416000000000000E-002        
  0.000000000000000E+000  0.000000000000000E+000  0.000000000000000E+000        
   14.7500000000000       0.305631000000000      -7.717300000000001E-002        
  0.000000000000000E+000  0.000000000000000E+000  0.000000000000000E+000        
   6.03500000000000       0.399345000000000      -0.141493000000000             
  0.000000000000000E+000  0.000000000000000E+000  0.000000000000000E+000        
   2.53000000000000       0.217051000000000      -0.118019000000000             
  0.000000000000000E+000  0.000000000000000E+000  0.000000000000000E+000        
  0.735500000000000       1.589400000000000E-002  0.273806000000000             
   1.00000000000000       0.000000000000000E+000  0.000000000000000E+000        
  0.290500000000000      -3.084000000000000E-003  0.586510000000000             
  0.000000000000000E+000   1.00000000000000       0.000000000000000E+000        
  0.111100000000000       9.779999999999999E-004  0.285430000000000             
  0.000000000000000E+000  0.000000000000000E+000   1.00000000000000             
    3    3                                                                      
   7.21600000000000        1.00000000000000       0.000000000000000E+000        
  0.000000000000000E+000                                                        
   19.5700000000000       0.000000000000000E+000   1.00000000000000             
  0.000000000000000E+000                                                        
   53.0730000000000       0.000000000000000E+000  0.000000000000000E+000        
   1.00000000000000                                                             
    6    4                                                                      
   34.5100000000000       5.378000000000000E-003  0.000000000000000E+000        
  0.000000000000000E+000  0.000000000000000E+000                                
   7.91500000000000       3.613200000000000E-002  0.000000000000000E+000        
  0.000000000000000E+000  0.000000000000000E+000                                
   2.36800000000000       0.142493000000000       0.000000000000000E+000        
  0.000000000000000E+000  0.000000000000000E+000                                
  0.813200000000000       0.342150000000000        1.00000000000000             
  0.000000000000000E+000  0.000000000000000E+000                                
  0.289000000000000       0.463864000000000       0.000000000000000E+000        
   1.00000000000000       0.000000000000000E+000                                
  0.100700000000000       0.250028000000000       0.000000000000000E+000        
  0.000000000000000E+000   1.00000000000000                                     
    3    3                                                                      
   8.18200000000000        1.00000000000000       0.000000000000000E+000        
  0.000000000000000E+000                                                        
   24.1860000000000       0.000000000000000E+000   1.00000000000000             
  0.000000000000000E+000                                                        
   71.4940000000000       0.000000000000000E+000  0.000000000000000E+000        
   1.00000000000000                                                             
    3    3                                                                      
   1.84800000000000        1.00000000000000       0.000000000000000E+000        
  0.000000000000000E+000                                                        
  0.649000000000000       0.000000000000000E+000   1.00000000000000             
  0.000000000000000E+000                                                        
  0.228000000000000       0.000000000000000E+000  0.000000000000000E+000        
   1.00000000000000                                                             
    2    2                                                                      
   8.65600000000000        1.00000000000000       0.000000000000000E+000        
   33.2130000000000       0.000000000000000E+000   1.00000000000000             
    2    2                                                                      
   1.41900000000000        1.00000000000000       0.000000000000000E+000        
  0.485000000000000       0.000000000000000E+000   1.00000000000000             
    1    1                                                                      
   24.6940000000000        1.00000000000000                                     
    1    1                                                                      
   1.01100000000000        1.00000000000000                                     
          1.00000000    1    4    1    1    1    1                              
H #4   2.420678382010565   1.728219303497299   2.347980547589218                
    6    4                                                                      
   82.6400000000000       2.006000000000000E-003  0.000000000000000E+000        
  0.000000000000000E+000  0.000000000000000E+000                                
   12.4100000000000       1.534300000000000E-002  0.000000000000000E+000        
  0.000000000000000E+000  0.000000000000000E+000                                
   2.82400000000000       7.557899999999999E-002  0.000000000000000E+000        
  0.000000000000000E+000  0.000000000000000E+000                                
  0.797700000000000       0.256875000000000        1.00000000000000             
  0.000000000000000E+000  0.000000000000000E+000                                
  0.258100000000000       0.497368000000000       0.000000000000000E+000        
   1.00000000000000       0.000000000000000E+000                                
  8.989000000000000E-002  0.296133000000000       0.000000000000000E+000        
  0.000000000000000E+000   1.00000000000000                                     
    3    3                                                                      
   2.29200000000000        1.00000000000000       0.000000000000000E+000        
  0.000000000000000E+000                                                        
  0.838000000000000       0.000000000000000E+000   1.00000000000000             
  0.000000000000000E+000                                                        
  0.292000000000000       0.000000000000000E+000  0.000000000000000E+000        
   1.00000000000000                                                             
    2    2                                                                      
   2.06200000000000        1.00000000000000       0.000000000000000E+000        
  0.662000000000000       0.000000000000000E+000   1.00000000000000             
    1    1                                                                      
   1.39700000000000        1.00000000000000                                     
FINISH                                                                          
 
********************************************************************************
 ONE- AND TWO-ELECTRON INTEGRALS OVER SYMMETRY-ADAPTED AOS ARE CALCULATED.

  SPHERICAL HARMONICS ARE USED.
  
  INTEGRALS LESS THAN  0.10E-13 ARE NEGLECTED.

  NUCLEAR REPULSION ENERGY :  108.7401203181 A.U.
  @MOLECU-I, ONE ELECTRON INTEGRALS (CPU/WALL):        0.36/       0.36 SECONDS.
  @TWOEL-I,   89541240 INTEGRALS OF SYMMETRY TYPE  I I I I
  @TWOEL-I,  405155204 INTEGRALS OF SYMMETRY TYPE  I J I J
  @TWOEL-I,  210789754 INTEGRALS OF SYMMETRY TYPE  I I J J
  @TWOEL-I,  351200147 INTEGRALS OF SYMMETRY TYPE  I J K L
  @TWOEL-I, TOTAL NUMBER OF 2-E INTEGRALS 1056686345.
  @MOLECU-I, TWO ELECTRON INTEGRALS (CPU/WALL):     3647.94/     159.04 SECONDS.
 @CHECKOUT-I, Total execution time (CPU/WALL):      3648.34/     159.45 seconds.

Running with 32 threads/proc

--executable xvmol finished with status     0 in      176.01 seconds (walltime).
 --invoking executable--
/home/besselman/CFOUR_18/cfour18/bin/xvmol2ja
 @GETMEM-I,  Allocated  183105 MB of main memory.
 @CHECKOUT-I, Total execution time (CPU/WALL):         2.80/       0.13 seconds.
--executable xvmol2ja finished with status     0 in        0.18 seconds (walltime).
 --invoking executable--
/home/besselman/CFOUR_18/cfour18/bin/xvscf
  -------------------------------------------------
  Self-Consistent-Field Program for HF calculations
  -------------------------------------------------
    Integrals from VMOL are used
  There are  456 functions in the AO basis.

  There are 4 irreducible representations.

       Irrep        # of functions
         1                152
         2                124
         3                100
         4                 80


  Parameters for SCF calculation: 
        SCF reference function:  RHF  
  Maximum number of iterations:  150
     Full symmetry point group: C2v 
     Computational point group: C2v 
        Initial density matrix: MOREAD                 
     SCF convergence tolerance: 10**(-10)
  DIIS convergence acceleration:  ON
          Latest start for DIIS:   2
                     DIIS order:  10

 @GETMEM-I,  Allocated      79 MB of main memory.
   Smallest overlap matrix eigenvalues 
     Symmetry    Eigenvalue    
         1      .2564912699D-04  (warning)   
         2      .4889139548D-04  (warning)   
         3      .5720774057D-03              
         4      .4965593204D-03              
  @INITGES-I, Occupancies from core Hamiltonian:

          Alpha population by irrep:   9    4    2    0
           Beta population by irrep:   9    4    2    0


  --------------------------------------------------------------------
  Iteration         Total Energy            Largest Density Difference
  --------------------------------------------------------------------
       0           108.740120318147561              0.0000000000D+00
       1          -140.676085466257632              0.2851062965D+02
       2          -151.100729550515894              0.8728020277D+02
       3          -141.032773186472184              0.8727635012D+02
       4          -169.996800895343881              0.2182080632D+01
       5          -180.301565111226580              0.2650293729D+01
       6          -188.117569416718879              0.1686355337D+01
       7          -190.220207357257436              0.8808976467D+00
       8          -190.771845284816266              0.5183563479D+00
       9          -190.801099529528017              0.2178849734D+00
      10          -190.807307663877509              0.1117172674D+00
      11          -190.808164349520666              0.3105382102D-01
      12          -190.808362756291672              0.2201053664D-01
      13          -190.808394703016290              0.1164447919D-01
      14          -190.808397135833445              0.2638815325D-02
      15          -190.808397246110871              0.4543772782D-03
      16          -190.808397250615940              0.5111357548D-04
      17          -190.808397250834446              0.8994624591D-05
      18          -190.808397250841324              0.2101318907D-05
      19          -190.808397250843598              0.9471756025D-06
      20          -190.808397250841722              0.3107512807D-06
      21          -190.808397250844223              0.2649708897D-07
      22          -190.808397250846667              0.9580251259D-08
      23          -190.808397250848543              0.2326846715D-08
      24          -190.808397250847690              0.4976208057D-09
      25          -190.808397250844791              0.1445343289D-09
      26          -190.808397250846667              0.1396001786D-09
      27          -190.808397250845189              0.6350501236D-09
   final occupation vector 
     8  4  2  1
     8  4  2  1

  SCF has converged.

 Density matrix saved to file den.dat
 total electron number:   30.0000000000003     
     E(SCF)=      -190.808397250842233              0.8045283884D-10


  Final occupancies:

     Alpha population by irrep:   8    4    2    1
      Beta population by irrep:   8    4    2    1


  Eigenvector printing suppressed.


 
  ORBITAL EIGENVALUES (ALPHA)  (1H = 27.2113834 eV)

       MO #        E(hartree)               E(eV)           FULLSYM    COMPSYM
       ----   --------------------   --------------------   -------   ---------
    1     1         -20.5663683308        -559.6393337957      A1        A1 (1)
    2     2         -11.3494468913        -308.8341507360      A1        A1 (1)
    3     3         -11.2556561470        -306.2819748357      A1        A1 (1)
    4   153         -11.2551755404        -306.2688968646      B1        B1 (2)
    5     4          -1.4011956386         -38.1284717395      A1        A1 (1)
    6     5          -1.1530049210         -31.3748589675      A1        A1 (1)
    7   154          -0.8672265978         -23.5984354473      B1        B1 (2)
    8     6          -0.7601321921         -20.6842485146      A1        A1 (1)
    9   277          -0.6781349350         -18.4529897131      B2        B2 (3)
   10     7          -0.6726813940         -18.3045913190      A1        A1 (1)
   11   155          -0.6119943867         -16.6532138958      B1        B1 (2)
   12   377          -0.5535259120         -15.0622058123      A2        A2 (4)
   13   278          -0.5179870094         -14.0951431090      B2        B2 (3)
   14     8          -0.4666307186         -12.6976673908      A1        A1 (1)
   15   156          -0.3903633057         -10.6223255773      B1        B1 (2)
  +++++++++++++++++++++++++++++++++++++++++++++++++++++++++++++++++++++++++++++
   16     9           0.1099586523           2.9921270465      A1        A1 (1)
   17   279           0.1117341446           3.0404406480      B2        B2 (3)
   18   157           0.1347256547           3.6660714429      B1        B1 (2)
   19   280           0.1685139511           4.5854977324      B2        B2 (3)
   20    10           0.1915256191           5.2116770514      A1        A1 (1)
   21   378           0.1933885125           5.2623689581      A2        A2 (4)
   22   158           0.2365820398           6.4377245900      B1        B1 (2)
   23    11           0.2494887390           6.7889337308      A1        A1 (1)
   24    12           0.2670630978           7.2671563469      A1        A1 (1)
   25   159           0.2950488587           8.0286876166      B1        B1 (2)
   26   281           0.3434887440           9.3468039058      B2        B2 (3)
   27   160           0.3609065299           9.8207659556      B1        B1 (2)
   28   379           0.3998896981          10.8815518930      A2        A2 (4)
   29   282           0.4024573611          10.9514215539      B2        B2 (3)
   30    13           0.4278855352          11.6433573503      A1        A1 (1)
   31   161           0.4371943354          11.8966626820      B1        B1 (2)
   32    14           0.4676039927          12.7241515242      A1        A1 (1)
   33   283           0.4711519849          12.8206973000      B2        B2 (3)
   34    15           0.4803881623          13.0720264663      A1        A1 (1)
   35   162           0.4865002354          13.2383444305      B1        B1 (2)
   36    16           0.5128293431          13.9547958735      A1        A1 (1)
   37   163           0.5489381102          14.9373653808      B1        B1 (2)
   38   380           0.5499693444          14.9654266896      A2        A2 (4)
   39    17           0.5947174873          16.1830855603      A1        A1 (1)
   40   284           0.6265944259          17.0505011606      B2        B2 (3)
   41   164           0.6753466429          18.3771164268      B1        B1 (2)
   42    18           0.7106633035          19.3381316210      A1        A1 (1)
   43   285           0.7427127446          20.2102412487      B2        B2 (3)
   44   381           0.7613879861          20.7184204061      A2        A2 (4)
   45    19           0.7797614125          21.2183867566      A1        A1 (1)
   46   165           0.7972612968          21.6945828185      B1        B1 (2)
   47   382           0.8191681504          22.2906986086      A2        A2 (4)
   48    20           0.8364139471          22.7599805955      A1        A1 (1)
   49   286           0.8425851600          22.9279078351      B2        B2 (3)
   50    21           0.8605835529          23.4176690064      A1        A1 (1)
   51   166           0.8828032674          24.0222981747      B1        B1 (2)
   52   383           0.9084549323          24.7203154631      A2        A2 (4)
   53   167           0.9177169991          24.9723491149      B1        B1 (2)
   54    22           0.9695136165          26.3818067299      A1        A1 (1)
   55   287           0.9881858946          26.8899052484      B2        B2 (3)
   56   168           0.9925724420          27.0092692723      B1        B1 (2)
   57   169           1.0599310559          28.8421903395      B1        B1 (2)
   58   288           1.0615683466          28.8867432841      B2        B2 (3)
   59    23           1.0621314501          28.9020661087      A1        A1 (1)
   60   289           1.0967800634          29.8449028113      B2        B2 (3)
   61    24           1.1035512116          30.0291551204      A1        A1 (1)
   62   384           1.1402532831          31.0278692606      A2        A2 (4)
   63    25           1.1417066567          31.0674175666      A1        A1 (1)
   64   290           1.1464534250          31.1965836980      B2        B2 (3)
   65   385           1.1470967238          31.2140887491      A2        A2 (4)
   66   170           1.1637871770          31.6682590691      B1        B1 (2)
   67   171           1.1842890831          32.2261442954      B1        B1 (2)
   68    26           1.2161195096          33.0922942351      A1        A1 (1)
   69   386           1.2828085254          34.9069946139      A2        A2 (4)
   70   172           1.2828277274          34.9075171258      B1        B1 (2)
   71    27           1.3046333310          35.5008777657      A1        A1 (1)
   72   291           1.4927555736          40.6199442348      B2        B2 (3)
   73    28           1.5188345402          41.3295889959      A1        A1 (1)
   74    29           1.5423530117          41.9695591385      A1        A1 (1)
   75    30           1.5590248666          42.4232233739      A1        A1 (1)
   76   387           1.5897419489          43.2590776788      A2        A2 (4)
   77   173           1.6404216454          44.6381423316      B1        B1 (2)
   78   292           1.6719819528          45.4969419557      B2        B2 (3)
   79   388           1.6980076055          46.2051359690      A2        A2 (4)
   80   174           1.7343228292          47.1933234446      B1        B1 (2)
   81    31           1.7617830080          47.9405528979      A1        A1 (1)
   82   293           1.7641949500          48.0061851757      B2        B2 (3)
   83   294           1.8252677840          49.6680614784      B2        B2 (3)
   84    32           1.8744464390          51.0062807151      A1        A1 (1)
   85   175           1.8931909517          51.5163448355      B1        B1 (2)
   86    33           1.9089279269          51.9445697018      A1        A1 (1)
   87    34           1.9117735925          52.0220041986      A1        A1 (1)
   88   176           1.9284095434          52.4746914386      B1        B1 (2)
   89   389           1.9792685401          53.8586350961      A2        A2 (4)
   90    35           1.9846885251          54.0061203862      A1        A1 (1)
   91   177           1.9966871203          54.3326187595      B1        B1 (2)
   92   295           2.0150365656          54.8319325514      B2        B2 (3)
   93   390           2.0228693259          55.0450727957      A2        A2 (4)
   94   296           2.0526256684          55.8547840383      B2        B2 (3)
   95    36           2.0605131050          56.0694121010      A1        A1 (1)
   96   178           2.1000384820          57.1449522898      B1        B1 (2)
   97   297           2.1131068626          57.5005610042      B2        B2 (3)
   98   179           2.1698846019          59.0455618362      B1        B1 (2)
   99   391           2.1926379162          59.6647109947      A2        A2 (4)
  100   298           2.1954690347          59.7417496465      B2        B2 (3)
  101   180           2.2272960507          60.6078067807      B1        B1 (2)
  102    37           2.2430041822          61.0352467686      A1        A1 (1)
  103   392           2.2574575387          61.4285425949      A2        A2 (4)
  104   299           2.3230926640          63.2145651545      B2        B2 (3)
  105   393           2.3590827426          64.1939049810      A2        A2 (4)
  106   181           2.3706876655          64.5096909869      B1        B1 (2)
  107    38           2.3726406659          64.5628348303      A1        A1 (1)
  108   300           2.3972735892          65.2331307516      B2        B2 (3)
  109   394           2.4242580412          65.9674150205      A2        A2 (4)
  110    39           2.4502620242          66.6750193715      A1        A1 (1)
  111   182           2.4826850489          67.5572947260      B1        B1 (2)
  112   183           2.4922637126          67.8179434176      B1        B1 (2)
  113    40           2.5336469665          68.9440390064      A1        A1 (1)
  114    41           2.5932488568          70.5658888944      A1        A1 (1)
  115   301           2.6125128876          71.0900898225      B2        B2 (3)
  116   395           2.6549080425          72.2437206368      A2        A2 (4)
  117   184           2.6598533283          72.3782887043      B1        B1 (2)
  118   302           2.6698108341          72.6492462130      B2        B2 (3)
  119   396           2.6848458991          73.0583711302      A2        A2 (4)
  120    42           2.6856660714          73.0806891539      A1        A1 (1)
  121    43           2.7352870987          74.4309459521      A1        A1 (1)
  122   303           2.7595222176          75.0904170631      B2        B2 (3)
  123   185           2.8549557229          77.6872947655      B1        B1 (2)
  124   397           2.8661999275          77.9932651284      A2        A2 (4)
  125    44           2.8913911409          78.6787528950      A1        A1 (1)
  126   186           2.8949616419          78.7759111666      B1        B1 (2)
  127   304           2.9409295740          80.0267621898      B2        B2 (3)
  128    45           3.0285993628          82.4123784251      A1        A1 (1)
  129   398           3.0576284072          83.2022988843      A2        A2 (4)
  130    46           3.0784682941          83.7693810345      A1        A1 (1)
  131   187           3.0900434685          84.0843575439      B1        B1 (2)
  132   188           3.1248248807          85.0308078874      B1        B1 (2)
  133    47           3.1538649041          85.8210270975      A1        A1 (1)
  134   305           3.1847687963          86.6619647557      B2        B2 (3)
  135   189           3.1861421714          86.6993361924      B1        B1 (2)
  136   306           3.2194510961          87.6057181134      B2        B2 (3)
  137    48           3.2701005297          88.9839592716      A1        A1 (1)
  138   190           3.2750250108          89.1179612147      B1        B1 (2)
  139   307           3.3189375290          90.3128815813      B2        B2 (3)
  140    49           3.3467588934          91.0699393946      A1        A1 (1)
  141   399           3.4090405726          92.7647100482      A2        A2 (4)
  142   191           3.4853865905          94.8421908117      B1        B1 (2)
  143   192           3.5142084896          95.6264745583      B1        B1 (2)
  144   308           3.5352754920          96.1997368376      B2        B2 (3)
  145    50           3.5557886465          96.7579281505      A1        A1 (1)
  146   400           3.5837682965          97.5192931333      A2        A2 (4)
  147   401           3.6187206923          98.4703961769      A2        A2 (4)
  148   193           3.6229914148          98.5866084435      B1        B1 (2)
  149    51           3.6319007759          98.8290444848      A1        A1 (1)
  150   309           3.6831108121         100.2225404116      B2        B2 (3)
  151   310           3.7421266120         101.8284419708      B2        B2 (3)
  152    52           3.7541410032         102.1553701765      A1        A1 (1)
  153   194           3.7594136398         102.2988459128      B1        B1 (2)
  154    53           3.8026201217         103.4745540566      A1        A1 (1)
  155   402           3.8511918662         104.7962584176      A2        A2 (4)
  156   311           3.9131239329         106.4815156289      B2        B2 (3)
  157    54           3.9416074150         107.2565905809      A1        A1 (1)
  158   195           3.9453235697         107.3577122913      B1        B1 (2)
  159   403           3.9768771196         108.2163280372      A2        A2 (4)
  160   196           3.9788771088         108.2707505094      B1        B1 (2)
  161    55           4.0057672006         109.0024671053      A1        A1 (1)
  162   312           4.1402061611         112.6607372047      B2        B2 (3)
  163   197           4.1411614803         112.6867327626      B1        B1 (2)
  164   198           4.2060712224         114.4530166405      B1        B1 (2)
  165    56           4.2407933885         115.3978548133      A1        A1 (1)
  166    57           4.3570764579         118.5620779992      A1        A1 (1)
  167   404           4.3585860444         118.6031559355      A2        A2 (4)
  168   405           4.4265065919         120.4513679951      A2        A2 (4)
  169   406           4.4551235951         121.2300762393      A2        A2 (4)
  170    58           4.5104317474         122.7350875773      A1        A1 (1)
  171   313           4.5217954354         123.0443092480      B2        B2 (3)
  172   199           4.5923969915         124.9654752598      B1        B1 (2)
  173    59           4.7722963211         129.8607848911      A1        A1 (1)
  174   314           4.8193148408         131.1402238585      B2        B2 (3)
  175    60           5.0252135333         136.7430121208      A1        A1 (1)
  176   200           5.1604094022         140.4218787442      B1        B1 (2)
  177    61           5.1667813123         140.5952672325      A1        A1 (1)
  178   407           5.2530407021         142.9425045600      A2        A2 (4)
  179    62           5.2808572604         143.6994315933      A1        A1 (1)
  180   315           5.2971070345         144.1416104268      B2        B2 (3)
  181   201           5.3984928811         146.9004595695      B1        B1 (2)
  182    63           5.4226546896         147.5579358036      A1        A1 (1)
  183   316           5.4304575030         147.7702611527      B2        B2 (3)
  184   317           5.4950014233         149.5265905119      B2        B2 (3)
  185   202           5.5096773768         149.9259435101      B1        B1 (2)
  186    64           5.5283503991         150.4340622807      A1        A1 (1)
  187   408           5.5559967339         151.1863572953      A2        A2 (4)
  188   318           5.5856293032         151.9927004991      B2        B2 (3)
  189    65           5.6997847014         155.0990268065      A1        A1 (1)
  190   319           5.7502967891         156.4735305924      B2        B2 (3)
  191   409           5.7597967059         156.7320364702      A2        A2 (4)
  192    66           5.7716169814         157.0536825197      A1        A1 (1)
  193   203           5.8287702687         158.6089025329      B1        B1 (2)
  194   320           5.8306702125         158.6606026303      B2        B2 (3)
  195   204           5.8598890414         159.4556873861      B1        B1 (2)
  196   410           5.9811525645         162.7554356057      A2        A2 (4)
  197   411           6.0446320890         164.4828012850      A2        A2 (4)
  198    67           6.0556099206         164.7815232698      A1        A1 (1)
  199   321           6.0716626809         165.2183410856      B2        B2 (3)
  200   205           6.1119640878         166.3149981212      B1        B1 (2)
  201    68           6.1283406140         166.7606260538      A1        A1 (1)
  202   322           6.1460257742         167.2418637275      B2        B2 (3)
  203   412           6.1808790089         168.1902684614      A2        A2 (4)
  204   206           6.1935987067         168.5363890335      B1        B1 (2)
  205   207           6.2696237534         170.6051357276      B1        B1 (2)
  206   323           6.2864332856         171.0625463542      B2        B2 (3)
  207    69           6.2873847423         171.0884368059      A1        A1 (1)
  208   208           6.3300862131         172.2504028984      B1        B1 (2)
  209   413           6.3322405994         172.3090267327      A2        A2 (4)
  210    70           6.3442554117         172.6359663947      A1        A1 (1)
  211   209           6.3638261230         173.1685125233      B1        B1 (2)
  212   414           6.4058300810         174.3114983303      A2        A2 (4)
  213    71           6.4121702057         174.4840218922      A1        A1 (1)
  214   324           6.4410444592         175.2697302764      B2        B2 (3)
  215    72           6.4536160253         175.6118199822      A1        A1 (1)
  216   210           6.4630156772         175.8675975137      B1        B1 (2)
  217   325           6.4954464242         176.7500830042      B2        B2 (3)
  218   326           6.5192393349         177.3975210184      B2        B2 (3)
  219   211           6.5396763858         177.9536414472      B1        B1 (2)
  220    73           6.5674918491         178.7105386829      A1        A1 (1)
  221   415           6.6244947760         180.2616671818      A2        A2 (4)
  222   212           6.6470645970         180.8758232325      B1        B1 (2)
  223   327           6.6501142379         180.9588081818      B2        B2 (3)
  224    74           6.6591204978         181.2038809736      A1        A1 (1)
  225   416           6.6797354316         181.7648418397      A2        A2 (4)
  226   417           6.6990064346         182.2892324909      A2        A2 (4)
  227   328           6.7063746971         182.4897331076      B2        B2 (3)
  228    75           6.8273139160         185.7806565598      A1        A1 (1)
  229   418           6.8708612943         186.9656409686      A2        A2 (4)
  230   213           6.9044959644         187.8808868714      B1        B1 (2)
  231    76           6.9315848226         188.6180121762      A1        A1 (1)
  232   214           6.9516628512         189.1643631106      B1        B1 (2)
  233   329           6.9548527314         189.2511641650      B2        B2 (3)
  234    77           6.9557669073         189.2760401545      A1        A1 (1)
  235   419           6.9750175721         189.7998773764      A2        A2 (4)
  236   215           7.0668497638         192.2987583519      B1        B1 (2)
  237   420           7.0969433441         193.1176463038      A2        A2 (4)
  238   330           7.1034923418         193.2958535928      B2        B2 (3)
  239    78           7.1400152797         194.2896932567      A1        A1 (1)
  240   216           7.1823969585         195.4429573684      B1        B1 (2)
  241   217           7.3496247737         199.9934575631      B1        B1 (2)
  242    79           7.3712244231         200.5812139054      A1        A1 (1)
  243   331           7.4669598075         203.1863061543      B2        B2 (3)
  244   421           7.5779813705         206.2073564695      A2        A2 (4)
  245    80           7.6012204494         206.8397239578      A1        A1 (1)
  246    81           7.6190654187         207.3253102575      A1        A1 (1)
  247   332           7.6406019135         207.9113480747      B2        B2 (3)
  248   218           7.6476497442         208.1031292994      B1        B1 (2)
  249   422           7.7605471220         211.1752231297      A2        A2 (4)
  250    82           7.7696612836         211.4232320775      A1        A1 (1)
  251    83           7.8531536609         213.6951751661      A1        A1 (1)
  252   219           7.8753730542         214.2997955968      B1        B1 (2)
  253   423           7.8846922963         214.5533850643      A2        A2 (4)
  254   220           7.8998966682         214.9671170587      B1        B1 (2)
  255   333           7.9260704825         215.6793427558      B2        B2 (3)
  256    84           7.9759054692         217.0354216837      A1        A1 (1)
  257   221           7.9843844433         217.2661462993      B1        B1 (2)
  258   424           7.9924507743         217.4856423255      A2        A2 (4)
  259   334           8.0292214280         218.4862226811      B2        B2 (3)
  260    85           8.0930007427         220.2217460666      A1        A1 (1)
  261   222           8.1169013955         220.8721158928      B1        B1 (2)
  262   335           8.1327673418         221.3038502394      B2        B2 (3)
  263   223           8.2162274439         223.5749150766      B1        B1 (2)
  264   425           8.2767137940         225.2208323406      A2        A2 (4)
  265    86           8.3416024705         226.9865429959      A1        A1 (1)
  266   426           8.3861146957         228.1977822220      A2        A2 (4)
  267   224           8.3997646104         228.5692152828      B1        B1 (2)
  268   336           8.4388560572         229.6329476310      B2        B2 (3)
  269    87           8.4775044235         230.6846231428      A1        A1 (1)
  270   225           8.5550682108         232.7952410975      B1        B1 (2)
  271    88           8.5679233348         233.1450468059      A1        A1 (1)
  272   337           8.5722089475         233.2616642546      B2        B2 (3)
  273   338           8.5925019199         233.8138641066      B2        B2 (3)
  274   226           8.6625536228         235.7200678522      B1        B1 (2)
  275   427           8.6801292504         236.1983249950      A2        A2 (4)
  276    89           8.6894580483         236.4521744915      A1        A1 (1)
  277   428           8.7694779321         238.6296262284      A2        A2 (4)
  278   227           8.8072454947         239.6573338553      B1        B1 (2)
  279    90           8.8566562927         241.0018700214      A1        A1 (1)
  280   339           8.8703518645         241.3745454768      B2        B2 (3)
  281   340           8.9625263191         243.8827399018      B2        B2 (3)
  282    91           8.9973624317         244.8306787176      A1        A1 (1)
  283   228           9.0207770232         245.4678221455      B1        B1 (2)
  284   429           9.0936822305         247.4516736909      A2        A2 (4)
  285    92           9.0946918819         247.4791477040      A1        A1 (1)
  286   229           9.1508048491         249.0060591677      B1        B1 (2)
  287    93           9.2267118426         251.0715934691      A1        A1 (1)
  288   341           9.2613957253         252.0153898990      B2        B2 (3)
  289   430           9.2821758429         252.5808456483      A2        A2 (4)
  290   230           9.3168723962         253.5249868622      B1        B1 (2)
  291   431           9.3751191061         255.1099604170      A2        A2 (4)
  292    94           9.3752671944         255.1139901036      A1        A1 (1)
  293   432           9.4399422054         256.8738866237      A2        A2 (4)
  294   342           9.5034677736         258.6025052167      B2        B2 (3)
  295    95           9.5279096447         259.2676023434      A1        A1 (1)
  296   231           9.6144649852         261.6228928970      B1        B1 (2)
  297   232           9.6876629080         263.6147096393      B1        B1 (2)
  298   233           9.7206179716         264.5114625103      B1        B1 (2)
  299   343           9.7435800045         265.1362911923      B2        B2 (3)
  300   344           9.8896706085         269.1116186278      B2        B2 (3)
  301   433           9.8912834013         269.1555049508      A2        A2 (4)
  302   234           9.9104905301         269.6781574968      B1        B1 (2)
  303    96          10.0356317961         273.0834244641      A1        A1 (1)
  304    97          10.1766465794         276.9206317972      A1        A1 (1)
  305    98          10.3053392363         280.4225370253      A1        A1 (1)
  306   345          10.3059981025         280.4404656873      B2        B2 (3)
  307   235          10.3700437523         282.1832364177      B1        B1 (2)
  308   434          10.3974330141         282.9285361234      A2        A2 (4)
  309   346          10.4449239197         284.2208293626      B2        B2 (3)
  310   435          10.4785897301         285.1369226367      A2        A2 (4)
  311   236          10.5054300060         285.8672836760      B1        B1 (2)
  312   237          10.6117690540         288.7609162809      B1        B1 (2)
  313    99          10.6756045486         290.4979683975      A1        A1 (1)
  314   100          10.7462175389         292.4194455512      A1        A1 (1)
  315   436          10.8090779117         294.1299632552      A2        A2 (4)
  316   347          10.9432468091         297.7808845646      B2        B2 (3)
  317   238          10.9704047803         298.5198905295      B1        B1 (2)
  318   101          10.9794454963         298.7659009196      A1        A1 (1)
  319   102          11.1173409014         302.5182256553      A1        A1 (1)
  320   348          11.1298399667         302.8583425157      B2        B2 (3)
  321   437          11.1819760810         304.2770383100      A2        A2 (4)
  322   103          11.5071344630         313.1250477084      A1        A1 (1)
  323   239          11.5169124361         313.3911198823      B1        B1 (2)
  324   349          11.5689187302         314.8062830919      B2        B2 (3)
  325   240          11.5829078217         315.1869456244      B1        B1 (2)
  326   104          12.0044844740         326.6586295406      A1        A1 (1)
  327   438          12.0130101021         326.8906236753      A2        A2 (4)
  328   350          12.4614405854         339.0930374843      B2        B2 (3)
  329   351          12.6917832064         345.3609788592      B2        B2 (3)
  330   241          12.6929452272         345.3925990536      B1        B1 (2)
  331   105          12.7223251910         346.1920685120      A1        A1 (1)
  332   439          12.7342467938         346.5164718168      A2        A2 (4)
  333   440          12.7826117356         347.8325487895      A2        A2 (4)
  334   106          13.1551264018         357.9691881945      A1        A1 (1)
  335   107          13.9282483436         379.0069057673      A1        A1 (1)
  336   242          13.9734225084         380.2361572860      B1        B1 (2)
  337   352          14.1763073477         385.7569344356      B2        B2 (3)
  338   243          14.5637644441         396.3001780358      B1        B1 (2)
  339   108          15.3577909627         417.9067380630      A1        A1 (1)
  340   109          17.9982324422         489.7568035067      A1        A1 (1)
  341   353          19.2697539129         524.3566617474      B2        B2 (3)
  342   244          19.4626054935         529.6044200478      B1        B1 (2)
  343   110          19.6265115207         534.0645297942      A1        A1 (1)
  344   245          20.1542619208         548.4253482696      B1        B1 (2)
  345   111          20.6366744209         561.5524597672      A1        A1 (1)
  346   354          21.0267296989         572.1664034860      B2        B2 (3)
  347   441          21.1938641268         576.7143624831      A2        A2 (4)
  348   246          21.5653112772         586.8219533038      B1        B1 (2)
  349   112          21.6041234826         587.8780871049      A1        A1 (1)
  350   113          26.7144004803         726.9357937696      A1        A1 (1)
  351   442          26.7155488816         726.9670433582      A2        A2 (4)
  352   355          26.7858496416         728.8800242914      B2        B2 (3)
  353   443          26.9738439192         733.9956086562      A2        A2 (4)
  354   356          27.0795709251         736.8725867498      B2        B2 (3)
  355   114          27.3045598523         742.9948467080      A1        A1 (1)
  356   115          27.3927553665         745.3947686594      A1        A1 (1)
  357   247          27.4200049174         746.1362666380      B1        B1 (2)
  358   248          27.5401023308         749.4042833983      B1        B1 (2)
  359   116          27.5981163252         750.9829244438      A1        A1 (1)
  360   249          27.6936746189         753.5831978106      B1        B1 (2)
  361   250          27.8239220022         757.1274092932      B1        B1 (2)
  362   357          27.8347020388         757.4207490017      B2        B2 (3)
  363   444          28.0382576485         762.9597787424      A2        A2 (4)
  364   117          28.1887660017         767.0553192456      A1        A1 (1)
  365   358          33.5657318365         913.3699981039      B2        B2 (3)
  366   251          33.6594458415         915.9200858239      B1        B1 (2)
  367   118          34.6587237821         943.1118209898      A1        A1 (1)
  368   119          37.2815159123        1014.4816232230      A1        A1 (1)
  369   252          37.5654103525        1022.2067836812      B1        B1 (2)
  370   120          37.5725860861        1022.4020453189      A1        A1 (1)
  371   121          47.0936650515        1281.4837754282      A1        A1 (1)
  372   445          47.1131763928        1282.0147060166      A2        A2 (4)
  373   359          47.6711665131        1297.1983891139      B2        B2 (3)
  374   253          47.8350784458        1301.6586595586      B1        B1 (2)
  375   122          48.3555493425        1315.8213926761      A1        A1 (1)
  376   123          64.2466877660        1748.2412529814      A1        A1 (1)
  377   360          66.7362436809        1815.9855134762      B2        B2 (3)
  378   254          66.9169340833        1820.9023492924      B1        B1 (2)
  379   124          67.0486335740        1824.4860746288      A1        A1 (1)
  380   255          67.4303633380        1834.8734695929      B1        B1 (2)
  381   125          67.8297398934        1845.7410581623      A1        A1 (1)
  382   361          68.0272635296        1851.1159495578      B2        B2 (3)
  383   446          68.1432840262        1854.2730277732      A2        A2 (4)
  384   256          68.5324816194        1864.8636326984      B1        B1 (2)
  385   126          68.5385053378        1865.0275464086      A1        A1 (1)
  386   362          98.6970468585        2685.6831825141      B2        B2 (3)
  387   257          98.6982673264        2685.7163931339      B1        B1 (2)
  388   127          98.7153597949        2686.1815028467      A1        A1 (1)
  389   447          98.7181429306        2686.2572358218      A2        A2 (4)
  390   363          98.7434077270        2686.9447258815      B2        B2 (3)
  391   258          98.7674092807        2687.5978413629      B1        B1 (2)
  392   128          98.7862174963        2688.1096389284      A1        A1 (1)
  393   259          98.8096311619        2688.7467571593      B1        B1 (2)
  394   129          98.8208474945        2689.0519690866      A1        A1 (1)
  395   130          98.8293299016        2689.2827871171      A1        A1 (1)
  396   260          98.8328422239        2689.3783622674      B1        B1 (2)
  397   131          98.8335770941        2689.3983591000      A1        A1 (1)
  398   364          98.8346788729        2689.4283400266      B2        B2 (3)
  399   448          98.8355403301        2689.4517814675      A2        A2 (4)
  400   365          98.8372829423        2689.4992003577      B2        B2 (3)
  401   261          98.8383214701        2689.5274601350      B1        B1 (2)
  402   449          98.8390119594        2689.5462493048      A2        A2 (4)
  403   450          98.8575691013        2690.0512148063      A2        A2 (4)
  404   366          98.8602292321        2690.1236006476      B2        B2 (3)
  405   132          98.8782853726        2690.6149332091      A1        A1 (1)
  406   262          98.8789665646        2690.6334693853      B1        B1 (2)
  407   367         103.3534770462        2812.3910896276      B2        B2 (3)
  408   263         103.3538513710        2812.4012755239      B1        B1 (2)
  409   133         103.3830589833        2813.1960550582      A1        A1 (1)
  410   451         103.3867929642        2813.2976618447      A2        A2 (4)
  411   368         103.4131569296        2814.0150618169      B2        B2 (3)
  412   264         103.4464897812        2814.9220948191      B1        B1 (2)
  413   134         103.4699554926        2815.5606292889      A1        A1 (1)
  414   135         115.2763823476        3136.8298370263      A1        A1 (1)
  415   452         115.2861795893        3137.0964335243      A2        A2 (4)
  416   369         115.3627629201        3139.1803719035      B2        B2 (3)
  417   453         115.4577760032        3141.7658093354      A2        A2 (4)
  418   370         115.4839771002        3142.4787774311      B2        B2 (3)
  419   136         115.6196263139        3146.1699801923      A1        A1 (1)
  420   137         115.6628104799        3147.3450810904      A1        A1 (1)
  421   265         115.7089062070        3148.5994095945      B1        B1 (2)
  422   266         115.7622811678        3150.0518161144      B1        B1 (2)
  423   138         115.7825243656        3150.6026615320      A1        A1 (1)
  424   267         115.8398492891        3152.1625520039      B1        B1 (2)
  425   268         115.8553244908        3152.5836536497      B1        B1 (2)
  426   371         115.8958969443        3153.6876862380      B2        B2 (3)
  427   454         116.0044573680        3156.6417655488      A2        A2 (4)
  428   139         116.0331769679        3157.4232655935      A1        A1 (1)
  429   372         116.8618836884        3179.9735218909      B2        B2 (3)
  430   269         116.9376548215        3182.0353592458      B1        B1 (2)
  431   140         117.7568721509        3204.3273960828      A1        A1 (1)
  432   141         123.3478635997        3356.4660079832      A1        A1 (1)
  433   270         123.6252513314        3364.0141119006      B1        B1 (2)
  434   142         123.6332750232        3364.2324476535      A1        A1 (1)
  435   143         198.6066480757        5404.3616465762      A1        A1 (1)
  436   455         198.6175032835        5404.6570317969      A2        A2 (4)
  437   373         198.9149087742        5412.7498466305      B2        B2 (3)
  438   271         199.0016651227        5415.1106068928      B1        B1 (2)
  439   144         199.2619544855        5422.1934405383      A1        A1 (1)
  440   145         216.7311730411        5897.5550443525      A1        A1 (1)
  441   374         225.1532961948        6126.7326665311      B2        B2 (3)
  442   272         225.3090452377        6130.9708134506      B1        B1 (2)
  443   146         225.4234896298        6134.0850036811      A1        A1 (1)
  444   273         225.7144332776        6142.0019828312      B1        B1 (2)
  445   147         226.0752025808        6151.8190146577      A1        A1 (1)
  446   375         226.2219217904        6155.8114473236      B2        B2 (3)
  447   456         226.3112691580        6158.2427127999      A2        A2 (4)
  448   274         226.6045808976        6166.2241310011      B1        B1 (2)
  449   148         226.6131726854        6166.4579254341      A1        A1 (1)
  450   376         395.3934580840       10759.2029817757      B2        B2 (3)
  451   275         395.4487640403       10760.7079333556      B1        B1 (2)
  452   149         396.1238248695       10779.0772723983      A1        A1 (1)
  453   150         509.6430420047       13868.0922131320      A1        A1 (1)
  454   276         509.9641746131       13876.8306756628      B1        B1 (2)
  455   151         509.9906692876       13877.5516324086      A1        A1 (1)
  456   152         895.5521520547       24369.2129642545      A1        A1 (1)


  VSCF finished.

 @CHECKOUT-I, Total execution time (CPU/WALL):       412.25/     202.17 seconds.
--executable xvscf finished with status     0 in      202.20 seconds (walltime).
 --invoking executable--
/home/besselman/CFOUR_18/cfour18/bin/xvtran
 @GETMEM-I,  Allocated  183105 MB of main memory.
  Partial RHF integral transformation
  Transformation of IIII integrals :
  1 pass through the AO integral file was required.
    89541240 AO integrals were read.
    18027970 MO integrals were written to HF2.
  Transformation of IIJJ integrals :
  1 pass through the AO integral file was required.
   210789754 AO integrals were read.
    34204360 MO integrals were written to HF2.
  Transformation of IJIJ integrals :
  1 pass through the AO integral file was required.
   405155204 AO integrals were read.
    67528499 MO integrals were written to HF2.
  Transformation of IJKL integrals :
  1 pass through the AO integral file was required.
   351200147 AO integrals were read.
    51006720 MO integrals were written to HF2.
  Summary of active molecular orbitals: 
------------------------------------------------------------------------
 
  Index      Eigenvalue    Symmetry    Index      Eigenvalue    Symmetry
------------------------------------------------------------------------
     1       -20.5663683        1       229         8.6625536        2
     2       -11.3494469        1       230         8.8072455        2
     3       -11.2556561        1       231         9.0207770        2
     4        -1.4011956        1       232         9.1508048        2
     5        -1.1530049        1       233         9.3168724        2
     6        -0.7601322        1       234         9.6144650        2
     7        -0.6726814        1       235         9.6876629        2
     8        -0.4666307        1       236         9.7206180        2
     9       -11.2551755        2       237         9.9104905        2
    10        -0.8672266        2       238        10.3700438        2
    11        -0.6119944        2       239        10.5054300        2
    12        -0.3903633        2       240        10.6117691        2
    13        -0.6781349        3       241        10.9704048        2
    14        -0.5179870        3       242        11.5169124        2
    15        -0.5535259        4       243        11.5829078        2
    16         0.1099587        1       244        12.6929452        2
    17         0.1915256        1       245        13.9734225        2
    18         0.2494887        1       246        14.5637644        2
    19         0.2670631        1       247        19.4626055        2
    20         0.4278855        1       248        20.1542619        2
    21         0.4676040        1       249        21.5653113        2
    22         0.4803882        1       250        27.4200049        2
    23         0.5128293        1       251        27.5401023        2
    24         0.5947175        1       252        27.6936746        2
    25         0.7106633        1       253        27.8239220        2
    26         0.7797614        1       254        33.6594458        2
    27         0.8364139        1       255        37.5654104        2
    28         0.8605836        1       256        47.8350784        2
    29         0.9695136        1       257        66.9169341        2
    30         1.0621315        1       258        67.4303633        2
    31         1.1035512        1       259        68.5324816        2
    32         1.1417067        1       260        98.6982673        2
    33         1.2161195        1       261        98.7674093        2
    34         1.3046333        1       262        98.8096312        2
    35         1.5188345        1       263        98.8328422        2
    36         1.5423530        1       264        98.8383215        2
    37         1.5590249        1       265        98.8789666        2
    38         1.7617830        1       266       103.3538514        2
    39         1.8744464        1       267       103.4464898        2
    40         1.9089279        1       268       115.7089062        2
    41         1.9117736        1       269       115.7622812        2
    42         1.9846885        1       270       115.8398493        2
    43         2.0605131        1       271       115.8553245        2
    44         2.2430042        1       272       116.9376548        2
    45         2.3726407        1       273       123.6252513        2
    46         2.4502620        1       274       199.0016651        2
    47         2.5336470        1       275       225.3090452        2
    48         2.5932489        1       276       225.7144333        2
    49         2.6856661        1       277       226.6045809        2
    50         2.7352871        1       278       395.4487640        2
    51         2.8913911        1       279       509.9641746        2
    52         3.0285994        1       280         0.1117341        3
    53         3.0784683        1       281         0.1685140        3
    54         3.1538649        1       282         0.3434887        3
    55         3.2701005        1       283         0.4024574        3
    56         3.3467589        1       284         0.4711520        3
    57         3.5557886        1       285         0.6265944        3
    58         3.6319008        1       286         0.7427127        3
    59         3.7541410        1       287         0.8425852        3
    60         3.8026201        1       288         0.9881859        3
    61         3.9416074        1       289         1.0615683        3
    62         4.0057672        1       290         1.0967801        3
    63         4.2407934        1       291         1.1464534        3
    64         4.3570765        1       292         1.4927556        3
    65         4.5104317        1       293         1.6719820        3
    66         4.7722963        1       294         1.7641949        3
    67         5.0252135        1       295         1.8252678        3
    68         5.1667813        1       296         2.0150366        3
    69         5.2808573        1       297         2.0526257        3
    70         5.4226547        1       298         2.1131069        3
    71         5.5283504        1       299         2.1954690        3
    72         5.6997847        1       300         2.3230927        3
    73         5.7716170        1       301         2.3972736        3
    74         6.0556099        1       302         2.6125129        3
    75         6.1283406        1       303         2.6698108        3
    76         6.2873847        1       304         2.7595222        3
    77         6.3442554        1       305         2.9409296        3
    78         6.4121702        1       306         3.1847688        3
    79         6.4536160        1       307         3.2194511        3
    80         6.5674918        1       308         3.3189375        3
    81         6.6591205        1       309         3.5352755        3
    82         6.8273139        1       310         3.6831108        3
    83         6.9315848        1       311         3.7421266        3
    84         6.9557669        1       312         3.9131239        3
    85         7.1400153        1       313         4.1402062        3
    86         7.3712244        1       314         4.5217954        3
    87         7.6012204        1       315         4.8193148        3
    88         7.6190654        1       316         5.2971070        3
    89         7.7696613        1       317         5.4304575        3
    90         7.8531537        1       318         5.4950014        3
    91         7.9759055        1       319         5.5856293        3
    92         8.0930007        1       320         5.7502968        3
    93         8.3416025        1       321         5.8306702        3
    94         8.4775044        1       322         6.0716627        3
    95         8.5679233        1       323         6.1460258        3
    96         8.6894580        1       324         6.2864333        3
    97         8.8566563        1       325         6.4410445        3
    98         8.9973624        1       326         6.4954464        3
    99         9.0946919        1       327         6.5192393        3
   100         9.2267118        1       328         6.6501142        3
   101         9.3752672        1       329         6.7063747        3
   102         9.5279096        1       330         6.9548527        3
   103        10.0356318        1       331         7.1034923        3
   104        10.1766466        1       332         7.4669598        3
   105        10.3053392        1       333         7.6406019        3
   106        10.6756045        1       334         7.9260705        3
   107        10.7462175        1       335         8.0292214        3
   108        10.9794455        1       336         8.1327673        3
   109        11.1173409        1       337         8.4388561        3
   110        11.5071345        1       338         8.5722089        3
   111        12.0044845        1       339         8.5925019        3
   112        12.7223252        1       340         8.8703519        3
   113        13.1551264        1       341         8.9625263        3
   114        13.9282483        1       342         9.2613957        3
   115        15.3577910        1       343         9.5034678        3
   116        17.9982324        1       344         9.7435800        3
   117        19.6265115        1       345         9.8896706        3
   118        20.6366744        1       346        10.3059981        3
   119        21.6041235        1       347        10.4449239        3
   120        26.7144005        1       348        10.9432468        3
   121        27.3045599        1       349        11.1298400        3
   122        27.3927554        1       350        11.5689187        3
   123        27.5981163        1       351        12.4614406        3
   124        28.1887660        1       352        12.6917832        3
   125        34.6587238        1       353        14.1763073        3
   126        37.2815159        1       354        19.2697539        3
   127        37.5725861        1       355        21.0267297        3
   128        47.0936651        1       356        26.7858496        3
   129        48.3555493        1       357        27.0795709        3
   130        64.2466878        1       358        27.8347020        3
   131        67.0486336        1       359        33.5657318        3
   132        67.8297399        1       360        47.6711665        3
   133        68.5385053        1       361        66.7362437        3
   134        98.7153598        1       362        68.0272635        3
   135        98.7862175        1       363        98.6970469        3
   136        98.8208475        1       364        98.7434077        3
   137        98.8293299        1       365        98.8346789        3
   138        98.8335771        1       366        98.8372829        3
   139        98.8782854        1       367        98.8602292        3
   140       103.3830590        1       368       103.3534770        3
   141       103.4699555        1       369       103.4131569        3
   142       115.2763823        1       370       115.3627629        3
   143       115.6196263        1       371       115.4839771        3
   144       115.6628105        1       372       115.8958969        3
   145       115.7825244        1       373       116.8618837        3
   146       116.0331770        1       374       198.9149088        3
   147       117.7568722        1       375       225.1532962        3
   148       123.3478636        1       376       226.2219218        3
   149       123.6332750        1       377       395.3934581        3
   150       198.6066481        1       378         0.1933885        4
   151       199.2619545        1       379         0.3998897        4
   152       216.7311730        1       380         0.5499693        4
   153       225.4234896        1       381         0.7613880        4
   154       226.0752026        1       382         0.8191682        4
   155       226.6131727        1       383         0.9084549        4
   156       396.1238249        1       384         1.1402533        4
   157       509.6430420        1       385         1.1470967        4
   158       509.9906693        1       386         1.2828085        4
   159       895.5521521        1       387         1.5897419        4
   160         0.1347257        2       388         1.6980076        4
   161         0.2365820        2       389         1.9792685        4
   162         0.2950489        2       390         2.0228693        4
   163         0.3609065        2       391         2.1926379        4
   164         0.4371943        2       392         2.2574575        4
   165         0.4865002        2       393         2.3590827        4
   166         0.5489381        2       394         2.4242580        4
   167         0.6753466        2       395         2.6549080        4
   168         0.7972613        2       396         2.6848459        4
   169         0.8828033        2       397         2.8661999        4
   170         0.9177170        2       398         3.0576284        4
   171         0.9925724        2       399         3.4090406        4
   172         1.0599311        2       400         3.5837683        4
   173         1.1637872        2       401         3.6187207        4
   174         1.1842891        2       402         3.8511919        4
   175         1.2828277        2       403         3.9768771        4
   176         1.6404216        2       404         4.3585860        4
   177         1.7343228        2       405         4.4265066        4
   178         1.8931910        2       406         4.4551236        4
   179         1.9284095        2       407         5.2530407        4
   180         1.9966871        2       408         5.5559967        4
   181         2.1000385        2       409         5.7597967        4
   182         2.1698846        2       410         5.9811526        4
   183         2.2272961        2       411         6.0446321        4
   184         2.3706877        2       412         6.1808790        4
   185         2.4826850        2       413         6.3322406        4
   186         2.4922637        2       414         6.4058301        4
   187         2.6598533        2       415         6.6244948        4
   188         2.8549557        2       416         6.6797354        4
   189         2.8949616        2       417         6.6990064        4
   190         3.0900435        2       418         6.8708613        4
   191         3.1248249        2       419         6.9750176        4
   192         3.1861422        2       420         7.0969433        4
   193         3.2750250        2       421         7.5779814        4
   194         3.4853866        2       422         7.7605471        4
   195         3.5142085        2       423         7.8846923        4
   196         3.6229914        2       424         7.9924508        4
   197         3.7594136        2       425         8.2767138        4
   198         3.9453236        2       426         8.3861147        4
   199         3.9788771        2       427         8.6801293        4
   200         4.1411615        2       428         8.7694779        4
   201         4.2060712        2       429         9.0936822        4
   202         4.5923970        2       430         9.2821758        4
   203         5.1604094        2       431         9.3751191        4
   204         5.3984929        2       432         9.4399422        4
   205         5.5096774        2       433         9.8912834        4
   206         5.8287703        2       434        10.3974330        4
   207         5.8598890        2       435        10.4785897        4
   208         6.1119641        2       436        10.8090779        4
   209         6.1935987        2       437        11.1819761        4
   210         6.2696238        2       438        12.0130101        4
   211         6.3300862        2       439        12.7342468        4
   212         6.3638261        2       440        12.7826117        4
   213         6.4630157        2       441        21.1938641        4
   214         6.5396764        2       442        26.7155489        4
   215         6.6470646        2       443        26.9738439        4
   216         6.9044960        2       444        28.0382576        4
   217         6.9516629        2       445        47.1131764        4
   218         7.0668498        2       446        68.1432840        4
   219         7.1823970        2       447        98.7181429        4
   220         7.3496248        2       448        98.8355403        4
   221         7.6476497        2       449        98.8390120        4
   222         7.8753731        2       450        98.8575691        4
   223         7.8998967        2       451       103.3867930        4
   224         7.9843844        2       452       115.2861796        4
   225         8.1169014        2       453       115.4577760        4
   226         8.2162274        2       454       116.0044574        4
   227         8.3997646        2       455       198.6175033        4
   228         8.5550682        2       456       226.3112692        4
------------------------------------------------------------------------
 @CHECKOUT-I, Total execution time (CPU/WALL):       318.32/     101.54 seconds.
--executable xvtran finished with status     0 in      101.57 seconds (walltime).
 --invoking executable--
/home/besselman/CFOUR_18/cfour18/bin/xintprc
 @GETMEM-I,  Allocated  183105 MB of main memory.
  @GMOIAA-I, Processing MO integrals for spin case AA.
  @GMOIAA-I, Generation of integral list completed.
                      TYPE                NUMBER
                      ----               --------
                      PPPP                     0
                      PPPH             162022525
                      PPHH               5555528
                      PHPH               2978314
                      PHHH                208966
                      HHHH                  2216

                     TOTAL             170767549

  @FORMT2-I, Second-order MP correlation energies:
            ------------------------------------------------
            E(SCF)                  =   -190.808397250842 a.u.
            E2(AA)                  =     -0.102509638033 a.u.
            E2(AB)                  =     -0.777826870516 a.u.
            E2(TOT)                 =     -0.982846146582 a.u.
            Total MP2 energy        =   -191.791243397424 a.u.
            ------------------------------------------------
   Largest T2 amplitudes for spin case AB:
       _       _                 _       _                 _       _
   i   j   a   b             i   j   a   b             i   j   a   b
-----------------------------------------------------------------------------
[ 14  14 280 280]-0.03902 [ 14  14 281 280]-0.03526 [ 14  14 280 281]-0.03526
[ 14  14 281 281]-0.03388 [  8   8 164 164]-0.02468 [ 14  14 285 280]-0.01973
[ 14  14 280 285]-0.01973 [ 14  14 281 285]-0.01942 [ 14  14 285 281]-0.01942
[  8   8 164 161]-0.01888 [  8   8 161 164]-0.01888 [  8   8 161 161]-0.01789
[ 13  13 280 280]-0.01758 [  7   7  31  31]-0.01703 [ 15  15 380 380]-0.01578
-----------------------------------------------------------------------------
   Norm of T2AB vector ( 11104441 symmetry allowed elements):  0.4081319360.
-----------------------------------------------------------------------------
 @CHECKOUT-I, Total execution time (CPU/WALL):        45.37/      12.28 seconds.
--executable xintprc finished with status     0 in       12.31 seconds (walltime).
 --invoking executable--
/home/besselman/CFOUR_18/cfour18/bin/xncc
 @GETMEM-I,  Allocated       7 MB of main memory.

Running with 32 threads/proc

Using DIIS to accelerate the convergence of T1 and T2
Using immediate high-order contributions
Damping factor for T3: 0.000000
Damping factor for T4: 0.000000

Using DIIS to accelerate the convergence of L1 and L2
Using immediate high-order contributions
Damping factor for L3: 0.000000
Damping factor for L4: 0.000000

Transposes are coarse-threaded

Memory limit:                178.814 GiB
Minimum memory requirement:   12.123 GiB
Compromise memory amount:     16.779 GiB
Optimal memory requirement:  227.223 GiB

List              Location   Size        Cached Hunks Est. Disk I/O
----------------- ---------- ----------- ------ ----- -------------

           T_DIIS       70:0  423.674 MiB    Yes     -    14.895 GiB
           Z_DIIS       70:1  423.674 MiB    Yes     -    24.825 GiB
          <AI|bj>         18   84.720 MiB    Yes     -     2.468 GiB
          <Ab|Ci>         30    2.408 GiB    Yes     -   316.913 GiB
          <Ab|Ij>         16   84.720 MiB    Yes     -    17.540 GiB
          <Ai|Bj>         25   84.720 MiB    Yes     -     1.655 GiB
          <Aj|bI>         21   84.720 MiB     No     -         0   B
          <Ij|Ka>         10    2.970 MiB    Yes     -   519.808 MiB
          <Ij|Kl>         13  113.070 KiB    Yes     -     1.877 MiB
            D(AB)      160:2  398.289 KiB    Yes     -    64.566 MiB
            D(AI)      160:4   14.898 KiB    Yes     -     1.688 MiB
            D(IA)      160:6   14.898 KiB    Yes     -   506.547 KiB
            D(IJ)      160:0      680   B    Yes     -    88.984 KiB
           D~(AB)      192:0  398.289 KiB    Yes     -     3.112 MiB
           D~(AI)      193:0   14.898 KiB    Yes     -    29.797 KiB
           D~(IJ)      191:0      680   B    Yes     -     5.312 KiB
            F(EA)       92:0  398.289 KiB    Yes     -    64.955 MiB
            F(EM)       93:0   14.898 KiB    Yes     -     1.382 MiB
            F(MI)       91:0      680   B    Yes     -   120.859 KiB
            G(AB)      192:2  398.289 KiB    Yes     -    18.670 MiB
         G(AI,BJ)        123   84.720 MiB     No     -         0   B
         G(AI,bj)        118   84.720 MiB    Yes     -   563.812 MiB
         G(Ab,Ij)        116   84.720 MiB    Yes     -     1.406 GiB
         G(Ai,Bc)        230    2.408 GiB    Yes     -     9.632 GiB
         G(Ai,Bj)        125   84.720 MiB    Yes     -   508.321 MiB
            G(IJ)      191:2      680   B    Yes     -    31.875 KiB
         G(Ij,Ab)        216   84.720 MiB    Yes     -   254.160 MiB
         G(Ij,Ka)        210    2.970 MiB    Yes     -   103.962 MiB
         G(Ij,Kl)        113  113.070 KiB    Yes     -     3.754 MiB
        G~(Ij,Kl)        213  113.070 KiB     No     -         0   B
         H(AI,bj)        256   84.720 MiB    Yes     -   508.321 MiB
         H(Ai,Bj)        258   84.720 MiB    Yes     -   508.321 MiB
       Lambda(AI)      190:0   14.898 KiB    Yes     -     2.284 MiB
    Lambda(Ab,Ij)        146   84.720 MiB    Yes     -    19.691 GiB
            Q(AI)      190:2   14.898 KiB    Yes     -   551.242 KiB
         Q(Ab,Ij)         82   84.720 MiB    Yes     -     4.716 GiB
            T(AI)       90:0   14.898 KiB    Yes     -     5.601 MiB
         T(Ab,Ij)         46   84.720 MiB    Yes     -    29.205 GiB
         T(Rs,Ij)        246   90.771 MiB     No     -         0   B
         W(Mn,Ij)         53  113.070 KiB    Yes     -     5.190 MiB
        W~(Ab,Ej)        130    2.408 GiB    Yes     -    65.018 GiB
        W~(EM,bj)         56   84.720 MiB    Yes     -     8.191 GiB
        W~(Em,Bj)         58   84.720 MiB    Yes     -     8.191 GiB
        W~(Ij,Mb)        110    2.970 MiB    Yes     -    80.199 MiB
       W~~(Ab,Ej)        169    2.408 GiB    Yes     -    38.529 GiB
       W~~(EM,bj)         76   84.720 MiB    Yes     -   677.761 MiB
       W~~(Em,Bj)         78   84.720 MiB    Yes     -   677.761 MiB
       W~~(Ij,Mb)        165    2.970 MiB    Yes     -    47.525 MiB
            Z(AI)       90:2   14.898 KiB    Yes     -     6.111 MiB
         Z(Ab,Ij)         63   84.720 MiB    Yes     -    37.231 GiB
         Z(Rs,Ij)        263   90.771 MiB     No     -         0   B
       T(abc,ijk)          -  106.468 GiB     No     2         0   B
       Z(abc,ijk)          -  106.468 GiB     No     2         0   B

Simulation and memory analysis took 7.318 seconds

MP2 correlation energy:  -0.982846146581899

Non-iterative calculation of MP2 took 5.169 cpu seconds and 0.162 walltime seconds at 6.206 Gflops/sec

Total MP2 energy: -191.791243397424125

Beginning iterative solution of CCSD equations:

It.  Correlation Energy T1 Residual T2 Residual CPU Time (s) Walltime (s)
-------------------------------------------------------------------------
  1  -0.974077119914851 2.04870e-02 2.77235e-03     1173.654       43.908
  2  -0.998885535600044 3.74031e-03 7.40447e-03     1051.791       41.909
  3  -0.997132406869460 5.09431e-03 1.36086e-03      931.105       35.735
  4  -0.999300068815023 6.92196e-04 8.71645e-04      951.742       36.867
  5  -0.999738112159531 8.25143e-04 3.15406e-04      947.201       36.408

   A    I                     A    I                     A    I                  
-------------------------- -------------------------- -------------------------- 
  17    9 -0.0241421667241   64   13  0.0138221017226   37   15 -0.0090993765884 
  17   13 -0.0237371693999   35   11 -0.0109971794100   22   15 -0.0090414508641 
  26   13  0.0161816945011   27   15 -0.0107124788701   25   15 -0.0087723832183 
  19    9 -0.0155973257128   26    9  0.0099324655308   35   15 -0.0084606435681 
  19   13 -0.0149714120035   31   15 -0.0093588879140   27   11 -0.0077505865502 

   A    B    I    J                     A    B    I    J                  
------------------------------------ ------------------------------------ 
  17   17   13   13 -0.0473661470282   22   31   14   14 -0.0227457077113 
  19   17   13   13 -0.0421572955064   40   19   13   13 -0.0225394254591 
  17   19   13   13 -0.0421572955064   19   40   13   13 -0.0225394254591 
  19   19   13   13 -0.0394080003314   22   22   14   14 -0.0208218725065 
  31   31   14   14 -0.0287464603925   38   38   12   12 -0.0183921233301 
  40   17   13   13 -0.0236868825205   61   61   10   10 -0.0176806478369 
  17   40   13   13 -0.0236868825205   17   17    9    9 -0.0174594176000 
  31   22   14   14 -0.0227457077113 

It.  Correlation Energy T1 Residual T2 Residual CPU Time (s) Walltime (s)
-------------------------------------------------------------------------
  6  -0.999745818752885 2.21186e-04 7.95317e-05      930.681       35.890
  7  -0.999749908008837 9.38620e-05 1.25272e-05      917.569       36.002
  8  -0.999753218129451 4.40736e-05 1.07596e-05      923.428       35.826
  9  -0.999748282445976 1.23405e-05 2.34556e-06      931.712       36.187
 10  -0.999750330452208 4.10307e-06 9.07044e-07     1233.830       45.979

   A    I                     A    I                     A    I                  
-------------------------- -------------------------- -------------------------- 
  17   13 -0.0243098525796   64   13  0.0138432454553   22   15 -0.0092358126093 
  17    9 -0.0242708517818   35   11 -0.0109532221668   37   15 -0.0090269403742 
  26   13  0.0164138709360   27   15 -0.0106530640569   25   15 -0.0087735595007 
  19    9 -0.0157122057166   26    9  0.0099775360488   35   15 -0.0084300990100 
  19   13 -0.0152993340323   31   15 -0.0094804944025   27   11 -0.0076668870423 

   A    B    I    J                     A    B    I    J                  
------------------------------------ ------------------------------------ 
  17   17   13   13 -0.0475739706086   22   31   14   14 -0.0227165448884 
  19   17   13   13 -0.0422950212128   40   19   13   13 -0.0225637421306 
  17   19   13   13 -0.0422950212128   19   40   13   13 -0.0225637421306 
  19   19   13   13 -0.0394941057582   22   22   14   14 -0.0207978662978 
  31   31   14   14 -0.0287139973861   38   38   12   12 -0.0183801287795 
  40   17   13   13 -0.0237426713815   61   61   10   10 -0.0176731435924 
  17   40   13   13 -0.0237426713815   17   17    9    9 -0.0174364425232 
  31   22   14   14 -0.0227165448884 

It.  Correlation Energy T1 Residual T2 Residual CPU Time (s) Walltime (s)
-------------------------------------------------------------------------
 11  -0.999750298357239 2.04110e-06 3.96358e-07     1208.109       44.817
 12  -0.999750398054713 6.97634e-07 2.30746e-07      954.988       36.732
 13  -0.999750515480744 3.43677e-07 1.22271e-07      923.241       36.056
 14  -0.999750545730279 6.66658e-08 4.67741e-08      942.588       36.366
 15  -0.999750551147155 2.32217e-08 1.17876e-08      940.832       36.323

   A    I                     A    I                     A    I                  
-------------------------- -------------------------- -------------------------- 
  17   13 -0.0243137150755   64   13  0.0138433970680   22   15 -0.0092363692858 
  17    9 -0.0242698835317   35   11 -0.0109530894905   37   15 -0.0090259739813 
  26   13  0.0164148547089   27   15 -0.0106529763992   25   15 -0.0087727970766 
  19    9 -0.0157115139413   26    9  0.0099773938269   35   15 -0.0084283952873 
  19   13 -0.0153024545087   31   15 -0.0094807594728   27   11 -0.0076667687431 

   A    B    I    J                     A    B    I    J                  
------------------------------------ ------------------------------------ 
  17   17   13   13 -0.0475750766772   22   31   14   14 -0.0227168595712 
  19   17   13   13 -0.0422960184111   19   40   13   13 -0.0225641638171 
  17   19   13   13 -0.0422960184111   40   19   13   13 -0.0225641638171 
  19   19   13   13 -0.0394949987035   22   22   14   14 -0.0207981495305 
  31   31   14   14 -0.0287143568670   38   38   12   12 -0.0183803489986 
  40   17   13   13 -0.0237431311628   61   61   10   10 -0.0176732266825 
  17   40   13   13 -0.0237431311628   17   17    9    9 -0.0174366845957 
  31   22   14   14 -0.0227168595712 

It.  Correlation Energy T1 Residual T2 Residual CPU Time (s) Walltime (s)
-------------------------------------------------------------------------
 16  -0.999750554570216 1.70336e-08 6.27124e-09      938.390       36.568
 17  -0.999750553673448 6.70012e-09 1.63347e-09      929.210       35.953
 18  -0.999750553795775 1.44893e-09 3.57089e-10      930.185       36.054
 19  -0.999750553564231 1.43162e-09 1.56821e-10      944.824       36.789
 20  -0.999750553533917 3.21524e-10 8.07795e-11      934.018       36.116

   A    I                     A    I                     A    I                  
-------------------------- -------------------------- -------------------------- 
  17   13 -0.0243137508837   64   13  0.0138433973649   22   15 -0.0092363590110 
  17    9 -0.0242698811531   35   11 -0.0109530845053   37   15 -0.0090259785019 
  26   13  0.0164148682143   27   15 -0.0106529784949   25   15 -0.0087728018030 
  19    9 -0.0157115144173   26    9  0.0099773942032   35   15 -0.0084283813513 
  19   13 -0.0153024730902   31   15 -0.0094807639614   27   11 -0.0076667665809 

   A    B    I    J                     A    B    I    J                  
------------------------------------ ------------------------------------ 
  17   17   13   13 -0.0475750906774   22   31   14   14 -0.0227168577383 
  19   17   13   13 -0.0422960279395   19   40   13   13 -0.0225641664020 
  17   19   13   13 -0.0422960279395   40   19   13   13 -0.0225641664020 
  19   19   13   13 -0.0394950054048   22   22   14   14 -0.0207981486504 
  31   31   14   14 -0.0287143545432   38   38   12   12 -0.0183803475196 
  40   17   13   13 -0.0237431359183   61   61   10   10 -0.0176732262764 
  17   40   13   13 -0.0237431359183   17   17    9    9 -0.0174366838050 
  31   22   14   14 -0.0227168577383 

It.  Correlation Energy T1 Residual T2 Residual CPU Time (s) Walltime (s)
-------------------------------------------------------------------------

CCSD iterations converged in 20 cycles and 757.262 seconds (37.863 s/it.) at 18.312 Gflops/sec

Total CCSD energy: -191.808147804376148

CCSD[T] correlation energy:  -0.040534219517268
CCSD(T) correlation energy:  -0.038737512758530

Non-iterative calculation of CCSD(T) took 25126.045 cpu seconds and 971.326 walltime seconds at 54.232 Gflops/sec

Total CCSD(T) energy: -191.846885317134678

             _
Formation of H took 26.874 seconds at 91.672 Gflops/sec

Beginning iterative solution of Lambda-CCSD equations:

It.  Correlation Energy L1 Residual L2 Residual CPU Time (s) Walltime (s)
-------------------------------------------------------------------------
  1  -1.054667861572045 1.61254e-02 1.37504e-02     1214.503       43.142
  2  -1.044208215892437 9.22072e-03 2.11667e-03     1169.832       41.549
  3  -1.044117904278223 1.33344e-03 1.44763e-03      926.598       33.678
  4  -1.044634943858428 5.76871e-04 3.36061e-04      948.683       34.311
  5  -1.044655514435757 1.78111e-04 9.64134e-05      937.170       34.008

   A    I                     A    I                     A    I                  
-------------------------- -------------------------- -------------------------- 
  17    9 -0.0157001799876   26   13  0.0123496869528   50   14  0.0067842457693 
  17   13 -0.0147298489763   25   15 -0.0083383636167   23   14  0.0065227074550 
  19    9 -0.0138322551289   31   15 -0.0079101758763   80   15 -0.0058996351952 
  22   15 -0.0129384322999   26    9  0.0076953924095   27   15 -0.0057858285553 
  64   13  0.0126480707139   35   11 -0.0071443407377   27   11 -0.0057045384172 

   A    B    I    J                     A    B    I    J                  
------------------------------------ ------------------------------------ 
  17   17   13   13 -0.0617599062683   22   31   14   14 -0.0263196116722 
  19   17   13   13 -0.0538057359296   19   40   13   13 -0.0257598478906 
  17   19   13   13 -0.0538057359296   40   19   13   13 -0.0257598478906 
  19   19   13   13 -0.0490439052997   22   22   14   14 -0.0248914335733 
  31   31   14   14 -0.0325803457221   17   17    9    9 -0.0203854375181 
  40   17   13   13 -0.0275373138319   38   38   12   12 -0.0194722730269 
  17   40   13   13 -0.0275373138319   61   61   10   10 -0.0188684257573 
  31   22   14   14 -0.0263196116722 

It.  Correlation Energy L1 Residual L2 Residual CPU Time (s) Walltime (s)
-------------------------------------------------------------------------
  6  -1.044636289542211 1.19788e-04 1.50206e-05      914.796       33.320
  7  -1.044652545360096 3.03006e-05 6.06825e-06      932.672       33.840
  8  -1.044646399192319 1.84403e-05 2.82885e-06      917.955       33.400
  9  -1.044646331544921 5.23426e-06 9.44305e-07      941.579       34.122
 10  -1.044646353178349 2.60166e-06 3.67095e-07      938.655       34.059

   A    I                     A    I                     A    I                  
-------------------------- -------------------------- -------------------------- 
  17    9 -0.0157905781938   26   13  0.0124067955571   50   14  0.0067883776514 
  17   13 -0.0148433628072   25   15 -0.0083781486972   23   14  0.0065323638295 
  19    9 -0.0138898419343   31   15 -0.0080515100550   80   15 -0.0059007331967 
  22   15 -0.0131821009919   26    9  0.0077243026628   27   15 -0.0058244575522 
  64   13  0.0126606730859   35   11 -0.0071499596064   27   11 -0.0056871877909 

   A    B    I    J                     A    B    I    J                  
------------------------------------ ------------------------------------ 
  17   17   13   13 -0.0618066590337   22   31   14   14 -0.0263032153118 
  19   17   13   13 -0.0538426258931   19   40   13   13 -0.0257722968778 
  17   19   13   13 -0.0538426258931   40   19   13   13 -0.0257722968778 
  19   19   13   13 -0.0490679082114   22   22   14   14 -0.0248744096436 
  31   31   14   14 -0.0325662763960   17   17    9    9 -0.0203793981461 
  40   17   13   13 -0.0275598838040   38   38   12   12 -0.0194698355276 
  17   40   13   13 -0.0275598838040   61   61   10   10 -0.0188674501762 
  31   22   14   14 -0.0263032153118 

It.  Correlation Energy L1 Residual L2 Residual CPU Time (s) Walltime (s)
-------------------------------------------------------------------------
 11  -1.044646281810918 1.01370e-06 1.46610e-07      935.103       33.977
 12  -1.044646332248683 3.37638e-07 7.28715e-08      923.464       33.633
 13  -1.044646365664919 1.33526e-07 4.17783e-08      935.339       33.962
 14  -1.044646362571058 5.75540e-08 1.04469e-08      936.717       33.963
 15  -1.044646365452241 1.44561e-08 3.29038e-09      931.653       33.828

   A    I                     A    I                     A    I                  
-------------------------- -------------------------- -------------------------- 
  17    9 -0.0157897664121   26   13  0.0124062219733   50   14  0.0067884655752 
  17   13 -0.0148426659077   25   15 -0.0083782022392   23   14  0.0065327792712 
  19    9 -0.0138895760061   31   15 -0.0080522836395   80   15 -0.0059007939571 
  22   15 -0.0131834759075   26    9  0.0077240966639   27   15 -0.0058246611698 
  64   13  0.0126606728333   35   11 -0.0071499289008   27   11 -0.0056872760052 

   A    B    I    J                     A    B    I    J                  
------------------------------------ ------------------------------------ 
  17   17   13   13 -0.0618067313158   22   31   14   14 -0.0263032514139 
  19   17   13   13 -0.0538427353535   19   40   13   13 -0.0257723546688 
  17   19   13   13 -0.0538427353535   40   19   13   13 -0.0257723546688 
  19   19   13   13 -0.0490680819650   22   22   14   14 -0.0248744485462 
  31   31   14   14 -0.0325662842885   17   17    9    9 -0.0203795328559 
  40   17   13   13 -0.0275599068467   38   38   12   12 -0.0194698696928 
  17   40   13   13 -0.0275599068467   61   61   10   10 -0.0188674727006 
  31   22   14   14 -0.0263032514139 

It.  Correlation Energy L1 Residual L2 Residual CPU Time (s) Walltime (s)
-------------------------------------------------------------------------
 16  -1.044646366374026 1.24258e-08 2.01934e-09      931.801       33.852
 17  -1.044646365706646 4.30279e-09 7.02611e-10      942.649       34.170

Lambda-CCSD iterations converged in 17 cycles and 594.647 seconds (34.979 s/it.) at 18.881 Gflops/sec

 @CHECKOUT-I, Total execution time (CPU/WALL):     62468.69/    2394.06 seconds.
norm of D(AI): 0.063020513524728
norm of D(IA): 0.052046189557472
norm of D(AB): 0.060876133183518
norm of D(IJ): 0.086939671047216
E(AB): 0.691471794185634
E(IJ): 0.440676457661947
E(1e): 1.132148251847581
norm of G(Ab,Ij): 0.422327471760934
norm of G(Ij,Ab): 0.478732484339459
E(Ab,Ij): -2.012770369073281
norm of G(Ij,Kl): 0.044368065142137
E(Ij,Kl): 0.158888949334601
norm of G(Ai,Bc): 0.011475155399348
norm of G(Ab,Ci): 0.015879037046161
E(Ab,Ci): -0.079331603397237
norm of G(Ij,Ka): 0.008660141489488
norm of G(Ia,Jk): 0.011339581781224
E(Ia,Jk): -0.017792321838879
norm of G(AI,bj): 0.050997188130951
norm of G(Ai,Bj): 0.035051686525885
E(Ai,Bj): -0.446402865321033
E1: -0.258966525946690
E2: -0.280169814020184
E3: 0.092733474645841
E(tot): -1.265259958448248

Formation of one- and two-particle density
matrices took 24.127 seconds at 110.015 Gflops/sec

--executable xncc finished with status     0 in     2394.13 seconds (walltime).
 --invoking executable--
/home/besselman/CFOUR_18/cfour18/bin/xdens
 @GETMEM-I,  Allocated  183105 MB of main memory.
  CCSD(T) density and intermediates are calculated.
  The perturbed orbitals are chosen canonical.
  Direct algorithm used for all contributions involving G(AB,CD).
  local is set to  F
  local is set to  F
  local is set to 4 F
  local is set to  F
  local is set to 5 F
  local is set to 6 F
  local is set to 7 F T
  local5 is set to  F
  local is set to  F
  W(abef) AB contribution =  0.3460646821 a.u.
  W(abef) AB contribution =  0.3645148394 a.u.
  local is set to 12 F
                     1                     1
                     2                     2
                     3                     3
                     4                     4
  processed               89541240  ao basis integrals from 
                 21861  buffers.
  processed              405155204  ao basis integrals from 
                 98915  buffers.
  processed              210789754  ao basis integrals from 
                 51463  buffers.
  processed              351200147  ao basis integrals from 
                 85743  buffers.
 ITERM.tmp does not exsit!
 skip reading
  The iterative expansion of D(ai) converged after  20 iterations.
  local is set to 12 F
  ----------------------------------------------------------------------
                 Natural orbital occupation numbers
  ----------------------------------------------------------------------
  1.99885  1.99806  1.99805  1.99804  1.97895  1.97231  1.96549  1.95754
  1.95743  1.95406  1.95092  1.95087  1.93297  1.93066  1.91521  0.07570
  0.05023  0.03837  0.03321  0.02440  0.02338  0.02144  0.02123  0.02080
  0.01372  0.01362  0.01217  0.01201  0.01078  0.01059  0.01034  0.00986
  0.00947  0.00787  0.00708  0.00665  0.00638  0.00621  0.00612  0.00482
  0.00471  0.00433  0.00412  0.00370  0.00287  0.00242  0.00242  0.00228
  0.00205  0.00203  0.00200  0.00196  0.00189  0.00185  0.00164  0.00145
  0.00142  0.00133  0.00124  0.00118  0.00110  0.00105  0.00103  0.00099
  0.00097  0.00095  0.00090  0.00088  0.00081  0.00080  0.00078  0.00074
  0.00067  0.00067  0.00066  0.00061  0.00061  0.00061  0.00059  0.00059
  0.00057  0.00055  0.00054  0.00053  0.00052  0.00052  0.00049  0.00046
  0.00045  0.00045  0.00044  0.00043  0.00042  0.00041  0.00037  0.00035
  0.00035  0.00035  0.00035  0.00032  0.00030  0.00030  0.00029  0.00029
  0.00027  0.00026  0.00025  0.00024  0.00023  0.00023  0.00023  0.00022
  0.00022  0.00022  0.00021  0.00020  0.00020  0.00019  0.00019  0.00019
  0.00018  0.00018  0.00018  0.00016  0.00015  0.00015  0.00014  0.00014
  0.00014  0.00014  0.00013  0.00013  0.00013  0.00012  0.00012  0.00012
  0.00011  0.00011  0.00010  0.00010  0.00010  0.00010  0.00009  0.00009
  0.00009  0.00009  0.00009  0.00008  0.00008  0.00008  0.00007  0.00007
  0.00007  0.00007  0.00007  0.00007  0.00007  0.00006  0.00006  0.00006
  0.00006  0.00006  0.00006  0.00006  0.00006  0.00006  0.00005  0.00005
  0.00005  0.00005  0.00005  0.00005  0.00005  0.00005  0.00005  0.00005
  0.00005  0.00004  0.00004  0.00004  0.00004  0.00004  0.00004  0.00004
  0.00004  0.00004  0.00004  0.00004  0.00004  0.00004  0.00003  0.00003
  0.00003  0.00003  0.00003  0.00003  0.00003  0.00003  0.00003  0.00003
  0.00003  0.00003  0.00003  0.00003  0.00003  0.00003  0.00003  0.00003
  0.00003  0.00003  0.00002  0.00002  0.00002  0.00002  0.00002  0.00002
  0.00002  0.00002  0.00002  0.00002  0.00002  0.00002  0.00002  0.00002
  0.00002  0.00002  0.00002  0.00002  0.00002  0.00002  0.00002  0.00002
  0.00002  0.00002  0.00002  0.00002  0.00002  0.00002  0.00002  0.00002
  0.00001  0.00001  0.00001  0.00001  0.00001  0.00001  0.00001  0.00001
  0.00001  0.00001  0.00001  0.00001  0.00001  0.00001  0.00001  0.00001
  0.00001  0.00001  0.00001  0.00001  0.00001  0.00001  0.00001  0.00001
  0.00001  0.00001  0.00001  0.00001  0.00001  0.00001  0.00001  0.00001
  0.00001  0.00001  0.00001  0.00001  0.00001  0.00001  0.00001  0.00001
  0.00001  0.00001  0.00001  0.00001  0.00001  0.00001  0.00001  0.00001
  0.00001  0.00001  0.00001  0.00001  0.00001  0.00001  0.00001  0.00001
  0.00001  0.00001  0.00001  0.00001  0.00001  0.00001  0.00001  0.00000
  0.00000  0.00000  0.00000  0.00000  0.00000  0.00000  0.00000  0.00000
  0.00000  0.00000  0.00000  0.00000  0.00000  0.00000  0.00000  0.00000
  0.00000  0.00000  0.00000  0.00000  0.00000  0.00000  0.00000  0.00000
  0.00000  0.00000  0.00000  0.00000  0.00000  0.00000  0.00000  0.00000
  0.00000  0.00000  0.00000  0.00000  0.00000  0.00000  0.00000  0.00000
  0.00000  0.00000  0.00000  0.00000  0.00000  0.00000  0.00000  0.00000
  0.00000  0.00000  0.00000  0.00000  0.00000  0.00000  0.00000  0.00000
  0.00000  0.00000  0.00000  0.00000  0.00000  0.00000  0.00000  0.00000
  0.00000  0.00000  0.00000  0.00000  0.00000  0.00000  0.00000  0.00000
  0.00000  0.00000  0.00000  0.00000  0.00000  0.00000  0.00000  0.00000
  0.00000  0.00000  0.00000  0.00000  0.00000  0.00000  0.00000  0.00000
  0.00000  0.00000  0.00000  0.00000  0.00000  0.00000  0.00000  0.00000
  0.00000  0.00000  0.00000  0.00000  0.00000  0.00000  0.00000  0.00000
  0.00000  0.00000  0.00000  0.00000  0.00000  0.00000  0.00000  0.00000
  0.00000  0.00000  0.00000  0.00000  0.00000  0.00000  0.00000  0.00000
  0.00000  0.00000  0.00000  0.00000  0.00000  0.00000  0.00000  0.00000
  0.00000  0.00000  0.00000  0.00000  0.00000  0.00000  0.00000  0.00000
  0.00000  0.00000  0.00000  0.00000  0.00000  0.00000  0.00000  0.00000
  0.00000  0.00000  0.00000  0.00000  0.00000  0.00000  0.00000  0.00000
  Trace of density matrix :  30.0000000000.
  ----------------------------------------------------------------------
  Density calculation successfully completed.
 @CHECKOUT-I, Total execution time (CPU/WALL):      1507.27/     658.08 seconds.
--executable xdens finished with status     0 in      658.21 seconds (walltime).
 --invoking executable--
/home/besselman/CFOUR_18/cfour18/bin/xanti
 @GETMEM-I,  Allocated  183105 MB of main memory.
 CCSD(T) MO gammas will be sorted to Mulliken order.
 @CHECKOUT-I, Total execution time (CPU/WALL):      2344.20/     102.46 seconds.
--executable xanti finished with status     0 in      102.50 seconds (walltime).
 --invoking executable--
/home/besselman/CFOUR_18/cfour18/bin/xbcktrn
 @GETMEM-I,  Allocated  183105 MB of main memory.
 @CHECKOUT-I, Total execution time (CPU/WALL):      3371.38/     135.23 seconds.
--executable xbcktrn finished with status     0 in      135.28 seconds (walltime).
 --invoking executable--
/home/besselman/CFOUR_18/cfour18/bin/xvdint
 @GETMEM-I,  Allocated  183105 MB of main memory.
 One- and two-electron integral derivatives are calculated
 for RHF-CC/MBPT gradients and dipole moments.
 Spherical gaussians are used.

                     Kinetic energy integral gradient
                     --------------------------------

                         O #1 z     1.3598852009
                         C #2 z    -0.5768418409
                         C #3 x    -0.1248688237
                         C #3 z    -0.3647626547
                         H #4 x    -0.7991274710
                         H #4 y    -1.4591220198
                         H #4 z    -0.4182807053


 O #1       0.0000000000            0.0000000000            1.3598852009
 C #2       0.0000000000            0.0000000000           -0.5768418409
 C #3 1    -0.0624344119            0.0000000000           -0.1823813274
 C #3 2     0.0624344119            0.0000000000           -0.1823813274
 H #4 1    -0.1997818678           -0.3647805049           -0.1045701763
 H #4 2     0.1997818678           -0.3647805049           -0.1045701763
 H #4 3    -0.1997818678            0.3647805049           -0.1045701763
 H #4 4     0.1997818678            0.3647805049           -0.1045701763


                   Nuclear attraction integral gradient
                   ------------------------------------

                         O #1 z   -33.7489953424
                         C #2 z     4.8673254095
                         C #3 x    21.4538613181
                         C #3 z    20.2107961736
                         H #4 x    14.1329568888
                         H #4 y    20.0795370550
                         H #4 z     8.6708737593


 O #1       0.0000000000            0.0000000000          -33.7489953424
 C #2       0.0000000000            0.0000000000            4.8673254095
 C #3 1    10.7269306591            0.0000000000           10.1053980868
 C #3 2   -10.7269306591            0.0000000000           10.1053980868
 H #4 1     3.5332392222            5.0198842637            2.1677184398
 H #4 2    -3.5332392222            5.0198842637            2.1677184398
 H #4 3     3.5332392222           -5.0198842637            2.1677184398
 H #4 4    -3.5332392222           -5.0198842637            2.1677184398


                      Reorthonormalization gradient
                      -----------------------------

                         O #1 z     0.5942636685
                         C #2 z    -0.3087571582
                         C #3 x     0.1079384474
                         C #3 z    -0.0153993723
                         H #4 x    -0.4482854081
                         H #4 y    -0.7760575853
                         H #4 z    -0.2701071381


 O #1       0.0000000000            0.0000000000            0.5942636685
 C #2       0.0000000000            0.0000000000           -0.3087571582
 C #3 1     0.0539692237            0.0000000000           -0.0076996861
 C #3 2    -0.0539692237            0.0000000000           -0.0076996861
 H #4 1    -0.1120713520           -0.1940143963           -0.0675267845
 H #4 2     0.1120713520           -0.1940143963           -0.0675267845
 H #4 3    -0.1120713520            0.1940143963           -0.0675267845
 H #4 4     0.1120713520            0.1940143963           -0.0675267845


                Electronic contributions to dipole moment
                -----------------------------------------

                               au             Debye

                    z     -3.52270693     -8.95382946

  Conversion factor used: 1 a.u. =   2.54174691 Debye 


 Evaluation of 1e integral derivatives required    7.95 seconds.
 Evaluation of 2el integral derivatives

                      Two-electron integral gradient
                      ------------------------------

                         O #1 z    17.7702230429
                         C #2 z    -3.4649668223
                         C #3 x    -8.5108901014
                         C #3 z    -9.8375375078
                         H #4 x    -7.6653844514
                         H #4 y   -11.2383059897
                         H #4 z    -4.4677187128


 O #1       0.0000000000            0.0000000000           17.7702230429
 C #2       0.0000000000            0.0000000000           -3.4649668223
 C #3 1    -4.2554450507            0.0000000000           -4.9187687539
 C #3 2     4.2554450507            0.0000000000           -4.9187687539
 H #4 1    -1.9163461128           -2.8095764974           -1.1169296782
 H #4 2     1.9163461128           -2.8095764974           -1.1169296782
 H #4 3    -1.9163461128            2.8095764974           -1.1169296782
 H #4 4     1.9163461128            2.8095764974           -1.1169296782


 Evaluation of 2e integral derivatives required61026.74 seconds.

                            Molecular gradient
                            ------------------

                         O #1 z    -0.0048180024
                         C #2 z     0.0006444719
                         C #3 x     0.0039029166
                         C #3 z     0.0029571858
                         H #4 x     0.0013914648
                         H #4 y     0.0021348500
                         H #4 z     0.0012163447


 O #1       0.0000000000            0.0000000000           -0.0048180024
 C #2       0.0000000000            0.0000000000            0.0006444719
 C #3 1     0.0019514583            0.0000000000            0.0014785929
 C #3 2    -0.0019514583            0.0000000000            0.0014785929
 H #4 1     0.0003478662            0.0005337125            0.0003040862
 H #4 2    -0.0003478662            0.0005337125            0.0003040862
 H #4 3     0.0003478662           -0.0005337125            0.0003040862
 H #4 4    -0.0003478662           -0.0005337125            0.0003040862


  Molecular gradient norm 0.746E-02

                           Total dipole moment
                           -------------------

                               au             Debye

                    z      1.12930135      2.87039822

  Conversion factor used: 1 a.u. =   2.54174691 Debye 


 @CHECKOUT-I, Total execution time (CPU/WALL):     61034.67/    2214.00 seconds.
--executable xvdint finished with status     0 in     2214.96 seconds (walltime).
 --invoking executable--
/home/besselman/CFOUR_18/cfour18/bin/xjoda
   JODA beginning optimization cycle #  1.
                     7                     0
 OriVec is    1.00000000000000      -6.123233995736766E-017
  0.000000000000000E+000                     1
  calling readgh 3                      0                     0
  gradient from JOBARC 
   0.000000000000000   0.000000000000000  -0.004818002365331
   0.000000000000000   0.000000000000000   0.000644471886780
   0.001951458320151   0.000000000000000   0.001478592891305
  -0.001951458320151   0.000000000000000   0.001478592891305
   0.000347866207579   0.000533712497934   0.000304086174232
  -0.000347866207579   0.000533712497934   0.000304086174232
   0.000347866207579  -0.000533712497934   0.000304086174232
  -0.000347866207579  -0.000533712497934   0.000304086174232
 
                     0
  current gradient vector 
        0.000000000000000        0.000000000000000       -0.004818002365331
        0.000000000000000        0.000000000000000        0.000644471886780
        0.001951458320151        0.000000000000000        0.001478592891305
       -0.001951458320151        0.000000000000000        0.001478592891305
        0.000347866207579        0.000533712497934        0.000304086174232
        0.000347866207579       -0.000533712497934        0.000304086174232
       -0.000347866207579       -0.000533712497934        0.000304086174232
       -0.000347866207579        0.000533712497934        0.000304086174232
   Internal coordinate energy gradients (atomic units): 
                     R                 dV/dR
 [R1   ]    2.265261323266504    0.004818002365454
 [R2   ]    2.779905266170070    0.003179625819031
 [A1   ]    2.576753637411714   -0.002939344486815
 [R2   ]    2.779905266170070    0.003179625819031
 [A1   ]    2.576753637411714   -0.002939344486815
 [D180 ]    3.141592653589793   -0.000000000000000
 [R3   ]    2.044563575411727    0.000694430902664
 [A2   ]    2.070550244924727    0.000256896363420
 [D1   ]    1.298131755738443    0.000031417018588
 [R3   ]    2.044563575411727    0.000694430902664
 [A2   ]    2.070550244924727    0.000256896363420
 [Dn1  ]   -1.298131755738443   -0.000031417018588
 [R3   ]    2.044563575411727    0.000694430902664
 [A2   ]    2.070550244924727    0.000256896363420
 [D1   ]    1.298131755738443    0.000031417018588
 [R3   ]    2.044563575411727    0.000694430902664
 [A2   ]    2.070550244924727    0.000256896363420
 [Dn1  ]   -1.298131755738442   -0.000031417018588
                     0                     0                     0 ****
   Optimization cycle  1.  Updating structure with Newton-Raphson step.
  @EFOL-I, Current internal coordinate Hessian written to FCMINT.
   There are   7 independent internal coordinates which will be optimized.
   Hessian matrix in totally symmetric symmetry coordinates: 
              R1        R2        A1        R3        A2   
  R1         1.000000  0.000000  0.000000  0.000000  0.000000
  R2         0.000000  1.000000  0.000000  0.000000  0.000000
  A1         0.000000  0.000000  0.250000  0.000000  0.000000
  R3         0.000000  0.000000  0.000000  1.000000  0.000000
  A2         0.000000  0.000000  0.000000  0.000000  0.250000
  D1         0.000000  0.000000  0.000000  0.000000  0.000000
  Dn1        0.000000  0.000000  0.000000  0.000000  0.000000
 
              D1        Dn1  
  R1         0.000000  0.000000
  R2         0.000000  0.000000
  A1         0.000000  0.000000
  R3         0.000000  0.000000
  A2         0.000000  0.000000
  D1         0.100000  0.000000
  Dn1        0.000000  0.100000
   The eigenvectors of the Hessian matrix: 
                   1         2         3         4         5
  R1         0.000000  0.000000  0.000000  0.000000  0.000000
  R2         0.000000  0.000000  0.000000  0.000000  0.000000
  A1         0.000000  0.000000  1.000000  0.000000  0.000000
  R3         0.000000  0.000000  0.000000  0.000000  1.000000
  A2         0.000000  0.000000  0.000000  1.000000  0.000000
  D1         1.000000  0.000000  0.000000  0.000000  0.000000
  Dn1        0.000000  1.000000  0.000000  0.000000  0.000000
 
                   6         7
  R1         1.000000  0.000000
  R2         0.000000  1.000000
  A1         0.000000  0.000000
  R3         0.000000  0.000000
  A2         0.000000  0.000000
  D1         0.000000  0.000000
  Dn1        0.000000  0.000000
   The eigenvalues of the Hessian matrix: 
       0.10000      0.10000      0.25000      0.25000      1.00000      1.00000
       1.00000
   Gradients along Hessian eigenvectors: 
       0.00004     -0.00004     -0.00416      0.00051      0.00139      0.00482
       0.00450
   There are  0 negative eigenvalues.
  optimized coordinate                      7  automatically set to 
  3.141701858787533E-004
   Summary of Optimization Cycle: 
   The maximum unscaled step is:    0.01316.
   Scale factor set to:  1.00000.
   Forces are in hartree/bohr and hartree/radian.
   Parameter values are in Angstroms and degrees.
--------------------------------------------------------------------------
  Parameter     dV/dR           Step          Rold            Rnew
--------------------------------------------------------------------------
    R1      0.0048180024   -0.0025495770    1.1987246631    1.1961750861
    R2      0.0031796258   -0.0016825855    1.4710625081    1.4693799226
    A1     -0.0029393445    0.6736481345  147.6371082687  148.3107564032
    R3      0.0006944309   -0.0003674770    1.0819364450    1.0815689680
    A2      0.0002568964   -0.0588763096  118.6337903040  118.5749139944
    D1      0.0000314170   -0.0180006257   74.3774708557   74.3594702300
    Dn1    -0.0000314170    0.0180006257  -74.3774708557  -74.3594702300
--------------------------------------------------------------------------
  Minimum force:  0.000031417 / RMS force:  0.002464407
 Updating structure...
  -1.00000000000000       0.525311915086246       0.300886298330462     
  0.269601073220850       0.878192478548412       0.525311915086246     
  0.269601073220850       0.878192478548412       0.525311915086246     
  0.269601073220850       0.878192478548412       0.525311915086246     
  0.269601073220850       0.878192478548412       0.525311915086246     
   Rotational constants (in cm-1): 
          0.1968622194             0.2468563524             0.6998492836
   Rotational constants (in MHz): 
       5901.7816916199          7400.5683017234         20980.9566355853


 ----------------------------------------------------------------
         Coordinates used in calculation (QCOMP) 
 ----------------------------------------------------------------
 Z-matrix   Atomic            Coordinates (in bohr)
  Symbol    Number           X              Y              Z
 ----------------------------------------------------------------
     O         8         0.00000000    -0.00000000    -2.83881210
     C         6         0.00000000    -0.00000000    -0.57836878
     C         6         1.45864706    -0.00000000     1.78437413
     C         6        -1.45864706     0.00000000     1.78437413
     H         1         2.38395437     1.72844874     2.36201799
     H         1         2.38395437    -1.72844874     2.36201799
     H         1        -2.38395437    -1.72844874     2.36201799
     H         1        -2.38395437     1.72844874     2.36201799
 ----------------------------------------------------------------
 
   Interatomic distance matrix (Angstroms) 
 
                 O             C             C             C             H    
                [ 1]        [ 2]        [ 3]        [ 4]        [ 5]
  O    [ 1]     0.00000
  C    [ 2]     1.19618     0.00000
  C    [ 3]     2.56536     1.46938     0.00000
  C    [ 4]     2.56536     1.46938     1.54377     0.00000
  H    [ 5]     3.16267     2.20208     1.08157     2.25052     0.00000
  H    [ 6]     3.16267     2.20208     1.08157     2.25052     1.82931
  H    [ 7]     3.16267     2.20208     2.25052     1.08157     3.11645
  H    [ 8]     3.16267     2.20208     2.25052     1.08157     2.52307
 
                 H             H             H    
                [ 6]        [ 7]        [ 8]
  H    [ 6]     0.00000
  H    [ 7]     2.52307     0.00000
  H    [ 8]     3.11645     1.82931     0.00000
   Rotational constants (order x, y, z, in cm-1): 
          0.2468563524             0.1968622194             0.6998492836
   Rotational constants (order x, y, z, in MHz): 
       7400.5683017234          5901.7816916199         20980.9566355853
  ECPDATA file not present.   Using default ECPDATA. 
  There are  456 basis functions.
 @CHECKOUT-I, Total execution time (CPU/WALL):         0.16/       0.17 seconds.
--executable xjoda finished with status     0 in        0.33 seconds (walltime).
 --invoking executable--
/home/besselman/CFOUR_18/cfour18/bin/xvmol
 SERIAL VERSION OF MOLECULE STARTED
********************************************************************************
                    INPUT FROM MOL FILE
********************************************************************************
INTGRL        1    0    1    0    0    0    0    0    0                         
         *** CFOUR Program System (Release V0.1) ***                            
cyclopropanone opt singlet CCSD[T]/cc-pCVTZ                                     
    4    2 X  Y       0.10E-08              0    0                              
   9999.00      3.00                                                            
          8.00000000    1    5    2    2    2    2    1                         
O #1   0.000000000000000  -0.000000000000000  -2.838812097411634                
   12    5                                                                      
   61420.0000000000       9.000000000000001E-005 -2.000000000000000E-005        
  0.000000000000000E+000  0.000000000000000E+000  0.000000000000000E+000        
   9199.00000000000       6.980000000000001E-004 -1.590000000000000E-004        
  0.000000000000000E+000  0.000000000000000E+000  0.000000000000000E+000        
   2091.00000000000       3.664000000000000E-003 -8.290000000000000E-004        
  0.000000000000000E+000  0.000000000000000E+000  0.000000000000000E+000        
   590.900000000000       1.521800000000000E-002 -3.508000000000000E-003        
  0.000000000000000E+000  0.000000000000000E+000  0.000000000000000E+000        
   192.300000000000       5.242300000000000E-002 -1.215600000000000E-002        
  0.000000000000000E+000  0.000000000000000E+000  0.000000000000000E+000        
   69.3200000000000       0.145921000000000      -3.626100000000000E-002        
  0.000000000000000E+000  0.000000000000000E+000  0.000000000000000E+000        
   26.9700000000000       0.305258000000000      -8.299200000000000E-002        
  0.000000000000000E+000  0.000000000000000E+000  0.000000000000000E+000        
   11.1000000000000       0.398508000000000      -0.152090000000000             
  0.000000000000000E+000  0.000000000000000E+000  0.000000000000000E+000        
   4.68200000000000       0.216980000000000      -0.115331000000000             
  0.000000000000000E+000  0.000000000000000E+000  0.000000000000000E+000        
   1.42800000000000       1.759400000000000E-002  0.288979000000000             
   1.00000000000000       0.000000000000000E+000  0.000000000000000E+000        
  0.554700000000000      -2.502000000000000E-003  0.586128000000000             
  0.000000000000000E+000   1.00000000000000       0.000000000000000E+000        
  0.206700000000000       9.540000000000000E-004  0.277624000000000             
  0.000000000000000E+000  0.000000000000000E+000   1.00000000000000             
    3    3                                                                      
   12.9740000000000        1.00000000000000       0.000000000000000E+000        
  0.000000000000000E+000                                                        
   34.9000000000000       0.000000000000000E+000   1.00000000000000             
  0.000000000000000E+000                                                        
   93.8810000000000       0.000000000000000E+000  0.000000000000000E+000        
   1.00000000000000                                                             
    6    4                                                                      
   63.4200000000000       6.044000000000000E-003  0.000000000000000E+000        
  0.000000000000000E+000  0.000000000000000E+000                                
   14.6600000000000       4.179900000000000E-002  0.000000000000000E+000        
  0.000000000000000E+000  0.000000000000000E+000                                
   4.45900000000000       0.161143000000000       0.000000000000000E+000        
  0.000000000000000E+000  0.000000000000000E+000                                
   1.53100000000000       0.356731000000000        1.00000000000000             
  0.000000000000000E+000  0.000000000000000E+000                                
  0.530200000000000       0.448309000000000       0.000000000000000E+000        
   1.00000000000000       0.000000000000000E+000                                
  0.175000000000000       0.244940000000000       0.000000000000000E+000        
  0.000000000000000E+000   1.00000000000000                                     
    3    3                                                                      
   14.4750000000000        1.00000000000000       0.000000000000000E+000        
  0.000000000000000E+000                                                        
   42.7300000000000       0.000000000000000E+000   1.00000000000000             
  0.000000000000000E+000                                                        
   126.140000000000       0.000000000000000E+000  0.000000000000000E+000        
   1.00000000000000                                                             
    3    3                                                                      
   3.77500000000000        1.00000000000000       0.000000000000000E+000        
  0.000000000000000E+000                                                        
   1.30000000000000       0.000000000000000E+000   1.00000000000000             
  0.000000000000000E+000                                                        
  0.444000000000000       0.000000000000000E+000  0.000000000000000E+000        
   1.00000000000000                                                             
    2    2                                                                      
   14.9270000000000        1.00000000000000       0.000000000000000E+000        
   57.5440000000000       0.000000000000000E+000   1.00000000000000             
    2    2                                                                      
   2.66600000000000        1.00000000000000       0.000000000000000E+000        
  0.859000000000000       0.000000000000000E+000   1.00000000000000             
    1    1                                                                      
   26.4830000000000        1.00000000000000                                     
    1    1                                                                      
   1.84600000000000        1.00000000000000                                     
          6.00000000    1    5    2    2    2    2    1                         
C #2   0.000000000000000  -0.000000000000000  -0.578368776510584                
   12    5                                                                      
   33980.0000000000       9.100000000000000E-005 -1.900000000000000E-005        
  0.000000000000000E+000  0.000000000000000E+000  0.000000000000000E+000        
   5089.00000000000       7.040000000000000E-004 -1.510000000000000E-004        
  0.000000000000000E+000  0.000000000000000E+000  0.000000000000000E+000        
   1157.00000000000       3.693000000000000E-003 -7.850000000000000E-004        
  0.000000000000000E+000  0.000000000000000E+000  0.000000000000000E+000        
   326.600000000000       1.536000000000000E-002 -3.324000000000000E-003        
  0.000000000000000E+000  0.000000000000000E+000  0.000000000000000E+000        
   106.100000000000       5.292900000000000E-002 -1.151200000000000E-002        
  0.000000000000000E+000  0.000000000000000E+000  0.000000000000000E+000        
   38.1100000000000       0.147043000000000      -3.416000000000000E-002        
  0.000000000000000E+000  0.000000000000000E+000  0.000000000000000E+000        
   14.7500000000000       0.305631000000000      -7.717300000000001E-002        
  0.000000000000000E+000  0.000000000000000E+000  0.000000000000000E+000        
   6.03500000000000       0.399345000000000      -0.141493000000000             
  0.000000000000000E+000  0.000000000000000E+000  0.000000000000000E+000        
   2.53000000000000       0.217051000000000      -0.118019000000000             
  0.000000000000000E+000  0.000000000000000E+000  0.000000000000000E+000        
  0.735500000000000       1.589400000000000E-002  0.273806000000000             
   1.00000000000000       0.000000000000000E+000  0.000000000000000E+000        
  0.290500000000000      -3.084000000000000E-003  0.586510000000000             
  0.000000000000000E+000   1.00000000000000       0.000000000000000E+000        
  0.111100000000000       9.779999999999999E-004  0.285430000000000             
  0.000000000000000E+000  0.000000000000000E+000   1.00000000000000             
    3    3                                                                      
   7.21600000000000        1.00000000000000       0.000000000000000E+000        
  0.000000000000000E+000                                                        
   19.5700000000000       0.000000000000000E+000   1.00000000000000             
  0.000000000000000E+000                                                        
   53.0730000000000       0.000000000000000E+000  0.000000000000000E+000        
   1.00000000000000                                                             
    6    4                                                                      
   34.5100000000000       5.378000000000000E-003  0.000000000000000E+000        
  0.000000000000000E+000  0.000000000000000E+000                                
   7.91500000000000       3.613200000000000E-002  0.000000000000000E+000        
  0.000000000000000E+000  0.000000000000000E+000                                
   2.36800000000000       0.142493000000000       0.000000000000000E+000        
  0.000000000000000E+000  0.000000000000000E+000                                
  0.813200000000000       0.342150000000000        1.00000000000000             
  0.000000000000000E+000  0.000000000000000E+000                                
  0.289000000000000       0.463864000000000       0.000000000000000E+000        
   1.00000000000000       0.000000000000000E+000                                
  0.100700000000000       0.250028000000000       0.000000000000000E+000        
  0.000000000000000E+000   1.00000000000000                                     
    3    3                                                                      
   8.18200000000000        1.00000000000000       0.000000000000000E+000        
  0.000000000000000E+000                                                        
   24.1860000000000       0.000000000000000E+000   1.00000000000000             
  0.000000000000000E+000                                                        
   71.4940000000000       0.000000000000000E+000  0.000000000000000E+000        
   1.00000000000000                                                             
    3    3                                                                      
   1.84800000000000        1.00000000000000       0.000000000000000E+000        
  0.000000000000000E+000                                                        
  0.649000000000000       0.000000000000000E+000   1.00000000000000             
  0.000000000000000E+000                                                        
  0.228000000000000       0.000000000000000E+000  0.000000000000000E+000        
   1.00000000000000                                                             
    2    2                                                                      
   8.65600000000000        1.00000000000000       0.000000000000000E+000        
   33.2130000000000       0.000000000000000E+000   1.00000000000000             
    2    2                                                                      
   1.41900000000000        1.00000000000000       0.000000000000000E+000        
  0.485000000000000       0.000000000000000E+000   1.00000000000000             
    1    1                                                                      
   24.6940000000000        1.00000000000000                                     
    1    1                                                                      
   1.01100000000000        1.00000000000000                                     
          6.00000000    1    5    2    2    2    2    1                         
C #3   1.458647063801888  -0.000000000000000   1.784374126355705                
   12    5                                                                      
   33980.0000000000       9.100000000000000E-005 -1.900000000000000E-005        
  0.000000000000000E+000  0.000000000000000E+000  0.000000000000000E+000        
   5089.00000000000       7.040000000000000E-004 -1.510000000000000E-004        
  0.000000000000000E+000  0.000000000000000E+000  0.000000000000000E+000        
   1157.00000000000       3.693000000000000E-003 -7.850000000000000E-004        
  0.000000000000000E+000  0.000000000000000E+000  0.000000000000000E+000        
   326.600000000000       1.536000000000000E-002 -3.324000000000000E-003        
  0.000000000000000E+000  0.000000000000000E+000  0.000000000000000E+000        
   106.100000000000       5.292900000000000E-002 -1.151200000000000E-002        
  0.000000000000000E+000  0.000000000000000E+000  0.000000000000000E+000        
   38.1100000000000       0.147043000000000      -3.416000000000000E-002        
  0.000000000000000E+000  0.000000000000000E+000  0.000000000000000E+000        
   14.7500000000000       0.305631000000000      -7.717300000000001E-002        
  0.000000000000000E+000  0.000000000000000E+000  0.000000000000000E+000        
   6.03500000000000       0.399345000000000      -0.141493000000000             
  0.000000000000000E+000  0.000000000000000E+000  0.000000000000000E+000        
   2.53000000000000       0.217051000000000      -0.118019000000000             
  0.000000000000000E+000  0.000000000000000E+000  0.000000000000000E+000        
  0.735500000000000       1.589400000000000E-002  0.273806000000000             
   1.00000000000000       0.000000000000000E+000  0.000000000000000E+000        
  0.290500000000000      -3.084000000000000E-003  0.586510000000000             
  0.000000000000000E+000   1.00000000000000       0.000000000000000E+000        
  0.111100000000000       9.779999999999999E-004  0.285430000000000             
  0.000000000000000E+000  0.000000000000000E+000   1.00000000000000             
    3    3                                                                      
   7.21600000000000        1.00000000000000       0.000000000000000E+000        
  0.000000000000000E+000                                                        
   19.5700000000000       0.000000000000000E+000   1.00000000000000             
  0.000000000000000E+000                                                        
   53.0730000000000       0.000000000000000E+000  0.000000000000000E+000        
   1.00000000000000                                                             
    6    4                                                                      
   34.5100000000000       5.378000000000000E-003  0.000000000000000E+000        
  0.000000000000000E+000  0.000000000000000E+000                                
   7.91500000000000       3.613200000000000E-002  0.000000000000000E+000        
  0.000000000000000E+000  0.000000000000000E+000                                
   2.36800000000000       0.142493000000000       0.000000000000000E+000        
  0.000000000000000E+000  0.000000000000000E+000                                
  0.813200000000000       0.342150000000000        1.00000000000000             
  0.000000000000000E+000  0.000000000000000E+000                                
  0.289000000000000       0.463864000000000       0.000000000000000E+000        
   1.00000000000000       0.000000000000000E+000                                
  0.100700000000000       0.250028000000000       0.000000000000000E+000        
  0.000000000000000E+000   1.00000000000000                                     
    3    3                                                                      
   8.18200000000000        1.00000000000000       0.000000000000000E+000        
  0.000000000000000E+000                                                        
   24.1860000000000       0.000000000000000E+000   1.00000000000000             
  0.000000000000000E+000                                                        
   71.4940000000000       0.000000000000000E+000  0.000000000000000E+000        
   1.00000000000000                                                             
    3    3                                                                      
   1.84800000000000        1.00000000000000       0.000000000000000E+000        
  0.000000000000000E+000                                                        
  0.649000000000000       0.000000000000000E+000   1.00000000000000             
  0.000000000000000E+000                                                        
  0.228000000000000       0.000000000000000E+000  0.000000000000000E+000        
   1.00000000000000                                                             
    2    2                                                                      
   8.65600000000000        1.00000000000000       0.000000000000000E+000        
   33.2130000000000       0.000000000000000E+000   1.00000000000000             
    2    2                                                                      
   1.41900000000000        1.00000000000000       0.000000000000000E+000        
  0.485000000000000       0.000000000000000E+000   1.00000000000000             
    1    1                                                                      
   24.6940000000000        1.00000000000000                                     
    1    1                                                                      
   1.01100000000000        1.00000000000000                                     
          1.00000000    1    4    1    1    1    1                              
H #4   2.383954368555268   1.728448739193545   2.362017985170538                
    6    4                                                                      
   82.6400000000000       2.006000000000000E-003  0.000000000000000E+000        
  0.000000000000000E+000  0.000000000000000E+000                                
   12.4100000000000       1.534300000000000E-002  0.000000000000000E+000        
  0.000000000000000E+000  0.000000000000000E+000                                
   2.82400000000000       7.557899999999999E-002  0.000000000000000E+000        
  0.000000000000000E+000  0.000000000000000E+000                                
  0.797700000000000       0.256875000000000        1.00000000000000             
  0.000000000000000E+000  0.000000000000000E+000                                
  0.258100000000000       0.497368000000000       0.000000000000000E+000        
   1.00000000000000       0.000000000000000E+000                                
  8.989000000000000E-002  0.296133000000000       0.000000000000000E+000        
  0.000000000000000E+000   1.00000000000000                                     
    3    3                                                                      
   2.29200000000000        1.00000000000000       0.000000000000000E+000        
  0.000000000000000E+000                                                        
  0.838000000000000       0.000000000000000E+000   1.00000000000000             
  0.000000000000000E+000                                                        
  0.292000000000000       0.000000000000000E+000  0.000000000000000E+000        
   1.00000000000000                                                             
    2    2                                                                      
   2.06200000000000        1.00000000000000       0.000000000000000E+000        
  0.662000000000000       0.000000000000000E+000   1.00000000000000             
    1    1                                                                      
   1.39700000000000        1.00000000000000                                     
FINISH                                                                          
 
********************************************************************************
 ONE- AND TWO-ELECTRON INTEGRALS OVER SYMMETRY-ADAPTED AOS ARE CALCULATED.

  SPHERICAL HARMONICS ARE USED.
  
  INTEGRALS LESS THAN  0.10E-13 ARE NEGLECTED.

  NUCLEAR REPULSION ENERGY :  109.1524090273 A.U.
  @MOLECU-I, ONE ELECTRON INTEGRALS (CPU/WALL):        0.34/       0.34 SECONDS.
  @TWOEL-I,   89543111 INTEGRALS OF SYMMETRY TYPE  I I I I
  @TWOEL-I,  405106390 INTEGRALS OF SYMMETRY TYPE  I J I J
  @TWOEL-I,  210796591 INTEGRALS OF SYMMETRY TYPE  I I J J
  @TWOEL-I,  351157591 INTEGRALS OF SYMMETRY TYPE  I J K L
  @TWOEL-I, TOTAL NUMBER OF 2-E INTEGRALS 1056603683.
  @MOLECU-I, TWO ELECTRON INTEGRALS (CPU/WALL):     3625.81/     119.53 SECONDS.
 @CHECKOUT-I, Total execution time (CPU/WALL):      3626.55/     120.27 seconds.

Running with 32 threads/proc

--executable xvmol finished with status     0 in      165.71 seconds (walltime).
 --invoking executable--
/home/besselman/CFOUR_18/cfour18/bin/xvmol2ja
 @GETMEM-I,  Allocated  183105 MB of main memory.
 @CHECKOUT-I, Total execution time (CPU/WALL):         4.67/       0.21 seconds.
--executable xvmol2ja finished with status     0 in        0.27 seconds (walltime).
 --invoking executable--
/home/besselman/CFOUR_18/cfour18/bin/xvscf
  -------------------------------------------------
  Self-Consistent-Field Program for HF calculations
  -------------------------------------------------
    Integrals from VMOL are used
  There are  456 functions in the AO basis.

  There are 4 irreducible representations.

       Irrep        # of functions
         1                152
         2                124
         3                100
         4                 80


  Parameters for SCF calculation: 
        SCF reference function:  RHF  
  Maximum number of iterations:  150
     Full symmetry point group: C2v 
     Computational point group: C2v 
        Initial density matrix: MOREAD                 
     SCF convergence tolerance: 10**(-10)
  DIIS convergence acceleration:  ON
          Latest start for DIIS:   2
                     DIIS order:  10

     Alpha population by irrep:   8    4    2    1
      Beta population by irrep:   8    4    2    1


 @GETMEM-I,  Allocated      79 MB of main memory.
   Smallest overlap matrix eigenvalues 
     Symmetry    Eigenvalue    
         1      .2564177576D-04  (warning)   
         2      .4873519733D-04  (warning)   
         3      .5700811627D-03              
         4      .4896192516D-03              
  --------------------------------------------------------------------
  Iteration         Total Energy            Largest Density Difference
  --------------------------------------------------------------------
       0          -190.819778536257814              0.0000000000D+00
       1          -190.808557824294127              0.1560894947D-01
       2          -190.808598241129999              0.4262828075D-02
       3          -190.808605831019435              0.2817861772D-02
       4          -190.808607654723204              0.8736500970D-03
       5          -190.808607874079399              0.4133917895D-03
       6          -190.808607882188511              0.1126949166D-03
       7          -190.808607883227779              0.4305526973D-04
       8          -190.808607883318899              0.1430877434D-04
       9          -190.808607883335043              0.4570074268D-05
      10          -190.808607883335497              0.1546358751D-05
      11          -190.808607883331632              0.4130657907D-06
      12          -190.808607883333508              0.1252703656D-06
      13          -190.808607883334986              0.1700416757D-07
      14          -190.808607883331518              0.3271941273D-08
      15          -190.808607883329017              0.7278910807D-09
      16          -190.808607883332598              0.6040950240D-09
      17          -190.808607883332314              0.3255598846D-09
      18          -190.808607883331405              0.2787793052D-09
   final occupation vector 
     8  4  2  1
     8  4  2  1

  SCF has converged.

 Density matrix saved to file den.dat
 total electron number:   30.0000000000005     
     E(SCF)=      -190.808607883332030              0.9912962118D-10

  Eigenvector printing suppressed.


 
  ORBITAL EIGENVALUES (ALPHA)  (1H = 27.2113834 eV)

       MO #        E(hartree)               E(eV)           FULLSYM    COMPSYM
       ----   --------------------   --------------------   -------   ---------
    1     1         -20.5665903906        -559.6453763482      A1        A1 (1)
    2     2         -11.3485523378        -308.8098086983      A1        A1 (1)
    3     3         -11.2529829278        -306.2092328416      A1        A1 (1)
    4   153         -11.2524375129        -306.1943913486      B1        B1 (2)
    5     4          -1.4029046396         -38.1749760215      A1        A1 (1)
    6     5          -1.1599976163         -31.5651398810      A1        A1 (1)
    7   154          -0.8639204464         -23.5084704935      B1        B1 (2)
    8     6          -0.7616139737         -20.7245698414      A1        A1 (1)
    9   277          -0.6812932808         -18.5389326721      B2        B2 (3)
   10     7          -0.6740322311         -18.3413494655      A1        A1 (1)
   11   155          -0.6115858661         -16.6420974851      B1        B1 (2)
   12   377          -0.5503141538         -14.9748094294      A2        A2 (4)
   13   278          -0.5194584144         -14.1351820733      B2        B2 (3)
   14     8          -0.4746825555         -12.9167690119      A1        A1 (1)
   15   156          -0.3873464950         -10.5402339831      B1        B1 (2)
  +++++++++++++++++++++++++++++++++++++++++++++++++++++++++++++++++++++++++++++
   16     9           0.1099777262           2.9926460734      A1        A1 (1)
   17   279           0.1114339059           3.0322707372      B2        B2 (3)
   18   157           0.1359438311           3.6992197079      B1        B1 (2)
   19   280           0.1681919527           4.5767357096      B2        B2 (3)
   20    10           0.1905198072           5.1843075182      A1        A1 (1)
   21   378           0.1945223377           5.2932219115      A2        A2 (4)
   22   158           0.2407657437           6.5515689617      B1        B1 (2)
   23    11           0.2482045463           6.7539890720      A1        A1 (1)
   24    12           0.2653428745           7.2203466912      A1        A1 (1)
   25   159           0.2959622123           8.0535412309      B1        B1 (2)
   26   281           0.3432368357           9.3399491331      B2        B2 (3)
   27   160           0.3617280067           9.8431194768      B1        B1 (2)
   28   379           0.3982571110          10.8371269398      A2        A2 (4)
   29   282           0.4070558730          11.0765534255      B2        B2 (3)
   30    13           0.4259285409          11.5901048277      A1        A1 (1)
   31   161           0.4424575036          12.0398807697      B1        B1 (2)
   32   283           0.4677505396          12.7281392691      B2        B2 (3)
   33    14           0.4686765801          12.7533381110      A1        A1 (1)
   34    15           0.4849578233          13.1963732622      A1        A1 (1)
   35   162           0.4874484768          13.2641473912      B1        B1 (2)
   36    16           0.5112521136          13.9118772776      A1        A1 (1)
   37   380           0.5532205778          15.0538972476      A2        A2 (4)
   38   163           0.5538321508          15.0705389960      B1        B1 (2)
   39    17           0.5939885337          16.1632497251      A1        A1 (1)
   40   284           0.6248727996          17.0036533248      B2        B2 (3)
   41   164           0.6795658402          18.4919266231      B1        B1 (2)
   42    18           0.7101601509          19.3244401414      A1        A1 (1)
   43   285           0.7411930234          20.1688875333      B2        B2 (3)
   44   381           0.7686563128          20.9162016294      A2        A2 (4)
   45    19           0.7787654757          21.1912859392      A1        A1 (1)
   46   165           0.7989904437          21.7416352959      B1        B1 (2)
   47   382           0.8203758036          22.3235605235      A2        A2 (4)
   48    20           0.8384984952          22.8167040320      A1        A1 (1)
   49   286           0.8454490637          23.0058386169      B2        B2 (3)
   50    21           0.8594794797          23.3876256456      A1        A1 (1)
   51   166           0.8850898120          24.0845182188      B1        B1 (2)
   52   383           0.9084292673          24.7196170845      A2        A2 (4)
   53   167           0.9175740019          24.9684579633      B1        B1 (2)
   54    22           0.9697566687          26.3884205176      A1        A1 (1)
   55   287           0.9890271180          26.9127961009      B2        B2 (3)
   56   168           0.9992287285          27.1903960350      B1        B1 (2)
   57    23           1.0583196882          28.7983427943      A1        A1 (1)
   58   169           1.0646453117          28.9704717610      B1        B1 (2)
   59   288           1.0663251025          29.0161811920      B2        B2 (3)
   60   289           1.0946733509          29.7875762482      B2        B2 (3)
   61    24           1.1041604846          30.0457342818      A1        A1 (1)
   62   384           1.1408612724          31.0444134886      A2        A2 (4)
   63    25           1.1411254179          31.0516012538      A1        A1 (1)
   64   385           1.1468585806          31.2076085422      A2        A2 (4)
   65   290           1.1492199417          31.2718644455      B2        B2 (3)
   66   170           1.1681997868          31.7883322854      B1        B1 (2)
   67   171           1.1852170967          32.2513968316      B1        B1 (2)
   68    26           1.2187596876          33.1641371309      A1        A1 (1)
   69   386           1.2796787125          34.8218280740      A2        A2 (4)
   70   172           1.2810964095          34.8604055709      B1        B1 (2)
   71    27           1.3044700720          35.4964352630      A1        A1 (1)
   72   291           1.4883901348          40.5011546070      B2        B2 (3)
   73    28           1.5195652020          41.3494713119      A1        A1 (1)
   74    29           1.5428093919          41.9819778752      A1        A1 (1)
   75    30           1.5618926328          42.5012592600      A1        A1 (1)
   76   387           1.5899963378          43.2659999528      A2        A2 (4)
   77   173           1.6415945972          44.6700599723      B1        B1 (2)
   78   292           1.6716106555          45.4868384412      B2        B2 (3)
   79   388           1.7077095616          46.4691396178      A2        A2 (4)
   80   174           1.7360279339          47.2397217014      B1        B1 (2)
   81    31           1.7640592985          48.0024939128      A1        A1 (1)
   82   293           1.7676375587          48.0998633218      B2        B2 (3)
   83   294           1.8296776908          49.7880611432      B2        B2 (3)
   84    32           1.8705452659          50.9001243967      A1        A1 (1)
   85   175           1.8944202574          51.5497959461      B1        B1 (2)
   86    33           1.9085926565          51.9354465297      A1        A1 (1)
   87    34           1.9113081355          52.0093384708      A1        A1 (1)
   88   176           1.9304824927          52.5310992548      B1        B1 (2)
   89   389           1.9798924382          53.8756122260      A2        A2 (4)
   90    35           1.9908879561          54.1748154803      A1        A1 (1)
   91   177           1.9967013412          54.3330057304      B1        B1 (2)
   92   295           2.0108251471          54.7173340288      B2        B2 (3)
   93   390           2.0243077062          55.0842131138      A2        A2 (4)
   94   296           2.0618982156          56.1071028775      B2        B2 (3)
   95    36           2.0648285515          56.1868413703      A1        A1 (1)
   96   178           2.1033640493          57.2354455747      B1        B1 (2)
   97   297           2.1099981182          57.4159677663      B2        B2 (3)
   98   179           2.1716715187          59.0941863141      B1        B1 (2)
   99   391           2.1907642472          59.6137258706      A2        A2 (4)
  100   298           2.1949028080          59.7263418350      B2        B2 (3)
  101   180           2.2279636682          60.6259735777      B1        B1 (2)
  102    37           2.2436743782          61.0534837304      A1        A1 (1)
  103   392           2.2645251404          61.6208618139      A2        A2 (4)
  104   299           2.3195547159          63.1182926928      B2        B2 (3)
  105   393           2.3675799277          64.4251251425      A2        A2 (4)
  106    38           2.3734878634          64.5858882470      A1        A1 (1)
  107   181           2.3746469636          64.6174289656      B1        B1 (2)
  108   300           2.4027829009          65.3830467424      B2        B2 (3)
  109   394           2.4271591718          66.0463587953      A2        A2 (4)
  110    39           2.4588674226          66.9091841670      A1        A1 (1)
  111   182           2.4920977262          67.8134266986      B1        B1 (2)
  112   183           2.5002171077          68.0343662997      B1        B1 (2)
  113    40           2.5322174165          68.9051389715      A1        A1 (1)
  114    41           2.6001711720          70.7542546668      A1        A1 (1)
  115   301           2.6114857738          71.0621406349      B2        B2 (3)
  116   184           2.6621782840          72.4415539657      B1        B1 (2)
  117   395           2.6635957637          72.4801255474      A2        A2 (4)
  118   302           2.6734262632          72.7476270389      B2        B2 (3)
  119    42           2.6841876885          73.0404603089      A1        A1 (1)
  120   396           2.6874846369          73.1301748353      A2        A2 (4)
  121    43           2.7496725893          74.8223950509      A1        A1 (1)
  122   303           2.7690324737          75.3492042887      B2        B2 (3)
  123   185           2.8616317022          77.8689573979      B1        B1 (2)
  124   397           2.8658857178          77.9847150482      A2        A2 (4)
  125    44           2.8917273092          78.6879004986      A1        A1 (1)
  126   186           2.9029253163          78.9926137643      B1        B1 (2)
  127   304           2.9455651432          80.1529024403      B2        B2 (3)
  128    45           3.0385445870          82.6830017355      A1        A1 (1)
  129   398           3.0725663421          83.6087807575      A2        A2 (4)
  130    46           3.0851051254          83.9499783959      A1        A1 (1)
  131   187           3.0899610971          84.0821161056      B1        B1 (2)
  132   188           3.1504043649          85.7268610389      B1        B1 (2)
  133    47           3.1566703833          85.8973680679      A1        A1 (1)
  134   305           3.1846822139          86.6596087307      B2        B2 (3)
  135   189           3.1886258441          86.7669203618      B1        B1 (2)
  136   306           3.2407914962          88.1864199229      B2        B2 (3)
  137    48           3.2690767126          88.9560997897      A1        A1 (1)
  138   190           3.2790010779          89.2261554998      B1        B1 (2)
  139   307           3.3201071247          90.3447078987      B2        B2 (3)
  140    49           3.3454690844          91.0348419093      A1        A1 (1)
  141   399           3.4116658553          92.8361476205      A2        A2 (4)
  142   191           3.4851511842          94.8357850796      B1        B1 (2)
  143   192           3.5140122937          95.6211357973      B1        B1 (2)
  144   308           3.5382933041          96.2818556800      B2        B2 (3)
  145    50           3.5797725408          97.4105630918      A1        A1 (1)
  146   400           3.5946534063          97.8154920283      A2        A2 (4)
  147   401           3.6178339557          98.4462668456      A2        A2 (4)
  148   193           3.6248389708          98.6368829980      B1        B1 (2)
  149    51           3.6411683363          99.0812276241      A1        A1 (1)
  150   309           3.6824075953         100.2034049096      B2        B2 (3)
  151   310           3.7323599427         101.5626773887      B2        B2 (3)
  152    52           3.7554827574         102.1918811643      A1        A1 (1)
  153   194           3.7710152360         102.6145413946      B1        B1 (2)
  154    53           3.7999760787         103.4026059880      A1        A1 (1)
  155   402           3.8639656159         105.1438498175      A2        A2 (4)
  156   311           3.9152349745         106.5389599925      B2        B2 (3)
  157    54           3.9407033310         107.2319892054      A1        A1 (1)
  158   195           3.9506802023         107.5034736759      B1        B1 (2)
  159   196           3.9852449412         108.4440280372      B1        B1 (2)
  160   403           3.9954541132         108.7218337320      A2        A2 (4)
  161    55           4.0051867105         108.9866711679      A1        A1 (1)
  162   312           4.1357777299         112.5402334660      B2        B2 (3)
  163   197           4.1572861993         113.1255086739      B1        B1 (2)
  164   198           4.2134505315         114.6538178505      B1        B1 (2)
  165    56           4.2450284232         115.5130959686      A1        A1 (1)
  166    57           4.3595440334         118.6292241413      A1        A1 (1)
  167   404           4.3678297745         118.8546906200      A2        A2 (4)
  168   405           4.4400023752         120.8186069284      A2        A2 (4)
  169   406           4.4605401590         121.3774684388      A2        A2 (4)
  170    58           4.5120849750         122.7800741882      A1        A1 (1)
  171   313           4.5192268198         122.9744136646      B2        B2 (3)
  172   199           4.5869128787         124.8162449641      B1        B1 (2)
  173    59           4.7730428028         129.8810976912      A1        A1 (1)
  174   314           4.8278805000         131.3733072959      B2        B2 (3)
  175    60           5.0359700808         137.0357126599      A1        A1 (1)
  176    61           5.1654269512         140.5584131949      A1        A1 (1)
  177   200           5.1779771912         140.8999225869      B1        B1 (2)
  178   407           5.2530866514         142.9437549048      A2        A2 (4)
  179   315           5.2984842093         144.1790852587      B2        B2 (3)
  180    62           5.2994909781         144.2064808307      A1        A1 (1)
  181   201           5.3973487631         146.8693265365      B1        B1 (2)
  182    63           5.4256740438         147.6400966091      A1        A1 (1)
  183   316           5.4411222355         148.0604632752      B2        B2 (3)
  184   317           5.5012488427         149.6965914387      B2        B2 (3)
  185   202           5.5174449785         150.1373106981      B1        B1 (2)
  186    64           5.5257167865         150.3623980376      A1        A1 (1)
  187   408           5.5585802246         151.2566576509      A2        A2 (4)
  188   318           5.5964385048         152.2868338296      B2        B2 (3)
  189    65           5.7059024332         155.2654987527      A1        A1 (1)
  190   319           5.7502882781         156.4732989959      B2        B2 (3)
  191   409           5.7635121873         156.8331398581      A2        A2 (4)
  192    66           5.7837882250         157.3848788940      A1        A1 (1)
  193   320           5.8311976020         158.6749536284      B2        B2 (3)
  194   203           5.8450711884         159.0524731076      B1        B1 (2)
  195   204           5.8903087597         160.2834500058      B1        B1 (2)
  196   410           5.9979226156         163.2117718967      A2        A2 (4)
  197   411           6.0407705362         164.3777230918      A2        A2 (4)
  198    67           6.0414319170         164.3957201789      A1        A1 (1)
  199   321           6.0841539676         165.5582462770      B2        B2 (3)
  200   205           6.1200684418         166.5355288039      B1        B1 (2)
  201    68           6.1208121127         166.5557651176      A1        A1 (1)
  202   322           6.1415611222         167.1203743713      B2        B2 (3)
  203   412           6.1660933406         167.7879299721      A2        A2 (4)
  204   206           6.1953950983         168.5852713337      B1        B1 (2)
  205   207           6.2720794215         170.6719578531      B1        B1 (2)
  206   323           6.2874810014         171.0910561492      B2        B2 (3)
  207    69           6.3163323941         171.8761424583      A1        A1 (1)
  208   413           6.3319727653         172.3017385937      A2        A2 (4)
  209    70           6.3396741941         172.5113051279      A1        A1 (1)
  210   208           6.3417614297         172.5681016960      B1        B1 (2)
  211   209           6.3941164109         173.9927531620      B1        B1 (2)
  212   414           6.4177307310         174.6353314791      A2        A2 (4)
  213    71           6.4184912995         174.6560275997      A1        A1 (1)
  214   324           6.4455551759         175.3924731168      B2        B2 (3)
  215    72           6.4473995648         175.4426614908      A1        A1 (1)
  216   210           6.4755317095         176.2081760656      B1        B1 (2)
  217   325           6.5066042778         177.0537036356      B2        B2 (3)
  218   326           6.5364905333         177.8669499920      B2        B2 (3)
  219   211           6.5463412208         178.1350008255      B1        B1 (2)
  220    73           6.5651554763         178.6469627455      A1        A1 (1)
  221   327           6.6310558982         180.4402043920      B2        B2 (3)
  222    74           6.6572570430         181.1531737892      A1        A1 (1)
  223   415           6.6607775889         181.2489727145      A2        A2 (4)
  224   212           6.6634129378         181.3206842041      B1        B1 (2)
  225   416           6.6834228380         181.8651812681      A2        A2 (4)
  226   328           6.7143042642         182.7055075972      B2        B2 (3)
  227   417           6.7486231460         183.6393718480      A2        A2 (4)
  228    75           6.8181278466         185.5306909028      A1        A1 (1)
  229   418           6.8774567236         187.1451117228      A2        A2 (4)
  230   213           6.9181886457         188.2534836708      B1        B1 (2)
  231    76           6.9477301504         189.0573488828      A1        A1 (1)
  232   329           6.9496790536         189.1103812345      B2        B2 (3)
  233    77           6.9568440882         189.3053517391      A1        A1 (1)
  234   214           6.9622175329         189.4515706027      B1        B1 (2)
  235   419           7.0003835411         190.4901204829      A2        A2 (4)
  236   215           7.0814989512         192.6973830079      B1        B1 (2)
  237   420           7.1102254670         193.4790712430      A2        A2 (4)
  238   330           7.1151531680         193.6131608041      B2        B2 (3)
  239    78           7.1386669063         194.2530021527      A1        A1 (1)
  240   216           7.1803428364         195.3870618646      B1        B1 (2)
  241   217           7.3825424855         200.8891940408      B1        B1 (2)
  242    79           7.3873188874         201.0191665424      A1        A1 (1)
  243   331           7.4648352016         203.1284926897      B2        B2 (3)
  244    80           7.6024187377         206.8723310401      A1        A1 (1)
  245    81           7.6271341614         207.5448719082      A1        A1 (1)
  246   421           7.6398742941         207.8915485438      A2        A2 (4)
  247   332           7.6531713066         208.2533786496      B2        B2 (3)
  248   218           7.6843537937         209.1018972607      B1        B1 (2)
  249   422           7.7609975072         211.1874787359      A2        A2 (4)
  250    82           7.7694409253         211.4172358223      A1        A1 (1)
  251    83           7.8587179186         213.8465863146      A1        A1 (1)
  252   219           7.8866948353         214.6078769232      B1        B1 (2)
  253   423           7.8916719177         214.7433102195      A2        A2 (4)
  254   220           7.9134697416         215.3364591635      B1        B1 (2)
  255   333           7.9226731127         215.5868956228      B2        B2 (3)
  256    84           7.9770087501         217.0654434844      A1        A1 (1)
  257   221           7.9976464660         217.6270242845      B1        B1 (2)
  258   424           8.0132104723         218.0505424271      A2        A2 (4)
  259   334           8.0586455880         219.2868947806      B2        B2 (3)
  260    85           8.1191020629         220.9319990963      A1        A1 (1)
  261   335           8.1393566084         221.4831533015      B2        B2 (3)
  262   222           8.1398639825         221.4969596526      B1        B1 (2)
  263   223           8.2558042211         224.6518539370      B1        B1 (2)
  264   425           8.2859277919         225.4715579698      A2        A2 (4)
  265    86           8.3564985510         227.3918859536      A1        A1 (1)
  266   426           8.3890731199         228.2782850359      A2        A2 (4)
  267   224           8.4055990855         228.7279794230      B1        B1 (2)
  268   336           8.4525500098         230.0055790242      B2        B2 (3)
  269    87           8.4909886975         231.0515488918      A1        A1 (1)
  270   225           8.5663423086         233.1020248941      B1        B1 (2)
  271    88           8.5719908516         233.2557295634      A1        A1 (1)
  272   337           8.5720144936         233.2563728958      B2        B2 (3)
  273   338           8.6012962021         234.0531686916      B2        B2 (3)
  274   226           8.6815279574         236.2363857474      B1        B1 (2)
  275   427           8.6862758322         236.3655819890      A2        A2 (4)
  276    89           8.6936226693         236.5654995894      A1        A1 (1)
  277   428           8.7806506415         238.9336511081      A2        A2 (4)
  278   227           8.8381845094         240.4992272457      B1        B1 (2)
  279    90           8.8746598267         241.4917710893      A1        A1 (1)
  280   339           8.8842610401         241.7530333883      B2        B2 (3)
  281   340           8.9834652082         244.4525160413      B2        B2 (3)
  282   228           8.9969578103         244.8196684086      B1        B1 (2)
  283    91           9.0134589281         245.2686866529      A1        A1 (1)
  284    92           9.1147842679         248.0258893217      A1        A1 (1)
  285   429           9.1151963928         248.0371038107      A2        A2 (4)
  286   229           9.2014918236         250.3853218646      B1        B1 (2)
  287    93           9.2438642669         251.5383346644      A1        A1 (1)
  288   341           9.2670873843         252.1702678152      B2        B2 (3)
  289   430           9.2928137546         252.8703179420      A2        A2 (4)
  290   230           9.3375983622         254.0889690689      B1        B1 (2)
  291    94           9.3754668587         255.1194232467      A1        A1 (1)
  292   431           9.3768205028         255.1562577746      A2        A2 (4)
  293   432           9.4769607740         257.8812130875      A2        A2 (4)
  294   342           9.5086674362         258.7439952298      B2        B2 (3)
  295    95           9.5344589973         259.4458192878      A1        A1 (1)
  296   231           9.6228341145         261.8506284842      B1        B1 (2)
  297   232           9.6948219043         263.8095158337      B1        B1 (2)
  298   343           9.7455149102         265.1889426508      B2        B2 (3)
  299   233           9.7585725681         265.5442595863      B1        B1 (2)
  300   344           9.9000651602         269.3944687599      B2        B2 (3)
  301   433           9.9296983777         270.2008296022      A2        A2 (4)
  302   234           9.9324680654         270.2761966370      B1        B1 (2)
  303    96          10.0764573628         274.1943446131      A1        A1 (1)
  304    97          10.1903032296         277.2922481432      A1        A1 (1)
  305   345          10.2975013724         280.2092579072      B2        B2 (3)
  306    98          10.3080434478         280.4961223630      A1        A1 (1)
  307   235          10.3836137335         282.5524943803      B1        B1 (2)
  308   434          10.4018028933         283.0474465819      A2        A2 (4)
  309   346          10.4491010514         284.3344948940      B2        B2 (3)
  310   435          10.5095880720         285.9804304034      A2        A2 (4)
  311   236          10.5300590286         286.5374734509      B1        B1 (2)
  312   237          10.6345778486         289.3815751342      B1        B1 (2)
  313    99          10.6897715545         290.8834722272      A1        A1 (1)
  314   100          10.7575532551         292.7279060715      A1        A1 (1)
  315   436          10.8283119749         294.6533487233      A2        A2 (4)
  316   347          10.9481139568         297.9133263854      B2        B2 (3)
  317   101          10.9972062897         299.2491966788      A1        A1 (1)
  318   238          11.0148598925         299.7295756315      B1        B1 (2)
  319   102          11.1339042455         302.9689371620      A1        A1 (1)
  320   348          11.1392094421         303.1132989020      B2        B2 (3)
  321   437          11.1949415119         304.6298456208      A2        A2 (4)
  322   103          11.5009664984         312.9572088597      A1        A1 (1)
  323   239          11.5180437934         313.4219056803      B1        B1 (2)
  324   349          11.5686142402         314.7979974973      B2        B2 (3)
  325   240          11.5825906948         315.1783161604      B1        B1 (2)
  326   104          12.0056985492         326.6916662081      A1        A1 (1)
  327   438          12.0146613654         326.9355568360      A2        A2 (4)
  328   350          12.4700865078         339.3283049945      B2        B2 (3)
  329   351          12.6960613192         345.4773922274      B2        B2 (3)
  330   241          12.7000543940         345.5860493150      B1        B1 (2)
  331   105          12.7247472093         346.2579749816      A1        A1 (1)
  332   439          12.7454017247         346.8200129186      A2        A2 (4)
  333   440          12.7903407088         348.0428648427      A2        A2 (4)
  334   106          13.1689604574         358.3456319857      A1        A1 (1)
  335   107          13.9453536378         379.4723644877      A1        A1 (1)
  336   242          13.9822636654         380.4767373993      B1        B1 (2)
  337   352          14.2023919682         386.4667330431      B2        B2 (3)
  338   243          14.5902184173         397.0200272433      B1        B1 (2)
  339   108          15.3856471548         418.6647435860      A1        A1 (1)
  340   109          18.0060012493         489.9682034954      A1        A1 (1)
  341   353          19.2729386933         524.4433240282      B2        B2 (3)
  342   244          19.4790938341         530.0530906032      B1        B1 (2)
  343   110          19.6286319648         534.1222300129      A1        A1 (1)
  344   245          20.2232164576         550.3016966082      B1        B1 (2)
  345   111          20.6314893345         561.4113663935      A1        A1 (1)
  346   354          21.0298044963         572.2500729745      B2        B2 (3)
  347   441          21.2215550747         577.4678714807      A2        A2 (4)
  348   112          21.6126923983         588.1112591555      A1        A1 (1)
  349   246          21.6694684773         589.6562148095      B1        B1 (2)
  350   113          26.7088170113         726.7838598541      A1        A1 (1)
  351   442          26.7144995466         726.9384895028      A2        A2 (4)
  352   355          26.7900223942         728.9935706628      B2        B2 (3)
  353   443          26.9953068262         734.5796440474      A2        A2 (4)
  354   356          27.0863068316         737.0558800855      B2        B2 (3)
  355   114          27.3211987629         743.4476144848      A1        A1 (1)
  356   247          27.4219752839         746.1898830354      B1        B1 (2)
  357   115          27.4733070717         747.5866919936      A1        A1 (1)
  358   248          27.4980304864         748.2594503109      B1        B1 (2)
  359   116          27.6136942093         751.4068202196      A1        A1 (1)
  360   249          27.6943679055         753.6020630972      B1        B1 (2)
  361   250          27.8338436968         757.3973923293      B1        B1 (2)
  362   357          27.8425931711         757.6354776299      B2        B2 (3)
  363   444          28.0619008286         763.6031423797      A2        A2 (4)
  364   117          28.2138864167         767.7388804902      A1        A1 (1)
  365   358          33.5704688118         913.4988977544      B2        B2 (3)
  366   251          33.6617050895         915.9815630881      B1        B1 (2)
  367   118          34.6699314647         943.4167975382      A1        A1 (1)
  368   119          37.3174484713        1015.4593978633      A1        A1 (1)
  369   252          37.5919664910        1022.9294129467      B1        B1 (2)
  370   120          37.5954808347        1023.0250431017      A1        A1 (1)
  371   121          47.0937185542        1281.4852313101      A1        A1 (1)
  372   445          47.1139250833        1282.0350789197      A2        A2 (4)
  373   359          47.6819580587        1297.4920419983      B2        B2 (3)
  374   253          47.8452812578        1301.9362921858      B1        B1 (2)
  375   122          48.3643716985        1316.0614611887      A1        A1 (1)
  376   123          64.2531072569        1748.4159362082      A1        A1 (1)
  377   360          66.7393260164        1816.0693880893      B2        B2 (3)
  378   254          66.9276848938        1821.1948937199      B1        B1 (2)
  379   124          67.0511636309        1824.5549209775      A1        A1 (1)
  380   255          67.4863216928        1836.3961738386      B1        B1 (2)
  381   125          67.8276434139        1845.6840100540      A1        A1 (1)
  382   361          68.0303356463        1851.1995461023      B2        B2 (3)
  383   446          68.1671782765        1854.9232233794      A2        A2 (4)
  384   126          68.5438057305        1865.1717774271      A1        A1 (1)
  385   256          68.6224693546        1867.3123234627      B1        B1 (2)
  386   362          98.6979190524        2685.7069161172      B2        B2 (3)
  387   257          98.6991362924        2685.7400389026      B1        B1 (2)
  388   127          98.7161866852        2686.2040036773      A1        A1 (1)
  389   447          98.7191967446        2686.2859115584      A2        A2 (4)
  390   363          98.7451403372        2686.9918726025      B2        B2 (3)
  391   258          98.7692526896        2687.6480030672      B1        B1 (2)
  392   128          98.7887273553        2688.1779356622      A1        A1 (1)
  393   259          98.8140802846        2688.8678239439      B1        B1 (2)
  394   129          98.8223626315        2689.0931980602      A1        A1 (1)
  395   130          98.8323774220        2689.3657143644      A1        A1 (1)
  396   260          98.8360961822        2689.4669069725      B1        B1 (2)
  397   131          98.8365789068        2689.4800425766      A1        A1 (1)
  398   364          98.8375159672        2689.5055412878      B2        B2 (3)
  399   448          98.8391148052        2689.5490478806      A2        A2 (4)
  400   365          98.8408981038        2689.5975739015      B2        B2 (3)
  401   449          98.8422492076        2689.6343393051      A2        A2 (4)
  402   261          98.8472343314        2689.7699914222      B1        B1 (2)
  403   450          98.8602703651        2690.1247199337      A2        A2 (4)
  404   366          98.8635355479        2690.2135700723      B2        B2 (3)
  405   132          98.8809426175        2690.6872405189      A1        A1 (1)
  406   262          98.8825634041        2690.7313443646      B1        B1 (2)
  407   367         103.3532738090        2812.3855592611      B2        B2 (3)
  408   263         103.3536495730        2812.3957843209      B1        B1 (2)
  409   133         103.3830808187        2813.1966492295      A1        A1 (1)
  410   451         103.3868140843        2813.2982365536      A2        A2 (4)
  411   368         103.4136090845        2814.0273655752      B2        B2 (3)
  412   264         103.4466335904        2814.9260080679      B1        B1 (2)
  413   134         103.4708592335        2815.5852213299      A1        A1 (1)
  414   135         115.2743028433        3136.7732508378      A1        A1 (1)
  415   452         115.2854783157        3137.0773509007      A2        A2 (4)
  416   369         115.3663620705        3139.2783097638      B2        B2 (3)
  417   453         115.4713213406        3142.1343967033      A2        A2 (4)
  418   370         115.4878134133        3142.5831688162      B2        B2 (3)
  419   136         115.6298428352        3146.4479858705      A1        A1 (1)
  420   137         115.7077150359        3148.5669961788      A1        A1 (1)
  421   265         115.7096765212        3148.6203709080      B1        B1 (2)
  422   266         115.7515516829        3149.7598519888      B1        B1 (2)
  423   138         115.7903340347        3150.8151734333      A1        A1 (1)
  424   267         115.8345503096        3152.0183594404      B1        B1 (2)
  425   268         115.8635302487        3152.8069436754      B1        B1 (2)
  426   371         115.9007411003        3153.8195024249      B2        B2 (3)
  427   454         116.0203739549        3157.0748778968      A2        A2 (4)
  428   139         116.0471751850        3157.8041764470      A1        A1 (1)
  429   372         116.8655615555        3180.0736017438      B2        B2 (3)
  430   269         116.9392935842        3182.0799522436      B1        B1 (2)
  431   140         117.7684142365        3204.6414721983      A1        A1 (1)
  432   141         123.3767772455        3357.2527882846      A1        A1 (1)
  433   270         123.6470352360        3364.6068820813      B1        B1 (2)
  434   142         123.6560827536        3364.8530775507      A1        A1 (1)
  435   143         198.6066054323        5404.3604861896      A1        A1 (1)
  436   455         198.6178436892        5404.6662947091      A2        A2 (4)
  437   373         198.9206665882        5412.9065247163      B2        B2 (3)
  438   271         199.0071120716        5415.2588259084      B1        B1 (2)
  439   144         199.2666475631        5422.3211456727      A1        A1 (1)
  440   145         216.7369286657        5897.7116628616      A1        A1 (1)
  441   374         225.1561456386        6126.8102038382      B2        B2 (3)
  442   272         225.3173320484        6131.1963090349      B1        B1 (2)
  443   146         225.4259355795        6134.1515613568      A1        A1 (1)
  444   273         225.7619878679        6143.2960090207      B1        B1 (2)
  445   147         226.0744449849        6151.7983994269      A1        A1 (1)
  446   375         226.2249072496        6155.8926857983      B2        B2 (3)
  447   456         226.3313521774        6158.7891995407      A2        A2 (4)
  448   148         226.6180711423        6166.5912192204      A1        A1 (1)
  449   274         226.6783308207        6168.2309684342      B1        B1 (2)
  450   376         395.3962092825       10759.2778456920      B2        B2 (3)
  451   275         395.4500642773       10760.7433146036      B1        B1 (2)
  452   149         396.1343230004       10779.3629410631      A1        A1 (1)
  453   150         509.6603743577       13868.5638504350      A1        A1 (1)
  454   276         509.9732919556       13877.0787711649      B1        B1 (2)
  455   151         510.0192388743       13878.3290503839      A1        A1 (1)
  456   152         895.5580158748       24369.3725269115      A1        A1 (1)


  VSCF finished.

 @CHECKOUT-I, Total execution time (CPU/WALL):       299.86/     146.11 seconds.
--executable xvscf finished with status     0 in      146.15 seconds (walltime).
 --invoking executable--
/home/besselman/CFOUR_18/cfour18/bin/xvtran
 @GETMEM-I,  Allocated  183105 MB of main memory.
  Partial RHF integral transformation
  Transformation of IIII integrals :
  1 pass through the AO integral file was required.
    89543111 AO integrals were read.
    18027970 MO integrals were written to HF2.
  Transformation of IIJJ integrals :
  1 pass through the AO integral file was required.
   210796591 AO integrals were read.
    34204360 MO integrals were written to HF2.
  Transformation of IJIJ integrals :
  1 pass through the AO integral file was required.
   405106390 AO integrals were read.
    67528499 MO integrals were written to HF2.
  Transformation of IJKL integrals :
  1 pass through the AO integral file was required.
   351157591 AO integrals were read.
    51006720 MO integrals were written to HF2.
  Summary of active molecular orbitals: 
------------------------------------------------------------------------
 
  Index      Eigenvalue    Symmetry    Index      Eigenvalue    Symmetry
------------------------------------------------------------------------
     1       -20.5665904        1       229         8.6815280        2
     2       -11.3485523        1       230         8.8381845        2
     3       -11.2529829        1       231         8.9969578        2
     4        -1.4029046        1       232         9.2014918        2
     5        -1.1599976        1       233         9.3375984        2
     6        -0.7616140        1       234         9.6228341        2
     7        -0.6740322        1       235         9.6948219        2
     8        -0.4746826        1       236         9.7585726        2
     9       -11.2524375        2       237         9.9324681        2
    10        -0.8639204        2       238        10.3836137        2
    11        -0.6115859        2       239        10.5300590        2
    12        -0.3873465        2       240        10.6345778        2
    13        -0.6812933        3       241        11.0148599        2
    14        -0.5194584        3       242        11.5180438        2
    15        -0.5503142        4       243        11.5825907        2
    16         0.1099777        1       244        12.7000544        2
    17         0.1905198        1       245        13.9822637        2
    18         0.2482045        1       246        14.5902184        2
    19         0.2653429        1       247        19.4790938        2
    20         0.4259285        1       248        20.2232165        2
    21         0.4686766        1       249        21.6694685        2
    22         0.4849578        1       250        27.4219753        2
    23         0.5112521        1       251        27.4980305        2
    24         0.5939885        1       252        27.6943679        2
    25         0.7101602        1       253        27.8338437        2
    26         0.7787655        1       254        33.6617051        2
    27         0.8384985        1       255        37.5919665        2
    28         0.8594795        1       256        47.8452813        2
    29         0.9697567        1       257        66.9276849        2
    30         1.0583197        1       258        67.4863217        2
    31         1.1041605        1       259        68.6224694        2
    32         1.1411254        1       260        98.6991363        2
    33         1.2187597        1       261        98.7692527        2
    34         1.3044701        1       262        98.8140803        2
    35         1.5195652        1       263        98.8360962        2
    36         1.5428094        1       264        98.8472343        2
    37         1.5618926        1       265        98.8825634        2
    38         1.7640593        1       266       103.3536496        2
    39         1.8705453        1       267       103.4466336        2
    40         1.9085927        1       268       115.7096765        2
    41         1.9113081        1       269       115.7515517        2
    42         1.9908880        1       270       115.8345503        2
    43         2.0648286        1       271       115.8635302        2
    44         2.2436744        1       272       116.9392936        2
    45         2.3734879        1       273       123.6470352        2
    46         2.4588674        1       274       199.0071121        2
    47         2.5322174        1       275       225.3173320        2
    48         2.6001712        1       276       225.7619879        2
    49         2.6841877        1       277       226.6783308        2
    50         2.7496726        1       278       395.4500643        2
    51         2.8917273        1       279       509.9732920        2
    52         3.0385446        1       280         0.1114339        3
    53         3.0851051        1       281         0.1681920        3
    54         3.1566704        1       282         0.3432368        3
    55         3.2690767        1       283         0.4070559        3
    56         3.3454691        1       284         0.4677505        3
    57         3.5797725        1       285         0.6248728        3
    58         3.6411683        1       286         0.7411930        3
    59         3.7554828        1       287         0.8454491        3
    60         3.7999761        1       288         0.9890271        3
    61         3.9407033        1       289         1.0663251        3
    62         4.0051867        1       290         1.0946734        3
    63         4.2450284        1       291         1.1492199        3
    64         4.3595440        1       292         1.4883901        3
    65         4.5120850        1       293         1.6716107        3
    66         4.7730428        1       294         1.7676376        3
    67         5.0359701        1       295         1.8296777        3
    68         5.1654270        1       296         2.0108251        3
    69         5.2994910        1       297         2.0618982        3
    70         5.4256740        1       298         2.1099981        3
    71         5.5257168        1       299         2.1949028        3
    72         5.7059024        1       300         2.3195547        3
    73         5.7837882        1       301         2.4027829        3
    74         6.0414319        1       302         2.6114858        3
    75         6.1208121        1       303         2.6734263        3
    76         6.3163324        1       304         2.7690325        3
    77         6.3396742        1       305         2.9455651        3
    78         6.4184913        1       306         3.1846822        3
    79         6.4473996        1       307         3.2407915        3
    80         6.5651555        1       308         3.3201071        3
    81         6.6572570        1       309         3.5382933        3
    82         6.8181278        1       310         3.6824076        3
    83         6.9477302        1       311         3.7323599        3
    84         6.9568441        1       312         3.9152350        3
    85         7.1386669        1       313         4.1357777        3
    86         7.3873189        1       314         4.5192268        3
    87         7.6024187        1       315         4.8278805        3
    88         7.6271342        1       316         5.2984842        3
    89         7.7694409        1       317         5.4411222        3
    90         7.8587179        1       318         5.5012488        3
    91         7.9770088        1       319         5.5964385        3
    92         8.1191021        1       320         5.7502883        3
    93         8.3564986        1       321         5.8311976        3
    94         8.4909887        1       322         6.0841540        3
    95         8.5719909        1       323         6.1415611        3
    96         8.6936227        1       324         6.2874810        3
    97         8.8746598        1       325         6.4455552        3
    98         9.0134589        1       326         6.5066043        3
    99         9.1147843        1       327         6.5364905        3
   100         9.2438643        1       328         6.6310559        3
   101         9.3754669        1       329         6.7143043        3
   102         9.5344590        1       330         6.9496791        3
   103        10.0764574        1       331         7.1151532        3
   104        10.1903032        1       332         7.4648352        3
   105        10.3080434        1       333         7.6531713        3
   106        10.6897716        1       334         7.9226731        3
   107        10.7575533        1       335         8.0586456        3
   108        10.9972063        1       336         8.1393566        3
   109        11.1339042        1       337         8.4525500        3
   110        11.5009665        1       338         8.5720145        3
   111        12.0056985        1       339         8.6012962        3
   112        12.7247472        1       340         8.8842610        3
   113        13.1689605        1       341         8.9834652        3
   114        13.9453536        1       342         9.2670874        3
   115        15.3856472        1       343         9.5086674        3
   116        18.0060012        1       344         9.7455149        3
   117        19.6286320        1       345         9.9000652        3
   118        20.6314893        1       346        10.2975014        3
   119        21.6126924        1       347        10.4491011        3
   120        26.7088170        1       348        10.9481140        3
   121        27.3211988        1       349        11.1392094        3
   122        27.4733071        1       350        11.5686142        3
   123        27.6136942        1       351        12.4700865        3
   124        28.2138864        1       352        12.6960613        3
   125        34.6699315        1       353        14.2023920        3
   126        37.3174485        1       354        19.2729387        3
   127        37.5954808        1       355        21.0298045        3
   128        47.0937186        1       356        26.7900224        3
   129        48.3643717        1       357        27.0863068        3
   130        64.2531073        1       358        27.8425932        3
   131        67.0511636        1       359        33.5704688        3
   132        67.8276434        1       360        47.6819581        3
   133        68.5438057        1       361        66.7393260        3
   134        98.7161867        1       362        68.0303356        3
   135        98.7887274        1       363        98.6979191        3
   136        98.8223626        1       364        98.7451403        3
   137        98.8323774        1       365        98.8375160        3
   138        98.8365789        1       366        98.8408981        3
   139        98.8809426        1       367        98.8635355        3
   140       103.3830808        1       368       103.3532738        3
   141       103.4708592        1       369       103.4136091        3
   142       115.2743028        1       370       115.3663621        3
   143       115.6298428        1       371       115.4878134        3
   144       115.7077150        1       372       115.9007411        3
   145       115.7903340        1       373       116.8655616        3
   146       116.0471752        1       374       198.9206666        3
   147       117.7684142        1       375       225.1561456        3
   148       123.3767772        1       376       226.2249072        3
   149       123.6560828        1       377       395.3962093        3
   150       198.6066054        1       378         0.1945223        4
   151       199.2666476        1       379         0.3982571        4
   152       216.7369287        1       380         0.5532206        4
   153       225.4259356        1       381         0.7686563        4
   154       226.0744450        1       382         0.8203758        4
   155       226.6180711        1       383         0.9084293        4
   156       396.1343230        1       384         1.1408613        4
   157       509.6603744        1       385         1.1468586        4
   158       510.0192389        1       386         1.2796787        4
   159       895.5580159        1       387         1.5899963        4
   160         0.1359438        2       388         1.7077096        4
   161         0.2407657        2       389         1.9798924        4
   162         0.2959622        2       390         2.0243077        4
   163         0.3617280        2       391         2.1907642        4
   164         0.4424575        2       392         2.2645251        4
   165         0.4874485        2       393         2.3675799        4
   166         0.5538322        2       394         2.4271592        4
   167         0.6795658        2       395         2.6635958        4
   168         0.7989904        2       396         2.6874846        4
   169         0.8850898        2       397         2.8658857        4
   170         0.9175740        2       398         3.0725663        4
   171         0.9992287        2       399         3.4116659        4
   172         1.0646453        2       400         3.5946534        4
   173         1.1681998        2       401         3.6178340        4
   174         1.1852171        2       402         3.8639656        4
   175         1.2810964        2       403         3.9954541        4
   176         1.6415946        2       404         4.3678298        4
   177         1.7360279        2       405         4.4400024        4
   178         1.8944203        2       406         4.4605402        4
   179         1.9304825        2       407         5.2530867        4
   180         1.9967013        2       408         5.5585802        4
   181         2.1033640        2       409         5.7635122        4
   182         2.1716715        2       410         5.9979226        4
   183         2.2279637        2       411         6.0407705        4
   184         2.3746470        2       412         6.1660933        4
   185         2.4920977        2       413         6.3319728        4
   186         2.5002171        2       414         6.4177307        4
   187         2.6621783        2       415         6.6607776        4
   188         2.8616317        2       416         6.6834228        4
   189         2.9029253        2       417         6.7486231        4
   190         3.0899611        2       418         6.8774567        4
   191         3.1504044        2       419         7.0003835        4
   192         3.1886258        2       420         7.1102255        4
   193         3.2790011        2       421         7.6398743        4
   194         3.4851512        2       422         7.7609975        4
   195         3.5140123        2       423         7.8916719        4
   196         3.6248390        2       424         8.0132105        4
   197         3.7710152        2       425         8.2859278        4
   198         3.9506802        2       426         8.3890731        4
   199         3.9852449        2       427         8.6862758        4
   200         4.1572862        2       428         8.7806506        4
   201         4.2134505        2       429         9.1151964        4
   202         4.5869129        2       430         9.2928138        4
   203         5.1779772        2       431         9.3768205        4
   204         5.3973488        2       432         9.4769608        4
   205         5.5174450        2       433         9.9296984        4
   206         5.8450712        2       434        10.4018029        4
   207         5.8903088        2       435        10.5095881        4
   208         6.1200684        2       436        10.8283120        4
   209         6.1953951        2       437        11.1949415        4
   210         6.2720794        2       438        12.0146614        4
   211         6.3417614        2       439        12.7454017        4
   212         6.3941164        2       440        12.7903407        4
   213         6.4755317        2       441        21.2215551        4
   214         6.5463412        2       442        26.7144995        4
   215         6.6634129        2       443        26.9953068        4
   216         6.9181886        2       444        28.0619008        4
   217         6.9622175        2       445        47.1139251        4
   218         7.0814990        2       446        68.1671783        4
   219         7.1803428        2       447        98.7191967        4
   220         7.3825425        2       448        98.8391148        4
   221         7.6843538        2       449        98.8422492        4
   222         7.8866948        2       450        98.8602704        4
   223         7.9134697        2       451       103.3868141        4
   224         7.9976465        2       452       115.2854783        4
   225         8.1398640        2       453       115.4713213        4
   226         8.2558042        2       454       116.0203740        4
   227         8.4055991        2       455       198.6178437        4
   228         8.5663423        2       456       226.3313522        4
------------------------------------------------------------------------
 @CHECKOUT-I, Total execution time (CPU/WALL):       321.72/     100.34 seconds.
--executable xvtran finished with status     0 in      100.37 seconds (walltime).
 --invoking executable--
/home/besselman/CFOUR_18/cfour18/bin/xintprc
 @GETMEM-I,  Allocated  183105 MB of main memory.
  @GMOIAA-I, Processing MO integrals for spin case AA.
  @GMOIAA-I, Generation of integral list completed.
                      TYPE                NUMBER
                      ----               --------
                      PPPP                     0
                      PPPH             162022525
                      PPHH               5555528
                      PHPH               2978314
                      PHHH                208966
                      HHHH                  2216

                     TOTAL             170767549

  @FORMT2-I, Second-order MP correlation energies:
            ------------------------------------------------
            E(SCF)                  =   -190.808607883332 a.u.
            E2(AA)                  =     -0.102527291942 a.u.
            E2(AB)                  =     -0.777423230729 a.u.
            E2(TOT)                 =     -0.982477814613 a.u.
            Total MP2 energy        =   -191.791085697945 a.u.
            ------------------------------------------------
   Largest T2 amplitudes for spin case AB:
       _       _                 _       _                 _       _
   i   j   a   b             i   j   a   b             i   j   a   b
-----------------------------------------------------------------------------
[ 14  14 280 280]-0.03777 [ 14  14 281 280]-0.03525 [ 14  14 280 281]-0.03525
[ 14  14 281 281]-0.03495 [  8   8 164 164]-0.02402 [ 14  14 285 281]-0.01985
[ 14  14 281 285]-0.01985 [ 14  14 285 280]-0.01952 [ 14  14 280 285]-0.01952
[  7   7  31  31]-0.01741 [ 13  13 280 280]-0.01726 [  8   8 164 161]-0.01725
[  8   8 161 164]-0.01725 [ 14  14 285 285]-0.01586 [ 15  15 380 380]-0.01578
-----------------------------------------------------------------------------
   Norm of T2AB vector ( 11104441 symmetry allowed elements):  0.4070024394.
-----------------------------------------------------------------------------
 @CHECKOUT-I, Total execution time (CPU/WALL):        44.92/      12.87 seconds.
--executable xintprc finished with status     0 in       12.90 seconds (walltime).
 --invoking executable--
/home/besselman/CFOUR_18/cfour18/bin/xncc
 @GETMEM-I,  Allocated       7 MB of main memory.

Running with 32 threads/proc

Using DIIS to accelerate the convergence of T1 and T2
Using immediate high-order contributions
Damping factor for T3: 0.000000
Damping factor for T4: 0.000000

Using DIIS to accelerate the convergence of L1 and L2
Using immediate high-order contributions
Damping factor for L3: 0.000000
Damping factor for L4: 0.000000

Transposes are coarse-threaded

Memory limit:                178.814 GiB
Minimum memory requirement:   12.123 GiB
Compromise memory amount:     16.779 GiB
Optimal memory requirement:  227.223 GiB

List              Location   Size        Cached Hunks Est. Disk I/O
----------------- ---------- ----------- ------ ----- -------------

           T_DIIS       70:0  423.674 MiB    Yes     -    14.895 GiB
           Z_DIIS       70:1  423.674 MiB    Yes     -    24.825 GiB
          <AI|bj>         18   84.720 MiB    Yes     -     2.468 GiB
          <Ab|Ci>         30    2.408 GiB    Yes     -   316.913 GiB
          <Ab|Ij>         16   84.720 MiB    Yes     -    17.540 GiB
          <Ai|Bj>         25   84.720 MiB    Yes     -     1.655 GiB
          <Aj|bI>         21   84.720 MiB     No     -         0   B
          <Ij|Ka>         10    2.970 MiB    Yes     -   519.808 MiB
          <Ij|Kl>         13  113.070 KiB    Yes     -     1.877 MiB
            D(AB)      160:2  398.289 KiB    Yes     -    64.566 MiB
            D(AI)      160:4   14.898 KiB    Yes     -     1.688 MiB
            D(IA)      160:6   14.898 KiB    Yes     -   506.547 KiB
            D(IJ)      160:0      680   B    Yes     -    88.984 KiB
           D~(AB)      192:0  398.289 KiB    Yes     -     3.112 MiB
           D~(AI)      193:0   14.898 KiB    Yes     -    29.797 KiB
           D~(IJ)      191:0      680   B    Yes     -     5.312 KiB
            F(EA)       92:0  398.289 KiB    Yes     -    64.955 MiB
            F(EM)       93:0   14.898 KiB    Yes     -     1.382 MiB
            F(MI)       91:0      680   B    Yes     -   120.859 KiB
            G(AB)      192:2  398.289 KiB    Yes     -    18.670 MiB
         G(AI,BJ)        123   84.720 MiB     No     -         0   B
         G(AI,bj)        118   84.720 MiB    Yes     -   563.812 MiB
         G(Ab,Ij)        116   84.720 MiB    Yes     -     1.406 GiB
         G(Ai,Bc)        230    2.408 GiB    Yes     -     9.632 GiB
         G(Ai,Bj)        125   84.720 MiB    Yes     -   508.321 MiB
            G(IJ)      191:2      680   B    Yes     -    31.875 KiB
         G(Ij,Ab)        216   84.720 MiB    Yes     -   254.160 MiB
         G(Ij,Ka)        210    2.970 MiB    Yes     -   103.962 MiB
         G(Ij,Kl)        113  113.070 KiB    Yes     -     3.754 MiB
        G~(Ij,Kl)        213  113.070 KiB     No     -         0   B
         H(AI,bj)        256   84.720 MiB    Yes     -   508.321 MiB
         H(Ai,Bj)        258   84.720 MiB    Yes     -   508.321 MiB
       Lambda(AI)      190:0   14.898 KiB    Yes     -     2.284 MiB
    Lambda(Ab,Ij)        146   84.720 MiB    Yes     -    19.691 GiB
            Q(AI)      190:2   14.898 KiB    Yes     -   551.242 KiB
         Q(Ab,Ij)         82   84.720 MiB    Yes     -     4.716 GiB
            T(AI)       90:0   14.898 KiB    Yes     -     5.601 MiB
         T(Ab,Ij)         46   84.720 MiB    Yes     -    29.205 GiB
         T(Rs,Ij)        246   90.771 MiB     No     -         0   B
         W(Mn,Ij)         53  113.070 KiB    Yes     -     5.190 MiB
        W~(Ab,Ej)        130    2.408 GiB    Yes     -    65.018 GiB
        W~(EM,bj)         56   84.720 MiB    Yes     -     8.191 GiB
        W~(Em,Bj)         58   84.720 MiB    Yes     -     8.191 GiB
        W~(Ij,Mb)        110    2.970 MiB    Yes     -    80.199 MiB
       W~~(Ab,Ej)        169    2.408 GiB    Yes     -    38.529 GiB
       W~~(EM,bj)         76   84.720 MiB    Yes     -   677.761 MiB
       W~~(Em,Bj)         78   84.720 MiB    Yes     -   677.761 MiB
       W~~(Ij,Mb)        165    2.970 MiB    Yes     -    47.525 MiB
            Z(AI)       90:2   14.898 KiB    Yes     -     6.111 MiB
         Z(Ab,Ij)         63   84.720 MiB    Yes     -    37.231 GiB
         Z(Rs,Ij)        263   90.771 MiB     No     -         0   B
       T(abc,ijk)          -  106.468 GiB     No     2         0   B
       Z(abc,ijk)          -  106.468 GiB     No     2         0   B

Simulation and memory analysis took 7.505 seconds

MP2 correlation energy:  -0.982477814613084

Non-iterative calculation of MP2 took 5.099 cpu seconds and 0.162 walltime seconds at 6.180 Gflops/sec

Total MP2 energy: -191.791085697945107

Beginning iterative solution of CCSD equations:

It.  Correlation Energy T1 Residual T2 Residual CPU Time (s) Walltime (s)
-------------------------------------------------------------------------
  1  -0.973961226376228 2.01121e-02 2.72569e-03     1174.014       44.920
  2  -0.998580611016387 3.66424e-03 7.15262e-03     1231.408       46.078
  3  -0.996858710081303 5.00984e-03 1.30746e-03     1263.605       46.892
  4  -0.999005164743184 6.98132e-04 8.41553e-04     1238.682       45.889
  5  -0.999438127769378 8.06540e-04 3.02871e-04     1188.607       44.532

   A    I                     A    I                     A    I                  
-------------------------- -------------------------- -------------------------- 
  17    9 -0.0237095421512   65   13  0.0136705248110   22   15 -0.0088187975885 
  17   13 -0.0233699070013   31   15 -0.0109926663706   25   15 -0.0086688559454 
  26   13  0.0162765788417   27   15 -0.0109314849323   38   15 -0.0084115566772 
  19    9 -0.0156920667634   35   11 -0.0104076752023   27   11 -0.0079662395820 
  19   13 -0.0153370460671   26    9  0.0098830532506   41   11 -0.0077063781160 

   A    B    I    J                     A    B    I    J                  
------------------------------------ ------------------------------------ 
  17   17   13   13 -0.0458363231794   19   40   13   13 -0.0230615553275 
  19   17   13   13 -0.0421520152802   31   22   14   14 -0.0205444486680 
  17   19   13   13 -0.0421520152802   22   31   14   14 -0.0205444486680 
  19   19   13   13 -0.0406791227911   37   37   12   12 -0.0183459390270 
  31   31   14   14 -0.0276982587870   61   61   10   10 -0.0180511283006 
  40   17   13   13 -0.0234502953394   22   22   14   14 -0.0178726252893 
  17   40   13   13 -0.0234502953394   17   17    9    9 -0.0171035570155 
  40   19   13   13 -0.0230615553275 

It.  Correlation Energy T1 Residual T2 Residual CPU Time (s) Walltime (s)
-------------------------------------------------------------------------
  6  -0.999445618942421 2.14387e-04 7.63354e-05     1282.684       47.362
  7  -0.999449555964279 9.07283e-05 1.15827e-05      947.111       36.010
  8  -0.999452749959591 4.21459e-05 1.02939e-05      938.623       36.078
  9  -0.999448002290634 1.20173e-05 2.34909e-06      930.386       35.872
 10  -0.999449967227617 3.88221e-06 9.22931e-07      924.254       35.625

   A    I                     A    I                     A    I                  
-------------------------- -------------------------- -------------------------- 
  17   13 -0.0239239738591   65   13  0.0136906421435   22   15 -0.0090083463903 
  17    9 -0.0238338432092   31   15 -0.0111098496640   25   15 -0.0086720901571 
  26   13  0.0165074871773   27   15 -0.0108720653180   38   15 -0.0083387515963 
  19    9 -0.0158068231711   35   11 -0.0103690360777   27   11 -0.0078824200147 
  19   13 -0.0156658996311   26    9  0.0099278534212   41   11 -0.0076637838113 

   A    B    I    J                     A    B    I    J                  
------------------------------------ ------------------------------------ 
  17   17   13   13 -0.0460346044117   40   19   13   13 -0.0230863384367 
  19   17   13   13 -0.0422878295050   31   22   14   14 -0.0205175589459 
  17   19   13   13 -0.0422878295050   22   31   14   14 -0.0205175589459 
  19   19   13   13 -0.0407669187084   37   37   12   12 -0.0183341679550 
  31   31   14   14 -0.0276666184524   61   61   10   10 -0.0180434166607 
  40   17   13   13 -0.0235047866018   22   22   14   14 -0.0178517557945 
  17   40   13   13 -0.0235047866018   17   17    9    9 -0.0170811547952 
  19   40   13   13 -0.0230863384367 

It.  Correlation Energy T1 Residual T2 Residual CPU Time (s) Walltime (s)
-------------------------------------------------------------------------
 11  -0.999449952732650 2.00632e-06 3.98816e-07      930.677       35.862
 12  -0.999450045131432 6.25947e-07 2.29656e-07      945.740       36.313
 13  -0.999450158068133 3.42050e-07 1.21630e-07      940.769       36.135
 14  -0.999450185898254 7.48737e-08 4.67382e-08      967.771       37.020
 15  -0.999450190838352 2.50523e-08 1.14730e-08      916.010       35.411

   A    I                     A    I                     A    I                  
-------------------------- -------------------------- -------------------------- 
  17   13 -0.0239278269250   65   13  0.0136907709547   22   15 -0.0090084185480 
  17    9 -0.0238328678256   31   15 -0.0111095751236   25   15 -0.0086713134821 
  26   13  0.0165084712841   27   15 -0.0108717200813   38   15 -0.0083379559054 
  19    9 -0.0158061136520   35   11 -0.0103688858780   27   11 -0.0078822862941 
  19   13 -0.0156690895448   26    9  0.0099276970748   41   11 -0.0076637203694 

   A    B    I    J                     A    B    I    J                  
------------------------------------ ------------------------------------ 
  17   17   13   13 -0.0460356925437   40   19   13   13 -0.0230867606223 
  19   17   13   13 -0.0422888307312   31   22   14   14 -0.0205178467359 
  17   19   13   13 -0.0422888307312   22   31   14   14 -0.0205178467359 
  19   19   13   13 -0.0407678366868   37   37   12   12 -0.0183343803133 
  31   31   14   14 -0.0276669707151   61   61   10   10 -0.0180434996231 
  40   17   13   13 -0.0235052380374   22   22   14   14 -0.0178520012969 
  17   40   13   13 -0.0235052380374   17   17    9    9 -0.0170813826054 
  19   40   13   13 -0.0230867606223 

It.  Correlation Energy T1 Residual T2 Residual CPU Time (s) Walltime (s)
-------------------------------------------------------------------------
 16  -0.999450193809714 1.82098e-08 6.50548e-09      920.709       35.542
 17  -0.999450192923643 7.32423e-09 1.58142e-09      934.009       35.997
 18  -0.999450192956590 1.55745e-09 4.32303e-10      946.818       36.389
 19  -0.999450192710862 1.59971e-09 1.56044e-10      966.448       37.405
 20  -0.999450192673806 4.16647e-10 9.16594e-11      930.116       35.936

   A    I                     A    I                     A    I                  
-------------------------- -------------------------- -------------------------- 
  17   13 -0.0239278668397   65   13  0.0136907710821   22   15 -0.0090083920288 
  17    9 -0.0238328635093   31   15 -0.0111095670345   25   15 -0.0086713147772 
  26   13  0.0165084854198   27   15 -0.0108717173484   38   15 -0.0083379621282 
  19    9 -0.0158061124086   35   11 -0.0103688801467   27   11 -0.0078822839994 
  19   13 -0.0156691125371   26    9  0.0099276968253   41   11 -0.0076637151062 

   A    B    I    J                     A    B    I    J                  
------------------------------------ ------------------------------------ 
  17   17   13   13 -0.0460357071680   19   40   13   13 -0.0230867633749 
  19   17   13   13 -0.0422888410175   31   22   14   14 -0.0205178457500 
  17   19   13   13 -0.0422888410175   22   31   14   14 -0.0205178457500 
  19   19   13   13 -0.0407678442051   37   37   12   12 -0.0183343789291 
  31   31   14   14 -0.0276669691794   61   61   10   10 -0.0180434992168 
  40   17   13   13 -0.0235052429088   22   22   14   14 -0.0178520011659 
  17   40   13   13 -0.0235052429088   17   17    9    9 -0.0170813817959 
  40   19   13   13 -0.0230867633749 

It.  Correlation Energy T1 Residual T2 Residual CPU Time (s) Walltime (s)
-------------------------------------------------------------------------

CCSD iterations converged in 20 cycles and 782.023 seconds (39.101 s/it.) at 17.731 Gflops/sec

Total CCSD energy: -191.808058076005835

CCSD[T] correlation energy:  -0.040283299504711
CCSD(T) correlation energy:  -0.038506456673515

Non-iterative calculation of CCSD(T) took 24586.509 cpu seconds and 946.909 walltime seconds at 55.629 Gflops/sec

Total CCSD(T) energy: -191.846564532679338

             _
Formation of H took 25.289 seconds at 97.416 Gflops/sec

Beginning iterative solution of Lambda-CCSD equations:

It.  Correlation Energy L1 Residual L2 Residual CPU Time (s) Walltime (s)
-------------------------------------------------------------------------
  1  -1.054051792765154 1.57912e-02 1.32763e-02      945.272       34.354
  2  -1.043715917522272 9.04547e-03 2.04221e-03      930.850       33.855
  3  -1.043621903626612 1.29267e-03 1.39423e-03      944.455       34.518
  4  -1.044132586554476 5.56060e-04 3.22741e-04      942.662       34.217
  5  -1.044152305508092 1.73988e-04 9.30137e-05      975.341       35.174

   A    I                     A    I                     A    I                  
-------------------------- -------------------------- -------------------------- 
  17    9 -0.0154527243059   26   13  0.0123961123008   50   14  0.0067836340158 
  17   13 -0.0145711477385   31   15 -0.0089269029467   23   14  0.0067092048656 
  19    9 -0.0138639714351   25   15 -0.0082676070186   27   15 -0.0059964687284 
  22   15 -0.0126449231996   26    9  0.0076673553483   20   14  0.0058960217022 
  65   13  0.0125493718509   35   11 -0.0068081826043   80   15 -0.0058843799722 

   A    B    I    J                     A    B    I    J                  
------------------------------------ ------------------------------------ 
  17   17   13   13 -0.0597268930579   40   19   13   13 -0.0263568853303 
  19   17   13   13 -0.0537730925251   31   22   14   14 -0.0237432691665 
  17   19   13   13 -0.0537730925251   22   31   14   14 -0.0237432691665 
  19   19   13   13 -0.0506144482521   22   22   14   14 -0.0213369237392 
  31   31   14   14 -0.0313597031448   17   17    9    9 -0.0199335862773 
  40   17   13   13 -0.0272592866000   37   37   12   12 -0.0194313199380 
  17   40   13   13 -0.0272592866000   61   61   10   10 -0.0192690815233 
  19   40   13   13 -0.0263568853303 

It.  Correlation Energy L1 Residual L2 Residual CPU Time (s) Walltime (s)
-------------------------------------------------------------------------
  6  -1.044133295584793 1.12390e-04 1.49219e-05      923.294       33.571
  7  -1.044148990836300 2.78506e-05 5.55267e-06      935.303       33.948
  8  -1.044143123734653 1.66379e-05 2.80134e-06      944.420       34.279
  9  -1.044143065279153 4.79309e-06 9.53475e-07      947.511       34.362
 10  -1.044143111546189 2.37032e-06 3.47701e-07      947.747       34.381

   A    I                     A    I                     A    I                  
-------------------------- -------------------------- -------------------------- 
  17    9 -0.0155407650596   26   13  0.0124528940492   50   14  0.0067878615604 
  17   13 -0.0146824639286   31   15 -0.0090652681968   23   14  0.0067182405252 
  19    9 -0.0139214856538   25   15 -0.0083067964867   27   15 -0.0060315979498 
  22   15 -0.0128710883021   26    9  0.0076960608395   20   14  0.0059306822540 
  65   13  0.0125617492027   35   11 -0.0068137350622   80   15 -0.0058851323753 

   A    B    I    J                     A    B    I    J                  
------------------------------------ ------------------------------------ 
  17   17   13   13 -0.0597716367986   40   19   13   13 -0.0263696368661 
  19   17   13   13 -0.0538098103754   31   22   14   14 -0.0237278512471 
  17   19   13   13 -0.0538098103754   22   31   14   14 -0.0237278512471 
  19   19   13   13 -0.0506393426018   22   22   14   14 -0.0213221583518 
  31   31   14   14 -0.0313453560128   17   17    9    9 -0.0199274141276 
  40   17   13   13 -0.0272814850925   37   37   12   12 -0.0194288471625 
  17   40   13   13 -0.0272814850925   61   61   10   10 -0.0192680848927 
  19   40   13   13 -0.0263696368661 

It.  Correlation Energy L1 Residual L2 Residual CPU Time (s) Walltime (s)
-------------------------------------------------------------------------
 11  -1.044143038001500 9.27103e-07 1.33378e-07      909.704       33.137
 12  -1.044143082988352 3.10781e-07 6.93021e-08      942.950       34.221
 13  -1.044143114508012 1.24812e-07 3.75620e-08      934.777       33.902
 14  -1.044143111262858 5.09757e-08 1.01048e-08      951.233       34.454
 15  -1.044143114051732 1.23685e-08 3.25044e-09      946.006       34.292

   A    I                     A    I                     A    I                  
-------------------------- -------------------------- -------------------------- 
  17    9 -0.0155400480950   26   13  0.0124523985639   50   14  0.0067879498502 
  17   13 -0.0146819367582   31   15 -0.0090659099889   23   14  0.0067186341523 
  19    9 -0.0139212548755   25   15 -0.0083068623813   27   15 -0.0060316961127 
  22   15 -0.0128723444507   26    9  0.0076958739613   20   14  0.0059305229365 
  65   13  0.0125617464007   35   11 -0.0068136839823   80   15 -0.0058851823650 

   A    B    I    J                     A    B    I    J                  
------------------------------------ ------------------------------------ 
  17   17   13   13 -0.0597717136698   40   19   13   13 -0.0263696785960 
  19   17   13   13 -0.0538099101144   31   22   14   14 -0.0237278714142 
  17   19   13   13 -0.0538099101144   22   31   14   14 -0.0237278714142 
  19   19   13   13 -0.0506394953312   22   22   14   14 -0.0213221760587 
  31   31   14   14 -0.0313453595008   17   17    9    9 -0.0199275299760 
  40   17   13   13 -0.0272815000402   37   37   12   12 -0.0194288789991 
  17   40   13   13 -0.0272815000402   61   61   10   10 -0.0192681049621 
  19   40   13   13 -0.0263696785960 

It.  Correlation Energy L1 Residual L2 Residual CPU Time (s) Walltime (s)
-------------------------------------------------------------------------
 16  -1.044143114911315 1.01209e-08 1.97959e-09      933.590       33.949
 17  -1.044143114418374 3.63548e-09 5.58869e-10      939.226       34.122

Lambda-CCSD iterations converged in 17 cycles and 582.634 seconds (34.273 s/it.) at 19.269 Gflops/sec

 @CHECKOUT-I, Total execution time (CPU/WALL):     62398.94/    2381.11 seconds.
norm of D(AI): 0.062759915428753
norm of D(IA): 0.051875582970432
norm of D(AB): 0.060366998063901
norm of D(IJ): 0.086327626077958
E(AB): 0.691797637702836
E(IJ): 0.439432624556343
E(1e): 1.131230262259179
norm of G(Ab,Ij): 0.421189624305704
norm of G(Ij,Ab): 0.477026370082115
E(Ab,Ij): -2.012212480605567
norm of G(Ij,Kl): 0.044029318135850
E(Ij,Kl): 0.158328847303394
norm of G(Ai,Bc): 0.011384476216235
norm of G(Ab,Ci): 0.015741065647316
E(Ab,Ci): -0.078670483163557
norm of G(Ij,Ka): 0.008609887987291
norm of G(Ia,Jk): 0.011259285160509
E(Ia,Jk): -0.017837520514771
norm of G(AI,bj): 0.050748398413394
norm of G(Ai,Bj): 0.034669025538040
E(Ai,Bj): -0.444743697071278
E1: -0.258256568312639
E2: -0.278966807032135
E3: 0.092479678273495
E(tot): -1.263905071792600

Formation of one- and two-particle density
matrices took 24.231 seconds at 109.544 Gflops/sec

--executable xncc finished with status     0 in     2381.16 seconds (walltime).
 --invoking executable--
/home/besselman/CFOUR_18/cfour18/bin/xdens
 @GETMEM-I,  Allocated  183105 MB of main memory.
  CCSD(T) density and intermediates are calculated.
  The perturbed orbitals are chosen canonical.
  Direct algorithm used for all contributions involving G(AB,CD).
  local is set to  F
  local is set to  F
  local is set to 4 F
  local is set to  F
  local is set to 5 F
  local is set to 6 F
  local is set to 7 F T
  local5 is set to  F
  local is set to  F
  W(abef) AB contribution =  0.3455431978 a.u.
  W(abef) AB contribution =  0.3638207434 a.u.
  local is set to 12 F
                     1                     1
                     2                     2
                     3                     3
                     4                     4
  processed               89543111  ao basis integrals from 
                 21862  buffers.
  processed              405106390  ao basis integrals from 
                 98903  buffers.
  processed              210796591  ao basis integrals from 
                 51465  buffers.
  processed              351157591  ao basis integrals from 
                 85732  buffers.
 ITERM.tmp does not exsit!
 skip reading
  The iterative expansion of D(ai) converged after  20 iterations.
  local is set to 12 F
  ----------------------------------------------------------------------
                 Natural orbital occupation numbers
  ----------------------------------------------------------------------
  1.99885  1.99806  1.99804  1.99804  1.97897  1.97254  1.96553  1.95759
  1.95753  1.95420  1.95115  1.95090  1.93287  1.93285  1.91557  0.07530
  0.04938  0.03830  0.03180  0.02423  0.02354  0.02133  0.02126  0.02077
  0.01368  0.01357  0.01206  0.01201  0.01083  0.01059  0.01033  0.00992
  0.00946  0.00787  0.00707  0.00665  0.00636  0.00622  0.00614  0.00480
  0.00461  0.00429  0.00406  0.00366  0.00288  0.00243  0.00241  0.00229
  0.00204  0.00204  0.00198  0.00197  0.00188  0.00185  0.00164  0.00145
  0.00142  0.00132  0.00124  0.00118  0.00110  0.00106  0.00103  0.00099
  0.00097  0.00094  0.00090  0.00088  0.00081  0.00080  0.00078  0.00074
  0.00067  0.00066  0.00066  0.00061  0.00061  0.00061  0.00059  0.00059
  0.00057  0.00055  0.00053  0.00053  0.00052  0.00052  0.00049  0.00046
  0.00045  0.00044  0.00044  0.00043  0.00042  0.00041  0.00037  0.00035
  0.00035  0.00035  0.00035  0.00032  0.00030  0.00030  0.00029  0.00028
  0.00027  0.00026  0.00025  0.00024  0.00023  0.00023  0.00022  0.00022
  0.00022  0.00022  0.00021  0.00020  0.00019  0.00019  0.00019  0.00019
  0.00018  0.00018  0.00017  0.00016  0.00015  0.00014  0.00014  0.00014
  0.00014  0.00014  0.00013  0.00013  0.00013  0.00012  0.00012  0.00012
  0.00011  0.00011  0.00010  0.00010  0.00010  0.00009  0.00009  0.00009
  0.00009  0.00009  0.00008  0.00008  0.00008  0.00008  0.00007  0.00007
  0.00007  0.00007  0.00007  0.00007  0.00007  0.00006  0.00006  0.00006
  0.00006  0.00006  0.00006  0.00006  0.00006  0.00006  0.00005  0.00005
  0.00005  0.00005  0.00005  0.00005  0.00005  0.00005  0.00005  0.00005
  0.00005  0.00005  0.00004  0.00004  0.00004  0.00004  0.00004  0.00004
  0.00004  0.00004  0.00004  0.00004  0.00004  0.00004  0.00003  0.00003
  0.00003  0.00003  0.00003  0.00003  0.00003  0.00003  0.00003  0.00003
  0.00003  0.00003  0.00003  0.00003  0.00003  0.00003  0.00003  0.00003
  0.00003  0.00002  0.00002  0.00002  0.00002  0.00002  0.00002  0.00002
  0.00002  0.00002  0.00002  0.00002  0.00002  0.00002  0.00002  0.00002
  0.00002  0.00002  0.00002  0.00002  0.00002  0.00002  0.00002  0.00002
  0.00002  0.00002  0.00002  0.00002  0.00002  0.00002  0.00002  0.00002
  0.00001  0.00001  0.00001  0.00001  0.00001  0.00001  0.00001  0.00001
  0.00001  0.00001  0.00001  0.00001  0.00001  0.00001  0.00001  0.00001
  0.00001  0.00001  0.00001  0.00001  0.00001  0.00001  0.00001  0.00001
  0.00001  0.00001  0.00001  0.00001  0.00001  0.00001  0.00001  0.00001
  0.00001  0.00001  0.00001  0.00001  0.00001  0.00001  0.00001  0.00001
  0.00001  0.00001  0.00001  0.00001  0.00001  0.00001  0.00001  0.00001
  0.00001  0.00001  0.00001  0.00001  0.00001  0.00001  0.00001  0.00001
  0.00001  0.00001  0.00001  0.00001  0.00001  0.00001  0.00001  0.00000
  0.00000  0.00000  0.00000  0.00000  0.00000  0.00000  0.00000  0.00000
  0.00000  0.00000  0.00000  0.00000  0.00000  0.00000  0.00000  0.00000
  0.00000  0.00000  0.00000  0.00000  0.00000  0.00000  0.00000  0.00000
  0.00000  0.00000  0.00000  0.00000  0.00000  0.00000  0.00000  0.00000
  0.00000  0.00000  0.00000  0.00000  0.00000  0.00000  0.00000  0.00000
  0.00000  0.00000  0.00000  0.00000  0.00000  0.00000  0.00000  0.00000
  0.00000  0.00000  0.00000  0.00000  0.00000  0.00000  0.00000  0.00000
  0.00000  0.00000  0.00000  0.00000  0.00000  0.00000  0.00000  0.00000
  0.00000  0.00000  0.00000  0.00000  0.00000  0.00000  0.00000  0.00000
  0.00000  0.00000  0.00000  0.00000  0.00000  0.00000  0.00000  0.00000
  0.00000  0.00000  0.00000  0.00000  0.00000  0.00000  0.00000  0.00000
  0.00000  0.00000  0.00000  0.00000  0.00000  0.00000  0.00000  0.00000
  0.00000  0.00000  0.00000  0.00000  0.00000  0.00000  0.00000  0.00000
  0.00000  0.00000  0.00000  0.00000  0.00000  0.00000  0.00000  0.00000
  0.00000  0.00000  0.00000  0.00000  0.00000  0.00000  0.00000  0.00000
  0.00000  0.00000  0.00000  0.00000  0.00000  0.00000  0.00000  0.00000
  0.00000  0.00000  0.00000  0.00000  0.00000  0.00000  0.00000  0.00000
  0.00000  0.00000  0.00000  0.00000  0.00000  0.00000  0.00000  0.00000
  0.00000  0.00000  0.00000  0.00000  0.00000  0.00000  0.00000  0.00000
  Trace of density matrix :  30.0000000000.
  ----------------------------------------------------------------------
  Density calculation successfully completed.
 @CHECKOUT-I, Total execution time (CPU/WALL):      1495.46/     655.04 seconds.
--executable xdens finished with status     0 in      655.16 seconds (walltime).
 --invoking executable--
/home/besselman/CFOUR_18/cfour18/bin/xanti
 @GETMEM-I,  Allocated  183105 MB of main memory.
 CCSD(T) MO gammas will be sorted to Mulliken order.
 @CHECKOUT-I, Total execution time (CPU/WALL):      2396.33/     131.85 seconds.
--executable xanti finished with status     0 in      131.89 seconds (walltime).
 --invoking executable--
/home/besselman/CFOUR_18/cfour18/bin/xbcktrn
 @GETMEM-I,  Allocated  183105 MB of main memory.
 @CHECKOUT-I, Total execution time (CPU/WALL):      3270.32/     109.76 seconds.
--executable xbcktrn finished with status     0 in      109.82 seconds (walltime).
 --invoking executable--
/home/besselman/CFOUR_18/cfour18/bin/xvdint
 @GETMEM-I,  Allocated  183105 MB of main memory.
 One- and two-electron integral derivatives are calculated
 for RHF-CC/MBPT gradients and dipole moments.
 Spherical gaussians are used.

                     Kinetic energy integral gradient
                     --------------------------------

                         O #1 z     1.3668325790
                         C #2 z    -0.5768280858
                         C #3 x    -0.1475505963
                         C #3 z    -0.3649911745
                         H #4 x    -0.7922591146
                         H #4 y    -1.4593359912
                         H #4 z    -0.4250133187


 O #1       0.0000000000            0.0000000000            1.3668325790
 C #2       0.0000000000            0.0000000000           -0.5768280858
 C #3 1    -0.0737752981            0.0000000000           -0.1824955872
 C #3 2     0.0737752981            0.0000000000           -0.1824955872
 H #4 1    -0.1980647786           -0.3648339978           -0.1062533297
 H #4 2     0.1980647786           -0.3648339978           -0.1062533297
 H #4 3    -0.1980647786            0.3648339978           -0.1062533297
 H #4 4     0.1980647786            0.3648339978           -0.1062533297


                   Nuclear attraction integral gradient
                   ------------------------------------

                         O #1 z   -33.8314718043
                         C #2 z     4.7303726034
                         C #3 x    21.4672922191
                         C #3 z    20.2861067559
                         H #4 x    14.0521803173
                         H #4 y    20.1793529251
                         H #4 z     8.8149924449


 O #1       0.0000000000            0.0000000000          -33.8314718043
 C #2       0.0000000000            0.0000000000            4.7303726034
 C #3 1    10.7336461095            0.0000000000           10.1430533780
 C #3 2   -10.7336461095            0.0000000000           10.1430533780
 H #4 1     3.5130450793            5.0448382313            2.2037481112
 H #4 2    -3.5130450793            5.0448382313            2.2037481112
 H #4 3     3.5130450793           -5.0448382313            2.2037481112
 H #4 4    -3.5130450793           -5.0448382313            2.2037481112


                      Reorthonormalization gradient
                      -----------------------------

                         O #1 z     0.5952765544
                         C #2 z    -0.3085492448
                         C #3 x     0.1172542695
                         C #3 z    -0.0109397303
                         H #4 x    -0.4424188441
                         H #4 y    -0.7771224745
                         H #4 z    -0.2757875794


 O #1       0.0000000000            0.0000000000            0.5952765544
 C #2       0.0000000000            0.0000000000           -0.3085492448
 C #3 1     0.0586271347            0.0000000000           -0.0054698651
 C #3 2    -0.0586271347            0.0000000000           -0.0054698651
 H #4 1    -0.1106047110           -0.1942806186           -0.0689468948
 H #4 2     0.1106047110           -0.1942806186           -0.0689468948
 H #4 3    -0.1106047110            0.1942806186           -0.0689468948
 H #4 4     0.1106047110            0.1942806186           -0.0689468948


                Electronic contributions to dipole moment
                -----------------------------------------

                               au             Debye

                    z     -3.54464838     -9.00959907

  Conversion factor used: 1 a.u. =   2.54174691 Debye 


 Evaluation of 1e integral derivatives required    7.71 seconds.
 Evaluation of 2el integral derivatives

                      Two-electron integral gradient
                      ------------------------------

                         O #1 z    17.7995630673
                         C #2 z    -3.3794721681
                         C #3 x    -8.2641915156
                         C #3 z    -9.8705294718
                         H #4 x    -7.6005551272
                         H #4 y   -11.3051215173
                         H #4 z    -4.5495614273


 O #1       0.0000000000            0.0000000000           17.7995630673
 C #2       0.0000000000            0.0000000000           -3.3794721681
 C #3 1    -4.1320957578            0.0000000000           -4.9352647359
 C #3 2     4.1320957578            0.0000000000           -4.9352647359
 H #4 1    -1.9001387818           -2.8262803793           -1.1373903568
 H #4 2     1.9001387818           -2.8262803793           -1.1373903568
 H #4 3    -1.9001387818            2.8262803793           -1.1373903568
 H #4 4     1.9001387818            2.8262803793           -1.1373903568


 Evaluation of 2e integral derivatives required60005.16 seconds.

                            Molecular gradient
                            ------------------

                         O #1 z    -0.0005815656
                         C #2 z    -0.0032144770
                         C #3 x    -0.0197539738
                         C #3 z     0.0020200108
                         H #4 x    -0.0036316903
                         H #4 y     0.0027302379
                         H #4 z     0.0017760318


 O #1       0.0000000000            0.0000000000           -0.0005815656
 C #2       0.0000000000            0.0000000000           -0.0032144770
 C #3 1    -0.0098769869            0.0000000000            0.0010100054
 C #3 2     0.0098769869            0.0000000000            0.0010100054
 H #4 1    -0.0009079226            0.0006825595            0.0004440079
 H #4 2     0.0009079226            0.0006825595            0.0004440079
 H #4 3    -0.0009079226           -0.0006825595            0.0004440079
 H #4 4     0.0009079226           -0.0006825595            0.0004440079


  Molecular gradient norm 0.207E-01

                           Total dipole moment
                           -------------------

                               au             Debye

                    z      1.13520364      2.88540035

  Conversion factor used: 1 a.u. =   2.54174691 Debye 


 @CHECKOUT-I, Total execution time (CPU/WALL):     60012.84/    2203.44 seconds.
--executable xvdint finished with status     0 in     2203.57 seconds (walltime).
 --invoking executable--
/home/besselman/CFOUR_18/cfour18/bin/xjoda
   JODA beginning optimization cycle #  2.
   Retrieving information from last optimization cycle.
                     7                     0
 OriVec is    1.00000000000000      -6.123233995736766E-017
  0.000000000000000E+000                     1
  calling readgh 3                      1                    -1
  gradient from JOBARC 
   0.000000000000000   0.000000000000000  -0.000581565553455
   0.000000000000000   0.000000000000000  -0.003214476985871
  -0.009876986886083   0.000000000000000   0.001010005390254
   0.009876986886083   0.000000000000000   0.001010005390254
  -0.000907922585955   0.000682559465199   0.000444007939640
   0.000907922585955   0.000682559465199   0.000444007939640
  -0.000907922585955  -0.000682559465199   0.000444007939640
   0.000907922585955  -0.000682559465199   0.000444007939640
 
                     0
  current gradient vector 
        0.000000000000000        0.000000000000000       -0.000581565553455
        0.000000000000000        0.000000000000000       -0.003214476985871
       -0.009876986886083        0.000000000000000        0.001010005390254
        0.009876986886083        0.000000000000000        0.001010005390254
       -0.000907922585955        0.000682559465199        0.000444007939640
       -0.000907922585955       -0.000682559465199        0.000444007939640
        0.000907922585955       -0.000682559465199        0.000444007939640
        0.000907922585955        0.000682559465199        0.000444007939640
   Internal coordinate energy gradients (atomic units): 
                     R                 dV/dR
 [R1   ]    2.260443320901050    0.000581565553423
 [R2   ]    2.776725640351040   -0.004527339209149
 [A1   ]    2.588511015358973    0.032266298503416
 [R2   ]    2.776725640351040   -0.004527339209149
 [A1   ]    2.588511015358973    0.032266298503416
 [D180 ]    3.141592653589793    0.000000000000000
 [R3   ]    2.043869144509063    0.000291672344745
 [A2   ]    2.069522659471045   -0.000555403066901
 [D1   ]    1.297817585552564    0.002068775857889
 [R3   ]    2.043869144509063    0.000291672344745
 [A2   ]    2.069522659471045   -0.000555403066901
 [Dn1  ]   -1.297817585552564   -0.002068775857889
 [R3   ]    2.043869144509063    0.000291672344745
 [A2   ]    2.069522659471045   -0.000555403066901
 [D1   ]    1.297817585552564    0.002068775857889
 [R3   ]    2.043869144509063    0.000291672344745
 [A2   ]    2.069522659471045   -0.000555403066901
 [Dn1  ]   -1.297817585552564   -0.002068775857889
                     1                    -1                     0 ****
   Hessian from cycle  1 read.
   BFGS update using last two gradients and previous step.
   Optimization cycle  2.  Updating structure with Newton-Raphson step.
  @EFOL-I, Current internal coordinate Hessian written to FCMINT.
   There are   7 independent internal coordinates which will be optimized.
   Hessian matrix in totally symmetric symmetry coordinates: 
              R1        R2        A1        R3        A2   
  R1         0.819112 -0.136101 -0.061290 -0.054102 -0.013764
  R2        -0.136101  0.957165 -0.441778 -0.044272 -0.000297
  A1        -0.061290 -0.441778  2.857336  0.005350 -0.071477
  R3        -0.054102 -0.044272  0.005350  0.984032 -0.004719
  A2        -0.013764 -0.000297 -0.071477 -0.004719  0.250651
  D1        -0.015427 -0.036654  0.161137 -0.003115 -0.005403
  Dn1        0.015427  0.036654 -0.161137  0.003115  0.005403
 
              D1        Dn1  
  R1        -0.015427  0.015427
  R2        -0.036654  0.036654
  A1         0.161137 -0.161137
  R3        -0.003115  0.003115
  A2        -0.005403  0.005403
  D1         0.109215 -0.009215
  Dn1       -0.009215  0.109215
   The eigenvectors of the Hessian matrix: 
                   1         2         3         4         5
  R1         0.029399 -0.000000  0.034730  0.736472  0.591412
  R2         0.025569 -0.000000  0.027887  0.621154 -0.750804
  A1        -0.077115  0.000000  0.034256  0.147283 -0.156932
  R3         0.008587 -0.000000  0.010282  0.216261  0.248458
  A2         0.016791  0.000000  0.998239 -0.050695  0.003024
  D1         0.704336  0.707107 -0.011317 -0.019296 -0.008856
  Dn1       -0.704336  0.707107  0.011317  0.019296  0.008856
 
                   6         7
  R1         0.324878  0.014987
  R2        -0.056505  0.214093
  A1        -0.000000 -0.972913
  R3        -0.944067 -0.007657
  A2         0.000000  0.025654
  D1        -0.000000 -0.057719
  Dn1        0.000000  0.057719
   The eigenvalues of the Hessian matrix: 
       0.09865      0.10000      0.24779      0.67793      0.98582      1.00000
       2.97654
   Gradients along Hessian eigenvectors: 
       0.00044     -0.00000      0.00024      0.00324     -0.00192     -0.00000
      -0.04613
   There are  0 negative eigenvalues.
  optimized coordinate                      7  automatically set to 
  2.804352772018463E-003
   Summary of Optimization Cycle: 
   The maximum unscaled step is:    0.01210.
   Scale factor set to:  1.00000.
   Forces are in hartree/bohr and hartree/radian.
   Parameter values are in Angstroms and degrees.
--------------------------------------------------------------------------
  Parameter     dV/dR           Step          Rold            Rnew
--------------------------------------------------------------------------
    R1      0.0005815656   -0.0012182112    1.1961750861    1.1949568748
    R2     -0.0045273392   -0.0004699081    1.4693799226    1.4689100144
    A1      0.0322662985   -0.6390833412  148.3107564032  147.6716730620
    R3      0.0002916723   -0.0001897214    1.0815689680    1.0813792466
    A2     -0.0005554031   -0.0108569955  118.5749139944  118.5640569989
    D1      0.0020687759   -0.1606775781   74.3594702300   74.1987926519
    Dn1    -0.0020687759    0.1606775781  -74.3594702300  -74.1987926519
--------------------------------------------------------------------------
  Minimum force:  0.000291672 / RMS force:  0.012368752
 Updating structure...
 -0.999999999999999       0.534770180110118       0.306883896615117     
  0.272300523029400       0.878283097402882       0.534770180110118     
  0.272300523029400       0.878283097402882       0.534770180110118     
  0.272300523029400       0.878283097402882       0.534770180110118     
  0.272300523029400       0.878283097402882       0.534770180110118     
   Rotational constants (in cm-1): 
          0.1966926028             0.2491809757             0.6801046054
   Rotational constants (in MHz): 
       5896.6967115778          7470.2587652402         20389.0259903841


 ----------------------------------------------------------------
         Coordinates used in calculation (QCOMP) 
 ----------------------------------------------------------------
 Z-matrix   Atomic            Coordinates (in bohr)
  Symbol    Number           X              Y              Z
 ----------------------------------------------------------------
     O         8         0.00000000    -0.00000000    -2.82761682
     C         6         0.00000000    -0.00000000    -0.56947558
     C         6         1.48443520    -0.00000000     1.77610042
     C         6        -1.48443520     0.00000000     1.77610042
     H         1         2.41991875     1.72696012     2.34038309
     H         1         2.41991875    -1.72696012     2.34038309
     H         1        -2.41991875    -1.72696012     2.34038309
     H         1        -2.41991875     1.72696012     2.34038309
 ----------------------------------------------------------------
 
   Interatomic distance matrix (Angstroms) 
 
                 O             C             C             C             H    
                [ 1]        [ 2]        [ 3]        [ 4]        [ 5]
  O    [ 1]     0.00000
  C    [ 2]     1.19496     0.00000
  C    [ 3]     2.55970     1.46891     0.00000
  C    [ 4]     2.55970     1.46891     1.57106     0.00000
  H    [ 5]     3.15501     2.20138     1.08138     2.27883     0.00000
  H    [ 6]     3.15501     2.20138     1.08138     2.27883     1.82774
  H    [ 7]     3.15501     2.20138     2.27883     1.08138     3.14643
  H    [ 8]     3.15501     2.20138     2.27883     1.08138     2.56113
 
                 H             H             H    
                [ 6]        [ 7]        [ 8]
  H    [ 6]     0.00000
  H    [ 7]     2.56113     0.00000
  H    [ 8]     3.14643     1.82774     0.00000
   Rotational constants (order x, y, z, in cm-1): 
          0.2491809757             0.1966926028             0.6801046054
   Rotational constants (order x, y, z, in MHz): 
       7470.2587652402          5896.6967115778         20389.0259903841
  ECPDATA file not present.   Using default ECPDATA. 
  There are  456 basis functions.
 @CHECKOUT-I, Total execution time (CPU/WALL):         0.15/       0.17 seconds.
--executable xjoda finished with status     0 in        0.35 seconds (walltime).
 --invoking executable--
/home/besselman/CFOUR_18/cfour18/bin/xvmol
 SERIAL VERSION OF MOLECULE STARTED
********************************************************************************
                    INPUT FROM MOL FILE
********************************************************************************
INTGRL        1    0    1    0    0    0    0    0    0                         
         *** CFOUR Program System (Release V0.1) ***                            
cyclopropanone opt singlet CCSD[T]/cc-pCVTZ                                     
    4    2 X  Y       0.10E-08              0    0                              
   9999.00      3.00                                                            
          8.00000000    1    5    2    2    2    2    1                         
O #1   0.000000000000000  -0.000000000000000  -2.827616818986784                
   12    5                                                                      
   61420.0000000000       9.000000000000001E-005 -2.000000000000000E-005        
  0.000000000000000E+000  0.000000000000000E+000  0.000000000000000E+000        
   9199.00000000000       6.980000000000001E-004 -1.590000000000000E-004        
  0.000000000000000E+000  0.000000000000000E+000  0.000000000000000E+000        
   2091.00000000000       3.664000000000000E-003 -8.290000000000000E-004        
  0.000000000000000E+000  0.000000000000000E+000  0.000000000000000E+000        
   590.900000000000       1.521800000000000E-002 -3.508000000000000E-003        
  0.000000000000000E+000  0.000000000000000E+000  0.000000000000000E+000        
   192.300000000000       5.242300000000000E-002 -1.215600000000000E-002        
  0.000000000000000E+000  0.000000000000000E+000  0.000000000000000E+000        
   69.3200000000000       0.145921000000000      -3.626100000000000E-002        
  0.000000000000000E+000  0.000000000000000E+000  0.000000000000000E+000        
   26.9700000000000       0.305258000000000      -8.299200000000000E-002        
  0.000000000000000E+000  0.000000000000000E+000  0.000000000000000E+000        
   11.1000000000000       0.398508000000000      -0.152090000000000             
  0.000000000000000E+000  0.000000000000000E+000  0.000000000000000E+000        
   4.68200000000000       0.216980000000000      -0.115331000000000             
  0.000000000000000E+000  0.000000000000000E+000  0.000000000000000E+000        
   1.42800000000000       1.759400000000000E-002  0.288979000000000             
   1.00000000000000       0.000000000000000E+000  0.000000000000000E+000        
  0.554700000000000      -2.502000000000000E-003  0.586128000000000             
  0.000000000000000E+000   1.00000000000000       0.000000000000000E+000        
  0.206700000000000       9.540000000000000E-004  0.277624000000000             
  0.000000000000000E+000  0.000000000000000E+000   1.00000000000000             
    3    3                                                                      
   12.9740000000000        1.00000000000000       0.000000000000000E+000        
  0.000000000000000E+000                                                        
   34.9000000000000       0.000000000000000E+000   1.00000000000000             
  0.000000000000000E+000                                                        
   93.8810000000000       0.000000000000000E+000  0.000000000000000E+000        
   1.00000000000000                                                             
    6    4                                                                      
   63.4200000000000       6.044000000000000E-003  0.000000000000000E+000        
  0.000000000000000E+000  0.000000000000000E+000                                
   14.6600000000000       4.179900000000000E-002  0.000000000000000E+000        
  0.000000000000000E+000  0.000000000000000E+000                                
   4.45900000000000       0.161143000000000       0.000000000000000E+000        
  0.000000000000000E+000  0.000000000000000E+000                                
   1.53100000000000       0.356731000000000        1.00000000000000             
  0.000000000000000E+000  0.000000000000000E+000                                
  0.530200000000000       0.448309000000000       0.000000000000000E+000        
   1.00000000000000       0.000000000000000E+000                                
  0.175000000000000       0.244940000000000       0.000000000000000E+000        
  0.000000000000000E+000   1.00000000000000                                     
    3    3                                                                      
   14.4750000000000        1.00000000000000       0.000000000000000E+000        
  0.000000000000000E+000                                                        
   42.7300000000000       0.000000000000000E+000   1.00000000000000             
  0.000000000000000E+000                                                        
   126.140000000000       0.000000000000000E+000  0.000000000000000E+000        
   1.00000000000000                                                             
    3    3                                                                      
   3.77500000000000        1.00000000000000       0.000000000000000E+000        
  0.000000000000000E+000                                                        
   1.30000000000000       0.000000000000000E+000   1.00000000000000             
  0.000000000000000E+000                                                        
  0.444000000000000       0.000000000000000E+000  0.000000000000000E+000        
   1.00000000000000                                                             
    2    2                                                                      
   14.9270000000000        1.00000000000000       0.000000000000000E+000        
   57.5440000000000       0.000000000000000E+000   1.00000000000000             
    2    2                                                                      
   2.66600000000000        1.00000000000000       0.000000000000000E+000        
  0.859000000000000       0.000000000000000E+000   1.00000000000000             
    1    1                                                                      
   26.4830000000000        1.00000000000000                                     
    1    1                                                                      
   1.84600000000000        1.00000000000000                                     
          6.00000000    1    5    2    2    2    2    1                         
C #2   0.000000000000000  -0.000000000000000  -0.569475583683624                
   12    5                                                                      
   33980.0000000000       9.100000000000000E-005 -1.900000000000000E-005        
  0.000000000000000E+000  0.000000000000000E+000  0.000000000000000E+000        
   5089.00000000000       7.040000000000000E-004 -1.510000000000000E-004        
  0.000000000000000E+000  0.000000000000000E+000  0.000000000000000E+000        
   1157.00000000000       3.693000000000000E-003 -7.850000000000000E-004        
  0.000000000000000E+000  0.000000000000000E+000  0.000000000000000E+000        
   326.600000000000       1.536000000000000E-002 -3.324000000000000E-003        
  0.000000000000000E+000  0.000000000000000E+000  0.000000000000000E+000        
   106.100000000000       5.292900000000000E-002 -1.151200000000000E-002        
  0.000000000000000E+000  0.000000000000000E+000  0.000000000000000E+000        
   38.1100000000000       0.147043000000000      -3.416000000000000E-002        
  0.000000000000000E+000  0.000000000000000E+000  0.000000000000000E+000        
   14.7500000000000       0.305631000000000      -7.717300000000001E-002        
  0.000000000000000E+000  0.000000000000000E+000  0.000000000000000E+000        
   6.03500000000000       0.399345000000000      -0.141493000000000             
  0.000000000000000E+000  0.000000000000000E+000  0.000000000000000E+000        
   2.53000000000000       0.217051000000000      -0.118019000000000             
  0.000000000000000E+000  0.000000000000000E+000  0.000000000000000E+000        
  0.735500000000000       1.589400000000000E-002  0.273806000000000             
   1.00000000000000       0.000000000000000E+000  0.000000000000000E+000        
  0.290500000000000      -3.084000000000000E-003  0.586510000000000             
  0.000000000000000E+000   1.00000000000000       0.000000000000000E+000        
  0.111100000000000       9.779999999999999E-004  0.285430000000000             
  0.000000000000000E+000  0.000000000000000E+000   1.00000000000000             
    3    3                                                                      
   7.21600000000000        1.00000000000000       0.000000000000000E+000        
  0.000000000000000E+000                                                        
   19.5700000000000       0.000000000000000E+000   1.00000000000000             
  0.000000000000000E+000                                                        
   53.0730000000000       0.000000000000000E+000  0.000000000000000E+000        
   1.00000000000000                                                             
    6    4                                                                      
   34.5100000000000       5.378000000000000E-003  0.000000000000000E+000        
  0.000000000000000E+000  0.000000000000000E+000                                
   7.91500000000000       3.613200000000000E-002  0.000000000000000E+000        
  0.000000000000000E+000  0.000000000000000E+000                                
   2.36800000000000       0.142493000000000       0.000000000000000E+000        
  0.000000000000000E+000  0.000000000000000E+000                                
  0.813200000000000       0.342150000000000        1.00000000000000             
  0.000000000000000E+000  0.000000000000000E+000                                
  0.289000000000000       0.463864000000000       0.000000000000000E+000        
   1.00000000000000       0.000000000000000E+000                                
  0.100700000000000       0.250028000000000       0.000000000000000E+000        
  0.000000000000000E+000   1.00000000000000                                     
    3    3                                                                      
   8.18200000000000        1.00000000000000       0.000000000000000E+000        
  0.000000000000000E+000                                                        
   24.1860000000000       0.000000000000000E+000   1.00000000000000             
  0.000000000000000E+000                                                        
   71.4940000000000       0.000000000000000E+000  0.000000000000000E+000        
   1.00000000000000                                                             
    3    3                                                                      
   1.84800000000000        1.00000000000000       0.000000000000000E+000        
  0.000000000000000E+000                                                        
  0.649000000000000       0.000000000000000E+000   1.00000000000000             
  0.000000000000000E+000                                                        
  0.228000000000000       0.000000000000000E+000  0.000000000000000E+000        
   1.00000000000000                                                             
    2    2                                                                      
   8.65600000000000        1.00000000000000       0.000000000000000E+000        
   33.2130000000000       0.000000000000000E+000   1.00000000000000             
    2    2                                                                      
   1.41900000000000        1.00000000000000       0.000000000000000E+000        
  0.485000000000000       0.000000000000000E+000   1.00000000000000             
    1    1                                                                      
   24.6940000000000        1.00000000000000                                     
    1    1                                                                      
   1.01100000000000        1.00000000000000                                     
          6.00000000    1    5    2    2    2    2    1                         
C #3   1.484435196121129  -0.000000000000000   1.776100415280976                
   12    5                                                                      
   33980.0000000000       9.100000000000000E-005 -1.900000000000000E-005        
  0.000000000000000E+000  0.000000000000000E+000  0.000000000000000E+000        
   5089.00000000000       7.040000000000000E-004 -1.510000000000000E-004        
  0.000000000000000E+000  0.000000000000000E+000  0.000000000000000E+000        
   1157.00000000000       3.693000000000000E-003 -7.850000000000000E-004        
  0.000000000000000E+000  0.000000000000000E+000  0.000000000000000E+000        
   326.600000000000       1.536000000000000E-002 -3.324000000000000E-003        
  0.000000000000000E+000  0.000000000000000E+000  0.000000000000000E+000        
   106.100000000000       5.292900000000000E-002 -1.151200000000000E-002        
  0.000000000000000E+000  0.000000000000000E+000  0.000000000000000E+000        
   38.1100000000000       0.147043000000000      -3.416000000000000E-002        
  0.000000000000000E+000  0.000000000000000E+000  0.000000000000000E+000        
   14.7500000000000       0.305631000000000      -7.717300000000001E-002        
  0.000000000000000E+000  0.000000000000000E+000  0.000000000000000E+000        
   6.03500000000000       0.399345000000000      -0.141493000000000             
  0.000000000000000E+000  0.000000000000000E+000  0.000000000000000E+000        
   2.53000000000000       0.217051000000000      -0.118019000000000             
  0.000000000000000E+000  0.000000000000000E+000  0.000000000000000E+000        
  0.735500000000000       1.589400000000000E-002  0.273806000000000             
   1.00000000000000       0.000000000000000E+000  0.000000000000000E+000        
  0.290500000000000      -3.084000000000000E-003  0.586510000000000             
  0.000000000000000E+000   1.00000000000000       0.000000000000000E+000        
  0.111100000000000       9.779999999999999E-004  0.285430000000000             
  0.000000000000000E+000  0.000000000000000E+000   1.00000000000000             
    3    3                                                                      
   7.21600000000000        1.00000000000000       0.000000000000000E+000        
  0.000000000000000E+000                                                        
   19.5700000000000       0.000000000000000E+000   1.00000000000000             
  0.000000000000000E+000                                                        
   53.0730000000000       0.000000000000000E+000  0.000000000000000E+000        
   1.00000000000000                                                             
    6    4                                                                      
   34.5100000000000       5.378000000000000E-003  0.000000000000000E+000        
  0.000000000000000E+000  0.000000000000000E+000                                
   7.91500000000000       3.613200000000000E-002  0.000000000000000E+000        
  0.000000000000000E+000  0.000000000000000E+000                                
   2.36800000000000       0.142493000000000       0.000000000000000E+000        
  0.000000000000000E+000  0.000000000000000E+000                                
  0.813200000000000       0.342150000000000        1.00000000000000             
  0.000000000000000E+000  0.000000000000000E+000                                
  0.289000000000000       0.463864000000000       0.000000000000000E+000        
   1.00000000000000       0.000000000000000E+000                                
  0.100700000000000       0.250028000000000       0.000000000000000E+000        
  0.000000000000000E+000   1.00000000000000                                     
    3    3                                                                      
   8.18200000000000        1.00000000000000       0.000000000000000E+000        
  0.000000000000000E+000                                                        
   24.1860000000000       0.000000000000000E+000   1.00000000000000             
  0.000000000000000E+000                                                        
   71.4940000000000       0.000000000000000E+000  0.000000000000000E+000        
   1.00000000000000                                                             
    3    3                                                                      
   1.84800000000000        1.00000000000000       0.000000000000000E+000        
  0.000000000000000E+000                                                        
  0.649000000000000       0.000000000000000E+000   1.00000000000000             
  0.000000000000000E+000                                                        
  0.228000000000000       0.000000000000000E+000  0.000000000000000E+000        
   1.00000000000000                                                             
    2    2                                                                      
   8.65600000000000        1.00000000000000       0.000000000000000E+000        
   33.2130000000000       0.000000000000000E+000   1.00000000000000             
    2    2                                                                      
   1.41900000000000        1.00000000000000       0.000000000000000E+000        
  0.485000000000000       0.000000000000000E+000   1.00000000000000             
    1    1                                                                      
   24.6940000000000        1.00000000000000                                     
    1    1                                                                      
   1.01100000000000        1.00000000000000                                     
          1.00000000    1    4    1    1    1    1                              
H #4   2.419918748391966   1.726960120206251   2.340383086312669                
    6    4                                                                      
   82.6400000000000       2.006000000000000E-003  0.000000000000000E+000        
  0.000000000000000E+000  0.000000000000000E+000                                
   12.4100000000000       1.534300000000000E-002  0.000000000000000E+000        
  0.000000000000000E+000  0.000000000000000E+000                                
   2.82400000000000       7.557899999999999E-002  0.000000000000000E+000        
  0.000000000000000E+000  0.000000000000000E+000                                
  0.797700000000000       0.256875000000000        1.00000000000000             
  0.000000000000000E+000  0.000000000000000E+000                                
  0.258100000000000       0.497368000000000       0.000000000000000E+000        
   1.00000000000000       0.000000000000000E+000                                
  8.989000000000000E-002  0.296133000000000       0.000000000000000E+000        
  0.000000000000000E+000   1.00000000000000                                     
    3    3                                                                      
   2.29200000000000        1.00000000000000       0.000000000000000E+000        
  0.000000000000000E+000                                                        
  0.838000000000000       0.000000000000000E+000   1.00000000000000             
  0.000000000000000E+000                                                        
  0.292000000000000       0.000000000000000E+000  0.000000000000000E+000        
   1.00000000000000                                                             
    2    2                                                                      
   2.06200000000000        1.00000000000000       0.000000000000000E+000        
  0.662000000000000       0.000000000000000E+000   1.00000000000000             
    1    1                                                                      
   1.39700000000000        1.00000000000000                                     
FINISH                                                                          
 
********************************************************************************
 ONE- AND TWO-ELECTRON INTEGRALS OVER SYMMETRY-ADAPTED AOS ARE CALCULATED.

  SPHERICAL HARMONICS ARE USED.
  
  INTEGRALS LESS THAN  0.10E-13 ARE NEGLECTED.

  NUCLEAR REPULSION ENERGY :  108.9496200028 A.U.
  @MOLECU-I, ONE ELECTRON INTEGRALS (CPU/WALL):        0.34/       0.34 SECONDS.
  @TWOEL-I,   89634513 INTEGRALS OF SYMMETRY TYPE  I I I I
  @TWOEL-I,  405583192 INTEGRALS OF SYMMETRY TYPE  I J I J
  @TWOEL-I,  211009049 INTEGRALS OF SYMMETRY TYPE  I I J J
  @TWOEL-I,  351571846 INTEGRALS OF SYMMETRY TYPE  I J K L
  @TWOEL-I, TOTAL NUMBER OF 2-E INTEGRALS 1057798600.
  @MOLECU-I, TWO ELECTRON INTEGRALS (CPU/WALL):     3817.84/     161.90 SECONDS.
 @CHECKOUT-I, Total execution time (CPU/WALL):      3818.56/     162.63 seconds.

Running with 32 threads/proc

--executable xvmol finished with status     0 in      172.29 seconds (walltime).
 --invoking executable--
/home/besselman/CFOUR_18/cfour18/bin/xvmol2ja
 @GETMEM-I,  Allocated  183105 MB of main memory.
 @CHECKOUT-I, Total execution time (CPU/WALL):         3.94/       0.51 seconds.
--executable xvmol2ja finished with status     0 in        0.56 seconds (walltime).
 --invoking executable--
/home/besselman/CFOUR_18/cfour18/bin/xvscf
  -------------------------------------------------
  Self-Consistent-Field Program for HF calculations
  -------------------------------------------------
    Integrals from VMOL are used
  There are  456 functions in the AO basis.

  There are 4 irreducible representations.

       Irrep        # of functions
         1                152
         2                124
         3                100
         4                 80


  Parameters for SCF calculation: 
        SCF reference function:  RHF  
  Maximum number of iterations:  150
     Full symmetry point group: C2v 
     Computational point group: C2v 
        Initial density matrix: MOREAD                 
     SCF convergence tolerance: 10**(-10)
  DIIS convergence acceleration:  ON
          Latest start for DIIS:   2
                     DIIS order:  10

     Alpha population by irrep:   8    4    2    1
      Beta population by irrep:   8    4    2    1


 @GETMEM-I,  Allocated      79 MB of main memory.
   Smallest overlap matrix eigenvalues 
     Symmetry    Eigenvalue    
         1      .2563945351D-04  (warning)   
         2      .4886202554D-04  (warning)   
         3      .5720691267D-03              
         4      .4936166405D-03              
  --------------------------------------------------------------------
  Iteration         Total Energy            Largest Density Difference
  --------------------------------------------------------------------
       0          -190.806408539007066              0.0000000000D+00
       1          -190.808865100275455              0.1460648418D-01
       2          -190.808902269869066              0.3101285351D-02
       3          -190.808908212667859              0.2048517846D-02
       4          -190.808909791608244              0.9627726765D-03
       5          -190.808910002625169              0.3608528320D-03
       6          -190.808910011183457              0.1093173959D-03
       7          -190.808910012699698              0.5290716450D-04
       8          -190.808910012770184              0.1263476842D-04
       9          -190.808910012774334              0.3146248304D-05
      10          -190.808910012770355              0.9543781063D-06
      11          -190.808910012772060              0.4315832960D-06
      12          -190.808910012774504              0.1343572906D-06
      13          -190.808910012774447              0.2310090008D-07
      14          -190.808910012778369              0.2137653013D-08
      15          -190.808910012776039              0.6239975203D-09
      16          -190.808910012775243              0.2917719955D-09
      17          -190.808910012774845              0.5645115764D-09
      18          -190.808910012776664              0.3232689810D-09
   final occupation vector 
     8  4  2  1
     8  4  2  1

  SCF has converged.

 Density matrix saved to file den.dat
 total electron number:   30.0000000000000     
     E(SCF)=      -190.808910012776607              0.5358088973D-10

  Eigenvector printing suppressed.


 
  ORBITAL EIGENVALUES (ALPHA)  (1H = 27.2113834 eV)

       MO #        E(hartree)               E(eV)           FULLSYM    COMPSYM
       ----   --------------------   --------------------   -------   ---------
    1     1         -20.5659936796        -559.6291390177      A1        A1 (1)
    2     2         -11.3481528166        -308.7989371734      A1        A1 (1)
    3     3         -11.2547266939        -306.2566831313      A1        A1 (1)
    4   153         -11.2542393987        -306.2434231533      B1        B1 (2)
    5     4          -1.4035783460         -38.1933085057      A1        A1 (1)
    6     5          -1.1542637500         -31.4091134467      A1        A1 (1)
    7   154          -0.8672858442         -23.6000476228      B1        B1 (2)
    8     6          -0.7599459036         -20.6791793463      A1        A1 (1)
    9   277          -0.6787157082         -18.4687933562      B2        B2 (3)
   10     7          -0.6735420305         -18.3280104282      A1        A1 (1)
   11   155          -0.6129834350         -16.6801272674      B1        B1 (2)
   12   377          -0.5531233156         -15.0512506087      A2        A2 (4)
   13   278          -0.5191722859         -14.1273961214      B2        B2 (3)
   14     8          -0.4677354806         -12.7277294914      A1        A1 (1)
   15   156          -0.3895481147         -10.6001431010      B1        B1 (2)
  +++++++++++++++++++++++++++++++++++++++++++++++++++++++++++++++++++++++++++++
   16     9           0.1101574952           2.9975378370      A1        A1 (1)
   17   279           0.1124039662           3.0586674211      B2        B2 (3)
   18   157           0.1348823674           3.6703358121      B1        B1 (2)
   19   280           0.1692453865           4.6054011010      B2        B2 (3)
   20    10           0.1914715528           5.2102058342      A1        A1 (1)
   21   378           0.1933914389           5.2624485914      A2        A2 (4)
   22   158           0.2373307235           6.4580973111      B1        B1 (2)
   23    11           0.2495122446           6.7895733514      A1        A1 (1)
   24    12           0.2671516148           7.2695650161      A1        A1 (1)
   25   159           0.2951731169           8.0320688539      B1        B1 (2)
   26   281           0.3431925328           9.3387435907      B2        B2 (3)
   27   160           0.3608700078           9.8197721392      B1        B1 (2)
   28   379           0.4008768493          10.9084136428      A2        A2 (4)
   29   282           0.4019303504          10.9370808642      B2        B2 (3)
   30    13           0.4275714642          11.6348110428      A1        A1 (1)
   31   161           0.4380654196          11.9203660867      B1        B1 (2)
   32    14           0.4684892523          12.7482406628      A1        A1 (1)
   33   283           0.4712916621          12.8244981102      B2        B2 (3)
   34    15           0.4810207330          13.0892395890      A1        A1 (1)
   35   162           0.4872384104          13.2584311938      B1        B1 (2)
   36    16           0.5138091152          13.9814568294      A1        A1 (1)
   37   163           0.5502575085          14.9732680314      B1        B1 (2)
   38   380           0.5504626819          14.9788510835      A2        A2 (4)
   39    17           0.5956657840          16.2088900254      A1        A1 (1)
   40   284           0.6274105117          17.0727079817      B2        B2 (3)
   41   164           0.6765870010          18.4108682879      B1        B1 (2)
   42    18           0.7116891016          19.3660450046      A1        A1 (1)
   43   285           0.7430723772          20.2200273495      B2        B2 (3)
   44   381           0.7613572509          20.7175840594      A2        A2 (4)
   45    19           0.7793687714          21.2077024476      A1        A1 (1)
   46   165           0.7971663016          21.6919978672      B1        B1 (2)
   47   382           0.8196044715          22.3025715093      A2        A2 (4)
   48    20           0.8363681171          22.7587334975      A1        A1 (1)
   49   286           0.8427540554          22.9325037141      B2        B2 (3)
   50    21           0.8607719673          23.4227960235      A1        A1 (1)
   51   166           0.8834925919          24.0410556484      B1        B1 (2)
   52   383           0.9092373085          24.7416050043      A2        A2 (4)
   53   167           0.9183365909          24.9892090649      B1        B1 (2)
   54    22           0.9706062613          26.4115391063      A1        A1 (1)
   55   287           0.9892975110          26.9201538693      B2        B2 (3)
   56   168           0.9933539922          27.0305363332      B1        B1 (2)
   57   169           1.0605506806          28.8590511847      B1        B1 (2)
   58   288           1.0614110640          28.8824634084      B2        B2 (3)
   59    23           1.0631570540          28.9299742095      A1        A1 (1)
   60   289           1.0967994294          29.8454297869      B2        B2 (3)
   61    24           1.1051355447          30.0722670158      A1        A1 (1)
   62   384           1.1409573351          31.0470274880      A2        A2 (4)
   63    25           1.1427115191          31.0947612607      A1        A1 (1)
   64   290           1.1472035513          31.2169956719      B2        B2 (3)
   65   385           1.1484552271          31.2510555033      A2        A2 (4)
   66   170           1.1633172619          31.6554720305      B1        B1 (2)
   67   171           1.1846020148          32.2346596016      B1        B1 (2)
   68    26           1.2175022572          33.1299207123      A1        A1 (1)
   69   386           1.2847668401          34.9602830650      A2        A2 (4)
   70   172           1.2851388883          34.9704070107      B1        B1 (2)
   71    27           1.3042324080          35.4899680980      A1        A1 (1)
   72   291           1.4919761916          40.5987361722      B2        B2 (3)
   73    28           1.5197110535          41.3534401344      A1        A1 (1)
   74    29           1.5441803348          42.0192831296      A1        A1 (1)
   75    30           1.5582048635          42.4009099571      A1        A1 (1)
   76   387           1.5911500214          43.2973932800      A2        A2 (4)
   77   173           1.6402294057          44.6329112221      B1        B1 (2)
   78   292           1.6713630996          45.4801021030      B2        B2 (3)
   79   388           1.6975136179          46.1916938830      A2        A2 (4)
   80   174           1.7347591488          47.2051963059      B1        B1 (2)
   81    31           1.7631848917          47.9787000940      A1        A1 (1)
   82   293           1.7645778298          48.0166038669      B2        B2 (3)
   83   294           1.8255843460          49.6766755671      B2        B2 (3)
   84    32           1.8763224426          51.0573293683      A1        A1 (1)
   85   175           1.8937543183          51.5316748198      B1        B1 (2)
   86    33           1.9092145098          51.9523680183      A1        A1 (1)
   87    34           1.9117928624          52.0225285603      A1        A1 (1)
   88   176           1.9280244605          52.4642127983      B1        B1 (2)
   89   389           1.9804381333          53.8904613460      A2        A2 (4)
   90    35           1.9848912610          54.0116371117      A1        A1 (1)
   91   177           1.9972772544          54.3486771250      B1        B1 (2)
   92   295           2.0160868002          54.8605108867      B2        B2 (3)
   93   390           2.0236841142          55.0672443118      A2        A2 (4)
   94   296           2.0529456407          55.8634909291      B2        B2 (3)
   95    36           2.0605299902          56.0698715712      A1        A1 (1)
   96   178           2.1011384414          57.1748837043      B1        B1 (2)
   97   297           2.1142108366          57.5306016643      B2        B2 (3)
   98   179           2.1710191116          59.0764334135      B1        B1 (2)
   99   391           2.1913358605          59.6292802594      A2        A2 (4)
  100   298           2.1970823860          59.7856511660      B2        B2 (3)
  101   180           2.2290841229          60.6564626984      B1        B1 (2)
  102    37           2.2442995243          61.0704948208      A1        A1 (1)
  103   392           2.2583262866          61.4521824263      A2        A2 (4)
  104   299           2.3238163780          63.2342584134      B2        B2 (3)
  105   393           2.3595203227          64.2058121407      A2        A2 (4)
  106   181           2.3723713813          64.5555072243      B1        B1 (2)
  107    38           2.3723841468          64.5558545902      A1        A1 (1)
  108   300           2.3982262607          65.2590542604      B2        B2 (3)
  109   394           2.4255105194          66.0014966832      A2        A2 (4)
  110    39           2.4532697044          66.7568625098      A1        A1 (1)
  111   182           2.4822958651          67.5467044968      B1        B1 (2)
  112   183           2.4948781978          67.8890871761      B1        B1 (2)
  113    40           2.5350218186          68.9814506339      A1        A1 (1)
  114    41           2.5961212735          70.6440513260      A1        A1 (1)
  115   301           2.6143250265          71.1394006281      B2        B2 (3)
  116   395           2.6566943031          72.2923272572      A2        A2 (4)
  117   184           2.6607163198          72.4017718976      B1        B1 (2)
  118   302           2.6719499119          72.7074534788      B2        B2 (3)
  119    42           2.6862547381          73.0967075896      A1        A1 (1)
  120   396           2.6866229563          73.1067273146      A2        A2 (4)
  121    43           2.7366003975          74.4666826284      A1        A1 (1)
  122   303           2.7615147427          75.1446364287      B2        B2 (3)
  123   185           2.8565028272          77.7293936139      B1        B1 (2)
  124   397           2.8698176908          78.0917094730      A2        A2 (4)
  125    44           2.8929336291          78.7207261317      A1        A1 (1)
  126   186           2.8978545761          78.8546319066      B1        B1 (2)
  127   304           2.9431804445          80.0880114901      B2        B2 (3)
  128    45           3.0319436080          82.5033799642      A1        A1 (1)
  129   398           3.0606401837          83.2842534880      A2        A2 (4)
  130    46           3.0804232547          83.8225782184      A1        A1 (1)
  131   187           3.0923248571          84.1464372842      B1        B1 (2)
  132   188           3.1258334727          85.0582530711      B1        B1 (2)
  133    47           3.1573304246          85.9153287047      A1        A1 (1)
  134   305           3.1857831684          86.6895672253      B2        B2 (3)
  135   189           3.1899856124          86.8039215394      B1        B1 (2)
  136   306           3.2210712087          87.6498036198      B2        B2 (3)
  137    48           3.2720261722          89.0363586659      A1        A1 (1)
  138   190           3.2769657468          89.1707713239      B1        B1 (2)
  139   307           3.3211025526          90.3717948685      B2        B2 (3)
  140    49           3.3466707937          91.0675420818      A1        A1 (1)
  141   399           3.4110826570          92.8202779881      A2        A2 (4)
  142   191           3.4865665543          94.8742992574      B1        B1 (2)
  143   192           3.5160535082          95.6766800665      B1        B1 (2)
  144   308           3.5359969449          96.2193685699      B2        B2 (3)
  145    50           3.5583109476          96.8265634514      A1        A1 (1)
  146   400           3.5848607634          97.5490206696      A2        A2 (4)
  147   401           3.6237343014          98.6068234160      A2        A2 (4)
  148   193           3.6248440605          98.6370214952      B1        B1 (2)
  149    51           3.6340571700          98.8877229499      A1        A1 (1)
  150   309           3.6851006077         100.2766855047      B2        B2 (3)
  151   310           3.7433798860         101.8625452908      B2        B2 (3)
  152    52           3.7561291006         102.2094690569      A1        A1 (1)
  153   194           3.7628934661         102.3935367982      B1        B1 (2)
  154    53           3.8032582147         103.4919174487      A1        A1 (1)
  155   402           3.8530782449         104.8475893913      A2        A2 (4)
  156   311           3.9119046025         106.4483359624      B2        B2 (3)
  157    54           3.9435519140         107.3095030901      A1        A1 (1)
  158   195           3.9465775725         107.3918354442      B1        B1 (2)
  159   196           3.9793979754         108.2849240105      B1        B1 (2)
  160   403           3.9817370279         108.3485728642      A2        A2 (4)
  161    55           4.0062466318         109.0155130921      A1        A1 (1)
  162   312           4.1435832450         112.7526323307      B2        B2 (3)
  163   197           4.1451814817         112.7961225622      B1        B1 (2)
  164   198           4.2091170523         114.5358978846      B1        B1 (2)
  165    56           4.2441611178         115.4894953887      A1        A1 (1)
  166   404           4.3576912368         118.5788069832      A2        A2 (4)
  167    57           4.3604799135         118.6546907347      A1        A1 (1)
  168   405           4.4301265118         120.5498710238      A2        A2 (4)
  169   406           4.4583132611         121.3168714662      A2        A2 (4)
  170    58           4.5143627631         122.8420559529      A1        A1 (1)
  171   313           4.5200541496         122.9969264537      B2        B2 (3)
  172   199           4.5922434924         124.9612983372      B1        B1 (2)
  173    59           4.7697897734         129.7925782611      A1        A1 (1)
  174   314           4.8226465695         131.2308848054      B2        B2 (3)
  175    60           5.0311280905         136.9039554062      A1        A1 (1)
  176   200           5.1638572509         140.5156994763      B1        B1 (2)
  177    61           5.1703780424         140.6931392352      A1        A1 (1)
  178   407           5.2570669782         143.0520651021      A2        A2 (4)
  179    62           5.2869200634         143.8644088504      A1        A1 (1)
  180   315           5.2986353185         144.1831971474      B2        B2 (3)
  181   201           5.4030399272         147.0241909856      B1        B1 (2)
  182    63           5.4238572532         147.5906592245      A1        A1 (1)
  183   316           5.4334767854         147.8524200026      B2        B2 (3)
  184   317           5.4940810009         149.5015445464      B2        B2 (3)
  185   202           5.5123917906         149.9998064639      B1        B1 (2)
  186    64           5.5269529418         150.3960355326      A1        A1 (1)
  187   408           5.5585281649         151.2552410345      A2        A2 (4)
  188   318           5.5899013668         152.1089492605      B2        B2 (3)
  189    65           5.7040984533         155.2164099633      A1        A1 (1)
  190   319           5.7546699719         156.5925309449      B2        B2 (3)
  191   409           5.7600566200         156.7391090914      A2        A2 (4)
  192    66           5.7750702384         157.1476504187      A1        A1 (1)
  193   320           5.8356772378         158.7968507154      B2        B2 (3)
  194   203           5.8363488182         158.8151253483      B1        B1 (2)
  195   204           5.8607867774         159.4801160254      B1        B1 (2)
  196   410           5.9823363421         162.7876478320      A2        A2 (4)
  197   411           6.0458515765         164.5159852280      A2        A2 (4)
  198    67           6.0585567936         164.8617117619      A1        A1 (1)
  199   321           6.0706292380         165.1902196743      B2        B2 (3)
  200   205           6.1147016268         166.3894903422      B1        B1 (2)
  201    68           6.1281243836         166.7547421263      A1        A1 (1)
  202   322           6.1463905948         167.2517910004      B2        B2 (3)
  203   412           6.1787868014         168.1333365999      A2        A2 (4)
  204   206           6.1954166593         168.5858580389      B1        B1 (2)
  205   207           6.2733883322         170.7075751257      B1        B1 (2)
  206   323           6.2893566864         171.1420961337      B2        B2 (3)
  207    69           6.2905851357         171.1755239392      A1        A1 (1)
  208   208           6.3328391067         172.3253129427      B1        B1 (2)
  209   413           6.3353206469         172.3928390856      A2        A2 (4)
  210    70           6.3476762488         172.7290521059      A1        A1 (1)
  211   209           6.3674483164         173.2670774160      B1        B1 (2)
  212   414           6.4095815192         174.4135801527      A2        A2 (4)
  213    71           6.4127029995         174.4985199500      A1        A1 (1)
  214   324           6.4421072771         175.2986510214      B2        B2 (3)
  215    72           6.4564851934         175.6898940127      A1        A1 (1)
  216   210           6.4654155811         175.9329022187      B1        B1 (2)
  217   325           6.4992999755         176.8549434647      B2        B2 (3)
  218   326           6.5220421477         177.4737894319      B2        B2 (3)
  219   211           6.5411270365         177.9931156589      B1        B1 (2)
  220    73           6.5732366218         178.8668618960      A1        A1 (1)
  221   415           6.6270836383         180.3321137054      A2        A2 (4)
  222   327           6.6504665920         180.9683962226      B2        B2 (3)
  223   212           6.6515526684         180.9979498662      B1        B1 (2)
  224    74           6.6618228378         181.2774153829      A1        A1 (1)
  225   416           6.6847150207         181.9003433488      A2        A2 (4)
  226   417           6.7037516399         182.4183560921      A2        A2 (4)
  227   328           6.7112626480         182.6227410139      B2        B2 (3)
  228    75           6.8259607139         185.7438340601      A1        A1 (1)
  229   418           6.8748710787         187.0747527469      A2        A2 (4)
  230   213           6.9097202738         188.0230475564      B1        B1 (2)
  231    76           6.9382820052         188.8002517806      A1        A1 (1)
  232   214           6.9543278407         189.2368811625      B1        B1 (2)
  233   329           6.9592596598         189.3710827819      B2        B2 (3)
  234    77           6.9619940460         189.4454892142      A1        A1 (1)
  235   419           6.9812721588         189.9700733329      A2        A2 (4)
  236   215           7.0726558405         192.4567497315      B1        B1 (2)
  237   420           7.1023888355         193.2658256577      A2        A2 (4)
  238   330           7.1072336233         193.3976590381      B2        B2 (3)
  239    78           7.1431573195         194.3751925087      A1        A1 (1)
  240   216           7.1911047368         195.6799080624      B1        B1 (2)
  241   217           7.3571232157         200.1975005424      B1        B1 (2)
  242    79           7.3744923974         200.6701400074      A1        A1 (1)
  243   331           7.4775622917         203.4748144158      B2        B2 (3)
  244   421           7.5821741318         206.3214473058      A2        A2 (4)
  245    80           7.6063793971         206.9801060612      A1        A1 (1)
  246    81           7.6214480086         207.3901438240      A1        A1 (1)
  247   332           7.6442328586         208.0101511153      B2        B2 (3)
  248   218           7.6549358247         208.3013936275      B1        B1 (2)
  249   422           7.7641967992         211.2745358961      A2        A2 (4)
  250    82           7.7702867121         211.4402508510      A1        A1 (1)
  251    83           7.8538536738         213.7142234852      A1        A1 (1)
  252   219           7.8790380706         214.3995257634      B1        B1 (2)
  253   423           7.8866969001         214.6079331077      A2        A2 (4)
  254   220           7.9054333024         215.1177765345      B1        B1 (2)
  255   333           7.9272751659         215.7121238556      B2        B2 (3)
  256    84           7.9813607408         217.1838671719      A1        A1 (1)
  257   221           7.9887010366         217.3836067755      B1        B1 (2)
  258   424           8.0011813693         217.7232138921      A2        A2 (4)
  259   334           8.0319986166         218.5617938240      B2        B2 (3)
  260    85           8.1011124158         220.4424759118      A1        A1 (1)
  261   222           8.1210589668         220.9852491603      B1        B1 (2)
  262   335           8.1385389891         221.4609047490      B2        B2 (3)
  263   223           8.2230554342         223.7607141395      B1        B1 (2)
  264   425           8.2811354238         225.3411510044      A2        A2 (4)
  265    86           8.3445419749         227.0665309769      A1        A1 (1)
  266   426           8.3905346520         228.3180553474      A2        A2 (4)
  267   224           8.4048842882         228.7085287993      B1        B1 (2)
  268   336           8.4460149032         229.8277497330      B2        B2 (3)
  269    87           8.4844056903         230.8724161587      A1        A1 (1)
  270   225           8.5575970308         232.8640537891      B1        B1 (2)
  271    88           8.5691358929         233.1780421896      A1        A1 (1)
  272   337           8.5749242649         233.3355517989      B2        B2 (3)
  273   338           8.5945417853         233.8693716658      B2        B2 (3)
  274   226           8.6642711847         235.7668050892      B1        B1 (2)
  275   427           8.6814573582         236.2344646445      A2        A2 (4)
  276    89           8.6906496838         236.4846005412      A1        A1 (1)
  277   428           8.7722699606         238.7056011853      A2        A2 (4)
  278   227           8.8190428384         239.9783558957      B1        B1 (2)
  279    90           8.8668753846         241.2799456502      A1        A1 (1)
  280   339           8.8739412196         241.4722167961      B2        B2 (3)
  281   340           8.9655993377         243.9663609884      B2        B2 (3)
  282    91           9.0038917170         245.0083496036      A1        A1 (1)
  283   228           9.0206141066         245.4633889577      B1        B1 (2)
  284   429           9.0959002607         247.5120293610      A2        A2 (4)
  285    92           9.1006413277         247.6410403527      A1        A1 (1)
  286   229           9.1617173906         249.3030045179      B1        B1 (2)
  287    93           9.2343220585         251.2786779734      A1        A1 (1)
  288   341           9.2676766646         252.1863029476      B2        B2 (3)
  289   430           9.2889435690         252.7650048375      A2        A2 (4)
  290   230           9.3223013076         253.6727150515      B1        B1 (2)
  291    94           9.3755745314         255.1223531697      A1        A1 (1)
  292   431           9.3757707980         255.1276938556      A2        A2 (4)
  293   432           9.4503336898         257.1566532900      A2        A2 (4)
  294   342           9.5068780012         258.6953022275      B2        B2 (3)
  295    95           9.5318121132         259.3737939100      A1        A1 (1)
  296   231           9.6178518551         261.7150543136      B1        B1 (2)
  297   232           9.6912919126         263.7134598756      B1        B1 (2)
  298   233           9.7245482015         264.6184095024      B1        B1 (2)
  299   343           9.7501987816         265.3163972726      B2        B2 (3)
  300   344           9.8986234235         269.3552371094      B2        B2 (3)
  301   433           9.9003582060         269.4024429407      A2        A2 (4)
  302   234           9.9169744421         269.8545937120      B1        B1 (2)
  303    96          10.0444373757         273.3230364667      A1        A1 (1)
  304    97          10.1828317019         277.0889375370      A1        A1 (1)
  305    98          10.3092564347         280.5291294139      A1        A1 (1)
  306   345          10.3117223191         280.5962295402      B2        B2 (3)
  307   235          10.3744498243         282.3031317331      B1        B1 (2)
  308   434          10.4005624379         283.0136920740      A2        A2 (4)
  309   346          10.4479563015         284.3033446664      B2        B2 (3)
  310   435          10.4844766088         285.2971127491      A2        A2 (4)
  311   236          10.5172653383         286.1893394413      B1        B1 (2)
  312   237          10.6202320556         288.9912062631      B1        B1 (2)
  313    99          10.6856201188         290.7705059207      A1        A1 (1)
  314   100          10.7542380282         292.6376941596      A1        A1 (1)
  315   436          10.8267474863         294.6107768239      A2        A2 (4)
  316   347          10.9486962162         297.9291704692      B2        B2 (3)
  317   238          10.9832530112         298.8695086681      B1        B1 (2)
  318   101          10.9885064944         299.0124632114      A1        A1 (1)
  319   348          11.1342814524         302.9792014860      B2        B2 (3)
  320   102          11.1354330993         303.0105393906      A1        A1 (1)
  321   437          11.1904388000         304.5073206004      A2        A2 (4)
  322   103          11.5077063999         313.1406109033      A1        A1 (1)
  323   239          11.5203006044         313.4833166294      B1        B1 (2)
  324   349          11.5694839168         314.8216625989      B2        B2 (3)
  325   240          11.5837234150         315.2091390440      B1        B1 (2)
  326   104          12.0077918069         326.7486266448      A1        A1 (1)
  327   438          12.0166152559         326.9887248980      A2        A2 (4)
  328   350          12.4671905508         339.2495019979      B2        B2 (3)
  329   351          12.6968015603         345.4975352097      B2        B2 (3)
  330   241          12.7036416567         345.6836636957      B1        B1 (2)
  331   105          12.7273551253         346.3289399828      A1        A1 (1)
  332   439          12.7420217096         346.7280380320      A2        A2 (4)
  333   440          12.7889643092         348.0054111065      A2        A2 (4)
  334   106          13.1703998142         358.3847988759      A1        A1 (1)
  335   107          13.9370657828         379.2468404874      A1        A1 (1)
  336   242          13.9830659775         380.4985694203      B1        B1 (2)
  337   352          14.2001451189         386.4055931651      B2        B2 (3)
  338   243          14.5915773208         397.0570048862      B1        B1 (2)
  339   108          15.3867706683         418.6953159440      A1        A1 (1)
  340   109          18.0078561766         490.0186786332      A1        A1 (1)
  341   353          19.2761946752         524.5319238007      B2        B2 (3)
  342   244          19.4668509985         529.7199461121      B1        B1 (2)
  343   110          19.6323706968         534.2239660815      A1        A1 (1)
  344   245          20.1690081455         548.8266134442      B1        B1 (2)
  345   111          20.6387525980         561.6090098417      A1        A1 (1)
  346   354          21.0285724189         572.2165464453      B2        B2 (3)
  347   441          21.1995349935         576.8686746108      A2        A2 (4)
  348   246          21.5871592319         587.4164663766      B1        B1 (2)
  349   112          21.6204089008         588.3212358632      A1        A1 (1)
  350   442          26.7170079873         727.0067476428      A2        A2 (4)
  351   113          26.7178460204         727.0295516831      A1        A1 (1)
  352   355          26.7879762195         728.9378914196      B2        B2 (3)
  353   443          26.9783372871         734.1178794143      A2        A2 (4)
  354   356          27.0840083850         736.9933361730      B2        B2 (3)
  355   114          27.3081224446         743.0917897732      A1        A1 (1)
  356   115          27.4031501232         745.6776243713      A1        A1 (1)
  357   247          27.4160857591         746.0296209189      B1        B1 (2)
  358   248          27.5393690507         749.3843298321      B1        B1 (2)
  359   116          27.6014710193         751.0742103108      A1        A1 (1)
  360   249          27.6937785361         753.5860255400      B1        B1 (2)
  361   250          27.8351678261         757.4334237188      B1        B1 (2)
  362   357          27.8390911923         757.5401839413      B2        B2 (3)
  363   444          28.0455382495         763.1578939657      A2        A2 (4)
  364   117          28.2062154752         767.5301435597      A1        A1 (1)
  365   358          33.5700791722         913.4882951236      B2        B2 (3)
  366   251          33.6645066556         916.0577975782      B1        B1 (2)
  367   118          34.6738313329         943.5229183468      A1        A1 (1)
  368   119          37.3025435334        1015.0538138812      A1        A1 (1)
  369   252          37.5720837493        1022.3883760391      B1        B1 (2)
  370   120          37.5840814859        1022.7148510483      A1        A1 (1)
  371   121          47.0956806997        1281.5386240024      A1        A1 (1)
  372   445          47.1153186980        1282.0730011058      A2        A2 (4)
  373   359          47.6826533325        1297.5109613587      B2        B2 (3)
  374   253          47.8490349764        1302.0384360624      B1        B1 (2)
  375   122          48.3666606481        1316.1237466740      A1        A1 (1)
  376   123          64.2552484308        1748.4742005120      A1        A1 (1)
  377   360          66.7414902390        1816.1282795798      B2        B2 (3)
  378   254          66.9204221195        1820.9972635838      B1        B1 (2)
  379   124          67.0535656038        1824.6202819814      A1        A1 (1)
  380   255          67.4419839629        1835.1896828713      B1        B1 (2)
  381   125          67.8320797821        1845.8047297712      A1        A1 (1)
  382   361          68.0296255683        1851.1802238968      B2        B2 (3)
  383   446          68.1477311088        1854.3940390416      A2        A2 (4)
  384   256          68.5510651482        1865.3693162261      B1        B1 (2)
  385   126          68.5518746770        1865.3913446243      A1        A1 (1)
  386   362          98.6985245576        2685.7233927517      B2        B2 (3)
  387   257          98.6997351260        2685.7563339922      B1        B1 (2)
  388   127          98.7169523333        2686.2248380197      A1        A1 (1)
  389   447          98.7197599873        2686.3012381713      A2        A2 (4)
  390   363          98.7458275648        2687.0105730173      B2        B2 (3)
  391   258          98.7697725925        2687.6621503463      B1        B1 (2)
  392   128          98.7881666112        2688.1626770402      A1        A1 (1)
  393   259          98.8109277488        2688.7820390826      B1        B1 (2)
  394   129          98.8220786810        2689.0854713737      A1        A1 (1)
  395   130          98.8306663399        2689.3191534524      A1        A1 (1)
  396   260          98.8339761296        2689.4092174099      B1        B1 (2)
  397   131          98.8349984707        2689.4370367241      A1        A1 (1)
  398   364          98.8358815751        2689.4610672180      B2        B2 (3)
  399   448          98.8367940601        2689.4858971956      A2        A2 (4)
  400   365          98.8384016313        2689.5296414313      B2        B2 (3)
  401   449          98.8401345302        2689.5767960088      A2        A2 (4)
  402   261          98.8403672525        2689.5831287047      B1        B1 (2)
  403   450          98.8587126815        2690.0823332070      A2        A2 (4)
  404   366          98.8614966092        2690.1580877310      B2        B2 (3)
  405   132          98.8794530325        2690.6467068488      A1        A1 (1)
  406   262          98.8802450136        2690.6682577505      B1        B1 (2)
  407   367         103.3538646997        2812.4016382165      B2        B2 (3)
  408   263         103.3542454840        2812.4119998817      B1        B1 (2)
  409   133         103.3838359317        2813.2171969012      A1        A1 (1)
  410   451         103.3875691708        2813.3187835012      A2        A2 (4)
  411   368         103.4139794711        2814.0374443066      B2        B2 (3)
  412   264         103.4475422554        2814.9507340998      B1        B1 (2)
  413   134         103.4717940030        2815.6106577028      A1        A1 (1)
  414   135         115.2790549791        3136.9025630262      A1        A1 (1)
  415   452         115.2879012352        3137.1432818919      A2        A2 (4)
  416   369         115.3643387973        3139.2232537005      B2        B2 (3)
  417   453         115.4605508707        3141.8413173191      A2        A2 (4)
  418   370         115.4870914127        3142.5635221813      B2        B2 (3)
  419   136         115.6224153178        3146.2458728458      A1        A1 (1)
  420   137         115.6685549341        3147.5013956356      A1        A1 (1)
  421   265         115.7073667993        3148.5575201791      B1        B1 (2)
  422   266         115.7645966363        3150.1148232179      B1        B1 (2)
  423   138         115.7847527010        3150.6632976213      A1        A1 (1)
  424   267         115.8393797003        3152.1497738419      B1        B1 (2)
  425   268         115.8615548043        3152.7531891004      B1        B1 (2)
  426   371         115.8986794004        3153.7634007170      B2        B2 (3)
  427   454         116.0089576734        3156.7642250854      A2        A2 (4)
  428   139         116.0433959886        3157.7013392842      A1        A1 (1)
  429   372         116.8654243985        3180.0698695122      B2        B2 (3)
  430   269         116.9417935820        3182.1479806444      B1        B1 (2)
  431   140         117.7710621119        3204.7135245530      A1        A1 (1)
  432   141         123.3648551967        3356.9283728439      A1        A1 (1)
  433   270         123.6307764404        3364.1644577589      B1        B1 (2)
  434   142         123.6427215583        3364.4895009416      A1        A1 (1)
  435   143         198.6079774501        5404.3978206923      A1        A1 (1)
  436   455         198.6189156601        5404.6954645187      A2        A2 (4)
  437   373         198.9215111616        5412.9295067245      B2        B2 (3)
  438   271         199.0096302936        5415.3273502122      B1        B1 (2)
  439   144         199.2682836785        5422.3656666360      A1        A1 (1)
  440   145         216.7389483341        5897.7666208314      A1        A1 (1)
  441   374         225.1579955044        6126.8605412466      B2        B2 (3)
  442   272         225.3122098307        6131.0569264049      B1        B1 (2)
  443   146         225.4277413886        6134.2006999219      A1        A1 (1)
  444   273         225.7242884092        6142.2701545938      B1        B1 (2)
  445   147         226.0774265534        6151.8795320292      A1        A1 (1)
  446   375         226.2241065597        6155.8708979180      B2        B2 (3)
  447   456         226.3150629731        6158.3459477565      A2        A2 (4)
  448   274         226.6200433558        6166.6448858787      B1        B1 (2)
  449   148         226.6249684792        6166.7789053003      A1        A1 (1)
  450   376         395.3963715061       10759.2822600221      B2        B2 (3)
  451   275         395.4520812374       10760.7981988775      B1        B1 (2)
  452   149         396.1367875126       10779.4300038486      A1        A1 (1)
  453   150         509.6562832257       13868.4525250731      A1        A1 (1)
  454   276         509.9679721932       13876.9340130689      B1        B1 (2)
  455   151         509.9990266127       13877.7790467838      A1        A1 (1)
  456   152         895.5600333000       24369.4274238432      A1        A1 (1)


  VSCF finished.

 @CHECKOUT-I, Total execution time (CPU/WALL):       300.83/     145.91 seconds.
--executable xvscf finished with status     0 in      145.95 seconds (walltime).
 --invoking executable--
/home/besselman/CFOUR_18/cfour18/bin/xvtran
 @GETMEM-I,  Allocated  183105 MB of main memory.
  Partial RHF integral transformation
  Transformation of IIII integrals :
  1 pass through the AO integral file was required.
    89634513 AO integrals were read.
    18027970 MO integrals were written to HF2.
  Transformation of IIJJ integrals :
  1 pass through the AO integral file was required.
   211009049 AO integrals were read.
    34204360 MO integrals were written to HF2.
  Transformation of IJIJ integrals :
  1 pass through the AO integral file was required.
   405583192 AO integrals were read.
    67528499 MO integrals were written to HF2.
  Transformation of IJKL integrals :
  1 pass through the AO integral file was required.
   351571846 AO integrals were read.
    51006720 MO integrals were written to HF2.
  Summary of active molecular orbitals: 
------------------------------------------------------------------------
 
  Index      Eigenvalue    Symmetry    Index      Eigenvalue    Symmetry
------------------------------------------------------------------------
     1       -20.5659937        1       229         8.6642712        2
     2       -11.3481528        1       230         8.8190428        2
     3       -11.2547267        1       231         9.0206141        2
     4        -1.4035783        1       232         9.1617174        2
     5        -1.1542638        1       233         9.3223013        2
     6        -0.7599459        1       234         9.6178519        2
     7        -0.6735420        1       235         9.6912919        2
     8        -0.4677355        1       236         9.7245482        2
     9       -11.2542394        2       237         9.9169744        2
    10        -0.8672858        2       238        10.3744498        2
    11        -0.6129834        2       239        10.5172653        2
    12        -0.3895481        2       240        10.6202321        2
    13        -0.6787157        3       241        10.9832530        2
    14        -0.5191723        3       242        11.5203006        2
    15        -0.5531233        4       243        11.5837234        2
    16         0.1101575        1       244        12.7036417        2
    17         0.1914716        1       245        13.9830660        2
    18         0.2495122        1       246        14.5915773        2
    19         0.2671516        1       247        19.4668510        2
    20         0.4275715        1       248        20.1690081        2
    21         0.4684893        1       249        21.5871592        2
    22         0.4810207        1       250        27.4160858        2
    23         0.5138091        1       251        27.5393691        2
    24         0.5956658        1       252        27.6937785        2
    25         0.7116891        1       253        27.8351678        2
    26         0.7793688        1       254        33.6645067        2
    27         0.8363681        1       255        37.5720837        2
    28         0.8607720        1       256        47.8490350        2
    29         0.9706063        1       257        66.9204221        2
    30         1.0631571        1       258        67.4419840        2
    31         1.1051355        1       259        68.5510651        2
    32         1.1427115        1       260        98.6997351        2
    33         1.2175023        1       261        98.7697726        2
    34         1.3042324        1       262        98.8109277        2
    35         1.5197111        1       263        98.8339761        2
    36         1.5441803        1       264        98.8403673        2
    37         1.5582049        1       265        98.8802450        2
    38         1.7631849        1       266       103.3542455        2
    39         1.8763224        1       267       103.4475423        2
    40         1.9092145        1       268       115.7073668        2
    41         1.9117929        1       269       115.7645966        2
    42         1.9848913        1       270       115.8393797        2
    43         2.0605300        1       271       115.8615548        2
    44         2.2442995        1       272       116.9417936        2
    45         2.3723841        1       273       123.6307764        2
    46         2.4532697        1       274       199.0096303        2
    47         2.5350218        1       275       225.3122098        2
    48         2.5961213        1       276       225.7242884        2
    49         2.6862547        1       277       226.6200434        2
    50         2.7366004        1       278       395.4520812        2
    51         2.8929336        1       279       509.9679722        2
    52         3.0319436        1       280         0.1124040        3
    53         3.0804233        1       281         0.1692454        3
    54         3.1573304        1       282         0.3431925        3
    55         3.2720262        1       283         0.4019304        3
    56         3.3466708        1       284         0.4712917        3
    57         3.5583109        1       285         0.6274105        3
    58         3.6340572        1       286         0.7430724        3
    59         3.7561291        1       287         0.8427541        3
    60         3.8032582        1       288         0.9892975        3
    61         3.9435519        1       289         1.0614111        3
    62         4.0062466        1       290         1.0967994        3
    63         4.2441611        1       291         1.1472036        3
    64         4.3604799        1       292         1.4919762        3
    65         4.5143628        1       293         1.6713631        3
    66         4.7697898        1       294         1.7645778        3
    67         5.0311281        1       295         1.8255843        3
    68         5.1703780        1       296         2.0160868        3
    69         5.2869201        1       297         2.0529456        3
    70         5.4238573        1       298         2.1142108        3
    71         5.5269529        1       299         2.1970824        3
    72         5.7040985        1       300         2.3238164        3
    73         5.7750702        1       301         2.3982263        3
    74         6.0585568        1       302         2.6143250        3
    75         6.1281244        1       303         2.6719499        3
    76         6.2905851        1       304         2.7615147        3
    77         6.3476762        1       305         2.9431804        3
    78         6.4127030        1       306         3.1857832        3
    79         6.4564852        1       307         3.2210712        3
    80         6.5732366        1       308         3.3211026        3
    81         6.6618228        1       309         3.5359969        3
    82         6.8259607        1       310         3.6851006        3
    83         6.9382820        1       311         3.7433799        3
    84         6.9619940        1       312         3.9119046        3
    85         7.1431573        1       313         4.1435832        3
    86         7.3744924        1       314         4.5200541        3
    87         7.6063794        1       315         4.8226466        3
    88         7.6214480        1       316         5.2986353        3
    89         7.7702867        1       317         5.4334768        3
    90         7.8538537        1       318         5.4940810        3
    91         7.9813607        1       319         5.5899014        3
    92         8.1011124        1       320         5.7546700        3
    93         8.3445420        1       321         5.8356772        3
    94         8.4844057        1       322         6.0706292        3
    95         8.5691359        1       323         6.1463906        3
    96         8.6906497        1       324         6.2893567        3
    97         8.8668754        1       325         6.4421073        3
    98         9.0038917        1       326         6.4993000        3
    99         9.1006413        1       327         6.5220421        3
   100         9.2343221        1       328         6.6504666        3
   101         9.3755745        1       329         6.7112626        3
   102         9.5318121        1       330         6.9592597        3
   103        10.0444374        1       331         7.1072336        3
   104        10.1828317        1       332         7.4775623        3
   105        10.3092564        1       333         7.6442329        3
   106        10.6856201        1       334         7.9272752        3
   107        10.7542380        1       335         8.0319986        3
   108        10.9885065        1       336         8.1385390        3
   109        11.1354331        1       337         8.4460149        3
   110        11.5077064        1       338         8.5749243        3
   111        12.0077918        1       339         8.5945418        3
   112        12.7273551        1       340         8.8739412        3
   113        13.1703998        1       341         8.9655993        3
   114        13.9370658        1       342         9.2676767        3
   115        15.3867707        1       343         9.5068780        3
   116        18.0078562        1       344         9.7501988        3
   117        19.6323707        1       345         9.8986234        3
   118        20.6387526        1       346        10.3117223        3
   119        21.6204089        1       347        10.4479563        3
   120        26.7178460        1       348        10.9486962        3
   121        27.3081224        1       349        11.1342815        3
   122        27.4031501        1       350        11.5694839        3
   123        27.6014710        1       351        12.4671906        3
   124        28.2062155        1       352        12.6968016        3
   125        34.6738313        1       353        14.2001451        3
   126        37.3025435        1       354        19.2761947        3
   127        37.5840815        1       355        21.0285724        3
   128        47.0956807        1       356        26.7879762        3
   129        48.3666606        1       357        27.0840084        3
   130        64.2552484        1       358        27.8390912        3
   131        67.0535656        1       359        33.5700792        3
   132        67.8320798        1       360        47.6826533        3
   133        68.5518747        1       361        66.7414902        3
   134        98.7169523        1       362        68.0296256        3
   135        98.7881666        1       363        98.6985246        3
   136        98.8220787        1       364        98.7458276        3
   137        98.8306663        1       365        98.8358816        3
   138        98.8349985        1       366        98.8384016        3
   139        98.8794530        1       367        98.8614966        3
   140       103.3838359        1       368       103.3538647        3
   141       103.4717940        1       369       103.4139795        3
   142       115.2790550        1       370       115.3643388        3
   143       115.6224153        1       371       115.4870914        3
   144       115.6685549        1       372       115.8986794        3
   145       115.7847527        1       373       116.8654244        3
   146       116.0433960        1       374       198.9215112        3
   147       117.7710621        1       375       225.1579955        3
   148       123.3648552        1       376       226.2241066        3
   149       123.6427216        1       377       395.3963715        3
   150       198.6079775        1       378         0.1933914        4
   151       199.2682837        1       379         0.4008768        4
   152       216.7389483        1       380         0.5504627        4
   153       225.4277414        1       381         0.7613573        4
   154       226.0774266        1       382         0.8196045        4
   155       226.6249685        1       383         0.9092373        4
   156       396.1367875        1       384         1.1409573        4
   157       509.6562832        1       385         1.1484552        4
   158       509.9990266        1       386         1.2847668        4
   159       895.5600333        1       387         1.5911500        4
   160         0.1348824        2       388         1.6975136        4
   161         0.2373307        2       389         1.9804381        4
   162         0.2951731        2       390         2.0236841        4
   163         0.3608700        2       391         2.1913359        4
   164         0.4380654        2       392         2.2583263        4
   165         0.4872384        2       393         2.3595203        4
   166         0.5502575        2       394         2.4255105        4
   167         0.6765870        2       395         2.6566943        4
   168         0.7971663        2       396         2.6866230        4
   169         0.8834926        2       397         2.8698177        4
   170         0.9183366        2       398         3.0606402        4
   171         0.9933540        2       399         3.4110827        4
   172         1.0605507        2       400         3.5848608        4
   173         1.1633173        2       401         3.6237343        4
   174         1.1846020        2       402         3.8530782        4
   175         1.2851389        2       403         3.9817370        4
   176         1.6402294        2       404         4.3576912        4
   177         1.7347591        2       405         4.4301265        4
   178         1.8937543        2       406         4.4583133        4
   179         1.9280245        2       407         5.2570670        4
   180         1.9972773        2       408         5.5585282        4
   181         2.1011384        2       409         5.7600566        4
   182         2.1710191        2       410         5.9823363        4
   183         2.2290841        2       411         6.0458516        4
   184         2.3723714        2       412         6.1787868        4
   185         2.4822959        2       413         6.3353206        4
   186         2.4948782        2       414         6.4095815        4
   187         2.6607163        2       415         6.6270836        4
   188         2.8565028        2       416         6.6847150        4
   189         2.8978546        2       417         6.7037516        4
   190         3.0923249        2       418         6.8748711        4
   191         3.1258335        2       419         6.9812722        4
   192         3.1899856        2       420         7.1023888        4
   193         3.2769657        2       421         7.5821741        4
   194         3.4865666        2       422         7.7641968        4
   195         3.5160535        2       423         7.8866969        4
   196         3.6248441        2       424         8.0011814        4
   197         3.7628935        2       425         8.2811354        4
   198         3.9465776        2       426         8.3905347        4
   199         3.9793980        2       427         8.6814574        4
   200         4.1451815        2       428         8.7722700        4
   201         4.2091171        2       429         9.0959003        4
   202         4.5922435        2       430         9.2889436        4
   203         5.1638573        2       431         9.3757708        4
   204         5.4030399        2       432         9.4503337        4
   205         5.5123918        2       433         9.9003582        4
   206         5.8363488        2       434        10.4005624        4
   207         5.8607868        2       435        10.4844766        4
   208         6.1147016        2       436        10.8267475        4
   209         6.1954167        2       437        11.1904388        4
   210         6.2733883        2       438        12.0166153        4
   211         6.3328391        2       439        12.7420217        4
   212         6.3674483        2       440        12.7889643        4
   213         6.4654156        2       441        21.1995350        4
   214         6.5411270        2       442        26.7170080        4
   215         6.6515527        2       443        26.9783373        4
   216         6.9097203        2       444        28.0455382        4
   217         6.9543278        2       445        47.1153187        4
   218         7.0726558        2       446        68.1477311        4
   219         7.1911047        2       447        98.7197600        4
   220         7.3571232        2       448        98.8367941        4
   221         7.6549358        2       449        98.8401345        4
   222         7.8790381        2       450        98.8587127        4
   223         7.9054333        2       451       103.3875692        4
   224         7.9887010        2       452       115.2879012        4
   225         8.1210590        2       453       115.4605509        4
   226         8.2230554        2       454       116.0089577        4
   227         8.4048843        2       455       198.6189157        4
   228         8.5575970        2       456       226.3150630        4
------------------------------------------------------------------------
 @CHECKOUT-I, Total execution time (CPU/WALL):       323.78/     100.72 seconds.
--executable xvtran finished with status     0 in      100.75 seconds (walltime).
 --invoking executable--
/home/besselman/CFOUR_18/cfour18/bin/xintprc
 @GETMEM-I,  Allocated  183105 MB of main memory.
  @GMOIAA-I, Processing MO integrals for spin case AA.
  @GMOIAA-I, Generation of integral list completed.
                      TYPE                NUMBER
                      ----               --------
                      PPPP                     0
                      PPPH             162022525
                      PPHH               5555528
                      PHPH               2978314
                      PHHH                208966
                      HHHH                  2216

                     TOTAL             170767549

  @FORMT2-I, Second-order MP correlation energies:
            ------------------------------------------------
            E(SCF)                  =   -190.808910012777 a.u.
            E2(AA)                  =     -0.102477683720 a.u.
            E2(AB)                  =     -0.777450552564 a.u.
            E2(TOT)                 =     -0.982405920004 a.u.
            Total MP2 energy        =   -191.791315932780 a.u.
            ------------------------------------------------
   Largest T2 amplitudes for spin case AB:
       _       _                 _       _                 _       _
   i   j   a   b             i   j   a   b             i   j   a   b
-----------------------------------------------------------------------------
[ 14  14 280 280]-0.03797 [ 14  14 280 281]-0.03500 [ 14  14 281 280]-0.03500
[ 14  14 281 281]-0.03434 [  8   8 164 164]-0.02475 [ 14  14 285 281]-0.01959
[ 14  14 281 285]-0.01959 [ 14  14 285 280]-0.01949 [ 14  14 280 285]-0.01949
[  8   8 164 161]-0.01872 [  8   8 161 164]-0.01872 [  8   8 161 161]-0.01757
[ 13  13 280 280]-0.01752 [  7   7  31  31]-0.01674 [ 14  14 285 285]-0.01582
-----------------------------------------------------------------------------
   Norm of T2AB vector ( 11104441 symmetry allowed elements):  0.4075069227.
-----------------------------------------------------------------------------
 @CHECKOUT-I, Total execution time (CPU/WALL):        44.91/      12.32 seconds.
--executable xintprc finished with status     0 in       12.36 seconds (walltime).
 --invoking executable--
/home/besselman/CFOUR_18/cfour18/bin/xncc
 @GETMEM-I,  Allocated       7 MB of main memory.

Running with 32 threads/proc

Using DIIS to accelerate the convergence of T1 and T2
Using immediate high-order contributions
Damping factor for T3: 0.000000
Damping factor for T4: 0.000000

Using DIIS to accelerate the convergence of L1 and L2
Using immediate high-order contributions
Damping factor for L3: 0.000000
Damping factor for L4: 0.000000

Transposes are coarse-threaded

Memory limit:                178.814 GiB
Minimum memory requirement:   12.123 GiB
Compromise memory amount:     16.779 GiB
Optimal memory requirement:  227.223 GiB

List              Location   Size        Cached Hunks Est. Disk I/O
----------------- ---------- ----------- ------ ----- -------------

           T_DIIS       70:0  423.674 MiB    Yes     -    14.895 GiB
           Z_DIIS       70:1  423.674 MiB    Yes     -    24.825 GiB
          <AI|bj>         18   84.720 MiB    Yes     -     2.468 GiB
          <Ab|Ci>         30    2.408 GiB    Yes     -   316.913 GiB
          <Ab|Ij>         16   84.720 MiB    Yes     -    17.540 GiB
          <Ai|Bj>         25   84.720 MiB    Yes     -     1.655 GiB
          <Aj|bI>         21   84.720 MiB     No     -         0   B
          <Ij|Ka>         10    2.970 MiB    Yes     -   519.808 MiB
          <Ij|Kl>         13  113.070 KiB    Yes     -     1.877 MiB
            D(AB)      160:2  398.289 KiB    Yes     -    64.566 MiB
            D(AI)      160:4   14.898 KiB    Yes     -     1.688 MiB
            D(IA)      160:6   14.898 KiB    Yes     -   506.547 KiB
            D(IJ)      160:0      680   B    Yes     -    88.984 KiB
           D~(AB)      192:0  398.289 KiB    Yes     -     3.112 MiB
           D~(AI)      193:0   14.898 KiB    Yes     -    29.797 KiB
           D~(IJ)      191:0      680   B    Yes     -     5.312 KiB
            F(EA)       92:0  398.289 KiB    Yes     -    64.955 MiB
            F(EM)       93:0   14.898 KiB    Yes     -     1.382 MiB
            F(MI)       91:0      680   B    Yes     -   120.859 KiB
            G(AB)      192:2  398.289 KiB    Yes     -    18.670 MiB
         G(AI,BJ)        123   84.720 MiB     No     -         0   B
         G(AI,bj)        118   84.720 MiB    Yes     -   563.812 MiB
         G(Ab,Ij)        116   84.720 MiB    Yes     -     1.406 GiB
         G(Ai,Bc)        230    2.408 GiB    Yes     -     9.632 GiB
         G(Ai,Bj)        125   84.720 MiB    Yes     -   508.321 MiB
            G(IJ)      191:2      680   B    Yes     -    31.875 KiB
         G(Ij,Ab)        216   84.720 MiB    Yes     -   254.160 MiB
         G(Ij,Ka)        210    2.970 MiB    Yes     -   103.962 MiB
         G(Ij,Kl)        113  113.070 KiB    Yes     -     3.754 MiB
        G~(Ij,Kl)        213  113.070 KiB     No     -         0   B
         H(AI,bj)        256   84.720 MiB    Yes     -   508.321 MiB
         H(Ai,Bj)        258   84.720 MiB    Yes     -   508.321 MiB
       Lambda(AI)      190:0   14.898 KiB    Yes     -     2.284 MiB
    Lambda(Ab,Ij)        146   84.720 MiB    Yes     -    19.691 GiB
            Q(AI)      190:2   14.898 KiB    Yes     -   551.242 KiB
         Q(Ab,Ij)         82   84.720 MiB    Yes     -     4.716 GiB
            T(AI)       90:0   14.898 KiB    Yes     -     5.601 MiB
         T(Ab,Ij)         46   84.720 MiB    Yes     -    29.205 GiB
         T(Rs,Ij)        246   90.771 MiB     No     -         0   B
         W(Mn,Ij)         53  113.070 KiB    Yes     -     5.190 MiB
        W~(Ab,Ej)        130    2.408 GiB    Yes     -    65.018 GiB
        W~(EM,bj)         56   84.720 MiB    Yes     -     8.191 GiB
        W~(Em,Bj)         58   84.720 MiB    Yes     -     8.191 GiB
        W~(Ij,Mb)        110    2.970 MiB    Yes     -    80.199 MiB
       W~~(Ab,Ej)        169    2.408 GiB    Yes     -    38.529 GiB
       W~~(EM,bj)         76   84.720 MiB    Yes     -   677.761 MiB
       W~~(Em,Bj)         78   84.720 MiB    Yes     -   677.761 MiB
       W~~(Ij,Mb)        165    2.970 MiB    Yes     -    47.525 MiB
            Z(AI)       90:2   14.898 KiB    Yes     -     6.111 MiB
         Z(Ab,Ij)         63   84.720 MiB    Yes     -    37.231 GiB
         Z(Rs,Ij)        263   90.771 MiB     No     -         0   B
       T(abc,ijk)          -  106.468 GiB     No     2         0   B
       Z(abc,ijk)          -  106.468 GiB     No     2         0   B

Simulation and memory analysis took 7.289 seconds

MP2 correlation energy:  -0.982405920003818

Non-iterative calculation of MP2 took 5.080 cpu seconds and 0.162 walltime seconds at 6.203 Gflops/sec

Total MP2 energy: -191.791315932780435

Beginning iterative solution of CCSD equations:

It.  Correlation Energy T1 Residual T2 Residual CPU Time (s) Walltime (s)
-------------------------------------------------------------------------
  1  -0.973899207891871 2.03476e-02 2.69020e-03     1315.596       49.939
  2  -0.998523011347537 3.62257e-03 7.16236e-03     1135.475       42.705
  3  -0.996817667832691 4.95810e-03 1.31264e-03      957.145       36.746
  4  -0.998969468313035 6.77519e-04 8.41957e-04      934.483       36.486
  5  -0.999397886604266 8.00499e-04 3.02350e-04      926.597       35.949

   A    I                     A    I                     A    I                  
-------------------------- -------------------------- -------------------------- 
  17    9 -0.0239788266729   64   13  0.0137269925321   37   15 -0.0090237346765 
  17   13 -0.0230679442714   35   11 -0.0109392139594   22   15 -0.0089826851062 
  26   13  0.0159331626604   27   15 -0.0105842636966   25   15 -0.0086948789380 
  19    9 -0.0157887396992   26    9  0.0099505615199   35   15 -0.0083393925448 
  19   13 -0.0148576941830   31   15 -0.0094653796408   27   11 -0.0076750406620 

   A    B    I    J                     A    B    I    J                  
------------------------------------ ------------------------------------ 
  17   17   13   13 -0.0460862022557   19   40   13   13 -0.0227410992900 
  17   19   13   13 -0.0418413501618   31   22   14   14 -0.0225383406330 
  19   17   13   13 -0.0418413501618   22   31   14   14 -0.0225383406330 
  19   19   13   13 -0.0399394670315   22   22   14   14 -0.0204232467568 
  31   31   14   14 -0.0288193478053   38   38   12   12 -0.0183558419268 
  40   17   13   13 -0.0233929316304   17   17    9    9 -0.0174030805883 
  17   40   13   13 -0.0233929316304   61   61   10   10 -0.0173596051200 
  40   19   13   13 -0.0227410992900 

It.  Correlation Energy T1 Residual T2 Residual CPU Time (s) Walltime (s)
-------------------------------------------------------------------------
  6  -0.999405243249444 2.13250e-04 7.66005e-05      963.399       36.764
  7  -0.999409243890461 9.09980e-05 1.20585e-05      940.400       36.946
  8  -0.999412446895352 4.27173e-05 1.03100e-05      938.888       36.353
  9  -0.999407668552834 1.18609e-05 2.30060e-06      935.239       36.283
 10  -0.999409650180056 4.09806e-06 8.88239e-07      951.577       37.077

   A    I                     A    I                     A    I                  
-------------------------- -------------------------- -------------------------- 
  17    9 -0.0241083273713   64   13  0.0137476935197   22   15 -0.0091790619063 
  17   13 -0.0236194474749   35   11 -0.0108968690960   37   15 -0.0089521174293 
  26   13  0.0161601189095   27   15 -0.0105285852253   25   15 -0.0086979498666 
  19    9 -0.0159052440189   26    9  0.0099961832967   35   15 -0.0083118148428 
  19   13 -0.0151784411473   31   15 -0.0095886564817   41   11 -0.0075940576809 

   A    B    I    J                     A    B    I    J                  
------------------------------------ ------------------------------------ 
  17   17   13   13 -0.0462850623015   19   40   13   13 -0.0227653394272 
  17   19   13   13 -0.0419757477830   31   22   14   14 -0.0225097548571 
  19   17   13   13 -0.0419757477830   22   31   14   14 -0.0225097548571 
  19   19   13   13 -0.0400250644304   22   22   14   14 -0.0203999805218 
  31   31   14   14 -0.0287871627655   38   38   12   12 -0.0183441013671 
  40   17   13   13 -0.0234473537146   17   17    9    9 -0.0173807656546 
  17   40   13   13 -0.0234473537146   61   61   10   10 -0.0173522886636 
  40   19   13   13 -0.0227653394272 

It.  Correlation Energy T1 Residual T2 Residual CPU Time (s) Walltime (s)
-------------------------------------------------------------------------
 11  -0.999409621777738 1.94468e-06 3.80592e-07      946.753       36.516
 12  -0.999409719954030 7.00501e-07 2.18201e-07      945.295       36.478
 13  -0.999409834235629 3.28768e-07 1.17176e-07      942.151       36.854
 14  -0.999409863647633 6.84715e-08 4.40644e-08      974.153       37.696
 15  -0.999409868907926 2.23477e-08 1.13236e-08      940.097       36.406

   A    I                     A    I                     A    I                  
-------------------------- -------------------------- -------------------------- 
  17    9 -0.0241074194943   64   13  0.0137478416259   22   15 -0.0091797445146 
  17   13 -0.0236231178194   35   11 -0.0108967580483   37   15 -0.0089511719800 
  26   13  0.0161610661116   27   15 -0.0105285221435   25   15 -0.0086972351152 
  19    9 -0.0159045875410   26    9  0.0099960517692   35   15 -0.0083101863779 
  19   13 -0.0151814705462   31   15 -0.0095890052190   41   11 -0.0075940453626 

   A    B    I    J                     A    B    I    J                  
------------------------------------ ------------------------------------ 
  17   17   13   13 -0.0462860981083   19   40   13   13 -0.0227657530850 
  17   19   13   13 -0.0419767027567   31   22   14   14 -0.0225100547678 
  19   17   13   13 -0.0419767027567   22   31   14   14 -0.0225100547678 
  19   19   13   13 -0.0400259384138   22   22   14   14 -0.0204002469471 
  31   31   14   14 -0.0287875105873   38   38   12   12 -0.0183443161022 
  40   17   13   13 -0.0234477943699   17   17    9    9 -0.0173810045546 
  17   40   13   13 -0.0234477943699   61   61   10   10 -0.0173523685375 
  40   19   13   13 -0.0227657530850 

It.  Correlation Energy T1 Residual T2 Residual CPU Time (s) Walltime (s)
-------------------------------------------------------------------------
 16  -0.999409872174791 1.63214e-08 5.79184e-09      966.802       37.639
 17  -0.999409871309543 6.24474e-09 1.62807e-09      955.127       36.845
 18  -0.999409871413321 1.71178e-09 3.39808e-10      948.276       36.718
 19  -0.999409871191946 1.33103e-09 1.59296e-10      972.789       37.771
 20  -0.999409871163728 3.85749e-10 7.80831e-11      940.452       36.382

   A    I                     A    I                     A    I                  
-------------------------- -------------------------- -------------------------- 
  17    9 -0.0241074179249   64   13  0.0137478418408   22   15 -0.0091797384906 
  17   13 -0.0236231516593   35   11 -0.0108967534320   37   15 -0.0089511759656 
  26   13  0.0161610790454   27   15 -0.0105285250071   25   15 -0.0086972404838 
  19    9 -0.0159045885327   26    9  0.0099960522834   35   15 -0.0083101730361 
  19   13 -0.0151814882627   31   15 -0.0095890123024   41   11 -0.0075940419185 

   A    B    I    J                     A    B    I    J                  
------------------------------------ ------------------------------------ 
  17   17   13   13 -0.0462861110227   19   40   13   13 -0.0227657554855 
  17   19   13   13 -0.0419767116398   31   22   14   14 -0.0225100527068 
  19   17   13   13 -0.0419767116398   22   31   14   14 -0.0225100527068 
  19   19   13   13 -0.0400259446986   22   22   14   14 -0.0204002458431 
  31   31   14   14 -0.0287875080427   38   38   12   12 -0.0183443146553 
  40   17   13   13 -0.0234477987989   17   17    9    9 -0.0173810037202 
  17   40   13   13 -0.0234477987989   61   61   10   10 -0.0173523681416 
  40   19   13   13 -0.0227657554855 

It.  Correlation Energy T1 Residual T2 Residual CPU Time (s) Walltime (s)
-------------------------------------------------------------------------

CCSD iterations converged in 20 cycles and 755.309 seconds (37.765 s/it.) at 18.373 Gflops/sec

Total CCSD energy: -191.808319883940328

CCSD[T] correlation energy:  -0.040370640406172
CCSD(T) correlation energy:  -0.038597692201011

Non-iterative calculation of CCSD(T) took 24722.904 cpu seconds and 956.360 walltime seconds at 55.080 Gflops/sec

Total CCSD(T) energy: -191.846917576141351

             _
Formation of H took 26.966 seconds at 91.359 Gflops/sec

Beginning iterative solution of Lambda-CCSD equations:

It.  Correlation Energy L1 Residual L2 Residual CPU Time (s) Walltime (s)
-------------------------------------------------------------------------
  1  -1.054110827553718 1.56459e-02 1.33221e-02     1230.970       43.692
  2  -1.043749085634970 8.95054e-03 2.02304e-03      966.744       34.972
  3  -1.043667998662546 1.29885e-03 1.39976e-03      989.392       35.634
  4  -1.044178743358671 5.71932e-04 3.22888e-04      982.759       35.428
  5  -1.044198518468005 1.75168e-04 9.27452e-05      969.715       35.026

   A    I                     A    I                     A    I                  
-------------------------- -------------------------- -------------------------- 
  17    9 -0.0155992432016   26   13  0.0121465346850   50   14  0.0067379803364 
  17   13 -0.0143376303282   25   15 -0.0082892577299   23   14  0.0065190936545 
  19    9 -0.0139250542291   31   15 -0.0079749858285   80   15 -0.0058648349224 
  22   15 -0.0128698149723   26    9  0.0077190058941   27   15 -0.0057613666780 
  64   13  0.0125644140679   35   11 -0.0071260476241   27   11 -0.0056602367515 

   A    B    I    J                     A    B    I    J                  
------------------------------------ ------------------------------------ 
  17   17   13   13 -0.0600411745443   22   31   14   14 -0.0260713731143 
  17   19   13   13 -0.0533712239716   40   19   13   13 -0.0259950924862 
  19   17   13   13 -0.0533712239716   19   40   13   13 -0.0259950924862 
  19   19   13   13 -0.0496840010389   22   22   14   14 -0.0244070220585 
  31   31   14   14 -0.0326526624807   17   17    9    9 -0.0203065891658 
  40   17   13   13 -0.0271974229168   38   38   12   12 -0.0194360720841 
  17   40   13   13 -0.0271974229168   61   61   10   10 -0.0185289056880 
  31   22   14   14 -0.0260713731143 

It.  Correlation Energy L1 Residual L2 Residual CPU Time (s) Walltime (s)
-------------------------------------------------------------------------
  6  -1.044179593958307 1.18432e-04 1.44969e-05      939.089       34.147
  7  -1.044195538252337 3.01403e-05 5.96686e-06     1219.629       42.925
  8  -1.044189472766912 1.81848e-05 2.85505e-06     1392.801       48.608
  9  -1.044189404041808 5.21290e-06 9.28336e-07     1401.043       49.273
 10  -1.044189426896231 2.55375e-06 3.61841e-07     1339.084       47.286

   A    I                     A    I                     A    I                  
-------------------------- -------------------------- -------------------------- 
  17    9 -0.0156886007474   26   13  0.0122017631014   50   14  0.0067420247401 
  17   13 -0.0144452702684   25   15 -0.0083286987165   23   14  0.0065280415784 
  19    9 -0.0139830018903   31   15 -0.0081156136243   80   15 -0.0058659549095 
  22   15 -0.0131110688456   26    9  0.0077477094687   27   15 -0.0057993316900 
  64   13  0.0125766564958   35   11 -0.0071318965986   27   11 -0.0056434498177 

   A    B    I    J                     A    B    I    J                  
------------------------------------ ------------------------------------ 
  17   17   13   13 -0.0600853379470   22   31   14   14 -0.0260551342361 
  17   19   13   13 -0.0534068006440   40   19   13   13 -0.0260072906872 
  19   17   13   13 -0.0534068006440   19   40   13   13 -0.0260072906872 
  19   19   13   13 -0.0497075566449   22   22   14   14 -0.0243903681866 
  31   31   14   14 -0.0326385910233   17   17    9    9 -0.0203004263455 
  40   17   13   13 -0.0272191822845   38   38   12   12 -0.0194336373495 
  17   40   13   13 -0.0272191822845   61   61   10   10 -0.0185279257607 
  31   22   14   14 -0.0260551342361 

It.  Correlation Energy L1 Residual L2 Residual CPU Time (s) Walltime (s)
-------------------------------------------------------------------------
 11  -1.044189357485985 1.00362e-06 1.44962e-07     1269.886       44.719
 12  -1.044189407751497 3.30261e-07 7.23839e-08     1248.052       43.965
 13  -1.044189440629203 1.30693e-07 4.01669e-08     1286.782       45.293
 14  -1.044189437573793 5.63933e-08 9.99871e-09     1236.375       43.717
 15  -1.044189440427719 1.45128e-08 3.23922e-09     1312.499       46.244

   A    I                     A    I                     A    I                  
-------------------------- -------------------------- -------------------------- 
  17    9 -0.0156878117531   26   13  0.0122011895644   50   14  0.0067421123785 
  17   13 -0.0144445525231   25   15 -0.0083287605591   23   14  0.0065284498317 
  19    9 -0.0139827382479   31   15 -0.0081163932255   80   15 -0.0058660136142 
  22   15 -0.0131124403912   26    9  0.0077475079821   27   15 -0.0057995423491 
  64   13  0.0125766573747   35   11 -0.0071318724692   27   11 -0.0056435409270 

   A    B    I    J                     A    B    I    J                  
------------------------------------ ------------------------------------ 
  17   17   13   13 -0.0600853969473   22   31   14   14 -0.0260551691718 
  17   19   13   13 -0.0534069004560   40   19   13   13 -0.0260073483225 
  19   17   13   13 -0.0534069004560   19   40   13   13 -0.0260073483225 
  19   19   13   13 -0.0497077259196   22   22   14   14 -0.0243904049319 
  31   31   14   14 -0.0326385994641   17   17    9    9 -0.0203005601139 
  40   17   13   13 -0.0272192026773   38   38   12   12 -0.0194336709647 
  17   40   13   13 -0.0272192026773   61   61   10   10 -0.0185279480948 
  31   22   14   14 -0.0260551691718 

It.  Correlation Energy L1 Residual L2 Residual CPU Time (s) Walltime (s)
-------------------------------------------------------------------------
 16  -1.044189441300492 1.23211e-08 1.92340e-09     1286.830       45.300
 17  -1.044189440631584 4.23933e-09 7.12006e-10     1249.732       44.031

Lambda-CCSD iterations converged in 17 cycles and 722.283 seconds (42.487 s/it.) at 15.557 Gflops/sec

 @CHECKOUT-I, Total execution time (CPU/WALL):     65921.97/    2504.53 seconds.
norm of D(AI): 0.062600103249942
norm of D(IA): 0.051730947776792
norm of D(AB): 0.060539651856130
norm of D(IJ): 0.086593538283257
E(AB): 0.691586795213681
E(IJ): 0.439849435036605
E(1e): 1.131436230250285
norm of G(Ab,Ij): 0.421740423706957
norm of G(Ij,Ab): 0.477796008834935
E(Ab,Ij): -2.012124968162874
norm of G(Ij,Kl): 0.044164644883068
E(Ij,Kl): 0.158521507660235
norm of G(Ai,Bc): 0.011336868990351
norm of G(Ab,Ci): 0.015754937083374
E(Ab,Ci): -0.078971862857978
norm of G(Ij,Ka): 0.008546065491193
norm of G(Ia,Jk): 0.011230093370450
E(Ia,Jk): -0.017692996943917
norm of G(AI,bj): 0.050820911687722
norm of G(Ai,Bj): 0.034814891144241
E(Ai,Bj): -0.445473252284665
E1: -0.258559101436227
E2: -0.279447730293694
E3: 0.092533579445256
E(tot): -1.264305342338914

Formation of one- and two-particle density
matrices took 25.183 seconds at 105.401 Gflops/sec

--executable xncc finished with status     0 in     2504.58 seconds (walltime).
 --invoking executable--
/home/besselman/CFOUR_18/cfour18/bin/xdens
 @GETMEM-I,  Allocated  183105 MB of main memory.
  CCSD(T) density and intermediates are calculated.
  The perturbed orbitals are chosen canonical.
  Direct algorithm used for all contributions involving G(AB,CD).
  local is set to  F
  local is set to  F
  local is set to 4 F
  local is set to  F
  local is set to 5 F
  local is set to 6 F
  local is set to 7 F T
  local5 is set to  F
  local is set to  F
  W(abef) AB contribution =  0.3457192789 a.u.
  W(abef) AB contribution =  0.3640559050 a.u.
  local is set to 12 F
                     1                     1
                     2                     2
                     3                     3
                     4                     4
  processed               89634513  ao basis integrals from 
                 21884  buffers.
  processed              405583192  ao basis integrals from 
                 99020  buffers.
  processed              211009049  ao basis integrals from 
                 51516  buffers.
  processed              351571846  ao basis integrals from 
                 85833  buffers.
 ITERM.tmp does not exsit!
 skip reading
  The iterative expansion of D(ai) converged after  20 iterations.
  local is set to 12 F
  ----------------------------------------------------------------------
                 Natural orbital occupation numbers
  ----------------------------------------------------------------------
  1.99885  1.99806  1.99805  1.99804  1.97900  1.97236  1.96555  1.95763
  1.95762  1.95410  1.95109  1.95090  1.93310  1.93102  1.91581  0.07512
  0.04999  0.03805  0.03299  0.02428  0.02339  0.02141  0.02118  0.02077
  0.01373  0.01357  0.01215  0.01200  0.01078  0.01060  0.01034  0.00986
  0.00948  0.00786  0.00708  0.00665  0.00637  0.00620  0.00612  0.00481
  0.00471  0.00432  0.00411  0.00369  0.00287  0.00241  0.00241  0.00227
  0.00205  0.00203  0.00199  0.00196  0.00188  0.00185  0.00163  0.00145
  0.00142  0.00133  0.00124  0.00117  0.00110  0.00105  0.00103  0.00099
  0.00097  0.00094  0.00090  0.00088  0.00081  0.00080  0.00078  0.00074
  0.00067  0.00067  0.00066  0.00061  0.00061  0.00061  0.00059  0.00059
  0.00057  0.00055  0.00054  0.00053  0.00052  0.00052  0.00049  0.00046
  0.00045  0.00045  0.00044  0.00043  0.00042  0.00041  0.00037  0.00035
  0.00035  0.00035  0.00035  0.00031  0.00030  0.00030  0.00029  0.00029
  0.00027  0.00026  0.00025  0.00024  0.00023  0.00023  0.00023  0.00022
  0.00022  0.00022  0.00021  0.00020  0.00020  0.00019  0.00019  0.00019
  0.00018  0.00018  0.00018  0.00016  0.00015  0.00015  0.00014  0.00014
  0.00014  0.00014  0.00013  0.00013  0.00013  0.00012  0.00012  0.00012
  0.00011  0.00011  0.00010  0.00010  0.00010  0.00009  0.00009  0.00009
  0.00009  0.00009  0.00009  0.00008  0.00008  0.00008  0.00007  0.00007
  0.00007  0.00007  0.00007  0.00007  0.00007  0.00006  0.00006  0.00006
  0.00006  0.00006  0.00006  0.00006  0.00006  0.00006  0.00005  0.00005
  0.00005  0.00005  0.00005  0.00005  0.00005  0.00005  0.00005  0.00005
  0.00005  0.00004  0.00004  0.00004  0.00004  0.00004  0.00004  0.00004
  0.00004  0.00004  0.00004  0.00004  0.00004  0.00004  0.00003  0.00003
  0.00003  0.00003  0.00003  0.00003  0.00003  0.00003  0.00003  0.00003
  0.00003  0.00003  0.00003  0.00003  0.00003  0.00003  0.00003  0.00003
  0.00003  0.00002  0.00002  0.00002  0.00002  0.00002  0.00002  0.00002
  0.00002  0.00002  0.00002  0.00002  0.00002  0.00002  0.00002  0.00002
  0.00002  0.00002  0.00002  0.00002  0.00002  0.00002  0.00002  0.00002
  0.00002  0.00002  0.00002  0.00002  0.00002  0.00002  0.00002  0.00002
  0.00001  0.00001  0.00001  0.00001  0.00001  0.00001  0.00001  0.00001
  0.00001  0.00001  0.00001  0.00001  0.00001  0.00001  0.00001  0.00001
  0.00001  0.00001  0.00001  0.00001  0.00001  0.00001  0.00001  0.00001
  0.00001  0.00001  0.00001  0.00001  0.00001  0.00001  0.00001  0.00001
  0.00001  0.00001  0.00001  0.00001  0.00001  0.00001  0.00001  0.00001
  0.00001  0.00001  0.00001  0.00001  0.00001  0.00001  0.00001  0.00001
  0.00001  0.00001  0.00001  0.00001  0.00001  0.00001  0.00001  0.00001
  0.00001  0.00001  0.00001  0.00001  0.00001  0.00001  0.00001  0.00000
  0.00000  0.00000  0.00000  0.00000  0.00000  0.00000  0.00000  0.00000
  0.00000  0.00000  0.00000  0.00000  0.00000  0.00000  0.00000  0.00000
  0.00000  0.00000  0.00000  0.00000  0.00000  0.00000  0.00000  0.00000
  0.00000  0.00000  0.00000  0.00000  0.00000  0.00000  0.00000  0.00000
  0.00000  0.00000  0.00000  0.00000  0.00000  0.00000  0.00000  0.00000
  0.00000  0.00000  0.00000  0.00000  0.00000  0.00000  0.00000  0.00000
  0.00000  0.00000  0.00000  0.00000  0.00000  0.00000  0.00000  0.00000
  0.00000  0.00000  0.00000  0.00000  0.00000  0.00000  0.00000  0.00000
  0.00000  0.00000  0.00000  0.00000  0.00000  0.00000  0.00000  0.00000
  0.00000  0.00000  0.00000  0.00000  0.00000  0.00000  0.00000  0.00000
  0.00000  0.00000  0.00000  0.00000  0.00000  0.00000  0.00000  0.00000
  0.00000  0.00000  0.00000  0.00000  0.00000  0.00000  0.00000  0.00000
  0.00000  0.00000  0.00000  0.00000  0.00000  0.00000  0.00000  0.00000
  0.00000  0.00000  0.00000  0.00000  0.00000  0.00000  0.00000  0.00000
  0.00000  0.00000  0.00000  0.00000  0.00000  0.00000  0.00000  0.00000
  0.00000  0.00000  0.00000  0.00000  0.00000  0.00000  0.00000  0.00000
  0.00000  0.00000  0.00000  0.00000  0.00000  0.00000  0.00000  0.00000
  0.00000  0.00000  0.00000  0.00000  0.00000  0.00000  0.00000  0.00000
  0.00000  0.00000  0.00000  0.00000  0.00000  0.00000  0.00000  0.00000
  Trace of density matrix :  30.0000000000.
  ----------------------------------------------------------------------
  Density calculation successfully completed.
 @CHECKOUT-I, Total execution time (CPU/WALL):      1506.95/     669.14 seconds.
--executable xdens finished with status     0 in      669.26 seconds (walltime).
 --invoking executable--
/home/besselman/CFOUR_18/cfour18/bin/xanti
 @GETMEM-I,  Allocated  183105 MB of main memory.
 CCSD(T) MO gammas will be sorted to Mulliken order.
 @CHECKOUT-I, Total execution time (CPU/WALL):      2455.28/     115.79 seconds.
--executable xanti finished with status     0 in      115.84 seconds (walltime).
 --invoking executable--
/home/besselman/CFOUR_18/cfour18/bin/xbcktrn
 @GETMEM-I,  Allocated  183105 MB of main memory.
 @CHECKOUT-I, Total execution time (CPU/WALL):      3432.63/     149.76 seconds.
--executable xbcktrn finished with status     0 in      149.82 seconds (walltime).
 --invoking executable--
/home/besselman/CFOUR_18/cfour18/bin/xvdint
 @GETMEM-I,  Allocated  183105 MB of main memory.
 One- and two-electron integral derivatives are calculated
 for RHF-CC/MBPT gradients and dipole moments.
 Spherical gaussians are used.

                     Kinetic energy integral gradient
                     --------------------------------

                         O #1 z     1.3707475984
                         C #2 z    -0.5847192071
                         C #3 x    -0.1244775996
                         C #3 z    -0.3730608553
                         H #4 x    -0.8029065587
                         H #4 y    -1.4594800731
                         H #4 z    -0.4129675361


 O #1       0.0000000000            0.0000000000            1.3707475984
 C #2       0.0000000000            0.0000000000           -0.5847192071
 C #3 1    -0.0622387998            0.0000000000           -0.1865304276
 C #3 2     0.0622387998            0.0000000000           -0.1865304276
 H #4 1    -0.2007266397           -0.3648700183           -0.1032418840
 H #4 2     0.2007266397           -0.3648700183           -0.1032418840
 H #4 3    -0.2007266397            0.3648700183           -0.1032418840
 H #4 4     0.2007266397            0.3648700183           -0.1032418840


                   Nuclear attraction integral gradient
                   ------------------------------------

                         O #1 z   -33.8841678625
                         C #2 z     4.9287149097
                         C #3 x    21.4595683874
                         C #3 z    20.3488393166
                         H #4 x    14.1942765613
                         H #4 y    20.0912925771
                         H #4 z     8.6066136362


 O #1       0.0000000000            0.0000000000          -33.8841678625
 C #2       0.0000000000            0.0000000000            4.9287149097
 C #3 1    10.7297841937            0.0000000000           10.1744196583
 C #3 2   -10.7297841937            0.0000000000           10.1744196583
 H #4 1     3.5485691403            5.0228231443            2.1516534090
 H #4 2    -3.5485691403            5.0228231443            2.1516534090
 H #4 3     3.5485691403           -5.0228231443            2.1516534090
 H #4 4    -3.5485691403           -5.0228231443            2.1516534090


                      Reorthonormalization gradient
                      -----------------------------

                         O #1 z     0.5953473566
                         C #2 z    -0.3101686589
                         C #3 x     0.1104391050
                         C #3 z    -0.0180806961
                         H #4 x    -0.4501585716
                         H #4 y    -0.7755461851
                         H #4 z    -0.2670980016


 O #1       0.0000000000            0.0000000000            0.5953473566
 C #2       0.0000000000            0.0000000000           -0.3101686589
 C #3 1     0.0552195525            0.0000000000           -0.0090403480
 C #3 2    -0.0552195525            0.0000000000           -0.0090403480
 H #4 1    -0.1125396429           -0.1938865463           -0.0667745004
 H #4 2     0.1125396429           -0.1938865463           -0.0667745004
 H #4 3    -0.1125396429            0.1938865463           -0.0667745004
 H #4 4     0.1125396429            0.1938865463           -0.0667745004


                Electronic contributions to dipole moment
                -----------------------------------------

                               au             Debye

                    z     -3.51548433     -8.93547145

  Conversion factor used: 1 a.u. =   2.54174691 Debye 


 Evaluation of 1e integral derivatives required    7.99 seconds.
 Evaluation of 2el integral derivatives

                      Two-electron integral gradient
                      ------------------------------

                         O #1 z    17.8211781166
                         C #2 z    -3.4899501885
                         C #3 x    -8.4780438400
                         C #3 z    -9.9117153765
                         H #4 x    -7.7010189662
                         H #4 y   -11.2420023446
                         H #4 z    -4.4195125515


 O #1       0.0000000000            0.0000000000           17.8211781166
 C #2       0.0000000000            0.0000000000           -3.4899501885
 C #3 1    -4.2390219200            0.0000000000           -4.9558576883
 C #3 2     4.2390219200            0.0000000000           -4.9558576883
 H #4 1    -1.9252547415           -2.8105005862           -1.1048781379
 H #4 2     1.9252547415           -2.8105005862           -1.1048781379
 H #4 3    -1.9252547415            2.8105005862           -1.1048781379
 H #4 4     1.9252547415            2.8105005862           -1.1048781379


 Evaluation of 2e integral derivatives required59460.60 seconds.

                            Molecular gradient
                            ------------------

                         O #1 z     0.0016438333
                         C #2 z    -0.0034302557
                         C #3 x     0.0003089080
                         C #3 z     0.0017201666
                         H #4 x     0.0008875576
                         H #4 y     0.0008299234
                         H #4 z     0.0000662557


 O #1       0.0000000000            0.0000000000            0.0016438333
 C #2       0.0000000000            0.0000000000           -0.0034302557
 C #3 1     0.0001544540            0.0000000000            0.0008600833
 C #3 2    -0.0001544540            0.0000000000            0.0008600833
 H #4 1     0.0002218894            0.0002074808            0.0000165639
 H #4 2    -0.0002218894            0.0002074808            0.0000165639
 H #4 3     0.0002218894           -0.0002074808            0.0000165639
 H #4 4    -0.0002218894           -0.0002074808            0.0000165639


  Molecular gradient norm 0.436E-02

                           Total dipole moment
                           -------------------

                               au             Debye

                    z      1.12146494      2.85048005

  Conversion factor used: 1 a.u. =   2.54174691 Debye 


 @CHECKOUT-I, Total execution time (CPU/WALL):     59468.55/    2183.78 seconds.
--executable xvdint finished with status     0 in     2184.63 seconds (walltime).
 --invoking executable--
/home/besselman/CFOUR_18/cfour18/bin/xjoda
   JODA beginning optimization cycle #  3.
   Retrieving information from last optimization cycle.
                     7                     0
 OriVec is    1.00000000000000      -6.123233995736766E-017
  0.000000000000000E+000                     1
  calling readgh 3                      2                    -1
  gradient from JOBARC 
   0.000000000000000   0.000000000000000   0.001643833319929
   0.000000000000000   0.000000000000000  -0.003430255693363
   0.000154453988313   0.000000000000000   0.000860083319769
  -0.000154453988313   0.000000000000000   0.000860083319769
   0.000221889398410   0.000207480839053   0.000016563933424
  -0.000221889398410   0.000207480839053   0.000016563933424
   0.000221889398410  -0.000207480839053   0.000016563933424
  -0.000221889398410  -0.000207480839053   0.000016563933424
 
                     0
  current gradient vector 
        0.000000000000000        0.000000000000000        0.001643833319929
        0.000000000000000        0.000000000000000       -0.003430255693363
        0.000154453988313        0.000000000000000        0.000860083319769
       -0.000154453988313        0.000000000000000        0.000860083319769
        0.000221889398410        0.000207480839053        0.000016563933424
        0.000221889398410       -0.000207480839053        0.000016563933424
       -0.000221889398410       -0.000207480839053        0.000016563933424
       -0.000221889398410        0.000207480839053        0.000016563933424
   Internal coordinate energy gradients (atomic units): 
                     R                 dV/dR
 [R1   ]    2.258141235303160   -0.001643833319954
 [R2   ]    2.775837642658870    0.001074678315977
 [A1   ]    2.577356906860475   -0.000296712449720
 [R2   ]    2.775837642658870    0.001074678315977
 [A1   ]    2.577356906860475   -0.000296712449720
 [D180 ]    3.141592653589793   -0.000000000000000
 [R3   ]    2.043510622966936    0.000281491934288
 [A2   ]    2.069333169153491   -0.000004505707328
 [D1   ]    1.295013232780545   -0.000207100887976
 [R3   ]    2.043510622966936    0.000281491934288
 [A2   ]    2.069333169153491   -0.000004505707328
 [Dn1  ]   -1.295013232780545    0.000207100887976
 [R3   ]    2.043510622966936    0.000281491934288
 [A2   ]    2.069333169153491   -0.000004505707328
 [D1   ]    1.295013232780545   -0.000207100887976
 [R3   ]    2.043510622966936    0.000281491934288
 [A2   ]    2.069333169153491   -0.000004505707328
 [Dn1  ]   -1.295013232780545    0.000207100887976
                     2                    -1                     0 ****
   Hessian from cycle  2 read.
   BFGS update using last two gradients and previous step.
   Optimization cycle  3.  Updating structure with Newton-Raphson step.
  @EFOL-I, Current internal coordinate Hessian written to FCMINT.
   There are   7 independent internal coordinates which will be optimized.
   Hessian matrix in totally symmetric symmetry coordinates: 
              R1        R2        A1        R3        A2   
  R1         0.825284 -0.154655  0.039911 -0.054502 -0.016170
  R2        -0.154655  0.985544 -0.533569 -0.039416  0.001733
  A1         0.039911 -0.533569  2.869403 -0.029546 -0.070585
  R3        -0.054502 -0.039416 -0.029546  0.983570 -0.003869
  A2        -0.016170  0.001733 -0.070585 -0.003869  0.250601
  D1        -0.008146 -0.045361  0.178314 -0.005345 -0.005739
  Dn1        0.008146  0.045361 -0.178314  0.005345  0.005739
 
              D1        Dn1  
  R1        -0.008146  0.008146
  R2        -0.045361  0.045361
  A1         0.178314 -0.178314
  R3        -0.005345  0.005345
  A2        -0.005739  0.005739
  D1         0.111463 -0.011463
  Dn1       -0.011463  0.111463
   The eigenvectors of the Hessian matrix: 
                   1         2         3         4         5
  R1         0.026944 -0.000000  0.033914  0.715617  0.655131
  R2         0.025581 -0.000000  0.028392  0.642364 -0.717661
  A1        -0.085571  0.000000  0.033715  0.147648 -0.211553
  R3         0.008521 -0.000000  0.010481  0.224370  0.103233
  A2         0.016257 -0.000000  0.998282 -0.050291  0.003936
  D1         0.703904  0.707107 -0.010707 -0.017171 -0.013027
  Dn1       -0.703904  0.707107  0.010707  0.017171  0.013027
 
                   6         7
  R1         0.235761  0.035162
  R2         0.075497 -0.255287
  A1         0.001191  0.961761
  R3        -0.968873 -0.010147
  A2        -0.000024 -0.024962
  D1         0.000053  0.062775
  Dn1       -0.000053 -0.062775
   The eigenvalues of the Hessian matrix: 
       0.09909      0.10000      0.24780      0.67913      0.97345      0.99994
       3.03791
   Gradients along Hessian eigenvectors: 
      -0.00038      0.00000     -0.00002     -0.00013     -0.00201     -0.00082
      -0.00089
   There are  0 negative eigenvalues.
  optimized coordinate                      7  automatically set to 
 -1.885617282132153E-003
   Summary of Optimization Cycle: 
   The maximum unscaled step is:    0.00337.
   Scale factor set to:  1.00000.
   Forces are in hartree/bohr and hartree/radian.
   Parameter values are in Angstroms and degrees.
--------------------------------------------------------------------------
  Parameter     dV/dR           Step          Rold            Rnew
--------------------------------------------------------------------------
    R1     -0.0016438333    0.0009503695    1.1949568748    1.1959072443
    R2      0.0010746783   -0.0004785006    1.4689100144    1.4684315139
    A1     -0.0002967124   -0.0182130198  147.6716730620  147.6534600422
    R3      0.0002814919   -0.0001344249    1.0813792466    1.0812448217
    A2     -0.0000045057    0.0042500304  118.5640569989  118.5683070293
    D1     -0.0002071009    0.1080379120   74.1987926519   74.3068305640
    Dn1     0.0002071009   -0.1080379120  -74.1987926519  -74.3068305640
--------------------------------------------------------------------------
  Minimum force:  0.000004506 / RMS force:  0.000766271
 Updating structure...
 -0.999999999999998       0.535038758509343       0.306899091554374     
  0.270485675956751       0.878247627911513       0.535038758509343     
  0.270485675956751       0.878247627911513       0.535038758509343     
  0.270485675956751       0.878247627911513       0.535038758509343     
  0.270485675956751       0.878247627911513       0.535038758509343     
   Rotational constants (in cm-1): 
          0.1966704630             0.2491078800             0.6802489301
   Rotational constants (in MHz): 
       5896.0329792855          7468.0674121352         20393.3527386438


 ----------------------------------------------------------------
         Coordinates used in calculation (QCOMP) 
 ----------------------------------------------------------------
 Z-matrix   Atomic            Coordinates (in bohr)
  Symbol    Number           X              Y              Z
 ----------------------------------------------------------------
     O         8         0.00000000    -0.00000000    -2.82838946
     C         6         0.00000000    -0.00000000    -0.56845229
     C         6         1.48469693    -0.00000000     1.77588780
     C         6        -1.48469693     0.00000000     1.77588780
     H         1         2.41754668     1.72759403     2.34166845
     H         1         2.41754668    -1.72759403     2.34166845
     H         1        -2.41754668    -1.72759403     2.34166845
     H         1        -2.41754668     1.72759403     2.34166845
 ----------------------------------------------------------------
 
   Interatomic distance matrix (Angstroms) 
 
                 O             C             C             C             H    
                [ 1]        [ 2]        [ 3]        [ 4]        [ 5]
  O    [ 1]     0.00000
  C    [ 2]     1.19591     0.00000
  C    [ 3]     2.56002     1.46843     0.00000
  C    [ 4]     2.56002     1.46843     1.57134     0.00000
  H    [ 5]     3.15554     2.20089     1.08124     2.27806     0.00000
  H    [ 6]     3.15554     2.20089     1.08124     2.27806     1.82841
  H    [ 7]     3.15554     2.20089     2.27806     1.08124     3.14478
  H    [ 8]     3.15554     2.20089     2.27806     1.08124     2.55862
 
                 H             H             H    
                [ 6]        [ 7]        [ 8]
  H    [ 6]     0.00000
  H    [ 7]     2.55862     0.00000
  H    [ 8]     3.14478     1.82841     0.00000
   Rotational constants (order x, y, z, in cm-1): 
          0.2491078800             0.1966704630             0.6802489301
   Rotational constants (order x, y, z, in MHz): 
       7468.0674121352          5896.0329792855         20393.3527386438
  ECPDATA file not present.   Using default ECPDATA. 
  There are  456 basis functions.
 @CHECKOUT-I, Total execution time (CPU/WALL):         0.16/       0.17 seconds.
--executable xjoda finished with status     0 in        0.34 seconds (walltime).
 --invoking executable--
/home/besselman/CFOUR_18/cfour18/bin/xvmol
 SERIAL VERSION OF MOLECULE STARTED
********************************************************************************
                    INPUT FROM MOL FILE
********************************************************************************
INTGRL        1    0    1    0    0    0    0    0    0                         
         *** CFOUR Program System (Release V0.1) ***                            
cyclopropanone opt singlet CCSD[T]/cc-pCVTZ                                     
    4    2 X  Y       0.10E-08              0    0                              
   9999.00      3.00                                                            
          8.00000000    1    5    2    2    2    2    1                         
O #1   0.000000000000000  -0.000000000000000  -2.828389464399391                
   12    5                                                                      
   61420.0000000000       9.000000000000001E-005 -2.000000000000000E-005        
  0.000000000000000E+000  0.000000000000000E+000  0.000000000000000E+000        
   9199.00000000000       6.980000000000001E-004 -1.590000000000000E-004        
  0.000000000000000E+000  0.000000000000000E+000  0.000000000000000E+000        
   2091.00000000000       3.664000000000000E-003 -8.290000000000000E-004        
  0.000000000000000E+000  0.000000000000000E+000  0.000000000000000E+000        
   590.900000000000       1.521800000000000E-002 -3.508000000000000E-003        
  0.000000000000000E+000  0.000000000000000E+000  0.000000000000000E+000        
   192.300000000000       5.242300000000000E-002 -1.215600000000000E-002        
  0.000000000000000E+000  0.000000000000000E+000  0.000000000000000E+000        
   69.3200000000000       0.145921000000000      -3.626100000000000E-002        
  0.000000000000000E+000  0.000000000000000E+000  0.000000000000000E+000        
   26.9700000000000       0.305258000000000      -8.299200000000000E-002        
  0.000000000000000E+000  0.000000000000000E+000  0.000000000000000E+000        
   11.1000000000000       0.398508000000000      -0.152090000000000             
  0.000000000000000E+000  0.000000000000000E+000  0.000000000000000E+000        
   4.68200000000000       0.216980000000000      -0.115331000000000             
  0.000000000000000E+000  0.000000000000000E+000  0.000000000000000E+000        
   1.42800000000000       1.759400000000000E-002  0.288979000000000             
   1.00000000000000       0.000000000000000E+000  0.000000000000000E+000        
  0.554700000000000      -2.502000000000000E-003  0.586128000000000             
  0.000000000000000E+000   1.00000000000000       0.000000000000000E+000        
  0.206700000000000       9.540000000000000E-004  0.277624000000000             
  0.000000000000000E+000  0.000000000000000E+000   1.00000000000000             
    3    3                                                                      
   12.9740000000000        1.00000000000000       0.000000000000000E+000        
  0.000000000000000E+000                                                        
   34.9000000000000       0.000000000000000E+000   1.00000000000000             
  0.000000000000000E+000                                                        
   93.8810000000000       0.000000000000000E+000  0.000000000000000E+000        
   1.00000000000000                                                             
    6    4                                                                      
   63.4200000000000       6.044000000000000E-003  0.000000000000000E+000        
  0.000000000000000E+000  0.000000000000000E+000                                
   14.6600000000000       4.179900000000000E-002  0.000000000000000E+000        
  0.000000000000000E+000  0.000000000000000E+000
[truncated: 1,298,118 more chars]
