# Supplementary material for: Cyclopropanone: Preparation, Rotational Spectroscopy, and Semi-Experimental Equilibrium (r e SE) Structure
Source: J Am Chem Soc. 2026 Mar 30;148(13):14072–85. doi: 10.1021/jacs.5c23052 (PMC13067281; doi:10.1021/jacs.5c23052)
Supplement: Supplementary file 2 [file ja5c23052_si_002.zip › SI_revised/BTE/cyclopropanone_opt_pCVTZ.out]

 --invoking executable--
/home/besselman/CFOUR_18/cfour18/bin/xjoda


   *************************************************************************
         <<<     CCCCCC     CCCCCC   |||     CCCCCC     CCCCCC   >>>
       <<<      CCC        CCC       |||    CCC        CCC         >>>
      <<<      CCC        CCC        |||   CCC        CCC            >>>
    <<<        CCC        CCC        |||   CCC        CCC              >>>
      <<<      CCC        CCC        |||   CCC        CCC            >>>
       <<<      CCC        CCC       |||    CCC        CCC         >>>
         <<<     CCCCCC     CCCCCC   |||     CCCCCC     CCCCCC   >>>
   *************************************************************************

     ****************************************************************
     * CFOUR Coupled-Cluster techniques for Computational Chemistry *
     ****************************************************************
 

   Department of Chemistry                Institut fuer Physikalische Chemie
   University of Texas at Austin          Universitaet Mainz
   Austin, TX  78712, USA                 D-55099 Mainz, Germany
 
                       Version 1.2
 
                     compute-0-21.local                                
                     Sat Mar  4 06:33:15 CST 2023                      
                     integer*8 version is running
 
********************************************************************************
*                          Input from ZMAT file                                *
********************************************************************************
cyclopropanone opt singlet CCSD[T]/cc-pCVTZ                                     
O                                                                               
C 1 R1*                                                                         
C 2 R2* 1 A1*                                                                   
C 2 R2* 1 A1* 3 D180                                                            
H 3 R3* 2 A2* 1 D1*                                                             
H 3 R3* 2 A2* 1 Dn1*                                                            
H 4 R3* 2 A2* 1 D1*                                                             
H 4 R3* 2 A2* 1 Dn1*                                                            
                                                                                
R=1.0                                                                           
R1=1.191                                                                        
R2=1.475                                                                        
R3=1.086                                                                        
A1=147.532                                                                      
A2=118.810                                                                      
D180=180.0                                                                      
D1=74.001                                                                       
Dn1=-74.001                                                                     
                                                                                
*CFOUR(CALC=CCSD(T)                                                             
BASIS=cc-pCVTZ                                                                  
GEO_METHOD=NR                                                                   
ABCDTYPE=AOBASIS                                                                
CC_PROG=NCC                                                                     
GEO_CONV=9                                                                      
SCF_CONV=10                                                                     
CC_CONV=9                                                                       
LINEQ_CONV=8                                                                    
LINEQ_MAXCYC=200                                                                
GEO_MAXSTEP=500                                                                 
MULT=1                                                                          
FROZEN_CORE=OFF                                                                 
MEM_UNIT=GB                                                                     
MEM=192)                                                                        
                                                                                
********************************************************************************
    -------------------------------------------------------------------
                    CFOUR Control Parameters 
    -------------------------------------------------------------------
        External           Internal           Value            Units
          Name               Name
    -------------------------------------------------------------------
       ABCDTYPE             IABCDT         AOBASIS     [  2]    ***   
       ANHARMONIC           IANHAR         OFF         [  0]    ***   
       ANH_ALGORIT          IANALG         STANDARD    [  0]    ***   
       ANH_DERIVAT          IANDER         SECOND      [  1]    ***   
       ANH_MODE             ANHMOD         VIBRATION   [  0]    ***   
       ANH_POINTS           IANPOI              1               ***   
       ANH_STEPSIZ          ICUBST             50000          x 10-6  
       ANH_SYMMETR          IANHSM         ABELIAN     [  0]    ***   
       AO_LADDERS           IAOLAD         SINGLEPASS  [  1]    ***   
       AV_SCF               IAVSCF         OFF         [  0]    ***   
       BASIS                IBASIS         PCVTZ       [ 24]    ***   
       BFIELD               IBFIEL         OFF         [  0]    a.u.  
       BOTHVECTORS          BOTHVC         OFF         [  0]    ***   
       BOX_POTENT           IPIAB          OFF         [  0]    ***   
       BREIT                IBREIT         OFF         [  0]    ***   
       BRUCK_CONV           IBRTOL          10D-  4             ***   
       BRUECKNER            IBRKNR         OFF         [  0]    ***   
       BUFFERSIZE           IBUFFS              4096            ***   
       CACHE_RECS           ICHREC             10               ***   
       CALCLEVEL            ICLLVL         CCSD(T)     [ 22]    ***   
       CAS_GECCO            ICMRCC         OFF         [  0]    ***   
       CAS_GUESS            ICGUES         CANONICAL   [  0]    ***   
       CAS_INPUT            ICSINP         ORBITALS    [  0]    ***   
       CAS_ITMAX            ICITMX          10D- 50           cycles  
       CAS_JACDAV           ICJDAV         OFF         [  0]    ***   
       CAS_MICMAX           ICMIMN          10D- 10             ***   
       CAS_MICMIN           ICMIMX          10D-  2             ***   
       CAS_MICRO            ICSALG         ILU/JACOBI  [  0]    ***   
       CAS_MITMAX           ICMIMX          10D-100           cycles  
       CAS_MMAX             ICMMAX          10D- 50             ***   
       CAS_PRINT            ICPRT           10D-  0             ***   
       CCORBOPT             ICCORB         OFF         [  0]  x 0.01  
       CC_CONV              ICCCNV          10D-  9             ***   
       CC_EXPORDER          ICCEOR              5               ***   
       CC_EXTRAPOL          ICCEXT         DIIS        [  1]    ***   
       CC_GUESS             ICCGES         MP2         [  0]    ***   
       CC_MAXCYC            ICCCYC            100              cycles 
       CC_PROGRAM           ICCPRO         NCC         [  5]    ***   
       CHARGE               ICHRGE              0               ***   
       CHOLESKY             ICHOLE         OFF         [  0]    ***   
       CIS_CONV             ICISTL              5               ***   
       COMM_SIZE            IPSIZE            ***               ***   
       CONSTANT             ICONST         OLD         [  1]    ***   
       CONTINUUM            ICONTU         NONE        [  0]    ***   
       CONTRACTION          ICNTYP         GENERAL     [  1]    ***   
       COORDINATES          ICOORD         INTERNAL    [  0]    ***   
       CPHF_CONVER          ICPHFT          10D- 16             ***   
       CPHF_MAXCYC          ICPHFC             64              cycles 
       CUBIC                ICUBIC         OFF         [  0]    ***   
       CURVILINEAR          ICURVY         OFF         [  0]    ***   
       CV_ELEMENT           ICVELM              0               ***   
       CV_ORBITALS          ICVORB      NONE         
       CV_SEPARATE          ICVSEP         OFF         [  0]    ***   
       DBOC                 IDBOC          OFF         [  0]    ***   
       DCT                  IDCT           OFF         [  0]    ***   
       DERIV_LEV            IDRLVL         FIRST       [  1]    ***   
       DEVMEM_SIZE          IDVMEM         *********           MByte  
       DIAG_MRCC            IEOMST          10D-  0             ***   
       DIFF_TYPE            IDIFTY         RELAXED     [  0]    ***   
       DIRECT               IDIRCT         OFF         [  0]    ***   
       DROPMO               IDRPMO      NONE         
       ECP                  IECP           OFF         [  0]    ***   
       EIGENVECTOR          IVEC                1               ***   
       EL_ANHARM            IELANH         OFF         [  0]    ***   
       EOMFOLLOW            IEOMSR         ENERGY      [  0]    ***   
       EOMIP                IEOMIP         OFF         [  0]    ***   
       EOMLEVEL             HBARFM         SAME        [  0]    ***   
       EOM_MRCC             IMRCCE         NEW         [  1]    ***   
       EOM_NONIT            EOMNON         OFF         [  0]    ***   
       EOM_NSING            IEOMSI          10D-  0             ***   
       EOM_NSTATES          IMRCCD         DAVIDSON    [  0]    ***   
       EOM_NTRIP            IEOMTR          10D-  0             ***   
       EOM_ORDER            IEXORD         ENERGY      [  0]    ***   
       EOM_PROPSTA          IEOMST              0               ***   
       ESTATE_CONV          IEXTOL          10D-  5             ***   
       ESTATE_DIAG          IEXDIG         ITERATIVE   [  0]    ***   
       ESTATE_LOCK          IESLOC         ON          [  1]    ***   
       ESTATE_MAXC          IEXMXC             40               ***   
       ESTATE_PROP          IEXPRP         OFF         [  0]    ***   
       EVAL_HESS            IRECAL              0            # of cyc.
       EXCITATION           IEXCIT              0               ***   
       EXCITE               IEXCIT         NONE        [  0]    ***   
       EXTERN_POT           IEXPOT         OFF         [  0]    ***   
       FCGRADNEW            IFCGNW         OFF         [  0]    ***   
       FC_FIELD             IFINFC              0             x 10-6  
       FD_CALTYPE           IFDCAL         GRADONLY    [  0]    ***   
       FD_PROJECT           IFDPRJ         OFF         [  1]    ***   
       FD_STEPSIZE          IDISFD              0            10-4 bohr
       FD_USEGROUP          IFDGRP         FULL        [  0]    ***   
       FILE_RECSIZ          IFLREC              4096           words  
       FINITE_PERT          IFIPER              0             x 10-6  
       FIXGEOM              IFIXGM         OFF         [  0]    ***   
       FOCK                 IFOCK          AO          [  1]    ***   
       FREQ_ALGORI          IVIALG         STANDARD    [  0]    ***   
       FROZEN_CORE          IFROCO         OFF         [  0]    ***   
       FROZEN_VIRT          IFROVI         OFF         [  0]    ***   
       GAMMA_ABCD           IGABCD         DIRECT      [  1]    ***   
       GAMMA_ABCI           IGABCI         STORE       [  0]    ***   
       GENBAS_1             IGNBS1              0               ***   
       GENBAS_2             IGNBS2              0               ***   
       GENBAS_3             IGNBS3              0               ***   
       GENBAS_4             IGNBS4              0               ***   
       GEO_CONV             ICONTL              9              H/bohr 
       GEO_MAXCYC           IOPTCY             50               ***   
       GEO_MAXSTEP          IMXSTP            500            millibohr
       GEO_METHOD           INR            NR          [  0]    ***   
       GIAO                 IGIAO          OFF         [  1]    ***   
       GIMIC                IGIMIC         OFF         [  0]    ***   
       GRID                 IGRID          OFF         [  0]    ***   
       GRID_ALGO            IGALGO         SERIAL      [  0]    ***   
       GUESS                IGUESS         MOREAD      [  0]    ***   
       HBAR                 IHBAR          OFF         [  0]    ***   
       HESS_TYPE            IHESTP         SCF         [  0]    ***   
       HF2_FILE             IHF2Fl         USE         [  1]    ***   
       HFSTABILITY          ISTABL         OFF         [  0]    ***   
       INCORE               INCORE         OFF         [  0]    ***   
       INPUT_MRCC           IMRCC          ON          [  1]    ***   
       INTEGRALS            INTTYP         VMOL        [  1]    ***   
       JODA_PRINT           IJPRNT              0               ***   
       KEYWORD_OUT          IDMPKW         NO          [  0]    ***   
       LINDEP_TOL           ILINDP              8               ***   
       LINEQ_CONV           IZTACN          10D-  8           cycles  
       LINEQ_EXPOR          ILMAXD              5               ***   
       LINEQ_MAXCY          ILMAXC            200               ***   
       LINEQ_TYPE           ILTYPE         DIIS        [  1]    ***   
       LOCK_ORBOCC          ILOCOC         OFF         [  0]    ***   
       MEMORY_SIZE          IMEMSZ         *********           words  
       MEM_UNIT             IMEMU          GB          [  3]    ***   
       MRCC                 IMRCCC         OFF         [  0]    ***   
       MULTIPLICTY          IMULTP              1               ***   
       NACOUPLING           IVCOUP         OFF         [  0]    ***   
       NEGEVAL              IDIE           ABORT       [  0]    ***   
       NEWNORM              INEWNO         OFF         [  0]    ***   
       NON-HF               INONHF         OFF         [  0]    ***   
       NTOP_TAMP            ITOPT2             15               ***   
       NUC_MODEL            INUCMO         POINT       [  0]    ***   
       OCCUPATION           IOCCU   ESTIMATED BY SCF 
       OPEN-SHELL           IOPEN          SPIN-ORBITAL[  0]    ***   
       OPTVIB               IOPTVB         OFF         [  0]    ***   
       ORBITALS             IORBTP         STANDARD    [  0]    ***   
       PARALLEL             IPARAL         ON          [  1]    ***   
       PARA_INT             IPINTS         ON          [  1]    ***   
       PARA_PRINT           IPPRIN              0               ***   
       PERT_ORB             IPTORB         CANONICAL   [  1]    ***   
       POINTS               IGRDFD              0               ***   
       PRINT                IPRNT               0               ***   
       PROPS                IPROPS         OFF         [  0]    ***   
       PROP_INTEGR          IINTYP         INTERNAL    [  0]    ***   
       PSI                  IPSI           OFF         [  0]    ***   
       QC_ALG               IQCALG         FLM         [  0]    ***   
       QC_LINALG            IQCLIN         TRIDIAG     [  2]    ***   
       QC_MAXCYC            IQCMAX            100             cycles  
       QC_MAXSCFCY          IQCMSC             20             cycles  
       QC_RTRUST            IQCRTR          10D-  0           x 10-3  
       QC_SKIPSCF           IQCSKI         OFF         [  0]    ***   
       QC_START             IQCSTA          10D-  3             ***   
       QRHFGUESS            IQGUES         OFF         [  0]    ***   
       QUARTIC              IQUART         OFF         [  0]    ***   
       RAMAN_INT            IRAMIN         OFF         [  0]    ***   
       RAMAN_ORB            IRAMRE         UNRELAXED   [  0]    ***   
       RDO                  IRDOFM         ON          [  1]    ***   
       REDUCE_REPR          REDREP         Ir          [  0]    ***   
       REFERENCE            IREFNC         RHF         [  0]    ***   
       RELATIVIST           IRELAT         OFF         [  0]    ***   
       RELAX_DENS           IRDENS         ON          [  1]    ***   
       RESET_FLAGS          IRESET         OFF         [  0]    ***   
       RESTART_CC           ICCRES         OFF         [  0]    ***   
       ROT_EVEC             ROTVEC              0               ***   
       SAVE_INTS            ISVINT         OFF         [  0]    ***   
       SCALE_ON             ISTCRT              0               ***   
       SCF_CONV             ISCFCV          10D- 10             ***   
       SCF_DAMPING          IDAMP               0             x 10-3  
       SCF_EXPORDE          IRPPOR             10               ***   
       SCF_EXPSTAR          IRPPLS              2               ***   
       SCF_EXTRAPO          IRPP           ON          [  1]    ***   
       SCF_MAXCYC           ISCFCY            150              cycles 
       SCF_NOSTOP           ISCFST         OFF         [  0]    ***   
       SCF_ORBITAL          ISCFOR         REAL        [  0]    ***   
       SCF_PRINT            ISCFPR              0               ***   
       SCF_PROG             ISCFPR         SCF         [  0]    ***   
       SD_FIELD             IFINSD              0             x 10-6  
       SOPERT               IPERSO         OFF         [  0]    ***   
       SPHERICAL            IDFGHI         ON          [  1]    ***   
       SPINORBIT            ISOCAL         OFF         [  0]    ***   
       SPINROTATIO          ISRCON         OFF         [  0]    ***   
       SPIN_FLIP            ISPFLP         OFF         [  0]    ***   
       SPIN_ORBIT           ISPORB         OFF         [  0]    ***   
       SPIN_SCAL            ISCSMP         OFF         [  0]    ***   
       STEEPSCALE           ISTPSC              1000          x 10-3  
       SUBGROUP             ISUBGP         DEFAULT     [  0]    ***   
       SUBGRPAXIS           ISBXYZ         X           [  0]    ***   
       SYMMETRY             ISYM           ON          [  0]    ***   
       SYM_CHECK            ISYMCK         OVERRIDE    [  1]    ***   
       T3_EXTRAPOL          IT3EXT         OFF         [  0]    ***   
       T4_EXTRAPOL          IT4EXP         OFF         [  0]    ***   
       TAMP_SUM             IEVERY              5               ***   
       TESTSUITE            ITESTS         OFF         [  0]    ***   
       THERMOCH             ITHERM         OFF         [  0]    ***   
       TOL_CHOLESK          ITOLCH          10D-  4             ***   
       TRANGRAD             IRESRM         OFF         [  0]    ***   
       TRANS_INV            ITRAIN         USE         [  0]    ***   
       TREAT_PERT           ITREAT         SIMULTANEOUS[  0]    ***   
       TRIP_ALGORI          ITRALG         NORMAL      [  0]    ***   
       UIJ_THRESHO          IUIJTH              1               ***   
       UNITS                IUNITS         ANGSTROM    [  0]    ***   
       UNOS                 IUNOS          OFF         [  0]    ***   
       UPDATE_HESS          IHUPDT         ON          [  1]    ***   
       VIBPHASE             ISETPH         STANDARD    [  0]    ***   
       VIBRATION            IVIB           NO          [  0]    ***   
       VIB_ALGORIT          IGEALG         STANDARD    [  0]    ***   
       VNATORB              IVNORB         OFF         [  0]    ***   
       VTRAN                IVTRAN         PARTIAL     [  2]    ***   
       X2CKEY               IX2CKE         MOLVDINT    [  0]    ***   
       XFIELD               IXEFLD              0             x 10-6  
       XFORM_TOL            IXFTOL          10D- 11             ***   
       YFIELD               IYEFLD              0             x 10-6  
       ZFIELD               IZEFLD              0             x 10-6  
       ZSCALE_EXP           IZEXPS         OFF         [  0]    ***   
    -------------------------------------------------------------------
   8 entries found in Z-matrix 
   Job Title : cyclopropanone opt singlet CCSD[T]/cc-pCVTZ                                     
   Symbol R     not found in Z-matrix.
   There are  8 unique internal coordinates.
   Of these,  7 will be optimized.
   User supplied Z-matrix: 
--------------------------------------------------------------------------------
       SYMBOL    BOND      LENGTH    ANGLE     ANGLE     DIHED     ANGLE
                  TO      (ANGST)    WRT      (DEG)      WRT      (DEG)
--------------------------------------------------------------------------------
        O    
        C          1         R1   
        C          2         R2         1        A1   
        C          2         R2         1        A1         3        D180 
        H          3         R3         2        A2         1        D1   
        H          3         R3         2        A2         1        Dn1  
        H          4         R3         2        A2         1        D1   
        H          4         R3         2        A2         1        Dn1  
                  *Initial values for internal coordinates* 
                      Name             Value
                        R1              1.1910000000
                        R2              1.4750000000
                        A1            147.5320000000
                        D180          180.0000000000
                        R3              1.0860000000
                        A2            118.8100000000
                        D1             74.0010000000
                        Dn1           -74.0010000000
--------------------------------------------------------------------------------
Line Symbol    AtNr   At. Mass
  1  O          8    15.99491
  2  C          6    12.00000
  3  C          6    12.00000
  4  C          6    12.00000
  5  H          1     1.00783
  6  H          1     1.00783
  7  H          1     1.00783
  8  H          1     1.00783
                     1                     4                    18
  -1.00000000000000       0.536828485928252       0.309192890014851     
  0.275620578593451       0.876222584819410       0.536828485928252     
  0.275620578593451       0.876222584819410       0.536828485928252     
  0.275620578593451       0.876222584819410       0.536828485928252     
  0.275620578593451       0.876222584819410       0.536828485928252     
  R VECTOR before symmetry
  0.000000000000000E+000  0.000000000000000E+000  0.000000000000000E+000
   2.25066428611518       0.000000000000000E+000  0.000000000000000E+000
   2.78734661798479        2.57491915205227       0.000000000000000E+000
   2.78734661798479        2.57491915205227        3.14159265358979     
   2.05224300144507        2.07362568429446        1.29156109976832     
   2.05224300144507        2.07362568429446       -1.29156109976832     
   2.05224300144507        2.07362568429446        1.29156109976832     
   2.05224300144507        2.07362568429446       -1.29156109976832     
   Rotational constants (in cm-1): 
          0.1958067166             0.2491225980             0.6697167197
   Rotational constants (in MHz): 
       5870.1385096465          7468.5086454810         20077.6049683193
********************************************************************************
   The full molecular point group is C2v .
   The largest Abelian subgroup of the full molecular point group is C2v .
   The computational point group is C2v .
********************************************************************************
  R VECTOR 
  0.000000000000000E+000  0.000000000000000E+000  0.000000000000000E+000
   2.25066428611518       0.000000000000000E+000  0.000000000000000E+000
   2.78734661798479        2.57491915205227       0.000000000000000E+000
   2.78734661798479        2.57491915205227        3.14159265358979     
   2.05224300144507        2.07362568429446        1.29156109976832     
   2.05224300144507        2.07362568429446       -1.29156109976832     
   2.05224300144507        2.07362568429446        1.29156109976832     
   2.05224300144507        2.07362568429446       -1.29156109976832     
--------------------------------------------------------------------------------
   Analysis of internal coordinates specified by Z-matrix 
--------------------------------------------------------------------------------
   *The nuclear repulsion energy is  108.661880173818489 a.u.
   *There are   6 degrees of freedom within the tot. symm. molecular subspace.
   *Z-matrix requests optimization of   7 coordinates.
   *There are   1 positive-negative dihedral angle pairs, 
    resulting in   6 Z-matrix degrees of freedom.
   *The optimization is unconstrained and your Z-matrix is great.
--------------------------------------------------------------------------------


 ----------------------------------------------------------------
         Coordinates used in calculation (QCOMP) 
 ----------------------------------------------------------------
 Z-matrix   Atomic            Coordinates (in bohr)
  Symbol    Number           X              Y              Z
 ----------------------------------------------------------------
     O         8        -0.00000000    -0.00000000    -2.82561022
     C         6        -0.00000000    -0.00000000    -0.57494594
     C         6         1.49632706    -0.00000000     1.77671443
     C         6        -1.49632706     0.00000000     1.77671443
     H         1         2.44540093     1.72857026     2.34504970
     H         1         2.44540093    -1.72857026     2.34504970
     H         1        -2.44540093    -1.72857026     2.34504970
     H         1        -2.44540093     1.72857026     2.34504970
 ----------------------------------------------------------------
 
   Interatomic distance matrix (Angstroms) 
 
                 O             C             C             C             H    
                [ 1]        [ 2]        [ 3]        [ 4]        [ 5]
  O    [ 1]     0.00000
  C    [ 2]     1.19100     0.00000
  C    [ 3]     2.56093     1.47500     0.00000
  C    [ 4]     2.56093     1.47500     1.58364     0.00000
  H    [ 5]     3.16197     2.21335     1.08600     2.29740     0.00000
  H    [ 6]     3.16197     2.21335     1.08600     2.29740     1.82944
  H    [ 7]     3.16197     2.21335     2.29740     1.08600     3.16940
  H    [ 8]     3.16197     2.21335     2.29740     1.08600     2.58810
 
                 H             H             H    
                [ 6]        [ 7]        [ 8]
  H    [ 6]     0.00000
  H    [ 7]     2.58810     0.00000
  H    [ 8]     3.16940     1.82944     0.00000
   Rotational constants (order x, y, z, in cm-1): 
          0.2491225980             0.1958067166             0.6697167197
   Rotational constants (order x, y, z, in MHz): 
       7468.5086454810          5870.1385096465         20077.6049683193
  ECPDATA file not present.   Using default ECPDATA. 
  There are  228 basis functions.
 @CHECKOUT-I, Total execution time (CPU/WALL):         0.29/       0.33 seconds.
--executable xjoda finished with status     0 in        0.45 seconds (walltime).
 --invoking executable--
/home/besselman/CFOUR_18/cfour18/bin/xvmol
 SERIAL VERSION OF MOLECULE STARTED
********************************************************************************
                    INPUT FROM MOL FILE
********************************************************************************
INTGRL        1    0    1    0    0    0    0    0    0                         
         *** CFOUR Program System (Release V0.1) ***                            
cyclopropanone opt singlet CCSD[T]/cc-pCVTZ                                     
    4    2 X  Y       0.10E-08              0    0                              
   9999.00      3.00                                                            
          8.00000000    1    4    1    1    1    1                              
O #1  -0.000000000000000  -0.000000000000000  -2.825610222963136                
   12    6                                                                      
   15330.0000000000       5.080000000000000E-004 -1.150000000000000E-004        
  0.000000000000000E+000  0.000000000000000E+000  0.000000000000000E+000        
  0.000000000000000E+000                                                        
   2299.00000000000       3.929000000000000E-003 -8.950000000000000E-004        
  0.000000000000000E+000  0.000000000000000E+000  0.000000000000000E+000        
  0.000000000000000E+000                                                        
   522.400000000000       2.024300000000000E-002 -4.636000000000000E-003        
  0.000000000000000E+000  0.000000000000000E+000  0.000000000000000E+000        
  0.000000000000000E+000                                                        
   147.300000000000       7.918100000000000E-002 -1.872400000000000E-002        
  0.000000000000000E+000  0.000000000000000E+000  0.000000000000000E+000        
  0.000000000000000E+000                                                        
   47.5500000000000       0.230687000000000      -5.846300000000000E-002        
  0.000000000000000E+000  0.000000000000000E+000  0.000000000000000E+000        
  0.000000000000000E+000                                                        
   16.7600000000000       0.433118000000000      -0.136463000000000             
  0.000000000000000E+000  0.000000000000000E+000  0.000000000000000E+000        
  0.000000000000000E+000                                                        
   6.20700000000000       0.350260000000000      -0.175740000000000             
  0.000000000000000E+000  0.000000000000000E+000  0.000000000000000E+000        
  0.000000000000000E+000                                                        
   1.75200000000000       4.272800000000000E-002  0.160934000000000             
   1.00000000000000       0.000000000000000E+000  0.000000000000000E+000        
  0.000000000000000E+000                                                        
  0.688200000000000      -8.154000000000000E-003  0.603418000000000             
  0.000000000000000E+000  0.000000000000000E+000  0.000000000000000E+000        
  0.000000000000000E+000                                                        
  0.238400000000000       2.381000000000000E-003  0.378765000000000             
  0.000000000000000E+000   1.00000000000000       0.000000000000000E+000        
  0.000000000000000E+000                                                        
   7.84500000000000       0.000000000000000E+000  0.000000000000000E+000        
  0.000000000000000E+000  0.000000000000000E+000   1.00000000000000             
  0.000000000000000E+000                                                        
   21.0320000000000       0.000000000000000E+000  0.000000000000000E+000        
  0.000000000000000E+000  0.000000000000000E+000  0.000000000000000E+000        
   1.00000000000000                                                             
    7    5                                                                      
   34.4600000000000       1.592800000000000E-002  0.000000000000000E+000        
  0.000000000000000E+000  0.000000000000000E+000  0.000000000000000E+000        
   7.74900000000000       9.974000000000000E-002  0.000000000000000E+000        
  0.000000000000000E+000  0.000000000000000E+000  0.000000000000000E+000        
   2.28000000000000       0.310492000000000       0.000000000000000E+000        
  0.000000000000000E+000  0.000000000000000E+000  0.000000000000000E+000        
  0.715600000000000       0.491026000000000        1.00000000000000             
  0.000000000000000E+000  0.000000000000000E+000  0.000000000000000E+000        
  0.214000000000000       0.336337000000000       0.000000000000000E+000        
   1.00000000000000       0.000000000000000E+000  0.000000000000000E+000        
   15.1590000000000       0.000000000000000E+000  0.000000000000000E+000        
  0.000000000000000E+000   1.00000000000000       0.000000000000000E+000        
   57.4370000000000       0.000000000000000E+000  0.000000000000000E+000        
  0.000000000000000E+000  0.000000000000000E+000   1.00000000000000             
    3    3                                                                      
   2.31400000000000        1.00000000000000       0.000000000000000E+000        
  0.000000000000000E+000                                                        
  0.645000000000000       0.000000000000000E+000   1.00000000000000             
  0.000000000000000E+000                                                        
   15.8580000000000       0.000000000000000E+000  0.000000000000000E+000        
   1.00000000000000                                                             
    1    1                                                                      
   1.42800000000000        1.00000000000000                                     
          6.00000000    1    4    1    1    1    1                              
C #2  -0.000000000000000  -0.000000000000000  -0.574945936847957                
   12    6                                                                      
   8236.00000000000       5.310000000000000E-004 -1.130000000000000E-004        
  0.000000000000000E+000  0.000000000000000E+000  0.000000000000000E+000        
  0.000000000000000E+000                                                        
   1235.00000000000       4.108000000000000E-003 -8.780000000000000E-004        
  0.000000000000000E+000  0.000000000000000E+000  0.000000000000000E+000        
  0.000000000000000E+000                                                        
   280.800000000000       2.108700000000000E-002 -4.540000000000000E-003        
  0.000000000000000E+000  0.000000000000000E+000  0.000000000000000E+000        
  0.000000000000000E+000                                                        
   79.2700000000000       8.185300000000000E-002 -1.813300000000000E-002        
  0.000000000000000E+000  0.000000000000000E+000  0.000000000000000E+000        
  0.000000000000000E+000                                                        
   25.5900000000000       0.234817000000000      -5.576000000000000E-002        
  0.000000000000000E+000  0.000000000000000E+000  0.000000000000000E+000        
  0.000000000000000E+000                                                        
   8.99700000000000       0.434401000000000      -0.126895000000000             
  0.000000000000000E+000  0.000000000000000E+000  0.000000000000000E+000        
  0.000000000000000E+000                                                        
   3.31900000000000       0.346129000000000      -0.170352000000000             
  0.000000000000000E+000  0.000000000000000E+000  0.000000000000000E+000        
  0.000000000000000E+000                                                        
  0.905900000000000       3.937800000000000E-002  0.140382000000000             
   1.00000000000000       0.000000000000000E+000  0.000000000000000E+000        
  0.000000000000000E+000                                                        
  0.364300000000000      -8.983000000000000E-003  0.598684000000000             
  0.000000000000000E+000  0.000000000000000E+000  0.000000000000000E+000        
  0.000000000000000E+000                                                        
  0.128500000000000       2.385000000000000E-003  0.395389000000000             
  0.000000000000000E+000   1.00000000000000       0.000000000000000E+000        
  0.000000000000000E+000                                                        
   4.29200000000000       0.000000000000000E+000  0.000000000000000E+000        
  0.000000000000000E+000  0.000000000000000E+000   1.00000000000000             
  0.000000000000000E+000                                                        
   11.8760000000000       0.000000000000000E+000  0.000000000000000E+000        
  0.000000000000000E+000  0.000000000000000E+000  0.000000000000000E+000        
   1.00000000000000                                                             
    7    5                                                                      
   18.7100000000000       1.403100000000000E-002  0.000000000000000E+000        
  0.000000000000000E+000  0.000000000000000E+000  0.000000000000000E+000        
   4.13300000000000       8.686600000000000E-002  0.000000000000000E+000        
  0.000000000000000E+000  0.000000000000000E+000  0.000000000000000E+000        
   1.20000000000000       0.290216000000000       0.000000000000000E+000        
  0.000000000000000E+000  0.000000000000000E+000  0.000000000000000E+000        
  0.382700000000000       0.501008000000000        1.00000000000000             
  0.000000000000000E+000  0.000000000000000E+000  0.000000000000000E+000        
  0.120900000000000       0.343406000000000       0.000000000000000E+000        
   1.00000000000000       0.000000000000000E+000  0.000000000000000E+000        
   8.77800000000000       0.000000000000000E+000  0.000000000000000E+000        
  0.000000000000000E+000   1.00000000000000       0.000000000000000E+000        
   33.1900000000000       0.000000000000000E+000  0.000000000000000E+000        
  0.000000000000000E+000  0.000000000000000E+000   1.00000000000000             
    3    3                                                                      
   1.09700000000000        1.00000000000000       0.000000000000000E+000        
  0.000000000000000E+000                                                        
  0.318000000000000       0.000000000000000E+000   1.00000000000000             
  0.000000000000000E+000                                                        
   14.8390000000000       0.000000000000000E+000  0.000000000000000E+000        
   1.00000000000000                                                             
    1    1                                                                      
  0.761000000000000        1.00000000000000                                     
          6.00000000    1    4    1    1    1    1                              
C #3   1.496327064690008  -0.000000000000000   1.776714430693972                
   12    6                                                                      
   8236.00000000000       5.310000000000000E-004 -1.130000000000000E-004        
  0.000000000000000E+000  0.000000000000000E+000  0.000000000000000E+000        
  0.000000000000000E+000                                                        
   1235.00000000000       4.108000000000000E-003 -8.780000000000000E-004        
  0.000000000000000E+000  0.000000000000000E+000  0.000000000000000E+000        
  0.000000000000000E+000                                                        
   280.800000000000       2.108700000000000E-002 -4.540000000000000E-003        
  0.000000000000000E+000  0.000000000000000E+000  0.000000000000000E+000        
  0.000000000000000E+000                                                        
   79.2700000000000       8.185300000000000E-002 -1.813300000000000E-002        
  0.000000000000000E+000  0.000000000000000E+000  0.000000000000000E+000        
  0.000000000000000E+000                                                        
   25.5900000000000       0.234817000000000      -5.576000000000000E-002        
  0.000000000000000E+000  0.000000000000000E+000  0.000000000000000E+000        
  0.000000000000000E+000                                                        
   8.99700000000000       0.434401000000000      -0.126895000000000             
  0.000000000000000E+000  0.000000000000000E+000  0.000000000000000E+000        
  0.000000000000000E+000                                                        
   3.31900000000000       0.346129000000000      -0.170352000000000             
  0.000000000000000E+000  0.000000000000000E+000  0.000000000000000E+000        
  0.000000000000000E+000                                                        
  0.905900000000000       3.937800000000000E-002  0.140382000000000             
   1.00000000000000       0.000000000000000E+000  0.000000000000000E+000        
  0.000000000000000E+000                                                        
  0.364300000000000      -8.983000000000000E-003  0.598684000000000             
  0.000000000000000E+000  0.000000000000000E+000  0.000000000000000E+000        
  0.000000000000000E+000                                                        
  0.128500000000000       2.385000000000000E-003  0.395389000000000             
  0.000000000000000E+000   1.00000000000000       0.000000000000000E+000        
  0.000000000000000E+000                                                        
   4.29200000000000       0.000000000000000E+000  0.000000000000000E+000        
  0.000000000000000E+000  0.000000000000000E+000   1.00000000000000             
  0.000000000000000E+000                                                        
   11.8760000000000       0.000000000000000E+000  0.000000000000000E+000        
  0.000000000000000E+000  0.000000000000000E+000  0.000000000000000E+000        
   1.00000000000000                                                             
    7    5                                                                      
   18.7100000000000       1.403100000000000E-002  0.000000000000000E+000        
  0.000000000000000E+000  0.000000000000000E+000  0.000000000000000E+000        
   4.13300000000000       8.686600000000000E-002  0.000000000000000E+000        
  0.000000000000000E+000  0.000000000000000E+000  0.000000000000000E+000        
   1.20000000000000       0.290216000000000       0.000000000000000E+000        
  0.000000000000000E+000  0.000000000000000E+000  0.000000000000000E+000        
  0.382700000000000       0.501008000000000        1.00000000000000             
  0.000000000000000E+000  0.000000000000000E+000  0.000000000000000E+000        
  0.120900000000000       0.343406000000000       0.000000000000000E+000        
   1.00000000000000       0.000000000000000E+000  0.000000000000000E+000        
   8.77800000000000       0.000000000000000E+000  0.000000000000000E+000        
  0.000000000000000E+000   1.00000000000000       0.000000000000000E+000        
   33.1900000000000       0.000000000000000E+000  0.000000000000000E+000        
  0.000000000000000E+000  0.000000000000000E+000   1.00000000000000             
    3    3                                                                      
   1.09700000000000        1.00000000000000       0.000000000000000E+000        
  0.000000000000000E+000                                                        
  0.318000000000000       0.000000000000000E+000   1.00000000000000             
  0.000000000000000E+000                                                        
   14.8390000000000       0.000000000000000E+000  0.000000000000000E+000        
   1.00000000000000                                                             
    1    1                                                                      
  0.761000000000000        1.00000000000000                                     
          1.00000000    1    3    1    1    1                                   
H #4   2.445400934091833   1.728570260266037   2.345049703858272                
    5    3                                                                      
   33.8700000000000       6.068000000000000E-003  0.000000000000000E+000        
  0.000000000000000E+000                                                        
   5.09500000000000       4.530800000000000E-002  0.000000000000000E+000        
  0.000000000000000E+000                                                        
   1.15900000000000       0.202822000000000       0.000000000000000E+000        
  0.000000000000000E+000                                                        
  0.325800000000000       0.503903000000000        1.00000000000000             
  0.000000000000000E+000                                                        
  0.102700000000000       0.383421000000000       0.000000000000000E+000        
   1.00000000000000                                                             
    2    2                                                                      
   1.40700000000000        1.00000000000000       0.000000000000000E+000        
  0.388000000000000       0.000000000000000E+000   1.00000000000000             
    1    1                                                                      
   1.05700000000000        1.00000000000000                                     
FINISH                                                                          
 
********************************************************************************
 ONE- AND TWO-ELECTRON INTEGRALS OVER SYMMETRY-ADAPTED AOS ARE CALCULATED.

  SPHERICAL HARMONICS ARE USED.
  
  INTEGRALS LESS THAN  0.10E-13 ARE NEGLECTED.

  NUCLEAR REPULSION ENERGY :  108.6618801738 A.U.
  @MOLECU-I, ONE ELECTRON INTEGRALS (CPU/WALL):        0.11/       0.11 SECONDS.
  @TWOEL-I,    7214355 INTEGRALS OF SYMMETRY TYPE  I I I I
  @TWOEL-I,   28673820 INTEGRALS OF SYMMETRY TYPE  I J I J
  @TWOEL-I,   15086056 INTEGRALS OF SYMMETRY TYPE  I I J J
  @TWOEL-I,   22823345 INTEGRALS OF SYMMETRY TYPE  I J K L
  @TWOEL-I, TOTAL NUMBER OF 2-E INTEGRALS   73797576.
  @MOLECU-I, TWO ELECTRON INTEGRALS (CPU/WALL):      158.51/       5.00 SECONDS.
 @CHECKOUT-I, Total execution time (CPU/WALL):       158.65/       5.14 seconds.

Running with 32 threads/proc

--executable xvmol finished with status     0 in       10.63 seconds (walltime).
 --invoking executable--
/home/besselman/CFOUR_18/cfour18/bin/xvmol2ja
 @GETMEM-I,  Allocated  183105 MB of main memory.
 @CHECKOUT-I, Total execution time (CPU/WALL):         1.28/       0.34 seconds.
--executable xvmol2ja finished with status     0 in        0.41 seconds (walltime).
 --invoking executable--
/home/besselman/CFOUR_18/cfour18/bin/xvscf
  -------------------------------------------------
  Self-Consistent-Field Program for HF calculations
  -------------------------------------------------
    Integrals from VMOL are used
  There are  228 functions in the AO basis.

  There are 4 irreducible representations.

       Irrep        # of functions
         1                 81
         2                 63
         3                 48
         4                 36


  Parameters for SCF calculation: 
        SCF reference function:  RHF  
  Maximum number of iterations:  150
     Full symmetry point group: C2v 
     Computational point group: C2v 
        Initial density matrix: MOREAD                 
     SCF convergence tolerance: 10**(-10)
  DIIS convergence acceleration:  ON
          Latest start for DIIS:   2
                     DIIS order:  10

 @GETMEM-I,  Allocated      17 MB of main memory.
   Smallest overlap matrix eigenvalues 
     Symmetry    Eigenvalue    
         1      .7382199579D-03              
         2      .1023299303D-02              
         3      .4114040587D-02              
         4      .3761486089D-02              
  @INITGES-I, Occupancies from core Hamiltonian:

          Alpha population by irrep:   9    4    2    0
           Beta population by irrep:   9    4    2    0


  --------------------------------------------------------------------
  Iteration         Total Energy            Largest Density Difference
  --------------------------------------------------------------------
       0           108.661880173818460              0.0000000000D+00
       1          -142.425725411437725              0.1566786779D+02
       2          -151.807916296398332              0.4367321156D+02
       3          -140.087324035673021              0.4316133747D+02
       4          -168.521489734017678              0.4599692515D+01
       5          -178.842464273980852              0.3124130706D+01
       6          -183.651217883128140              0.1413752495D+01
       7          -190.456596940997940              0.3377260253D+01
       8          -190.723694436845733              0.4907803155D+00
       9          -190.781298375179858              0.2452317427D+00
      10          -190.794061091147114              0.1357679210D+00
      11          -190.795456619431945              0.3058567396D-01
      12          -190.795705371663360              0.2128590880D-01
      13          -190.795742435225179              0.9446313621D-02
      14          -190.795745520990181              0.3334567930D-02
      15          -190.795745645858574              0.4818688381D-03
      16          -190.795745649723472              0.6806989213D-04
      17          -190.795745649946298              0.9281002587D-05
      18          -190.795745649956643              0.2377153006D-05
      19          -190.795745649954142              0.5325025891D-06
      20          -190.795745649957212              0.1833088117D-06
      21          -190.795745649952892              0.4252482572D-07
      22          -190.795745649953744              0.7497880761D-08
      23          -190.795745649955052              0.2453207859D-08
      24          -190.795745649952721              0.4217852734D-09
   final occupation vector 
     8  4  2  1
     8  4  2  1

  SCF has converged.

 Density matrix saved to file den.dat
 total electron number:   30.0000000000000     
     E(SCF)=      -190.795745649955506              0.7146105929D-10


  Final occupancies:

     Alpha population by irrep:   8    4    2    1
      Beta population by irrep:   8    4    2    1


  Eigenvector printing suppressed.


 
  ORBITAL EIGENVALUES (ALPHA)  (1H = 27.2113834 eV)

       MO #        E(hartree)               E(eV)           FULLSYM    COMPSYM
       ----   --------------------   --------------------   -------   ---------
    1     1         -20.5662290192        -559.6355429349      A1        A1 (1)
    2     2         -11.3485709245        -308.8103144677      A1        A1 (1)
    3     3         -11.2563594912        -306.3011138022      A1        A1 (1)
    4    82         -11.2559002320        -306.2886167262      B1        B1 (2)
    5     4          -1.4063532120         -38.2688164467      A1        A1 (1)
    6     5          -1.1480153931         -31.2390870107      A1        A1 (1)
    7    83          -0.8657299489         -23.5577095603      B1        B1 (2)
    8     6          -0.7580542379         -20.6277045053      A1        A1 (1)
    9   145          -0.6737694525         -18.3341988948      B2        B2 (3)
   10     7          -0.6733087850         -18.3216634943      A1        A1 (1)
   11    84          -0.6135269963         -16.6949183229      B1        B1 (2)
   12   193          -0.5505181502         -14.9803604538      A2        A2 (4)
   13   146          -0.5198661141         -14.1462761479      B2        B2 (3)
   14     8          -0.4640554847         -12.6275917123      A1        A1 (1)
   15    85          -0.3880874042         -10.5603951495      B1        B1 (2)
  +++++++++++++++++++++++++++++++++++++++++++++++++++++++++++++++++++++++++++++
   16   147           0.1218917363           3.3168427690      B2        B2 (3)
   17     9           0.1351101452           3.6765339619      A1        A1 (1)
   18    86           0.1663687872           4.5271248545      B1        B1 (2)
   19   148           0.1992860003           5.4228477610      B2        B2 (3)
   20   194           0.2281947982           6.2094961440      A2        A2 (4)
   21    10           0.2571832236           6.9983113008      A1        A1 (1)
   22    87           0.2675770796           7.2811425021      B1        B1 (2)
   23    11           0.3031243872           8.2484339178      A1        A1 (1)
   24    12           0.3418560353           9.3023756431      A1        A1 (1)
   25    88           0.3610149376           9.8237158805      B1        B1 (2)
   26   149           0.4574795280          12.4486508351      B2        B2 (3)
   27    89           0.4623882878          12.5822249791      B1        B1 (2)
   28   150           0.4880668055          13.2809729697      B2        B2 (3)
   29   195           0.5118787476          13.9289288550      A2        A2 (4)
   30    13           0.5519299161          15.0187765558      A1        A1 (1)
   31    90           0.5605895645          15.2544175697      B1        B1 (2)
   32    14           0.5702942749          15.5184961643      A1        A1 (1)
   33    91           0.5864757497          15.9588164803      B1        B1 (2)
   34   151           0.5865010785          15.9595057121      B2        B2 (3)
   35    15           0.6184049970          16.8276554710      A1        A1 (1)
   36    16           0.6485983942          17.6492595781      A1        A1 (1)
   37    92           0.6513020042          17.7228285450      B1        B1 (2)
   38   196           0.6537889667          17.7905022343      A2        A2 (4)
   39    17           0.7325567026          19.9338812969      A1        A1 (1)
   40   152           0.7991225534          21.7452301847      B2        B2 (3)
   41    93           0.8200794491          22.3154963088      B1        B1 (2)
   42    18           0.8786599734          23.9095534152      A1        A1 (1)
   43   197           0.9226416870          25.1063566858      A2        A2 (4)
   44   153           0.9379216724          25.5221462261      B2        B2 (3)
   45    94           1.0395736939          28.2882383573      B1        B1 (2)
   46   198           1.0518530946          28.6223778380      A2        A2 (4)
   47    19           1.0519166228          28.6241065268      A1        A1 (1)
   48    20           1.0701621009          29.1205912267      A1        A1 (1)
   49   154           1.1390827315          30.9960169305      B2        B2 (3)
   50   199           1.1680738646          31.7849057691      A2        A2 (4)
   51    95           1.1705354475          31.8518888457      B1        B1 (2)
   52    21           1.1849471326          32.2440507328      A1        A1 (1)
   53    96           1.1887591023          32.3477797024      B1        B1 (2)
   54   155           1.2200774357          33.1999948793      B2        B2 (3)
   55    22           1.2568103071          34.1995471278      A1        A1 (1)
   56   156           1.3285976991          36.1529813746      B2        B2 (3)
   57    97           1.3428597626          36.5410718526      B1        B1 (2)
   58    23           1.3511282684          36.7660693338      A1        A1 (1)
   59    98           1.4101065112          38.3709489110      B1        B1 (2)
   60    24           1.4202922484          38.6481169108      A1        A1 (1)
   61   200           1.4776180711          40.2080318507      A2        A2 (4)
   62   157           1.4812763450          40.3075785448      B2        B2 (3)
   63   201           1.5255794861          41.5131283040      A2        A2 (4)
   64    25           1.5440802554          42.0165598312      A1        A1 (1)
   65   158           1.5471099551          42.0990021509      B2        B2 (3)
   66    26           1.5581990441          42.4007516018      A1        A1 (1)
   67    99           1.5745724053          42.8462934110      B1        B1 (2)
   68   100           1.6092375987          43.7895812801      B1        B1 (2)
   69   101           1.6458410689          44.7856123423      B1        B1 (2)
   70   202           1.7197093916          46.7956715908      A2        A2 (4)
   71    27           1.9122661199          52.0354065511      A1        A1 (1)
   72    28           1.9645783201          53.4588938873      A1        A1 (1)
   73   203           2.0489542310          55.7548791495      A2        A2 (4)
   74    29           2.2721638376          61.8287213312      A1        A1 (1)
   75   159           2.3415806946          63.7176500419      B2        B2 (3)
   76   102           2.3424857104          63.7422767736      B1        B1 (2)
   77   160           2.4500953645          66.6704843296      B2        B2 (3)
   78    30           2.4574152135          66.8696675487      A1        A1 (1)
   79    31           2.4892593702          67.7361911038      A1        A1 (1)
   80   161           2.5020993762          68.0855854305      B2        B2 (3)
   81   103           2.5100669393          68.3023938460      B1        B1 (2)
   82   162           2.6006432226          70.7670998172      B2        B2 (3)
   83    32           2.6508790241          72.1340854710      A1        A1 (1)
   84   204           2.7171181323          73.9365432406      A2        A2 (4)
   85   104           2.7470045484          74.7497939671      B1        B1 (2)
   86    33           2.7712602699          75.4098257042      A1        A1 (1)
   87   105           2.8679494112          78.0408710012      B1        B1 (2)
   88   205           2.8874905758          78.5726131219      A2        A2 (4)
   89    34           2.9218807769          79.5084180700      A1        A1 (1)
   90   106           2.9534643842          80.3678517179      B1        B1 (2)
   91   163           2.9891669826          81.3393688095      B2        B2 (3)
   92    35           3.0334271276          82.5437485842      A1        A1 (1)
   93   164           3.0480234042          82.9409334633      B2        B2 (3)
   94   206           3.0805104511          83.8249509532      A2        A2 (4)
   95   107           3.1175512325          84.8328818561      B1        B1 (2)
   96   165           3.1693273201          86.2417808283      B2        B2 (3)
   97    36           3.2003212764          87.0851692553      A1        A1 (1)
   98   108           3.2514112361          88.4753977354      B1        B1 (2)
   99   166           3.2860888557          89.4190237378      B2        B2 (3)
  100    37           3.2947732757          89.6553388204      A1        A1 (1)
  101   207           3.3000737702          89.7995726105      A2        A2 (4)
  102   109           3.3328345152          90.6910378011      B1        B1 (2)
  103    38           3.3394487904          90.8710213791      A1        A1 (1)
  104   208           3.4089592816          92.7624980070      A2        A2 (4)
  105   167           3.4135806395          92.8882515472      B2        B2 (3)
  106    39           3.4345799705          93.4596723956      A1        A1 (1)
  107   110           3.4489891870          93.8517671099      B1        B1 (2)
  108   209           3.5269342223          95.9727593491      A2        A2 (4)
  109    40           3.5283616587          96.0116018686      A1        A1 (1)
  110   111           3.5441990145          96.4425582302      B1        B1 (2)
  111   168           3.5568313067          96.7863003758      B2        B2 (3)
  112   112           3.5822548547          97.4781102875      B1        B1 (2)
  113   210           3.6131522930          98.3188723276      A2        A2 (4)
  114    41           3.6255230730          98.6554983662      A1        A1 (1)
  115   169           3.7281232121         101.4473900877      B2        B2 (3)
  116   170           3.7814538751         102.8985912059      B2        B2 (3)
  117   113           3.7976552238         103.3394523155      B1        B1 (2)
  118   211           3.8460596223         104.6566029606      A2        A2 (4)
  119   171           3.9382125325         107.1642111323      B2        B2 (3)
  120    42           3.9405367701         107.2274568530      A1        A1 (1)
  121   212           3.9652606303         107.9002272921      A2        A2 (4)
  122    43           3.9833446641         108.3923188703      A1        A1 (1)
  123    44           4.0034097189         108.9383167669      A1        A1 (1)
  124   213           4.0638355121         110.5825861937      A2        A2 (4)
  125   114           4.0715648400         110.7929118986      B1        B1 (2)
  126   115           4.1595349653         113.1867007069      B1        B1 (2)
  127   172           4.1737429447         113.5733194808      B2        B2 (3)
  128   214           4.1748822107         113.6043204851      A2        A2 (4)
  129    45           4.2004444398         114.2999041031      A1        A1 (1)
  130   116           4.2954668538         116.8855954421      B1        B1 (2)
  131    46           4.3223392292         117.6168299511      A1        A1 (1)
  132   117           4.3751750546         119.0545658521      B1        B1 (2)
  133   173           4.4132757562         120.0913386512      B2        B2 (3)
  134    47           4.4498161520         121.0856533716      A1        A1 (1)
  135    48           4.4628535351         121.4404186019      A1        A1 (1)
  136   118           4.4751358617         121.7746376992      B1        B1 (2)
  137   174           4.5359785906         123.4302525238      B2        B2 (3)
  138   119           4.5623808848         124.1486954739      B1        B1 (2)
  139   215           4.6884339468         127.5787736707      A2        A2 (4)
  140   175           4.7427563509         129.0569614363      B2        B2 (3)
  141   216           4.7698008907         129.7928807794      A2        A2 (4)
  142   120           4.8046168548         130.7402713273      B1        B1 (2)
  143    49           4.9391176856         134.4002249997      A1        A1 (1)
  144    50           5.0582258820         137.6413237990      A1        A1 (1)
  145   121           5.1571746632         140.3338570212      B1        B1 (2)
  146   176           5.1901713734         141.2317431536      B2        B2 (3)
  147    51           5.2547502918         142.9890248614      A1        A1 (1)
  148   122           5.2562697264         143.0303707796      B1        B1 (2)
  149    52           5.2679148348         143.3472502892      A1        A1 (1)
  150   217           5.2706293580         143.4211162210      A2        A2 (4)
  151   177           5.3601615892         145.8574120891      B2        B2 (3)
  152    53           5.4763619521         149.0193847171      A1        A1 (1)
  153   123           5.4798400204         149.1140277659      B1        B1 (2)
  154   218           5.5041656518         149.7759618483      A2        A2 (4)
  155   124           5.5109662205         149.9610147296      B1        B1 (2)
  156   178           5.6133450381         152.7468839888      B2        B2 (3)
  157   125           5.6325251950         153.2688025921      B1        B1 (2)
  158    54           5.6894812014         154.8186543188      A1        A1 (1)
  159   179           5.7346863844         156.0487498835      B2        B2 (3)
  160   126           5.8395603010         158.9025142383      B1        B1 (2)
  161   219           6.0182290284         163.7643374812      A2        A2 (4)
  162    55           6.1389720688         167.0499226455      A1        A1 (1)
  163   180           6.1588623412         167.5911644753      B2        B2 (3)
  164   220           6.1648894204         167.7551696370      A2        A2 (4)
  165    56           6.1961284379         168.6052265187      A1        A1 (1)
  166   221           6.3790573926         173.5829764397      A2        A2 (4)
  167    57           6.5381783511         177.9128778492      A1        A1 (1)
  168   127           6.6228415862         180.2166815994      B1        B1 (2)
  169    58           6.8662350291         186.8397538925      A1        A1 (1)
  170   222           6.8799577632         187.2131684701      A2        A2 (4)
  171   181           7.0832750903         192.7457142095      B2        B2 (3)
  172   128           7.3616008226         200.3193424223      B1        B1 (2)
  173   182           7.3806828464         200.8385906867      B2        B2 (3)
  174    59           7.4091216641         201.6124502587      A1        A1 (1)
  175   129           7.5069221641         204.2737371606      B1        B1 (2)
  176    60           8.0513322393         219.0878884431      A1        A1 (1)
  177   183          15.4859845168         421.3950620134      B2        B2 (3)
  178    61          15.7029556542         427.2991468188      A1        A1 (1)
  179   130          15.8126906995         430.2851892085      B1        B1 (2)
  180   131          16.0852921570         437.7030519854      B1        B1 (2)
  181   184          16.3833334371         445.8131675272      B2        B2 (3)
  182   223          16.4684694370         448.1298358618      A2        A2 (4)
  183    62          16.5806902439         451.1835192636      A1        A1 (1)
  184   132          16.7074191942         454.6319893171      B1        B1 (2)
  185    63          16.8252707161         457.8388922648      A1        A1 (1)
  186    64          16.9049023420         460.0057789674      A1        A1 (1)
  187    65          17.2756858424         470.0953109555      A1        A1 (1)
  188   133          17.4551457815         474.9786641622      B1        B1 (2)
  189   185          26.2879962626         715.3327451199      B2        B2 (3)
  190   134          26.4149497525         718.7873252065      B1        B1 (2)
  191    66          27.1333774160         738.3367358029      A1        A1 (1)
  192    67          29.4483847822         801.3312888182      A1        A1 (1)
  193    68          41.3975769393        1126.4853379271      A1        A1 (1)
  194   224          41.4115683067        1126.8660623892      A2        A2 (4)
  195   186          41.4888465479        1128.9689102391      B2        B2 (3)
  196   135          41.5001859791        1129.2774718489      B1        B1 (2)
  197    69          41.5301236392        1130.0921169946      A1        A1 (1)
  198   187          41.5472760402        1130.5588575555      B2        B2 (3)
  199   225          41.5511750310        1130.6649544886      A2        A2 (4)
  200   136          41.6569088697        1133.5421185134      B1        B1 (2)
  201    70          41.6819726014        1134.2241373263      A1        A1 (1)
  202   137          41.6840530944        1134.2807504171      B1        B1 (2)
  203    71          41.7051683465        1134.8553256368      A1        A1 (1)
  204   226          41.7375110991        1135.7354166806      A2        A2 (4)
  205   188          41.7478082138        1136.0156154152      B2        B2 (3)
  206   138          41.7663164338        1136.5192496865      B1        B1 (2)
  207    72          41.8356426691        1138.4057124537      A1        A1 (1)
  208    73          43.8605630602        1193.5065975719      A1        A1 (1)
  209   227          43.8634415228        1193.5849245202      A2        A2 (4)
  210   189          43.9820001540        1196.8110688881      B2        B2 (3)
  211   139          44.0296051346        1198.1064662682      B1        B1 (2)
  212    74          44.1730697612        1202.0103372258      A1        A1 (1)
  213   190          81.0939520215        2206.6786198779      B2        B2 (3)
  214    75          81.2733266324        2211.5596511864      A1        A1 (1)
  215   140          81.3293866258        2213.0851211618      B1        B1 (2)
  216   141          81.5761547164        2219.8000222858      B1        B1 (2)
  217   191          81.7515567703        2224.5729548245      B2        B2 (3)
  218   228          81.8208975130        2226.4598123580      A2        A2 (4)
  219    76          81.9625106452        2230.3133015939      A1        A1 (1)
  220    77          82.0772963935        2233.4367805987      A1        A1 (1)
  221   142          82.1684897707        2235.9182785508      B1        B1 (2)
  222    78          85.9535658429        2338.9154347487      A1        A1 (1)
  223    79          86.7717924156        2361.1805117248      A1        A1 (1)
  224   143          86.8257741476        2362.6494293310      B1        B1 (2)
  225   192         138.4126115995        3766.3986416294      B2        B2 (3)
  226   144         138.5021252447        3768.8344317484      B1        B1 (2)
  227    80         139.2272431738        3788.5658937269      A1        A1 (1)
  228    81         150.0042194577        4081.8223272820      A1        A1 (1)


  VSCF finished.

 @CHECKOUT-I, Total execution time (CPU/WALL):       169.75/      14.32 seconds.
--executable xvscf finished with status     0 in       14.38 seconds (walltime).
 --invoking executable--
/home/besselman/CFOUR_18/cfour18/bin/xvtran
 @GETMEM-I,  Allocated  183105 MB of main memory.
  Partial RHF integral transformation
  Transformation of IIII integrals :
  1 pass through the AO integral file was required.
     7214355 AO integrals were read.
     2463532 MO integrals were written to HF2.
  Transformation of IIJJ integrals :
  1 pass through the AO integral file was required.
    15086056 AO integrals were read.
     4197425 MO integrals were written to HF2.
  Transformation of IJIJ integrals :
  1 pass through the AO integral file was required.
    28673820 AO integrals were read.
     8180176 MO integrals were written to HF2.
  Transformation of IJKL integrals :
  1 pass through the AO integral file was required.
    22823345 AO integrals were read.
     5651142 MO integrals were written to HF2.
  Summary of active molecular orbitals: 
------------------------------------------------------------------------
 
  Index      Eigenvalue    Symmetry    Index      Eigenvalue    Symmetry
------------------------------------------------------------------------
     1       -20.5662290        1       115         3.5822549        2
     2       -11.3485709        1       116         3.7976552        2
     3       -11.2563595        1       117         4.0715648        2
     4        -1.4063532        1       118         4.1595350        2
     5        -1.1480154        1       119         4.2954669        2
     6        -0.7580542        1       120         4.3751751        2
     7        -0.6733088        1       121         4.4751359        2
     8        -0.4640555        1       122         4.5623809        2
     9       -11.2559002        2       123         4.8046169        2
    10        -0.8657299        2       124         5.1571747        2
    11        -0.6135270        2       125         5.2562697        2
    12        -0.3880874        2       126         5.4798400        2
    13        -0.6737695        3       127         5.5109662        2
    14        -0.5198661        3       128         5.6325252        2
    15        -0.5505182        4       129         5.8395603        2
    16         0.1351101        1       130         6.6228416        2
    17         0.2571832        1       131         7.3616008        2
    18         0.3031244        1       132         7.5069222        2
    19         0.3418560        1       133        15.8126907        2
    20         0.5519299        1       134        16.0852922        2
    21         0.5702943        1       135        16.7074192        2
    22         0.6184050        1       136        17.4551458        2
    23         0.6485984        1       137        26.4149498        2
    24         0.7325567        1       138        41.5001860        2
    25         0.8786600        1       139        41.6569089        2
    26         1.0519166        1       140        41.6840531        2
    27         1.0701621        1       141        41.7663164        2
    28         1.1849471        1       142        44.0296051        2
    29         1.2568103        1       143        81.3293866        2
    30         1.3511283        1       144        81.5761547        2
    31         1.4202922        1       145        82.1684898        2
    32         1.5440803        1       146        86.8257741        2
    33         1.5581990        1       147       138.5021252        2
    34         1.9122661        1       148         0.1218917        3
    35         1.9645783        1       149         0.1992860        3
    36         2.2721638        1       150         0.4574795        3
    37         2.4574152        1       151         0.4880668        3
    38         2.4892594        1       152         0.5865011        3
    39         2.6508790        1       153         0.7991226        3
    40         2.7712603        1       154         0.9379217        3
    41         2.9218808        1       155         1.1390827        3
    42         3.0334271        1       156         1.2200774        3
    43         3.2003213        1       157         1.3285977        3
    44         3.2947733        1       158         1.4812763        3
    45         3.3394488        1       159         1.5471100        3
    46         3.4345800        1       160         2.3415807        3
    47         3.5283617        1       161         2.4500954        3
    48         3.6255231        1       162         2.5020994        3
    49         3.9405368        1       163         2.6006432        3
    50         3.9833447        1       164         2.9891670        3
    51         4.0034097        1       165         3.0480234        3
    52         4.2004444        1       166         3.1693273        3
    53         4.3223392        1       167         3.2860889        3
    54         4.4498162        1       168         3.4135806        3
    55         4.4628535        1       169         3.5568313        3
    56         4.9391177        1       170         3.7281232        3
    57         5.0582259        1       171         3.7814539        3
    58         5.2547503        1       172         3.9382125        3
    59         5.2679148        1       173         4.1737429        3
    60         5.4763620        1       174         4.4132758        3
    61         5.6894812        1       175         4.5359786        3
    62         6.1389721        1       176         4.7427564        3
    63         6.1961284        1       177         5.1901714        3
    64         6.5381784        1       178         5.3601616        3
    65         6.8662350        1       179         5.6133450        3
    66         7.4091217        1       180         5.7346864        3
    67         8.0513322        1       181         6.1588623        3
    68        15.7029557        1       182         7.0832751        3
    69        16.5806902        1       183         7.3806828        3
    70        16.8252707        1       184        15.4859845        3
    71        16.9049023        1       185        16.3833334        3
    72        17.2756858        1       186        26.2879963        3
    73        27.1333774        1       187        41.4888465        3
    74        29.4483848        1       188        41.5472760        3
    75        41.3975769        1       189        41.7478082        3
    76        41.5301236        1       190        43.9820002        3
    77        41.6819726        1       191        81.0939520        3
    78        41.7051683        1       192        81.7515568        3
    79        41.8356427        1       193       138.4126116        3
    80        43.8605631        1       194         0.2281948        4
    81        44.1730698        1       195         0.5118787        4
    82        81.2733266        1       196         0.6537890        4
    83        81.9625106        1       197         0.9226417        4
    84        82.0772964        1       198         1.0518531        4
    85        85.9535658        1       199         1.1680739        4
    86        86.7717924        1       200         1.4776181        4
    87       139.2272432        1       201         1.5255795        4
    88       150.0042195        1       202         1.7197094        4
    89         0.1663688        2       203         2.0489542        4
    90         0.2675771        2       204         2.7171181        4
    91         0.3610149        2       205         2.8874906        4
    92         0.4623883        2       206         3.0805105        4
    93         0.5605896        2       207         3.3000738        4
    94         0.5864757        2       208         3.4089593        4
    95         0.6513020        2       209         3.5269342        4
    96         0.8200794        2       210         3.6131523        4
    97         1.0395737        2       211         3.8460596        4
    98         1.1705354        2       212         3.9652606        4
    99         1.1887591        2       213         4.0638355        4
   100         1.3428598        2       214         4.1748822        4
   101         1.4101065        2       215         4.6884339        4
   102         1.5745724        2       216         4.7698009        4
   103         1.6092376        2       217         5.2706294        4
   104         1.6458411        2       218         5.5041657        4
   105         2.3424857        2       219         6.0182290        4
   106         2.5100669        2       220         6.1648894        4
   107         2.7470045        2       221         6.3790574        4
   108         2.8679494        2       222         6.8799578        4
   109         2.9534644        2       223        16.4684694        4
   110         3.1175512        2       224        41.4115683        4
   111         3.2514112        2       225        41.5511750        4
   112         3.3328345        2       226        41.7375111        4
   113         3.4489892        2       227        43.8634415        4
   114         3.5441990        2       228        81.8208975        4
------------------------------------------------------------------------
 @CHECKOUT-I, Total execution time (CPU/WALL):        68.77/       8.43 seconds.
--executable xvtran finished with status     0 in        8.46 seconds (walltime).
 --invoking executable--
/home/besselman/CFOUR_18/cfour18/bin/xintprc
 @GETMEM-I,  Allocated  183105 MB of main memory.
  @GMOIAA-I, Processing MO integrals for spin case AA.
  @GMOIAA-I, Generation of integral list completed.
                      TYPE                NUMBER
                      ----               --------
                      PPPP                     0
                      PPPH              18379108
                      PPHH               1305899
                      PHPH                703042
                      PHHH                102010
                      HHHH                  2216

                     TOTAL              20492275

  @FORMT2-I, Second-order MP correlation energies:
            ------------------------------------------------
            E(SCF)                  =   -190.795745649956 a.u.
            E2(AA)                  =     -0.098227981123 a.u.
            E2(AB)                  =     -0.721456280678 a.u.
            E2(TOT)                 =     -0.917912242924 a.u.
            Total MP2 energy        =   -191.713657892879 a.u.
            ------------------------------------------------
   Largest T2 amplitudes for spin case AB:
       _       _                 _       _                 _       _
   i   j   a   b             i   j   a   b             i   j   a   b
-----------------------------------------------------------------------------
[ 14  14 148 148]-0.04971 [ 14  14 149 148]-0.03362 [ 14  14 148 149]-0.03362
[  8   8  90  90]-0.02755 [ 14  14 149 149]-0.02500 [ 13  13 148 148]-0.02080
[  8   8  93  90] 0.01781 [  8   8  90  93] 0.01781 [ 14  14 153 148]-0.01729
[ 14  14 148 153]-0.01729 [ 15  15 196 196]-0.01713 [  8   8  93  93]-0.01580
[ 14  12 148  92]-0.01548 [ 12  14  92 148]-0.01548 [ 14  13 148 148]-0.01490
-----------------------------------------------------------------------------
   Norm of T2AB vector (  2608603 symmetry allowed elements):  0.4023737289.
-----------------------------------------------------------------------------
 @CHECKOUT-I, Total execution time (CPU/WALL):        14.68/       2.00 seconds.
--executable xintprc finished with status     0 in        2.03 seconds (walltime).
 --invoking executable--
/home/besselman/CFOUR_18/cfour18/bin/xncc
 @GETMEM-I,  Allocated       7 MB of main memory.

Running with 32 threads/proc

Using DIIS to accelerate the convergence of T1 and T2
Using immediate high-order contributions
Damping factor for T3: 0.000000
Damping factor for T4: 0.000000

Using DIIS to accelerate the convergence of L1 and L2
Using immediate high-order contributions
Damping factor for L3: 0.000000
Damping factor for L4: 0.000000

Transposes are coarse-threaded

Memory limit:                178.814 GiB
Minimum memory requirement:    1.381 GiB
Compromise memory amount:      2.185 GiB
Optimal memory requirement:   25.927 GiB

List              Location   Size        Cached Hunks Est. Disk I/O
----------------- ---------- ----------- ------ ----- -------------

           T_DIIS       70:0   99.546 MiB    Yes     -     3.500 GiB
           Z_DIIS       70:1   99.546 MiB    Yes     -     5.833 GiB
          <AI|bj>         18   19.902 MiB    Yes     -   603.305 MiB
          <Ab|Ci>         30  278.904 MiB    Yes     -    35.846 GiB
          <Ab|Ij>         16   19.902 MiB    Yes     -     4.120 GiB
          <Ai|Bj>         25   19.902 MiB    Yes     -   398.041 MiB
          <Aj|bI>         21   19.902 MiB     No     -         0   B
          <Ij|Ka>         10    1.448 MiB    Yes     -   253.430 MiB
          <Ij|Kl>         13  113.070 KiB    Yes     -     1.877 MiB
            D(AB)      160:2   94.930 KiB    Yes     -    15.389 MiB
            D(AI)      160:4    7.398 KiB    Yes     -   858.219 KiB
            D(IA)      160:6    7.398 KiB    Yes     -   251.547 KiB
            D(IJ)      160:0      680   B    Yes     -    88.984 KiB
           D~(AB)      192:0   94.930 KiB    Yes     -   759.438 KiB
           D~(AI)      193:0    7.398 KiB    Yes     -    14.797 KiB
           D~(IJ)      191:0      680   B    Yes     -     5.312 KiB
            F(EA)       92:0   94.930 KiB    Yes     -    15.482 MiB
            F(EM)       93:0    7.398 KiB    Yes     -   702.852 KiB
            F(MI)       91:0      680   B    Yes     -   120.859 KiB
            G(AB)      192:2   94.930 KiB    Yes     -     4.450 MiB
         G(AI,BJ)        123   19.902 MiB     No     -         0   B
         G(AI,bj)        118   19.902 MiB    Yes     -   133.097 MiB
         G(Ab,Ij)        116   19.902 MiB    Yes     -   338.335 MiB
         G(Ai,Bc)        230  278.904 MiB    Yes     -     1.089 GiB
         G(Ai,Bj)        125   19.902 MiB    Yes     -   119.412 MiB
            G(IJ)      191:2      680   B    Yes     -    31.875 KiB
         G(Ij,Ab)        216   19.902 MiB    Yes     -    59.706 MiB
         G(Ij,Ka)        210    1.448 MiB    Yes     -    50.686 MiB
         G(Ij,Kl)        113  113.070 KiB    Yes     -     3.754 MiB
        G~(Ij,Kl)        213  113.070 KiB     No     -         0   B
         H(AI,bj)        256   19.902 MiB    Yes     -   119.412 MiB
         H(Ai,Bj)        258   19.902 MiB    Yes     -   119.412 MiB
       Lambda(AI)      190:0    7.398 KiB    Yes     -     1.134 MiB
    Lambda(Ab,Ij)        146   19.902 MiB    Yes     -     4.626 GiB
            Q(AI)      190:2    7.398 KiB    Yes     -   273.742 KiB
         Q(Ab,Ij)         82   19.902 MiB    Yes     -     1.108 GiB
            T(AI)       90:0    7.398 KiB    Yes     -     2.782 MiB
         T(Ab,Ij)         46   19.902 MiB    Yes     -     6.861 GiB
         T(Rs,Ij)        246   22.909 MiB     No     -         0   B
         W(Mn,Ij)         53  113.070 KiB    Yes     -     5.190 MiB
        W~(Ab,Ej)        130  278.904 MiB    Yes     -     7.354 GiB
        W~(EM,bj)         56   19.902 MiB    Yes     -     1.924 GiB
        W~(Em,Bj)         58   19.902 MiB    Yes     -     1.924 GiB
        W~(Ij,Mb)        110    1.448 MiB    Yes     -    39.101 MiB
       W~~(Ab,Ej)        169  278.904 MiB    Yes     -     4.358 GiB
       W~~(EM,bj)         76   19.902 MiB    Yes     -   159.216 MiB
       W~~(Em,Bj)         78   19.902 MiB    Yes     -   159.216 MiB
       W~~(Ij,Mb)        165    1.448 MiB    Yes     -    23.171 MiB
            Z(AI)       90:2    7.398 KiB    Yes     -     3.035 MiB
         Z(Ab,Ij)         63   19.902 MiB    Yes     -     8.746 GiB
         Z(Rs,Ij)        263   22.909 MiB     No     -         0   B
       T(abc,ijk)          -   12.017 GiB     No     1         0   B
       Z(abc,ijk)          -   12.017 GiB     No     1         0   B

Simulation and memory analysis took 1.453 seconds

MP2 correlation energy:  -0.917912242923957

Non-iterative calculation of MP2 took 1.221 cpu seconds and 0.039 walltime seconds at 6.051 Gflops/sec

Total MP2 energy: -191.713657892879468

Beginning iterative solution of CCSD equations:

It.  Correlation Energy T1 Residual T2 Residual CPU Time (s) Walltime (s)
-------------------------------------------------------------------------
  1  -0.918476431564999 2.19182e-02 3.53288e-03      140.278        4.717
  2  -0.941582255335302 3.33110e-03 9.02391e-03      142.171        4.823
  3  -0.940451152065500 5.44861e-03 1.79603e-03      142.319        4.819
  4  -0.942695368439726 6.48303e-04 1.04346e-03      133.733        4.553
  5  -0.943079234232491 8.32665e-04 3.93185e-04      127.229        4.334

   A    I                     A    I                     A    I                  
-------------------------- -------------------------- -------------------------- 
  16   13 -0.0261425222663   19    9 -0.0120021831214   27   15 -0.0105005280245 
  16    9 -0.0260596481731   19   13 -0.0117596330572   26    9  0.0100272465018 
  25   15 -0.0137606154842   28   13 -0.0115030167342   27   11 -0.0086431238166 
  26   13  0.0136477742429   33   11 -0.0114924753396   48   14 -0.0076831334113 
  22   15 -0.0121258407716   65   13  0.0109639688318   25   11 -0.0075537361374 

   A    B    I    J                     A    B    I    J                  
------------------------------------ ------------------------------------ 
  16   16   13   13 -0.0611392194416   16   40   13   13 -0.0209320866345 
  19   16   13   13 -0.0404773816376   16   16    9    9 -0.0208803278819 
  16   19   13   13 -0.0404773816376   38   38   12   12 -0.0201330673457 
  22   22   14   14 -0.0327342231272   31   31   14   14 -0.0177737432130 
  19   19   13   13 -0.0290862489814   16   16   13    9 -0.0167277490544 
  31   22   14   14  0.0215662940988   16   16    9   13 -0.0167277490544 
  22   31   14   14  0.0215662940988   30   30   14   14 -0.0158782576860 
  40   16   13   13 -0.0209320866345 

It.  Correlation Energy T1 Residual T2 Residual CPU Time (s) Walltime (s)
-------------------------------------------------------------------------
  6  -0.943093201054056 2.18934e-04 9.01976e-05      130.053        4.428
  7  -0.943096732697467 9.07979e-05 1.52078e-05      134.065        5.680
  8  -0.943098376757104 4.24104e-05 1.06888e-05      139.647        4.840
  9  -0.943094774352817 1.04365e-05 1.57524e-06      125.369        4.270
 10  -0.943096504314026 3.31363e-06 7.63814e-07      134.221        4.562

   A    I                     A    I                     A    I                  
-------------------------- -------------------------- -------------------------- 
  16   13 -0.0267058440954   19    9 -0.0120893930597   27   15 -0.0104270298548 
  16    9 -0.0261875917098   19   13 -0.0119781486523   26    9  0.0100520519598 
  26   13  0.0138056723533   28   13 -0.0116265601419   27   11 -0.0085648839409 
  25   15 -0.0137333163994   33   11 -0.0114628193516   48   14 -0.0076844328594 
  22   15 -0.0123300962285   65   13  0.0109854140029   25   11 -0.0074992326542 

   A    B    I    J                     A    B    I    J                  
------------------------------------ ------------------------------------ 
  16   16   13   13 -0.0613747464106   16   40   13   13 -0.0209672897966 
  19   16   13   13 -0.0405855579383   16   16    9    9 -0.0208545664653 
  16   19   13   13 -0.0405855579383   38   38   12   12 -0.0201191898659 
  22   22   14   14 -0.0326973239631   31   31   14   14 -0.0177586206762 
  19   19   13   13 -0.0291311882181   16   16   13    9 -0.0167753126902 
  31   22   14   14  0.0215408317620   16   16    9   13 -0.0167753126902 
  22   31   14   14  0.0215408317620   30   30   14   14 -0.0158716695851 
  40   16   13   13 -0.0209672897966 

It.  Correlation Energy T1 Residual T2 Residual CPU Time (s) Walltime (s)
-------------------------------------------------------------------------
 11  -0.943096451684749 1.64071e-06 4.58139e-07      126.978        4.325
 12  -0.943096619839479 5.73501e-07 3.08451e-07      127.347        4.333
 13  -0.943096719926456 3.33311e-07 1.20259e-07      133.548        4.522
 14  -0.943096748060722 6.01696e-08 4.73427e-08      127.297        4.320
 15  -0.943096753252606 3.64716e-08 9.40651e-09      126.541        4.314

   A    I                     A    I                     A    I                  
-------------------------- -------------------------- -------------------------- 
  16   13 -0.0267090952693   19    9 -0.0120891651610   27   15 -0.0104271888850 
  16    9 -0.0261871183563   19   13 -0.0119800662940   26    9  0.0100520488511 
  26   13  0.0138064280380   28   13 -0.0116272138856   27   11 -0.0085649824473 
  25   15 -0.0137325476081   33   11 -0.0114628567624   48   14 -0.0076845696769 
  22   15 -0.0123308584492   65   13  0.0109855613229   25   11 -0.0074992162638 

   A    B    I    J                     A    B    I    J                  
------------------------------------ ------------------------------------ 
  16   16   13   13 -0.0613760194057   16   40   13   13 -0.0209676235559 
  19   16   13   13 -0.0405864021326   16   16    9    9 -0.0208548069311 
  16   19   13   13 -0.0405864021326   38   38   12   12 -0.0201193866408 
  22   22   14   14 -0.0326977366614   31   31   14   14 -0.0177587778355 
  19   19   13   13 -0.0291317578978   16   16   13    9 -0.0167759314328 
  31   22   14   14  0.0215410867133   16   16    9   13 -0.0167759314328 
  22   31   14   14  0.0215410867133   30   30   14   14 -0.0158717531565 
  40   16   13   13 -0.0209676235559 

It.  Correlation Energy T1 Residual T2 Residual CPU Time (s) Walltime (s)
-------------------------------------------------------------------------
 16  -0.943096754817428 1.73851e-08 4.89839e-09      128.885        4.378
 17  -0.943096754461438 6.09687e-09 1.11183e-09      128.025        4.358
 18  -0.943096754314610 2.29472e-09 3.33395e-10      129.397        4.386
 19  -0.943096754180382 1.12746e-09 1.26902e-10      128.489        4.371
 20  -0.943096754200729 3.93000e-10 7.39363e-11      126.708        4.304

   A    I                     A    I                     A    I                  
-------------------------- -------------------------- -------------------------- 
  16   13 -0.0267091325425   19    9 -0.0120891688492   27   15 -0.0104271859651 
  16    9 -0.0261871202636   19   13 -0.0119800807886   26    9  0.0100520491988 
  26   13  0.0138064350618   28   13 -0.0116272205810   27   11 -0.0085649764080 
  25   15 -0.0137325493755   33   11 -0.0114628532267   48   14 -0.0076845692240 
  22   15 -0.0123308689217   65   13  0.0109855618771   25   11 -0.0074992124389 

   A    B    I    J                     A    B    I    J                  
------------------------------------ ------------------------------------ 
  16   16   13   13 -0.0613760315446   16   40   13   13 -0.0209676250541 
  19   16   13   13 -0.0405864071037   16   16    9    9 -0.0208548053244 
  16   19   13   13 -0.0405864071037   38   38   12   12 -0.0201193855505 
  22   22   14   14 -0.0326977326128   31   31   14   14 -0.0177587764883 
  19   19   13   13 -0.0291317595376   16   16   13    9 -0.0167759338067 
  31   22   14   14  0.0215410841161   16   16    9   13 -0.0167759338067 
  22   31   14   14  0.0215410841161   30   30   14   14 -0.0158717526999 
  40   16   13   13 -0.0209676250541 

It.  Correlation Energy T1 Residual T2 Residual CPU Time (s) Walltime (s)
-------------------------------------------------------------------------

CCSD iterations converged in 20 cycles and 90.773 seconds (4.539 s/it.) at 13.464 Gflops/sec

Total CCSD energy: -191.738842404156230

CCSD[T] correlation energy:  -0.037160765309137
CCSD(T) correlation energy:  -0.035461747144256

Non-iterative calculation of CCSD(T) took 3125.111 cpu seconds and 99.098 walltime seconds at 31.496 Gflops/sec

Total CCSD(T) energy: -191.774304151300498

             _
Formation of H took 2.459 seconds at 62.853 Gflops/sec

Beginning iterative solution of Lambda-CCSD equations:

It.  Correlation Energy L1 Residual L2 Residual CPU Time (s) Walltime (s)
-------------------------------------------------------------------------
  1  -0.992713565594259 1.76041e-02 1.62816e-02      118.049        3.879
  2  -0.983395300661009 9.27707e-03 2.37133e-03      115.860        3.874
  3  -0.983352262057453 1.30225e-03 1.64506e-03      122.808        4.101
  4  -0.983802686804609 5.70183e-04 4.08594e-04      117.423        3.940
  5  -0.983831675218267 1.77321e-04 1.08115e-04      120.431        4.016

   A    I                     A    I                     A    I                  
-------------------------- -------------------------- -------------------------- 
  16    9 -0.0172244969961   25   15 -0.0108114414030   26    9  0.0075496513624 
  16   13 -0.0156174157582   65   13  0.0099097999900   67   15  0.0072454190233 
  22   15 -0.0148633841853   40   13  0.0083001783002   27   11 -0.0070283703499 
  19    9 -0.0116453805403   48   14 -0.0082985626549   28   13 -0.0063319903400 
  26   13  0.0114571184574   33   11 -0.0075666909954   31   15  0.0058573056812 

   A    B    I    J                     A    B    I    J                  
------------------------------------ ------------------------------------ 
  16   16   13   13 -0.0782373239250   40   16   13   13 -0.0231407317424 
  19   16   13   13 -0.0504978409555   16   40   13   13 -0.0231407317424 
  16   19   13   13 -0.0504978409555   38   38   12   12 -0.0210178210442 
  22   22   14   14 -0.0383522993043   16   16   13    9 -0.0198443035613 
  19   19   13   13 -0.0351901987899   16   16    9   13 -0.0198443035613 
  31   22   14   14  0.0243327528547   31   31   14   14 -0.0196564956010 
  22   31   14   14  0.0243327528547   30   22   15   14 -0.0187608577664 
  16   16    9    9 -0.0242870547716 

It.  Correlation Energy L1 Residual L2 Residual CPU Time (s) Walltime (s)
-------------------------------------------------------------------------
  6  -0.983815171612273 1.16660e-04 1.49193e-05      114.967        3.797
  7  -0.983828288102117 3.11521e-05 6.11063e-06      115.008        3.778
  8  -0.983823313552459 1.82306e-05 2.83950e-06      118.082        3.917
  9  -0.983823282696901 5.08440e-06 8.31445e-07      114.704        3.839
 10  -0.983823211257496 2.32504e-06 2.69853e-07      120.159        3.943

   A    I                     A    I                     A    I                  
-------------------------- -------------------------- -------------------------- 
  16    9 -0.0173097042344   25   15 -0.0108543654933   26    9  0.0075690306837 
  16   13 -0.0157060791224   65   13  0.0099190526475   67   15  0.0072506816503 
  22   15 -0.0151021380481   40   13  0.0083050088293   27   11 -0.0070136704844 
  19    9 -0.0116810827096   48   14 -0.0083006520288   28   13 -0.0063503238395 
  26   13  0.0114966892028   33   11 -0.0075726420872   31   15  0.0059479238245 

   A    B    I    J                     A    B    I    J                  
------------------------------------ ------------------------------------ 
  16   16   13   13 -0.0782852617411   40   16   13   13 -0.0231568784458 
  19   16   13   13 -0.0505245216257   16   40   13   13 -0.0231568784458 
  16   19   13   13 -0.0505245216257   38   38   12   12 -0.0210158488349 
  22   22   14   14 -0.0383282339304   16   16   13    9 -0.0198412806516 
  19   19   13   13 -0.0352007467120   16   16    9   13 -0.0198412806516 
  31   22   14   14  0.0243202672999   31   31   14   14 -0.0196512598196 
  22   31   14   14  0.0243202672999   30   22   15   14 -0.0187594873688 
  16   16    9    9 -0.0242810644162 

It.  Correlation Energy L1 Residual L2 Residual CPU Time (s) Walltime (s)
-------------------------------------------------------------------------
 11  -0.983823226980457 7.77154e-07 1.66681e-07      113.191        3.761
 12  -0.983823265509068 2.77695e-07 5.54246e-08      117.672        3.940
 13  -0.983823290846277 1.07702e-07 4.50198e-08      114.308        3.818
 14  -0.983823289368134 4.97134e-08 6.17642e-09      116.466        3.916
 15  -0.983823291226574 1.70117e-08 2.77232e-09      118.932        3.918

   A    I                     A    I                     A    I                  
-------------------------- -------------------------- -------------------------- 
  16    9 -0.0173090886748   25   15 -0.0108543998913   26    9  0.0075689480271 
  16   13 -0.0157053160903   65   13  0.0099190566676   67   15  0.0072507013107 
  22   15 -0.0151033347237   40   13  0.0083050325281   27   11 -0.0070137357305 
  19    9 -0.0116810070042   48   14 -0.0083007898892   28   13 -0.0063501190806 
  26   13  0.0114963335052   33   11 -0.0075727405566   31   15  0.0059482830817 

   A    B    I    J                     A    B    I    J                  
------------------------------------ ------------------------------------ 
  16   16   13   13 -0.0782853969335   40   16   13   13 -0.0231569347087 
  19   16   13   13 -0.0505246739588   16   40   13   13 -0.0231569347087 
  16   19   13   13 -0.0505246739588   38   38   12   12 -0.0210158650505 
  22   22   14   14 -0.0383283299961   16   16   13    9 -0.0198414115387 
  19   19   13   13 -0.0352009119548   16   16    9   13 -0.0198414115387 
  31   22   14   14  0.0243203045433   31   31   14   14 -0.0196512461324 
  22   31   14   14  0.0243203045433   30   22   15   14 -0.0187595598690 
  16   16    9    9 -0.0242812105124 

It.  Correlation Energy L1 Residual L2 Residual CPU Time (s) Walltime (s)
-------------------------------------------------------------------------
 16  -0.983823291244402 9.62130e-09 1.58097e-09      117.625        3.969

Lambda-CCSD iterations converged in 16 cycles and 62.769 seconds (3.923 s/it.) at 14.771 Gflops/sec

 @CHECKOUT-I, Total execution time (CPU/WALL):      7834.30/     261.97 seconds.
norm of D(AI): 0.062365644904422
norm of D(IA): 0.051683879804543
norm of D(AB): 0.061082553627259
norm of D(IJ): 0.085748434689630
E(AB): 0.647097937201602
E(IJ): 0.429410488307515
E(1e): 1.076508425509117
norm of G(Ab,Ij): 0.421438030981295
norm of G(Ij,Ab): 0.474815667238467
E(Ab,Ij): -1.897674118715837
norm of G(Ij,Kl): 0.044272331414160
E(Ij,Kl): 0.156625166206765
norm of G(Ai,Bc): 0.011258923078782
norm of G(Ab,Ci): 0.015678215852407
E(Ab,Ci): -0.072687647401325
norm of G(Ij,Ka): 0.008654369078847
norm of G(Ia,Jk): 0.011195348888537
E(Ia,Jk): -0.017341419561739
norm of G(AI,bj): 0.050627799501871
norm of G(Ai,Bj): 0.035309613162784
E(Ai,Bj): -0.433577058037791
E1: -0.251366439305187
E2: -0.273581771600867
E3: 0.091371152868263
E(tot): -1.188146652000810

Formation of one- and two-particle density
matrices took 2.842 seconds at 62.426 Gflops/sec

--executable xncc finished with status     0 in      262.06 seconds (walltime).
 --invoking executable--
/home/besselman/CFOUR_18/cfour18/bin/xdens
 @GETMEM-I,  Allocated  183105 MB of main memory.
  CCSD(T) density and intermediates are calculated.
  The perturbed orbitals are chosen canonical.
  Direct algorithm used for all contributions involving G(AB,CD).
  local is set to  F
  local is set to  F
  local is set to 4 F
  local is set to  F
  local is set to 5 F
  local is set to 6 F
  local is set to 7 F T
  local5 is set to  F
  local is set to  F
  W(abef) AB contribution =  0.2589707996 a.u.
  W(abef) AB contribution =  0.2753413729 a.u.
  local is set to 12 F
                     1                     1
                     2                     2
                     3                     3
                     4                     4
  processed                7214355  ao basis integrals from 
                  1762  buffers.
  processed               28673820  ao basis integrals from 
                  7001  buffers.
  processed               15086056  ao basis integrals from 
                  3684  buffers.
  processed               22823345  ao basis integrals from 
                  5573  buffers.
 ITERM.tmp does not exsit!
 skip reading
  The iterative expansion of D(ai) converged after  20 iterations.
  local is set to 12 F
  ----------------------------------------------------------------------
                 Natural orbital occupation numbers
  ----------------------------------------------------------------------
  1.99891  1.99818  1.99816  1.99816  1.97974  1.97256  1.96581  1.95885
  1.95863  1.95433  1.95161  1.95109  1.93362  1.93090  1.91689  0.07523
  0.05077  0.03838  0.03376  0.02446  0.02368  0.02180  0.02129  0.02106
  0.01354  0.01327  0.01211  0.01184  0.01069  0.01045  0.01019  0.00973
  0.00936  0.00768  0.00677  0.00635  0.00628  0.00606  0.00606  0.00475
  0.00470  0.00424  0.00411  0.00367  0.00281  0.00239  0.00236  0.00222
  0.00200  0.00198  0.00195  0.00190  0.00182  0.00179  0.00158  0.00140
  0.00139  0.00129  0.00119  0.00113  0.00103  0.00103  0.00098  0.00094
  0.00092  0.00087  0.00085  0.00083  0.00077  0.00074  0.00070  0.00069
  0.00064  0.00062  0.00061  0.00059  0.00058  0.00056  0.00055  0.00054
  0.00049  0.00048  0.00045  0.00045  0.00042  0.00041  0.00040  0.00039
  0.00039  0.00038  0.00038  0.00038  0.00037  0.00035  0.00033  0.00031
  0.00031  0.00031  0.00030  0.00028  0.00027  0.00027  0.00026  0.00026
  0.00024  0.00022  0.00022  0.00022  0.00020  0.00020  0.00020  0.00019
  0.00019  0.00018  0.00018  0.00017  0.00016  0.00016  0.00016  0.00016
  0.00015  0.00015  0.00015  0.00014  0.00013  0.00013  0.00012  0.00012
  0.00012  0.00011  0.00011  0.00011  0.00010  0.00010  0.00009  0.00009
  0.00009  0.00008  0.00008  0.00008  0.00008  0.00008  0.00007  0.00007
  0.00007  0.00007  0.00007  0.00006  0.00006  0.00005  0.00005  0.00005
  0.00005  0.00005  0.00004  0.00004  0.00004  0.00004  0.00004  0.00004
  0.00004  0.00003  0.00003  0.00003  0.00003  0.00003  0.00003  0.00003
  0.00003  0.00002  0.00002  0.00002  0.00002  0.00002  0.00002  0.00002
  0.00002  0.00002  0.00002  0.00001  0.00001  0.00001  0.00001  0.00001
  0.00001  0.00001  0.00001  0.00001  0.00001  0.00001  0.00001  0.00001
  0.00001  0.00001  0.00001  0.00001  0.00001  0.00001  0.00001  0.00001
  0.00001  0.00001  0.00001  0.00001  0.00001  0.00001  0.00001  0.00001
  0.00001  0.00001  0.00001  0.00001  0.00001  0.00001  0.00001  0.00001
  0.00001  0.00001  0.00001  0.00001  0.00001  0.00001  0.00001  0.00001
  0.00000  0.00000  0.00000  0.00000
  Trace of density matrix :  30.0000000000.
  ----------------------------------------------------------------------
  Density calculation successfully completed.
 @CHECKOUT-I, Total execution time (CPU/WALL):       244.83/      49.71 seconds.
--executable xdens finished with status     0 in       49.76 seconds (walltime).
 --invoking executable--
/home/besselman/CFOUR_18/cfour18/bin/xanti
 @GETMEM-I,  Allocated  183105 MB of main memory.
 CCSD(T) MO gammas will be sorted to Mulliken order.
 @CHECKOUT-I, Total execution time (CPU/WALL):       223.54/       8.88 seconds.
--executable xanti finished with status     0 in        8.92 seconds (walltime).
 --invoking executable--
/home/besselman/CFOUR_18/cfour18/bin/xbcktrn
 @GETMEM-I,  Allocated  183105 MB of main memory.
 @CHECKOUT-I, Total execution time (CPU/WALL):       313.05/       9.94 seconds.
--executable xbcktrn finished with status     0 in        9.98 seconds (walltime).
 --invoking executable--
/home/besselman/CFOUR_18/cfour18/bin/xvdint
 @GETMEM-I,  Allocated  183105 MB of main memory.
 One- and two-electron integral derivatives are calculated
 for RHF-CC/MBPT gradients and dipole moments.
 Spherical gaussians are used.

                     Kinetic energy integral gradient
                     --------------------------------

                         O #1 z     1.3455188858
                         C #2 z    -0.6767063967
                         C #3 x    -0.1239231527
                         C #3 z    -0.2200298776
                         H #4 x    -0.8089261903
                         H #4 y    -1.4634110284
                         H #4 z    -0.4487826115


 O #1       0.0000000000            0.0000000000            1.3455188858
 C #2       0.0000000000            0.0000000000           -0.6767063967
 C #3 1    -0.0619615764            0.0000000000           -0.1100149388
 C #3 2     0.0619615764            0.0000000000           -0.1100149388
 H #4 1    -0.2022315476           -0.3658527571           -0.1121956529
 H #4 2     0.2022315476           -0.3658527571           -0.1121956529
 H #4 3    -0.2022315476            0.3658527571           -0.1121956529
 H #4 4     0.2022315476            0.3658527571           -0.1121956529


                   Nuclear attraction integral gradient
                   ------------------------------------

                         O #1 z   -34.2881666054
                         C #2 z     6.4881233006
                         C #3 x    21.7466863700
                         C #3 z    18.8201980942
                         H #4 x    14.1523612581
                         H #4 y    20.1457011410
                         H #4 z     8.9798452107


 O #1       0.0000000000            0.0000000000          -34.2881666054
 C #2       0.0000000000            0.0000000000            6.4881233006
 C #3 1    10.8733431850            0.0000000000            9.4100990471
 C #3 2   -10.8733431850            0.0000000000            9.4100990471
 H #4 1     3.5380903145            5.0364252852            2.2449613027
 H #4 2    -3.5380903145            5.0364252852            2.2449613027
 H #4 3     3.5380903145           -5.0364252852            2.2449613027
 H #4 4    -3.5380903145           -5.0364252852            2.2449613027


                      Reorthonormalization gradient
                      -----------------------------

                         O #1 z     0.6697431306
                         C #2 z    -0.4123534714
                         C #3 x     0.0767606344
                         C #3 z     0.0107961438
                         H #4 x    -0.4324319108
                         H #4 y    -0.7687530325
                         H #4 z    -0.2681858031


 O #1       0.0000000000            0.0000000000            0.6697431306
 C #2       0.0000000000            0.0000000000           -0.4123534714
 C #3 1     0.0383803172            0.0000000000            0.0053980719
 C #3 2    -0.0383803172            0.0000000000            0.0053980719
 H #4 1    -0.1081079777           -0.1921882581           -0.0670464508
 H #4 2     0.1081079777           -0.1921882581           -0.0670464508
 H #4 3    -0.1081079777            0.1921882581           -0.0670464508
 H #4 4     0.1081079777            0.1921882581           -0.0670464508


                Electronic contributions to dipole moment
                -----------------------------------------

                               au             Debye

                    z     -3.58891578     -9.12211559

  Conversion factor used: 1 a.u. =   2.54174691 Debye 


 Evaluation of 1e integral derivatives required    6.29 seconds.
 Evaluation of 2el integral derivatives

                      Two-electron integral gradient
                      ------------------------------

                         O #1 z    18.1356702138
                         C #2 z    -4.7144004255
                         C #3 x    -8.8956230169
                         C #3 z    -8.6395933701
                         H #4 x    -7.6839045121
                         H #4 y   -11.3748301257
                         H #4 z    -4.7816764182


 O #1       0.0000000000            0.0000000000           18.1356702138
 C #2       0.0000000000            0.0000000000           -4.7144004255
 C #3 1    -4.4478115084            0.0000000000           -4.3197966851
 C #3 2     4.4478115084            0.0000000000           -4.3197966851
 H #4 1    -1.9209761280           -2.8437075314           -1.1954191046
 H #4 2     1.9209761280           -2.8437075314           -1.1954191046
 H #4 3    -1.9209761280            2.8437075314           -1.1954191046
 H #4 4     1.9209761280            2.8437075314           -1.1954191046


 Evaluation of 2e integral derivatives required 3234.26 seconds.

                            Molecular gradient
                            ------------------

                         O #1 z     0.0123708522
                         C #2 z    -0.0147884921
                         C #3 x     0.0014521868
                         C #3 z    -0.0006889939
                         H #4 x     0.0085753087
                         H #4 y     0.0067653726
                         H #4 z     0.0031066338


 O #1       0.0000000000            0.0000000000            0.0123708522
 C #2       0.0000000000            0.0000000000           -0.0147884921
 C #3 1     0.0007260934            0.0000000000           -0.0003444969
 C #3 2    -0.0007260934            0.0000000000           -0.0003444969
 H #4 1     0.0021438272            0.0016913432            0.0007766584
 H #4 2    -0.0021438272            0.0016913432            0.0007766584
 H #4 3     0.0021438272           -0.0016913432            0.0007766584
 H #4 4    -0.0021438272           -0.0016913432            0.0007766584


  Molecular gradient norm 0.224E-01

                           Total dipole moment
                           -------------------

                               au             Debye

                    z      1.05729880      2.68738597

  Conversion factor used: 1 a.u. =   2.54174691 Debye 


 @CHECKOUT-I, Total execution time (CPU/WALL):      3240.51/     107.41 seconds.
--executable xvdint finished with status     0 in      107.48 seconds (walltime).
 --invoking executable--
/home/besselman/CFOUR_18/cfour18/bin/xjoda
   JODA beginning optimization cycle #  1.
                     7                     0
 OriVec is    1.00000000000000      -6.123233995736766E-017
  0.000000000000000E+000                     1
  calling readgh 3                      0                     0
  gradient from JOBARC 
   0.000000000000000   0.000000000000000   0.012370852224591
   0.000000000000000   0.000000000000000  -0.014788492113197
   0.000726093402614   0.000000000000000  -0.000344496936305
  -0.000726093402614   0.000000000000000  -0.000344496936305
   0.002143827184486   0.001691343150449   0.000776658440347
  -0.002143827184486   0.001691343150449   0.000776658440347
   0.002143827184486  -0.001691343150449   0.000776658440347
  -0.002143827184486  -0.001691343150449   0.000776658440347
 
                     0
  current gradient vector 
        0.000000000000000        0.000000000000000        0.012370852224591
        0.000000000000000        0.000000000000000       -0.014788492113197
        0.000726093402614        0.000000000000000       -0.000344496936305
       -0.000726093402614        0.000000000000000       -0.000344496936305
        0.002143827184486        0.001691343150449        0.000776658440347
        0.002143827184486       -0.001691343150449        0.000776658440347
       -0.002143827184486       -0.001691343150449        0.000776658440347
       -0.002143827184486        0.001691343150449        0.000776658440347
   Internal coordinate energy gradients (atomic units): 
                     R                 dV/dR
 [R1   ]    2.250664286115178   -0.012370852224569
 [R2   ]    2.787346617984792    0.003711393614976
 [A1   ]    2.574919152052274   -0.010944454682955
 [R2   ]    2.787346617984792    0.003711393614976
 [A1   ]    2.574919152052274   -0.010944454682955
 [D180 ]    3.141592653589793    0.000000000000000
 [R3   ]    2.052243001445074    0.002631100807319
 [A2   ]    2.073625684294463    0.001260503489988
 [D1   ]    1.291561099768324   -0.001567542331835
 [R3   ]    2.052243001445074    0.002631100807319
 [A2   ]    2.073625684294463    0.001260503489988
 [Dn1  ]   -1.291561099768324    0.001567542331835
 [R3   ]    2.052243001445074    0.002631100807319
 [A2   ]    2.073625684294463    0.001260503489988
 [D1   ]    1.291561099768324   -0.001567542331835
 [R3   ]    2.052243001445074    0.002631100807319
 [A2   ]    2.073625684294463    0.001260503489988
 [Dn1  ]   -1.291561099768324    0.001567542331835
                     0                     0                     0 ****
   Optimization cycle  1.  Updating structure with Newton-Raphson step.
  @EFOL-I, Current internal coordinate Hessian written to FCMINT.
   There are   7 independent internal coordinates which will be optimized.
   Hessian matrix in totally symmetric symmetry coordinates: 
              R1        R2        A1        R3        A2   
  R1         1.000000  0.000000  0.000000  0.000000  0.000000
  R2         0.000000  1.000000  0.000000  0.000000  0.000000
  A1         0.000000  0.000000  0.250000  0.000000  0.000000
  R3         0.000000  0.000000  0.000000  1.000000  0.000000
  A2         0.000000  0.000000  0.000000  0.000000  0.250000
  D1         0.000000  0.000000  0.000000  0.000000  0.000000
  Dn1        0.000000  0.000000  0.000000  0.000000  0.000000
 
              D1        Dn1  
  R1         0.000000  0.000000
  R2         0.000000  0.000000
  A1         0.000000  0.000000
  R3         0.000000  0.000000
  A2         0.000000  0.000000
  D1         0.100000  0.000000
  Dn1        0.000000  0.100000
   The eigenvectors of the Hessian matrix: 
                   1         2         3         4         5
  R1         0.000000  0.000000  0.000000  0.000000  0.000000
  R2         0.000000  0.000000  0.000000  0.000000  0.000000
  A1         0.000000  0.000000  1.000000  0.000000  0.000000
  R3         0.000000  0.000000  0.000000  0.000000  1.000000
  A2         0.000000  0.000000  0.000000  1.000000  0.000000
  D1         1.000000  0.000000  0.000000  0.000000  0.000000
  Dn1        0.000000  1.000000  0.000000  0.000000  0.000000
 
                   6         7
  R1         1.000000  0.000000
  R2         0.000000  1.000000
  A1         0.000000  0.000000
  R3         0.000000  0.000000
  A2         0.000000  0.000000
  D1         0.000000  0.000000
  Dn1        0.000000  0.000000
   The eigenvalues of the Hessian matrix: 
       0.10000      0.10000      0.25000      0.25000      1.00000      1.00000
       1.00000
   Gradients along Hessian eigenvectors: 
      -0.00222      0.00222     -0.01548      0.00252      0.00526     -0.01237
       0.00525
   There are  0 negative eigenvalues.
  optimized coordinate                      7  automatically set to 
 -1.567542331835210E-002
   Summary of Optimization Cycle: 
   The maximum unscaled step is:    0.05106.
   Scale factor set to:  1.00000.
   Forces are in hartree/bohr and hartree/radian.
   Parameter values are in Angstroms and degrees.
--------------------------------------------------------------------------
  Parameter     dV/dR           Step          Rold            Rnew
--------------------------------------------------------------------------
    R1     -0.0123708522    0.0065463730    1.1910002437    1.1975466168
    R2      0.0037113936   -0.0019639849    1.4750003019    1.4730363170
    A1     -0.0109444547    2.5082842496  147.5320000000  150.0402842496
    R3      0.0026311008   -0.0013923186    1.0860002223    1.0846079037
    A2      0.0012605035   -0.2888861202  118.8100000000  118.5211138798
    D1     -0.0015675423    0.8981355982   74.0010000000   74.8991355982
    Dn1     0.0015675423   -0.8981355982  -74.0010000000  -74.8991355982
--------------------------------------------------------------------------
  Minimum force:  0.001260503 / RMS force:  0.006546749
 Updating structure...
  -1.00000000000000       0.499390980245694       0.285034904388237     
  0.260519074367501       0.878641216785243       0.499390980245694     
  0.260519074367501       0.878641216785243       0.499390980245694     
  0.260519074367501       0.878641216785243       0.499390980245694     
  0.260519074367501       0.878641216785243       0.499390980245694     
   Rotational constants (in cm-1): 
          0.1971528964             0.2407033309             0.7560916024
   Rotational constants (in MHz): 
       5910.4959704358          7216.1053317402         22667.0591701744


 ----------------------------------------------------------------
         Coordinates used in calculation (QCOMP) 
 ----------------------------------------------------------------
 Z-matrix   Atomic            Coordinates (in bohr)
  Symbol    Number           X              Y              Z
 ----------------------------------------------------------------
     O         8         0.00000000    -0.00000000    -2.86773312
     C         6         0.00000000    -0.00000000    -0.60469798
     C         6         1.39012232    -0.00000000     1.80697882
     C         6        -1.39012232     0.00000000     1.80697882
     H         1         2.28532424     1.73868699     2.42056663
     H         1         2.28532424    -1.73868699     2.42056663
     H         1        -2.28532424    -1.73868699     2.42056663
     H         1        -2.28532424     1.73868699     2.42056663
 ----------------------------------------------------------------
 
   Interatomic distance matrix (Angstroms) 
 
                 O             C             C             C             H    
                [ 1]        [ 2]        [ 3]        [ 4]        [ 5]
  O    [ 1]     0.00000
  C    [ 2]     1.19755     0.00000
  C    [ 3]     2.58081     1.47304     0.00000
  C    [ 4]     2.58081     1.47304     1.47124     0.00000
  H    [ 5]     3.18439     2.20724     1.08461     2.17597     0.00000
  H    [ 6]     3.18439     2.20724     1.08461     2.17597     1.84015
  H    [ 7]     3.18439     2.20724     2.17597     1.08461     3.03911
  H    [ 8]     3.18439     2.20724     2.17597     1.08461     2.41868
 
                 H             H             H    
                [ 6]        [ 7]        [ 8]
  H    [ 6]     0.00000
  H    [ 7]     2.41868     0.00000
  H    [ 8]     3.03911     1.84015     0.00000
   Rotational constants (order x, y, z, in cm-1): 
          0.2407033309             0.1971528964             0.7560916024
   Rotational constants (order x, y, z, in MHz): 
       7216.1053317402          5910.4959704358         22667.0591701744
  ECPDATA file not present.   Using default ECPDATA. 
  There are  228 basis functions.
 @CHECKOUT-I, Total execution time (CPU/WALL):         0.15/       0.16 seconds.
--executable xjoda finished with status     0 in        0.27 seconds (walltime).
 --invoking executable--
/home/besselman/CFOUR_18/cfour18/bin/xvmol
 SERIAL VERSION OF MOLECULE STARTED
********************************************************************************
                    INPUT FROM MOL FILE
********************************************************************************
INTGRL        1    0    1    0    0    0    0    0    0                         
         *** CFOUR Program System (Release V0.1) ***                            
cyclopropanone opt singlet CCSD[T]/cc-pCVTZ                                     
    4    2 X  Y       0.10E-08              0    0                              
   9999.00      3.00                                                            
          8.00000000    1    4    1    1    1    1                              
O #1   0.000000000000000  -0.000000000000000  -2.867733120779662                
   12    6                                                                      
   15330.0000000000       5.080000000000000E-004 -1.150000000000000E-004        
  0.000000000000000E+000  0.000000000000000E+000  0.000000000000000E+000        
  0.000000000000000E+000                                                        
   2299.00000000000       3.929000000000000E-003 -8.950000000000000E-004        
  0.000000000000000E+000  0.000000000000000E+000  0.000000000000000E+000        
  0.000000000000000E+000                                                        
   522.400000000000       2.024300000000000E-002 -4.636000000000000E-003        
  0.000000000000000E+000  0.000000000000000E+000  0.000000000000000E+000        
  0.000000000000000E+000                                                        
   147.300000000000       7.918100000000000E-002 -1.872400000000000E-002        
  0.000000000000000E+000  0.000000000000000E+000  0.000000000000000E+000        
  0.000000000000000E+000                                                        
   47.5500000000000       0.230687000000000      -5.846300000000000E-002        
  0.000000000000000E+000  0.000000000000000E+000  0.000000000000000E+000        
  0.000000000000000E+000                                                        
   16.7600000000000       0.433118000000000      -0.136463000000000             
  0.000000000000000E+000  0.000000000000000E+000  0.000000000000000E+000        
  0.000000000000000E+000                                                        
   6.20700000000000       0.350260000000000      -0.175740000000000             
  0.000000000000000E+000  0.000000000000000E+000  0.000000000000000E+000        
  0.000000000000000E+000                                                        
   1.75200000000000       4.272800000000000E-002  0.160934000000000             
   1.00000000000000       0.000000000000000E+000  0.000000000000000E+000        
  0.000000000000000E+000                                                        
  0.688200000000000      -8.154000000000000E-003  0.603418000000000             
  0.000000000000000E+000  0.000000000000000E+000  0.000000000000000E+000        
  0.000000000000000E+000                                                        
  0.238400000000000       2.381000000000000E-003  0.378765000000000             
  0.000000000000000E+000   1.00000000000000       0.000000000000000E+000        
  0.000000000000000E+000                                                        
   7.84500000000000       0.000000000000000E+000  0.000000000000000E+000        
  0.000000000000000E+000  0.000000000000000E+000   1.00000000000000             
  0.000000000000000E+000                                                        
   21.0320000000000       0.000000000000000E+000  0.000000000000000E+000        
  0.000000000000000E+000  0.000000000000000E+000  0.000000000000000E+000        
   1.00000000000000                                                             
    7    5                                                                      
   34.4600000000000       1.592800000000000E-002  0.000000000000000E+000        
  0.000000000000000E+000  0.000000000000000E+000  0.000000000000000E+000        
   7.74900000000000       9.974000000000000E-002  0.000000000000000E+000        
  0.000000000000000E+000  0.000000000000000E+000  0.000000000000000E+000        
   2.28000000000000       0.310492000000000       0.000000000000000E+000        
  0.000000000000000E+000  0.000000000000000E+000  0.000000000000000E+000        
  0.715600000000000       0.491026000000000        1.00000000000000             
  0.000000000000000E+000  0.000000000000000E+000  0.000000000000000E+000        
  0.214000000000000       0.336337000000000       0.000000000000000E+000        
   1.00000000000000       0.000000000000000E+000  0.000000000000000E+000        
   15.1590000000000       0.000000000000000E+000  0.000000000000000E+000        
  0.000000000000000E+000   1.00000000000000       0.000000000000000E+000        
   57.4370000000000       0.000000000000000E+000  0.000000000000000E+000        
  0.000000000000000E+000  0.000000000000000E+000   1.00000000000000             
    3    3                                                                      
   2.31400000000000        1.00000000000000       0.000000000000000E+000        
  0.000000000000000E+000                                                        
  0.645000000000000       0.000000000000000E+000   1.00000000000000             
  0.000000000000000E+000                                                        
   15.8580000000000       0.000000000000000E+000  0.000000000000000E+000        
   1.00000000000000                                                             
    1    1                                                                      
   1.42800000000000        1.00000000000000                                     
          6.00000000    1    4    1    1    1    1                              
C #2   0.000000000000000  -0.000000000000000  -0.604697982439915                
   12    6                                                                      
   8236.00000000000       5.310000000000000E-004 -1.130000000000000E-004        
  0.000000000000000E+000  0.000000000000000E+000  0.000000000000000E+000        
  0.000000000000000E+000                                                        
   1235.00000000000       4.108000000000000E-003 -8.780000000000000E-004        
  0.000000000000000E+000  0.000000000000000E+000  0.000000000000000E+000        
  0.000000000000000E+000                                                        
   280.800000000000       2.108700000000000E-002 -4.540000000000000E-003        
  0.000000000000000E+000  0.000000000000000E+000  0.000000000000000E+000        
  0.000000000000000E+000                                                        
   79.2700000000000       8.185300000000000E-002 -1.813300000000000E-002        
  0.000000000000000E+000  0.000000000000000E+000  0.000000000000000E+000        
  0.000000000000000E+000                                                        
   25.5900000000000       0.234817000000000      -5.576000000000000E-002        
  0.000000000000000E+000  0.000000000000000E+000  0.000000000000000E+000        
  0.000000000000000E+000                                                        
   8.99700000000000       0.434401000000000      -0.126895000000000             
  0.000000000000000E+000  0.000000000000000E+000  0.000000000000000E+000        
  0.000000000000000E+000                                                        
   3.31900000000000       0.346129000000000      -0.170352000000000             
  0.000000000000000E+000  0.000000000000000E+000  0.000000000000000E+000        
  0.000000000000000E+000                                                        
  0.905900000000000       3.937800000000000E-002  0.140382000000000             
   1.00000000000000       0.000000000000000E+000  0.000000000000000E+000        
  0.000000000000000E+000                                                        
  0.364300000000000      -8.983000000000000E-003  0.598684000000000             
  0.000000000000000E+000  0.000000000000000E+000  0.000000000000000E+000        
  0.000000000000000E+000                                                        
  0.128500000000000       2.385000000000000E-003  0.395389000000000             
  0.000000000000000E+000   1.00000000000000       0.000000000000000E+000        
  0.000000000000000E+000                                                        
   4.29200000000000       0.000000000000000E+000  0.000000000000000E+000        
  0.000000000000000E+000  0.000000000000000E+000   1.00000000000000             
  0.000000000000000E+000                                                        
   11.8760000000000       0.000000000000000E+000  0.000000000000000E+000        
  0.000000000000000E+000  0.000000000000000E+000  0.000000000000000E+000        
   1.00000000000000                                                             
    7    5                                                                      
   18.7100000000000       1.403100000000000E-002  0.000000000000000E+000        
  0.000000000000000E+000  0.000000000000000E+000  0.000000000000000E+000        
   4.13300000000000       8.686600000000000E-002  0.000000000000000E+000        
  0.000000000000000E+000  0.000000000000000E+000  0.000000000000000E+000        
   1.20000000000000       0.290216000000000       0.000000000000000E+000        
  0.000000000000000E+000  0.000000000000000E+000  0.000000000000000E+000        
  0.382700000000000       0.501008000000000        1.00000000000000             
  0.000000000000000E+000  0.000000000000000E+000  0.000000000000000E+000        
  0.120900000000000       0.343406000000000       0.000000000000000E+000        
   1.00000000000000       0.000000000000000E+000  0.000000000000000E+000        
   8.77800000000000       0.000000000000000E+000  0.000000000000000E+000        
  0.000000000000000E+000   1.00000000000000       0.000000000000000E+000        
   33.1900000000000       0.000000000000000E+000  0.000000000000000E+000        
  0.000000000000000E+000  0.000000000000000E+000   1.00000000000000             
    3    3                                                                      
   1.09700000000000        1.00000000000000       0.000000000000000E+000        
  0.000000000000000E+000                                                        
  0.318000000000000       0.000000000000000E+000   1.00000000000000             
  0.000000000000000E+000                                                        
   14.8390000000000       0.000000000000000E+000  0.000000000000000E+000        
   1.00000000000000                                                             
    1    1                                                                      
  0.761000000000000        1.00000000000000                                     
          6.00000000    1    4    1    1    1    1                              
C #3   1.390122323344485  -0.000000000000000   1.806978817732888                
   12    6                                                                      
   8236.00000000000       5.310000000000000E-004 -1.130000000000000E-004        
  0.000000000000000E+000  0.000000000000000E+000  0.000000000000000E+000        
  0.000000000000000E+000                                                        
   1235.00000000000       4.108000000000000E-003 -8.780000000000000E-004        
  0.000000000000000E+000  0.000000000000000E+000  0.000000000000000E+000        
  0.000000000000000E+000                                                        
   280.800000000000       2.108700000000000E-002 -4.540000000000000E-003        
  0.000000000000000E+000  0.000000000000000E+000  0.000000000000000E+000        
  0.000000000000000E+000                                                        
   79.2700000000000       8.185300000000000E-002 -1.813300000000000E-002        
  0.000000000000000E+000  0.000000000000000E+000  0.000000000000000E+000        
  0.000000000000000E+000                                                        
   25.5900000000000       0.234817000000000      -5.576000000000000E-002        
  0.000000000000000E+000  0.000000000000000E+000  0.000000000000000E+000        
  0.000000000000000E+000                                                        
   8.99700000000000       0.434401000000000      -0.126895000000000             
  0.000000000000000E+000  0.000000000000000E+000  0.000000000000000E+000        
  0.000000000000000E+000                                                        
   3.31900000000000       0.346129000000000      -0.170352000000000             
  0.000000000000000E+000  0.000000000000000E+000  0.000000000000000E+000        
  0.000000000000000E+000                                                        
  0.905900000000000       3.937800000000000E-002  0.140382000000000             
   1.00000000000000       0.000000000000000E+000  0.000000000000000E+000        
  0.000000000000000E+000                                                        
  0.364300000000000      -8.983000000000000E-003  0.598684000000000             
  0.000000000000000E+000  0.000000000000000E+000  0.000000000000000E+000        
  0.000000000000000E+000                                                        
  0.128500000000000       2.385000000000000E-003  0.395389000000000             
  0.000000000000000E+000   1.00000000000000       0.000000000000000E+000        
  0.000000000000000E+000                                                        
   4.29200000000000       0.000000000000000E+000  0.000000000000000E+000        
  0.000000000000000E+000  0.000000000000000E+000   1.00000000000000             
  0.000000000000000E+000                                                        
   11.8760000000000       0.000000000000000E+000  0.000000000000000E+000        
  0.000000000000000E+000  0.000000000000000E+000  0.000000000000000E+000        
   1.00000000000000                                                             
    7    5                                                                      
   18.7100000000000       1.403100000000000E-002  0.000000000000000E+000        
  0.000000000000000E+000  0.000000000000000E+000  0.000000000000000E+000        
   4.13300000000000       8.686600000000000E-002  0.000000000000000E+000        
  0.000000000000000E+000  0.000000000000000E+000  0.000000000000000E+000        
   1.20000000000000       0.290216000000000       0.000000000000000E+000        
  0.000000000000000E+000  0.000000000000000E+000  0.000000000000000E+000        
  0.382700000000000       0.501008000000000        1.00000000000000             
  0.000000000000000E+000  0.000000000000000E+000  0.000000000000000E+000        
  0.120900000000000       0.343406000000000       0.000000000000000E+000        
   1.00000000000000       0.000000000000000E+000  0.000000000000000E+000        
   8.77800000000000       0.000000000000000E+000  0.000000000000000E+000        
  0.000000000000000E+000   1.00000000000000       0.000000000000000E+000        
   33.1900000000000       0.000000000000000E+000  0.000000000000000E+000        
  0.000000000000000E+000  0.000000000000000E+000   1.00000000000000             
    3    3                                                                      
   1.09700000000000        1.00000000000000       0.000000000000000E+000        
  0.000000000000000E+000                                                        
  0.318000000000000       0.000000000000000E+000   1.00000000000000             
  0.000000000000000E+000                                                        
   14.8390000000000       0.000000000000000E+000  0.000000000000000E+000        
   1.00000000000000                                                             
    1    1                                                                      
  0.761000000000000        1.00000000000000                                     
          1.00000000    1    3    1    1    1                                   
H #4   2.285324242689820   1.738686992549110   2.420566634411862                
    5    3                                                                      
   33.8700000000000       6.068000000000000E-003  0.000000000000000E+000        
  0.000000000000000E+000                                                        
   5.09500000000000       4.530800000000000E-002  0.000000000000000E+000        
  0.000000000000000E+000                                                        
   1.15900000000000       0.202822000000000       0.000000000000000E+000        
  0.000000000000000E+000                                                        
  0.325800000000000       0.503903000000000        1.00000000000000             
  0.000000000000000E+000                                                        
  0.102700000000000       0.383421000000000       0.000000000000000E+000        
   1.00000000000000                                                             
    2    2                                                                      
   1.40700000000000        1.00000000000000       0.000000000000000E+000        
  0.388000000000000       0.000000000000000E+000   1.00000000000000             
    1    1                                                                      
   1.05700000000000        1.00000000000000                                     
FINISH                                                                          
 
********************************************************************************
 ONE- AND TWO-ELECTRON INTEGRALS OVER SYMMETRY-ADAPTED AOS ARE CALCULATED.

  SPHERICAL HARMONICS ARE USED.
  
  INTEGRALS LESS THAN  0.10E-13 ARE NEGLECTED.

  NUCLEAR REPULSION ENERGY :  109.6872446997 A.U.
  @MOLECU-I, ONE ELECTRON INTEGRALS (CPU/WALL):        0.09/       0.09 SECONDS.
  @TWOEL-I,    7200430 INTEGRALS OF SYMMETRY TYPE  I I I I
  @TWOEL-I,   28596765 INTEGRALS OF SYMMETRY TYPE  I J I J
  @TWOEL-I,   15056706 INTEGRALS OF SYMMETRY TYPE  I I J J
  @TWOEL-I,   22758820 INTEGRALS OF SYMMETRY TYPE  I J K L
  @TWOEL-I, TOTAL NUMBER OF 2-E INTEGRALS   73612721.
  @MOLECU-I, TWO ELECTRON INTEGRALS (CPU/WALL):      160.87/       5.31 SECONDS.
 @CHECKOUT-I, Total execution time (CPU/WALL):       161.03/       5.47 seconds.

Running with 32 threads/proc

--executable xvmol finished with status     0 in       10.35 seconds (walltime).
 --invoking executable--
/home/besselman/CFOUR_18/cfour18/bin/xvmol2ja
 @GETMEM-I,  Allocated  183105 MB of main memory.
 @CHECKOUT-I, Total execution time (CPU/WALL):         1.83/       0.36 seconds.
--executable xvmol2ja finished with status     0 in        0.42 seconds (walltime).
 --invoking executable--
/home/besselman/CFOUR_18/cfour18/bin/xvscf
  -------------------------------------------------
  Self-Consistent-Field Program for HF calculations
  -------------------------------------------------
    Integrals from VMOL are used
  There are  228 functions in the AO basis.

  There are 4 irreducible representations.

       Irrep        # of functions
         1                 81
         2                 63
         3                 48
         4                 36


  Parameters for SCF calculation: 
        SCF reference function:  RHF  
  Maximum number of iterations:  150
     Full symmetry point group: C2v 
     Computational point group: C2v 
        Initial density matrix: MOREAD                 
     SCF convergence tolerance: 10**(-10)
  DIIS convergence acceleration:  ON
          Latest start for DIIS:   2
                     DIIS order:  10

     Alpha population by irrep:   8    4    2    1
      Beta population by irrep:   8    4    2    1


 @GETMEM-I,  Allocated      17 MB of main memory.
   Smallest overlap matrix eigenvalues 
     Symmetry    Eigenvalue    
         1      .6993115758D-03              
         2      .8818316704D-03              
         3      .3993228859D-02              
         4      .3605936922D-02              
  --------------------------------------------------------------------
  Iteration         Total Energy            Largest Density Difference
  --------------------------------------------------------------------
       0          -190.816295127606395              0.0000000000D+00
       1          -190.789620070102615              0.6606895935D-01
       2          -190.790227038739374              0.1213767735D-01
       3          -190.790310363586968              0.6906868580D-02
       4          -190.790330816984920              0.3764327186D-02
       5          -190.790333812571646              0.1247420164D-02
       6          -190.790333938091521              0.3350480782D-03
       7          -190.790333953879042              0.1601577835D-03
       8          -190.790333954363632              0.2851842260D-04
       9          -190.790333954396431              0.6908939915D-05
      10          -190.790333954405298              0.3728586895D-05
      11          -190.790333954408766              0.1469902894D-05
      12          -190.790333954409903              0.4288071211D-06
      13          -190.790333954406378              0.9484805163D-07
      14          -190.790333954409107              0.1109016923D-07
      15          -190.790333954409391              0.2565854418D-08
      16          -190.790333954409050              0.4216473143D-09
      17          -190.790333954409277              0.1197550947D-09
   final occupation vector 
     8  4  2  1
     8  4  2  1

  SCF has converged.

 Density matrix saved to file den.dat
 total electron number:   30.0000000000001     
     E(SCF)=      -190.790333954407629              0.2438028252D-10

  Eigenvector printing suppressed.


 
  ORBITAL EIGENVALUES (ALPHA)  (1H = 27.2113834 eV)

       MO #        E(hartree)               E(eV)           FULLSYM    COMPSYM
       ----   --------------------   --------------------   -------   ---------
    1     1         -20.5680510133        -559.6851219135      A1        A1 (1)
    2     2         -11.3493847197        -308.8324589624      A1        A1 (1)
    3     3         -11.2485315030        -306.0881034149      A1        A1 (1)
    4    82         -11.2477824695        -306.0677211786      B1        B1 (2)
    5     4          -1.4021663238         -38.1548854278      A1        A1 (1)
    6     5          -1.1750599413         -31.9750065800      A1        A1 (1)
    7    83          -0.8526678740         -23.2022724318      B1        B1 (2)
    8     6          -0.7657766489         -20.8378419915      A1        A1 (1)
    9   145          -0.6880496689         -18.7227833391      B2        B2 (3)
   10     7          -0.6748109712         -18.3625400590      A1        A1 (1)
   11    84          -0.6073861687         -16.5278179085      B1        B1 (2)
   12   193          -0.5406917691         -14.7129710301      A2        A2 (4)
   13   146          -0.5201780399         -14.1547640806      B2        B2 (3)
   14     8          -0.4923446934         -13.3973802181      A1        A1 (1)
   15    85          -0.3791648850         -10.3176010587      B1        B1 (2)
  +++++++++++++++++++++++++++++++++++++++++++++++++++++++++++++++++++++++++++++
   16   147           0.1182497693           3.2177398086      B2        B2 (3)
   17     9           0.1340395562           3.6474017554      A1        A1 (1)
   18    86           0.1730677658           4.7094133294      B1        B1 (2)
   19   148           0.1930985849           5.2544796284      B2        B2 (3)
   20   194           0.2331672908           6.3448045466      A2        A2 (4)
   21    10           0.2514723311           6.8429100168      A1        A1 (1)
   22    87           0.2879819832           7.8363881574      B1        B1 (2)
   23    11           0.2949224880           8.0252488935      A1        A1 (1)
   24    12           0.3307797400           9.0009743261      A1        A1 (1)
   25    88           0.3636634810           9.8957864112      B1        B1 (2)
   26    89           0.4602499971          12.5240391315      B1        B1 (2)
   27   149           0.4603815896          12.5276199444      B2        B2 (3)
   28   195           0.5003403884          13.6149541382      A2        A2 (4)
   29   150           0.5110845915          13.9073187688      B2        B2 (3)
   30    13           0.5573252381          15.1655907332      A1        A1 (1)
   31    90           0.5625095518          15.3066630809      B1        B1 (2)
   32    14           0.5696735515          15.5016054227      A1        A1 (1)
   33   151           0.5721390443          15.5686948935      B2        B2 (3)
   34    15           0.6161288159          16.7657174334      A1        A1 (1)
   35    91           0.6192968220          16.8519232632      B1        B1 (2)
   36    16           0.6534925837          17.7824372450      A1        A1 (1)
   37   196           0.6683389172          18.1864265169      A2        A2 (4)
   38    92           0.6719836958          18.2856059845      B1        B1 (2)
   39    17           0.7288669473          19.8334779512      A1        A1 (1)
   40   152           0.7830362190          21.3074987700      B2        B2 (3)
   41    93           0.8313596916          22.6224473107      B1        B1 (2)
   42    18           0.8799021323          23.9433542774      A1        A1 (1)
   43   153           0.9320194174          25.3615377026      B2        B2 (3)
   44   197           0.9646339013          26.2490229287      A2        A2 (4)
   45    94           1.0334194734          28.1207735031      B1        B1 (2)
   46    19           1.0425239836          28.3685198204      A1        A1 (1)
   47   198           1.0538098805          28.6756246897      A2        A2 (4)
   48    20           1.0848744515          29.5209346397      A1        A1 (1)
   49   154           1.1555306449          31.4435874087      B2        B2 (3)
   50   199           1.1622909315          31.6275441587      A2        A2 (4)
   51    95           1.1702531807          31.8442079739      B1        B1 (2)
   52    21           1.1741545834          31.9503705386      A1        A1 (1)
   53    96           1.2158105956          33.0838882595      B1        B1 (2)
   54   155           1.2197259558          33.1904306256      B2        B2 (3)
   55    22           1.2532019361          34.1013583599      A1        A1 (1)
   56    23           1.3438059350          36.5668185127      A1        A1 (1)
   57   156           1.3664575293          37.1831997296      B2        B2 (3)
   58    97           1.3672034334          37.2034968121      B1        B1 (2)
   59    24           1.4067759471          38.2803196534      A1        A1 (1)
   60    98           1.4359703854          39.0747407087      B1        B1 (2)
   61   157           1.4653466294          39.8741089459      B2        B2 (3)
   62   200           1.4787042687          40.2375887921      A2        A2 (4)
   63   201           1.5318031859          41.6824837855      A2        A2 (4)
   64   158           1.5498592534          42.1738143606      B2        B2 (3)
   65    25           1.5532345981          42.2656621590      A1        A1 (1)
   66    26           1.5670924893          42.6427545484      A1        A1 (1)
   67    99           1.5779398568          42.9379264247      B1        B1 (2)
   68   100           1.6028535828          43.6158633765      B1        B1 (2)
   69   101           1.6406729894          44.6449817498      B1        B1 (2)
   70   202           1.7333416300          47.1666236583      A2        A2 (4)
   71    27           1.8982567104          51.6541911376      A1        A1 (1)
   72    28           1.9686631487          53.5700477247      A1        A1 (1)
   73   203           2.0397397640          55.5041407542      A2        A2 (4)
   74    29           2.2831358714          62.1272855502      A1        A1 (1)
   75   159           2.3419804710          63.7285285110      B2        B2 (3)
   76   102           2.3642975200          64.3358062883      B1        B1 (2)
   77   160           2.4666962910          67.1222185044      B2        B2 (3)
   78   161           2.4788164833          67.4520257065      B2        B2 (3)
   79    30           2.4845485990          67.6080045042      A1        A1 (1)
   80    31           2.4876871912          67.6934099391      A1        A1 (1)
   81   103           2.5023865559          68.0933999881      B1        B1 (2)
   82   162           2.6241093559          71.4056457678      B2        B2 (3)
   83    32           2.6743923321          72.7739151099      A1        A1 (1)
   84   204           2.7405353426          74.5737579281      A2        A2 (4)
   85   104           2.7683841983          75.3315638183      B1        B1 (2)
   86    33           2.8190301944          76.7097114366      A1        A1 (1)
   87    34           2.9054655787          79.0617378168      A1        A1 (1)
   88   105           2.9098355349          79.1806503701      B1        B1 (2)
   89   205           2.9113056063          79.2206530470      A2        A2 (4)
   90   106           2.9395765209          79.9899437450      B1        B1 (2)
   91   163           3.0078424687          81.8475546235      B2        B2 (3)
   92    35           3.0541975350          83.1089401036      A1        A1 (1)
   93   164           3.0660115381          83.4304154724      B2        B2 (3)
   94   206           3.1036603807          84.4548925621      A2        A2 (4)
   95   107           3.1283781864          85.1274982499      B1        B1 (2)
   96   165           3.1615006426          86.0288061053      B2        B2 (3)
   97    36           3.1737814653          86.3629842797      A1        A1 (1)
   98   108           3.2561795368          88.6051497944      B1        B1 (2)
   99   166           3.2871120992          89.4468676100      B2        B2 (3)
  100    37           3.3006998542          89.8166092214      A1        A1 (1)
  101    38           3.3228992244          90.4206847943      A1        A1 (1)
  102   109           3.3365675377          90.7926185087      B1        B1 (2)
  103   207           3.3466384824          91.0666628466      A2        A2 (4)
  104   167           3.3926788356          92.3194845490      B2        B2 (3)
  105   208           3.4065279021          92.6963368057      A2        A2 (4)
  106   110           3.4490967386          93.8546937383      B1        B1 (2)
  107    39           3.4949515722          95.1024671969      A1        A1 (1)
  108    40           3.5153412111          95.6572974782      A1        A1 (1)
  109   209           3.5166986579          95.6942354812      A2        A2 (4)
  110   111           3.5817858446          97.4653478742      B1        B1 (2)
  111   168           3.5849294607          97.5508900176      B2        B2 (3)
  112   210           3.5895858640          97.6775971926      A2        A2 (4)
  113    41           3.6298772033          98.7739802740      A1        A1 (1)
  114   112           3.6368191758          98.9628809491      B1        B1 (2)
  115   169           3.7393769765         101.7536205843      B2        B2 (3)
  116   170           3.8009812834         103.4299589997      B2        B2 (3)
  117   113           3.8183246313         103.9018954887      B1        B1 (2)
  118   211           3.8752650965         105.4513243180      A2        A2 (4)
  119    42           3.9286486433         106.9039644773      A1        A1 (1)
  120   171           3.9423707293         107.2773614189      B2        B2 (3)
  121   212           4.0046173691         108.9711786006      A2        A2 (4)
  122    43           4.0201812083         109.3946921974      A1        A1 (1)
  123    44           4.0430532672         110.0170725609      A1        A1 (1)
  124   114           4.0492637006         110.1860670440      B1        B1 (2)
  125   213           4.0590046648         110.4511321558      A2        A2 (4)
  126   172           4.1603901215         113.2099706890      B2        B2 (3)
  127   115           4.1779175467         113.6869161767      B1        B1 (2)
  128    45           4.2560956942         115.8142517230      A1        A1 (1)
  129   214           4.2745042207         116.3151731940      A2        A2 (4)
  130    46           4.3078448161         117.2224169185      A1        A1 (1)
  131   116           4.3405528662         118.1124482103      B1        B1 (2)
  132   117           4.4609429328         121.3884284711      B1        B1 (2)
  133   173           4.4730290936         121.7173096245      B2        B2 (3)
  134    47           4.4885946161         122.1408690266      A1        A1 (1)
  135   118           4.5029577781         122.5317105329      B1        B1 (2)
  136    48           4.5060494821         122.6158400766      A1        A1 (1)
  137   174           4.5440514062         123.6499250032      B2        B2 (3)
  138   119           4.6010955064         125.2021738844      B1        B1 (2)
  139   215           4.7476647820         129.1905266365      A2        A2 (4)
  140   175           4.7509521539         129.2799805741      B2        B2 (3)
  141   120           4.8112088283         130.9196480439      B1        B1 (2)
  142   216           4.8350275395         131.5677881278      A2        A2 (4)
  143    49           4.9591871151         134.9463419411      A1        A1 (1)
  144    50           5.0487932854         137.3846497970      A1        A1 (1)
  145   121           5.2014362828         141.5382769207      B1        B1 (2)
  146   176           5.2184227140         142.0005012129      B2        B2 (3)
  147    51           5.2353039357         142.4598626095      A1        A1 (1)
  148    52           5.2522045326         142.9197512310      A1        A1 (1)
  149   217           5.3132878498         144.5819127956      A2        A2 (4)
  150   177           5.3965900772         146.8486816427      B2        B2 (3)
  151   122           5.4390075964         148.0029210205      B1        B1 (2)
  152    53           5.4697030613         148.8381870846      A1        A1 (1)
  153   123           5.4851938251         149.2597121984      B1        B1 (2)
  154   218           5.5277848247         150.4186722178      A2        A2 (4)
  155   124           5.6060931926         152.5495512398      B1        B1 (2)
  156   178           5.6140496866         152.7660584497      B2        B2 (3)
  157   125           5.6660812848         154.1819102150      B1        B1 (2)
  158   179           5.7356001718         156.0736153053      B2        B2 (3)
  159    54           5.7365246651         156.0987720446      A1        A1 (1)
  160   126           5.9366482157         161.5444107081      B1        B1 (2)
  161   219           6.0755926023         165.3252796840      A2        A2 (4)
  162    55           6.1403012769         167.0860922381      A1        A1 (1)
  163   220           6.1609045545         167.6467359236      A2        A2 (4)
  164   180           6.1741945880         168.0083761207      B2        B2 (3)
  165    56           6.1883506252         168.3935814751      A1        A1 (1)
  166   221           6.3943972114         174.0003941324      A2        A2 (4)
  167    57           6.5378170883         177.9030473875      A1        A1 (1)
  168   127           6.6678769709         181.4421567204      B1        B1 (2)
  169    58           6.8610562334         186.6988316972      A1        A1 (1)
  170   222           6.8759552648         187.1042549531      A2        A2 (4)
  171   181           7.0960816100         193.0941973279      B2        B2 (3)
  172   128           7.3571806064         200.1990622231      B1        B1 (2)
  173   182           7.3859055089         200.9807065580      B2        B2 (3)
  174    59           7.4139721027         201.7444374033      A1        A1 (1)
  175   129           7.4967185080         203.9960815631      B1        B1 (2)
  176    60           8.0644732302         219.4454729862      A1        A1 (1)
  177   183          15.4863288629         421.4044321464      B2        B2 (3)
  178   130          15.7717789079         429.1719227641      B1        B1 (2)
  179    61          15.8118384235         430.2619976006      A1        A1 (1)
  180   131          16.1234002454         438.7400257894      B1        B1 (2)
  181   184          16.3876155739         445.9296903921      B2        B2 (3)
  182   223          16.5486851480         450.3126163271      A2        A2 (4)
  183    62          16.5956111361         451.5895373810      A1        A1 (1)
  184   132          16.6856647215         454.0400200198      B1        B1 (2)
  185    63          16.8301416724         457.9714377228      A1        A1 (1)
  186    64          17.1023649355         465.3790093064      A1        A1 (1)
  187    65          17.3594302092         472.3741110292      A1        A1 (1)
  188   133          17.3903102574         473.2143998595      B1        B1 (2)
  189   185          26.2853150017         715.2597843023      B2        B2 (3)
  190   134          26.4012179900         718.4136649526      B1        B1 (2)
  191    66          27.1308483149         738.2679154644      A1        A1 (1)
  192    67          29.4368420916         801.0171962388      A1        A1 (1)
  193    68          41.3927248812        1126.3533067131      A1        A1 (1)
  194   224          41.4082850425        1126.7767202271      A2        A2 (4)
  195   186          41.4855527979        1128.8792827453      B2        B2 (3)
  196   135          41.5053884288        1129.4190377021      B1        B1 (2)
  197    69          41.5119657646        1129.5980161071      A1        A1 (1)
  198   187          41.5576045919        1130.8399117351      B2        B2 (3)
  199   225          41.5651056735        1131.0440265437      A2        A2 (4)
  200    70          41.6813143648        1134.2062257968      A1        A1 (1)
  201   136          41.6950175692        1134.5791089449      B1        B1 (2)
  202    71          41.7139106450        1135.0932156749      A1        A1 (1)
  203   226          41.7488435642        1136.0437887320      A2        A2 (4)
  204   188          41.7507022909        1136.0943672567      B2        B2 (3)
  205   137          41.7732421276        1136.7077073946      B1        B1 (2)
  206   138          41.8159443431        1137.8696937522      B1        B1 (2)
  207    72          41.8401368469        1138.5280052488      A1        A1 (1)
  208    73          43.8575196130        1193.4237811611      A1        A1 (1)
  209   227          43.8607994730        1193.5130306898      A2        A2 (4)
  210   189          43.9807821305        1196.7779247844      B2        B2 (3)
  211   139          44.0257418932        1198.0013421251      B1        B1 (2)
  212    74          44.1657043939        1201.8099153945      A1        A1 (1)
  213   190          81.0931921555        2206.6579428741      B2        B2 (3)
  214   140          81.3016882086        2212.3314089123      B1        B1 (2)
  215    75          81.3572378853        2213.8429924626      A1        A1 (1)
  216   141          81.6093428262        2220.7031166646      B1        B1 (2)
  217   191          81.7579351758        2224.7465200616      B2        B2 (3)
  218   228          81.8847143120        2228.1963557427      A2        A2 (4)
  219    76          82.0117687880        2231.6536838034      A1        A1 (1)
  220   142          82.0935663057        2233.8795074187      B1        B1 (2)
  221    77          82.1711351278        2235.9902623767      A1        A1 (1)
  222    78          86.0248107104        2340.8541061521      A1        A1 (1)
  223    79          86.8349950310        2362.9003423252      A1        A1 (1)
  224   143          86.9249716385        2365.3487302898      B1        B1 (2)
  225   192         138.4096023652        3766.3167562002      B2        B2 (3)
  226   144         138.4912322317        3768.5380177955      B1        B1 (2)
  227    80         139.2255139998        3788.5188405104      A1        A1 (1)
  228    81         149.9891837855        4081.4131858401      A1        A1 (1)


  VSCF finished.

 @CHECKOUT-I, Total execution time (CPU/WALL):       130.21/      10.98 seconds.
--executable xvscf finished with status     0 in       11.04 seconds (walltime).
 --invoking executable--
/home/besselman/CFOUR_18/cfour18/bin/xvtran
 @GETMEM-I,  Allocated  183105 MB of main memory.
  Partial RHF integral transformation
  Transformation of IIII integrals :
  1 pass through the AO integral file was required.
     7200430 AO integrals were read.
     2463532 MO integrals were written to HF2.
  Transformation of IIJJ integrals :
  1 pass through the AO integral file was required.
    15056706 AO integrals were read.
     4197425 MO integrals were written to HF2.
  Transformation of IJIJ integrals :
  1 pass through the AO integral file was required.
    28596765 AO integrals were read.
     8180176 MO integrals were written to HF2.
  Transformation of IJKL integrals :
  1 pass through the AO integral file was required.
    22758820 AO integrals were read.
     5651142 MO integrals were written to HF2.
  Summary of active molecular orbitals: 
------------------------------------------------------------------------
 
  Index      Eigenvalue    Symmetry    Index      Eigenvalue    Symmetry
------------------------------------------------------------------------
     1       -20.5680510        1       115         3.6368192        2
     2       -11.3493847        1       116         3.8183246        2
     3       -11.2485315        1       117         4.0492637        2
     4        -1.4021663        1       118         4.1779175        2
     5        -1.1750599        1       119         4.3405529        2
     6        -0.7657766        1       120         4.4609429        2
     7        -0.6748110        1       121         4.5029578        2
     8        -0.4923447        1       122         4.6010955        2
     9       -11.2477825        2       123         4.8112088        2
    10        -0.8526679        2       124         5.2014363        2
    11        -0.6073862        2       125         5.4390076        2
    12        -0.3791649        2       126         5.4851938        2
    13        -0.6880497        3       127         5.6060932        2
    14        -0.5201780        3       128         5.6660813        2
    15        -0.5406918        4       129         5.9366482        2
    16         0.1340396        1       130         6.6678770        2
    17         0.2514723        1       131         7.3571806        2
    18         0.2949225        1       132         7.4967185        2
    19         0.3307797        1       133        15.7717789        2
    20         0.5573252        1       134        16.1234002        2
    21         0.5696736        1       135        16.6856647        2
    22         0.6161288        1       136        17.3903103        2
    23         0.6534926        1       137        26.4012180        2
    24         0.7288669        1       138        41.5053884        2
    25         0.8799021        1       139        41.6950176        2
    26         1.0425240        1       140        41.7732421        2
    27         1.0848745        1       141        41.8159443        2
    28         1.1741546        1       142        44.0257419        2
    29         1.2532019        1       143        81.3016882        2
    30         1.3438059        1       144        81.6093428        2
    31         1.4067759        1       145        82.0935663        2
    32         1.5532346        1       146        86.9249716        2
    33         1.5670925        1       147       138.4912322        2
    34         1.8982567        1       148         0.1182498        3
    35         1.9686631        1       149         0.1930986        3
    36         2.2831359        1       150         0.4603816        3
    37         2.4845486        1       151         0.5110846        3
    38         2.4876872        1       152         0.5721390        3
    39         2.6743923        1       153         0.7830362        3
    40         2.8190302        1       154         0.9320194        3
    41         2.9054656        1       155         1.1555306        3
    42         3.0541975        1       156         1.2197260        3
    43         3.1737815        1       157         1.3664575        3
    44         3.3006999        1       158         1.4653466        3
    45         3.3228992        1       159         1.5498593        3
    46         3.4949516        1       160         2.3419805        3
    47         3.5153412        1       161         2.4666963        3
    48         3.6298772        1       162         2.4788165        3
    49         3.9286486        1       163         2.6241094        3
    50         4.0201812        1       164         3.0078425        3
    51         4.0430533        1       165         3.0660115        3
    52         4.2560957        1       166         3.1615006        3
    53         4.3078448        1       167         3.2871121        3
    54         4.4885946        1       168         3.3926788        3
    55         4.5060495        1       169         3.5849295        3
    56         4.9591871        1       170         3.7393770        3
    57         5.0487933        1       171         3.8009813        3
    58         5.2353039        1       172         3.9423707        3
    59         5.2522045        1       173         4.1603901        3
    60         5.4697031        1       174         4.4730291        3
    61         5.7365247        1       175         4.5440514        3
    62         6.1403013        1       176         4.7509522        3
    63         6.1883506        1       177         5.2184227        3
    64         6.5378171        1       178         5.3965901        3
    65         6.8610562        1       179         5.6140497        3
    66         7.4139721        1       180         5.7356002        3
    67         8.0644732        1       181         6.1741946        3
    68        15.8118384        1       182         7.0960816        3
    69        16.5956111        1       183         7.3859055        3
    70        16.8301417        1       184        15.4863289        3
    71        17.1023649        1       185        16.3876156        3
    72        17.3594302        1       186        26.2853150        3
    73        27.1308483        1       187        41.4855528        3
    74        29.4368421        1       188        41.5576046        3
    75        41.3927249        1       189        41.7507023        3
    76        41.5119658        1       190        43.9807821        3
    77        41.6813144        1       191        81.0931922        3
    78        41.7139106        1       192        81.7579352        3
    79        41.8401368        1       193       138.4096024        3
    80        43.8575196        1       194         0.2331673        4
    81        44.1657044        1       195         0.5003404        4
    82        81.3572379        1       196         0.6683389        4
    83        82.0117688        1       197         0.9646339        4
    84        82.1711351        1       198         1.0538099        4
    85        86.0248107        1       199         1.1622909        4
    86        86.8349950        1       200         1.4787043        4
    87       139.2255140        1       201         1.5318032        4
    88       149.9891838        1       202         1.7333416        4
    89         0.1730678        2       203         2.0397398        4
    90         0.2879820        2       204         2.7405353        4
    91         0.3636635        2       205         2.9113056        4
    92         0.4602500        2       206         3.1036604        4
    93         0.5625096        2       207         3.3466385        4
    94         0.6192968        2       208         3.4065279        4
    95         0.6719837        2       209         3.5166987        4
    96         0.8313597        2       210         3.5895859        4
    97         1.0334195        2       211         3.8752651        4
    98         1.1702532        2       212         4.0046174        4
    99         1.2158106        2       213         4.0590047        4
   100         1.3672034        2       214         4.2745042        4
   101         1.4359704        2       215         4.7476648        4
   102         1.5779399        2       216         4.8350275        4
   103         1.6028536        2       217         5.3132878        4
   104         1.6406730        2       218         5.5277848        4
   105         2.3642975        2       219         6.0755926        4
   106         2.5023866        2       220         6.1609046        4
   107         2.7683842        2       221         6.3943972        4
   108         2.9098355        2       222         6.8759553        4
   109         2.9395765        2       223        16.5486851        4
   110         3.1283782        2       224        41.4082850        4
   111         3.2561795        2       225        41.5651057        4
   112         3.3365675        2       226        41.7488436        4
   113         3.4490967        2       227        43.8607995        4
   114         3.5817858        2       228        81.8847143        4
------------------------------------------------------------------------
 @CHECKOUT-I, Total execution time (CPU/WALL):        68.18/       8.38 seconds.
--executable xvtran finished with status     0 in        8.41 seconds (walltime).
 --invoking executable--
/home/besselman/CFOUR_18/cfour18/bin/xintprc
 @GETMEM-I,  Allocated  183105 MB of main memory.
  @GMOIAA-I, Processing MO integrals for spin case AA.
  @GMOIAA-I, Generation of integral list completed.
                      TYPE                NUMBER
                      ----               --------
                      PPPP                     0
                      PPPH              18379108
                      PPHH               1305899
                      PHPH                703042
                      PHHH                102010
                      HHHH                  2216

                     TOTAL              20492275

  @FORMT2-I, Second-order MP correlation energies:
            ------------------------------------------------
            E(SCF)                  =   -190.790333954408 a.u.
            E2(AA)                  =     -0.098463838951 a.u.
            E2(AB)                  =     -0.721259569859 a.u.
            E2(TOT)                 =     -0.918187247761 a.u.
            Total MP2 energy        =   -191.708521202168 a.u.
            ------------------------------------------------
   Largest T2 amplitudes for spin case AB:
       _       _                 _       _                 _       _
   i   j   a   b             i   j   a   b             i   j   a   b
-----------------------------------------------------------------------------
[ 14  14 148 148]-0.04954 [ 14  14 149 148]-0.03549 [ 14  14 148 149]-0.03549
[ 14  14 149 149]-0.02745 [  8   8  90  90]-0.01955 [ 13  13 148 148]-0.01924
[ 14  14 153 148]-0.01753 [ 14  14 148 153]-0.01753 [ 15  15 196 196]-0.01719
[ 14  12 148  92]-0.01622 [ 12  14  92 148]-0.01622 [ 12  12  92  92]-0.01569
[ 14   7 148  20] 0.01497 [  7  14  20 148] 0.01497 [  7   7  30  30]-0.01443
-----------------------------------------------------------------------------
   Norm of T2AB vector (  2608603 symmetry allowed elements):  0.4002459154.
-----------------------------------------------------------------------------
 @CHECKOUT-I, Total execution time (CPU/WALL):        15.60/       2.08 seconds.
--executable xintprc finished with status     0 in        2.11 seconds (walltime).
 --invoking executable--
/home/besselman/CFOUR_18/cfour18/bin/xncc
 @GETMEM-I,  Allocated       7 MB of main memory.

Running with 32 threads/proc

Using DIIS to accelerate the convergence of T1 and T2
Using immediate high-order contributions
Damping factor for T3: 0.000000
Damping factor for T4: 0.000000

Using DIIS to accelerate the convergence of L1 and L2
Using immediate high-order contributions
Damping factor for L3: 0.000000
Damping factor for L4: 0.000000

Transposes are coarse-threaded

Memory limit:                178.814 GiB
Minimum memory requirement:    1.381 GiB
Compromise memory amount:      2.185 GiB
Optimal memory requirement:   25.927 GiB

List              Location   Size        Cached Hunks Est. Disk I/O
----------------- ---------- ----------- ------ ----- -------------

           T_DIIS       70:0   99.546 MiB    Yes     -     3.500 GiB
           Z_DIIS       70:1   99.546 MiB    Yes     -     5.833 GiB
          <AI|bj>         18   19.902 MiB    Yes     -   603.305 MiB
          <Ab|Ci>         30  278.904 MiB    Yes     -    35.846 GiB
          <Ab|Ij>         16   19.902 MiB    Yes     -     4.120 GiB
          <Ai|Bj>         25   19.902 MiB    Yes     -   398.041 MiB
          <Aj|bI>         21   19.902 MiB     No     -         0   B
          <Ij|Ka>         10    1.448 MiB    Yes     -   253.430 MiB
          <Ij|Kl>         13  113.070 KiB    Yes     -     1.877 MiB
            D(AB)      160:2   94.930 KiB    Yes     -    15.389 MiB
            D(AI)      160:4    7.398 KiB    Yes     -   858.219 KiB
            D(IA)      160:6    7.398 KiB    Yes     -   251.547 KiB
            D(IJ)      160:0      680   B    Yes     -    88.984 KiB
           D~(AB)      192:0   94.930 KiB    Yes     -   759.438 KiB
           D~(AI)      193:0    7.398 KiB    Yes     -    14.797 KiB
           D~(IJ)      191:0      680   B    Yes     -     5.312 KiB
            F(EA)       92:0   94.930 KiB    Yes     -    15.482 MiB
            F(EM)       93:0    7.398 KiB    Yes     -   702.852 KiB
            F(MI)       91:0      680   B    Yes     -   120.859 KiB
            G(AB)      192:2   94.930 KiB    Yes     -     4.450 MiB
         G(AI,BJ)        123   19.902 MiB     No     -         0   B
         G(AI,bj)        118   19.902 MiB    Yes     -   133.097 MiB
         G(Ab,Ij)        116   19.902 MiB    Yes     -   338.335 MiB
         G(Ai,Bc)        230  278.904 MiB    Yes     -     1.089 GiB
         G(Ai,Bj)        125   19.902 MiB    Yes     -   119.412 MiB
            G(IJ)      191:2      680   B    Yes     -    31.875 KiB
         G(Ij,Ab)        216   19.902 MiB    Yes     -    59.706 MiB
         G(Ij,Ka)        210    1.448 MiB    Yes     -    50.686 MiB
         G(Ij,Kl)        113  113.070 KiB    Yes     -     3.754 MiB
        G~(Ij,Kl)        213  113.070 KiB     No     -         0   B
         H(AI,bj)        256   19.902 MiB    Yes     -   119.412 MiB
         H(Ai,Bj)        258   19.902 MiB    Yes     -   119.412 MiB
       Lambda(AI)      190:0    7.398 KiB    Yes     -     1.134 MiB
    Lambda(Ab,Ij)        146   19.902 MiB    Yes     -     4.626 GiB
            Q(AI)      190:2    7.398 KiB    Yes     -   273.742 KiB
         Q(Ab,Ij)         82   19.902 MiB    Yes     -     1.108 GiB
            T(AI)       90:0    7.398 KiB    Yes     -     2.782 MiB
         T(Ab,Ij)         46   19.902 MiB    Yes     -     6.861 GiB
         T(Rs,Ij)        246   22.909 MiB     No     -         0   B
         W(Mn,Ij)         53  113.070 KiB    Yes     -     5.190 MiB
        W~(Ab,Ej)        130  278.904 MiB    Yes     -     7.354 GiB
        W~(EM,bj)         56   19.902 MiB    Yes     -     1.924 GiB
        W~(Em,Bj)         58   19.902 MiB    Yes     -     1.924 GiB
        W~(Ij,Mb)        110    1.448 MiB    Yes     -    39.101 MiB
       W~~(Ab,Ej)        169  278.904 MiB    Yes     -     4.358 GiB
       W~~(EM,bj)         76   19.902 MiB    Yes     -   159.216 MiB
       W~~(Em,Bj)         78   19.902 MiB    Yes     -   159.216 MiB
       W~~(Ij,Mb)        165    1.448 MiB    Yes     -    23.171 MiB
            Z(AI)       90:2    7.398 KiB    Yes     -     3.035 MiB
         Z(Ab,Ij)         63   19.902 MiB    Yes     -     8.746 GiB
         Z(Rs,Ij)        263   22.909 MiB     No     -         0   B
       T(abc,ijk)          -   12.017 GiB     No     1         0   B
       Z(abc,ijk)          -   12.017 GiB     No     1         0   B

Simulation and memory analysis took 1.442 seconds

MP2 correlation energy:  -0.918187247760868

Non-iterative calculation of MP2 took 1.076 cpu seconds and 0.034 walltime seconds at 6.953 Gflops/sec

Total MP2 energy: -191.708521202168498

Beginning iterative solution of CCSD equations:

It.  Correlation Energy T1 Residual T2 Residual CPU Time (s) Walltime (s)
-------------------------------------------------------------------------
  1  -0.918608341935479 2.21681e-02 3.75068e-03      155.768        5.366
  2  -0.941736087584451 3.51836e-03 9.14094e-03      152.489        5.137
  3  -0.940522628003280 5.77954e-03 1.81406e-03      141.511        4.774
  4  -0.942755727603173 7.01233e-04 1.06462e-03      155.217        5.212
  5  -0.943156652401802 8.73975e-04 4.05748e-04      154.369        5.183

   A    I                     A    I                     A    I                  
-------------------------- -------------------------- -------------------------- 
  16   13 -0.0281166429859   26   15 -0.0120602484238   27    9  0.0098747310728 
  16    9 -0.0245462539719   22   15 -0.0119270729246   31   15  0.0091417874595 
  27   13  0.0168409964331   64   13  0.0117680215952   29   13 -0.0085569904838 
  25   15 -0.0142765215694   19    9 -0.0117182197113   25   11 -0.0085370857725 
  19   13 -0.0138225743644   26   11 -0.0099708307052   31   11  0.0081756830623 

   A    B    I    J                     A    B    I    J                  
------------------------------------ ------------------------------------ 
  16   16   13   13 -0.0609184099530   16   16    9    9 -0.0191018088853 
  19   16   13   13 -0.0428605035202   40   19   13   13 -0.0160161052775 
  16   19   13   13 -0.0428605035202   19   40   13   13 -0.0160161052775 
  19   19   13   13 -0.0321641021983   26   26   15   15 -0.0155635689500 
  22   22   14   14 -0.0223550822029   56   56   10   10 -0.0152456123165 
  40   16   13   13 -0.0213450401135   22   38   14   14  0.0150301699671 
  16   40   13   13 -0.0213450401135   38   22   14   14  0.0150301699671 
  37   37   12   12 -0.0200122240308 

It.  Correlation Energy T1 Residual T2 Residual CPU Time (s) Walltime (s)
-------------------------------------------------------------------------
  6  -0.943170907043327 2.28746e-04 9.06789e-05      141.800        4.804
  7  -0.943174081489675 9.15970e-05 1.38964e-05      136.852        5.916
  8  -0.943175567682898 4.12110e-05 1.09360e-05      138.351        4.697
  9  -0.943172178157589 1.11615e-05 1.79274e-06      128.163        4.371
 10  -0.943173876870107 3.03849e-06 9.54746e-07      138.522        4.718

   A    I                     A    I                     A    I                  
-------------------------- -------------------------- -------------------------- 
  16   13 -0.0287037833077   22   15 -0.0120896061166   26   11 -0.0098837975876 
  16    9 -0.0246453730432   26   15 -0.0119746377747   31   15  0.0092106814987 
  27   13  0.0170326441688   19    9 -0.0117973861970   29   13 -0.0086456699668 
  25   15 -0.0142445238318   64   13  0.0117903391263   25   11 -0.0084713907811 
  19   13 -0.0140767741124   27    9  0.0099024584877   31   11  0.0081513359295 

   A    B    I    J                     A    B    I    J                  
------------------------------------ ------------------------------------ 
  16   16   13   13 -0.0611569184032   16   16    9    9 -0.0190752444885 
  19   16   13   13 -0.0429782951414   40   19   13   13 -0.0160219595542 
  16   19   13   13 -0.0429782951414   19   40   13   13 -0.0160219595542 
  19   19   13   13 -0.0322177273197   26   26   15   15 -0.0155531840258 
  22   22   14   14 -0.0223281683485   56   56   10   10 -0.0152431328589 
  40   16   13   13 -0.0213807524244   22   38   14   14  0.0150120673734 
  16   40   13   13 -0.0213807524244   38   22   14   14  0.0150120673734 
  37   37   12   12 -0.0199984301726 

It.  Correlation Energy T1 Residual T2 Residual CPU Time (s) Walltime (s)
-------------------------------------------------------------------------
 11  -0.943173864391012 1.91729e-06 5.90596e-07      129.627        4.432
 12  -0.943174015562053 5.06707e-07 3.76757e-07      127.479        4.340
 13  -0.943174114212698 3.68782e-07 1.46857e-07      127.302        4.351
 14  -0.943174135996429 7.91836e-08 5.58028e-08      133.048        4.549
 15  -0.943174139965306 4.24351e-08 1.04440e-08      127.891        4.374

   A    I                     A    I                     A    I                  
-------------------------- -------------------------- -------------------------- 
  16   13 -0.0287078179725   22   15 -0.0120879412860   26   11 -0.0098837840600 
  16    9 -0.0246446543515   26   15 -0.0119740414272   31   15  0.0092094375895 
  27   13  0.0170336386711   19    9 -0.0117970218676   29   13 -0.0086462017789 
  25   15 -0.0142432516790   64   13  0.0117904795395   25   11 -0.0084711199333 
  19   13 -0.0140791992016   27    9  0.0099024023316   31   11  0.0081509064803 

   A    B    I    J                     A    B    I    J                  
------------------------------------ ------------------------------------ 
  16   16   13   13 -0.0611584962300   16   16    9    9 -0.0190754203884 
  19   16   13   13 -0.0429793533225   40   19   13   13 -0.0160222047040 
  16   19   13   13 -0.0429793533225   19   40   13   13 -0.0160222047040 
  19   19   13   13 -0.0322184469549   26   26   15   15 -0.0155532975659 
  22   22   14   14 -0.0223285065009   56   56   10   10 -0.0152431619557 
  40   16   13   13 -0.0213811238080   38   22   14   14  0.0150122766100 
  16   40   13   13 -0.0213811238080   22   38   14   14  0.0150122766100 
  37   37   12   12 -0.0199986152550 

It.  Correlation Energy T1 Residual T2 Residual CPU Time (s) Walltime (s)
-------------------------------------------------------------------------
 16  -0.943174140145609 2.10877e-08 6.49886e-09      129.995        4.445
 17  -0.943174139445612 6.18951e-09 9.55878e-10      127.295        4.331
 18  -0.943174139059229 3.01126e-09 5.11225e-10      130.622        4.448
 19  -0.943174138920371 8.36902e-10 2.70598e-10      134.885        4.579

CCSD iterations converged in 19 cycles and 90.132 seconds (4.744 s/it.) at 12.861 Gflops/sec

Total CCSD energy: -191.733508093327998

CCSD[T] correlation energy:  -0.036813692317111
CCSD(T) correlation energy:  -0.035095360054829

Non-iterative calculation of CCSD(T) took 3021.150 cpu seconds and 95.447 walltime seconds at 32.690 Gflops/sec

Total CCSD(T) energy: -191.768603453382838

             _
Formation of H took 2.396 seconds at 64.489 Gflops/sec

Beginning iterative solution of Lambda-CCSD equations:

It.  Correlation Energy L1 Residual L2 Residual CPU Time (s) Walltime (s)
-------------------------------------------------------------------------
  1  -0.992371318355566 1.85489e-02 1.63604e-02      114.376        3.829
  2  -0.983133208914352 9.83492e-03 2.50419e-03      114.173        3.727
  3  -0.983050874414777 1.28148e-03 1.65253e-03      113.715        3.666
  4  -0.983503118269020 5.12789e-04 4.17215e-04      114.330        3.724
  5  -0.983531604809027 1.71020e-04 1.11893e-04      114.091        3.727

   A    I                     A    I                     A    I                  
-------------------------- -------------------------- -------------------------- 
  16   13 -0.0171196067250   25   15 -0.0109964477342   27    9  0.0075567897911 
  16    9 -0.0164004076593   64   13  0.0105285120232   31   15  0.0068517577740 
  22   15 -0.0142577038528   40   13  0.0082469099972   21   14  0.0066587131564 
  27   13  0.0134271972121   67   15  0.0082101551782   48   14  0.0065458120261 
  19    9 -0.0114525943264   26   11 -0.0076605912878   24   14  0.0061634911157 

   A    B    I    J                     A    B    I    J                  
------------------------------------ ------------------------------------ 
  16   16   13   13 -0.0780329629588   37   37   12   12 -0.0209199242908 
  19   16   13   13 -0.0535301198966   26   26   15   15 -0.0188599293176 
  16   19   13   13 -0.0535301198966   16   26   13   15 -0.0179474374382 
  19   19   13   13 -0.0390137600993   26   16   15   13 -0.0179474374382 
  22   22   14   14 -0.0260800342524   16   16   13    9 -0.0174530949179 
  40   16   13   13 -0.0235649648820   16   16    9   13 -0.0174530949179 
  16   40   13   13 -0.0235649648820   40   19   13   13 -0.0174342415041 
  16   16    9    9 -0.0221090636917 

It.  Correlation Energy L1 Residual L2 Residual CPU Time (s) Walltime (s)
-------------------------------------------------------------------------
  6  -0.983515183281118 9.50691e-05 1.61484e-05      114.880        3.762
  7  -0.983527556057056 2.47092e-05 4.40227e-06      112.675        3.691
  8  -0.983523173444851 1.27069e-05 1.99648e-06      112.406        3.695
  9  -0.983523226257085 3.52264e-06 7.42650e-07      113.643        3.713
 10  -0.983523225024903 1.65680e-06 2.52147e-07      118.474        3.869

   A    I                     A    I                     A    I                  
-------------------------- -------------------------- -------------------------- 
  16   13 -0.0172294108464   25   15 -0.0110384279442   27    9  0.0075781379492 
  16    9 -0.0164787523413   64   13  0.0105387136248   31   15  0.0069250656501 
  22   15 -0.0144425589820   40   13  0.0082502619561   21   14  0.0066795033129 
  27   13  0.0134753755958   67   15  0.0082162356701   48   14  0.0065456746506 
  19    9 -0.0114866342577   26   11 -0.0076465543184   24   14  0.0061455708129 

   A    B    I    J                     A    B    I    J                  
------------------------------------ ------------------------------------ 
  16   16   13   13 -0.0780859524323   37   37   12   12 -0.0209178418393 
  19   16   13   13 -0.0535626800149   26   26   15   15 -0.0188597812073 
  16   19   13   13 -0.0535626800149   16   26   13   15 -0.0179490176340 
  19   19   13   13 -0.0390290375937   26   16   15   13 -0.0179490176340 
  22   22   14   14 -0.0260631388300   16   16   13    9 -0.0174511406027 
  40   16   13   13 -0.0235826287755   16   16    9   13 -0.0174511406027 
  16   40   13   13 -0.0235826287755   40   19   13   13 -0.0174413080907 
  16   16    9    9 -0.0221033079892 

It.  Correlation Energy L1 Residual L2 Residual CPU Time (s) Walltime (s)
-------------------------------------------------------------------------
 11  -0.983523216422063 5.18811e-07 1.75608e-07      116.366        3.874
 12  -0.983523246684325 1.72355e-07 5.21828e-08      115.659        3.796
 13  -0.983523266859280 8.05581e-08 3.90050e-08      115.267        3.771
 14  -0.983523265803953 3.14275e-08 8.53868e-09      116.791        3.838
 15  -0.983523267386864 8.93677e-09 2.77803e-09      112.218        3.689

   A    I                     A    I                     A    I                  
-------------------------- -------------------------- -------------------------- 
  16   13 -0.0172294313347   25   15 -0.0110384103611   27    9  0.0075780678231 
  16    9 -0.0164783464439   64   13  0.0105387234568   31   15  0.0069251488309 
  22   15 -0.0144433259724   40   13  0.0082502115751   21   14  0.0066793769113 
  27   13  0.0134752088405   67   15  0.0082162891855   48   14  0.0065457841747 
  19    9 -0.0114866167826   26   11 -0.0076465241478   24   14  0.0061456214441 

   A    B    I    J                     A    B    I    J                  
------------------------------------ ------------------------------------ 
  16   16   13   13 -0.0780861856502   37   37   12   12 -0.0209178560903 
  19   16   13   13 -0.0535628331585   26   26   15   15 -0.0188598519286 
  16   19   13   13 -0.0535628331585   16   26   13   15 -0.0179490345345 
  19   19   13   13 -0.0390291593431   26   16   15   13 -0.0179490345345 
  22   22   14   14 -0.0260631543372   16   16   13    9 -0.0174512501814 
  16   40   13   13 -0.0235826602268   16   16    9   13 -0.0174512501814 
  40   16   13   13 -0.0235826602268   40   19   13   13 -0.0174413227274 
  16   16    9    9 -0.0221033802106 

It.  Correlation Energy L1 Residual L2 Residual CPU Time (s) Walltime (s)
-------------------------------------------------------------------------

Lambda-CCSD iterations converged in 15 cycles and 56.748 seconds (3.783 s/it.) at 15.288 Gflops/sec

 @CHECKOUT-I, Total execution time (CPU/WALL):      7551.47/     251.16 seconds.
norm of D(AI): 0.063166306910757
norm of D(IA): 0.052347403244166
norm of D(AB): 0.060482470272518
norm of D(IJ): 0.084758731653344
E(AB): 0.647853488521338
E(IJ): 0.427703657686606
E(1e): 1.075557146207944
norm of G(Ab,Ij): 0.419055177560825
norm of G(Ij,Ab): 0.471735810179680
E(Ab,Ij): -1.897796914229135
norm of G(Ij,Kl): 0.043815222984106
E(Ij,Kl): 0.155845358447244
norm of G(Ai,Bc): 0.011526937494974
norm of G(Ab,Ci): 0.015664308996306
E(Ab,Ci): -0.071473744360943
norm of G(Ij,Ka): 0.008942763633792
norm of G(Ia,Jk): 0.011343960079657
E(Ia,Jk): -0.017988857119520
norm of G(AI,bj): 0.050344276140789
norm of G(Ai,Bj): 0.034854975507915
E(Ai,Bj): -0.430475944036325
E1: -0.250040608020976
E2: -0.271588038981236
E3: 0.091152702965887
E(tot): -1.186332955090735

Formation of one- and two-particle density
matrices took 2.894 seconds at 61.295 Gflops/sec

--executable xncc finished with status     0 in      251.24 seconds (walltime).
 --invoking executable--
/home/besselman/CFOUR_18/cfour18/bin/xdens
 @GETMEM-I,  Allocated  183105 MB of main memory.
  CCSD(T) density and intermediates are calculated.
  The perturbed orbitals are chosen canonical.
  Direct algorithm used for all contributions involving G(AB,CD).
  local is set to  F
  local is set to  F
  local is set to 4 F
  local is set to  F
  local is set to 5 F
  local is set to 6 F
  local is set to 7 F T
  local5 is set to  F
  local is set to  F
  W(abef) AB contribution =  0.2580976614 a.u.
  W(abef) AB contribution =  0.2742668919 a.u.
  local is set to 12 F
                     1                     1
                     2                     2
                     3                     3
                     4                     4
  processed                7200430  ao basis integrals from 
                  1758  buffers.
  processed               28596765  ao basis integrals from 
                  6982  buffers.
  processed               15056706  ao basis integrals from 
                  3676  buffers.
  processed               22758820  ao basis integrals from 
                  5557  buffers.
 ITERM.tmp does not exsit!
 skip reading
  The iterative expansion of D(ai) converged after  20 iterations.
  local is set to 12 F
  ----------------------------------------------------------------------
                 Natural orbital occupation numbers
  ----------------------------------------------------------------------
  1.99891  1.99818  1.99816  1.99816  1.97962  1.97344  1.96577  1.95879
  1.95815  1.95494  1.95203  1.95125  1.93784  1.93285  1.91566  0.07619
  0.04888  0.03926  0.02853  0.02423  0.02412  0.02164  0.02128  0.02105
  0.01338  0.01333  0.01188  0.01173  0.01091  0.01040  0.01015  0.00996
  0.00928  0.00771  0.00675  0.00635  0.00627  0.00613  0.00611  0.00472
  0.00430  0.00415  0.00387  0.00348  0.00285  0.00239  0.00234  0.00227
  0.00205  0.00199  0.00195  0.00187  0.00182  0.00180  0.00161  0.00141
  0.00138  0.00126  0.00119  0.00113  0.00104  0.00104  0.00098  0.00097
  0.00092  0.00085  0.00084  0.00084  0.00076  0.00076  0.00071  0.00068
  0.00061  0.00060  0.00059  0.00058  0.00056  0.00055  0.00054  0.00054
  0.00048  0.00047  0.00046  0.00044  0.00042  0.00041  0.00040  0.00039
  0.00038  0.00038  0.00037  0.00037  0.00037  0.00036  0.00033  0.00032
  0.00030  0.00030  0.00029  0.00028  0.00027  0.00027  0.00027  0.00026
  0.00024  0.00023  0.00022  0.00021  0.00020  0.00020  0.00020  0.00019
  0.00019  0.00018  0.00018  0.00017  0.00016  0.00016  0.00016  0.00015
  0.00015  0.00015  0.00015  0.00014  0.00013  0.00013  0.00012  0.00012
  0.00012  0.00011  0.00011  0.00011  0.00010  0.00010  0.00009  0.00009
  0.00009  0.00008  0.00008  0.00008  0.00008  0.00007  0.00007  0.00007
  0.00007  0.00007  0.00006  0.00006  0.00006  0.00005  0.00005  0.00005
  0.00005  0.00005  0.00005  0.00004  0.00004  0.00004  0.00004  0.00004
  0.00004  0.00003  0.00003  0.00003  0.00003  0.00003  0.00003  0.00003
  0.00003  0.00002  0.00002  0.00002  0.00002  0.00002  0.00002  0.00002
  0.00002  0.00002  0.00002  0.00001  0.00001  0.00001  0.00001  0.00001
  0.00001  0.00001  0.00001  0.00001  0.00001  0.00001  0.00001  0.00001
  0.00001  0.00001  0.00001  0.00001  0.00001  0.00001  0.00001  0.00001
  0.00001  0.00001  0.00001  0.00001  0.00001  0.00001  0.00001  0.00001
  0.00001  0.00001  0.00001  0.00001  0.00001  0.00001  0.00001  0.00001
  0.00001  0.00001  0.00001  0.00001  0.00001  0.00001  0.00001  0.00001
  0.00000  0.00000  0.00000  0.00000
  Trace of density matrix :  30.0000000000.
  ----------------------------------------------------------------------
  Density calculation successfully completed.
 @CHECKOUT-I, Total execution time (CPU/WALL):       245.34/      49.98 seconds.
--executable xdens finished with status     0 in       50.03 seconds (walltime).
 --invoking executable--
/home/besselman/CFOUR_18/cfour18/bin/xanti
 @GETMEM-I,  Allocated  183105 MB of main memory.
 CCSD(T) MO gammas will be sorted to Mulliken order.
 @CHECKOUT-I, Total execution time (CPU/WALL):       220.89/       8.71 seconds.
--executable xanti finished with status     0 in        8.74 seconds (walltime).
 --invoking executable--
/home/besselman/CFOUR_18/cfour18/bin/xbcktrn
 @GETMEM-I,  Allocated  183105 MB of main memory.
 @CHECKOUT-I, Total execution time (CPU/WALL):       307.83/       9.76 seconds.
--executable xbcktrn finished with status     0 in        9.80 seconds (walltime).
 --invoking executable--
/home/besselman/CFOUR_18/cfour18/bin/xvdint
 @GETMEM-I,  Allocated  183105 MB of main memory.
 One- and two-electron integral derivatives are calculated
 for RHF-CC/MBPT gradients and dipole moments.
 Spherical gaussians are used.

                     Kinetic energy integral gradient
                     --------------------------------

                         O #1 z     1.3203550715
                         C #2 z    -0.6269578366
                         C #3 x    -0.1974873216
                         C #3 z    -0.2026787416
                         H #4 x    -0.7623135073
                         H #4 y    -1.4824059589
                         H #4 z    -0.4907184934


 O #1       0.0000000000            0.0000000000            1.3203550715
 C #2       0.0000000000            0.0000000000           -0.6269578366
 C #3 1    -0.0987436608            0.0000000000           -0.1013393708
 C #3 2     0.0987436608            0.0000000000           -0.1013393708
 H #4 1    -0.1905783768           -0.3706014897           -0.1226796233
 H #4 2     0.1905783768           -0.3706014897           -0.1226796233
 H #4 3    -0.1905783768            0.3706014897           -0.1226796233
 H #4 4     0.1905783768            0.3706014897           -0.1226796233


                   Nuclear attraction integral gradient
                   ------------------------------------

                         O #1 z   -34.0282323862
                         C #2 z     5.4266371600
                         C #3 x    21.5954690101
                         C #3 z    18.8671749367
                         H #4 x    13.5146732082
                         H #4 y    20.7494010110
                         H #4 z     9.7344202895


 O #1       0.0000000000            0.0000000000          -34.0282323862
 C #2       0.0000000000            0.0000000000            5.4266371600
 C #3 1    10.7977345051            0.0000000000            9.4335874683
 C #3 2   -10.7977345051            0.0000000000            9.4335874683
 H #4 1     3.3786683020            5.1873502528            2.4336050724
 H #4 2    -3.3786683020            5.1873502528            2.4336050724
 H #4 3     3.3786683020           -5.1873502528            2.4336050724
 H #4 4    -3.3786683020           -5.1873502528            2.4336050724


                      Reorthonormalization gradient
                      -----------------------------

                         O #1 z     0.6675251410
                         C #2 z    -0.3938326540
                         C #3 x     0.1473696300
                         C #3 z     0.0243430536
                         H #4 x    -0.3994796507
                         H #4 y    -0.7839289107
                         H #4 z    -0.2980355406


 O #1       0.0000000000            0.0000000000            0.6675251410
 C #2       0.0000000000            0.0000000000           -0.3938326540
 C #3 1     0.0736848150            0.0000000000            0.0121715268
 C #3 2    -0.0736848150            0.0000000000            0.0121715268
 H #4 1    -0.0998699127           -0.1959822277           -0.0745088852
 H #4 2     0.0998699127           -0.1959822277           -0.0745088852
 H #4 3    -0.0998699127            0.1959822277           -0.0745088852
 H #4 4     0.0998699127            0.1959822277           -0.0745088852


                Electronic contributions to dipole moment
                -----------------------------------------

                               au             Debye

                    z     -3.68090773     -9.35593586

  Conversion factor used: 1 a.u. =   2.54174691 Debye 


 Evaluation of 1e integral derivatives required    6.26 seconds.
 Evaluation of 2el integral derivatives

                      Two-electron integral gradient
                      ------------------------------

                         O #1 z    18.0240850353
                         C #2 z    -4.0931232038
                         C #3 x    -7.7657536721
                         C #3 z    -8.6910345069
                         H #4 x    -7.2265996276
                         H #4 y   -11.7897754877
                         H #4 z    -5.2399273246


 O #1       0.0000000000            0.0000000000           18.0240850353
 C #2       0.0000000000            0.0000000000           -4.0931232038
 C #3 1    -3.8828768361            0.0000000000           -4.3455172534
 C #3 2     3.8828768361            0.0000000000           -4.3455172534
 H #4 1    -1.8066499069           -2.9474438719           -1.3099818311
 H #4 2     1.8066499069           -2.9474438719           -1.3099818311
 H #4 3    -1.8066499069            2.9474438719           -1.3099818311
 H #4 4     1.8066499069            2.9474438719           -1.3099818311


 Evaluation of 2e integral derivatives required 3206.52 seconds.

                            Molecular gradient
                            ------------------

                         O #1 z     0.0015538263
                         C #2 z    -0.0089752460
                         C #3 x    -0.0992581351
                         C #3 z     0.0008982450
                         H #4 x    -0.0171064070
                         H #4 y     0.0121597321
                         H #4 z     0.0065231746


 O #1       0.0000000000            0.0000000000            0.0015538263
 C #2       0.0000000000            0.0000000000           -0.0089752460
 C #3 1    -0.0496290676            0.0000000000            0.0004491225
 C #3 2     0.0496290676            0.0000000000            0.0004491225
 H #4 1    -0.0042766017            0.0030399330            0.0016307937
 H #4 2     0.0042766017            0.0030399330            0.0016307937
 H #4 3    -0.0042766017           -0.0030399330            0.0016307937
 H #4 4     0.0042766017           -0.0030399330            0.0016307937


  Molecular gradient norm 0.102E+00

                           Total dipole moment
                           -------------------

                               au             Debye

                    z      1.11505176      2.83417937

  Conversion factor used: 1 a.u. =   2.54174691 Debye 


 @CHECKOUT-I, Total execution time (CPU/WALL):      3212.77/     107.90 seconds.
--executable xvdint finished with status     0 in      107.95 seconds (walltime).
 --invoking executable--
/home/besselman/CFOUR_18/cfour18/bin/xjoda
   JODA beginning optimization cycle #  2.
   Retrieving information from last optimization cycle.
                     7                     0
 OriVec is    1.00000000000000      -6.123233995736767E-017
  0.000000000000000E+000                     1
  calling readgh 3                      1                    -1
  gradient from JOBARC 
   0.000000000000000   0.000000000000000   0.001553826347153
   0.000000000000000   0.000000000000000  -0.008975245984518
  -0.049629067564266   0.000000000000000   0.000449122506659
   0.049629067564266   0.000000000000000   0.000449122506659
  -0.004276601747165   0.003039933031674   0.001630793656030
   0.004276601747165   0.003039933031674   0.001630793656030
  -0.004276601747165  -0.003039933031674   0.001630793656030
   0.004276601747165  -0.003039933031674   0.001630793656030
 
                     0
  current gradient vector 
        0.000000000000000        0.000000000000000        0.001553826347153
        0.000000000000000        0.000000000000000       -0.008975245984518
       -0.049629067564266        0.000000000000000        0.000449122506659
        0.049629067564266        0.000000000000000        0.000449122506659
       -0.004276601747165        0.003039933031674        0.001630793656030
       -0.004276601747165       -0.003039933031674        0.001630793656030
        0.004276601747165       -0.003039933031674        0.001630793656030
        0.004276601747165        0.003039933031674        0.001630793656030
   Internal coordinate energy gradients (atomic units): 
                     R                 dV/dR
 [R1   ]    2.263035138339748   -0.001553826347144
 [R2   ]    2.783635224369816   -0.025840828715554
 [A1   ]    2.618696970784094    0.153643094527347
 [R2   ]    2.783635224369816   -0.025840828715554
 [A1   ]    2.618696970784094    0.153643094527347
 [D180 ]    3.141592653589793    0.000000000000000
 [R3   ]    2.049611900637755    0.001199107521840
 [A2   ]    2.068583670334512   -0.003021712169728
 [D1   ]    1.307236523086676    0.009284306854902
 [R3   ]    2.049611900637755    0.001199107521840
 [A2   ]    2.068583670334512   -0.003021712169728
 [Dn1  ]   -1.307236523086676   -0.009284306854902
 [R3   ]    2.049611900637755    0.001199107521840
 [A2   ]    2.068583670334512   -0.003021712169728
 [D1   ]    1.307236523086676    0.009284306854902
 [R3   ]    2.049611900637755    0.001199107521840
 [A2   ]    2.068583670334512   -0.003021712169728
 [Dn1  ]   -1.307236523086676   -0.009284306854902
                     1                    -1                     0 ****
   Hessian from cycle  1 read.
   BFGS update using last two gradients and previous step.
   Optimization cycle  2.  Updating structure with Newton-Raphson step.
  @EFOL-I, Current internal coordinate Hessian written to FCMINT.
   There are   7 independent internal coordinates which will be optimized.
   Hessian matrix in totally symmetric symmetry coordinates: 
              R1        R2        A1        R3        A2   
  R1         0.888914  0.021244  0.013560  0.048461  0.018212
  R2         0.021244  1.091006 -0.562798 -0.013707  0.012769
  A1         0.013560 -0.562798  3.549435  0.020244 -0.097992
  R3         0.048461 -0.013707  0.020244  0.979066 -0.008704
  A2         0.018212  0.012769 -0.097992 -0.008704  0.249793
  D1        -0.010576 -0.032241  0.203192  0.006214 -0.004123
  Dn1        0.010576  0.032241 -0.203192 -0.006214  0.004123
 
              D1        Dn1  
  R1        -0.010576  0.010576
  R2        -0.032241  0.032241
  A1         0.203192 -0.203192
  R3         0.006214 -0.006214
  A2        -0.004123  0.004123
  D1         0.111342 -0.011342
  Dn1       -0.011342  0.111342
   The eigenvectors of the Hessian matrix: 
                   1         2         3         4         5
  R1         0.021349 -0.000000  0.029577  0.892623  0.191783
  R2        -0.002131  0.000000 -0.006245 -0.222767  0.950635
  A1        -0.083844  0.000000 -0.028817 -0.044179  0.206043
  R3        -0.009405  0.000000 -0.012876 -0.386978 -0.129769
  A2        -0.018821  0.000000 -0.998801  0.034671 -0.004845
  D1         0.704297  0.707107 -0.015605 -0.018616  0.009865
  Dn1       -0.704297  0.707107  0.015605  0.018616 -0.009865
 
                   6         7
  R1         0.406332  0.002631
  R2         0.042621 -0.211678
  A1        -0.000000  0.973516
  R3         0.912731  0.008713
  A2        -0.000000 -0.028588
  D1        -0.000000  0.057263
  Dn1        0.000000 -0.057263
   The eigenvalues of the Hessian matrix: 
       0.09830      0.10000      0.24626      0.86308      0.97445      1.00000
       3.69881
   Gradients along Hessian eigenvectors: 
       0.00041     -0.00000     -0.00048     -0.00447      0.00971     -0.00000
       0.22096
   There are  0 negative eigenvalues.
  optimized coordinate                      7  automatically set to 
  4.669025152353660E-003
   Summary of Optimization Cycle: 
   The maximum unscaled step is:    0.04314.
   Scale factor set to:  1.00000.
   Forces are in hartree/bohr and hartree/radian.
   Parameter values are in Angstroms and degrees.
--------------------------------------------------------------------------
  Parameter     dV/dR           Step          Rold            Rnew
--------------------------------------------------------------------------
    R1     -0.0015538263    0.0013364117    1.1975466168    1.1988830285
    R2     -0.0258408287    0.0007544653    1.4730363170    1.4737907822
    A1      0.1536430945   -2.4366106280  150.0402842496  147.6036736216
    R3      0.0011991075   -0.0003223857    1.0846079037    1.0842855180
    A2     -0.0030217122    0.0015141928  118.5211138798  118.5226280726
    D1      0.0092843069   -0.2675154357   74.8991355982   74.6316201626
    Dn1    -0.0092843069    0.2675154357  -74.8991355982  -74.6316201626
--------------------------------------------------------------------------
  Minimum force:  0.001199108 / RMS force:  0.059111672
 Updating structure...
  -1.00000000000000       0.535772658279440       0.307516572663990     
  0.265024016010216       0.878628597736409       0.535772658279440     
  0.265024016010216       0.878628597736409       0.535772658279440     
  0.265024016010216       0.878628597736409       0.535772658279440     
  0.265024016010216       0.878628597736409       0.535772658279440     
   Rotational constants (in cm-1): 
          0.1954432703             0.2475992756             0.6750428039
   Rotational constants (in MHz): 
       5859.2426613945          7422.8405818379         20237.2769796257


 ----------------------------------------------------------------
         Coordinates used in calculation (QCOMP) 
 ----------------------------------------------------------------
 Z-matrix   Atomic            Coordinates (in bohr)
  Symbol    Number           X              Y              Z
 ----------------------------------------------------------------
     O         8        -0.00000000    -0.00000000    -2.83637969
     C         6        -0.00000000    -0.00000000    -0.57081910
     C         6         1.49215951    -0.00000000     1.78078132
     C         6        -1.49215951     0.00000000     1.78078132
     H         1         2.41923240     1.73593644     2.35128330
     H         1         2.41923240    -1.73593644     2.35128330
     H         1        -2.41923240    -1.73593644     2.35128330
     H         1        -2.41923240     1.73593644     2.35128330
 ----------------------------------------------------------------
 
   Interatomic distance matrix (Angstroms) 
 
                 O             C             C             C             H    
                [ 1]        [ 2]        [ 3]        [ 4]        [ 5]
  O    [ 1]     0.00000
  C    [ 2]     1.19888     0.00000
  C    [ 3]     2.56772     1.47379     0.00000
  C    [ 4]     2.56772     1.47379     1.57923     0.00000
  H    [ 5]     3.16526     2.20768     1.08429     2.28455     0.00000
  H    [ 6]     3.16526     2.20768     1.08429     2.28455     1.83724
  H    [ 7]     3.16526     2.20768     2.28455     1.08429     3.15137
  H    [ 8]     3.16526     2.20768     2.28455     1.08429     2.56041
 
                 H             H             H    
                [ 6]        [ 7]        [ 8]
  H    [ 6]     0.00000
  H    [ 7]     2.56041     0.00000
  H    [ 8]     3.15137     1.83724     0.00000
   Rotational constants (order x, y, z, in cm-1): 
          0.2475992756             0.1954432703             0.6750428039
   Rotational constants (order x, y, z, in MHz): 
       7422.8405818379          5859.2426613945         20237.2769796257
  ECPDATA file not present.   Using default ECPDATA. 
  There are  228 basis functions.
 @CHECKOUT-I, Total execution time (CPU/WALL):         0.15/       0.17 seconds.
--executable xjoda finished with status     0 in        0.29 seconds (walltime).
 --invoking executable--
/home/besselman/CFOUR_18/cfour18/bin/xvmol
 SERIAL VERSION OF MOLECULE STARTED
********************************************************************************
                    INPUT FROM MOL FILE
********************************************************************************
INTGRL        1    0    1    0    0    0    0    0    0                         
         *** CFOUR Program System (Release V0.1) ***                            
cyclopropanone opt singlet CCSD[T]/cc-pCVTZ                                     
    4    2 X  Y       0.10E-08              0    0                              
   9999.00      3.00                                                            
          8.00000000    1    4    1    1    1    1                              
O #1  -0.000000000000000  -0.000000000000000  -2.836379692612842                
   12    6                                                                      
   15330.0000000000       5.080000000000000E-004 -1.150000000000000E-004        
  0.000000000000000E+000  0.000000000000000E+000  0.000000000000000E+000        
  0.000000000000000E+000                                                        
   2299.00000000000       3.929000000000000E-003 -8.950000000000000E-004        
  0.000000000000000E+000  0.000000000000000E+000  0.000000000000000E+000        
  0.000000000000000E+000                                                        
   522.400000000000       2.024300000000000E-002 -4.636000000000000E-003        
  0.000000000000000E+000  0.000000000000000E+000  0.000000000000000E+000        
  0.000000000000000E+000                                                        
   147.300000000000       7.918100000000000E-002 -1.872400000000000E-002        
  0.000000000000000E+000  0.000000000000000E+000  0.000000000000000E+000        
  0.000000000000000E+000                                                        
   47.5500000000000       0.230687000000000      -5.846300000000000E-002        
  0.000000000000000E+000  0.000000000000000E+000  0.000000000000000E+000        
  0.000000000000000E+000                                                        
   16.7600000000000       0.433118000000000      -0.136463000000000             
  0.000000000000000E+000  0.000000000000000E+000  0.000000000000000E+000        
  0.000000000000000E+000                                                        
   6.20700000000000       0.350260000000000      -0.175740000000000             
  0.000000000000000E+000  0.000000000000000E+000  0.000000000000000E+000        
  0.000000000000000E+000                                                        
   1.75200000000000       4.272800000000000E-002  0.160934000000000             
   1.00000000000000       0.000000000000000E+000  0.000000000000000E+000        
  0.000000000000000E+000                                                        
  0.688200000000000      -8.154000000000000E-003  0.603418000000000             
  0.000000000000000E+000  0.000000000000000E+000  0.000000000000000E+000        
  0.000000000000000E+000                                                        
  0.238400000000000       2.381000000000000E-003  0.378765000000000             
  0.000000000000000E+000   1.00000000000000       0.000000000000000E+000        
  0.000000000000000E+000                                                        
   7.84500000000000       0.000000000000000E+000  0.000000000000000E+000        
  0.000000000000000E+000  0.000000000000000E+000   1.00000000000000             
  0.000000000000000E+000                                                        
   21.0320000000000       0.000000000000000E+000  0.000000000000000E+000        
  0.000000000000000E+000  0.000000000000000E+000  0.000000000000000E+000        
   1.00000000000000                                                             
    7    5                                                                      
   34.4600000000000       1.592800000000000E-002  0.000000000000000E+000        
  0.000000000000000E+000  0.000000000000000E+000  0.000000000000000E+000        
   7.74900000000000       9.974000000000000E-002  0.000000000000000E+000        
  0.000000000000000E+000  0.000000000000000E+000  0.000000000000000E+000        
   2.28000000000000       0.310492000000000       0.000000000000000E+000        
  0.000000000000000E+000  0.000000000000000E+000  0.000000000000000E+000        
  0.715600000000000       0.491026000000000        1.00000000000000             
  0.000000000000000E+000  0.000000000000000E+000  0.000000000000000E+000        
  0.214000000000000       0.336337000000000       0.000000000000000E+000        
   1.00000000000000       0.000000000000000E+000  0.000000000000000E+000        
   15.1590000000000       0.000000000000000E+000  0.000000000000000E+000        
  0.000000000000000E+000   1.00000000000000       0.000000000000000E+000        
   57.4370000000000       0.000000000000000E+000  0.000000000000000E+000        
  0.000000000000000E+000  0.000000000000000E+000   1.00000000000000             
    3    3                                                                      
   2.31400000000000        1.00000000000000       0.000000000000000E+000        
  0.000000000000000E+000                                                        
  0.645000000000000       0.000000000000000E+000   1.00000000000000             
  0.000000000000000E+000                                                        
   15.8580000000000       0.000000000000000E+000  0.000000000000000E+000        
   1.00000000000000                                                             
    1    1                                                                      
   1.42800000000000        1.00000000000000                                     
          6.00000000    1    4    1    1    1    1                              
C #2  -0.000000000000000  -0.000000000000000  -0.570819102153963                
   12    6                                                                      
   8236.00000000000       5.310000000000000E-004 -1.130000000000000E-004        
  0.000000000000000E+000  0.000000000000000E+000  0.000000000000000E+000        
  0.000000000000000E+000                                                        
   1235.00000000000       4.108000000000000E-003 -8.780000000000000E-004        
  0.000000000000000E+000  0.000000000000000E+000  0.000000000000000E+000        
  0.000000000000000E+000                                                        
   280.800000000000       2.108700000000000E-002 -4.540000000000000E-003        
  0.000000000000000E+000  0.000000000000000E+000  0.000000000000000E+000        
  0.000000000000000E+000                                                        
   79.2700000000000       8.185300000000000E-002 -1.813300000000000E-002        
  0.000000000000000E+000  0.000000000000000E+000  0.000000000000000E+000        
  0.000000000000000E+000                                                        
   25.5900000000000       0.234817000000000      -5.576000000000000E-002        
  0.000000000000000E+000  0.000000000000000E+000  0.000000000000000E+000        
  0.000000000000000E+000                                                        
   8.99700000000000       0.434401000000000      -0.126895000000000             
  0.000000000000000E+000  0.000000000000000E+000  0.000000000000000E+000        
  0.000000000000000E+000                                                        
   3.31900000000000       0.346129000000000      -0.170352000000000             
  0.000000000000000E+000  0.000000000000000E+000  0.000000000000000E+000        
  0.000000000000000E+000                                                        
  0.905900000000000       3.937800000000000E-002  0.140382000000000             
   1.00000000000000       0.000000000000000E+000  0.000000000000000E+000        
  0.000000000000000E+000                                                        
  0.364300000000000      -8.983000000000000E-003  0.598684000000000             
  0.000000000000000E+000  0.000000000000000E+000  0.000000000000000E+000        
  0.000000000000000E+000                                                        
  0.128500000000000       2.385000000000000E-003  0.395389000000000             
  0.000000000000000E+000   1.00000000000000       0.000000000000000E+000        
  0.000000000000000E+000                                                        
   4.29200000000000       0.000000000000000E+000  0.000000000000000E+000        
  0.000000000000000E+000  0.000000000000000E+000   1.00000000000000             
  0.000000000000000E+000                                                        
   11.8760000000000       0.000000000000000E+000  0.000000000000000E+000        
  0.000000000000000E+000  0.000000000000000E+000  0.000000000000000E+000        
   1.00000000000000                                                             
    7    5                                                                      
   18.7100000000000       1.403100000000000E-002  0.000000000000000E+000        
  0.000000000000000E+000  0.000000000000000E+000  0.000000000000000E+000        
   4.13300000000000       8.686600000000000E-002  0.000000000000000E+000        
  0.000000000000000E+000  0.000000000000000E+000  0.000000000000000E+000        
   1.20000000000000       0.290216000000000       0.000000000000000E+000        
  0.000000000000000E+000  0.000000000000000E+000  0.000000000000000E+000        
  0.382700000000000       0.501008000000000        1.00000000000000             
  0.000000000000000E+000  0.000000000000000E+000  0.000000000000000E+000        
  0.120900000000000       0.343406000000000       0.000000000000000E+000        
   1.00000000000000       0.000000000000000E+000  0.000000000000000E+000        
   8.77800000000000       0.000000000000000E+000  0.000000000000000E+000        
  0.000000000000000E+000   1.00000000000000       0.000000000000000E+000        
   33.1900000000000       0.000000000000000E+000  0.000000000000000E+000        
  0.000000000000000E+000  0.000000000000000E+000   1.00000000000000             
    3    3                                                                      
   1.09700000000000        1.00000000000000       0.000000000000000E+000        
  0.000000000000000E+000                                                        
  0.318000000000000       0.000000000000000E+000   1.00000000000000             
  0.000000000000000E+000                                                        
   14.8390000000000       0.000000000000000E+000  0.000000000000000E+000        
   1.00000000000000                                                             
    1    1                                                                      
  0.761000000000000        1.00000000000000                                     
          6.00000000    1    4    1    1    1    1                              
C #3   1.492159512448776  -0.000000000000000   1.780781315455054                
   12    6                                                                      
   8236.00000000000       5.310000000000000E-004 -1.130000000000000E-004        
  0.000000000000000E+000  0.000000000000000E+000  0.000000000000000E+000        
  0.000000000000000E+000                                                        
   1235.00000000000       4.108000000000000E-003 -8.780000000000000E-004        
  0.000000000000000E+000  0.000000000000000E+000  0.000000000000000E+000        
  0.000000000000000E+000                                                        
   280.800000000000       2.108700000000000E-002 -4.540000000000000E-003        
  0.000000000000000E+000  0.000000000000000E+000  0.000000000000000E+000        
  0.000000000000000E+000                                                        
   79.2700000000000       8.185300000000000E-002 -1.813300000000000E-002        
  0.000000000000000E+000  0.000000000000000E+000  0.000000000000000E+000        
  0.000000000000000E+000                                                        
   25.5900000000000       0.234817000000000      -5.576000000000000E-002        
  0.000000000000000E+000  0.000000000000000E+000  0.000000000000000E+000        
  0.000000000000000E+000                                                        
   8.99700000000000       0.434401000000000      -0.126895000000000             
  0.000000000000000E+000  0.000000000000000E+000  0.000000000000000E+000        
  0.000000000000000E+000                                                        
   3.31900000000000       0.346129000000000      -0.170352000000000             
  0.000000000000000E+000  0.000000000000000E+000  0.000000000000000E+000        
  0.000000000000000E+000                                                        
  0.905900000000000       3.937800000000000E-002  0.140382000000000             
   1.00000000000000       0.000000000000000E+000  0.000000000000000E+000        
  0.000000000000000E+000                                                        
  0.364300000000000      -8.983000000000000E-003  0.598684000000000             
  0.000000000000000E+000  0.000000000000000E+000  0.000000000000000E+000        
  0.000000000000000E+000                                                        
  0.128500000000000       2.385000000000000E-003  0.395389000000000             
  0.000000000000000E+000   1.00000000000000       0.000000000000000E+000        
  0.000000000000000E+000                                                        
   4.29200000000000       0.000000000000000E+000  0.000000000000000E+000        
  0.000000000000000E+000  0.000000000000000E+000   1.00000000000000             
  0.000000000000000E+000                                                        
   11.8760000000000       0.000000000000000E+000  0.000000000000000E+000        
  0.000000000000000E+000  0.000000000000000E+000  0.000000000000000E+000        
   1.00000000000000                                                             
    7    5                                                                      
   18.7100000000000       1.403100000000000E-002  0.000000000000000E+000        
  0.000000000000000E+000  0.000000000000000E+000  0.000000000000000E+000        
   4.13300000000000       8.686600000000000E-002  0.000000000000000E+000        
  0.000000000000000E+000  0.000000000000000E+000  0.000000000000000E+000        
   1.20000000000000       0.290216000000000       0.000000000000000E+000        
  0.000000000000000E+000  0.000000000000000E+000  0.000000000000000E+000        
  0.382700000000000       0.501008000000000        1.00000000000000             
  0.000000000000000E+000  0.000000000000000E+000  0.000000000000000E+000        
  0.120900000000000       0.343406000000000       0.000000000000000E+000        
   1.00000000000000       0.000000000000000E+000  0.000000000000000E+000        
   8.77800000000000       0.000000000000000E+000  0.000000000000000E+000        
  0.000000000000000E+000   1.00000000000000       0.000000000000000E+000        
   33.1900000000000       0.000000000000000E+000  0.000000000000000E+000        
  0.000000000000000E+000  0.000000000000000E+000   1.00000000000000             
    3    3                                                                      
   1.09700000000000        1.00000000000000       0.000000000000000E+000        
  0.000000000000000E+000                                                        
  0.318000000000000       0.000000000000000E+000   1.00000000000000             
  0.000000000000000E+000                                                        
   14.8390000000000       0.000000000000000E+000  0.000000000000000E+000        
   1.00000000000000                                                             
    1    1                                                                      
  0.761000000000000        1.00000000000000                                     
          1.00000000    1    3    1    1    1                                   
H #4   2.419232397523794   1.735936442956272   2.351283300016043                
    5    3                                                                      
   33.8700000000000       6.068000000000000E-003  0.000000000000000E+000        
  0.000000000000000E+000                                                        
   5.09500000000000       4.530800000000000E-002  0.000000000000000E+000        
  0.000000000000000E+000                                                        
   1.15900000000000       0.202822000000000       0.000000000000000E+000        
  0.000000000000000E+000                                                        
  0.325800000000000       0.503903000000000        1.00000000000000             
  0.000000000000000E+000                                                        
  0.102700000000000       0.383421000000000       0.000000000000000E+000        
   1.00000000000000                                                             
    2    2                                                                      
   1.40700000000000        1.00000000000000       0.000000000000000E+000        
  0.388000000000000       0.000000000000000E+000   1.00000000000000             
    1    1                                                                      
   1.05700000000000        1.00000000000000                                     
FINISH                                                                          
 
********************************************************************************
 ONE- AND TWO-ELECTRON INTEGRALS OVER SYMMETRY-ADAPTED AOS ARE CALCULATED.

  SPHERICAL HARMONICS ARE USED.
  
  INTEGRALS LESS THAN  0.10E-13 ARE NEGLECTED.

  NUCLEAR REPULSION ENERGY :  108.5866343595 A.U.
  @MOLECU-I, ONE ELECTRON INTEGRALS (CPU/WALL):        0.09/       0.09 SECONDS.
  @TWOEL-I,    7210198 INTEGRALS OF SYMMETRY TYPE  I I I I
  @TWOEL-I,   28655381 INTEGRALS OF SYMMETRY TYPE  I J I J
  @TWOEL-I,   15077511 INTEGRALS OF SYMMETRY TYPE  I I J J
  @TWOEL-I,   22808790 INTEGRALS OF SYMMETRY TYPE  I J K L
  @TWOEL-I, TOTAL NUMBER OF 2-E INTEGRALS   73751880.
  @MOLECU-I, TWO ELECTRON INTEGRALS (CPU/WALL):      159.41/       5.26 SECONDS.
 @CHECKOUT-I, Total execution time (CPU/WALL):       159.57/       5.43 seconds.

Running with 32 threads/proc

--executable xvmol finished with status     0 in       10.29 seconds (walltime).
 --invoking executable--
/home/besselman/CFOUR_18/cfour18/bin/xvmol2ja
 @GETMEM-I,  Allocated  183105 MB of main memory.
 @CHECKOUT-I, Total execution time (CPU/WALL):         1.53/       0.36 seconds.
--executable xvmol2ja finished with status     0 in        0.42 seconds (walltime).
 --invoking executable--
/home/besselman/CFOUR_18/cfour18/bin/xvscf
  -------------------------------------------------
  Self-Consistent-Field Program for HF calculations
  -------------------------------------------------
    Integrals from VMOL are used
  There are  228 functions in the AO basis.

  There are 4 irreducible representations.

       Irrep        # of functions
         1                 81
         2                 63
         3                 48
         4                 36


  Parameters for SCF calculation: 
        SCF reference function:  RHF  
  Maximum number of iterations:  150
     Full symmetry point group: C2v 
     Computational point group: C2v 
        Initial density matrix: MOREAD                 
     SCF convergence tolerance: 10**(-10)
  DIIS convergence acceleration:  ON
          Latest start for DIIS:   2
                     DIIS order:  10

     Alpha population by irrep:   8    4    2    1
      Beta population by irrep:   8    4    2    1


 @GETMEM-I,  Allocated      17 MB of main memory.
   Smallest overlap matrix eigenvalues 
     Symmetry    Eigenvalue    
         1      .7320996838D-03              
         2      .1009954337D-02              
         3      .4074950402D-02              
         4      .3743950936D-02              
  --------------------------------------------------------------------
  Iteration         Total Energy            Largest Density Difference
  --------------------------------------------------------------------
       0          -190.784455058797647              0.0000000000D+00
       1          -190.794633564392456              0.6218225427D-01
       2          -190.795174147466611              0.1177961127D-01
       3          -190.795248666206845              0.8138171817D-02
       4          -190.795268879640304              0.3548980576D-02
       5          -190.795271867195851              0.1184214886D-02
       6          -190.795271973668520              0.2646946142D-03
       7          -190.795271991697547              0.1584398234D-03
       8          -190.795271992894840              0.3922825637D-04
       9          -190.795271992968395              0.1005691715D-04
      10          -190.795271992981412              0.4299440178D-05
      11          -190.795271992980446              0.1851380256D-05
      12          -190.795271992978570              0.5065956821D-06
      13          -190.795271992980787              0.6359683979D-07
      14          -190.795271992982947              0.6288748189D-08
      15          -190.795271992984141              0.2009984401D-08
      16          -190.795271992985050              0.7138634128D-09
      17          -190.795271992984084              0.1497075797D-09
   final occupation vector 
     8  4  2  1
     8  4  2  1

  SCF has converged.

 Density matrix saved to file den.dat
 total electron number:   30.0000000000003     
     E(SCF)=      -190.795271992985221              0.4768280215D-10

  Eigenvector printing suppressed.


 
  ORBITAL EIGENVALUES (ALPHA)  (1H = 27.2113834 eV)

       MO #        E(hartree)               E(eV)           FULLSYM    COMPSYM
       ----   --------------------   --------------------   -------   ---------
    1     1         -20.5662653334        -559.6365310925      A1        A1 (1)
    2     2         -11.3497062484        -308.8412082023      A1        A1 (1)
    3     3         -11.2562850228        -306.2990874144      A1        A1 (1)
    4    82         -11.2558159942        -306.2863244987      B1        B1 (2)
    5     4          -1.4008300480         -38.1185235139      A1        A1 (1)
    6     5          -1.1506268414         -31.3101481327      A1        A1 (1)
    7    83          -0.8654618531         -23.5504143029      B1        B1 (2)
    8     6          -0.7585640354         -20.6415768012      A1        A1 (1)
    9   145          -0.6767672451         -18.4157729802      B2        B2 (3)
   10     7          -0.6713635408         -18.2687307088      A1        A1 (1)
   11    84          -0.6108187555         -16.6212233436      B1        B1 (2)
   12   193          -0.5527938903         -15.0422864912      A2        A2 (4)
   13   146          -0.5171199186         -14.0715483679      B2        B2 (3)
   14     8          -0.4642935950         -12.6340710227      A1        A1 (1)
   15    85          -0.3890442984         -10.5864335642      B1        B1 (2)
  +++++++++++++++++++++++++++++++++++++++++++++++++++++++++++++++++++++++++++++
   16   147           0.1205315326           3.2798297445      B2        B2 (3)
   17     9           0.1345926603           3.6624524827      A1        A1 (1)
   18    86           0.1670916711           4.5467955244      B1        B1 (2)
   19   148           0.1972162992           5.3665283303      B2        B2 (3)
   20   194           0.2281468094           6.2081903009      A2        A2 (4)
   21    10           0.2565842926           6.9820135612      A1        A1 (1)
   22    87           0.2680114764           7.2929630395      B1        B1 (2)
   23    11           0.3023720270           8.2279611564      A1        A1 (1)
   24    12           0.3407048583           9.2710505250      A1        A1 (1)
   25    88           0.3594078740           9.7799854554      B1        B1 (2)
   26   149           0.4586385273          12.4801888095      B2        B2 (3)
   27    89           0.4623749618          12.5818623594      B1        B1 (2)
   28   150           0.4919860857          13.3876220060      B2        B2 (3)
   29   195           0.5101079394          13.8807427156      A2        A2 (4)
   30    13           0.5531616720          15.0522943378      A1        A1 (1)
   31    90           0.5609778647          15.2649837550      B1        B1 (2)
   32    14           0.5706289066          15.5276019566      A1        A1 (1)
   33   151           0.5857524421          15.9391342800      B2        B2 (3)
   34    91           0.5885093196          16.0141527302      B1        B1 (2)
   35    15           0.6176602961          16.8073911283      A1        A1 (1)
   36    16           0.6480459087          17.6342256823      A1        A1 (1)
   37    92           0.6502974169          17.6954923341      B1        B1 (2)
   38   196           0.6553585228          17.8332120279      A2        A2 (4)
   39    17           0.7313395765          19.9007616130      A1        A1 (1)
   40   152           0.7971303881          21.6910206107      B2        B2 (3)
   41    93           0.8212691559          22.3478698757      B1        B1 (2)
   42    18           0.8764391306          23.8491212104      A1        A1 (1)
   43   197           0.9279771692          25.2515425384      A2        A2 (4)
   44   153           0.9378045671          25.5189596304      B2        B2 (3)
   45    94           1.0382813884          28.2530729364      B1        B1 (2)
   46    19           1.0509773814          28.5985484705      A1        A1 (1)
   47   198           1.0510432864          28.6003418354      A2        A2 (4)
   48    20           1.0709695557          29.1425631894      A1        A1 (1)
   49   154           1.1378778317          30.9632299400      B2        B2 (3)
   50   199           1.1644001957          31.6849401558      A2        A2 (4)
   51    95           1.1679574540          31.7817380767      B1        B1 (2)
   52    21           1.1846613339          32.2362737557      A1        A1 (1)
   53    96           1.1909063432          32.4062090989      B1        B1 (2)
   54   155           1.2182666014          33.1507195729      B2        B2 (3)
   55    22           1.2568962193          34.2018849184      A1        A1 (1)
   56   156           1.3347330705          36.3199333185      B2        B2 (3)
   57    97           1.3445358096          36.5866794097      B1        B1 (2)
   58    23           1.3473305196          36.6627273342      A1        A1 (1)
   59    98           1.4097598029          38.3615144995      B1        B1 (2)
   60    24           1.4179593644          38.5846359107      A1        A1 (1)
   61   157           1.4787275114          40.2382212570      B2        B2 (3)
   62   200           1.4788989607          40.2428866287      A2        A2 (4)
   63   201           1.5261148971          41.5276975786      A2        A2 (4)
   64   158           1.5439096402          42.0119171540      B2        B2 (3)
   65    25           1.5490578161          42.1520061438      A1        A1 (1)
   66    26           1.5579842637          42.3949071305      A1        A1 (1)
   67    99           1.5730986874          42.8061915087      B1        B1 (2)
   68   100           1.6075516826          43.7437051711      B1        B1 (2)
   69   101           1.6440846452          44.7378176230      B1        B1 (2)
   70   202           1.7203369567          46.8127485050      A2        A2 (4)
   71    27           1.9096512866          51.9642533206      A1        A1 (1)
   72    28           1.9645255144          53.4574569722      A1        A1 (1)
   73   203           2.0464601214          55.6870109755      A2        A2 (4)
   74    29           2.2779354494          61.9857748751      A1        A1 (1)
   75   159           2.3436202148          63.7731482097      B2        B2 (3)
   76   102           2.3444440105          63.7955648299      B1        B1 (2)
   77   160           2.4517102576          66.7144278064      B2        B2 (3)
   78    30           2.4573100069          66.8668047312      A1        A1 (1)
   79    31           2.4832561435          67.5728350017      A1        A1 (1)
   80   161           2.5010141810          68.0560557673      B2        B2 (3)
   81   103           2.5067812621          68.2129860235      B1        B1 (2)
   82   162           2.6058916357          70.9099163992      B2        B2 (3)
   83    32           2.6535476047          72.2067012419      A1        A1 (1)
   84   204           2.7176675829          73.9514945525      A2        A2 (4)
   85   104           2.7472316031          74.7559724412      B1        B1 (2)
   86    33           2.7733436475          75.4665172919      A1        A1 (1)
   87   105           2.8722541410          78.1580086543      B1        B1 (2)
   88   205           2.8868647982          78.5555848478      A2        A2 (4)
   89    34           2.9229160926          79.5365904410      A1        A1 (1)
   90   106           2.9528825033          80.3520179321      B1        B1 (2)
   91   163           2.9913438865          81.3986053773      B2        B2 (3)
   92    35           3.0316283651          82.4948017684      A1        A1 (1)
   93   164           3.0529485102          83.0749524124      B2        B2 (3)
   94   206           3.0805626909          83.8263724687      A2        A2 (4)
   95   107           3.1157388077          84.7835632713      B1        B1 (2)
   96   165           3.1694059768          86.2439211860      B2        B2 (3)
   97    36           3.1978387791          87.0176170690      A1        A1 (1)
   98   108           3.2502238354          88.4430869220      B1        B1 (2)
   99   166           3.2803663616          89.2633067576      B2        B2 (3)
  100    37           3.2957500636          89.6819185721      A1        A1 (1)
  101   207           3.3039067570          89.9038734830      A2        A2 (4)
  102   109           3.3332905828          90.7034480328      B1        B1 (2)
  103    38           3.3347895156          90.7442360685      A1        A1 (1)
  104   208           3.4119932968          92.8450577565      A2        A2 (4)
  105   167           3.4147312284          92.9195606650      B2        B2 (3)
  106    39           3.4389874531          93.5796060945      A1        A1 (1)
  107   110           3.4482558417          93.8318117694      B1        B1 (2)
  108   209           3.5243981432          95.9037491282      A2        A2 (4)
  109    40           3.5295801396          96.0447584191      A1        A1 (1)
  110   111           3.5502440044          96.6070507669      B1        B1 (2)
  111   168           3.5530834218          96.6843152422      B2        B2 (3)
  112   112           3.5826541594          97.4889759222      B1        B1 (2)
  113   210           3.6022681736          98.0227003812      A2        A2 (4)
  114    41           3.6249268230          98.6392735786      A1        A1 (1)
  115   169           3.7300967925         101.5010939396      B2        B2 (3)
  116   170           3.7818463947         102.9092722061      B2        B2 (3)
  117   113           3.8002431291         103.4098728001      B1        B1 (2)
  118   211           3.8459586432         104.6538551796      A2        A2 (4)
  119    42           3.9382415504         107.1650007489      A1        A1 (1)
  120   171           3.9408397550         107.2357014904      B2        B2 (3)
  121   212           3.9666121760         107.9370047211      A2        A2 (4)
  122    43           3.9877502014         108.5121996327      A1        A1 (1)
  123    44           4.0090923348         109.0929486092      A1        A1 (1)
  124   114           4.0614875826         110.5186957833      B1        B1 (2)
  125   213           4.0615644320         110.5207869634      A2        A2 (4)
  126   115           4.1635075822         113.2948011082      B1        B1 (2)
  127   172           4.1695710107         113.4597953865      B2        B2 (3)
  128   214           4.1883441507         113.9706384954      A2        A2 (4)
  129    45           4.2083761097         114.5157358132      A1        A1 (1)
  130   116           4.3064647873         117.1848644259      B1        B1 (2)
  131    46           4.3185069581         117.5125485515      A1        A1 (1)
  132   117           4.3826950704         119.2591958871      B1        B1 (2)
  133   173           4.4197611285         120.2678146054      B2        B2 (3)
  134    47           4.4506465220         121.1082488874      A1        A1 (1)
  135    48           4.4643854463         121.4821040244      A1        A1 (1)
  136   118           4.4732997149         121.7246736062      B1        B1 (2)
  137   174           4.5312540045         123.3016900001      B2        B2 (3)
  138   119           4.5536300945         123.9105743643      B1        B1 (2)
  139   215           4.6969941652         127.8117090577      A2        A2 (4)
  140   175           4.7443677246         129.1008091460      B2        B2 (3)
  141   216           4.7782416526         130.0225655870      A2        A2 (4)
  142   120           4.7974900164         130.5463401931      B1        B1 (2)
  143    49           4.9390218587         134.3976174183      A1        A1 (1)
  144    50           5.0490430551         137.3914463744      A1        A1 (1)
  145   121           5.1642160684         140.5254633983      B1        B1 (2)
  146   176           5.2001965171         141.5045411830      B2        B2 (3)
  147    51           5.2571781285         143.0550896578      A1        A1 (1)
  148    52           5.2601773885         143.1367036707      A1        A1 (1)
  149   122           5.2605377216         143.1465088313      B1        B1 (2)
  150   217           5.2793286377         143.6578356540      A2        A2 (4)
  151   177           5.3648302894         145.9844538808      B2        B2 (3)
  152   123           5.4723950461         148.9114397159      B1        B1 (2)
  153    53           5.4769029435         149.0341058393      A1        A1 (1)
  154   218           5.5024771743         149.7300160398      A2        A2 (4)
  155   124           5.5255946493         150.3590745164      B1        B1 (2)
  156   178           5.6143262670         152.7735845846      B2        B2 (3)
  157   125           5.6334190926         153.2931267810      B1        B1 (2)
  158    54           5.6939875105         154.9412772228      A1        A1 (1)
  159   179           5.7475654201         156.3992062624      B2        B2 (3)
  160   126           5.8552509373         159.3294781571      B1        B1 (2)
  161   219           6.0243003371         163.9295461883      A2        A2 (4)
  162    55           6.1384339814         167.0352805437      A1        A1 (1)
  163   220           6.1517235724         167.3969087002      A2        A2 (4)
  164   180           6.1534593803         167.4441424332      B2        B2 (3)
  165    56           6.1861335598         168.3332520586      A1        A1 (1)
  166   221           6.3756446288         173.4901104171      A2        A2 (4)
  167    57           6.5386755567         177.9264075023      A1        A1 (1)
  168   127           6.6258158798         180.2976162442      B1        B1 (2)
  169    58           6.8649379842         186.8044595058      A1        A1 (1)
  170   222           6.8785810396         187.1757059168      A2        A2 (4)
  171   181           7.0624078157         192.1778867999      B2        B2 (3)
  172   128           7.3453399073         199.8768604210      B1        B1 (2)
  173   182           7.3799053075         200.8174327788      B2        B2 (3)
  174    59           7.4028701567         201.4423380939      A1        A1 (1)
  175   129           7.4946664335         203.9402417777      B1        B1 (2)
  176    60           8.0366615920         218.6886798350      A1        A1 (1)
  177   183          15.4886333430         421.4671402374      B2        B2 (3)
  178    61          15.7051090271         427.3577430760      A1        A1 (1)
  179   130          15.8108770344         430.2358368726      B1        B1 (2)
  180   131          16.0882949493         437.7847621186      B1        B1 (2)
  181   184          16.3937390445         446.0963184992      B2        B2 (3)
  182   223          16.4872203734         448.6400747821      A2        A2 (4)
  183    62          16.5786975025         451.1292940126      A1        A1 (1)
  184   132          16.7114551414         454.7418130249      B1        B1 (2)
  185    63          16.8080287365         457.3697141466      A1        A1 (1)
  186    64          16.8880066029         459.5460225325      A1        A1 (1)
  187    65          17.2742341225         470.0558076484      A1        A1 (1)
  188   133          17.4504026775         474.8495977424      B1        B1 (2)
  189   185          26.2801330689         715.1187767399      B2        B2 (3)
  190   134          26.4063090727         718.5522003566      B1        B1 (2)
  191    66          27.1319587886         738.2981329894      A1        A1 (1)
  192    67          29.4319938066         800.8852676985      A1        A1 (1)
  193    68          41.3960025987        1126.4424979414      A1        A1 (1)
  194   224          41.4102287213        1126.8296104171      A2        A2 (4)
  195   186          41.4840348004        1128.8379759319      B2        B2 (3)
  196   135          41.4955856505        1129.1522905421      B1        B1 (2)
  197    69          41.5283712859        1130.0444330373      A1        A1 (1)
  198   187          41.5485077959        1130.5923753311      B2        B2 (3)
  199   225          41.5524687012        1130.7001570448      A2        A2 (4)
  200   136          41.6598599362        1133.6224211147      B1        B1 (2)
  201    70          41.6825631794        1134.2402077695      A1        A1 (1)
  202   137          41.6901687999        1134.4471672259      B1        B1 (2)
  203    71          41.7089816415        1134.9590906715      A1        A1 (1)
  204   226          41.7345229797        1135.6541058167      A2        A2 (4)
  205   188          41.7453166008        1135.9478151787      B2        B2 (3)
  206   138          41.7681573929        1136.5693447304      B1        B1 (2)
  207    72          41.8355282611        1138.4025992552      A1        A1 (1)
  208    73          43.8600647182        1193.4930369960      A1        A1 (1)
  209   227          43.8629665065        1193.5719986700      A2        A2 (4)
  210   189          43.9807000828        1196.7756921546      B2        B2 (3)
  211   139          44.0276371238        1198.0529139718      B1        B1 (2)
  212    74          44.1612640222        1201.6890867360      A1        A1 (1)
  213   190          81.0954731948        2206.7200131078      B2        B2 (3)
  214    75          81.2750574584        2211.6067493582      A1        A1 (1)
  215   140          81.3285882737        2213.0633968951      B1        B1 (2)
  216   141          81.5783174375        2219.8588729198      B1        B1 (2)
  217   191          81.7583799729        2224.7586236048      B2        B2 (3)
  218   228          81.8342113892        2226.8221013475      A2        A2 (4)
  219    76          81.9578478973        2230.1864217717      A1        A1 (1)
  220    77          82.0641418944        2233.0788284814      A1        A1 (1)
  221   142          82.1659035391        2235.8479036101      B1        B1 (2)
  222    78          85.9537817689        2338.9213103937      A1        A1 (1)
  223    79          86.7579229087        2360.8031032565      A1        A1 (1)
  224   143          86.8319869024        2362.8184869846      B1        B1 (2)
  225   192         138.4065964056        3766.2349598809      B2        B2 (3)
  226   144         138.4955810929        3768.6563563256      B1        B1 (2)
  227    80         139.2260082675        3788.5322902177      A1        A1 (1)
  228    81         149.9805955622        4081.1794884025      A1        A1 (1)


  VSCF finished.

 @CHECKOUT-I, Total execution time (CPU/WALL):       128.26/      11.38 seconds.
--executable xvscf finished with status     0 in       11.43 seconds (walltime).
 --invoking executable--
/home/besselman/CFOUR_18/cfour18/bin/xvtran
 @GETMEM-I,  Allocated  183105 MB of main memory.
  Partial RHF integral transformation
  Transformation of IIII integrals :
  1 pass through the AO integral file was required.
     7210198 AO integrals were read.
     2463532 MO integrals were written to HF2.
  Transformation of IIJJ integrals :
  1 pass through the AO integral file was required.
    15077511 AO integrals were read.
     4197425 MO integrals were written to HF2.
  Transformation of IJIJ integrals :
  1 pass through the AO integral file was required.
    28655381 AO integrals were read.
     8180176 MO integrals were written to HF2.
  Transformation of IJKL integrals :
  1 pass through the AO integral file was required.
    22808790 AO integrals were read.
     5651142 MO integrals were written to HF2.
  Summary of active molecular orbitals: 
------------------------------------------------------------------------
 
  Index      Eigenvalue    Symmetry    Index      Eigenvalue    Symmetry
------------------------------------------------------------------------
     1       -20.5662653        1       115         3.5826542        2
     2       -11.3497062        1       116         3.8002431        2
     3       -11.2562850        1       117         4.0614876        2
     4        -1.4008300        1       118         4.1635076        2
     5        -1.1506268        1       119         4.3064648        2
     6        -0.7585640        1       120         4.3826951        2
     7        -0.6713635        1       121         4.4732997        2
     8        -0.4642936        1       122         4.5536301        2
     9       -11.2558160        2       123         4.7974900        2
    10        -0.8654619        2       124         5.1642161        2
    11        -0.6108188        2       125         5.2605377        2
    12        -0.3890443        2       126         5.4723950        2
    13        -0.6767672        3       127         5.5255946        2
    14        -0.5171199        3       128         5.6334191        2
    15        -0.5527939        4       129         5.8552509        2
    16         0.1345927        1       130         6.6258159        2
    17         0.2565843        1       131         7.3453399        2
    18         0.3023720        1       132         7.4946664        2
    19         0.3407049        1       133        15.8108770        2
    20         0.5531617        1       134        16.0882949        2
    21         0.5706289        1       135        16.7114551        2
    22         0.6176603        1       136        17.4504027        2
    23         0.6480459        1       137        26.4063091        2
    24         0.7313396        1       138        41.4955857        2
    25         0.8764391        1       139        41.6598599        2
    26         1.0509774        1       140        41.6901688        2
    27         1.0709696        1       141        41.7681574        2
    28         1.1846613        1       142        44.0276371        2
    29         1.2568962        1       143        81.3285883        2
    30         1.3473305        1       144        81.5783174        2
    31         1.4179594        1       145        82.1659035        2
    32         1.5490578        1       146        86.8319869        2
    33         1.5579843        1       147       138.4955811        2
    34         1.9096513        1       148         0.1205315        3
    35         1.9645255        1       149         0.1972163        3
    36         2.2779354        1       150         0.4586385        3
    37         2.4573100        1       151         0.4919861        3
    38         2.4832561        1       152         0.5857524        3
    39         2.6535476        1       153         0.7971304        3
    40         2.7733436        1       154         0.9378046        3
    41         2.9229161        1       155         1.1378778        3
    42         3.0316284        1       156         1.2182666        3
    43         3.1978388        1       157         1.3347331        3
    44         3.2957501        1       158         1.4787275        3
    45         3.3347895        1       159         1.5439096        3
    46         3.4389875        1       160         2.3436202        3
    47         3.5295801        1       161         2.4517103        3
    48         3.6249268        1       162         2.5010142        3
    49         3.9382416        1       163         2.6058916        3
    50         3.9877502        1       164         2.9913439        3
    51         4.0090923        1       165         3.0529485        3
    52         4.2083761        1       166         3.1694060        3
    53         4.3185070        1       167         3.2803664        3
    54         4.4506465        1       168         3.4147312        3
    55         4.4643854        1       169         3.5530834        3
    56         4.9390219        1       170         3.7300968        3
    57         5.0490431        1       171         3.7818464        3
    58         5.2571781        1       172         3.9408398        3
    59         5.2601774        1       173         4.1695710        3
    60         5.4769029        1       174         4.4197611        3
    61         5.6939875        1       175         4.5312540        3
    62         6.1384340        1       176         4.7443677        3
    63         6.1861336        1       177         5.2001965        3
    64         6.5386756        1       178         5.3648303        3
    65         6.8649380        1       179         5.6143263        3
    66         7.4028702        1       180         5.7475654        3
    67         8.0366616        1       181         6.1534594        3
    68        15.7051090        1       182         7.0624078        3
    69        16.5786975        1       183         7.3799053        3
    70        16.8080287        1       184        15.4886333        3
    71        16.8880066        1       185        16.3937390        3
    72        17.2742341        1       186        26.2801331        3
    73        27.1319588        1       187        41.4840348        3
    74        29.4319938        1       188        41.5485078        3
    75        41.3960026        1       189        41.7453166        3
    76        41.5283713        1       190        43.9807001        3
    77        41.6825632        1       191        81.0954732        3
    78        41.7089816        1       192        81.7583800        3
    79        41.8355283        1       193       138.4065964        3
    80        43.8600647        1       194         0.2281468        4
    81        44.1612640        1       195         0.5101079        4
    82        81.2750575        1       196         0.6553585        4
    83        81.9578479        1       197         0.9279772        4
    84        82.0641419        1       198         1.0510433        4
    85        85.9537818        1       199         1.1644002        4
    86        86.7579229        1       200         1.4788990        4
    87       139.2260083        1       201         1.5261149        4
    88       149.9805956        1       202         1.7203370        4
    89         0.1670917        2       203         2.0464601        4
    90         0.2680115        2       204         2.7176676        4
    91         0.3594079        2       205         2.8868648        4
    92         0.4623750        2       206         3.0805627        4
    93         0.5609779        2       207         3.3039068        4
    94         0.5885093        2       208         3.4119933        4
    95         0.6502974        2       209         3.5243981        4
    96         0.8212692        2       210         3.6022682        4
    97         1.0382814        2       211         3.8459586        4
    98         1.1679575        2       212         3.9666122        4
    99         1.1909063        2       213         4.0615644        4
   100         1.3445358        2       214         4.1883442        4
   101         1.4097598        2       215         4.6969942        4
   102         1.5730987        2       216         4.7782417        4
   103         1.6075517        2       217         5.2793286        4
   104         1.6440846        2       218         5.5024772        4
   105         2.3444440        2       219         6.0243003        4
   106         2.5067813        2       220         6.1517236        4
   107         2.7472316        2       221         6.3756446        4
   108         2.8722541        2       222         6.8785810        4
   109         2.9528825        2       223        16.4872204        4
   110         3.1157388        2       224        41.4102287        4
   111         3.2502238        2       225        41.5524687        4
   112         3.3332906        2       226        41.7345230        4
   113         3.4482558        2       227        43.8629665        4
   114         3.5502440        2       228        81.8342114        4
------------------------------------------------------------------------
 @CHECKOUT-I, Total execution time (CPU/WALL):        71.05/       8.77 seconds.
--executable xvtran finished with status     0 in        8.80 seconds (walltime).
 --invoking executable--
/home/besselman/CFOUR_18/cfour18/bin/xintprc
 @GETMEM-I,  Allocated  183105 MB of main memory.
  @GMOIAA-I, Processing MO integrals for spin case AA.
  @GMOIAA-I, Generation of integral list completed.
                      TYPE                NUMBER
                      ----               --------
                      PPPP                     0
                      PPPH              18379108
                      PPHH               1305899
                      PHPH                703042
                      PHHH                102010
                      HHHH                  2216

                     TOTAL              20492275

  @FORMT2-I, Second-order MP correlation energies:
            ------------------------------------------------
            E(SCF)                  =   -190.795271992985 a.u.
            E2(AA)                  =     -0.098338925526 a.u.
            E2(AB)                  =     -0.721972020272 a.u.
            E2(TOT)                 =     -0.918649871324 a.u.
            Total MP2 energy        =   -191.713921864310 a.u.
            ------------------------------------------------
   Largest T2 amplitudes for spin case AB:
       _       _                 _       _                 _       _
   i   j   a   b             i   j   a   b             i   j   a   b
-----------------------------------------------------------------------------
[ 14  14 148 148]-0.05126 [ 14  14 149 148]-0.03428 [ 14  14 148 149]-0.03428
[  8   8  90  90]-0.02732 [ 14  14 149 149]-0.02502 [ 13  13 148 148]-0.02029
[ 14  14 153 148]-0.01761 [ 14  14 148 153]-0.01761 [  8   8  93  90] 0.01747
[  8   8  90  93] 0.01747 [ 15  15 196 196]-0.01703 [ 14  12 148  92]-0.01606
[ 12  14  92 148]-0.01606 [  8   8  93  93]-0.01534 [ 14  13 148 148]-0.01486
-----------------------------------------------------------------------------
   Norm of T2AB vector (  2608603 symmetry allowed elements):  0.4028145451.
-----------------------------------------------------------------------------
 @CHECKOUT-I, Total execution time (CPU/WALL):        15.95/       2.08 seconds.
--executable xintprc finished with status     0 in        2.12 seconds (walltime).
 --invoking executable--
/home/besselman/CFOUR_18/cfour18/bin/xncc
 @GETMEM-I,  Allocated       7 MB of main memory.

Running with 32 threads/proc

Using DIIS to accelerate the convergence of T1 and T2
Using immediate high-order contributions
Damping factor for T3: 0.000000
Damping factor for T4: 0.000000

Using DIIS to accelerate the convergence of L1 and L2
Using immediate high-order contributions
Damping factor for L3: 0.000000
Damping factor for L4: 0.000000

Transposes are coarse-threaded

Memory limit:                178.814 GiB
Minimum memory requirement:    1.381 GiB
Compromise memory amount:      2.185 GiB
Optimal memory requirement:   25.927 GiB

List              Location   Size        Cached Hunks Est. Disk I/O
----------------- ---------- ----------- ------ ----- -------------

           T_DIIS       70:0   99.546 MiB    Yes     -     3.500 GiB
           Z_DIIS       70:1   99.546 MiB    Yes     -     5.833 GiB
          <AI|bj>         18   19.902 MiB    Yes     -   603.305 MiB
          <Ab|Ci>         30  278.904 MiB    Yes     -    35.846 GiB
          <Ab|Ij>         16   19.902 MiB    Yes     -     4.120 GiB
          <Ai|Bj>         25   19.902 MiB    Yes     -   398.041 MiB
          <Aj|bI>         21   19.902 MiB     No     -         0   B
          <Ij|Ka>         10    1.448 MiB    Yes     -   253.430 MiB
          <Ij|Kl>         13  113.070 KiB    Yes     -     1.877 MiB
            D(AB)      160:2   94.930 KiB    Yes     -    15.389 MiB
            D(AI)      160:4    7.398 KiB    Yes     -   858.219 KiB
            D(IA)      160:6    7.398 KiB    Yes     -   251.547 KiB
            D(IJ)      160:0      680   B    Yes     -    88.984 KiB
           D~(AB)      192:0   94.930 KiB    Yes     -   759.438 KiB
           D~(AI)      193:0    7.398 KiB    Yes     -    14.797 KiB
           D~(IJ)      191:0      680   B    Yes     -     5.312 KiB
            F(EA)       92:0   94.930 KiB    Yes     -    15.482 MiB
            F(EM)       93:0    7.398 KiB    Yes     -   702.852 KiB
            F(MI)       91:0      680   B    Yes     -   120.859 KiB
            G(AB)      192:2   94.930 KiB    Yes     -     4.450 MiB
         G(AI,BJ)        123   19.902 MiB     No     -         0   B
         G(AI,bj)        118   19.902 MiB    Yes     -   133.097 MiB
         G(Ab,Ij)        116   19.902 MiB    Yes     -   338.335 MiB
         G(Ai,Bc)        230  278.904 MiB    Yes     -     1.089 GiB
         G(Ai,Bj)        125   19.902 MiB    Yes     -   119.412 MiB
            G(IJ)      191:2      680   B    Yes     -    31.875 KiB
         G(Ij,Ab)        216   19.902 MiB    Yes     -    59.706 MiB
         G(Ij,Ka)        210    1.448 MiB    Yes     -    50.686 MiB
         G(Ij,Kl)        113  113.070 KiB    Yes     -     3.754 MiB
        G~(Ij,Kl)        213  113.070 KiB     No     -         0   B
         H(AI,bj)        256   19.902 MiB    Yes     -   119.412 MiB
         H(Ai,Bj)        258   19.902 MiB    Yes     -   119.412 MiB
       Lambda(AI)      190:0    7.398 KiB    Yes     -     1.134 MiB
    Lambda(Ab,Ij)        146   19.902 MiB    Yes     -     4.626 GiB
            Q(AI)      190:2    7.398 KiB    Yes     -   273.742 KiB
         Q(Ab,Ij)         82   19.902 MiB    Yes     -     1.108 GiB
            T(AI)       90:0    7.398 KiB    Yes     -     2.782 MiB
         T(Ab,Ij)         46   19.902 MiB    Yes     -     6.861 GiB
         T(Rs,Ij)        246   22.909 MiB     No     -         0   B
         W(Mn,Ij)         53  113.070 KiB    Yes     -     5.190 MiB
        W~(Ab,Ej)        130  278.904 MiB    Yes     -     7.354 GiB
        W~(EM,bj)         56   19.902 MiB    Yes     -     1.924 GiB
        W~(Em,Bj)         58   19.902 MiB    Yes     -     1.924 GiB
        W~(Ij,Mb)        110    1.448 MiB    Yes     -    39.101 MiB
       W~~(Ab,Ej)        169  278.904 MiB    Yes     -     4.358 GiB
       W~~(EM,bj)         76   19.902 MiB    Yes     -   159.216 MiB
       W~~(Em,Bj)         78   19.902 MiB    Yes     -   159.216 MiB
       W~~(Ij,Mb)        165    1.448 MiB    Yes     -    23.171 MiB
            Z(AI)       90:2    7.398 KiB    Yes     -     3.035 MiB
         Z(Ab,Ij)         63   19.902 MiB    Yes     -     8.746 GiB
         Z(Rs,Ij)        263   22.909 MiB     No     -         0   B
       T(abc,ijk)          -   12.017 GiB     No     1         0   B
       Z(abc,ijk)          -   12.017 GiB     No     1         0   B

Simulation and memory analysis took 1.439 seconds

MP2 correlation energy:  -0.918649871324416

Non-iterative calculation of MP2 took 1.053 cpu seconds and 0.033 walltime seconds at 7.121 Gflops/sec

Total MP2 energy: -191.713921864309640

Beginning iterative solution of CCSD equations:

It.  Correlation Energy T1 Residual T2 Residual CPU Time (s) Walltime (s)
-------------------------------------------------------------------------
  1  -0.918809724790978 2.18472e-02 3.71449e-03      157.075        5.412
  2  -0.942148243511126 3.49004e-03 9.42418e-03      157.909        5.297
  3  -0.940938850173739 5.74395e-03 1.88507e-03      148.092        4.974
  4  -0.943201460673999 6.56623e-04 1.09900e-03      130.844        4.461
  5  -0.943600110290800 8.85543e-04 4.19116e-04      129.366        4.426

   A    I                     A    I                     A    I                  
-------------------------- -------------------------- -------------------------- 
  16   13 -0.0277543778168   22   15 -0.0120714059495   27   15 -0.0108809535053 
  16    9 -0.0257776546933   19    9 -0.0118621862266   26    9  0.0100064657907 
  26   13  0.0147444154238   34   11 -0.0112103909492   27   11 -0.0089360292886 
  25   15 -0.0139176577036   64   13  0.0111811880065   48   14 -0.0076685890986 
  19   13 -0.0122942546643   28   13 -0.0109222379598   25   11 -0.0075442104643 

   A    B    I    J                     A    B    I    J                  
------------------------------------ ------------------------------------ 
  16   16   13   13 -0.0630621080098   22   31   14   14  0.0210847410135 
  19   16   13   13 -0.0413151748592   16   16    9    9 -0.0203129905820 
  16   19   13   13 -0.0413151748592   38   38   12   12 -0.0200067872200 
  22   22   14   14 -0.0323825197666   31   31   14   14 -0.0172204960751 
  19   19   13   13 -0.0291710381032   16   16   13    9 -0.0166338589720 
  40   16   13   13 -0.0213484011119   16   16    9   13 -0.0166338589720 
  16   40   13   13 -0.0213484011119   30   30   14   14 -0.0157287912344 
  31   22   14   14  0.0210847410135 

It.  Correlation Energy T1 Residual T2 Residual CPU Time (s) Walltime (s)
-------------------------------------------------------------------------
  6  -0.943614717374439 2.36176e-04 9.53543e-05      129.941        4.411
  7  -0.943618279637022 9.55858e-05 1.57494e-05      134.847        4.809
  8  -0.943619996307112 4.47115e-05 1.13119e-05      166.199        5.766
  9  -0.943616214194318 1.10719e-05 1.64746e-06      135.018        4.587
 10  -0.943618047072201 3.37020e-06 8.53635e-07      132.966        4.512

   A    I                     A    I                     A    I                  
-------------------------- -------------------------- -------------------------- 
  16   13 -0.0283619611202   22   15 -0.0122624434366   27   15 -0.0107972532390 
  16    9 -0.0258933557848   19    9 -0.0119442313981   26    9  0.0100304404575 
  26   13  0.0149167519914   64   13  0.0112036754114   27   11 -0.0088520994647 
  25   15 -0.0138827801499   34   11 -0.0111789494109   48   14 -0.0076670495327 
  19   13 -0.0125306897780   28   13 -0.0110433750984   25   11 -0.0074843346253 

   A    B    I    J                     A    B    I    J                  
------------------------------------ ------------------------------------ 
  16   16   13   13 -0.0633143033773   22   31   14   14  0.0210584823746 
  19   16   13   13 -0.0414299766339   16   16    9    9 -0.0202859247968 
  16   19   13   13 -0.0414299766339   38   38   12   12 -0.0199926501748 
  22   22   14   14 -0.0323442126403   31   31   14   14 -0.0172048820992 
  19   19   13   13 -0.0292185172368   16   16   13    9 -0.0166825486029 
  40   16   13   13 -0.0213849067694   16   16    9   13 -0.0166825486029 
  16   40   13   13 -0.0213849067694   30   30   14   14 -0.0157217137825 
  31   22   14   14  0.0210584823746 

It.  Correlation Energy T1 Residual T2 Residual CPU Time (s) Walltime (s)
-------------------------------------------------------------------------
 11  -0.943617993184050 1.82038e-06 5.13915e-07      130.198        4.409
 12  -0.943618166303862 5.25557e-07 3.43462e-07      126.965        4.307
 13  -0.943618269454210 3.68029e-07 1.35521e-07      127.564        4.336
 14  -0.943618298639812 6.18444e-08 5.35683e-08      126.484        4.299
 15  -0.943618304024214 4.00812e-08 1.12239e-08      127.358        4.354

   A    I                     A    I                     A    I                  
-------------------------- -------------------------- -------------------------- 
  16   13 -0.0283655899009   22   15 -0.0122626647291   27   15 -0.0107972663474 
  16    9 -0.0258927690490   19    9 -0.0119439498329   26    9  0.0100304214667 
  26   13  0.0149176011206   64   13  0.0112038289938   27   11 -0.0088521847577 
  25   15 -0.0138818455689   34   11 -0.0111789278876   48   14 -0.0076671916654 
  19   13 -0.0125327916227   28   13 -0.0110440288847   25   11 -0.0074842490374 

   A    B    I    J                     A    B    I    J                  
------------------------------------ ------------------------------------ 
  16   16   13   13 -0.0633157334787   22   31   14   14  0.0210587619320 
  19   16   13   13 -0.0414309075188   16   16    9    9 -0.0202861522779 
  16   19   13   13 -0.0414309075188   38   38   12   12 -0.0199928498151 
  22   22   14   14 -0.0323446676236   31   31   14   14 -0.0172050532238 
  19   19   13   13 -0.0292191331833   16   16   13    9 -0.0166832055012 
  40   16   13   13 -0.0213852655765   16   16    9   13 -0.0166832055012 
  16   40   13   13 -0.0213852655765   30   30   14   14 -0.0157218031532 
  31   22   14   14  0.0210587619320 

It.  Correlation Energy T1 Residual T2 Residual CPU Time (s) Walltime (s)
-------------------------------------------------------------------------
 16  -0.943618305611449 2.07164e-08 6.27458e-09      129.296        4.401
 17  -0.943618305256653 6.45393e-09 1.15228e-09      127.679        4.339
 18  -0.943618305137040 2.47036e-09 3.06326e-10      126.731        4.335
 19  -0.943618304969007 9.08514e-10 1.76550e-10      127.460        4.337

CCSD iterations converged in 19 cycles and 87.874 seconds (4.625 s/it.) at 13.205 Gflops/sec

Total CCSD energy: -191.738890297954214

CCSD[T] correlation energy:  -0.037317777402468
CCSD(T) correlation energy:  -0.035584627638078

Non-iterative calculation of CCSD(T) took 3100.264 cpu seconds and 97.797 walltime seconds at 31.899 Gflops/sec

Total CCSD(T) energy: -191.774474925592301

             _
Formation of H took 3.403 seconds at 45.407 Gflops/sec

Beginning iterative solution of Lambda-CCSD equations:

It.  Correlation Energy L1 Residual L2 Residual CPU Time (s) Walltime (s)
-------------------------------------------------------------------------
  1  -0.993453518929412 1.85406e-02 1.69625e-02      158.460        5.440
  2  -0.984019954921871 9.78382e-03 2.52856e-03      149.939        5.058
  3  -0.983959420505593 1.34239e-03 1.72292e-03      150.013        5.048
  4  -0.984417977720984 5.71191e-04 4.33221e-04      149.732        5.024
  5  -0.984448084779780 1.78507e-04 1.15218e-04      150.826        5.074

   A    I                     A    I                     A    I                  
-------------------------- -------------------------- -------------------------- 
  16    9 -0.0170616327854   25   15 -0.0109092087781   67   15  0.0074873515752 
  16   13 -0.0167074431978   64   13  0.0100927816964   34   11 -0.0073476899514 
  22   15 -0.0147867300458   40   13  0.0084045027316   27   11 -0.0071803943364 
  26   13  0.0122212234287   48   14 -0.0082733656528   31   15  0.0059612006310 
  19    9 -0.0116309097199   26    9  0.0075598201201   28   13 -0.0059092979184 

   A    B    I    J                     A    B    I    J                  
------------------------------------ ------------------------------------ 
  16   16   13   13 -0.0808660412271   40   16   13   13 -0.0235910105805 
  19   16   13   13 -0.0516239784214   16   40   13   13 -0.0235910105805 
  16   19   13   13 -0.0516239784214   38   38   12   12 -0.0208847531120 
  22   22   14   14 -0.0379490735914   16   16   13    9 -0.0196944553314 
  19   19   13   13 -0.0353466627270   16   16    9   13 -0.0196944553314 
  31   22   14   14  0.0237986101423   31   31   14   14 -0.0190467973205 
  22   31   14   14  0.0237986101423   30   22   15   14 -0.0185210216394 
  16   16    9    9 -0.0236299006401 

It.  Correlation Energy L1 Residual L2 Residual CPU Time (s) Walltime (s)
-------------------------------------------------------------------------
  6  -0.984431165363867 1.16671e-04 1.66121e-05      151.341        5.084
  7  -0.984444644988988 3.04496e-05 6.12684e-06      150.230        5.035
  8  -0.984439620629842 1.80448e-05 2.81214e-06      150.000        5.033
  9  -0.984439610408000 4.90872e-06 8.29448e-07      150.417        5.052
 10  -0.984439538822014 2.31106e-06 2.73425e-07      150.407        5.052

   A    I                     A    I                     A    I                  
-------------------------- -------------------------- -------------------------- 
  16    9 -0.0171454999292   25   15 -0.0109520782973   67   15  0.0074931605913 
  16   13 -0.0168116079767   64   13  0.0101027278447   34   11 -0.0073525955668 
  22   15 -0.0150235273619   40   13  0.0084086588431   27   11 -0.0071646522333 
  26   13  0.0122651326475   48   14 -0.0082749880870   31   15  0.0060514425212 
  19    9 -0.0116658619517   26    9  0.0075797219089   28   13 -0.0059282651851 

   A    B    I    J                     A    B    I    J                  
------------------------------------ ------------------------------------ 
  16   16   13   13 -0.0809193741105   40   16   13   13 -0.0236084110219 
  19   16   13   13 -0.0516534841802   16   40   13   13 -0.0236084110219 
  16   19   13   13 -0.0516534841802   38   38   12   12 -0.0208828514832 
  22   22   14   14 -0.0379247767334   16   16   13    9 -0.0196923640615 
  19   19   13   13 -0.0353585963915   16   16    9   13 -0.0196923640615 
  31   22   14   14  0.0237859984228   31   31   14   14 -0.0190413941505 
  22   31   14   14  0.0237859984228   30   22   15   14 -0.0185197707106 
  16   16    9    9 -0.0236244227787 

It.  Correlation Energy L1 Residual L2 Residual CPU Time (s) Walltime (s)
-------------------------------------------------------------------------
 11  -0.984439552177553 7.70618e-07 1.87321e-07      152.370        5.125
 12  -0.984439589033056 2.82268e-07 5.87288e-08      124.726        4.261
 13  -0.984439614430306 1.10021e-07 4.72923e-08      124.061        4.237
 14  -0.984439613111047 5.05975e-08 6.89268e-09      123.165        4.208
 15  -0.984439614810788 1.59857e-08 2.60858e-09      124.622        4.250

   A    I                     A    I                     A    I                  
-------------------------- -------------------------- -------------------------- 
  16    9 -0.0171448777844   25   15 -0.0109520760918   67   15  0.0074931843650 
  16   13 -0.0168109522373   64   13  0.0101027314832   34   11 -0.0073526705841 
  22   15 -0.0150246644490   40   13  0.0084086668039   27   11 -0.0071647023192 
  26   13  0.0122647841763   48   14 -0.0082751327277   31   15  0.0060517656362 
  19    9 -0.0116657892218   26    9  0.0075796341587   28   13 -0.0059281000517 

   A    B    I    J                     A    B    I    J                  
------------------------------------ ------------------------------------ 
  16   16   13   13 -0.0809195503521   40   16   13   13 -0.0236084689907 
  19   16   13   13 -0.0516536531276   16   40   13   13 -0.0236084689907 
  16   19   13   13 -0.0516536531276   38   38   12   12 -0.0208828677362 
  22   22   14   14 -0.0379248719701   16   16   13    9 -0.0196925065999 
  19   19   13   13 -0.0353587639126   16   16    9   13 -0.0196925065999 
  31   22   14   14  0.0237860353341   31   31   14   14 -0.0190413817110 
  22   31   14   14  0.0237860353341   30   22   15   14 -0.0185198426174 
  16   16    9    9 -0.0236245591581 

It.  Correlation Energy L1 Residual L2 Residual CPU Time (s) Walltime (s)
-------------------------------------------------------------------------
 16  -0.984439614948083 9.64546e-09 1.46585e-09      123.934        4.233

Lambda-CCSD iterations converged in 16 cycles and 77.610 seconds (4.851 s/it.) at 11.942 Gflops/sec

 @CHECKOUT-I, Total execution time (CPU/WALL):      8192.93/     273.45 seconds.
norm of D(AI): 0.063081810657248
norm of D(IA): 0.052243866197649
norm of D(AB): 0.061451843492254
norm of D(IJ): 0.086041522567658
E(AB): 0.647221694725739
E(IJ): 0.430054148505403
E(1e): 1.077275843231142
norm of G(Ab,Ij): 0.421699252225581
norm of G(Ij,Ab): 0.475437515467102
E(Ab,Ij): -1.898672846438942
norm of G(Ij,Kl): 0.044448329537024
E(Ij,Kl): 0.156935799610098
norm of G(Ai,Bc): 0.011520069346082
norm of G(Ab,Ci): 0.015861342072694
E(Ab,Ci): -0.072977546833103
norm of G(Ij,Ka): 0.008877594534398
norm of G(Ia,Jk): 0.011383081215166
E(Ia,Jk): -0.017567333518002
norm of G(AI,bj): 0.050819711318184
norm of G(Ai,Bj): 0.035553477672358
E(Ai,Bj): -0.434088169913374
E1: -0.251609400458031
E2: -0.274101658264907
E3: 0.091622888809565
E(tot): -1.189094253862181

Formation of one- and two-particle density
matrices took 3.224 seconds at 55.018 Gflops/sec

--executable xncc finished with status     0 in      273.52 seconds (walltime).
 --invoking executable--
/home/besselman/CFOUR_18/cfour18/bin/xdens
 @GETMEM-I,  Allocated  183105 MB of main memory.
  CCSD(T) density and intermediates are calculated.
  The perturbed orbitals are chosen canonical.
  Direct algorithm used for all contributions involving G(AB,CD).
  local is set to  F
  local is set to  F
  local is set to 4 F
  local is set to  F
  local is set to 5 F
  local is set to 6 F
  local is set to 7 F T
  local5 is set to  F
  local is set to  F
  W(abef) AB contribution =  0.2591854119 a.u.
  W(abef) AB contribution =  0.2756768796 a.u.
  local is set to 12 F
                     1                     1
                     2                     2
                     3                     3
                     4                     4
  processed                7210198  ao basis integrals from 
                  1761  buffers.
  processed               28655381  ao basis integrals from 
                  6996  buffers.
  processed               15077511  ao basis integrals from 
                  3682  buffers.
  processed               22808790  ao basis integrals from 
                  5569  buffers.
 ITERM.tmp does not exsit!
 skip reading
  The iterative expansion of D(ai) converged after  20 iterations.
  local is set to 12 F
  ----------------------------------------------------------------------
                 Natural orbital occupation numbers
  ----------------------------------------------------------------------
  1.99891  1.99818  1.99816  1.99816  1.97965  1.97265  1.96580  1.95879
  1.95823  1.95455  1.95149  1.95129  1.93368  1.93114  1.91567  0.07637
  0.05070  0.03874  0.03352  0.02453  0.02344  0.02160  0.02142  0.02108
  0.01351  0.01338  0.01212  0.01186  0.01070  0.01043  0.01019  0.00975
  0.00935  0.00770  0.00677  0.00634  0.00628  0.00606  0.00605  0.00476
  0.00467  0.00424  0.00409  0.00365  0.00282  0.00237  0.00235  0.00222
  0.00200  0.00200  0.00195  0.00191  0.00184  0.00181  0.00159  0.00140
  0.00138  0.00128  0.00120  0.00113  0.00104  0.00103  0.00098  0.00094
  0.00091  0.00088  0.00085  0.00083  0.00077  0.00074  0.00070  0.00069
  0.00064  0.00062  0.00060  0.00059  0.00058  0.00056  0.00054  0.00054
  0.00049  0.00048  0.00046  0.00044  0.00042  0.00041  0.00040  0.00039
  0.00039  0.00038  0.00038  0.00038  0.00037  0.00035  0.00033  0.00032
  0.00031  0.00031  0.00030  0.00028  0.00027  0.00027  0.00027  0.00026
  0.00024  0.00022  0.00022  0.00022  0.00020  0.00020  0.00020  0.00019
  0.00019  0.00018  0.00018  0.00017  0.00016  0.00016  0.00016  0.00015
  0.00015  0.00015  0.00015  0.00014  0.00013  0.00013  0.00012  0.00012
  0.00012  0.00011  0.00011  0.00011  0.00010  0.00010  0.00009  0.00009
  0.00009  0.00008  0.00008  0.00008  0.00008  0.00007  0.00007  0.00007
  0.00007  0.00007  0.00007  0.00006  0.00006  0.00005  0.00005  0.00005
  0.00005  0.00005  0.00004  0.00004  0.00004  0.00004  0.00004  0.00004
  0.00004  0.00003  0.00003  0.00003  0.00003  0.00003  0.00003  0.00003
  0.00003  0.00002  0.00002  0.00002  0.00002  0.00002  0.00002  0.00002
  0.00002  0.00002  0.00002  0.00001  0.00001  0.00001  0.00001  0.00001
  0.00001  0.00001  0.00001  0.00001  0.00001  0.00001  0.00001  0.00001
  0.00001  0.00001  0.00001  0.00001  0.00001  0.00001  0.00001  0.00001
  0.00001  0.00001  0.00001  0.00001  0.00001  0.00001  0.00001  0.00001
  0.00001  0.00001  0.00001  0.00001  0.00001  0.00001  0.00001  0.00001
  0.00001  0.00001  0.00001  0.00001  0.00001  0.00001  0.00001  0.00001
  0.00000  0.00000  0.00000  0.00000
  Trace of density matrix :  30.0000000000.
  ----------------------------------------------------------------------
  Density calculation successfully completed.
 @CHECKOUT-I, Total execution time (CPU/WALL):       243.57/      49.65 seconds.
--executable xdens finished with status     0 in       49.70 seconds (walltime).
 --invoking executable--
/home/besselman/CFOUR_18/cfour18/bin/xanti
 @GETMEM-I,  Allocated  183105 MB of main memory.
 CCSD(T) MO gammas will be sorted to Mulliken order.
 @CHECKOUT-I, Total execution time (CPU/WALL):       219.55/       8.80 seconds.
--executable xanti finished with status     0 in        8.84 seconds (walltime).
 --invoking executable--
/home/besselman/CFOUR_18/cfour18/bin/xbcktrn
 @GETMEM-I,  Allocated  183105 MB of main memory.
 @CHECKOUT-I, Total execution time (CPU/WALL):       309.59/       9.82 seconds.
--executable xbcktrn finished with status     0 in        9.85 seconds (walltime).
 --invoking executable--
/home/besselman/CFOUR_18/cfour18/bin/xvdint
 @GETMEM-I,  Allocated  183105 MB of main memory.
 One- and two-electron integral derivatives are calculated
 for RHF-CC/MBPT gradients and dipole moments.
 Spherical gaussians are used.

                     Kinetic energy integral gradient
                     --------------------------------

                         O #1 z     1.3222641346
                         C #2 z    -0.6506464902
                         C #3 x    -0.1427522898
                         C #3 z    -0.2180996230
                         H #4 x    -0.7917773984
                         H #4 y    -1.4814901772
                         H #4 z    -0.4535180214


 O #1       0.0000000000            0.0000000000            1.3222641346
 C #2       0.0000000000            0.0000000000           -0.6506464902
 C #3 1    -0.0713761449            0.0000000000           -0.1090498115
 C #3 2     0.0713761449            0.0000000000           -0.1090498115
 H #4 1    -0.1979443496           -0.3703725443           -0.1133795054
 H #4 2     0.1979443496           -0.3703725443           -0.1133795054
 H #4 3    -0.1979443496            0.3703725443           -0.1133795054
 H #4 4     0.1979443496            0.3703725443           -0.1133795054


                   Nuclear attraction integral gradient
                   ------------------------------------

                         O #1 z   -34.0351541636
                         C #2 z     6.2138819857
                         C #3 x    21.9286448079
                         C #3 z    18.7665546002
                         H #4 x    13.9078835783
                         H #4 y    20.4130964790
                         H #4 z     9.0547175777


 O #1       0.0000000000            0.0000000000          -34.0351541636
 C #2       0.0000000000            0.0000000000            6.2138819857
 C #3 1    10.9643224040            0.0000000000            9.3832773001
 C #3 2   -10.9643224040            0.0000000000            9.3832773001
 H #4 1     3.4769708946            5.1032741197            2.2636793944
 H #4 2    -3.4769708946            5.1032741197            2.2636793944
 H #4 3     3.4769708946           -5.1032741197            2.2636793944
 H #4 4    -3.4769708946           -5.1032741197            2.2636793944


                      Reorthonormalization gradient
                      -----------------------------

                         O #1 z     0.6653632000
                         C #2 z    -0.4075714656
                         C #3 x     0.0751030526
                         C #3 z     0.0141590835
                         H #4 x    -0.4228033020
                         H #4 y    -0.7807485125
                         H #4 z    -0.2719508180


 O #1       0.0000000000            0.0000000000            0.6653632000
 C #2       0.0000000000            0.0000000000           -0.4075714656
 C #3 1     0.0375515263            0.0000000000            0.0070795418
 C #3 2    -0.0375515263            0.0000000000            0.0070795418
 H #4 1    -0.1057008255           -0.1951871281           -0.0679877045
 H #4 2     0.1057008255           -0.1951871281           -0.0679877045
 H #4 3    -0.1057008255            0.1951871281           -0.0679877045
 H #4 4     0.1057008255            0.1951871281           -0.0679877045


                Electronic contributions to dipole moment
                -----------------------------------------

                               au             Debye

                    z     -3.58030683     -9.10023383

  Conversion factor used: 1 a.u. =   2.54174691 Debye 


 Evaluation of 1e integral derivatives required    5.93 seconds.
 Evaluation of 2el integral derivatives

                      Two-electron integral gradient
                      ------------------------------

                         O #1 z    18.0397125985
                         C #2 z    -4.6093355656
                         C #3 x    -8.9667568538
                         C #3 z    -8.6059328089
                         H #4 x    -7.5149590738
                         H #4 y   -11.5523619264
                         H #4 z    -4.8244442239


 O #1       0.0000000000            0.0000000000           18.0397125985
 C #2       0.0000000000            0.0000000000           -4.6093355656
 C #3 1    -4.4833784269            0.0000000000           -4.3029664045
 C #3 2     4.4833784269            0.0000000000           -4.3029664045
 H #4 1    -1.8787397684           -2.8880904816           -1.2061110560
 H #4 2     1.8787397684           -2.8880904816           -1.2061110560
 H #4 3    -1.8787397684            2.8880904816           -1.2061110560
 H #4 4     1.8787397684            2.8880904816           -1.2061110560


 Evaluation of 2e integral derivatives required 3137.01 seconds.

                            Molecular gradient
                            ------------------

                         O #1 z    -0.0006516771
                         C #2 z    -0.0017657546
                         C #3 x     0.0025529162
                         C #3 z     0.0009421782
                         H #4 x     0.0014033804
                         H #4 y     0.0067347780
                         H #4 z     0.0014752535


 O #1       0.0000000000            0.0000000000           -0.0006516771
 C #2       0.0000000000            0.0000000000           -0.0017657546
 C #3 1     0.0012764581            0.0000000000            0.0004710891
 C #3 2    -0.0012764581            0.0000000000            0.0004710891
 H #4 1     0.0003508451            0.0016836945            0.0003688134
 H #4 2    -0.0003508451            0.0016836945            0.0003688134
 H #4 3     0.0003508451           -0.0016836945            0.0003688134
 H #4 4    -0.0003508451           -0.0016836945            0.0003688134


  Molecular gradient norm 0.778E-02

                           Total dipole moment
                           -------------------

                               au             Debye

                    z      1.07825000      2.74063861

  Conversion factor used: 1 a.u. =   2.54174691 Debye 


 @CHECKOUT-I, Total execution time (CPU/WALL):      3142.92/     104.34 seconds.
--executable xvdint finished with status     0 in      104.39 seconds (walltime).
 --invoking executable--
/home/besselman/CFOUR_18/cfour18/bin/xjoda
   JODA beginning optimization cycle #  3.
   Retrieving information from last optimization cycle.
                     7                     0
 OriVec is    1.00000000000000      -6.123233995736766E-017
  0.000000000000000E+000                     1
  calling readgh 3                      2                    -1
  gradient from JOBARC 
   0.000000000000000   0.000000000000000  -0.000651677097301
   0.000000000000000   0.000000000000000  -0.001765754584730
   0.001276458113458   0.000000000000000   0.000471089092809
  -0.001276458113458   0.000000000000000   0.000471089092809
   0.000350845098135   0.001683694511982   0.000368813374093
  -0.000350845098135   0.001683694511982   0.000368813374093
   0.000350845098135  -0.001683694511982   0.000368813374093
  -0.000350845098135  -0.001683694511982   0.000368813374093
 
                     0
  current gradient vector 
        0.000000000000000        0.000000000000000       -0.000651677097301
        0.000000000000000        0.000000000000000       -0.001765754584730
        0.001276458113458        0.000000000000000        0.000471089092809
       -0.001276458113458        0.000000000000000        0.000471089092809
        0.000350845098135        0.001683694511982        0.000368813374093
        0.000350845098135       -0.001683694511982        0.000368813374093
       -0.000350845098135       -0.001683694511982        0.000368813374093
       -0.000350845098135        0.001683694511982        0.000368813374093
   Internal coordinate energy gradients (atomic units): 
                     R                 dV/dR
 [R1   ]    2.265560590458878    0.000651677097295
 [R2   ]    2.785060957086985    0.002080431840869
 [A1   ]    2.576170092735905   -0.002564699443200
 [R2   ]    2.785060957086985    0.002080431840869
 [A1   ]    2.576170092735905   -0.002564699443200
 [D180 ]    3.141592653589793   -0.000000000000000
 [R3   ]    2.049002679991663    0.001687872073143
 [A2   ]    2.068610097983581   -0.000714966697043
 [D1   ]    1.302567497934322    0.000632101247826
 [R3   ]    2.049002679991663    0.001687872073143
 [A2   ]    2.068610097983581   -0.000714966697043
 [Dn1  ]   -1.302567497934322   -0.000632101247826
 [R3   ]    2.049002679991663    0.001687872073143
 [A2   ]    2.068610097983581   -0.000714966697043
 [D1   ]    1.302567497934322    0.000632101247826
 [R3   ]    2.049002679991663    0.001687872073143
 [A2   ]    2.068610097983581   -0.000714966697043
 [Dn1  ]   -1.302567497934322   -0.000632101247826
                     2                    -1                     0 ****
   Hessian from cycle  2 read.
   BFGS update using last two gradients and previous step.
   Optimization cycle  3.  Updating structure with Newton-Raphson step.
  @EFOL-I, Current internal coordinate Hessian written to FCMINT.
   There are   7 independent internal coordinates which will be optimized.
   Hessian matrix in totally symmetric symmetry coordinates: 
              R1        R2        A1        R3        A2   
  R1         0.889093  0.023418  0.002897  0.048900  0.018259
  R2         0.023418  1.105983 -0.611388 -0.004276  0.009654
  A1         0.002897 -0.611388  3.611963 -0.034829 -0.074740
  R3         0.048900 -0.004276 -0.034829  0.978705 -0.007283
  A2         0.018259  0.009654 -0.074740 -0.007283  0.248624
  D1        -0.011039 -0.031929  0.188799  0.002966 -0.002339
  Dn1        0.011039  0.031929 -0.188799 -0.002966  0.002339
 
              D1        Dn1  
  R1        -0.011039  0.011039
  R2        -0.031929  0.031929
  A1         0.188799 -0.188799
  R3         0.002966 -0.002966
  A2        -0.002339  0.002339
  D1         0.109465 -0.009465
  Dn1       -0.009465  0.109465
   The eigenvectors of the Hessian matrix: 
                   1         2         3         4         5
  R1         0.021020 -0.000000  0.029161  0.885850  0.242503
  R2        -0.002175 -0.000000 -0.006254 -0.235661  0.944267
  A1        -0.076621  0.000000 -0.021775 -0.054826  0.216297
  R3        -0.009114 -0.000000 -0.012831 -0.393531 -0.050864
  A2        -0.019008  0.000000 -0.999005  0.034149 -0.003175
  D1         0.704712  0.707107 -0.015184 -0.018640  0.009227
  Dn1       -0.704712  0.707107  0.015184  0.018640 -0.009227
 
                   6         7
  R1         0.393913  0.001571
  R2        -0.051664  0.223854
  A1        -0.000287 -0.971527
  R3         0.917695  0.011619
  A2         0.000043  0.021256
  D1        -0.000035 -0.052131
  Dn1        0.000035  0.052131
   The eigenvalues of the Hessian matrix: 
       0.09820      0.10000      0.24636      0.86213      0.97152      0.99995
       3.77514
   Gradients along Hessian eigenvectors: 
       0.00154     -0.00000      0.00144     -0.00133      0.00200      0.00320
       0.00410
   There are  0 negative eigenvalues.
  optimized coordinate                      7  automatically set to 
  7.753578188753429E-003
   Summary of Optimization Cycle: 
   The maximum unscaled step is:    0.01173.
   Scale factor set to:  1.00000.
   Forces are in hartree/bohr and hartree/radian.
   Parameter values are in Angstroms and degrees.
--------------------------------------------------------------------------
  Parameter     dV/dR           Step          Rold            Rnew
--------------------------------------------------------------------------
    R1      0.0006516771   -0.0004757061    1.1988830285    1.1984073224
    R2      0.0020804318   -0.0008661538    1.4737907822    1.4729246284
    A1     -0.0025646994    0.0751837318  147.6036736216  147.6788573534
    R3      0.0016878721   -0.0008562123    1.0842855180    1.0834293057
    A2     -0.0007149667    0.1765872024  118.5226280726  118.6992152750
    D1      0.0006321012   -0.4442473063   74.6316201626   74.1873728562
    Dn1    -0.0006321012    0.4442473063  -74.6316201626  -74.1873728562
--------------------------------------------------------------------------
  Minimum force:  0.000632101 / RMS force:  0.001487556
 Updating structure...
  -1.00000000000000       0.534664222052639       0.306796583885756     
  0.272492299064457       0.877152740780952       0.534664222052639     
  0.272492299064457       0.877152740780952       0.534664222052639     
  0.272492299064458       0.877152740780952       0.534664222052639     
  0.272492299064458       0.877152740780952       0.534664222052639     
   Rotational constants (in cm-1): 
          0.1955511900             0.2477606953             0.6768320312
   Rotational constants (in MHz): 
       5862.4780120513          7427.6798250359         20290.9166717624


 ----------------------------------------------------------------
         Coordinates used in calculation (QCOMP) 
 ----------------------------------------------------------------
 Z-matrix   Atomic            Coordinates (in bohr)
  Symbol    Number           X              Y              Z
 ----------------------------------------------------------------
     O         8         0.00000000    -0.00000000    -2.83593065
     C         6         0.00000000    -0.00000000    -0.57126901
     C         6         1.48819732    -0.00000000     1.78090420
     C         6        -1.48819732     0.00000000     1.78090420
     H         1         2.42740845     1.72790973     2.35010926
     H         1         2.42740845    -1.72790973     2.35010926
     H         1        -2.42740845    -1.72790973     2.35010926
     H         1        -2.42740845     1.72790973     2.35010926
 ----------------------------------------------------------------
 
   Interatomic distance matrix (Angstroms) 
 
                 O             C             C             C             H    
                [ 1]        [ 2]        [ 3]        [ 4]        [ 5]
  O    [ 1]     0.00000
  C    [ 2]     1.19841     0.00000
  C    [ 3]     2.56691     1.47292     0.00000
  C    [ 4]     2.56691     1.47292     1.57504     0.00000
  H    [ 5]     3.16504     2.20816     1.08343     2.28477     0.00000
  H    [ 6]     3.16504     2.20816     1.08343     2.28477     1.82874
  H    [ 7]     3.16504     2.20816     2.28477     1.08343     3.15347
  H    [ 8]     3.16504     2.20816     2.28477     1.08343     2.56906
 
                 H             H             H    
                [ 6]        [ 7]        [ 8]
  H    [ 6]     0.00000
  H    [ 7]     2.56906     0.00000
  H    [ 8]     3.15347     1.82874     0.00000
   Rotational constants (order x, y, z, in cm-1): 
          0.2477606953             0.1955511900             0.6768320312
   Rotational constants (order x, y, z, in MHz): 
       7427.6798250359          5862.4780120513         20290.9166717624
  ECPDATA file not present.   Using default ECPDATA. 
  There are  228 basis functions.
 @CHECKOUT-I, Total execution time (CPU/WALL):         0.15/       0.16 seconds.
--executable xjoda finished with status     0 in        0.28 seconds (walltime).
 --invoking executable--
/home/besselman/CFOUR_18/cfour18/bin/xvmol
 SERIAL VERSION OF MOLECULE STARTED
********************************************************************************
                    INPUT FROM MOL FILE
********************************************************************************
INTGRL        1    0    1    0    0    0    0    0    0                         
         *** CFOUR Program System (Release V0.1) ***                            
cyclopropanone opt singlet CCSD[T]/cc-pCVTZ                                     
    4    2 X  Y       0.10E-08              0    0                              
   9999.00      3.00                                                            
          8.00000000    1    4    1    1    1    1                              
O #1   0.000000000000000  -0.000000000000000  -2.835930645869459                
   12    6                                                                      
   15330.0000000000       5.080000000000000E-004 -1.150000000000000E-004        
  0.000000000000000E+000  0.000000000000000E+000  0.000000000000000E+000        
  0.000000000000000E+000                                                        
   2299.00000000000       3.929000000000000E-003 -8.950000000000000E-004        
  0.000000000000000E+000  0.000000000000000E+000  0.000000000000000E+000        
  0.000000000000000E+000                                                        
   522.400000000000       2.024300000000000E-002 -4.636000000000000E-003        
  0.000000000000000E+000  0.000000000000000E+000  0.000000000000000E+000        
  0.000000000000000E+000                                                        
   147.300000000000       7.918100000000000E-002 -1.872400000000000E-002        
  0.000000000000000E+000  0.000000000000000E+000  0.000000000000000E+000        
  0.000000000000000E+000                                                        
   47.5500000000000       0.230687000000000      -5.846300000000000E-002        
  0.000000000000000E+000  0.000000000000000E+000  0.000000000000000E+000        
  0.000000000000000E+000                                                        
   16.7600000000000       0.433118000000000      -0.136463000000000             
  0.000000000000000E+000  0.000000000000000E+000  0.000000000000000E+000        
  0.000000000000000E+000                                                        
   6.20700000000000       0.350260000000000      -0.175740000000000             
  0.000000000000000E+000  0.000000000000000E+000  0.000000000000000E+000        
  0.000000000000000E+000                                                        
   1.75200000000000       4.272800000000000E-002  0.160934000000000             
   1.00000000000000       0.000000000000000E+000  0.000000000000000E+000        
  0.000000000000000E+000                                                        
  0.688200000000000      -8.154000000000000E-003  0.603418000000000             
  0.000000000000000E+000  0.000000000000000E+000  0.000000000000000E+000        
  0.000000000000000E+000                                                        
  0.238400000000000       2.381000000000000E-003  0.378765000000000             
  0.000000000000000E+000   1.00000000000000       0.000000000000000E+000        
  0.000000000000000E+000                                                        
   7.84500000000000       0.000000000000000E+000  0.000000000000000E+000        
  0.000000000000000E+000  0.000000000000000E+000   1.00000000000000             
  0.000000000000000E+000                                                        
   21.0320000000000       0.000000000000000E+000  0.000000000000000E+000        
  0.000000000000000E+000  0.000000000000000E+000  0.000000000000000E+000        
   1.00000000000000                                                             
    7    5                                                                      
   34.4600000000000       1.592800000000000E-002  0.000000000000000E+000        
  0.000000000000000E+000  0.000000000000000E+000  0.000000000000000E+000        
   7.74900000000000       9.974000000000000E-002  0.000000000000000E+000        
  0.000000000000000E+000  0.000000000000000E+000  0.000000000000000E+000        
   2.28000000000000       0.310492000000000       0.000000000000000E+000        
  0.000000000000000E+000  0.000000000000000E+000  0.000000000000000E+000        
  0.715600000000000       0.491026000000000        1.00000000000000             
  0.000000000000000E+000  0.000000000000000E+000  0.000000000000000E+000        
  0.214000000000000       0.336337000000000       0.000000000000000E+000        
   1.00000000000000       0.000000000000000E+000  0.000000000000000E+000        
   15.1590000000000       0.000000000000000E+000  0.000000000000000E+000        
  0.000000000000000E+000   1.00000000000000       0.000000000000000E+000        
   57.4370000000000       0.000000000000000E+000  0.000000000000000E+000        
  0.000000000000000E+000  0.000000000000000E+000   1.00000000000000             
    3    3                                                                      
   2.31400000000000        1.00000000000000       0.000000000000000E+000        
  0.000000000000000E+000                                                        
  0.645000000000000       0.000000000000000E+000   1.00000000000000             
  0.000000000000000E+000                                                        
   15.8580000000000       0.000000000000000E+000  0.000000000000000E+000        
   1.00000000000000                                                             
    1    1                                                                      
   1.42800000000000        1.00000000000000                                     
          6.00000000    1    4    1    1    1    1                              
C #2   0.000000000000000  -0.000000000000000  -0.571269009695041                
   12    6                                                                      
   8236.00000000000       5.310000000000000E-004 -1.130000000000000E-004        
  0.000000000000000E+000  0.000000000000000E+000  0.000000000000000E+000        
  0.000000000000000E+000                                                        
   1235.00000000000       4.108000000000000E-003 -8.780000000000000E-004        
  0.000000000000000E+000  0.000000000000000E+000  0.000000000000000E+000        
  0.000000000000000E+000                                                        
   280.800000000000       2.108700000000000E-002 -4.540000000000000E-003        
  0.000000000000000E+000  0.000000000000000E+000  0.000000000000000E+000        
  0.000000000000000E+000                                                        
   79.2700000000000       8.185300000000000E-002 -1.813300000000000E-002        
  0.000000000000000E+000  0.000000000000000E+000  0.000000000000000E+000        
  0.000000000000000E+000                                                        
   25.5900000000000       0.234817000000000      -5.576000000000000E-002        
  0.000000000000000E+000  0.000000000000000E+000  0.000000000000000E+000        
  0.000000000000000E+000                                                        
   8.99700000000000       0.434401000000000      -0.126895000000000             
  0.000000000000000E+000  0.000000000000000E+000  0.000000000000000E+000        
  0.000000000000000E+000                                                        
   3.31900000000000       0.346129000000000      -0.170352000000000             
  0.000000000000000E+000  0.000000000000000E+000  0.000000000000000E+000        
  0.000000000000000E+000                                                        
  0.905900000000000       3.937800000000000E-002  0.140382000000000             
   1.00000000000000       0.000000000000000E+000  0.000000000000000E+000        
  0.000000000000000E+000                                                        
  0.364300000000000      -8.983000000000000E-003  0.598684000000000             
  0.000000000000000E+000  0.000000000000000E+000  0.000000000000000E+000        
  0.000000000000000E+000                                                        
  0.128500000000000       2.385000000000000E-003  0.395389000000000             
  0.000000000000000E+000   1.00000000000000       0.000000000000000E+000        
  0.000000000000000E+000                                                        
   4.29200000000000       0.000000000000000E+000  0.000000000000000E+000        
  0.000000000000000E+000  0.000000000000000E+000   1.00000000000000             
  0.000000000000000E+000                                                        
   11.8760000000000       0.000000000000000E+000  0.000000000000000E+000        
  0.000000000000000E+000  0.000000000000000E+000  0.000000000000000E+000        
   1.00000000000000                                                             
    7    5                                                                      
   18.7100000000000       1.403100000000000E-002  0.000000000000000E+000        
  0.000000000000000E+000  0.000000000000000E+000  0.000000000000000E+000        
   4.13300000000000       8.686600000000000E-002  0.000000000000000E+000        
  0.000000000000000E+000  0.000000000000000E+000  0.000000000000000E+000        
   1.20000000000000       0.290216000000000       0.000000000000000E+000        
  0.000000000000000E+000  0.000000000000000E+000  0.000000000000000E+000        
  0.382700000000000       0.501008000000000        1.00000000000000             
  0.000000000000000E+000  0.000000000000000E+000  0.000000000000000E+000        
  0.120900000000000       0.343406000000000       0.000000000000000E+000        
   1.00000000000000       0.000000000000000E+000  0.000000000000000E+000        
   8.77800000000000       0.000000000000000E+000  0.000000000000000E+000        
  0.000000000000000E+000   1.00000000000000       0.000000000000000E+000        
   33.1900000000000       0.000000000000000E+000  0.000000000000000E+000        
  0.000000000000000E+000  0.000000000000000E+000   1.00000000000000             
    3    3                                                                      
   1.09700000000000        1.00000000000000       0.000000000000000E+000        
  0.000000000000000E+000                                                        
  0.318000000000000       0.000000000000000E+000   1.00000000000000             
  0.000000000000000E+000                                                        
   14.8390000000000       0.000000000000000E+000  0.000000000000000E+000        
   1.00000000000000                                                             
    1    1                                                                      
  0.761000000000000        1.00000000000000                                     
          6.00000000    1    4    1    1    1    1                              
C #3   1.488197315099844  -0.000000000000000   1.780904203763964                
   12    6                                                                      
   8236.00000000000       5.310000000000000E-004 -1.130000000000000E-004        
  0.000000000000000E+000  0.000000000000000E+000  0.000000000000000E+000        
  0.000000000000000E+000                                                        
   1235.00000000000       4.108000000000000E-003 -8.780000000000000E-004        
  0.000000000000000E+000  0.000000000000000E+000  0.000000000000000E+000        
  0.000000000000000E+000                                                        
   280.800000000000       2.108700000000000E-002 -4.540000000000000E-003        
  0.000000000000000E+000  0.000000000000000E+000  0.000000000000000E+000        
  0.000000000000000E+000                                                        
   79.2700000000000       8.185300000000000E-002 -1.813300000000000E-002        
  0.000000000000000E+000  0.000000000000000E+000  0.000000000000000E+000        
  0.000000000000000E+000                                                        
   25.5900000000000       0.234817000000000      -5.576000000000000E-002        
  0.000000000000000E+000  0.000000000000000E+000  0.000000000000000E+000        
  0.000000000000000E+000                                                        
   8.99700000000000       0.434401000000000      -0.126895000000000             
  0.000000000000000E+000  0.000000000000000E+000  0.000000000000000E+000        
  0.000000000000000E+000                                                        
   3.31900000000000       0.346129000000000      -0.170352000000000             
  0.000000000000000E+000  0.000000000000000E+000  0.000000000000000E+000        
  0.000000000000000E+000                                                        
  0.905900000000000       3.937800000000000E-002  0.140382000000000             
   1.00000000000000       0.000000000000000E+000  0.000000000000000E+000        
  0.000000000000000E+000                                                        
  0.364300000000000      -8.983000000000000E-003  0.598684000000000             
  0.000000000000000E+000  0.000000000000000E+000  0.000000000000000E+000        
  0.000000000000000E+000                                                        
  0.128500000000000       2.385000000000000E-003  0.395389000000000             
  0.000000000000000E+000   1.00000000000000       0.000000000000000E+000        
  0.000000000000000E+000                                                        
   4.29200000000000       0.000000000000000E+000  0.000000000000000E+000        
  0.000000000000000E+000  0.000000000000000E+000   1.00000000000000             
  0.000000000000000E+000                                                        
   11.8760000000000       0.000000000000000E+000  0.000000000000000E+000        
  0.000000000000000E+000  0.000000000000000E+000  0.000000000000000E+000        
   1.00000000000000                                                             
    7    5                                                                      
   18.7100000000000       1.403100000000000E-002  0.000000000000000E+000        
  0.000000000000000E+000  0.000000000000000E+000  0.000000000000000E+000        
   4.13300000000000       8.686600000000000E-002  0.000000000000000E+000        
  0.000000000000000E+000  0.000000000000000E+000  0.000000000000000E+000        
   1.20000000000000       0.290216000000000       0.000000000000000E+000        
  0.000000000000000E+000  0.000000000000000E+000  0.000000000000000E+000        
  0.382700000000000       0.501008000000000        1.00000000000000             
  0.000000000000000E+000  0.000000000000000E+000  0.000000000000000E+000        
  0.120900000000000       0.343406000000000       0.000000000000000E+000        
   1.00000000000000       0.000000000000000E+000  0.000000000000000E+000        
   8.77800000000000       0.000000000000000E+000  0.000000000000000E+000        
  0.000000000000000E+000   1.00000000000000       0.000000000000000E+000        
   33.1900000000000       0.000000000000000E+000  0.000000000000000E+000        
  0.000000000000000E+000  0.000000000000000E+000   1.00000000000000             
    3    3                                                                      
   1.09700000000000        1.00000000000000       0.000000000000000E+000        
  0.000000000000000E+000                                                        
  0.318000000000000       0.000000000000000E+000   1.00000000000000             
  0.000000000000000E+000                                                        
   14.8390000000000       0.000000000000000E+000  0.000000000000000E+000        
   1.00000000000000                                                             
    1    1                                                                      
  0.761000000000000        1.00000000000000                                     
          1.00000000    1    3    1    1    1                                   
H #4   2.427408446392285   1.727909734552360   2.350109263580689                
    5    3                                                                      
   33.8700000000000       6.068000000000000E-003  0.000000000000000E+000        
  0.000000000000000E+000                                                        
   5.09500000000000       4.530800000000000E-002  0.000000000000000E+000        
  0.000000000000000E+000                                                        
   1.15900000000000       0.202822000000000       0.000000000000000E+000        
  0.000000000000000E+000                                                        
  0.325800000000000       0.503903000000000        1.00000000000000             
  0.000000000000000E+000                                                        
  0.102700000000000       0.383421000000000       0.000000000000000E+000        
   1.00000000000000                                                             
    2    2                                                                      
   1.40700000000000        1.00000000000000       0.000000000000000E+000        
  0.388000000000000       0.000000000000000E+000   1.00000000000000             
    1    1                                                                      
   1.05700000000000        1.00000000000000                                     
FINISH                                                                          
 
********************************************************************************
 ONE- AND TWO-ELECTRON INTEGRALS OVER SYMMETRY-ADAPTED AOS ARE CALCULATED.

  SPHERICAL HARMONICS ARE USED.
  
  INTEGRALS LESS THAN  0.10E-13 ARE NEGLECTED.

  NUCLEAR REPULSION ENERGY :  108.6574789167 A.U.
  @MOLECU-I, ONE ELECTRON INTEGRALS (CPU/WALL):        0.09/       0.09 SECONDS.
  @TWOEL-I,    7210679 INTEGRALS OF SYMMETRY TYPE  I I I I
  @TWOEL-I,   28656315 INTEGRALS OF SYMMETRY TYPE  I J I J
  @TWOEL-I,   15078350 INTEGRALS OF SYMMETRY TYPE  I I J J
  @TWOEL-I,   22809224 INTEGRALS OF SYMMETRY TYPE  I J K L
  @TWOEL-I, TOTAL NUMBER OF 2-E INTEGRALS   73754568.
  @MOLECU-I, TWO ELECTRON INTEGRALS (CPU/WALL):      156.99/       5.19 SECONDS.
 @CHECKOUT-I, Total execution time (CPU/WALL):       157.14/       5.34 seconds.

Running with 32 threads/proc

--executable xvmol finished with status     0 in       10.21 seconds (walltime).
 --invoking executable--
/home/besselman/CFOUR_18/cfour18/bin/xvmol2ja
 @GETMEM-I,  Allocated  183105 MB of main memory.
 @CHECKOUT-I, Total execution time (CPU/WALL):         1.34/       0.39 seconds.
--executable xvmol2ja finished with status     0 in        0.44 seconds (walltime).
 --invoking executable--
/home/besselman/CFOUR_18/cfour18/bin/xvscf
  -------------------------------------------------
  Self-Consistent-Field Program for HF calculations
  -------------------------------------------------
    Integrals from VMOL are used
  There are  228 functions in the AO basis.

  There are 4 irreducible representations.

       Irrep        # of functions
         1                 81
         2                 63
         3                 48
         4                 36


  Parameters for SCF calculation: 
        SCF reference function:  RHF  
  Maximum number of iterations:  150
     Full symmetry point group: C2v 
     Computational point group: C2v 
        Initial density matrix: MOREAD                 
     SCF convergence tolerance: 10**(-10)
  DIIS convergence acceleration:  ON
          Latest start for DIIS:   2
                     DIIS order:  10

     Alpha population by irrep:   8    4    2    1
      Beta population by irrep:   8    4    2    1


 @GETMEM-I,  Allocated      17 MB of main memory.
   Smallest overlap matrix eigenvalues 
     Symmetry    Eigenvalue    
         1      .7305477289D-03              
         2      .1003064204D-02              
         3      .4074158322D-02              
         4      .3722529258D-02              
  --------------------------------------------------------------------
  Iteration         Total Energy            Largest Density Difference
  --------------------------------------------------------------------
       0          -190.799113527784357              0.0000000000D+00
       1          -190.795486594605734              0.1613692156D-02
       2          -190.795487649072697              0.5366840635D-03
       3          -190.795487777731921              0.2253313635D-03
       4          -190.795487796309601              0.7193179434D-04
       5          -190.795487797899625              0.4340258720D-04
       6          -190.795487798125350              0.1147384784D-04
       7          -190.795487798150134              0.5203821723D-05
       8          -190.795487798151782              0.2038596718D-05
       9          -190.795487798148997              0.7892076707D-06
      10          -190.795487798150873              0.1662924381D-06
      11          -190.795487798150020              0.6692640819D-07
      12          -190.795487798152578              0.2136670862D-07
      13          -190.795487798154113              0.3160581574D-08
      14          -190.795487798154682              0.3078062250D-09
   final occupation vector 
     8  4  2  1
     8  4  2  1

  SCF has converged.

 Density matrix saved to file den.dat
 total electron number:   30.0000000000001     
     E(SCF)=      -190.795487798153943              0.7966416415D-10

  Eigenvector printing suppressed.


 
  ORBITAL EIGENVALUES (ALPHA)  (1H = 27.2113834 eV)

       MO #        E(hartree)               E(eV)           FULLSYM    COMPSYM
       ----   --------------------   --------------------   -------   ---------
    1     1         -20.5661532906        -559.6334822536      A1        A1 (1)
    2     2         -11.3493847014        -308.8324584632      A1        A1 (1)
    3     3         -11.2558523913        -306.2873149127      A1        A1 (1)
    4    82         -11.2553762455        -306.2743583289      B1        B1 (2)
    5     4          -1.4010652989         -38.1249250161      A1        A1 (1)
    6     5          -1.1515481256         -31.3352175479      A1        A1 (1)
    7    83          -0.8660852509         -23.5673778190      B1        B1 (2)
    8     6          -0.7592745513         -20.6609109204      A1        A1 (1)
    9   145          -0.6761960222         -18.4002292134      B2        B2 (3)
   10     7          -0.6720098002         -18.2863163218      A1        A1 (1)
   11    84          -0.6110246386         -16.6268257083      B1        B1 (2)
   12   193          -0.5516781370         -15.0119252983      A2        A2 (4)
   13   146          -0.5170948432         -14.0708660312      B2        B2 (3)
   14     8          -0.4661690896         -12.6851058258      A1        A1 (1)
   15    85          -0.3888535954         -10.5812442702      B1        B1 (2)
  +++++++++++++++++++++++++++++++++++++++++++++++++++++++++++++++++++++++++++++
   16   147           0.1205626311           3.2806759779      B2        B2 (3)
   17     9           0.1348454302           3.6693307005      A1        A1 (1)
   18    86           0.1669061817           4.5417481017      B1        B1 (2)
   19   148           0.1978453634           5.3836460375      B2        B2 (3)
   20   194           0.2282822298           6.2118752778      A2        A2 (4)
   21    10           0.2565412275           6.9808416993      A1        A1 (1)
   22    87           0.2688764197           7.3164993432      B1        B1 (2)
   23    11           0.3025454732           8.2326808665      A1        A1 (1)
   24    12           0.3405539049           9.2669428754      A1        A1 (1)
   25    88           0.3604749492           9.8090220477      B1        B1 (2)
   26   149           0.4582804389          12.4704447269      B2        B2 (3)
   27    89           0.4623486082          12.5811452420      B1        B1 (2)
   28   150           0.4900919395          13.3360796661      B2        B2 (3)
   29   195           0.5109012401          13.9023295233      A2        A2 (4)
   30    13           0.5537253564          15.0676329702      A1        A1 (1)
   31    90           0.5613284762          15.2745243796      B1        B1 (2)
   32    14           0.5703198802          15.5191929218      A1        A1 (1)
   33   151           0.5855296420          15.9330715808      B2        B2 (3)
   34    91           0.5892327716          16.0338388609      B1        B1 (2)
   35    15           0.6181393713          16.8204274265      A1        A1 (1)
   36    16           0.6486806183          17.6514970082      A1        A1 (1)
   37    92           0.6520996664          17.7445340363      B1        B1 (2)
   38   196           0.6555119423          17.8373867844      A2        A2 (4)
   39    17           0.7314455252          19.9036446220      A1        A1 (1)
   40   152           0.7981231462          21.7180349305      B2        B2 (3)
   41    93           0.8208266448          22.3358285370      B1        B1 (2)
   42    18           0.8770347456          23.8653287179      A1        A1 (1)
   43   197           0.9266352051          25.2150258384      A2        A2 (4)
   44   153           0.9380517767          25.5256865438      B2        B2 (3)
   45    94           1.0386443502          28.2629496298      B1        B1 (2)
   46    19           1.0506098657          28.5885478591      A1        A1 (1)
   47   198           1.0526701902          28.6446121384      A2        A2 (4)
   48    20           1.0704508978          29.1284497916      A1        A1 (1)
   49   154           1.1397504962          31.0141877316      B2        B2 (3)
   50   199           1.1673840042          31.7661337143      A2        A2 (4)
   51    95           1.1705782778          31.8530543160      B1        B1 (2)
   52    21           1.1837455870          32.2113550171      A1        A1 (1)
   53    96           1.1907962332          32.4032128535      B1        B1 (2)
   54   155           1.2203557763          33.2075689120      B2        B2 (3)
   55    22           1.2575094861          34.2185727559      A1        A1 (1)
   56   156           1.3326179154          36.2623770228      B2        B2 (3)
   57    97           1.3443833581          36.5825309947      B1        B1 (2)
   58    23           1.3483397691          36.6901904098      A1        A1 (1)
   59    98           1.4114951417          38.4087354671      B1        B1 (2)
   60    24           1.4192980618          38.6210637196      A1        A1 (1)
   61   200           1.4786823033          40.2369910823      A2        A2 (4)
   62   157           1.4801873575          40.2779456899      B2        B2 (3)
   63   201           1.5267978875          41.5462826906      A2        A2 (4)
   64   158           1.5442858719          42.0221549408      B2        B2 (3)
   65    25           1.5470426350          42.0971702767      A1        A1 (1)
   66    26           1.5590531312          42.4239924944      A1        A1 (1)
   67    99           1.5733101126          42.8119446797      B1        B1 (2)
   68   100           1.6091779851          43.7879591119      B1        B1 (2)
   69   101           1.6449684789          44.7618679592      B1        B1 (2)
   70   202           1.7217283303          46.8506097061      A2        A2 (4)
   71    27           1.9098891992          51.9707272507      A1        A1 (1)
   72    28           1.9635891108          53.4319761345      A1        A1 (1)
   73   203           2.0467661092          55.6953373271      A2        A2 (4)
   74    29           2.2782142914          61.9933625508      A1        A1 (1)
   75   159           2.3428133397          63.7511920200      B2        B2 (3)
   76   102           2.3458484111          63.8337805132      B1        B1 (2)
   77   160           2.4507534910          66.6883928636      B2        B2 (3)
   78    30           2.4571508263          66.8624732074      A1        A1 (1)
   79    31           2.4858198733          67.6425976357      A1        A1 (1)
   80   161           2.4995190087          68.0153700607      B2        B2 (3)
   81   103           2.5075805032          68.2347344797      B1        B1 (2)
   82   162           2.6030786291          70.8333705964      B2        B2 (3)
   83    32           2.6549577894          72.2450743195      A1        A1 (1)
   84   204           2.7175339001          73.9478568593      A2        A2 (4)
   85   104           2.7457670320          74.7161194350      B1        B1 (2)
   86    33           2.7722467132          75.4366681919      A1        A1 (1)
   87   105           2.8728829055          78.1751182043      B1        B1 (2)
   88   205           2.8884759020          78.5994252100      A2        A2 (4)
   89    34           2.9217544419          79.5049803198      A1        A1 (1)
   90   106           2.9519051916          80.3254239288      B1        B1 (2)
   91   163           2.9922047126          81.4220296470      B2        B2 (3)
   92    35           3.0330578980          82.5337013370      A1        A1 (1)
   93   164           3.0521381453          83.0529012605      B2        B2 (3)
   94   206           3.0826547465          83.8833001964      A2        A2 (4)
   95   107           3.1175833401          84.8337555484      B1        B1 (2)
   96   165           3.1671419241          86.1823131780      B2        B2 (3)
   97    36           3.1993457582          87.0586240546      A1        A1 (1)
   98   108           3.2507317572          88.4569081748      B1        B1 (2)
   99   166           3.2852516799          89.3962430261      B2        B2 (3)
  100    37           3.2946301301          89.6514436325      A1        A1 (1)
  101   207           3.3040577702          89.9079827598      A2        A2 (4)
  102   109           3.3321477106          90.6723488976      B1        B1 (2)
  103    38           3.3350342531          90.7508957127      A1        A1 (1)
  104   208           3.4105293891          92.8052228042      A2        A2 (4)
  105   167           3.4139268626          92.8976727585      B2        B2 (3)
  106    39           3.4391061284          93.5828354133      A1        A1 (1)
  107   110           3.4488750159          93.8486603576      B1        B1 (2)
  108   209           3.5272642838          95.9817407808      A2        A2 (4)
  109    40           3.5293266058          96.0378594145      A1        A1 (1)
  110   111           3.5513225357          96.6363990956      B1        B1 (2)
  111   168           3.5564766559          96.7766498375      B2        B2 (3)
  112   112           3.5844146455          97.5368811832      B1        B1 (2)
  113   210           3.6089871736          98.2055336677      A2        A2 (4)
  114    41           3.6260249443          98.6691549771      A1        A1 (1)
  115   169           3.7286953575         101.4629589548      B2        B2 (3)
  116   170           3.7848142020         102.9900303476      B2        B2 (3)
  117   113           3.8028368201         103.4804507203      B1        B1 (2)
  118   211           3.8504824998         104.7769555775      A2        A2 (4)
  119    42           3.9392384251         107.1921270881      A1        A1 (1)
  120   171           3.9417024558         107.2591767727      B2        B2 (3)
  121   212           3.9680667281         107.9765850953      A2        A2 (4)
  122    43           3.9868432101         108.4875191455      A1        A1 (1)
  123    44           4.0086171692         109.0800186941      A1        A1 (1)
  124   213           4.0642811679         110.5947131040      A2        A2 (4)
  125   114           4.0707745172         110.7714061237      B1        B1 (2)
  126   115           4.1638719586         113.3047162953      B1        B1 (2)
  127   172           4.1710862508         113.5010271641      B2        B2 (3)
  128   214           4.1876309689         113.9512318328      A2        A2 (4)
  129    45           4.2078741942         114.5020779978      A1        A1 (1)
  130   116           4.3038049280         117.1124859750      B1        B1 (2)
  131    46           4.3212656981         117.5876176850      A1        A1 (1)
  132   117           4.3824154886         119.2515880787      B1        B1 (2)
  133   173           4.4209129324         120.2991567812      B2        B2 (3)
  134    47           4.4563089961         121.2623326412      A1        A1 (1)
  135    48           4.4671421119         121.5571167084      A1        A1 (1)
  136   118           4.4776678659         121.8435370379      B1        B1 (2)
  137   174           4.5345395635         123.3910946051      B2        B2 (3)
  138   119           4.5624559874         124.1507391201      B1        B1 (2)
  139   215           4.7000158345         127.8939328597      A2        A2 (4)
  140   175           4.7442262424         129.0969592170      B2        B2 (3)
  141   216           4.7792930413         130.0511753290      A2        A2 (4)
  142   120           4.8000695398         130.6165325929      B1        B1 (2)
  143    49           4.9438110647         134.5279383395      A1        A1 (1)
  144    50           5.0511821236         137.4496533898      A1        A1 (1)
  145   121           5.1681592198         140.6327620020      B1        B1 (2)
  146   176           5.2002644678         141.5063902140      B2        B2 (3)
  147    51           5.2588986018         143.1019061147      A1        A1 (1)
  148    52           5.2674984862         143.3359208659      A1        A1 (1)
  149   122           5.2698594502         143.4001659645      B1        B1 (2)
  150   217           5.2795674624         143.6643344063      A2        A2 (4)
  151   177           5.3703685269         146.1351569849      B2        B2 (3)
  152    53           5.4816724045         149.1638894733      A1        A1 (1)
  153   123           5.4837249228         149.2197413336      B1        B1 (2)
  154   218           5.5111318246         149.9655210474      A2        A2 (4)
  155   124           5.5261548803         150.3743191768      B1        B1 (2)
  156   178           5.6141796462         152.7695948289      B2        B2 (3)
  157   125           5.6336330681         153.2989493510      B1        B1 (2)
  158    54           5.6955027126         154.9825079688      A1        A1 (1)
  159   179           5.7399967167         156.1932513717      B2        B2 (3)
  160   126           5.8515192462         159.2279336807      B1        B1 (2)
  161   219           6.0260551472         163.9772970013      A2        A2 (4)
  162    55           6.1363930610         166.9797442761      A1        A1 (1)
  163   220           6.1594264767         167.6065153825      A2        A2 (4)
  164   180           6.1615714641         167.6648834549      B2        B2 (3)
  165    56           6.1863504850         168.3391548940      A1        A1 (1)
  166   221           6.3811112638         173.6388651160      A2        A2 (4)
  167    57           6.5376237000         177.8977850256      A1        A1 (1)
  168   127           6.6297537223         180.4047703858      B1        B1 (2)
  169    58           6.8648938736         186.8032591956      A1        A1 (1)
  170   222           6.8785997621         187.1762153818      A2        A2 (4)
  171   181           7.0666545125         192.2934452947      B2        B2 (3)
  172   128           7.3475586128         199.9372344670      B1        B1 (2)
  173   182           7.3804631260         200.8326117916      B2        B2 (3)
  174    59           7.4040097444         201.4733478535      A1        A1 (1)
  175   129           7.4957980563         203.9710347992      B1        B1 (2)
  176    60           8.0404627566         218.7921147825      A1        A1 (1)
  177   183          15.4873990516         421.4335534614      B2        B2 (3)
  178    61          15.7112864952         427.5258405286      A1        A1 (1)
  179   130          15.8128142706         430.2885517515      B1        B1 (2)
  180   131          16.0879802464         437.7761986177      B1        B1 (2)
  181   184          16.3953341236         446.1397228076      B2        B2 (3)
  182   223          16.4860677935         448.6087114862      A2        A2 (4)
  183    62          16.5837720219         451.2673787072      A1        A1 (1)
  184   132          16.7153815386         454.8486557253      B1        B1 (2)
  185    63          16.8125733239         457.4933786575      A1        A1 (1)
  186    64          16.8979967555         459.8178684067      A1        A1 (1)
  187    65          17.2784790684         470.1713184984      A1        A1 (1)
  188   133          17.4515243032         474.8801187291      B1        B1 (2)
  189   185          26.2809983226         715.1423214909      B2        B2 (3)
  190   134          26.4068607669         718.5672127186      B1        B1 (2)
  191    66          27.1323263926         738.3081360037      A1        A1 (1)
  192    67          29.4338068825         800.9346040024      A1        A1 (1)
  193    68          41.3963937687        1126.4531422173      A1        A1 (1)
  194   224          41.4107461757        1126.8436910674      A2        A2 (4)
  195   186          41.4846467680        1128.8546284178      B2        B2 (3)
  196   135          41.4964094729        1129.1747078912      B1        B1 (2)
  197    69          41.5290918690        1130.0640411023      A1        A1 (1)
  198   187          41.5492418732        1130.6123505901      B2        B2 (3)
  199   225          41.5529477511        1130.7131926544      A2        A2 (4)
  200   136          41.6645041784        1133.7487973683      B1        B1 (2)
  201    70          41.6827703832        1134.2458460712      A1        A1 (1)
  202   137          41.6894490891        1134.4275828988      B1        B1 (2)
  203    71          41.7075072033        1134.9189691676      A1        A1 (1)
  204   226          41.7378014337        1135.7433170843      A2        A2 (4)
  205   188          41.7486169794        1136.0376230476      B2        B2 (3)
  206   138          41.7696821184        1136.6108346196      B1        B1 (2)
  207    72          41.8368727125        1138.4391836371      A1        A1 (1)
  208    73          43.8601654131        1193.4957770446      A1        A1 (1)
  209   227          43.8630671838        1193.5747382374      A2        A2 (4)
  210   189          43.9809841953        1196.7834232490      B2        B2 (3)
  211   139          44.0279510094        1198.0614552335      B1        B1 (2)
  212    74          44.1624289693        1201.7207865596      A1        A1 (1)
  213   190          81.0947895446        2206.7014100410      B2        B2 (3)
  214    75          81.2797555784        2211.7345917015      A1        A1 (1)
  215   140          81.3296465827        2213.0921949476      B1        B1 (2)
  216   141          81.5784420558        2219.8622639550      B1        B1 (2)
  217   191          81.7597486102        2224.7958661204      B2        B2 (3)
  218   228          81.8334399993        2226.8011107624      A2        A2 (4)
  219    76          81.9625200003        2230.3135561573      A1        A1 (1)
  220    77          82.0683260986        2233.1926864650      A1        A1 (1)
  221   142          82.1679345986        2235.9031715494      B1        B1 (2)
  222    78          85.9614043420        2339.1287311526      A1        A1 (1)
  223    79          86.7665712636        2361.0384369568      A1        A1 (1)
  224   143          86.8396850607        2363.0279645219      B1        B1 (2)
  225   192         138.4072557804        3766.2529023816      B2        B2 (3)
  226   144         138.4960021798        3768.6678146821      B1        B1 (2)
  227    80         139.2265451489        3788.5468995036      A1        A1 (1)
  228    81         149.9828844806        4081.2417730394      A1        A1 (1)


  VSCF finished.

 @CHECKOUT-I, Total execution time (CPU/WALL):       110.95/       9.44 seconds.
--executable xvscf finished with status     0 in        9.50 seconds (walltime).
 --invoking executable--
/home/besselman/CFOUR_18/cfour18/bin/xvtran
 @GETMEM-I,  Allocated  183105 MB of main memory.
  Partial RHF integral transformation
  Transformation of IIII integrals :
  1 pass through the AO integral file was required.
     7210679 AO integrals were read.
     2463532 MO integrals were written to HF2.
  Transformation of IIJJ integrals :
  1 pass through the AO integral file was required.
    15078350 AO integrals were read.
     4197425 MO integrals were written to HF2.
  Transformation of IJIJ integrals :
  1 pass through the AO integral file was required.
    28656315 AO integrals were read.
     8180176 MO integrals were written to HF2.
  Transformation of IJKL integrals :
  1 pass through the AO integral file was required.
    22809224 AO integrals were read.
     5651142 MO integrals were written to HF2.
  Summary of active molecular orbitals: 
------------------------------------------------------------------------
 
  Index      Eigenvalue    Symmetry    Index      Eigenvalue    Symmetry
------------------------------------------------------------------------
     1       -20.5661533        1       115         3.5844146        2
     2       -11.3493847        1       116         3.8028368        2
     3       -11.2558524        1       117         4.0707745        2
     4        -1.4010653        1       118         4.1638720        2
     5        -1.1515481        1       119         4.3038049        2
     6        -0.7592746        1       120         4.3824155        2
     7        -0.6720098        1       121         4.4776679        2
     8        -0.4661691        1       122         4.5624560        2
     9       -11.2553762        2       123         4.8000695        2
    10        -0.8660853        2       124         5.1681592        2
    11        -0.6110246        2       125         5.2698595        2
    12        -0.3888536        2       126         5.4837249        2
    13        -0.6761960        3       127         5.5261549        2
    14        -0.5170948        3       128         5.6336331        2
    15        -0.5516781        4       129         5.8515192        2
    16         0.1348454        1       130         6.6297537        2
    17         0.2565412        1       131         7.3475586        2
    18         0.3025455        1       132         7.4957981        2
    19         0.3405539        1       133        15.8128143        2
    20         0.5537254        1       134        16.0879802        2
    21         0.5703199        1       135        16.7153815        2
    22         0.6181394        1       136        17.4515243        2
    23         0.6486806        1       137        26.4068608        2
    24         0.7314455        1       138        41.4964095        2
    25         0.8770347        1       139        41.6645042        2
    26         1.0506099        1       140        41.6894491        2
    27         1.0704509        1       141        41.7696821        2
    28         1.1837456        1       142        44.0279510        2
    29         1.2575095        1       143        81.3296466        2
    30         1.3483398        1       144        81.5784421        2
    31         1.4192981        1       145        82.1679346        2
    32         1.5470426        1       146        86.8396851        2
    33         1.5590531        1       147       138.4960022        2
    34         1.9098892        1       148         0.1205626        3
    35         1.9635891        1       149         0.1978454        3
    36         2.2782143        1       150         0.4582804        3
    37         2.4571508        1       151         0.4900919        3
    38         2.4858199        1       152         0.5855296        3
    39         2.6549578        1       153         0.7981231        3
    40         2.7722467        1       154         0.9380518        3
    41         2.9217544        1       155         1.1397505        3
    42         3.0330579        1       156         1.2203558        3
    43         3.1993458        1       157         1.3326179        3
    44         3.2946301        1       158         1.4801874        3
    45         3.3350343        1       159         1.5442859        3
    46         3.4391061        1       160         2.3428133        3
    47         3.5293266        1       161         2.4507535        3
    48         3.6260249        1       162         2.4995190        3
    49         3.9392384        1       163         2.6030786        3
    50         3.9868432        1       164         2.9922047        3
    51         4.0086172        1       165         3.0521381        3
    52         4.2078742        1       166         3.1671419        3
    53         4.3212657        1       167         3.2852517        3
    54         4.4563090        1       168         3.4139269        3
    55         4.4671421        1       169         3.5564767        3
    56         4.9438111        1       170         3.7286954        3
    57         5.0511821        1       171         3.7848142        3
    58         5.2588986        1       172         3.9417025        3
    59         5.2674985        1       173         4.1710863        3
    60         5.4816724        1       174         4.4209129        3
    61         5.6955027        1       175         4.5345396        3
    62         6.1363931        1       176         4.7442262        3
    63         6.1863505        1       177         5.2002645        3
    64         6.5376237        1       178         5.3703685        3
    65         6.8648939        1       179         5.6141796        3
    66         7.4040097        1       180         5.7399967        3
    67         8.0404628        1       181         6.1615715        3
    68        15.7112865        1       182         7.0666545        3
    69        16.5837720        1       183         7.3804631        3
    70        16.8125733        1       184        15.4873991        3
    71        16.8979968        1       185        16.3953341        3
    72        17.2784791        1       186        26.2809983        3
    73        27.1323264        1       187        41.4846468        3
    74        29.4338069        1       188        41.5492419        3
    75        41.3963938        1       189        41.7486170        3
    76        41.5290919        1       190        43.9809842        3
    77        41.6827704        1       191        81.0947895        3
    78        41.7075072        1       192        81.7597486        3
    79        41.8368727        1       193       138.4072558        3
    80        43.8601654        1       194         0.2282822        4
    81        44.1624290        1       195         0.5109012        4
    82        81.2797556        1       196         0.6555119        4
    83        81.9625200        1       197         0.9266352        4
    84        82.0683261        1       198         1.0526702        4
    85        85.9614043        1       199         1.1673840        4
    86        86.7665713        1       200         1.4786823        4
    87       139.2265451        1       201         1.5267979        4
    88       149.9828845        1       202         1.7217283        4
    89         0.1669062        2       203         2.0467661        4
    90         0.2688764        2       204         2.7175339        4
    91         0.3604749        2       205         2.8884759        4
    92         0.4623486        2       206         3.0826547        4
    93         0.5613285        2       207         3.3040578        4
    94         0.5892328        2       208         3.4105294        4
    95         0.6520997        2       209         3.5272643        4
    96         0.8208266        2       210         3.6089872        4
    97         1.0386444        2       211         3.8504825        4
    98         1.1705783        2       212         3.9680667        4
    99         1.1907962        2       213         4.0642812        4
   100         1.3443834        2       214         4.1876310        4
   101         1.4114951        2       215         4.7000158        4
   102         1.5733101        2       216         4.7792930        4
   103         1.6091780        2       217         5.2795675        4
   104         1.6449685        2       218         5.5111318        4
   105         2.3458484        2       219         6.0260551        4
   106         2.5075805        2       220         6.1594265        4
   107         2.7457670        2       221         6.3811113        4
   108         2.8728829        2       222         6.8785998        4
   109         2.9519052        2       223        16.4860678        4
   110         3.1175833        2       224        41.4107462        4
   111         3.2507318        2       225        41.5529478        4
   112         3.3321477        2       226        41.7378014        4
   113         3.4488750        2       227        43.8630672        4
   114         3.5513225        2       228        81.8334400        4
------------------------------------------------------------------------
 @CHECKOUT-I, Total execution time (CPU/WALL):        69.96/       8.49 seconds.
--executable xvtran finished with status     0 in        8.52 seconds (walltime).
 --invoking executable--
/home/besselman/CFOUR_18/cfour18/bin/xintprc
 @GETMEM-I,  Allocated  183105 MB of main memory.
  @GMOIAA-I, Processing MO integrals for spin case AA.
  @GMOIAA-I, Generation of integral list completed.
                      TYPE                NUMBER
                      ----               --------
                      PPPP                     0
                      PPPH              18379108
                      PPHH               1305899
                      PHPH                703042
                      PHHH                102010
                      HHHH                  2216

                     TOTAL              20492275

  @FORMT2-I, Second-order MP correlation energies:
            ------------------------------------------------
            E(SCF)                  =   -190.795487798154 a.u.
            E2(AA)                  =     -0.098327725776 a.u.
            E2(AB)                  =     -0.721824094255 a.u.
            E2(TOT)                 =     -0.918479545808 a.u.
            Total MP2 energy        =   -191.713967343962 a.u.
            ------------------------------------------------
   Largest T2 amplitudes for spin case AB:
       _       _                 _       _                 _       _
   i   j   a   b             i   j   a   b             i   j   a   b
-----------------------------------------------------------------------------
[ 14  14 148 148]-0.05122 [ 14  14 149 148]-0.03416 [ 14  14 148 149]-0.03416
[  8   8  90  90]-0.02700 [ 14  14 149 149]-0.02490 [ 13  13 148 148]-0.02045
[ 14  14 153 148]-0.01762 [ 14  14 148 153]-0.01762 [  8   8  93  90] 0.01723
[  8   8  90  93] 0.01723 [ 15  15 196 196]-0.01708 [ 14  12 148  92]-0.01602
[ 12  14  92 148]-0.01602 [  8   8  93  93]-0.01511 [ 14  13 148 148]-0.01490
-----------------------------------------------------------------------------
   Norm of T2AB vector (  2608603 symmetry allowed elements):  0.4025427368.
-----------------------------------------------------------------------------
 @CHECKOUT-I, Total execution time (CPU/WALL):        16.72/       2.09 seconds.
--executable xintprc finished with status     0 in        2.12 seconds (walltime).
 --invoking executable--
/home/besselman/CFOUR_18/cfour18/bin/xncc
 @GETMEM-I,  Allocated       7 MB of main memory.

Running with 32 threads/proc

Using DIIS to accelerate the convergence of T1 and T2
Using immediate high-order contributions
Damping factor for T3: 0.000000
Damping factor for T4: 0.000000

Using DIIS to accelerate the convergence of L1 and L2
Using immediate high-order contributions
Damping factor for L3: 0.000000
Damping factor for L4: 0.000000

Transposes are coarse-threaded

Memory limit:                178.814 GiB
Minimum memory requirement:    1.381 GiB
Compromise memory amount:      2.185 GiB
Optimal memory requirement:   25.927 GiB

List              Location   Size        Cached Hunks Est. Disk I/O
----------------- ---------- ----------- ------ ----- -------------

           T_DIIS       70:0   99.546 MiB    Yes     -     3.500 GiB
           Z_DIIS       70:1   99.546 MiB    Yes     -     5.833 GiB
          <AI|bj>         18   19.902 MiB    Yes     -   603.305 MiB
          <Ab|Ci>         30  278.904 MiB    Yes     -    35.846 GiB
          <Ab|Ij>         16   19.902 MiB    Yes     -     4.120 GiB
          <Ai|Bj>         25   19.902 MiB    Yes     -   398.041 MiB
          <Aj|bI>         21   19.902 MiB     No     -         0   B
          <Ij|Ka>         10    1.448 MiB    Yes     -   253.430 MiB
          <Ij|Kl>         13  113.070 KiB    Yes     -     1.877 MiB
            D(AB)      160:2   94.930 KiB    Yes     -    15.389 MiB
            D(AI)      160:4    7.398 KiB    Yes     -   858.219 KiB
            D(IA)      160:6    7.398 KiB    Yes     -   251.547 KiB
            D(IJ)      160:0      680   B    Yes     -    88.984 KiB
           D~(AB)      192:0   94.930 KiB    Yes     -   759.438 KiB
           D~(AI)      193:0    7.398 KiB    Yes     -    14.797 KiB
           D~(IJ)      191:0      680   B    Yes     -     5.312 KiB
            F(EA)       92:0   94.930 KiB    Yes     -    15.482 MiB
            F(EM)       93:0    7.398 KiB    Yes     -   702.852 KiB
            F(MI)       91:0      680   B    Yes     -   120.859 KiB
            G(AB)      192:2   94.930 KiB    Yes     -     4.450 MiB
         G(AI,BJ)        123   19.902 MiB     No     -         0   B
         G(AI,bj)        118   19.902 MiB    Yes     -   133.097 MiB
         G(Ab,Ij)        116   19.902 MiB    Yes     -   338.335 MiB
         G(Ai,Bc)        230  278.904 MiB    Yes     -     1.089 GiB
         G(Ai,Bj)        125   19.902 MiB    Yes     -   119.412 MiB
            G(IJ)      191:2      680   B    Yes     -    31.875 KiB
         G(Ij,Ab)        216   19.902 MiB    Yes     -    59.706 MiB
         G(Ij,Ka)        210    1.448 MiB    Yes     -    50.686 MiB
         G(Ij,Kl)        113  113.070 KiB    Yes     -     3.754 MiB
        G~(Ij,Kl)        213  113.070 KiB     No     -         0   B
         H(AI,bj)        256   19.902 MiB    Yes     -   119.412 MiB
         H(Ai,Bj)        258   19.902 MiB    Yes     -   119.412 MiB
       Lambda(AI)      190:0    7.398 KiB    Yes     -     1.134 MiB
    Lambda(Ab,Ij)        146   19.902 MiB    Yes     -     4.626 GiB
            Q(AI)      190:2    7.398 KiB    Yes     -   273.742 KiB
         Q(Ab,Ij)         82   19.902 MiB    Yes     -     1.108 GiB
            T(AI)       90:0    7.398 KiB    Yes     -     2.782 MiB
         T(Ab,Ij)         46   19.902 MiB    Yes     -     6.861 GiB
         T(Rs,Ij)        246   22.909 MiB     No     -         0   B
         W(Mn,Ij)         53  113.070 KiB    Yes     -     5.190 MiB
        W~(Ab,Ej)        130  278.904 MiB    Yes     -     7.354 GiB
        W~(EM,bj)         56   19.902 MiB    Yes     -     1.924 GiB
        W~(Em,Bj)         58   19.902 MiB    Yes     -     1.924 GiB
        W~(Ij,Mb)        110    1.448 MiB    Yes     -    39.101 MiB
       W~~(Ab,Ej)        169  278.904 MiB    Yes     -     4.358 GiB
       W~~(EM,bj)         76   19.902 MiB    Yes     -   159.216 MiB
       W~~(Em,Bj)         78   19.902 MiB    Yes     -   159.216 MiB
       W~~(Ij,Mb)        165    1.448 MiB    Yes     -    23.171 MiB
            Z(AI)       90:2    7.398 KiB    Yes     -     3.035 MiB
         Z(Ab,Ij)         63   19.902 MiB    Yes     -     8.746 GiB
         Z(Rs,Ij)        263   22.909 MiB     No     -         0   B
       T(abc,ijk)          -   12.017 GiB     No     1         0   B
       Z(abc,ijk)          -   12.017 GiB     No     1         0   B

Simulation and memory analysis took 1.433 seconds

MP2 correlation energy:  -0.918479545807819

Non-iterative calculation of MP2 took 1.200 cpu seconds and 0.038 walltime seconds at 6.162 Gflops/sec

Total MP2 energy: -191.713967343961770

Beginning iterative solution of CCSD equations:

It.  Correlation Energy T1 Residual T2 Residual CPU Time (s) Walltime (s)
-------------------------------------------------------------------------
  1  -0.918713560725783 2.18181e-02 3.70205e-03      163.120        5.448
  2  -0.942007698598020 3.48630e-03 9.41299e-03      148.920        5.009
  3  -0.940804935450114 5.72394e-03 1.87961e-03      128.871        4.346
  4  -0.943061834117562 6.64516e-04 1.09695e-03      132.294        4.467
  5  -0.943459135931655 8.83074e-04 4.17852e-04      129.602        4.390

   A    I                     A    I                     A    I                  
-------------------------- -------------------------- -------------------------- 
  16   13 -0.0276197637771   19   13 -0.0122098451399   27   15 -0.0108395332578 
  16    9 -0.0259566150216   19    9 -0.0118134839588   26    9  0.0100026993220 
  26   13  0.0143239537195   28   13 -0.0114042757587   27   11 -0.0088995850121 
  25   15 -0.0138848323648   64   13  0.0111359445547   48   14 -0.0076548792810 
  22   15 -0.0122367205758   34   11 -0.0110961464237   25   11 -0.0075346245664 

   A    B    I    J                     A    B    I    J                  
------------------------------------ ------------------------------------ 
  16   16   13   13 -0.0630098957550   22   31   14   14  0.0207693767535 
  19   16   13   13 -0.0411611010468   16   16    9    9 -0.0204640861826 
  16   19   13   13 -0.0411611010468   38   38   12   12 -0.0200533673145 
  22   22   14   14 -0.0319771029387   31   31   14   14 -0.0169445932102 
  19   19   13   13 -0.0290185751203   16   16   13    9 -0.0166831733490 
  40   16   13   13 -0.0213569316029   16   16    9   13 -0.0166831733490 
  16   40   13   13 -0.0213569316029   30   30   14   14 -0.0156556228234 
  31   22   14   14  0.0207693767535 

It.  Correlation Energy T1 Residual T2 Residual CPU Time (s) Walltime (s)
-------------------------------------------------------------------------
  6  -0.943473657916861 2.34833e-04 9.50152e-05      138.628        4.942
  7  -0.943477197068330 9.52761e-05 1.56020e-05      140.230        5.739
  8  -0.943478908562883 4.44662e-05 1.12195e-05      164.788        5.510
  9  -0.943475147780339 1.10457e-05 1.65782e-06      156.624        5.185
 10  -0.943476971682706 3.37812e-06 8.48602e-07      156.843        5.243

   A    I                     A    I                     A    I                  
-------------------------- -------------------------- -------------------------- 
  16   13 -0.0282243134222   22   15 -0.0124309928559   27   15 -0.0107568127502 
  16    9 -0.0260749232575   19    9 -0.0118966148627   26    9  0.0100255457629 
  26   13  0.0144914262143   28   13 -0.0115305149816   27   11 -0.0088160280935 
  25   15 -0.0138493943009   64   13  0.0111582283806   48   14 -0.0076537030492 
  19   13 -0.0124434315305   34   11 -0.0110655786966   31   15  0.0075099131408 

   A    B    I    J                     A    B    I    J                  
------------------------------------ ------------------------------------ 
  16   16   13   13 -0.0632611068517   22   31   14   14  0.0207431602872 
  19   16   13   13 -0.0412748259997   16   16    9    9 -0.0204368815300 
  16   19   13   13 -0.0412748259997   38   38   12   12 -0.0200391577592 
  22   22   14   14 -0.0319384500736   31   31   14   14 -0.0169291397476 
  19   19   13   13 -0.0290652106196   16   16   13    9 -0.0167318740949 
  40   16   13   13 -0.0213933648478   16   16    9   13 -0.0167318740949 
  16   40   13   13 -0.0213933648478   30   30   14   14 -0.0156486400632 
  31   22   14   14  0.0207431602872 

It.  Correlation Energy T1 Residual T2 Residual CPU Time (s) Walltime (s)
-------------------------------------------------------------------------
 11  -0.943476919463414 1.81734e-06 5.13571e-07      146.920        4.949
 12  -0.943477091415692 5.27944e-07 3.43384e-07      131.967        4.479
 13  -0.943477194152015 3.68212e-07 1.35524e-07      135.308        4.581
 14  -0.943477222952267 6.19338e-08 5.36434e-08      133.096        4.501
 15  -0.943477228263637 4.04066e-08 1.12722e-08      137.509        4.657

   A    I                     A    I                     A    I                  
-------------------------- -------------------------- -------------------------- 
  16   13 -0.0282279436276   22   15 -0.0124311863751   27   15 -0.0107568208576 
  16    9 -0.0260743239681   19    9 -0.0118963285379   26    9  0.0100255234045 
  26   13  0.0144922507189   28   13 -0.0115311972200   27   11 -0.0088161154793 
  25   15 -0.0138484732590   64   13  0.0111583805416   48   14 -0.0076538444341 
  19   13 -0.0124455225277   34   11 -0.0110655605998   31   15  0.0075097597035 

   A    B    I    J                     A    B    I    J                  
------------------------------------ ------------------------------------ 
  16   16   13   13 -0.0632625335089   22   31   14   14  0.0207434366253 
  19   16   13   13 -0.0412757502281   16   16    9    9 -0.0204371121575 
  16   19   13   13 -0.0412757502281   38   38   12   12 -0.0200393584559 
  22   22   14   14 -0.0319389038849   31   31   14   14 -0.0169293086979 
  19   19   13   13 -0.0290658201730   16   16   13    9 -0.0167325337655 
  40   16   13   13 -0.0213937233168   16   16    9   13 -0.0167325337655 
  16   40   13   13 -0.0213937233168   30   30   14   14 -0.0156487283863 
  31   22   14   14  0.0207434366253 

It.  Correlation Energy T1 Residual T2 Residual CPU Time (s) Walltime (s)
-------------------------------------------------------------------------
 16  -0.943477229803207 2.08229e-08 6.30192e-09      138.535        4.689
 17  -0.943477229447718 6.49672e-09 1.15023e-09      136.054        4.601
 18  -0.943477229320020 2.52940e-09 3.12457e-10      135.731        4.591
 19  -0.943477229155982 9.09602e-10 1.82884e-10      136.414        4.606

CCSD iterations converged in 19 cycles and 92.036 seconds (4.844 s/it.) at 12.608 Gflops/sec

Total CCSD energy: -191.738965027309916

CCSD[T] correlation energy:  -0.037261038546260
CCSD(T) correlation energy:  -0.035532321941862

Non-iterative calculation of CCSD(T) took 3184.875 cpu seconds and 100.720 walltime seconds at 30.981 Gflops/sec

Total CCSD(T) energy: -191.774497349251789

             _
Formation of H took 3.240 seconds at 47.698 Gflops/sec

Beginning iterative solution of Lambda-CCSD equations:

It.  Correlation Energy L1 Residual L2 Residual CPU Time (s) Walltime (s)
-------------------------------------------------------------------------
  1  -0.993236681820989 1.84660e-02 1.69555e-02      127.830        4.495
  2  -0.983829625658694 9.75193e-03 2.52281e-03      124.182        4.225
  3  -0.983769407500323 1.33916e-03 1.72099e-03      122.533        4.169
  4  -0.984226426285816 5.70435e-04 4.32558e-04      124.095        4.237
  5  -0.984256394865780 1.79833e-04 1.15090e-04      123.326        4.203

   A    I                     A    I                     A    I                  
-------------------------- -------------------------- -------------------------- 
  16    9 -0.0172214769765   25   15 -0.0108627539337   67   15  0.0075223985603 
  16   13 -0.0166211284826   64   13  0.0100546981529   34   11 -0.0072704257305 
  22   15 -0.0149153135597   40   13  0.0083978837190   27   11 -0.0071624174932 
  26   13  0.0119878381516   48   14 -0.0082690937613   28   13 -0.0063019035647 
  19    9 -0.0115886528490   26    9  0.0075361829561   31   15  0.0060816523614 

   A    B    I    J                     A    B    I    J                  
------------------------------------ ------------------------------------ 
  16   16   13   13 -0.0808075014346   31   22   14   14  0.0234351072561 
  19   16   13   13 -0.0514298499294   22   31   14   14  0.0234351072561 
  16   19   13   13 -0.0514298499294   38   38   12   12 -0.0209354442966 
  22   22   14   14 -0.0374547711851   16   16   13    9 -0.0197587211308 
  19   19   13   13 -0.0351535440565   16   16    9   13 -0.0197587211308 
  16   16    9    9 -0.0238063723420   31   31   14   14 -0.0187327608121 
  40   16   13   13 -0.0236040661092   30   22   15   14 -0.0184967960520 
  16   40   13   13 -0.0236040661092 

It.  Correlation Energy L1 Residual L2 Residual CPU Time (s) Walltime (s)
-------------------------------------------------------------------------
  6  -0.984239436169192 1.16157e-04 1.65166e-05      122.786        4.181
  7  -0.984252830722080 3.02191e-05 6.11973e-06      122.672        4.183
  8  -0.984247841786183 1.78714e-05 2.74420e-06      125.967        4.279
  9  -0.984247831907517 4.86707e-06 8.24715e-07      122.333        4.155
 10  -0.984247763548821 2.29463e-06 2.72985e-07      127.207        4.335

   A    I                     A    I                     A    I                  
-------------------------- -------------------------- -------------------------- 
  16    9 -0.0173064208225   25   15 -0.0109049203483   67   15  0.0075283819733 
  16   13 -0.0167245064340   64   13  0.0100645838916   34   11 -0.0072752341577 
  22   15 -0.0151507665185   40   13  0.0084020702955   27   11 -0.0071466935070 
  26   13  0.0120309042973   48   14 -0.0082707363418   28   13 -0.0063220350011 
  19    9 -0.0116238155473   26    9  0.0075557820416   31   15  0.0061713567157 

   A    B    I    J                     A    B    I    J                  
------------------------------------ ------------------------------------ 
  16   16   13   13 -0.0808606443511   31   22   14   14  0.0234225480448 
  19   16   13   13 -0.0514591208912   22   31   14   14  0.0234225480448 
  16   19   13   13 -0.0514591208912   38   38   12   12 -0.0209334985258 
  22   22   14   14 -0.0374306270041   16   16   13    9 -0.0197564949176 
  19   19   13   13 -0.0351652600195   16   16    9   13 -0.0197564949176 
  16   16    9    9 -0.0238007036605   31   31   14   14 -0.0187273387114 
  40   16   13   13 -0.0236214339383   30   22   15   14 -0.0184954301448 
  16   40   13   13 -0.0236214339383 

It.  Correlation Energy L1 Residual L2 Residual CPU Time (s) Walltime (s)
-------------------------------------------------------------------------
 11  -0.984247776402865 7.67589e-07 1.86028e-07      122.873        4.173
 12  -0.984247813251888 2.79196e-07 5.84202e-08      126.260        4.295
 13  -0.984247838426064 1.09268e-07 4.70885e-08      123.997        4.222
 14  -0.984247837108873 5.00947e-08 6.90434e-09      122.828        4.203
 15  -0.984247838789546 1.56707e-08 2.59998e-09      122.905        4.177

   A    I                     A    I                     A    I                  
-------------------------- -------------------------- -------------------------- 
  16    9 -0.0173058037881   25   15 -0.0109049161758   67   15  0.0075284057711 
  16   13 -0.0167238654557   64   13  0.0100645879068   34   11 -0.0072753072236 
  22   15 -0.0151519038432   40   13  0.0084020773798   27   11 -0.0071467423298 
  26   13  0.0120305673492   48   14 -0.0082708799772   28   13 -0.0063218624685 
  19    9 -0.0116237446373   26    9  0.0075556986458   31   15  0.0061716708288 

   A    B    I    J                     A    B    I    J                  
------------------------------------ ------------------------------------ 
  16   16   13   13 -0.0808608201672   31   22   14   14  0.0234225835496 
  19   16   13   13 -0.0514592878927   22   31   14   14  0.0234225835496 
  16   19   13   13 -0.0514592878927   38   38   12   12 -0.0209335149539 
  22   22   14   14 -0.0374307183863   16   16   13    9 -0.0197566367130 
  19   19   13   13 -0.0351654251069   16   16    9   13 -0.0197566367130 
  16   16    9    9 -0.0238008396699   31   31   14   14 -0.0187273272127 
  40   16   13   13 -0.0236214911672   30   22   15   14 -0.0184955016939 
  16   40   13   13 -0.0236214911672 

It.  Correlation Energy L1 Residual L2 Residual CPU Time (s) Walltime (s)
-------------------------------------------------------------------------
 16  -0.984247838935787 9.57052e-09 1.45486e-09      123.985        4.211

Lambda-CCSD iterations converged in 16 cycles and 68.106 seconds (4.257 s/it.) at 13.609 Gflops/sec

 @CHECKOUT-I, Total execution time (CPU/WALL):      8091.81/     271.00 seconds.
norm of D(AI): 0.063049208463746
norm of D(IA): 0.052257225898156
norm of D(AB): 0.061345671167348
norm of D(IJ): 0.085904888879380
E(AB): 0.647236202624734
E(IJ): 0.429765151336061
E(1e): 1.077001353960795
norm of G(Ab,Ij): 0.421412343197151
norm of G(Ij,Ab): 0.475034131097400
E(Ab,Ij): -1.898391357320232
norm of G(Ij,Kl): 0.044366025012992
E(Ij,Kl): 0.156798662026195
norm of G(Ai,Bc): 0.011500323603016
norm of G(Ab,Ci): 0.015832646820949
E(Ab,Ci): -0.072829556317450
norm of G(Ij,Ka): 0.008871096416278
norm of G(Ia,Jk): 0.011369128763878
E(Ia,Jk): -0.017582624936979
norm of G(AI,bj): 0.050767415716181
norm of G(Ai,Bj): 0.035462473294274
E(Ai,Bj): -0.433689794895263
E1: -0.251448323445313
E2: -0.273798561383210
E3: 0.091557089933260
E(tot): -1.188693317482933

Formation of one- and two-particle density
matrices took 3.185 seconds at 55.690 Gflops/sec

--executable xncc finished with status     0 in      271.09 seconds (walltime).
 --invoking executable--
/home/besselman/CFOUR_18/cfour18/bin/xdens
 @GETMEM-I,  Allocated  183105 MB of main memory.
  CCSD(T) density and intermediates are calculated.
  The perturbed orbitals are chosen canonical.
  Direct algorithm used for all contributions involving G(AB,CD).
  local is set to  F
  local is set to  F
  local is set to 4 F
  local is set to  F
  local is set to 5 F
  local is set to 6 F
  local is set to 7 F T
  local5 is set to  F
  local is set to  F
  W(abef) AB contribution =  0.2590424911 a.u.
  W(abef) AB contribution =  0.2754916377 a.u.
  local is set to 12 F
                     1                     1
                     2                     2
                     3                     3
                     4                     4
  processed                7210679  ao basis integrals from 
                  1761  buffers.
  processed               28656315  ao basis integrals from 
                  6997  buffers.
  processed               15078350  ao basis integrals from 
                  3682  buffers.
  processed               22809224  ao basis integrals from 
                  5569  buffers.
 ITERM.tmp does not exsit!
 skip reading
  The iterative expansion of D(ai) converged after  20 iterations.
  local is set to 12 F
  ----------------------------------------------------------------------
                 Natural orbital occupation numbers
  ----------------------------------------------------------------------
  1.99891  1.99818  1.99816  1.99816  1.97965  1.97269  1.96588  1.95882
  1.95827  1.95452  1.95159  1.95127  1.93373  1.93150  1.91577  0.07631
  0.05049  0.03868  0.03337  0.02447  0.02354  0.02162  0.02132  0.02096
  0.01350  0.01338  0.01209  0.01186  0.01070  0.01043  0.01019  0.00974
  0.00935  0.00770  0.00676  0.00634  0.00628  0.00606  0.00606  0.00476
  0.00467  0.00423  0.00409  0.00365  0.00282  0.00238  0.00236  0.00222
  0.00200  0.00199  0.00194  0.00191  0.00184  0.00180  0.00159  0.00141
  0.00138  0.00128  0.00119  0.00113  0.00103  0.00103  0.00098  0.00094
  0.00091  0.00087  0.00085  0.00083  0.00077  0.00074  0.00070  0.00069
  0.00064  0.00062  0.00060  0.00059  0.00058  0.00056  0.00054  0.00054
  0.00049  0.00048  0.00046  0.00044  0.00042  0.00041  0.00040  0.00039
  0.00039  0.00038  0.00038  0.00038  0.00037  0.00035  0.00033  0.00032
  0.00031  0.00031  0.00030  0.00028  0.00027  0.00027  0.00027  0.00026
  0.00024  0.00022  0.00022  0.00022  0.00020  0.00020  0.00020  0.00019
  0.00019  0.00018  0.00018  0.00017  0.00016  0.00016  0.00016  0.00016
  0.00015  0.00015  0.00015  0.00014  0.00013  0.00013  0.00012  0.00012
  0.00012  0.00011  0.00011  0.00011  0.00010  0.00010  0.00009  0.00009
  0.00009  0.00008  0.00008  0.00008  0.00008  0.00007  0.00007  0.00007
  0.00007  0.00007  0.00007  0.00006  0.00006  0.00005  0.00005  0.00005
  0.00005  0.00005  0.00005  0.00004  0.00004  0.00004  0.00004  0.00004
  0.00004  0.00003  0.00003  0.00003  0.00003  0.00003  0.00003  0.00003
  0.00003  0.00002  0.00002  0.00002  0.00002  0.00002  0.00002  0.00002
  0.00002  0.00002  0.00002  0.00001  0.00001  0.00001  0.00001  0.00001
  0.00001  0.00001  0.00001  0.00001  0.00001  0.00001  0.00001  0.00001
  0.00001  0.00001  0.00001  0.00001  0.00001  0.00001  0.00001  0.00001
  0.00001  0.00001  0.00001  0.00001  0.00001  0.00001  0.00001  0.00001
  0.00001  0.00001  0.00001  0.00001  0.00001  0.00001  0.00001  0.00001
  0.00001  0.00001  0.00001  0.00001  0.00001  0.00001  0.00001  0.00001
  0.00000  0.00000  0.00000  0.00000
  Trace of density matrix :  30.0000000000.
  ----------------------------------------------------------------------
  Density calculation successfully completed.
 @CHECKOUT-I, Total execution time (CPU/WALL):       245.44/      50.15 seconds.
--executable xdens finished with status     0 in       50.20 seconds (walltime).
 --invoking executable--
/home/besselman/CFOUR_18/cfour18/bin/xanti
 @GETMEM-I,  Allocated  183105 MB of main memory.
 CCSD(T) MO gammas will be sorted to Mulliken order.
 @CHECKOUT-I, Total execution time (CPU/WALL):       216.35/       8.67 seconds.
--executable xanti finished with status     0 in        8.71 seconds (walltime).
 --invoking executable--
/home/besselman/CFOUR_18/cfour18/bin/xbcktrn
 @GETMEM-I,  Allocated  183105 MB of main memory.
 @CHECKOUT-I, Total execution time (CPU/WALL):       329.49/      15.28 seconds.
--executable xbcktrn finished with status     0 in       15.32 seconds (walltime).
 --invoking executable--
/home/besselman/CFOUR_18/cfour18/bin/xvdint
 @GETMEM-I,  Allocated  183105 MB of main memory.
 One- and two-electron integral derivatives are calculated
 for RHF-CC/MBPT gradients and dipole moments.
 Spherical gaussians are used.

                     Kinetic energy integral gradient
                     --------------------------------

                         O #1 z     1.3233008220
                         C #2 z    -0.6502430288
                         C #3 x    -0.1319979352
                         C #3 z    -0.2193262174
                         H #4 x    -0.8062354153
                         H #4 y    -1.4759668723
                         H #4 z    -0.4537315758


 O #1       0.0000000000            0.0000000000            1.3233008220
 C #2       0.0000000000            0.0000000000           -0.6502430288
 C #3 1    -0.0659989676            0.0000000000           -0.1096631087
 C #3 2     0.0659989676            0.0000000000           -0.1096631087
 H #4 1    -0.2015588538           -0.3689917181           -0.1134328940
 H #4 2     0.2015588538           -0.3689917181           -0.1134328940
 H #4 3    -0.2015588538            0.3689917181           -0.1134328940
 H #4 4     0.2015588538            0.3689917181           -0.1134328940


                   Nuclear attraction integral gradient
                   ------------------------------------

                         O #1 z   -34.0532365007
                         C #2 z     6.1948472646
                         C #3 x    21.8128136127
                         C #3 z    18.8081269196
                         H #4 x    14.0957530142
                         H #4 y    20.2942045317
                         H #4 z     9.0502623164


 O #1       0.0000000000            0.0000000000          -34.0532365007
 C #2       0.0000000000            0.0000000000            6.1948472646
 C #3 1    10.9064068064            0.0000000000            9.4040634598
 C #3 2   -10.9064068064            0.0000000000            9.4040634598
 H #4 1     3.5239382536            5.0735511329            2.2625655791
 H #4 2    -3.5239382536            5.0735511329            2.2625655791
 H #4 3     3.5239382536           -5.0735511329            2.2625655791
 H #4 4    -3.5239382536           -5.0735511329            2.2625655791


                      Reorthonormalization gradient
                      -----------------------------

                         O #1 z     0.6655542162
                         C #2 z    -0.4073905947
                         C #3 x     0.0805756119
                         C #3 z     0.0133266825
                         H #4 x    -0.4301890015
                         H #4 y    -0.7757338759
                         H #4 z    -0.2714903040


 O #1       0.0000000000            0.0000000000            0.6655542162
 C #2       0.0000000000            0.0000000000           -0.4073905947
 C #3 1     0.0402878060            0.0000000000            0.0066633412
 C #3 2    -0.0402878060            0.0000000000            0.0066633412
 H #4 1    -0.1075472504           -0.1939334690           -0.0678725760
 H #4 2     0.1075472504           -0.1939334690           -0.0678725760
 H #4 3    -0.1075472504            0.1939334690           -0.0678725760
 H #4 4     0.1075472504            0.1939334690           -0.0678725760


                Electronic contributions to dipole moment
                -----------------------------------------

                               au             Debye

                    z     -3.57861990     -9.09594608

  Conversion factor used: 1 a.u. =   2.54174691 Debye 


 Evaluation of 1e integral derivatives required    5.61 seconds.
 Evaluation of 2el integral derivatives

                      Two-electron integral gradient
                      ------------------------------

                         O #1 z    18.0467502913
                         C #2 z    -4.5985665552
                         C #3 x    -8.8735552826
                         C #3 z    -8.6265617827
                         H #4 x    -7.6359582625
                         H #4 y   -11.4633177246
                         H #4 z    -4.8216219534


 O #1       0.0000000000            0.0000000000           18.0467502913
 C #2       0.0000000000            0.0000000000           -4.5985665552
 C #3 1    -4.4367776413            0.0000000000           -4.3132808914
 C #3 2     4.4367776413            0.0000000000           -4.3132808914
 H #4 1    -1.9089895656           -2.8658294312           -1.2054054883
 H #4 2     1.9089895656           -2.8658294312           -1.2054054883
 H #4 3    -1.9089895656            2.8658294312           -1.2054054883
 H #4 4     1.9089895656            2.8658294312           -1.2054054883


 Evaluation of 2e integral derivatives required 3160.34 seconds.

                            Molecular gradient
                            ------------------

                         O #1 z     0.0002692948
                         C #2 z    -0.0019960512
                         C #3 x    -0.0011843845
                         C #3 z     0.0003993769
                         H #4 x     0.0029858495
                         H #4 y     0.0024449865
                         H #4 z     0.0013273795


 O #1       0.0000000000            0.0000000000            0.0002692948
 C #2       0.0000000000            0.0000000000           -0.0019960512
 C #3 1    -0.0005921922            0.0000000000            0.0001996885
 C #3 2     0.0005921922            0.0000000000            0.0001996885
 H #4 1     0.0007464624            0.0006112466            0.0003318449
 H #4 2    -0.0007464624            0.0006112466            0.0003318449
 H #4 3     0.0007464624           -0.0006112466            0.0003318449
 H #4 4    -0.0007464624           -0.0006112466            0.0003318449


  Molecular gradient norm 0.472E-02

                           Total dipole moment
                           -------------------

                               au             Debye

                    z      1.07760837      2.73900775

  Conversion factor used: 1 a.u. =   2.54174691 Debye 


 @CHECKOUT-I, Total execution time (CPU/WALL):      3165.91/     104.49 seconds.
--executable xvdint finished with status     0 in      104.57 seconds (walltime).
 --invoking executable--
/home/besselman/CFOUR_18/cfour18/bin/xjoda
   JODA beginning optimization cycle #  4.
   Retrieving information from last optimization cycle.
                     7                     0
 OriVec is    1.00000000000000      -6.123233995736766E-017
  0.000000000000000E+000                     1
  calling readgh 3                      3                    -1
  gradient from JOBARC 
   0.000000000000000   0.000000000000000   0.000269294814094
   0.000000000000000   0.000000000000000  -0.001996051221246
  -0.000592192228898   0.000000000000000   0.000199688456360
   0.000592192228898   0.000000000000000   0.000199688456360
   0.000746462363396   0.000611246625518   0.000331844873550
  -0.000746462363396   0.000611246625518   0.000331844873550
   0.000746462363396  -0.000611246625518   0.000331844873550
  -0.000746462363396  -0.000611246625518   0.000331844873550
 
                     0
  current gradient vector 
        0.000000000000000        0.000000000000000        0.000269294814094
        0.000000000000000        0.000000000000000       -0.001996051221246
       -0.000592192228898        0.000000000000000        0.000199688456360
        0.000592192228898        0.000000000000000        0.000199688456360
        0.000746462363396        0.000611246625518        0.000331844873550
        0.000746462363396       -0.000611246625518        0.000331844873550
       -0.000746462363396       -0.000611246625518        0.000331844873550
       -0.000746462363396        0.000611246625518        0.000331844873550
   Internal coordinate energy gradients (atomic units): 
                     R                 dV/dR
 [R1   ]    2.264661636174418   -0.000269294814124
 [R2   ]    2.783424163648876    0.001211199792142
 [A1   ]    2.577482296400549   -0.001060237239763
 [R2   ]    2.783424163648876    0.001211199792142
 [A1   ]    2.577482296400549   -0.001060237239763
 [D180 ]    3.141592653589793   -0.000000000000000
 [R3   ]    2.047384673192948    0.000950555389924
 [A2   ]    2.071692126082680    0.000520672134217
 [D1   ]    1.294813919745569   -0.000484285525148
 [R3   ]    2.047384673192948    0.000950555389924
 [A2   ]    2.071692126082680    0.000520672134217
 [Dn1  ]   -1.294813919745569    0.000484285525148
 [R3   ]    2.047384673192948    0.000950555389924
 [A2   ]    2.071692126082680    0.000520672134217
 [D1   ]    1.294813919745569   -0.000484285525148
 [R3   ]    2.047384673192948    0.000950555389924
 [A2   ]    2.071692126082680    0.000520672134217
 [Dn1  ]   -1.294813919745569    0.000484285525148
                     3                    -1                     0 ****
   Hessian from cycle  3 read.
   BFGS update using last two gradients and previous step.
   Optimization cycle  4.  Updating structure with Newton-Raphson step.
  @EFOL-I, Current internal coordinate Hessian written to FCMINT.
   There are   7 independent internal coordinates which will be optimized.
   Hessian matrix in totally symmetric symmetry coordinates: 
              R1        R2        A1        R3        A2   
  R1         0.894775  0.005745  0.015626  0.029574 -0.000874
  R2         0.005745  0.968364 -0.453824 -0.160908  0.039535
  A1         0.015626 -0.453824  3.438646  0.143759 -0.087273
  R3         0.029574 -0.160908  0.143759  0.800512  0.024454
  A2        -0.000874  0.039535 -0.087273  0.024454  0.308490
  D1         0.001423 -0.049940  0.195476 -0.016071 -0.041109
  Dn1       -0.001423  0.049940 -0.195476  0.016071  0.041109
 
              D1        Dn1  
  R1         0.001423 -0.001423
  R2        -0.049940  0.049940
  A1         0.195476 -0.195476
  R3        -0.016071  0.016071
  A2        -0.041109  0.041109
  D1         0.134562 -0.034562
  Dn1       -0.034562  0.134562
   The eigenvectors of the Hessian matrix: 
                   1         2         3         4         5
  R1        -0.000000  0.002937  0.007037  0.143076  0.983289
  R2         0.000000 -0.039832 -0.080435 -0.555698  0.172585
  A1        -0.000000  0.069917  0.041763 -0.062868  0.023014
  R3         0.000000 -0.047618 -0.099251 -0.804983  0.051738
  A2         0.000000 -0.261972  0.958799 -0.105411  0.009616
  D1         0.707107 -0.679198 -0.176905  0.061916 -0.005418
  Dn1        0.707107  0.679198  0.176905 -0.061916  0.005418
 
                   6         7
  R1         0.112148  0.006103
  R2        -0.788463 -0.177997
  A1        -0.179262  0.978136
  R3         0.577532  0.060529
  A2        -0.001522 -0.029492
  D1        -0.005815  0.059143
  Dn1        0.005815 -0.059143
   The eigenvalues of the Hessian matrix: 
       0.10000      0.12908      0.31400      0.70108      0.89768      0.98157
       3.55650
   Gradients along Hessian eigenvectors: 
      -0.00000      0.00039      0.00085     -0.00262      0.00011     -0.00001
      -0.00177
   There are  0 negative eigenvalues.
  optimized coordinate                      7  automatically set to 
 -1.986239643274344E-003
   Summary of Optimization Cycle: 
   The maximum unscaled step is:    0.00355.
   Scale factor set to:  1.00000.
   Forces are in hartree/bohr and hartree/radian.
   Parameter values are in Angstroms and degrees.
--------------------------------------------------------------------------
  Parameter     dV/dR           Step          Rold            Rnew
--------------------------------------------------------------------------
    R1     -0.0002692948    0.0002053311    1.1984073224    1.1986126535
    R2      0.0012111998   -0.0006940385    1.4729246284    1.4722305900
    A1     -0.0010602372   -0.0031817405  147.6788573534  147.6756756129
    R3      0.0009505554   -0.0006793913    1.0834293057    1.0827499144
    A2      0.0005206721   -0.0632213893  118.6992152750  118.6359938857
    D1     -0.0004842855    0.1138031487   74.1873728562   74.3011760049
    Dn1     0.0004842855   -0.1138031487  -74.1873728562  -74.3011760049
--------------------------------------------------------------------------
  Minimum force:  0.000269295 / RMS force:  0.000784433
 Updating structure...
 -0.999999999999999       0.534711149226531       0.306738332064063     
  0.270580686519573       0.877682082318334       0.534711149226531     
  0.270580686519573       0.877682082318334       0.534711149226531     
  0.270580686519573       0.877682082318334       0.534711149226531     
  0.270580686519573       0.877682082318334       0.534711149226531     
   Rotational constants (in cm-1): 
          0.1956987986             0.2478462902             0.6777650883
   Rotational constants (in MHz): 
       5866.9032068421          7430.2458964988         20318.8890245082


 ----------------------------------------------------------------
         Coordinates used in calculation (QCOMP) 
 ----------------------------------------------------------------
 Z-matrix   Atomic            Coordinates (in bohr)
  Symbol    Number           X              Y              Z
 ----------------------------------------------------------------
     O         8        -0.00000000    -0.00000000    -2.83558287
     C         6        -0.00000000    -0.00000000    -0.57053322
     C         6         1.48762664    -0.00000000     1.78044905
     C         6        -1.48762664     0.00000000     1.78044905
     H         1         2.42256962     1.72883686     2.34924889
     H         1         2.42256962    -1.72883686     2.34924889
     H         1        -2.42256962    -1.72883686     2.34924889
     H         1        -2.42256962     1.72883686     2.34924889
 ----------------------------------------------------------------
 
   Interatomic distance matrix (Angstroms) 
 
                 O             C             C             C             H    
                [ 1]        [ 2]        [ 3]        [ 4]        [ 5]
  O    [ 1]     0.00000
  C    [ 2]     1.19861     0.00000
  C    [ 3]     2.56642     1.47223     0.00000
  C    [ 4]     2.56642     1.47223     1.57444     0.00000
  H    [ 5]     3.16359     2.20628     1.08275     2.28235     0.00000
  H    [ 6]     3.16359     2.20628     1.08275     2.28235     1.82972
  H    [ 7]     3.16359     2.20628     2.28235     1.08275     3.14987
  H    [ 8]     3.16359     2.20628     2.28235     1.08275     2.56394
 
                 H             H             H    
                [ 6]        [ 7]        [ 8]
  H    [ 6]     0.00000
  H    [ 7]     2.56394     0.00000
  H    [ 8]     3.14987     1.82972     0.00000
   Rotational constants (order x, y, z, in cm-1): 
          0.2478462902             0.1956987986             0.6777650883
   Rotational constants (order x, y, z, in MHz): 
       7430.2458964988          5866.9032068421         20318.8890245082
  ECPDATA file not present.   Using default ECPDATA. 
  There are  228 basis functions.
 @CHECKOUT-I, Total execution time (CPU/WALL):         0.15/       0.16 seconds.
--executable xjoda finished with status     0 in        0.28 seconds (walltime).
 --invoking executable--
/home/besselman/CFOUR_18/cfour18/bin/xvmol
 SERIAL VERSION OF MOLECULE STARTED
********************************************************************************
                    INPUT FROM MOL FILE
********************************************************************************
INTGRL        1    0    1    0    0    0    0    0    0                         
         *** CFOUR Program System (Release V0.1) ***                            
cyclopropanone opt singlet CCSD[T]/cc-pCVTZ                                     
    4    2 X  Y       0.10E-08              0    0                              
   9999.00      3.00                                                            
          8.00000000    1    4    1    1    1    1                              
O #1  -0.000000000000000  -0.000000000000000  -2.835582873057733                
   12    6                                                                      
   15330.0000000000       5.080000000000000E-004 -1.150000000000000E-004        
  0.000000000000000E+000  0.000000000000000E+000  0.000000000000000E+000        
  0.000000000000000E+000                                                        
   2299.00000000000       3.929000000000000E-003 -8.950000000000000E-004        
  0.000000000000000E+000  0.000000000000000E+000  0.000000000000000E+000        
  0.000000000000000E+000                                                        
   522.400000000000       2.024300000000000E-002 -4.636000000000000E-003        
  0.000000000000000E+000  0.000000000000000E+000  0.000000000000000E+000        
  0.000000000000000E+000                                                        
   147.300000000000       7.918100000000000E-002 -1.872400000000000E-002        
  0.000000000000000E+000  0.000000000000000E+000  0.000000000000000E+000        
  0.000000000000000E+000                                                        
   47.5500000000000       0.230687000000000      -5.846300000000000E-002        
  0.000000000000000E+000  0.000000000000000E+000  0.000000000000000E+000        
  0.000000000000000E+000                                                        
   16.7600000000000       0.433118000000000      -0.136463000000000             
  0.000000000000000E+000  0.000000000000000E+000  0.000000000000000E+000        
  0.000000000000000E+000                                                        
   6.20700000000000       0.350260000000000      -0.175740000000000             
  0.000000000000000E+000  0.000000000000000E+000  0.000000000000000E+000        
  0.000000000000000E+000                                                        
   1.75200000000000       4.272800000000000E-002  0.160934000000000             
   1.00000000000000       0.000000000000000E+000  0.000000000000000E+000        
  0.000000000000000E+000                                                        
  0.688200000000000      -8.154000000000000E-003  0.603418000000000             
  0.000000000000000E+000  0.000000000000000E+000  0.000000000000000E+000        
  0.000000000000000E+000                                                        
  0.238400000000000       2.381000000000000E-003  0.378765000000000             
  0.000000000000000E+000   1.00000000000000       0.000000000000000E+000        
  0.000000000000000E+000                                                        
   7.84500000000000       0.000000000000000E+000  0.000000000000000E+000        
  0.000000000000000E+000  0.000000000000000E+000   1.00000000000000             
  0.000000000000000E+000                                                        
   21.0320000000000       0.000000000000000E+000  0.000000000000000E+000        
  0.000000000000000E+000  0.000000000000000E+000  0.000000000000000E+000        
   1.00000000000000                                                             
    7    5                                                                      
   34.4600000000000       1.592800000000000E-002  0.000000000000000E+000        
  0.000000000000000E+000  0.000000000000000E+000  0.000000000000000E+000        
   7.74900000000000       9.974000000000000E-002  0.000000000000000E+000        
  0.000000000000000E+000  0.000000000000000E+000  0.000000000000000E+000        
   2.28000000000000       0.310492000000000       0.000000000000000E+000        
  0.000000000000000E+000  0.000000000000000E+000  0.000000000000000E+000        
  0.715600000000000       0.491026000000000        1.00000000000000             
  0.000000000000000E+000  0.000000000000000E+000  0.000000000000000E+000        
  0.214000000000000       0.336337000000000       0.000000000000000E+000        
   1.00000000000000       0.000000000000000E+000  0.000000000000000E+000        
   15.1590000000000       0.000000000000000E+000  0.000000000000000E+000        
  0.000000000000000E+000   1.00000000000000       0.000000000000000E+000        
   57.4370000000000       0.000000000000000E+000  0.000000000000000E+000        
  0.000000000000000E+000  0.000000000000000E+000   1.00000000000000             
    3    3                                                                      
   2.31400000000000        1.00000000000000       0.000000000000000E+000        
  0.000000000000000E+000                                                        
  0.645000000000000       0.000000000000000E+000   1.00000000000000             
  0.000000000000000E+000                                                        
   15.8580000000000       0.000000000000000E+000  0.000000000000000E+000        
   1.00000000000000                                                             
    1    1                                                                      
   1.42800000000000        1.00000000000000                                     
          6.00000000    1    4    1    1    1    1                              
C #2  -0.000000000000000  -0.000000000000000  -0.570533217337217                
   12    6                                                                      
   8236.00000000000       5.310000000000000E-004 -1.130000000000000E-004        
  0.000000000000000E+000  0.000000000000000E+000  0.000000000000000E+000        
  0.000000000000000E+000                                                        
   1235.00000000000       4.108000000000000E-003 -8.780000000000000E-004        
  0.000000000000000E+000  0.000000000000000E+000  0.000000000000000E+000        
  0.000000000000000E+000                                                        
   280.800000000000       2.108700000000000E-002 -4.540000000000000E-003        
  0.000000000000000E+000  0.000000000000000E+000  0.000000000000000E+000        
  0.000000000000000E+000                                                        
   79.2700000000000       8.185300000000000E-002 -1.813300000000000E-002        
  0.000000000000000E+000  0.000000000000000E+000  0.000000000000000E+000        
  0.000000000000000E+000                                                        
   25.5900000000000       0.234817000000000      -5.576000000000000E-002        
  0.000000000000000E+000  0.000000000000000E+000  0.000000000000000E+000        
  0.000000000000000E+000                                                        
   8.99700000000000       0.434401000000000      -0.126895000000000             
  0.000000000000000E+000  0.000000000000000E+000  0.000000000000000E+000        
  0.000000000000000E+000                                                        
   3.31900000000000       0.346129000000000      -0.170352000000000             
  0.000000000000000E+000  0.000000000000000E+000  0.000000000000000E+000        
  0.000000000000000E+000                                                        
  0.905900000000000       3.937800000000000E-002  0.140382000000000             
   1.00000000000000       0.000000000000000E+000  0.000000000000000E+000        
  0.000000000000000E+000                                                        
  0.364300000000000      -8.983000000000000E-003  0.598684000000000             
  0.000000000000000E+000  0.000000000000000E+000  0.000000000000000E+000        
  0.000000000000000E+000                                                        
  0.128500000000000       2.385000000000000E-003  0.395389000000000             
  0.000000000000000E+000   1.00000000000000       0.000000000000000E+000        
  0.000000000000000E+000                                                        
   4.29200000000000       0.000000000000000E+000  0.000000000000000E+000        
  0.000000000000000E+000  0.000000000000000E+000   1.00000000000000             
  0.000000000000000E+000                                                        
   11.8760000000000       0.000000000000000E+000  0.000000000000000E+000        
  0.000000000000000E+000  0.000000000000000E+000  0.000000000000000E+000        
   1.00000000000000                                                             
    7    5                                                                      
   18.7100000000000       1.403100000000000E-002  0.000000000000000E+000        
  0.000000000000000E+000  0.000000000000000E+000  0.000000000000000E+000        
   4.13300000000000       8.686600000000000E-002  0.000000000000000E+000        
  0.000000000000000E+000  0.000000000000000E+000  0.000000000000000E+000        
   1.20000000000000       0.290216000000000       0.000000000000000E+000        
  0.000000000000000E+000  0.000000000000000E+000  0.000000000000000E+000        
  0.382700000000000       0.501008000000000        1.00000000000000             
  0.000000000000000E+000  0.000000000000000E+000  0.000000000000000E+000        
  0.120900000000000       0.343406000000000       0.000000000000000E+000        
   1.00000000000000       0.000000000000000E+000  0.000000000000000E+000        
   8.77800000000000       0.000000000000000E+000  0.000000000000000E+000        
  0.000000000000000E+000   1.00000000000000       0.000000000000000E+000        
   33.1900000000000       0.000000000000000E+000  0.000000000000000E+000        
  0.000000000000000E+000  0.000000000000000E+000   1.00000000000000             
    3    3                                                                      
   1.09700000000000        1.00000000000000       0.000000000000000E+000        
  0.000000000000000E+000                                                        
  0.318000000000000       0.000000000000000E+000   1.00000000000000             
  0.000000000000000E+000                                                        
   14.8390000000000       0.000000000000000E+000  0.000000000000000E+000        
   1.00000000000000                                                             
    1    1                                                                      
  0.761000000000000        1.00000000000000                                     
          6.00000000    1    4    1    1    1    1
[truncated: 928,497 more chars]
