# Supplementary material for: Cyclopropanone: Preparation, Rotational Spectroscopy, and Semi-Experimental Equilibrium (r e SE) Structure
Source: J Am Chem Soc. 2026 Mar 30;148(13):14072–85. doi: 10.1021/jacs.5c23052 (PMC13067281; doi:10.1021/jacs.5c23052)
Supplement: Supplementary file 2 [file ja5c23052_si_002.zip › SI_revised/BTE/cyclopropanone_opt_pCVTZ_rel.out]

 --invoking executable--
/home/besselman/CFOUR_18/cfour18/bin/xjoda


   *************************************************************************
         <<<     CCCCCC     CCCCCC   |||     CCCCCC     CCCCCC   >>>
       <<<      CCC        CCC       |||    CCC        CCC         >>>
      <<<      CCC        CCC        |||   CCC        CCC            >>>
    <<<        CCC        CCC        |||   CCC        CCC              >>>
      <<<      CCC        CCC        |||   CCC        CCC            >>>
       <<<      CCC        CCC       |||    CCC        CCC         >>>
         <<<     CCCCCC     CCCCCC   |||     CCCCCC     CCCCCC   >>>
   *************************************************************************

     ****************************************************************
     * CFOUR Coupled-Cluster techniques for Computational Chemistry *
     ****************************************************************
 

   Department of Chemistry                Institut fuer Physikalische Chemie
   University of Texas at Austin          Universitaet Mainz
   Austin, TX  78712, USA                 D-55099 Mainz, Germany
 
                       Version 1.2
 
                     compute-0-17.local                                
                     Sat Mar  4 15:47:27 CST 2023                      
                     integer*8 version is running
 
********************************************************************************
*                          Input from ZMAT file                                *
********************************************************************************
cyclopropanone opt singlet CCSD[T]/cc-pCVTZ                                     
O                                                                               
C 1 R1*                                                                         
C 2 R2* 1 A1*                                                                   
C 2 R2* 1 A1* 3 D180                                                            
H 3 R3* 2 A2* 1 D1*                                                             
H 3 R3* 2 A2* 1 Dn1*                                                            
H 4 R3* 2 A2* 1 D1*                                                             
H 4 R3* 2 A2* 1 Dn1*                                                            
                                                                                
R1   =        1.198724417788331                                                 
R2   =        1.471062207026606                                                 
A1   =      147.637108268674410                                                 
D180 =      180.000000000000000                                                 
R3   =        1.081936223602009                                                 
A2   =      118.633790303965739                                                 
D1   =       74.377470855720247                                                 
Dn1  =      -74.377470855720247                                                 
                                                                                
*CFOUR(CALC=CCSD(T)                                                             
BASIS=cc-pCVTZ                                                                  
RELATIVISTIC=X2C1E                                                              
GEO_METHOD=NR                                                                   
ABCDTYPE=AOBASIS                                                                
CC_PROG=NCC                                                                     
GEO_CONV=9                                                                      
SCF_CONV=10                                                                     
CC_CONV=9                                                                       
LINEQ_CONV=8                                                                    
LINEQ_MAXCYC=200                                                                
GEO_MAXSTEP=500                                                                 
MULT=1                                                                          
FROZEN_CORE=OFF                                                                 
MEM_UNIT=GB                                                                     
MEM=160)                                                                        
                                                                                
********************************************************************************
    -------------------------------------------------------------------
                    CFOUR Control Parameters 
    -------------------------------------------------------------------
        External           Internal           Value            Units
          Name               Name
    -------------------------------------------------------------------
       ABCDTYPE             IABCDT         AOBASIS     [  2]    ***   
       ANHARMONIC           IANHAR         OFF         [  0]    ***   
       ANH_ALGORIT          IANALG         STANDARD    [  0]    ***   
       ANH_DERIVAT          IANDER         SECOND      [  1]    ***   
       ANH_MODE             ANHMOD         VIBRATION   [  0]    ***   
       ANH_POINTS           IANPOI              1               ***   
       ANH_STEPSIZ          ICUBST             50000          x 10-6  
       ANH_SYMMETR          IANHSM         ABELIAN     [  0]    ***   
       AO_LADDERS           IAOLAD         SINGLEPASS  [  1]    ***   
       AV_SCF               IAVSCF         OFF         [  0]    ***   
       BASIS                IBASIS         PCVTZ       [ 24]    ***   
       BFIELD               IBFIEL         OFF         [  0]    a.u.  
       BOTHVECTORS          BOTHVC         OFF         [  0]    ***   
       BOX_POTENT           IPIAB          OFF         [  0]    ***   
       BREIT                IBREIT         OFF         [  0]    ***   
       BRUCK_CONV           IBRTOL          10D-  4             ***   
       BRUECKNER            IBRKNR         OFF         [  0]    ***   
       BUFFERSIZE           IBUFFS              4096            ***   
       CACHE_RECS           ICHREC             10               ***   
       CALCLEVEL            ICLLVL         CCSD(T)     [ 22]    ***   
       CAS_GECCO            ICMRCC         OFF         [  0]    ***   
       CAS_GUESS            ICGUES         CANONICAL   [  0]    ***   
       CAS_INPUT            ICSINP         ORBITALS    [  0]    ***   
       CAS_ITMAX            ICITMX          10D- 50           cycles  
       CAS_JACDAV           ICJDAV         OFF         [  0]    ***   
       CAS_MICMAX           ICMIMN          10D- 10             ***   
       CAS_MICMIN           ICMIMX          10D-  2             ***   
       CAS_MICRO            ICSALG         ILU/JACOBI  [  0]    ***   
       CAS_MITMAX           ICMIMX          10D-100           cycles  
       CAS_MMAX             ICMMAX          10D- 50             ***   
       CAS_PRINT            ICPRT           10D-  0             ***   
       CCORBOPT             ICCORB         OFF         [  0]  x 0.01  
       CC_CONV              ICCCNV          10D-  9             ***   
       CC_EXPORDER          ICCEOR              5               ***   
       CC_EXTRAPOL          ICCEXT         DIIS        [  1]    ***   
       CC_GUESS             ICCGES         MP2         [  0]    ***   
       CC_MAXCYC            ICCCYC            100              cycles 
       CC_PROGRAM           ICCPRO         NCC         [  5]    ***   
       CHARGE               ICHRGE              0               ***   
       CHOLESKY             ICHOLE         OFF         [  0]    ***   
       CIS_CONV             ICISTL              5               ***   
       COMM_SIZE            IPSIZE            ***               ***   
       CONSTANT             ICONST         OLD         [  1]    ***   
       CONTINUUM            ICONTU         NONE        [  0]    ***   
       CONTRACTION          ICNTYP         GENERAL     [  1]    ***   
       COORDINATES          ICOORD         INTERNAL    [  0]    ***   
       CPHF_CONVER          ICPHFT          10D- 16             ***   
       CPHF_MAXCYC          ICPHFC             64              cycles 
       CUBIC                ICUBIC         OFF         [  0]    ***   
       CURVILINEAR          ICURVY         OFF         [  0]    ***   
       CV_ELEMENT           ICVELM              0               ***   
       CV_ORBITALS          ICVORB      NONE         
       CV_SEPARATE          ICVSEP         OFF         [  0]    ***   
       DBOC                 IDBOC          OFF         [  0]    ***   
       DCT                  IDCT           OFF         [  0]    ***   
       DERIV_LEV            IDRLVL         FIRST       [  1]    ***   
       DEVMEM_SIZE          IDVMEM         *********           MByte  
       DIAG_MRCC            IEOMST          10D-  0             ***   
       DIFF_TYPE            IDIFTY         RELAXED     [  0]    ***   
       DIRECT               IDIRCT         OFF         [  0]    ***   
       DROPMO               IDRPMO      NONE         
       ECP                  IECP           OFF         [  0]    ***   
       EIGENVECTOR          IVEC                1               ***   
       EL_ANHARM            IELANH         OFF         [  0]    ***   
       EOMFOLLOW            IEOMSR         ENERGY      [  0]    ***   
       EOMIP                IEOMIP         OFF         [  0]    ***   
       EOMLEVEL             HBARFM         SAME        [  0]    ***   
       EOM_MRCC             IMRCCE         NEW         [  1]    ***   
       EOM_NONIT            EOMNON         OFF         [  0]    ***   
       EOM_NSING            IEOMSI          10D-  0             ***   
       EOM_NSTATES          IMRCCD         DAVIDSON    [  0]    ***   
       EOM_NTRIP            IEOMTR          10D-  0             ***   
       EOM_ORDER            IEXORD         ENERGY      [  0]    ***   
       EOM_PROPSTA          IEOMST              0               ***   
       ESTATE_CONV          IEXTOL          10D-  5             ***   
       ESTATE_DIAG          IEXDIG         ITERATIVE   [  0]    ***   
       ESTATE_LOCK          IESLOC         ON          [  1]    ***   
       ESTATE_MAXC          IEXMXC             40               ***   
       ESTATE_PROP          IEXPRP         OFF         [  0]    ***   
       EVAL_HESS            IRECAL              0            # of cyc.
       EXCITATION           IEXCIT              0               ***   
       EXCITE               IEXCIT         NONE        [  0]    ***   
       EXTERN_POT           IEXPOT         OFF         [  0]    ***   
       FCGRADNEW            IFCGNW         OFF         [  0]    ***   
       FC_FIELD             IFINFC              0             x 10-6  
       FD_CALTYPE           IFDCAL         GRADONLY    [  0]    ***   
       FD_PROJECT           IFDPRJ         OFF         [  1]    ***   
       FD_STEPSIZE          IDISFD              0            10-4 bohr
       FD_USEGROUP          IFDGRP         FULL        [  0]    ***   
       FILE_RECSIZ          IFLREC              4096           words  
       FINITE_PERT          IFIPER              0             x 10-6  
       FIXGEOM              IFIXGM         OFF         [  0]    ***   
       FOCK                 IFOCK          AO          [  1]    ***   
       FREQ_ALGORI          IVIALG         STANDARD    [  0]    ***   
       FROZEN_CORE          IFROCO         OFF         [  0]    ***   
       FROZEN_VIRT          IFROVI         OFF         [  0]    ***   
       GAMMA_ABCD           IGABCD         DIRECT      [  1]    ***   
       GAMMA_ABCI           IGABCI         STORE       [  0]    ***   
       GENBAS_1             IGNBS1              0               ***   
       GENBAS_2             IGNBS2              0               ***   
       GENBAS_3             IGNBS3              0               ***   
       GENBAS_4             IGNBS4              0               ***   
       GEO_CONV             ICONTL              9              H/bohr 
       GEO_MAXCYC           IOPTCY             50               ***   
       GEO_MAXSTEP          IMXSTP            500            millibohr
       GEO_METHOD           INR            NR          [  0]    ***   
       GIAO                 IGIAO          OFF         [  1]    ***   
       GIMIC                IGIMIC         OFF         [  0]    ***   
       GRID                 IGRID          OFF         [  0]    ***   
       GRID_ALGO            IGALGO         SERIAL      [  0]    ***   
       GUESS                IGUESS         MOREAD      [  0]    ***   
       HBAR                 IHBAR          OFF         [  0]    ***   
       HESS_TYPE            IHESTP         SCF         [  0]    ***   
       HF2_FILE             IHF2Fl         USE         [  1]    ***   
       HFSTABILITY          ISTABL         OFF         [  0]    ***   
       INCORE               INCORE         OFF         [  0]    ***   
       INPUT_MRCC           IMRCC          ON          [  1]    ***   
       INTEGRALS            INTTYP         VMOL        [  1]    ***   
       JODA_PRINT           IJPRNT              0               ***   
       KEYWORD_OUT          IDMPKW         NO          [  0]    ***   
       LINDEP_TOL           ILINDP              8               ***   
       LINEQ_CONV           IZTACN          10D-  8           cycles  
       LINEQ_EXPOR          ILMAXD              5               ***   
       LINEQ_MAXCY          ILMAXC            200               ***   
       LINEQ_TYPE           ILTYPE         DIIS        [  1]    ***   
       LOCK_ORBOCC          ILOCOC         OFF         [  0]    ***   
       MEMORY_SIZE          IMEMSZ         *********           words  
       MEM_UNIT             IMEMU          GB          [  3]    ***   
       MRCC                 IMRCCC         OFF         [  0]    ***   
       MULTIPLICTY          IMULTP              1               ***   
       NACOUPLING           IVCOUP         OFF         [  0]    ***   
       NEGEVAL              IDIE           ABORT       [  0]    ***   
       NEWNORM              INEWNO         OFF         [  0]    ***   
       NON-HF               INONHF         OFF         [  0]    ***   
       NTOP_TAMP            ITOPT2             15               ***   
       NUC_MODEL            INUCMO         POINT       [  0]    ***   
       OCCUPATION           IOCCU   ESTIMATED BY SCF 
       OPEN-SHELL           IOPEN          SPIN-ORBITAL[  0]    ***   
       OPTVIB               IOPTVB         OFF         [  0]    ***   
       ORBITALS             IORBTP         STANDARD    [  0]    ***   
       PARALLEL             IPARAL         ON          [  1]    ***   
       PARA_INT             IPINTS         ON          [  1]    ***   
       PARA_PRINT           IPPRIN              0               ***   
       PERT_ORB             IPTORB         CANONICAL   [  1]    ***   
       POINTS               IGRDFD              0               ***   
       PRINT                IPRNT               0               ***   
       PROPS                IPROPS         OFF         [  0]    ***   
       PROP_INTEGR          IINTYP         INTERNAL    [  0]    ***   
       PSI                  IPSI           OFF         [  0]    ***   
       QC_ALG               IQCALG         FLM         [  0]    ***   
       QC_LINALG            IQCLIN         TRIDIAG     [  2]    ***   
       QC_MAXCYC            IQCMAX            100             cycles  
       QC_MAXSCFCY          IQCMSC             20             cycles  
       QC_RTRUST            IQCRTR          10D-  0           x 10-3  
       QC_SKIPSCF           IQCSKI         OFF         [  0]    ***   
       QC_START             IQCSTA          10D-  3             ***   
       QRHFGUESS            IQGUES         OFF         [  0]    ***   
       QUARTIC              IQUART         OFF         [  0]    ***   
       RAMAN_INT            IRAMIN         OFF         [  0]    ***   
       RAMAN_ORB            IRAMRE         UNRELAXED   [  0]    ***   
       RDO                  IRDOFM         ON          [  1]    ***   
       REDUCE_REPR          REDREP         Ir          [  0]    ***   
       REFERENCE            IREFNC         RHF         [  0]    ***   
       RELATIVIST           IRELAT         X2C1E       [ 11]    ***   
       RELAX_DENS           IRDENS         ON          [  1]    ***   
       RESET_FLAGS          IRESET         OFF         [  0]    ***   
       RESTART_CC           ICCRES         OFF         [  0]    ***   
       ROT_EVEC             ROTVEC              0               ***   
       SAVE_INTS            ISVINT         OFF         [  0]    ***   
       SCALE_ON             ISTCRT              0               ***   
       SCF_CONV             ISCFCV          10D- 10             ***   
       SCF_DAMPING          IDAMP               0             x 10-3  
       SCF_EXPORDE          IRPPOR             10               ***   
       SCF_EXPSTAR          IRPPLS              2               ***   
       SCF_EXTRAPO          IRPP           ON          [  1]    ***   
       SCF_MAXCYC           ISCFCY            150              cycles 
       SCF_NOSTOP           ISCFST         OFF         [  0]    ***   
       SCF_ORBITAL          ISCFOR         REAL        [  0]    ***   
       SCF_PRINT            ISCFPR              0               ***   
       SCF_PROG             ISCFPR         SCF         [  0]    ***   
       SD_FIELD             IFINSD              0             x 10-6  
       SOPERT               IPERSO         OFF         [  0]    ***   
       SPHERICAL            IDFGHI         ON          [  1]    ***   
       SPINORBIT            ISOCAL         OFF         [  0]    ***   
       SPINROTATIO          ISRCON         OFF         [  0]    ***   
       SPIN_FLIP            ISPFLP         OFF         [  0]    ***   
       SPIN_ORBIT           ISPORB         OFF         [  0]    ***   
       SPIN_SCAL            ISCSMP         OFF         [  0]    ***   
       STEEPSCALE           ISTPSC              1000          x 10-3  
       SUBGROUP             ISUBGP         DEFAULT     [  0]    ***   
       SUBGRPAXIS           ISBXYZ         X           [  0]    ***   
       SYMMETRY             ISYM           ON          [  0]    ***   
       SYM_CHECK            ISYMCK         OVERRIDE    [  1]    ***   
       T3_EXTRAPOL          IT3EXT         OFF         [  0]    ***   
       T4_EXTRAPOL          IT4EXP         OFF         [  0]    ***   
       TAMP_SUM             IEVERY              5               ***   
       TESTSUITE            ITESTS         OFF         [  0]    ***   
       THERMOCH             ITHERM         OFF         [  0]    ***   
       TOL_CHOLESK          ITOLCH          10D-  4             ***   
       TRANGRAD             IRESRM         OFF         [  0]    ***   
       TRANS_INV            ITRAIN         USE         [  0]    ***   
       TREAT_PERT           ITREAT         SIMULTANEOUS[  0]    ***   
       TRIP_ALGORI          ITRALG         NORMAL      [  0]    ***   
       UIJ_THRESHO          IUIJTH              1               ***   
       UNITS                IUNITS         ANGSTROM    [  0]    ***   
       UNOS                 IUNOS          OFF         [  0]    ***   
       UPDATE_HESS          IHUPDT         ON          [  1]    ***   
       VIBPHASE             ISETPH         STANDARD    [  0]    ***   
       VIBRATION            IVIB           NO          [  0]    ***   
       VIB_ALGORIT          IGEALG         STANDARD    [  0]    ***   
       VNATORB              IVNORB         OFF         [  0]    ***   
       VTRAN                IVTRAN         PARTIAL     [  2]    ***   
       X2CKEY               IX2CKE         MOLVDINT    [  0]    ***   
       XFIELD               IXEFLD              0             x 10-6  
       XFORM_TOL            IXFTOL          10D- 11             ***   
       YFIELD               IYEFLD              0             x 10-6  
       ZFIELD               IZEFLD              0             x 10-6  
       ZSCALE_EXP           IZEXPS         OFF         [  0]    ***   
    -------------------------------------------------------------------
   8 entries found in Z-matrix 
   Job Title : cyclopropanone opt singlet CCSD[T]/cc-pCVTZ                                     
   There are  8 unique internal coordinates.
   Of these,  7 will be optimized.
   User supplied Z-matrix: 
--------------------------------------------------------------------------------
       SYMBOL    BOND      LENGTH    ANGLE     ANGLE     DIHED     ANGLE
                  TO      (ANGST)    WRT      (DEG)      WRT      (DEG)
--------------------------------------------------------------------------------
        O    
        C          1         R1   
        C          2         R2         1        A1   
        C          2         R2         1        A1         3        D180 
        H          3         R3         2        A2         1        D1   
        H          3         R3         2        A2         1        Dn1  
        H          4         R3         2        A2         1        D1   
        H          4         R3         2        A2         1        Dn1  
                  *Initial values for internal coordinates* 
                      Name             Value
                        R1              1.1987244178
                        R2              1.4710622070
                        A1            147.6371082687
                        D180          180.0000000000
                        R3              1.0819362236
                        A2            118.6337903040
                        D1             74.3774708557
                        Dn1           -74.3774708557
--------------------------------------------------------------------------------
Line Symbol    AtNr   At. Mass
  1  O          8    15.99491
  2  C          6    12.00000
  3  C          6    12.00000
  4  C          6    12.00000
  5  H          1     1.00783
  6  H          1     1.00783
  7  H          1     1.00783
  8  H          1     1.00783
                     1                     4                    18
  -1.00000000000000       0.535279843973062       0.306973082205523     
  0.269298522797632       0.877700513250758       0.535279843973062     
  0.269298522797632       0.877700513250758       0.535279843973062     
  0.269298522797632       0.877700513250758       0.535279843973062     
  0.269298522797632       0.877700513250758       0.535279843973062     
  R VECTOR before symmetry
  0.000000000000000E+000  0.000000000000000E+000  0.000000000000000E+000
   2.26526132326650       0.000000000000000E+000  0.000000000000000E+000
   2.77990526617007        2.57675363741171       0.000000000000000E+000
   2.77990526617007        2.57675363741171        3.14159265358979     
   2.04456357541173        2.07055024492473        1.29813175573844     
   2.04456357541173        2.07055024492473       -1.29813175573844     
   2.04456357541173        2.07055024492473        1.29813175573844     
   2.04456357541173        2.07055024492473       -1.29813175573844     
   Rotational constants (in cm-1): 
          0.1958810158             0.2481389268             0.6778942363
   Rotational constants (in MHz): 
       5872.3659441785          7439.0189207379         20322.7607826386
********************************************************************************
   The full molecular point group is C2v .
   The largest Abelian subgroup of the full molecular point group is C2v .
   The computational point group is C2v .
********************************************************************************
  R VECTOR 
  0.000000000000000E+000  0.000000000000000E+000  0.000000000000000E+000
   2.26526132326650       0.000000000000000E+000  0.000000000000000E+000
   2.77990526617007        2.57675363741171       0.000000000000000E+000
   2.77990526617007        2.57675363741171        3.14159265358979     
   2.04456357541173        2.07055024492473        1.29813175573844     
   2.04456357541173        2.07055024492473       -1.29813175573844     
   2.04456357541173        2.07055024492473        1.29813175573844     
   2.04456357541173        2.07055024492473       -1.29813175573844     
--------------------------------------------------------------------------------
   Analysis of internal coordinates specified by Z-matrix 
--------------------------------------------------------------------------------
   *The nuclear repulsion energy is  108.740120318147618 a.u.
   *There are   6 degrees of freedom within the tot. symm. molecular subspace.
   *Z-matrix requests optimization of   7 coordinates.
   *There are   1 positive-negative dihedral angle pairs, 
    resulting in   6 Z-matrix degrees of freedom.
   *The optimization is unconstrained and your Z-matrix is great.
--------------------------------------------------------------------------------


 ----------------------------------------------------------------
         Coordinates used in calculation (QCOMP) 
 ----------------------------------------------------------------
 Z-matrix   Atomic            Coordinates (in bohr)
  Symbol    Number           X              Y              Z
 ----------------------------------------------------------------
     O         8         0.00000000    -0.00000000    -2.83430801
     C         6         0.00000000    -0.00000000    -0.56904669
     C         6         1.48802726    -0.00000000     1.77906919
     C         6        -1.48802726     0.00000000     1.77906919
     H         1         2.42067838     1.72821930     2.34798055
     H         1         2.42067838    -1.72821930     2.34798055
     H         1        -2.42067838    -1.72821930     2.34798055
     H         1        -2.42067838     1.72821930     2.34798055
 ----------------------------------------------------------------
 
   Interatomic distance matrix (Angstroms) 
 
                 O             C             C             C             H    
                [ 1]        [ 2]        [ 3]        [ 4]        [ 5]
  O    [ 1]     0.00000
  C    [ 2]     1.19872     0.00000
  C    [ 3]     2.56514     1.47106     0.00000
  C    [ 4]     2.56514     1.47106     1.57486     0.00000
  H    [ 5]     3.16192     2.20455     1.08194     2.28151     0.00000
  H    [ 6]     3.16192     2.20455     1.08194     2.28151     1.82907
  H    [ 7]     3.16192     2.20455     2.28151     1.08194     3.14786
  H    [ 8]     3.16192     2.20455     2.28151     1.08194     2.56194
 
                 H             H             H    
                [ 6]        [ 7]        [ 8]
  H    [ 6]     0.00000
  H    [ 7]     2.56194     0.00000
  H    [ 8]     3.14786     1.82907     0.00000
   Rotational constants (order x, y, z, in cm-1): 
          0.2481389268             0.1958810158             0.6778942363
   Rotational constants (order x, y, z, in MHz): 
       7439.0189207379          5872.3659441785         20322.7607826386
  ECPDATA file not present.   Using default ECPDATA. 
  There are  228 basis functions.
 @CHECKOUT-I, Total execution time (CPU/WALL):         0.28/       0.31 seconds.
--executable xjoda finished with status     0 in        0.43 seconds (walltime).
 --invoking executable--
/home/besselman/CFOUR_18/cfour18/bin/xvmol
 SERIAL VERSION OF MOLECULE STARTED
********************************************************************************
                    INPUT FROM MOL FILE
********************************************************************************
INTGRL        1    0    1    0    0    0    0    0    0                         
         *** CFOUR Program System (Release V0.1) ***                            
cyclopropanone opt singlet CCSD[T]/cc-pCVTZ                                     
    4    2 X  Y       0.10E-08              0    0                              
   9999.00      3.00                                                            
          8.00000000    1    4    1    1    1    1                              
O #1   0.000000000000000  -0.000000000000000  -2.834308009539275                
   12    6                                                                      
   15330.0000000000       5.080000000000000E-004 -1.150000000000000E-004        
  0.000000000000000E+000  0.000000000000000E+000  0.000000000000000E+000        
  0.000000000000000E+000                                                        
   2299.00000000000       3.929000000000000E-003 -8.950000000000000E-004        
  0.000000000000000E+000  0.000000000000000E+000  0.000000000000000E+000        
  0.000000000000000E+000                                                        
   522.400000000000       2.024300000000000E-002 -4.636000000000000E-003        
  0.000000000000000E+000  0.000000000000000E+000  0.000000000000000E+000        
  0.000000000000000E+000                                                        
   147.300000000000       7.918100000000000E-002 -1.872400000000000E-002        
  0.000000000000000E+000  0.000000000000000E+000  0.000000000000000E+000        
  0.000000000000000E+000                                                        
   47.5500000000000       0.230687000000000      -5.846300000000000E-002        
  0.000000000000000E+000  0.000000000000000E+000  0.000000000000000E+000        
  0.000000000000000E+000                                                        
   16.7600000000000       0.433118000000000      -0.136463000000000             
  0.000000000000000E+000  0.000000000000000E+000  0.000000000000000E+000        
  0.000000000000000E+000                                                        
   6.20700000000000       0.350260000000000      -0.175740000000000             
  0.000000000000000E+000  0.000000000000000E+000  0.000000000000000E+000        
  0.000000000000000E+000                                                        
   1.75200000000000       4.272800000000000E-002  0.160934000000000             
   1.00000000000000       0.000000000000000E+000  0.000000000000000E+000        
  0.000000000000000E+000                                                        
  0.688200000000000      -8.154000000000000E-003  0.603418000000000             
  0.000000000000000E+000  0.000000000000000E+000  0.000000000000000E+000        
  0.000000000000000E+000                                                        
  0.238400000000000       2.381000000000000E-003  0.378765000000000             
  0.000000000000000E+000   1.00000000000000       0.000000000000000E+000        
  0.000000000000000E+000                                                        
   7.84500000000000       0.000000000000000E+000  0.000000000000000E+000        
  0.000000000000000E+000  0.000000000000000E+000   1.00000000000000             
  0.000000000000000E+000                                                        
   21.0320000000000       0.000000000000000E+000  0.000000000000000E+000        
  0.000000000000000E+000  0.000000000000000E+000  0.000000000000000E+000        
   1.00000000000000                                                             
    7    5                                                                      
   34.4600000000000       1.592800000000000E-002  0.000000000000000E+000        
  0.000000000000000E+000  0.000000000000000E+000  0.000000000000000E+000        
   7.74900000000000       9.974000000000000E-002  0.000000000000000E+000        
  0.000000000000000E+000  0.000000000000000E+000  0.000000000000000E+000        
   2.28000000000000       0.310492000000000       0.000000000000000E+000        
  0.000000000000000E+000  0.000000000000000E+000  0.000000000000000E+000        
  0.715600000000000       0.491026000000000        1.00000000000000             
  0.000000000000000E+000  0.000000000000000E+000  0.000000000000000E+000        
  0.214000000000000       0.336337000000000       0.000000000000000E+000        
   1.00000000000000       0.000000000000000E+000  0.000000000000000E+000        
   15.1590000000000       0.000000000000000E+000  0.000000000000000E+000        
  0.000000000000000E+000   1.00000000000000       0.000000000000000E+000        
   57.4370000000000       0.000000000000000E+000  0.000000000000000E+000        
  0.000000000000000E+000  0.000000000000000E+000   1.00000000000000             
    3    3                                                                      
   2.31400000000000        1.00000000000000       0.000000000000000E+000        
  0.000000000000000E+000                                                        
  0.645000000000000       0.000000000000000E+000   1.00000000000000             
  0.000000000000000E+000                                                        
   15.8580000000000       0.000000000000000E+000  0.000000000000000E+000        
   1.00000000000000                                                             
    1    1                                                                      
   1.42800000000000        1.00000000000000                                     
          6.00000000    1    4    1    1    1    1                              
C #2   0.000000000000000  -0.000000000000000  -0.569046686272771                
   12    6                                                                      
   8236.00000000000       5.310000000000000E-004 -1.130000000000000E-004        
  0.000000000000000E+000  0.000000000000000E+000  0.000000000000000E+000        
  0.000000000000000E+000                                                        
   1235.00000000000       4.108000000000000E-003 -8.780000000000000E-004        
  0.000000000000000E+000  0.000000000000000E+000  0.000000000000000E+000        
  0.000000000000000E+000                                                        
   280.800000000000       2.108700000000000E-002 -4.540000000000000E-003        
  0.000000000000000E+000  0.000000000000000E+000  0.000000000000000E+000        
  0.000000000000000E+000                                                        
   79.2700000000000       8.185300000000000E-002 -1.813300000000000E-002        
  0.000000000000000E+000  0.000000000000000E+000  0.000000000000000E+000        
  0.000000000000000E+000                                                        
   25.5900000000000       0.234817000000000      -5.576000000000000E-002        
  0.000000000000000E+000  0.000000000000000E+000  0.000000000000000E+000        
  0.000000000000000E+000                                                        
   8.99700000000000       0.434401000000000      -0.126895000000000             
  0.000000000000000E+000  0.000000000000000E+000  0.000000000000000E+000        
  0.000000000000000E+000                                                        
   3.31900000000000       0.346129000000000      -0.170352000000000             
  0.000000000000000E+000  0.000000000000000E+000  0.000000000000000E+000        
  0.000000000000000E+000                                                        
  0.905900000000000       3.937800000000000E-002  0.140382000000000             
   1.00000000000000       0.000000000000000E+000  0.000000000000000E+000        
  0.000000000000000E+000                                                        
  0.364300000000000      -8.983000000000000E-003  0.598684000000000             
  0.000000000000000E+000  0.000000000000000E+000  0.000000000000000E+000        
  0.000000000000000E+000                                                        
  0.128500000000000       2.385000000000000E-003  0.395389000000000             
  0.000000000000000E+000   1.00000000000000       0.000000000000000E+000        
  0.000000000000000E+000                                                        
   4.29200000000000       0.000000000000000E+000  0.000000000000000E+000        
  0.000000000000000E+000  0.000000000000000E+000   1.00000000000000             
  0.000000000000000E+000                                                        
   11.8760000000000       0.000000000000000E+000  0.000000000000000E+000        
  0.000000000000000E+000  0.000000000000000E+000  0.000000000000000E+000        
   1.00000000000000                                                             
    7    5                                                                      
   18.7100000000000       1.403100000000000E-002  0.000000000000000E+000        
  0.000000000000000E+000  0.000000000000000E+000  0.000000000000000E+000        
   4.13300000000000       8.686600000000000E-002  0.000000000000000E+000        
  0.000000000000000E+000  0.000000000000000E+000  0.000000000000000E+000        
   1.20000000000000       0.290216000000000       0.000000000000000E+000        
  0.000000000000000E+000  0.000000000000000E+000  0.000000000000000E+000        
  0.382700000000000       0.501008000000000        1.00000000000000             
  0.000000000000000E+000  0.000000000000000E+000  0.000000000000000E+000        
  0.120900000000000       0.343406000000000       0.000000000000000E+000        
   1.00000000000000       0.000000000000000E+000  0.000000000000000E+000        
   8.77800000000000       0.000000000000000E+000  0.000000000000000E+000        
  0.000000000000000E+000   1.00000000000000       0.000000000000000E+000        
   33.1900000000000       0.000000000000000E+000  0.000000000000000E+000        
  0.000000000000000E+000  0.000000000000000E+000   1.00000000000000             
    3    3                                                                      
   1.09700000000000        1.00000000000000       0.000000000000000E+000        
  0.000000000000000E+000                                                        
  0.318000000000000       0.000000000000000E+000   1.00000000000000             
  0.000000000000000E+000                                                        
   14.8390000000000       0.000000000000000E+000  0.000000000000000E+000        
   1.00000000000000                                                             
    1    1                                                                      
  0.761000000000000        1.00000000000000                                     
          6.00000000    1    4    1    1    1    1                              
C #3   1.488027257135408  -0.000000000000000   1.779069190531898                
   12    6                                                                      
   8236.00000000000       5.310000000000000E-004 -1.130000000000000E-004        
  0.000000000000000E+000  0.000000000000000E+000  0.000000000000000E+000        
  0.000000000000000E+000                                                        
   1235.00000000000       4.108000000000000E-003 -8.780000000000000E-004        
  0.000000000000000E+000  0.000000000000000E+000  0.000000000000000E+000        
  0.000000000000000E+000                                                        
   280.800000000000       2.108700000000000E-002 -4.540000000000000E-003        
  0.000000000000000E+000  0.000000000000000E+000  0.000000000000000E+000        
  0.000000000000000E+000                                                        
   79.2700000000000       8.185300000000000E-002 -1.813300000000000E-002        
  0.000000000000000E+000  0.000000000000000E+000  0.000000000000000E+000        
  0.000000000000000E+000                                                        
   25.5900000000000       0.234817000000000      -5.576000000000000E-002        
  0.000000000000000E+000  0.000000000000000E+000  0.000000000000000E+000        
  0.000000000000000E+000                                                        
   8.99700000000000       0.434401000000000      -0.126895000000000             
  0.000000000000000E+000  0.000000000000000E+000  0.000000000000000E+000        
  0.000000000000000E+000                                                        
   3.31900000000000       0.346129000000000      -0.170352000000000             
  0.000000000000000E+000  0.000000000000000E+000  0.000000000000000E+000        
  0.000000000000000E+000                                                        
  0.905900000000000       3.937800000000000E-002  0.140382000000000             
   1.00000000000000       0.000000000000000E+000  0.000000000000000E+000        
  0.000000000000000E+000                                                        
  0.364300000000000      -8.983000000000000E-003  0.598684000000000             
  0.000000000000000E+000  0.000000000000000E+000  0.000000000000000E+000        
  0.000000000000000E+000                                                        
  0.128500000000000       2.385000000000000E-003  0.395389000000000             
  0.000000000000000E+000   1.00000000000000       0.000000000000000E+000        
  0.000000000000000E+000                                                        
   4.29200000000000       0.000000000000000E+000  0.000000000000000E+000        
  0.000000000000000E+000  0.000000000000000E+000   1.00000000000000             
  0.000000000000000E+000                                                        
   11.8760000000000       0.000000000000000E+000  0.000000000000000E+000        
  0.000000000000000E+000  0.000000000000000E+000  0.000000000000000E+000        
   1.00000000000000                                                             
    7    5                                                                      
   18.7100000000000       1.403100000000000E-002  0.000000000000000E+000        
  0.000000000000000E+000  0.000000000000000E+000  0.000000000000000E+000        
   4.13300000000000       8.686600000000000E-002  0.000000000000000E+000        
  0.000000000000000E+000  0.000000000000000E+000  0.000000000000000E+000        
   1.20000000000000       0.290216000000000       0.000000000000000E+000        
  0.000000000000000E+000  0.000000000000000E+000  0.000000000000000E+000        
  0.382700000000000       0.501008000000000        1.00000000000000             
  0.000000000000000E+000  0.000000000000000E+000  0.000000000000000E+000        
  0.120900000000000       0.343406000000000       0.000000000000000E+000        
   1.00000000000000       0.000000000000000E+000  0.000000000000000E+000        
   8.77800000000000       0.000000000000000E+000  0.000000000000000E+000        
  0.000000000000000E+000   1.00000000000000       0.000000000000000E+000        
   33.1900000000000       0.000000000000000E+000  0.000000000000000E+000        
  0.000000000000000E+000  0.000000000000000E+000   1.00000000000000             
    3    3                                                                      
   1.09700000000000        1.00000000000000       0.000000000000000E+000        
  0.000000000000000E+000                                                        
  0.318000000000000       0.000000000000000E+000   1.00000000000000             
  0.000000000000000E+000                                                        
   14.8390000000000       0.000000000000000E+000  0.000000000000000E+000        
   1.00000000000000                                                             
    1    1                                                                      
  0.761000000000000        1.00000000000000                                     
          1.00000000    1    3    1    1    1                                   
H #4   2.420678382010565   1.728219303497299   2.347980547589218                
    5    3                                                                      
   33.8700000000000       6.068000000000000E-003  0.000000000000000E+000        
  0.000000000000000E+000                                                        
   5.09500000000000       4.530800000000000E-002  0.000000000000000E+000        
  0.000000000000000E+000                                                        
   1.15900000000000       0.202822000000000       0.000000000000000E+000        
  0.000000000000000E+000                                                        
  0.325800000000000       0.503903000000000        1.00000000000000             
  0.000000000000000E+000                                                        
  0.102700000000000       0.383421000000000       0.000000000000000E+000        
   1.00000000000000                                                             
    2    2                                                                      
   1.40700000000000        1.00000000000000       0.000000000000000E+000        
  0.388000000000000       0.000000000000000E+000   1.00000000000000             
    1    1                                                                      
   1.05700000000000        1.00000000000000                                     
FINISH                                                                          
 
********************************************************************************
 ONE- AND TWO-ELECTRON INTEGRALS OVER SYMMETRY-ADAPTED AOS ARE CALCULATED.

  SPHERICAL HARMONICS ARE USED.
  
  INTEGRALS LESS THAN  0.10E-13 ARE NEGLECTED.

  NUCLEAR REPULSION ENERGY :  108.7401203181 A.U.
  @MOLECU-I, ONE ELECTRON INTEGRALS (CPU/WALL):        0.10/       0.10 SECONDS.
  @TWOEL-I,    7212722 INTEGRALS OF SYMMETRY TYPE  I I I I
  @TWOEL-I,   28666396 INTEGRALS OF SYMMETRY TYPE  I J I J
  @TWOEL-I,   15082745 INTEGRALS OF SYMMETRY TYPE  I I J J
  @TWOEL-I,   22817704 INTEGRALS OF SYMMETRY TYPE  I J K L
  @TWOEL-I, TOTAL NUMBER OF 2-E INTEGRALS   73779567.
  @MOLECU-I, TWO ELECTRON INTEGRALS (CPU/WALL):      162.07/       5.11 SECONDS.
 @CHECKOUT-I, Total execution time (CPU/WALL):       162.20/       5.25 seconds.

Running with 32 threads/proc

--executable xvmol finished with status     0 in       13.41 seconds (walltime).
 --invoking executable--
/home/besselman/CFOUR_18/cfour18/bin/xvmol2ja
 @GETMEM-I,  Allocated  152587 MB of main memory.
 @CHECKOUT-I, Total execution time (CPU/WALL):         1.54/       0.44 seconds.
--executable xvmol2ja finished with status     0 in        0.50 seconds (walltime).
  a 
 --invoking executable--
/home/besselman/CFOUR_18/cfour18/bin/xvdint
 @GETMEM-I,  Allocated  152587 MB of main memory.
 One- and two-electron integral derivatives are calculated
 for RHF-CC/MBPT gradients and dipole moments.
 Spherical gaussians are used.
 Evaluated one-electron integrals:   dipole integrals
  keyword missing for gradient integrals in sfree
  pVp integrals for spin-free DHF
  derivative pVp integrals for spin-free DHF
 Evaluation of 1e integral derivatives required   68.24 seconds.
 Evaluation of 2e integral derivatives required    0.00 seconds.


 @CHECKOUT-I, Total execution time (CPU/WALL):        68.29/      58.18 seconds.
--executable xvdint finished with status     0 in       61.30 seconds (walltime).
 --invoking executable--
/home/besselman/CFOUR_18/cfour18/bin/xvpropx2c
 @GETMEM-I,  Allocated  152587 MB of main memory.
 generating sfx2c-1e hamiltonian integrals
  @dintfm0 gonna call get1esf3
  @dintfm0 finished get1esf3
  @dintfm0 gonna call get1esf2
  @dintfm0 finished get1esf2
  @dintfm0 gonna call dovrlpsf2
  @dintfm0 finished dovrlpsf2
  @dintfm0 calling strmat
   @strmat calling expnd2
   @strmat calling xgemm (1)
   @strmat calling xgemm (2)
   @strmat calling squez2
   @strmat calling dscal
   @strmat calling daxpy
   @strmat calling expnd2 (2)
   @strmat calling msqrinv
    @msqrinv calling eig
    @msqrinv finished eig
    @msqrinv calling mxm
   @strmat calling expnd2 (3)
   @strmat calling xgemm (3)
   @strmat calling xgemm (4)
   @strmat calling msqrinv (2)
    @msqrinv calling eig
    @msqrinv finished eig
    @msqrinv calling mxm
   @strmat calling xgemm (5)
   @strmat calling minv
   @strmat calling expnd2
   @strmat calling xgemm (1)
   @strmat calling xgemm (2)
   @strmat calling squez2
   @strmat calling dscal
   @strmat calling daxpy
   @strmat calling expnd2 (2)
   @strmat calling msqrinv
    @msqrinv calling eig
    @msqrinv finished eig
    @msqrinv calling mxm
   @strmat calling expnd2 (3)
   @strmat calling xgemm (3)
   @strmat calling xgemm (4)
   @strmat calling msqrinv (2)
    @msqrinv calling eig
    @msqrinv finished eig
    @msqrinv calling mxm
   @strmat calling xgemm (5)
   @strmat calling minv
   @strmat calling expnd2
   @strmat calling xgemm (1)
   @strmat calling xgemm (2)
   @strmat calling squez2
   @strmat calling dscal
   @strmat calling daxpy
   @strmat calling expnd2 (2)
   @strmat calling msqrinv
    @msqrinv calling eig
    @msqrinv finished eig
    @msqrinv calling mxm
   @strmat calling expnd2 (3)
   @strmat calling xgemm (3)
   @strmat calling xgemm (4)
   @strmat calling msqrinv (2)
    @msqrinv calling eig
    @msqrinv finished eig
    @msqrinv calling mxm
   @strmat calling xgemm (5)
   @strmat calling minv
   @strmat calling expnd2
   @strmat calling xgemm (1)
   @strmat calling xgemm (2)
   @strmat calling squez2
   @strmat calling dscal
   @strmat calling daxpy
   @strmat calling expnd2 (2)
   @strmat calling msqrinv
    @msqrinv calling eig
    @msqrinv finished eig
    @msqrinv calling mxm
   @strmat calling expnd2 (3)
   @strmat calling xgemm (3)
   @strmat calling xgemm (4)
   @strmat calling msqrinv (2)
    @msqrinv calling eig
    @msqrinv finished eig
    @msqrinv calling mxm
   @strmat calling xgemm (5)
   @strmat calling minv
  @dintfm0 finished strmat
  @dintfm0 calling hcorefw
  @dintfm0 finished hcorefw
 end generating sfx2c-1e hamiltonian integrals
   @strmat calling expnd2
   @strmat calling xgemm (1)
   @strmat calling xgemm (2)
   @strmat calling squez2
   @strmat calling dscal
   @strmat calling daxpy
   @strmat calling expnd2 (2)
   @strmat calling msqrinv
    @msqrinv calling eig
    @msqrinv finished eig
    @msqrinv calling mxm
   @strmat calling expnd2 (3)
   @strmat calling xgemm (3)
   @strmat calling xgemm (4)
   @strmat calling msqrinv (2)
    @msqrinv calling eig
    @msqrinv finished eig
    @msqrinv calling mxm
   @strmat calling xgemm (5)
   @strmat calling minv
   @strmat calling expnd2
   @strmat calling xgemm (1)
   @strmat calling xgemm (2)
   @strmat calling squez2
   @strmat calling dscal
   @strmat calling daxpy
   @strmat calling expnd2 (2)
   @strmat calling msqrinv
    @msqrinv calling eig
    @msqrinv finished eig
    @msqrinv calling mxm
   @strmat calling expnd2 (3)
   @strmat calling xgemm (3)
   @strmat calling xgemm (4)
   @strmat calling msqrinv (2)
    @msqrinv calling eig
    @msqrinv finished eig
    @msqrinv calling mxm
   @strmat calling xgemm (5)
   @strmat calling minv
   @strmat calling expnd2
   @strmat calling xgemm (1)
   @strmat calling xgemm (2)
   @strmat calling squez2
   @strmat calling dscal
   @strmat calling daxpy
   @strmat calling expnd2 (2)
   @strmat calling msqrinv
    @msqrinv calling eig
    @msqrinv finished eig
    @msqrinv calling mxm
   @strmat calling expnd2 (3)
   @strmat calling xgemm (3)
   @strmat calling xgemm (4)
   @strmat calling msqrinv (2)
    @msqrinv calling eig
    @msqrinv finished eig
    @msqrinv calling mxm
   @strmat calling xgemm (5)
   @strmat calling minv
   @strmat calling expnd2
   @strmat calling xgemm (1)
   @strmat calling xgemm (2)
   @strmat calling squez2
   @strmat calling dscal
   @strmat calling daxpy
   @strmat calling expnd2 (2)
   @strmat calling msqrinv
    @msqrinv calling eig
    @msqrinv finished eig
    @msqrinv calling mxm
   @strmat calling expnd2 (3)
   @strmat calling xgemm (3)
   @strmat calling xgemm (4)
   @strmat calling msqrinv (2)
    @msqrinv calling eig
    @msqrinv finished eig
    @msqrinv calling mxm
   @strmat calling xgemm (5)
   @strmat calling minv
    @msqrinv calling eig
    @msqrinv finished eig
    @msqrinv calling mxm
    @msqrinv calling eig
    @msqrinv finished eig
    @msqrinv calling mxm
    @msqrinv calling eig
    @msqrinv finished eig
    @msqrinv calling mxm
    @msqrinv calling eig
    @msqrinv finished eig
    @msqrinv calling mxm
    @msqrinv calling eig
    @msqrinv finished eig
    @msqrinv calling mxm
    @msqrinv calling eig
    @msqrinv finished eig
    @msqrinv calling mxm
    @msqrinv calling eig
    @msqrinv finished eig
    @msqrinv calling mxm
    @msqrinv calling eig
    @msqrinv finished eig
    @msqrinv calling mxm
    @msqrinv calling eig
    @msqrinv finished eig
    @msqrinv calling mxm
 generating sfx2c-1e gradient integrals
   @strmat calling expnd2
   @strmat calling xgemm (1)
   @strmat calling xgemm (2)
   @strmat calling squez2
   @strmat calling dscal
   @strmat calling daxpy
   @strmat calling expnd2 (2)
   @strmat calling msqrinv
    @msqrinv calling eig
    @msqrinv finished eig
    @msqrinv calling mxm
   @strmat calling expnd2 (3)
   @strmat calling xgemm (3)
   @strmat calling xgemm (4)
   @strmat calling msqrinv (2)
    @msqrinv calling eig
    @msqrinv finished eig
    @msqrinv calling mxm
   @strmat calling xgemm (5)
   @strmat calling minv
   @strmat calling expnd2
   @strmat calling xgemm (1)
   @strmat calling xgemm (2)
   @strmat calling squez2
   @strmat calling dscal
   @strmat calling daxpy
   @strmat calling expnd2 (2)
   @strmat calling msqrinv
    @msqrinv calling eig
    @msqrinv finished eig
    @msqrinv calling mxm
   @strmat calling expnd2 (3)
   @strmat calling xgemm (3)
   @strmat calling xgemm (4)
   @strmat calling msqrinv (2)
    @msqrinv calling eig
    @msqrinv finished eig
    @msqrinv calling mxm
   @strmat calling xgemm (5)
   @strmat calling minv
   @strmat calling expnd2
   @strmat calling xgemm (1)
   @strmat calling xgemm (2)
   @strmat calling squez2
   @strmat calling dscal
   @strmat calling daxpy
   @strmat calling expnd2 (2)
   @strmat calling msqrinv
    @msqrinv calling eig
    @msqrinv finished eig
    @msqrinv calling mxm
   @strmat calling expnd2 (3)
   @strmat calling xgemm (3)
   @strmat calling xgemm (4)
   @strmat calling msqrinv (2)
    @msqrinv calling eig
    @msqrinv finished eig
    @msqrinv calling mxm
   @strmat calling xgemm (5)
   @strmat calling minv
   @strmat calling expnd2
   @strmat calling xgemm (1)
   @strmat calling xgemm (2)
   @strmat calling squez2
   @strmat calling dscal
   @strmat calling daxpy
   @strmat calling expnd2 (2)
   @strmat calling msqrinv
    @msqrinv calling eig
    @msqrinv finished eig
    @msqrinv calling mxm
   @strmat calling expnd2 (3)
   @strmat calling xgemm (3)
   @strmat calling xgemm (4)
   @strmat calling msqrinv (2)
    @msqrinv calling eig
    @msqrinv finished eig
    @msqrinv calling mxm
   @strmat calling xgemm (5)
   @strmat calling minv
    @msqrinv calling eig
    @msqrinv finished eig
    @msqrinv calling mxm
    @msqrinv calling eig
    @msqrinv finished eig
    @msqrinv calling mxm
    @msqrinv calling eig
    @msqrinv finished eig
    @msqrinv calling mxm
    @msqrinv calling eig
    @msqrinv finished eig
    @msqrinv calling mxm
    @msqrinv calling eig
    @msqrinv finished eig
    @msqrinv calling mxm
    @msqrinv calling eig
    @msqrinv finished eig
    @msqrinv calling mxm
    @msqrinv calling eig
    @msqrinv finished eig
    @msqrinv calling mxm
    @msqrinv calling eig
    @msqrinv finished eig
    @msqrinv calling mxm
    @msqrinv calling eig
    @msqrinv finished eig
    @msqrinv calling mxm
    @msqrinv calling eig
    @msqrinv finished eig
    @msqrinv calling mxm
    @msqrinv calling eig
    @msqrinv finished eig
    @msqrinv calling mxm
    @msqrinv calling eig
    @msqrinv finished eig
    @msqrinv calling mxm
    @msqrinv calling eig
    @msqrinv finished eig
    @msqrinv calling mxm
    @msqrinv calling eig
    @msqrinv finished eig
    @msqrinv calling mxm
    @msqrinv calling eig
    @msqrinv finished eig
    @msqrinv calling mxm
    @msqrinv calling eig
    @msqrinv finished eig
    @msqrinv calling mxm
    @msqrinv calling eig
    @msqrinv finished eig
    @msqrinv calling mxm
    @msqrinv calling eig
    @msqrinv finished eig
    @msqrinv calling mxm
    @msqrinv calling eig
    @msqrinv finished eig
    @msqrinv calling mxm
    @msqrinv calling eig
    @msqrinv finished eig
    @msqrinv calling mxm
    @msqrinv calling eig
    @msqrinv finished eig
    @msqrinv calling mxm
    @msqrinv calling eig
    @msqrinv finished eig
    @msqrinv calling mxm
    @msqrinv calling eig
    @msqrinv finished eig
    @msqrinv calling mxm
    @msqrinv calling eig
    @msqrinv finished eig
    @msqrinv calling mxm
    @msqrinv calling eig
    @msqrinv finished eig
    @msqrinv calling mxm
    @msqrinv calling eig
    @msqrinv finished eig
    @msqrinv calling mxm
    @msqrinv calling eig
    @msqrinv finished eig
    @msqrinv calling mxm
    @msqrinv calling eig
    @msqrinv finished eig
    @msqrinv calling mxm
    @msqrinv calling eig
    @msqrinv finished eig
    @msqrinv calling mxm
    @msqrinv calling eig
    @msqrinv finished eig
    @msqrinv calling mxm
    @msqrinv calling eig
    @msqrinv finished eig
    @msqrinv calling mxm
    @msqrinv calling eig
    @msqrinv finished eig
    @msqrinv calling mxm
    @msqrinv calling eig
    @msqrinv finished eig
    @msqrinv calling mxm
    @msqrinv calling eig
    @msqrinv finished eig
    @msqrinv calling mxm
    @msqrinv calling eig
    @msqrinv finished eig
    @msqrinv calling mxm
    @msqrinv calling eig
    @msqrinv finished eig
    @msqrinv calling mxm
    @msqrinv calling eig
    @msqrinv finished eig
    @msqrinv calling mxm
    @msqrinv calling eig
    @msqrinv finished eig
    @msqrinv calling mxm
    @msqrinv calling eig
    @msqrinv finished eig
    @msqrinv calling mxm
    @msqrinv calling eig
    @msqrinv finished eig
    @msqrinv calling mxm
    @msqrinv calling eig
    @msqrinv finished eig
    @msqrinv calling mxm
    @msqrinv calling eig
    @msqrinv finished eig
    @msqrinv calling mxm
    @msqrinv calling eig
    @msqrinv finished eig
    @msqrinv calling mxm
    @msqrinv calling eig
    @msqrinv finished eig
    @msqrinv calling mxm
    @msqrinv calling eig
    @msqrinv finished eig
    @msqrinv calling mxm
    @msqrinv calling eig
    @msqrinv finished eig
    @msqrinv calling mxm
    @msqrinv calling eig
    @msqrinv finished eig
    @msqrinv calling mxm
    @msqrinv calling eig
    @msqrinv finished eig
    @msqrinv calling mxm
    @msqrinv calling eig
    @msqrinv finished eig
    @msqrinv calling mxm
    @msqrinv calling eig
    @msqrinv finished eig
    @msqrinv calling mxm
    @msqrinv calling eig
    @msqrinv finished eig
    @msqrinv calling mxm
    @msqrinv calling eig
    @msqrinv finished eig
    @msqrinv calling mxm
    @msqrinv calling eig
    @msqrinv finished eig
    @msqrinv calling mxm
    @msqrinv calling eig
    @msqrinv finished eig
    @msqrinv calling mxm
    @msqrinv calling eig
    @msqrinv finished eig
    @msqrinv calling mxm
    @msqrinv calling eig
    @msqrinv finished eig
    @msqrinv calling mxm
    @msqrinv calling eig
    @msqrinv finished eig
    @msqrinv calling mxm
    @msqrinv calling eig
    @msqrinv finished eig
    @msqrinv calling mxm
    @msqrinv calling eig
    @msqrinv finished eig
    @msqrinv calling mxm
    @msqrinv calling eig
    @msqrinv finished eig
    @msqrinv calling mxm
    @msqrinv calling eig
    @msqrinv finished eig
    @msqrinv calling mxm
    @msqrinv calling eig
    @msqrinv finished eig
    @msqrinv calling mxm
    @msqrinv calling eig
    @msqrinv finished eig
    @msqrinv calling mxm
    @msqrinv calling eig
    @msqrinv finished eig
    @msqrinv calling mxm
    @msqrinv calling eig
    @msqrinv finished eig
    @msqrinv calling mxm
    @msqrinv calling eig
    @msqrinv finished eig
    @msqrinv calling mxm
    @msqrinv calling eig
    @msqrinv finished eig
    @msqrinv calling mxm
    @msqrinv calling eig
    @msqrinv finished eig
    @msqrinv calling mxm
    @msqrinv calling eig
    @msqrinv finished eig
    @msqrinv calling mxm
    @msqrinv calling eig
    @msqrinv finished eig
    @msqrinv calling mxm
    @msqrinv calling eig
    @msqrinv finished eig
    @msqrinv calling mxm
    @msqrinv calling eig
    @msqrinv finished eig
    @msqrinv calling mxm
    @msqrinv calling eig
    @msqrinv finished eig
    @msqrinv calling mxm
    @msqrinv calling eig
    @msqrinv finished eig
    @msqrinv calling mxm
    @msqrinv calling eig
    @msqrinv finished eig
    @msqrinv calling mxm
    @msqrinv calling eig
    @msqrinv finished eig
    @msqrinv calling mxm
    @msqrinv calling eig
    @msqrinv finished eig
    @msqrinv calling mxm
    @msqrinv calling eig
    @msqrinv finished eig
    @msqrinv calling mxm
    @msqrinv calling eig
    @msqrinv finished eig
    @msqrinv calling mxm
    @msqrinv calling eig
    @msqrinv finished eig
    @msqrinv calling mxm
    @msqrinv calling eig
    @msqrinv finished eig
    @msqrinv calling mxm
    @msqrinv calling eig
    @msqrinv finished eig
    @msqrinv calling mxm
    @msqrinv calling eig
    @msqrinv finished eig
    @msqrinv calling mxm
    @msqrinv calling eig
    @msqrinv finished eig
    @msqrinv calling mxm
    @msqrinv calling eig
    @msqrinv finished eig
    @msqrinv calling mxm
    @msqrinv calling eig
    @msqrinv finished eig
    @msqrinv calling mxm
    @msqrinv calling eig
    @msqrinv finished eig
    @msqrinv calling mxm
    @msqrinv calling eig
    @msqrinv finished eig
    @msqrinv calling mxm
    @msqrinv calling eig
    @msqrinv finished eig
    @msqrinv calling mxm
    @msqrinv calling eig
    @msqrinv finished eig
    @msqrinv calling mxm
    @msqrinv calling eig
    @msqrinv finished eig
    @msqrinv calling mxm
    @msqrinv calling eig
    @msqrinv finished eig
    @msqrinv calling mxm
    @msqrinv calling eig
    @msqrinv finished eig
    @msqrinv calling mxm
    @msqrinv calling eig
    @msqrinv finished eig
    @msqrinv calling mxm
    @msqrinv calling eig
    @msqrinv finished eig
    @msqrinv calling mxm
    @msqrinv calling eig
    @msqrinv finished eig
    @msqrinv calling mxm
    @msqrinv calling eig
    @msqrinv finished eig
    @msqrinv calling mxm
    @msqrinv calling eig
    @msqrinv finished eig
    @msqrinv calling mxm
    @msqrinv calling eig
    @msqrinv finished eig
    @msqrinv calling mxm
    @msqrinv calling eig
    @msqrinv finished eig
    @msqrinv calling mxm
    @msqrinv calling eig
    @msqrinv finished eig
    @msqrinv calling mxm
    @msqrinv calling eig
    @msqrinv finished eig
    @msqrinv calling mxm
    @msqrinv calling eig
    @msqrinv finished eig
    @msqrinv calling mxm
    @msqrinv calling eig
    @msqrinv finished eig
    @msqrinv calling mxm
    @msqrinv calling eig
    @msqrinv finished eig
    @msqrinv calling mxm
    @msqrinv calling eig
    @msqrinv finished eig
    @msqrinv calling mxm
    @msqrinv calling eig
    @msqrinv finished eig
    @msqrinv calling mxm
    @msqrinv calling eig
    @msqrinv finished eig
    @msqrinv calling mxm
    @msqrinv calling eig
    @msqrinv finished eig
    @msqrinv calling mxm
    @msqrinv calling eig
    @msqrinv finished eig
    @msqrinv calling mxm
    @msqrinv calling eig
    @msqrinv finished eig
    @msqrinv calling mxm
    @msqrinv calling eig
    @msqrinv finished eig
    @msqrinv calling mxm
    @msqrinv calling eig
    @msqrinv finished eig
    @msqrinv calling mxm
    @msqrinv calling eig
    @msqrinv finished eig
    @msqrinv calling mxm
    @msqrinv calling eig
    @msqrinv finished eig
    @msqrinv calling mxm
    @msqrinv calling eig
    @msqrinv finished eig
    @msqrinv calling mxm
    @msqrinv calling eig
    @msqrinv finished eig
    @msqrinv calling mxm
    @msqrinv calling eig
    @msqrinv finished eig
    @msqrinv calling mxm
    @msqrinv calling eig
    @msqrinv finished eig
    @msqrinv calling mxm
    @msqrinv calling eig
    @msqrinv finished eig
    @msqrinv calling mxm
    @msqrinv calling eig
    @msqrinv finished eig
    @msqrinv calling mxm
    @msqrinv calling eig
    @msqrinv finished eig
    @msqrinv calling mxm
    @msqrinv calling eig
    @msqrinv finished eig
    @msqrinv calling mxm
    @msqrinv calling eig
    @msqrinv finished eig
    @msqrinv calling mxm
    @msqrinv calling eig
    @msqrinv finished eig
    @msqrinv calling mxm
    @msqrinv calling eig
    @msqrinv finished eig
    @msqrinv calling mxm
    @msqrinv calling eig
    @msqrinv finished eig
    @msqrinv calling mxm
    @msqrinv calling eig
    @msqrinv finished eig
    @msqrinv calling mxm
    @msqrinv calling eig
    @msqrinv finished eig
    @msqrinv calling mxm
    @msqrinv calling eig
    @msqrinv finished eig
    @msqrinv calling mxm
    @msqrinv calling eig
    @msqrinv finished eig
    @msqrinv calling mxm
    @msqrinv calling eig
    @msqrinv finished eig
    @msqrinv calling mxm
    @msqrinv calling eig
    @msqrinv finished eig
    @msqrinv calling mxm
    @msqrinv calling eig
    @msqrinv finished eig
    @msqrinv calling mxm
    @msqrinv calling eig
    @msqrinv finished eig
    @msqrinv calling mxm
    @msqrinv calling eig
    @msqrinv finished eig
    @msqrinv calling mxm
    @msqrinv calling eig
    @msqrinv finished eig
    @msqrinv calling mxm
    @msqrinv calling eig
    @msqrinv finished eig
    @msqrinv calling mxm
    @msqrinv calling eig
    @msqrinv finished eig
    @msqrinv calling mxm
    @msqrinv calling eig
    @msqrinv finished eig
    @msqrinv calling mxm
    @msqrinv calling eig
    @msqrinv finished eig
    @msqrinv calling mxm
    @msqrinv calling eig
    @msqrinv finished eig
    @msqrinv calling mxm
    @msqrinv calling eig
    @msqrinv finished eig
    @msqrinv calling mxm
    @msqrinv calling eig
    @msqrinv finished eig
    @msqrinv calling mxm
    @msqrinv calling eig
    @msqrinv finished eig
    @msqrinv calling mxm
    @msqrinv calling eig
    @msqrinv finished eig
    @msqrinv calling mxm
    @msqrinv calling eig
    @msqrinv finished eig
    @msqrinv calling mxm
    @msqrinv calling eig
    @msqrinv finished eig
    @msqrinv calling mxm
    @msqrinv calling eig
    @msqrinv finished eig
    @msqrinv calling mxm
    @msqrinv calling eig
    @msqrinv finished eig
    @msqrinv calling mxm
    @msqrinv calling eig
    @msqrinv finished eig
    @msqrinv calling mxm
    @msqrinv calling eig
    @msqrinv finished eig
    @msqrinv calling mxm
    @msqrinv calling eig
    @msqrinv finished eig
    @msqrinv calling mxm
    @msqrinv calling eig
    @msqrinv finished eig
    @msqrinv calling mxm
    @msqrinv calling eig
    @msqrinv finished eig
    @msqrinv calling mxm
    @msqrinv calling eig
    @msqrinv finished eig
    @msqrinv calling mxm
    @msqrinv calling eig
    @msqrinv finished eig
    @msqrinv calling mxm
    @msqrinv calling eig
    @msqrinv finished eig
    @msqrinv calling mxm
    @msqrinv calling eig
    @msqrinv finished eig
    @msqrinv calling mxm
    @msqrinv calling eig
    @msqrinv finished eig
    @msqrinv calling mxm
    @msqrinv calling eig
    @msqrinv finished eig
    @msqrinv calling mxm
    @msqrinv calling eig
    @msqrinv finished eig
    @msqrinv calling mxm
    @msqrinv calling eig
    @msqrinv finished eig
    @msqrinv calling mxm
    @msqrinv calling eig
    @msqrinv finished eig
    @msqrinv calling mxm
    @msqrinv calling eig
    @msqrinv finished eig
    @msqrinv calling mxm
    @msqrinv calling eig
    @msqrinv finished eig
    @msqrinv calling mxm
    @msqrinv calling eig
    @msqrinv finished eig
    @msqrinv calling mxm
    @msqrinv calling eig
    @msqrinv finished eig
    @msqrinv calling mxm
 end generating sfx2c-1e gradient integrals
 generating sfx2c-1e derivative integrals wrt B
   @strmat calling expnd2
   @strmat calling xgemm (1)
   @strmat calling xgemm (2)
   @strmat calling squez2
   @strmat calling dscal
   @strmat calling daxpy
   @strmat calling expnd2 (2)
   @strmat calling msqrinv
    @msqrinv calling eig
    @msqrinv finished eig
    @msqrinv calling mxm
   @strmat calling expnd2 (3)
   @strmat calling xgemm (3)
   @strmat calling xgemm (4)
   @strmat calling msqrinv (2)
    @msqrinv calling eig
    @msqrinv finished eig
    @msqrinv calling mxm
   @strmat calling xgemm (5)
   @strmat calling minv
   @strmat calling expnd2
   @strmat calling xgemm (1)
   @strmat calling xgemm (2)
   @strmat calling squez2
   @strmat calling dscal
   @strmat calling daxpy
   @strmat calling expnd2 (2)
   @strmat calling msqrinv
    @msqrinv calling eig
    @msqrinv finished eig
    @msqrinv calling mxm
   @strmat calling expnd2 (3)
   @strmat calling xgemm (3)
   @strmat calling xgemm (4)
   @strmat calling msqrinv (2)
    @msqrinv calling eig
    @msqrinv finished eig
    @msqrinv calling mxm
   @strmat calling xgemm (5)
   @strmat calling minv
   @strmat calling expnd2
   @strmat calling xgemm (1)
   @strmat calling xgemm (2)
   @strmat calling squez2
   @strmat calling dscal
   @strmat calling daxpy
   @strmat calling expnd2 (2)
   @strmat calling msqrinv
    @msqrinv calling eig
    @msqrinv finished eig
    @msqrinv calling mxm
   @strmat calling expnd2 (3)
   @strmat calling xgemm (3)
   @strmat calling xgemm (4)
   @strmat calling msqrinv (2)
    @msqrinv calling eig
    @msqrinv finished eig
    @msqrinv calling mxm
   @strmat calling xgemm (5)
   @strmat calling minv
   @strmat calling expnd2
   @strmat calling xgemm (1)
   @strmat calling xgemm (2)
   @strmat calling squez2
   @strmat calling dscal
   @strmat calling daxpy
   @strmat calling expnd2 (2)
   @strmat calling msqrinv
    @msqrinv calling eig
    @msqrinv finished eig
    @msqrinv calling mxm
   @strmat calling expnd2 (3)
   @strmat calling xgemm (3)
   @strmat calling xgemm (4)
   @strmat calling msqrinv (2)
    @msqrinv calling eig
    @msqrinv finished eig
    @msqrinv calling mxm
   @strmat calling xgemm (5)
   @strmat calling minv
 end generating sfx2c-1e derivative integrals wrt B
 generating sfx2c-1e derivative integrals wrt mu
   @strmat calling expnd2
   @strmat calling xgemm (1)
   @strmat calling xgemm (2)
   @strmat calling squez2
   @strmat calling dscal
   @strmat calling daxpy
   @strmat calling expnd2 (2)
   @strmat calling msqrinv
    @msqrinv calling eig
    @msqrinv finished eig
    @msqrinv calling mxm
   @strmat calling expnd2 (3)
   @strmat calling xgemm (3)
   @strmat calling xgemm (4)
   @strmat calling msqrinv (2)
    @msqrinv calling eig
    @msqrinv finished eig
    @msqrinv calling mxm
   @strmat calling xgemm (5)
   @strmat calling minv
   @strmat calling expnd2
   @strmat calling xgemm (1)
   @strmat calling xgemm (2)
   @strmat calling squez2
   @strmat calling dscal
   @strmat calling daxpy
   @strmat calling expnd2 (2)
   @strmat calling msqrinv
    @msqrinv calling eig
    @msqrinv finished eig
    @msqrinv calling mxm
   @strmat calling expnd2 (3)
   @strmat calling xgemm (3)
   @strmat calling xgemm (4)
   @strmat calling msqrinv (2)
    @msqrinv calling eig
    @msqrinv finished eig
    @msqrinv calling mxm
   @strmat calling xgemm (5)
   @strmat calling minv
   @strmat calling expnd2
   @strmat calling xgemm (1)
   @strmat calling xgemm (2)
   @strmat calling squez2
   @strmat calling dscal
   @strmat calling daxpy
   @strmat calling expnd2 (2)
   @strmat calling msqrinv
    @msqrinv calling eig
    @msqrinv finished eig
    @msqrinv calling mxm
   @strmat calling expnd2 (3)
   @strmat calling xgemm (3)
   @strmat calling xgemm (4)
   @strmat calling msqrinv (2)
    @msqrinv calling eig
    @msqrinv finished eig
    @msqrinv calling mxm
   @strmat calling xgemm (5)
   @strmat calling minv
   @strmat calling expnd2
   @strmat calling xgemm (1)
   @strmat calling xgemm (2)
   @strmat calling squez2
   @strmat calling dscal
   @strmat calling daxpy
   @strmat calling expnd2 (2)
   @strmat calling msqrinv
    @msqrinv calling eig
    @msqrinv finished eig
    @msqrinv calling mxm
   @strmat calling expnd2 (3)
   @strmat calling xgemm (3)
   @strmat calling xgemm (4)
   @strmat calling msqrinv (2)
    @msqrinv calling eig
    @msqrinv finished eig
    @msqrinv calling mxm
   @strmat calling xgemm (5)
   @strmat calling minv
 NT                     1 NP01_1_1    NN_1_1      
 NT                     2 NP01_1_2    NN_1_2      
 NT                     3 NP01_1_3    NN_1_3      
 NT                     4 NP01_1_4    NN_1_4      
 NT                     5 NP01_1_5    NN_1_5      
 NT                     6 NP01_1_6    NN_1_6      
 NT                     7 NP01_1_7    NN_1_7      
 NT                     8 NP01_2_1    NN_2_1      
 NT                     9 NP01_2_2    NN_2_2      
 NT                    10 NP01_2_3    NN_2_3      
 NT                    11 NP01_2_4    NN_2_4      
 NT                    12 NP01_2_5    NN_2_5      
 NT                    13 NP01_2_6    NN_2_6      
 NT                    14 NP01_2_7    NN_2_7      
 NT                    15 NP01_3_1    NN_3_1      
 NT                    16 NP01_3_2    NN_3_2      
 NT                    17 NP01_3_3    NN_3_3      
 NT                    18 NP01_3_4    NN_3_4      
 NT                    19 NP01_3_5    NN_3_5      
 NT                    20 NP01_3_6    NN_3_6      
 NT                    21 NP01_4_1    NN_4_1      
 NT                    22 NP01_4_2    NN_4_2      
 NT                    23 NP01_4_3    NN_4_3      
 NT                    24 NP01_4_4    NN_4_4      
 end generating sfx2c-1e derivative integrals wrt mu
 generating sfx2c-1e diamagnetic integrals
   @strmat calling expnd2
   @strmat calling xgemm (1)
   @strmat calling xgemm (2)
   @strmat calling squez2
   @strmat calling dscal
   @strmat calling daxpy
   @strmat calling expnd2 (2)
   @strmat calling msqrinv
    @msqrinv calling eig
    @msqrinv finished eig
    @msqrinv calling mxm
   @strmat calling expnd2 (3)
   @strmat calling xgemm (3)
   @strmat calling xgemm (4)
   @strmat calling msqrinv (2)
    @msqrinv calling eig
    @msqrinv finished eig
    @msqrinv calling mxm
   @strmat calling xgemm (5)
   @strmat calling minv
   @strmat calling expnd2
   @strmat calling xgemm (1)
   @strmat calling xgemm (2)
   @strmat calling squez2
   @strmat calling dscal
   @strmat calling daxpy
   @strmat calling expnd2 (2)
   @strmat calling msqrinv
    @msqrinv calling eig
    @msqrinv finished eig
    @msqrinv calling mxm
   @strmat calling expnd2 (3)
   @strmat calling xgemm (3)
   @strmat calling xgemm (4)
   @strmat calling msqrinv (2)
    @msqrinv calling eig
    @msqrinv finished eig
    @msqrinv calling mxm
   @strmat calling xgemm (5)
   @strmat calling minv
   @strmat calling expnd2
   @strmat calling xgemm (1)
   @strmat calling xgemm (2)
   @strmat calling squez2
   @strmat calling dscal
   @strmat calling daxpy
   @strmat calling expnd2 (2)
   @strmat calling msqrinv
    @msqrinv calling eig
    @msqrinv finished eig
    @msqrinv calling mxm
   @strmat calling expnd2 (3)
   @strmat calling xgemm (3)
   @strmat calling xgemm (4)
   @strmat calling msqrinv (2)
    @msqrinv calling eig
    @msqrinv finished eig
    @msqrinv calling mxm
   @strmat calling xgemm (5)
   @strmat calling minv
   @strmat calling expnd2
   @strmat calling xgemm (1)
   @strmat calling xgemm (2)
   @strmat calling squez2
   @strmat calling dscal
   @strmat calling daxpy
   @strmat calling expnd2 (2)
   @strmat calling msqrinv
    @msqrinv calling eig
    @msqrinv finished eig
    @msqrinv calling mxm
   @strmat calling expnd2 (3)
   @strmat calling xgemm (3)
   @strmat calling xgemm (4)
   @strmat calling msqrinv (2)
    @msqrinv calling eig
    @msqrinv finished eig
    @msqrinv calling mxm
   @strmat calling xgemm (5)
   @strmat calling minv
 end generating sfx2c-1e diamagnetic integrals
 @CHECKOUT-I, Total execution time (CPU/WALL):       315.73/       9.94 seconds.
--executable xvpropx2c finished with status     0 in        9.99 seconds (walltime).
 --invoking executable--
/home/besselman/CFOUR_18/cfour18/bin/xvmol2ja
 @GETMEM-I,  Allocated  152587 MB of main memory.
 @CHECKOUT-I, Total execution time (CPU/WALL):         1.36/       0.08 seconds.
--executable xvmol2ja finished with status     0 in        0.12 seconds (walltime).
 --invoking executable--
/home/besselman/CFOUR_18/cfour18/bin/xvscf
  -------------------------------------------------
  Self-Consistent-Field Program for HF calculations
  -------------------------------------------------
    Integrals from VMOL are used
  There are  228 functions in the AO basis.

  There are 4 irreducible representations.

       Irrep        # of functions
         1                 81
         2                 63
         3                 48
         4                 36


  Parameters for SCF calculation: 
        SCF reference function:  RHF  
  Maximum number of iterations:  150
     Full symmetry point group: C2v 
     Computational point group: C2v 
        Initial density matrix: MOREAD                 
     SCF convergence tolerance: 10**(-10)
  DIIS convergence acceleration:  ON
          Latest start for DIIS:   2
                     DIIS order:  10

 @GETMEM-I,  Allocated      17 MB of main memory.
   Smallest overlap matrix eigenvalues 
     Symmetry    Eigenvalue    
         1      .7241210569D-03              
         2      .9951678670D-03              
         3      .4050661724D-02              
         4      .3707900043D-02              
  @INITGES-I, Occupancies from core Hamiltonian:

          Alpha population by irrep:   9    4    2    0
           Beta population by irrep:   9    4    2    0


  --------------------------------------------------------------------
  Iteration         Total Energy            Largest Density Difference
  --------------------------------------------------------------------
       0           108.740120318147561              0.0000000000D+00
       1          -142.577638401730553              0.1560945647D+02
       2          -151.935826616529368              0.4313868480D+02
       3          -143.185057296282707              0.4263623679D+02
       4          -166.122688083042192              0.3548630655D+01
       5          -177.912502549072315              0.2618617571D+01
       6          -183.209730227394289              0.1487755448D+01
       7          -190.419672427661851              0.3349087393D+01
       8          -190.783774141896686              0.3758734393D+00
       9          -190.872615049454794              0.2849661983D+00
      10          -190.885380085806389              0.1559423582D+00
      11          -190.887245641436039              0.4480042043D-01
      12          -190.887654418664681              0.2751357117D-01
      13          -190.887717018577007              0.1144023273D-01
      14          -190.887723792471263              0.5012640314D-02
      15          -190.887724144800529              0.8020279728D-03
      16          -190.887724155759997              0.1122074937D-03
      17          -190.887724156341449              0.1769749994D-04
      18          -190.887724156371121              0.3295747273D-05
      19          -190.887724156373054              0.7988050594D-06
      20          -190.887724156373793              0.2570953592D-06
      21          -190.887724156371860              0.5093925770D-07
      22          -190.887724156371462              0.1053653786D-07
      23          -190.887724156373736              0.3909559343D-08
      24          -190.887724156371974              0.7200231522D-09
      25          -190.887724156373224              0.2430683987D-09
   final occupation vector 
     8  4  2  1
     8  4  2  1

  SCF has converged.

 Density matrix saved to file den.dat
 total electron number:   30.0000000000001     
     E(SCF)=      -190.887724156371519              0.3093147960D-10


  Final occupancies:

     Alpha population by irrep:   8    4    2    1
      Beta population by irrep:   8    4    2    1


  Eigenvector printing suppressed.


 
  ORBITAL EIGENVALUES (ALPHA)  (1H = 27.2113834 eV)

       MO #        E(hartree)               E(eV)           FULLSYM    COMPSYM
       ----   --------------------   --------------------   -------   ---------
    1     1         -20.5797982184        -560.0047796156      A1        A1 (1)
    2     2         -11.3528814753        -308.9276105201      A1        A1 (1)
    3     3         -11.2592142573        -306.3787959376      A1        A1 (1)
    4    82         -11.2587377473        -306.3658294413      B1        B1 (2)
    5     4          -1.4020723655         -38.1523286914      A1        A1 (1)
    6     5          -1.1528630248         -31.3709977748      A1        A1 (1)
    7    83          -0.8667954355         -23.5867029241      B1        B1 (2)
    8     6          -0.7597303961         -20.6733150886      A1        A1 (1)
    9   145          -0.6772048432         -18.4276806286      B2        B2 (3)
   10     7          -0.6718669050         -18.2824279457      A1        A1 (1)
   11    84          -0.6108173347         -16.6211846807      B1        B1 (2)
   12   193          -0.5525124158         -15.0346271790      A2        A2 (4)
   13   146          -0.5166236999         -14.0580455708      B2        B2 (3)
   14     8          -0.4655631634         -12.6686177361      A1        A1 (1)
   15    85          -0.3890309236         -10.5860696172      B1        B1 (2)
  +++++++++++++++++++++++++++++++++++++++++++++++++++++++++++++++++++++++++++++
   16   147           0.1207716059           3.2863624733      B2        B2 (3)
   17     9           0.1347902297           3.6678286186      A1        A1 (1)
   18    86           0.1670564377           4.5458367745      B1        B1 (2)
   19   148           0.1976746095           5.3789995888      B2        B2 (3)
   20   194           0.2283322945           6.2132376087      A2        A2 (4)
   21    10           0.2564849857           6.9793112824      A1        A1 (1)
   22    87           0.2689373915           7.3181584707      B1        B1 (2)
   23    11           0.3026317151           8.2350276294      A1        A1 (1)
   24    12           0.3405112893           9.2657832445      A1        A1 (1)
   25    88           0.3603787877           9.8064053612      B1        B1 (2)
   26   149           0.4584294410          12.4744992804      B2        B2 (3)
   27    89           0.4624703900          12.5844590930      B1        B1 (2)
   28   150           0.4913556922          13.3704681254      B2        B2 (3)
   29   195           0.5105562471          13.8929417880      A2        A2 (4)
   30    13           0.5544329802          15.0868883926      A1        A1 (1)
   31    90           0.5614712869          15.2784104555      B1        B1 (2)
   32    14           0.5706183427          15.5273144976      A1        A1 (1)
   33   151           0.5859128594          15.9434994560      B2        B2 (3)
   34    91           0.5900447270          16.0559332896      B1        B1 (2)
   35    15           0.6181258801          16.8200603138      A1        A1 (1)
   36    16           0.6485823618          17.6488233131      A1        A1 (1)
   37    92           0.6521561163          17.7460701185      B1        B1 (2)
   38   196           0.6562948483          17.8586907414      A2        A2 (4)
   39    17           0.7314343953          19.9033417621      A1        A1 (1)
   40   152           0.7982924924          21.7226430773      B2        B2 (3)
   41    93           0.8213293395          22.3495075559      B1        B1 (2)
   42    18           0.8772797633          23.8719959871      A1        A1 (1)
   43   197           0.9281526939          25.2563188065      A2        A2 (4)
   44   153           0.9382089449          25.5299633091      B2        B2 (3)
   45    94           1.0384743387          28.2583233818      B1        B1 (2)
   46    19           1.0508027541          28.5937966183      A1        A1 (1)
   47   198           1.0531076166          28.6565151165      A2        A2 (4)
   48    20           1.0712350155          29.1497867192      A1        A1 (1)
   49   154           1.1394791084          31.0068028943      B2        B2 (3)
   50   199           1.1668643107          31.7519921346      A2        A2 (4)
   51    95           1.1702082163          31.8429844321      B1        B1 (2)
   52    21           1.1841060455          32.2211635895      A1        A1 (1)
   53    96           1.1917028035          32.4278818846      B1        B1 (2)
   54   155           1.2209008779          33.2224018825      B2        B2 (3)
   55    22           1.2580224022          34.2325299126      A1        A1 (1)
   56   156           1.3348741855          36.3237732535      B2        B2 (3)
   57    97           1.3448485649          36.5951899156      B1        B1 (2)
   58    23           1.3479878276          36.6806135943      A1        A1 (1)
   59    98           1.4113687920          38.4052973169      B1        B1 (2)
   60    24           1.4192784421          38.6205298404      A1        A1 (1)
   61   200           1.4793268099          40.2545289989      A2        A2 (4)
   62   157           1.4802083424          40.2785167167      B2        B2 (3)
   63   201           1.5274350419          41.5636205426      A2        A2 (4)
   64   158           1.5437192671          42.0067368380      B2        B2 (3)
   65    25           1.5489645071          42.1494670770      A1        A1 (1)
   66    26           1.5597501872          42.4429603532      A1        A1 (1)
   67    99           1.5734615049          42.8160642737      B1        B1 (2)
   68   100           1.6096432722          43.8006202166      B1        B1 (2)
   69   101           1.6452455559          44.7694076081      B1        B1 (2)
   70   202           1.7219589351          46.8568847817      A2        A2 (4)
   71    27           1.9091724877          51.9512245403      A1        A1 (1)
   72    28           1.9644164134          53.4544881835      A1        A1 (1)
   73   203           2.0477726966          55.7227279642      A2        A2 (4)
   74    29           2.2781901729          61.9927062535      A1        A1 (1)
   75   159           2.3432736705          63.7637182604      B2        B2 (3)
   76   102           2.3459064036          63.8353585698      B1        B1 (2)
   77   160           2.4513248662          66.7039407728      B2        B2 (3)
   78    30           2.4567172543          66.8506751116      A1        A1 (1)
   79    31           2.4827330004          67.5585995525      A1        A1 (1)
   80   161           2.5004059934          68.0395061428      B2        B2 (3)
   81   103           2.5069275209          68.2169659269      B1        B1 (2)
   82   162           2.6038962280          70.8556185952      B2        B2 (3)
   83    32           2.6546348371          72.2362863400      A1        A1 (1)
   84   204           2.7168882114          73.9302867754      A2        A2 (4)
   85   104           2.7454005936          74.7061481378      B1        B1 (2)
   86    33           2.7734133954          75.4684152293      A1        A1 (1)
   87   105           2.8740123952          78.2058531808      B1        B1 (2)
   88   205           2.8886655758          78.6045864965      A2        A2 (4)
   89    34           2.9227355193          79.5316767937      A1        A1 (1)
   90   106           2.9527044070          80.3471716851      B1        B1 (2)
   91   163           2.9933718246          81.4537883774      B2        B2 (3)
   92    35           3.0327552176          82.5254649838      A1        A1 (1)
   93   164           3.0531588329          83.0806755838      B2        B2 (3)
   94   206           3.0827791234          83.8866846656      A2        A2 (4)
   95   107           3.1168472549          84.8137256524      B1        B1 (2)
   96   165           3.1669915879          86.1782223234      B2        B2 (3)
   97    36           3.1994933324          87.0626397534      A1        A1 (1)
   98   108           3.2495564965          88.4249277055      B1        B1 (2)
   99   166           3.2841179121          89.3653916378      B2        B2 (3)
  100    37           3.2943083743          89.6426882104      A1        A1 (1)
  101   207           3.3045617202          89.9216959383      A2        A2 (4)
  102   109           3.3322022194          90.6738321578      B1        B1 (2)
  103    38           3.3348149829          90.7449290682      A1        A1 (1)
  104   208           3.4115905542          92.8340985734      A2        A2 (4)
  105   167           3.4149062548          92.9243233742      B2        B2 (3)
  106    39           3.4402834802          93.6148727847      A1        A1 (1)
  107   110           3.4488428456          93.8477849581      B1        B1 (2)
  108   209           3.5273721016          95.9846746499      A2        A2 (4)
  109    40           3.5307636351          96.0769629686      A1        A1 (1)
  110   111           3.5529952378          96.6819156332      B1        B1 (2)
  111   168           3.5559690008          96.7628358405      B2        B2 (3)
  112   112           3.5840568773          97.5271458167      B1        B1 (2)
  113   210           3.6054079259          98.1081373864      A2        A2 (4)
  114    41           3.6253844584          98.6517264707      A1        A1 (1)
  115   169           3.7310295341         101.5264751295      B2        B2 (3)
  116   170           3.7858247346         103.0175283389      B2        B2 (3)
  117   113           3.8042585087         103.5191368338      B1        B1 (2)
  118   211           3.8508586367         104.7871907812      A2        A2 (4)
  119    42           3.9418356682         107.2628016668      A1        A1 (1)
  120   171           3.9436306805         107.3116464344      B2        B2 (3)
  121   212           3.9688965083         107.9991645612      A2        A2 (4)
  122    43           3.9885566406         108.5341439610      A1        A1 (1)
  123    44           4.0103582279         109.1273953108      A1        A1 (1)
  124   213           4.0646691348         110.6052702222      A2        A2 (4)
  125   114           4.0695713264         110.7386656375      B1        B1 (2)
  126   115           4.1662388999         113.3691240421      B1        B1 (2)
  127   172           4.1719002834         113.5231781189      B2        B2 (3)
  128   214           4.1920442980         114.0713246239      A2        A2 (4)
  129    45           4.2104276893         114.5715621304      A1        A1 (1)
  130   116           4.3069575507         117.1982732005      B1        B1 (2)
  131    46           4.3218300917         117.6029756151      A1        A1 (1)
  132   117           4.3846493531         119.3123746209      B1        B1 (2)
  133   173           4.4230323013         120.3568277401      B2        B2 (3)
  134    47           4.4579029127         121.3057053188      A1        A1 (1)
  135    48           4.4685110445         121.5943672591      A1        A1 (1)
  136   118           4.4783595484         121.8623586748      B1        B1 (2)
  137   174           4.5347381891         123.3964994833      B2        B2 (3)
  138   119           4.5615231016         124.1253540058      B1        B1 (2)
  139   215           4.7033006547         127.9833173592      A2        A2 (4)
  140   175           4.7477770698         129.1935821449      B2        B2 (3)
  141   216           4.7840317814         130.1801230008      A2        A2 (4)
  142   120           4.8001953545         130.6199561854      B1        B1 (2)
  143    49           4.9456029869         134.5766990200      A1        A1 (1)
  144    50           5.0485323212         137.3775485987      A1        A1 (1)
  145   121           5.1710880813         140.7124603756      B1        B1 (2)
  146   176           5.2045739001         141.6236558297      B2        B2 (3)
  147    51           5.2600560880         143.1334029171      A1        A1 (1)
  148    52           5.2675689290         143.3378377125      A1        A1 (1)
  149   122           5.2697110694         143.3961283173      B1        B1 (2)
  150   217           5.2835316148         143.7722044759      A2        A2 (4)
  151   177           5.3737669862         146.2276337635      B2        B2 (3)
  152   123           5.4842954433         149.2352659865      B1        B1 (2)
  153    53           5.4846393645         149.2446245588      A1        A1 (1)
  154   218           5.5129010483         150.0136640717      A2        A2 (4)
  155   124           5.5315216059         150.5203552034      B1        B1 (2)
  156   178           5.6140655071         152.7664889473      B2        B2 (3)
  157   125           5.6340465964         153.3102020276      B1        B1 (2)
  158    54           5.6954337896         154.9806324777      A1        A1 (1)
  159   179           5.7470897899         156.3862637073      B2        B2 (3)
  160   126           5.8565471203         159.3647490911      B1        B1 (2)
  161   219           6.0279971982         164.0301428948      A2        A2 (4)
  162    55           6.1381883440         167.0285964107      A1        A1 (1)
  163   220           6.1575912623         167.5565766581      A2        A2 (4)
  164   180           6.1614187436         167.6607277204      B2        B2 (3)
  165    56           6.1813920787         168.2042297989      A1        A1 (1)
  166   221           6.3844678932         173.7302036465      A2        A2 (4)
  167    57           6.5375634413         177.8961453020      A1        A1 (1)
  168   127           6.6293667552         180.3942404755      B1        B1 (2)
  169    58           6.8637318146         186.7716379610      A1        A1 (1)
  170   222           6.8774954395         187.1461652365      A2        A2 (4)
  171   181           7.0659227909         192.2735341385      B2        B2 (3)
  172   128           7.3451252771         199.8710200363      B1        B1 (2)
  173   182           7.3789226799         200.7906941230      B2        B2 (3)
  174    59           7.4006403826         201.3816628572      A1        A1 (1)
  175   129           7.4941506901         203.9262076868      B1        B1 (2)
  176    60           8.0358080067         218.6654525984      A1        A1 (1)
  177   183          15.4704655644         420.9727698484      B2        B2 (3)
  178    61          15.6920191979         427.0015507147      A1        A1 (1)
  179   130          15.7950412846         429.8049242130      B1        B1 (2)
  180   131          16.0675477490         437.2202020948      B1        B1 (2)
  181   184          16.3825417393         445.7916243356      B2        B2 (3)
  182   223          16.4749159006         448.3052530535      A2        A2 (4)
  183    62          16.5643182380         450.7380143325      A1        A1 (1)
  184   132          16.6990540220         454.4043614102      B1        B1 (2)
  185    63          16.7878696869         456.8211585207      A1        A1 (1)
  186    64          16.8815789700         459.3711177512      A1        A1 (1)
  187    65          17.2525976132         469.4670482989      A1        A1 (1)
  188   133          17.4275924023         474.2288985970      B1        B1 (2)
  189   185          26.2203478898         713.4919393100      B2        B2 (3)
  190   134          26.3461419882         716.9149707508      B1        B1 (2)
  191    66          27.0672749242         736.5379955543      A1        A1 (1)
  192    67          29.3509652821         798.6803694508      A1        A1 (1)
  193    68          41.3219849801        1124.4283761433      A1        A1 (1)
  194   224          41.3365090296        1124.8235956208      A2        A2 (4)
  195   186          41.4100772861        1126.8254896561      B2        B2 (3)
  196   135          41.4211724932        1127.1274055914      B1        B1 (2)
  197    69          41.4548128132        1128.0428052342      A1        A1 (1)
  198   187          41.4755468747        1128.6070077314      B2        B2 (3)
  199   225          41.4791995052        1128.7064008604      A2        A2 (4)
  200   136          41.5898447715        1131.7172116245      B1        B1 (2)
  201    70          41.6084633713        1132.2238494810      A1        A1 (1)
  202   137          41.6163977696        1132.4397554350      B1        B1 (2)
  203    71          41.6339526235        1132.9174472960      A1        A1 (1)
  204   226          41.6623912273        1133.6913010459      A2        A2 (4)
  205   188          41.6734201462        1133.9914131866      B2        B2 (3)
  206   138          41.6974850763        1134.6462532271      B1        B1 (2)
  207    72          41.7629244075        1136.4269479583      A1        A1 (1)
  208    73          43.7687159076        1191.0073094874      A1        A1 (1)
  209   227          43.7716373744        1191.0868066400      A2        A2 (4)
  210   189          43.8890769695        1194.2825004882      B2        B2 (3)
  211   139          43.9360399887        1195.5604292104      B1        B1 (2)
  212    74          44.0698261433        1199.2009355565      A1        A1 (1)
  213   190          80.7297674750        2196.7686545546      B2        B2 (3)
  214    75          80.9127655248        2201.7482846497      A1        A1 (1)
  215   140          80.9632801663        2203.1228579266      B1        B1 (2)
  216   141          81.2093443673        2209.8186052402      B1        B1 (2)
  217   191          81.3951413683        2214.8743986689      B2        B2 (3)
  218   228          81.4698714042        2216.9079063295      A2        A2 (4)
  219    76          81.5885880272        2220.1383498731      A1        A1 (1)
  220    77          81.7004919452        2223.1834102884      A1        A1 (1)
  221   142          81.7955464900        2225.7699759532      B1        B1 (2)
  222    78          85.0940171025        2315.5259244211      A1        A1 (1)
  223    79          85.8860629513        2337.0785876855      A1        A1 (1)
  224   143          85.9624526795        2339.1572578654      B1        B1 (2)
  225   192         137.3075878374        3736.3294163718      B2        B2 (3)
  226   144         137.3957995418        3738.7297788817      B1        B1 (2)
  227    80         138.1093125525        3758.1454549765      A1        A1 (1)
  228    81         147.3652679396        4010.0128057485      A1        A1 (1)


  VSCF finished.

 @CHECKOUT-I, Total execution time (CPU/WALL):       180.70/      16.03 seconds.
--executable xvscf finished with status     0 in       16.08 seconds (walltime).
 --invoking executable--
/home/besselman/CFOUR_18/cfour18/bin/xvtran
 @GETMEM-I,  Allocated  152587 MB of main memory.
  Partial RHF integral transformation
  Transformation of IIII integrals :
  1 pass through the AO integral file was required.
     7212722 AO integrals were read.
     2463532 MO integrals were written to HF2.
  Transformation of IIJJ integrals :
  1 pass through the AO integral file was required.
    15082745 AO integrals were read.
     4197425 MO integrals were written to HF2.
  Transformation of IJIJ integrals :
  1 pass through the AO integral file was required.
    28666396 AO integrals were read.
     8180176 MO integrals were written to HF2.
  Transformation of IJKL integrals :
  1 pass through the AO integral file was required.
    22817704 AO integrals were read.
     5651142 MO integrals were written to HF2.
  Summary of active molecular orbitals: 
------------------------------------------------------------------------
 
  Index      Eigenvalue    Symmetry    Index      Eigenvalue    Symmetry
------------------------------------------------------------------------
     1       -20.5797982        1       115         3.5840569        2
     2       -11.3528815        1       116         3.8042585        2
     3       -11.2592143        1       117         4.0695713        2
     4        -1.4020724        1       118         4.1662389        2
     5        -1.1528630        1       119         4.3069576        2
     6        -0.7597304        1       120         4.3846494        2
     7        -0.6718669        1       121         4.4783595        2
     8        -0.4655632        1       122         4.5615231        2
     9       -11.2587377        2       123         4.8001954        2
    10        -0.8667954        2       124         5.1710881        2
    11        -0.6108173        2       125         5.2697111        2
    12        -0.3890309        2       126         5.4842954        2
    13        -0.6772048        3       127         5.5315216        2
    14        -0.5166237        3       128         5.6340466        2
    15        -0.5525124        4       129         5.8565471        2
    16         0.1347902        1       130         6.6293668        2
    17         0.2564850        1       131         7.3451253        2
    18         0.3026317        1       132         7.4941507        2
    19         0.3405113        1       133        15.7950413        2
    20         0.5544330        1       134        16.0675477        2
    21         0.5706183        1       135        16.6990540        2
    22         0.6181259        1       136        17.4275924        2
    23         0.6485824        1       137        26.3461420        2
    24         0.7314344        1       138        41.4211725        2
    25         0.8772798        1       139        41.5898448        2
    26         1.0508028        1       140        41.6163978        2
    27         1.0712350        1       141        41.6974851        2
    28         1.1841060        1       142        43.9360400        2
    29         1.2580224        1       143        80.9632802        2
    30         1.3479878        1       144        81.2093444        2
    31         1.4192784        1       145        81.7955465        2
    32         1.5489645        1       146        85.9624527        2
    33         1.5597502        1       147       137.3957995        2
    34         1.9091725        1       148         0.1207716        3
    35         1.9644164        1       149         0.1976746        3
    36         2.2781902        1       150         0.4584294        3
    37         2.4567173        1       151         0.4913557        3
    38         2.4827330        1       152         0.5859129        3
    39         2.6546348        1       153         0.7982925        3
    40         2.7734134        1       154         0.9382089        3
    41         2.9227355        1       155         1.1394791        3
    42         3.0327552        1       156         1.2209009        3
    43         3.1994933        1       157         1.3348742        3
    44         3.2943084        1       158         1.4802083        3
    45         3.3348150        1       159         1.5437193        3
    46         3.4402835        1       160         2.3432737        3
    47         3.5307636        1       161         2.4513249        3
    48         3.6253845        1       162         2.5004060        3
    49         3.9418357        1       163         2.6038962        3
    50         3.9885566        1       164         2.9933718        3
    51         4.0103582        1       165         3.0531588        3
    52         4.2104277        1       166         3.1669916        3
    53         4.3218301        1       167         3.2841179        3
    54         4.4579029        1       168         3.4149063        3
    55         4.4685110        1       169         3.5559690        3
    56         4.9456030        1       170         3.7310295        3
    57         5.0485323        1       171         3.7858247        3
    58         5.2600561        1       172         3.9436307        3
    59         5.2675689        1       173         4.1719003        3
    60         5.4846394        1       174         4.4230323        3
    61         5.6954338        1       175         4.5347382        3
    62         6.1381883        1       176         4.7477771        3
    63         6.1813921        1       177         5.2045739        3
    64         6.5375634        1       178         5.3737670        3
    65         6.8637318        1       179         5.6140655        3
    66         7.4006404        1       180         5.7470898        3
    67         8.0358080        1       181         6.1614187        3
    68        15.6920192        1       182         7.0659228        3
    69        16.5643182        1       183         7.3789227        3
    70        16.7878697        1       184        15.4704656        3
    71        16.8815790        1       185        16.3825417        3
    72        17.2525976        1       186        26.2203479        3
    73        27.0672749        1       187        41.4100773        3
    74        29.3509653        1       188        41.4755469        3
    75        41.3219850        1       189        41.6734201        3
    76        41.4548128        1       190        43.8890770        3
    77        41.6084634        1       191        80.7297675        3
    78        41.6339526        1       192        81.3951414        3
    79        41.7629244        1       193       137.3075878        3
    80        43.7687159        1       194         0.2283323        4
    81        44.0698261        1       195         0.5105562        4
    82        80.9127655        1       196         0.6562948        4
    83        81.5885880        1       197         0.9281527        4
    84        81.7004919        1       198         1.0531076        4
    85        85.0940171        1       199         1.1668643        4
    86        85.8860630        1       200         1.4793268        4
    87       138.1093126        1       201         1.5274350        4
    88       147.3652679        1       202         1.7219589        4
    89         0.1670564        2       203         2.0477727        4
    90         0.2689374        2       204         2.7168882        4
    91         0.3603788        2       205         2.8886656        4
    92         0.4624704        2       206         3.0827791        4
    93         0.5614713        2       207         3.3045617        4
    94         0.5900447        2       208         3.4115906        4
    95         0.6521561        2       209         3.5273721        4
    96         0.8213293        2       210         3.6054079        4
    97         1.0384743        2       211         3.8508586        4
    98         1.1702082        2       212         3.9688965        4
    99         1.1917028        2       213         4.0646691        4
   100         1.3448486        2       214         4.1920443        4
   101         1.4113688        2       215         4.7033007        4
   102         1.5734615        2       216         4.7840318        4
   103         1.6096433        2       217         5.2835316        4
   104         1.6452456        2       218         5.5129010        4
   105         2.3459064        2       219         6.0279972        4
   106         2.5069275        2       220         6.1575913        4
   107         2.7454006        2       221         6.3844679        4
   108         2.8740124        2       222         6.8774954        4
   109         2.9527044        2       223        16.4749159        4
   110         3.1168473        2       224        41.3365090        4
   111         3.2495565        2       225        41.4791995        4
   112         3.3322022        2       226        41.6623912        4
   113         3.4488428        2       227        43.7716374        4
   114         3.5529952        2       228        81.4698714        4
------------------------------------------------------------------------
 @CHECKOUT-I, Total execution time (CPU/WALL):        69.14/       8.63 seconds.
--executable xvtran finished with status     0 in        8.66 seconds (walltime).
 --invoking executable--
/home/besselman/CFOUR_18/cfour18/bin/xintprc
 @GETMEM-I,  Allocated  152587 MB of main memory.
  @GMOIAA-I, Processing MO integrals for spin case AA.
  @GMOIAA-I, Generation of integral list completed.
                      TYPE                NUMBER
                      ----               --------
                      PPPP                     0
                      PPPH              18379108
                      PPHH               1305899
                      PHPH                703042
                      PHHH                102010
                      HHHH                  2216

                     TOTAL              20492275

  @FORMT2-I, Second-order MP correlation energies:
            ------------------------------------------------
            E(SCF)                  =   -190.887724156372 a.u.
            E2(AA)                  =     -0.098398513096 a.u.
            E2(AB)                  =     -0.722630809573 a.u.
            E2(TOT)                 =     -0.919427835765 a.u.
            Total MP2 energy        =   -191.807151992137 a.u.
            ------------------------------------------------
   Largest T2 amplitudes for spin case AB:
       _       _                 _       _                 _       _
   i   j   a   b             i   j   a   b             i   j   a   b
-----------------------------------------------------------------------------
[ 14  14 148 148]-0.05123 [ 14  14 149 148]-0.03432 [ 14  14 148 149]-0.03432
[  8   8  90  90]-0.02700 [ 14  14 149 149]-0.02508 [ 13  13 148 148]-0.02032
[ 14  14 153 148]-0.01765 [ 14  14 148 153]-0.01765 [  8   8  93  90] 0.01738
[  8   8  90  93] 0.01738 [ 15  15 196 196]-0.01704 [ 14  12 148  92]-0.01608
[ 12  14  92 148]-0.01608 [  8   8  93  93]-0.01536 [ 14  13 148 148]-0.01482
-----------------------------------------------------------------------------
   Norm of T2AB vector (  2608603 symmetry allowed elements):  0.4024892286.
-----------------------------------------------------------------------------
 @CHECKOUT-I, Total execution time (CPU/WALL):        16.81/       2.13 seconds.
--executable xintprc finished with status     0 in        2.16 seconds (walltime).
 --invoking executable--
/home/besselman/CFOUR_18/cfour18/bin/xncc
 @GETMEM-I,  Allocated       7 MB of main memory.

Running with 32 threads/proc

Using DIIS to accelerate the convergence of T1 and T2
Using immediate high-order contributions
Damping factor for T3: 0.000000
Damping factor for T4: 0.000000

Using DIIS to accelerate the convergence of L1 and L2
Using immediate high-order contributions
Damping factor for L3: 0.000000
Damping factor for L4: 0.000000

Transposes are coarse-threaded

Memory limit:                149.012 GiB
Minimum memory requirement:    1.381 GiB
Compromise memory amount:      2.185 GiB
Optimal memory requirement:   25.927 GiB

List              Location   Size        Cached Hunks Est. Disk I/O
----------------- ---------- ----------- ------ ----- -------------

           T_DIIS       70:0   99.546 MiB    Yes     -     3.500 GiB
           Z_DIIS       70:1   99.546 MiB    Yes     -     5.833 GiB
          <AI|bj>         18   19.902 MiB    Yes     -   603.305 MiB
          <Ab|Ci>         30  278.904 MiB    Yes     -    35.846 GiB
          <Ab|Ij>         16   19.902 MiB    Yes     -     4.120 GiB
          <Ai|Bj>         25   19.902 MiB    Yes     -   398.041 MiB
          <Aj|bI>         21   19.902 MiB     No     -         0   B
          <Ij|Ka>         10    1.448 MiB    Yes     -   253.430 MiB
          <Ij|Kl>         13  113.070 KiB    Yes     -     1.877 MiB
            D(AB)      160:2   94.930 KiB    Yes     -    15.389 MiB
            D(AI)      160:4    7.398 KiB    Yes     -   858.219 KiB
            D(IA)      160:6    7.398 KiB    Yes     -   251.547 KiB
            D(IJ)      160:0      680   B    Yes     -    88.984 KiB
           D~(AB)      192:0   94.930 KiB    Yes     -   759.438 KiB
           D~(AI)      193:0    7.398 KiB    Yes     -    14.797 KiB
           D~(IJ)      191:0      680   B    Yes     -     5.312 KiB
            F(EA)       92:0   94.930 KiB    Yes     -    15.482 MiB
            F(EM)       93:0    7.398 KiB    Yes     -   702.852 KiB
            F(MI)       91:0      680   B    Yes     -   120.859 KiB
            G(AB)      192:2   94.930 KiB    Yes     -     4.450 MiB
         G(AI,BJ)        123   19.902 MiB     No     -         0   B
         G(AI,bj)        118   19.902 MiB    Yes     -   133.097 MiB
         G(Ab,Ij)        116   19.902 MiB    Yes     -   338.335 MiB
         G(Ai,Bc)        230  278.904 MiB    Yes     -     1.089 GiB
         G(Ai,Bj)        125   19.902 MiB    Yes     -   119.412 MiB
            G(IJ)      191:2      680   B    Yes     -    31.875 KiB
         G(Ij,Ab)        216   19.902 MiB    Yes     -    59.706 MiB
         G(Ij,Ka)        210    1.448 MiB    Yes     -    50.686 MiB
         G(Ij,Kl)        113  113.070 KiB    Yes     -     3.754 MiB
        G~(Ij,Kl)        213  113.070 KiB     No     -         0   B
         H(AI,bj)        256   19.902 MiB    Yes     -   119.412 MiB
         H(Ai,Bj)        258   19.902 MiB    Yes     -   119.412 MiB
       Lambda(AI)      190:0    7.398 KiB    Yes     -     1.134 MiB
    Lambda(Ab,Ij)        146   19.902 MiB    Yes     -     4.626 GiB
            Q(AI)      190:2    7.398 KiB    Yes     -   273.742 KiB
         Q(Ab,Ij)         82   19.902 MiB    Yes     -     1.108 GiB
            T(AI)       90:0    7.398 KiB    Yes     -     2.782 MiB
         T(Ab,Ij)         46   19.902 MiB    Yes     -     6.861 GiB
         T(Rs,Ij)        246   22.909 MiB     No     -         0   B
         W(Mn,Ij)         53  113.070 KiB    Yes     -     5.190 MiB
        W~(Ab,Ej)        130  278.904 MiB    Yes     -     7.354 GiB
        W~(EM,bj)         56   19.902 MiB    Yes     -     1.924 GiB
        W~(Em,Bj)         58   19.902 MiB    Yes     -     1.924 GiB
        W~(Ij,Mb)        110    1.448 MiB    Yes     -    39.101 MiB
       W~~(Ab,Ej)        169  278.904 MiB    Yes     -     4.358 GiB
       W~~(EM,bj)         76   19.902 MiB    Yes     -   159.216 MiB
       W~~(Em,Bj)         78   19.902 MiB    Yes     -   159.216 MiB
       W~~(Ij,Mb)        165    1.448 MiB    Yes     -    23.171 MiB
            Z(AI)       90:2    7.398 KiB    Yes     -     3.035 MiB
         Z(Ab,Ij)         63   19.902 MiB    Yes     -     8.746 GiB
         Z(Rs,Ij)        263   22.909 MiB     No     -         0   B
       T(abc,ijk)          -   12.017 GiB     No     1         0   B
       Z(abc,ijk)          -   12.017 GiB     No     1         0   B

Simulation and memory analysis took 1.420 seconds

MP2 correlation energy:  -0.919427835765084

Non-iterative calculation of MP2 took 1.021 cpu seconds and 0.033 walltime seconds at 7.111 Gflops/sec

Total MP2 energy: -191.807151992136596

Beginning iterative solution of CCSD equations:

It.  Correlation Energy T1 Residual T2 Residual CPU Time (s) Walltime (s)
-------------------------------------------------------------------------
  1  -0.919618093492946 2.18267e-02 3.71952e-03      159.482        5.461
  2  -0.942929490184590 3.49047e-03 9.42187e-03      161.865        5.409
  3  -0.941717433577001 5.73801e-03 1.88224e-03      169.973        6.996
  4  -0.943970700706616 6.60095e-04 1.09905e-03      147.010        5.598
  5  -0.944368229439076 8.86365e-04 4.18604e-04      129.291        4.420

   A    I                     A    I                     A    I                  
-------------------------- -------------------------- -------------------------- 
  16   13 -0.0277266744750   22   15 -0.0121430162805   27   15 -0.0108723645286 
  16    9 -0.0258088546455   19    9 -0.0118704529796   26    9  0.0099976692115 
  26   13  0.0145622494218   64   13  0.0111910516662   27   11 -0.0089361142408 
  25   15 -0.0138669087013   28   13 -0.0111430442175   48   14 -0.0076172783837 
  19   13 -0.0122845218929   34   11 -0.0111232630127   25   11 -0.0074617034452 

   A    B    I    J                     A    B    I    J                  
------------------------------------ ------------------------------------ 
  16   16   13   13 -0.0630179291323   22   31   14   14  0.0209681614478 
  19   16   13   13 -0.0413513638256   16   16    9    9 -0.0203181473427 
  16   19   13   13 -0.0413513638256   38   38   12   12 -0.0199996616787 
  22   22   14   14 -0.0319694748539   31   31   14   14 -0.0172466213370 
  19   19   13   13 -0.0292362987842   16   16   13    9 -0.0165745391665 
  40   16   13   13 -0.0214041922356   16   16    9   13 -0.0165745391665 
  16   40   13   13 -0.0214041922356   30   30   14   14 -0.0156411308308 
  31   22   14   14  0.0209681614478 

It.  Correlation Energy T1 Residual T2 Residual CPU Time (s) Walltime (s)
-------------------------------------------------------------------------
  6  -0.944382590432214 2.35878e-04 9.51516e-05      132.696        4.524
  7  -0.944386099471888 9.55318e-05 1.55779e-05      132.475        4.508
  8  -0.944387810405441 4.45954e-05 1.12290e-05      128.052        4.355
  9  -0.944384048200009 1.10440e-05 1.67024e-06      128.296        4.356
 10  -0.944385877257257 3.37416e-06 8.53707e-07      127.207        4.330

   A    I                     A    I                     A    I                  
-------------------------- -------------------------- -------------------------- 
  16   13 -0.0283338242135   22   15 -0.0123350474690   27   15 -0.0107884948631 
  16    9 -0.0259244102420   19    9 -0.0119525045416   26    9  0.0100206182267 
  26   13  0.0147324502965   28   13 -0.0112665646249   27   11 -0.0088522415895 
  25   15 -0.0138313686451   64   13  0.0112134878589   48   14 -0.0076156365600 
  19   13 -0.0125205707410   34   11 -0.0110922755524   31   15  0.0074055144636 

   A    B    I    J                     A    B    I    J                  
------------------------------------ ------------------------------------ 
  16   16   13   13 -0.0632696340646   22   31   14   14  0.0209416038887 
  19   16   13   13 -0.0414659226109   16   16    9    9 -0.0202908706144 
  16   19   13   13 -0.0414659226109   38   38   12   12 -0.0199855103169 
  22   22   14   14 -0.0319308473490   31   31   14   14 -0.0172307745544 
  19   19   13   13 -0.0292835621210   16   16   13    9 -0.0166227999712 
  40   16   13   13 -0.0214407323420   16   16    9   13 -0.0166227999712 
  16   40   13   13 -0.0214407323420   30   30   14   14 -0.0156341046393 
  31   22   14   14  0.0209416038887 

It.  Correlation Energy T1 Residual T2 Residual CPU Time (s) Walltime (s)
-------------------------------------------------------------------------
 11  -0.944385825827872 1.82095e-06 5.14433e-07      127.287        4.345
 12  -0.944385997591884 5.26951e-07 3.44287e-07      127.411        4.338
 13  -0.944386100205335 3.68876e-07 1.35839e-07      127.377        4.346
 14  -0.944386128892617 6.23081e-08 5.38830e-08      129.161        4.399
 15  -0.944386134208512 4.02845e-08 1.13228e-08      127.095        4.315

   A    I                     A    I                     A    I                  
-------------------------- -------------------------- -------------------------- 
  16   13 -0.0283374585355   22   15 -0.0123352170108   27   15 -0.0107884949238 
  16    9 -0.0259238082537   19    9 -0.0119522164267   26    9  0.0100205967144 
  26   13  0.0147332883413   28   13 -0.0112672319436   27   11 -0.0088523291751 
  25   15 -0.0138304412073   64   13  0.0112136414482   48   14 -0.0076157782359 
  19   13 -0.0125226764204   34   11 -0.0110922548653   31   15  0.0074053707625 

   A    B    I    J                     A    B    I    J                  
------------------------------------ ------------------------------------ 
  16   16   13   13 -0.0632710638110   22   31   14   14  0.0209418855377 
  19   16   13   13 -0.0414668537934   16   16    9    9 -0.0202910973779 
  16   19   13   13 -0.0414668537934   38   38   12   12 -0.0199857096223 
  22   22   14   14 -0.0319313036885   31   31   14   14 -0.0172309479093 
  19   19   13   13 -0.0292841788086   16   16   13    9 -0.0166234564581 
  40   16   13   13 -0.0214410921827   16   16    9   13 -0.0166234564581 
  16   40   13   13 -0.0214410921827   30   30   14   14 -0.0156341926901 
  31   22   14   14  0.0209418855377 

It.  Correlation Energy T1 Residual T2 Residual CPU Time (s) Walltime (s)
-------------------------------------------------------------------------
 16  -0.944386135742857 2.08905e-08 6.34867e-09      126.610        4.326
 17  -0.944386135389358 6.51658e-09 1.15856e-09      127.847        4.346
 18  -0.944386135267469 2.50806e-09 3.16566e-10      126.935        4.339
 19  -0.944386135101464 9.25315e-10 1.78699e-10      127.637        4.354

CCSD iterations converged in 19 cycles and 89.165 seconds (4.693 s/it.) at 13.017 Gflops/sec

Total CCSD energy: -191.832110291472986

CCSD[T] correlation energy:  -0.037269904080585
CCSD(T) correlation energy:  -0.035541764881669

Non-iterative calculation of CCSD(T) took 2937.046 cpu seconds and 92.564 walltime seconds at 33.698 Gflops/sec

Total CCSD(T) energy: -191.867652056354643

             _
Formation of H took 3.281 seconds at 47.097 Gflops/sec

Beginning iterative solution of Lambda-CCSD equations:

It.  Correlation Energy L1 Residual L2 Residual CPU Time (s) Walltime (s)
-------------------------------------------------------------------------
  1  -0.994175460650109 1.85015e-02 1.69717e-02      128.731        4.547
  2  -0.984761011381080 9.77240e-03 2.52309e-03      125.045        4.260
  3  -0.984699939683481 1.33961e-03 1.72414e-03      124.116        4.251
  4  -0.985157672029249 5.69578e-04 4.33659e-04      123.827        4.209
  5  -0.985187481089720 1.78865e-04 1.15456e-04      125.477        4.306

   A    I                     A    I                     A    I                  
-------------------------- -------------------------- -------------------------- 
  16    9 -0.0171283534650   25   15 -0.0108856239067   67   15  0.0075071526875 
  16   13 -0.0167149278586   64   13  0.0100958495680   34   11 -0.0072994810909 
  22   15 -0.0148401600062   40   13  0.0084036224796   27   11 -0.0071828728764 
  26   13  0.0121304594731   48   14 -0.0082239624000   28   13 -0.0061239475705 
  19    9 -0.0116285681544   26    9  0.0075460457670   31   15  0.0060407106526 

   A    B    I    J                     A    B    I    J                  
------------------------------------ ------------------------------------ 
  16   16   13   13 -0.0808374491851   16   40   13   13 -0.0236606254286 
  19   16   13   13 -0.0516820431573   16   16    9    9 -0.0236331834349 
  16   19   13   13 -0.0516820431573   38   38   12   12 -0.0208795594828 
  22   22   14   14 -0.0374559647276   16   16   13    9 -0.0196201793245 
  19   19   13   13 -0.0354319261621   16   16    9   13 -0.0196201793245 
  31   22   14   14  0.0236627189681   31   31   14   14 -0.0190719905908 
  22   31   14   14  0.0236627189681   30   22   15   14 -0.0183974553840 
  40   16   13   13 -0.0236606254286 

It.  Correlation Energy L1 Residual L2 Residual CPU Time (s) Walltime (s)
-------------------------------------------------------------------------
  6  -0.985170539938796 1.16058e-04 1.65456e-05      123.213        4.194
  7  -0.985183949041985 3.01393e-05 6.11052e-06      124.177        4.229
  8  -0.985178946187312 1.78630e-05 2.75018e-06      123.728        4.218
  9  -0.985178941582182 4.84890e-06 8.23380e-07      124.776        4.265
 10  -0.985178873740381 2.28523e-06 2.74035e-07      123.726        4.226

   A    I                     A    I                     A    I                  
-------------------------- -------------------------- -------------------------- 
  16    9 -0.0172123960530   25   15 -0.0109279512049   67   15  0.0075131065001 
  16   13 -0.0168198939659   64   13  0.0101057978298   34   11 -0.0073042408322 
  22   15 -0.0150753153141   40   13  0.0084077022128   27   11 -0.0071669925521 
  26   13  0.0121741627307   48   14 -0.0082255023163   28   13 -0.0061436733640 
  19    9 -0.0116635722949   26    9  0.0075657260564   31   15  0.0061306497463 

   A    B    I    J                     A    B    I    J                  
------------------------------------ ------------------------------------ 
  16   16   13   13 -0.0808907999756   22   31   14   14  0.0236500243295 
  19   16   13   13 -0.0517116019947   16   16    9    9 -0.0236275982424 
  16   19   13   13 -0.0517116019947   38   38   12   12 -0.0208776399574 
  22   22   14   14 -0.0374317942348   16   16   13    9 -0.0196180208446 
  19   19   13   13 -0.0354438863831   16   16    9   13 -0.0196180208446 
  40   16   13   13 -0.0236780844874   31   31   14   14 -0.0190664631039 
  16   40   13   13 -0.0236780844874   30   22   15   14 -0.0183961290105 
  31   22   14   14  0.0236500243295 

It.  Correlation Energy L1 Residual L2 Residual CPU Time (s) Walltime (s)
-------------------------------------------------------------------------
 11  -0.985178886438920 7.69919e-07 1.88505e-07      123.476        4.197
 12  -0.985178923493236 2.80232e-07 5.91638e-08      123.762        4.221
 13  -0.985178948593950 1.09724e-07 4.74890e-08      123.301        4.222
 14  -0.985178947294187 5.00095e-08 7.02142e-09      124.570        4.233
 15  -0.985178948968479 1.56734e-08 2.57934e-09      124.773        4.258

   A    I                     A    I                     A    I                  
-------------------------- -------------------------- -------------------------- 
  16    9 -0.0172117782053   25   15 -0.0109279439946   67   15  0.0075131303882 
  16   13 -0.0168192633153   64   13  0.0101058019180   34   11 -0.0073043120779 
  22   15 -0.0150764423735   40   13  0.0084077081773   27   11 -0.0071670412743 
  26   13  0.0121738231816   48   14 -0.0082256461448   28   13 -0.0061435082552 
  19    9 -0.0116635004449   26    9  0.0075656410962   31   15  0.0061309689064 

   A    B    I    J                     A    B    I    J                  
------------------------------------ ------------------------------------ 
  16   16   13   13 -0.0808909814223   22   31   14   14  0.0236500616771 
  19   16   13   13 -0.0517117725788   16   16    9    9 -0.0236277329405 
  16   19   13   13 -0.0517117725788   38   38   12   12 -0.0208776563991 
  22   22   14   14 -0.0374318880637   16   16   13    9 -0.0196181641113 
  19   19   13   13 -0.0354440539971   16   16    9   13 -0.0196181641113 
  40   16   13   13 -0.0236781427697   31   31   14   14 -0.0190664520849 
  16   40   13   13 -0.0236781427697   30   22   15   14 -0.0183962000894 
  31   22   14   14  0.0236500616771 

It.  Correlation Energy L1 Residual L2 Residual CPU Time (s) Walltime (s)
-------------------------------------------------------------------------
 16  -0.985178949121803 9.58809e-09 1.44020e-09      123.433        4.225

Lambda-CCSD iterations converged in 16 cycles and 68.451 seconds (4.278 s/it.) at 13.543 Gflops/sec

 @CHECKOUT-I, Total execution time (CPU/WALL):      7724.92/     260.25 seconds.
norm of D(AI): 0.063037789948612
norm of D(IA): 0.052255864150578
norm of D(AB): 0.061325427738308
norm of D(IJ): 0.085871961851414
E(AB): 0.647960338281472
E(IJ): 0.429920324008520
E(1e): 1.077880662289992
norm of G(Ab,Ij): 0.421266418235103
norm of G(Ij,Ab): 0.474883098869948
E(Ab,Ij): -1.900234096193419
norm of G(Ij,Kl): 0.044337225067513
E(Ij,Kl): 0.156815589855380
norm of G(Ai,Bc): 0.011506255946768
norm of G(Ab,Ci): 0.015832314429529
E(Ab,Ci): -0.072847287538377
norm of G(Ij,Ka): 0.008869166329647
norm of G(Ia,Jk): 0.011365208311951
E(Ia,Jk): -0.017586228146984
norm of G(AI,bj): 0.050769557168444
norm of G(Ai,Bj): 0.035440594875276
E(Ai,Bj): -0.433662946579357
E1: -0.251465503999476
E2: -0.273808151803285
E3: 0.091610709223404
E(tot): -1.189634306312764

Formation of one- and two-particle density
matrices took 3.253 seconds at 54.530 Gflops/sec

--executable xncc finished with status     0 in      260.33 seconds (walltime).
 --invoking executable--
/home/besselman/CFOUR_18/cfour18/bin/xdens
 @GETMEM-I,  Allocated  152587 MB of main memory.
  CCSD(T) density and intermediates are calculated.
  The perturbed orbitals are chosen canonical.
  Direct algorithm used for all contributions involving G(AB,CD).
  local is set to  F
  local is set to  F
  local is set to 4 F
  local is set to  F
  local is set to 5 F
  local is set to 6 F
  local is set to 7 F T
  local5 is set to  F
  local is set to  F
  W(abef) AB contribution =  0.2595518619 a.u.
  W(abef) AB contribution =  0.2760098396 a.u.
  local is set to 12 F
                     1                     1
                     2                     2
                     3                     3
                     4                     4
  processed                7212722  ao basis integrals from 
                  1761  buffers.
  processed               28666396  ao basis integrals from 
                  6999  buffers.
  processed               15082745  ao basis integrals from 
                  3683  buffers.
  processed               22817704  ao basis integrals from 
                  5571  buffers.
 ITERM.tmp does not exsit!
 skip reading
  The iterative expansion of D(ai) converged after  20 iterations.
  local is set to 12 F
  ----------------------------------------------------------------------
                 Natural orbital occupation numbers
  ----------------------------------------------------------------------
  1.99891  1.99818  1.99816  1.99816  1.97965  1.97274  1.96592  1.95883
  1.95824  1.95462  1.95162  1.95137  1.93386  1.93149  1.91568  0.07639
  0.05044  0.03866  0.03334  0.02445  0.02343  0.02154  0.02130  0.02093
  0.01351  0.01339  0.01210  0.01186  0.01070  0.01043  0.01019  0.00974
  0.00935  0.00771  0.00676  0.00634  0.00628  0.00606  0.00605  0.00476
  0.00467  0.00423  0.00408  0.00365  0.00282  0.00237  0.00235  0.00222
  0.00200  0.00199  0.00194  0.00191  0.00184  0.00180  0.00159  0.00140
  0.00138  0.00128  0.00119  0.00113  0.00103  0.00103  0.00098  0.00094
  0.00091  0.00087  0.00085  0.00083  0.00077  0.00074  0.00070  0.00069
  0.00064  0.00062  0.00060  0.00059  0.00058  0.00056  0.00054  0.00054
  0.00049  0.00048  0.00046  0.00044  0.00042  0.00041  0.00040  0.00039
  0.00039  0.00038  0.00038  0.00038  0.00037  0.00035  0.00033  0.00032
  0.00031  0.00031  0.00030  0.00028  0.00027  0.00027  0.00027  0.00026
  0.00024  0.00022  0.00022  0.00022  0.00020  0.00020  0.00020  0.00019
  0.00019  0.00019  0.00018  0.00017  0.00016  0.00016  0.00016  0.00016
  0.00015  0.00015  0.00015  0.00014  0.00013  0.00013  0.00012  0.00012
  0.00012  0.00011  0.00011  0.00011  0.00010  0.00010  0.00009  0.00009
  0.00009  0.00008  0.00008  0.00008  0.00008  0.00007  0.00007  0.00007
  0.00007  0.00007  0.00007  0.00006  0.00006  0.00005  0.00005  0.00005
  0.00005  0.00005  0.00005  0.00004  0.00004  0.00004  0.00004  0.00004
  0.00004  0.00003  0.00003  0.00003  0.00003  0.00003  0.00003  0.00003
  0.00003  0.00002  0.00002  0.00002  0.00002  0.00002  0.00002  0.00002
  0.00002  0.00002  0.00002  0.00001  0.00001  0.00001  0.00001  0.00001
  0.00001  0.00001  0.00001  0.00001  0.00001  0.00001  0.00001  0.00001
  0.00001  0.00001  0.00001  0.00001  0.00001  0.00001  0.00001  0.00001
  0.00001  0.00001  0.00001  0.00001  0.00001  0.00001  0.00001  0.00001
  0.00001  0.00001  0.00001  0.00001  0.00001  0.00001  0.00001  0.00001
  0.00001  0.00001  0.00001  0.00001  0.00001  0.00001  0.00001  0.00001
  0.00000  0.00000  0.00000  0.00000
  Trace of density matrix :  30.0000000000.
  ----------------------------------------------------------------------
  Density calculation successfully completed.
 @CHECKOUT-I, Total execution time (CPU/WALL):       247.23/      50.51 seconds.
--executable xdens finished with status     0 in       50.56 seconds (walltime).
 --invoking executable--
/home/besselman/CFOUR_18/cfour18/bin/xanti
 @GETMEM-I,  Allocated  152587 MB of main memory.
 CCSD(T) MO gammas will be sorted to Mulliken order.
 @CHECKOUT-I, Total execution time (CPU/WALL):       228.38/       8.93 seconds.
--executable xanti finished with status     0 in        8.96 seconds (walltime).
 --invoking executable--
/home/besselman/CFOUR_18/cfour18/bin/xbcktrn
 @GETMEM-I,  Allocated  152587 MB of main memory.
 @CHECKOUT-I, Total execution time (CPU/WALL):       301.95/      10.12 seconds.
--executable xbcktrn finished with status     0 in       10.16 seconds (walltime).
 --invoking executable--
/home/besselman/CFOUR_18/cfour18/bin/xvdint
 @GETMEM-I,  Allocated  152587 MB of main memory.
 One- and two-electron integral derivatives are calculated
 for RHF-CC/MBPT gradients and dipole moments.
 Spherical gaussians are used.

                     Kinetic energy integral gradient
                     --------------------------------

                         O #1 z     1.3197222209
                         C #2 z    -0.6473177814
                         C #3 x    -0.1366240684
                         C #3 z    -0.2188553256
                         H #4 x    -0.8002377205
                         H #4 y    -1.4781337752
                         H #4 z    -0.4535491139


 O #1       0.0000000000            0.0000000000            1.3197222209
 C #2       0.0000000000            0.0000000000           -0.6473177814
 C #3 1    -0.0683120342            0.0000000000           -0.1094276628
 C #3 2     0.0683120342            0.0000000000           -0.1094276628
 H #4 1    -0.2000594301           -0.3695334438           -0.1133872785
 H #4 2     0.2000594301           -0.3695334438           -0.1133872785
 H #4 3    -0.2000594301            0.3695334438           -0.1133872785
 H #4 4     0.2000594301            0.3695334438           -0.1133872785


                   Nuclear attraction integral gradient
                   ------------------------------------

                         O #1 z   -33.9900575547
                         C #2 z     6.1750754304
                         C #3 x    21.8624029449
                         C #3 z    18.7718855383
                         H #4 x    13.9959869660
                         H #4 y    20.2787534549
                         H #4 z     9.0430965860


 O #1       0.0000000000            0.0000000000          -33.9900575547
 C #2       0.0000000000            0.0000000000            6.1750754304
 C #3 1    10.9312014725            0.0000000000            9.3859427691
 C #3 2   -10.9312014725            0.0000000000            9.3859427691
 H #4 1     3.4989967415            5.0696883637            2.2607741465
 H #4 2    -3.4989967415            5.0696883637            2.2607741465
 H #4 3     3.4989967415           -5.0696883637            2.2607741465
 H #4 4    -3.4989967415           -5.0696883637            2.2607741465


                      Reorthonormalization gradient
                      -----------------------------

                         O #1 z     0.6169708008
                         C #2 z    -0.4039965151
                         C #3 x     0.0938636454
                         C #3 z     0.0373831876
                         H #4 x    -0.3918093711
                         H #4 y    -0.7121373514
                         H #4 z    -0.2503574733


 O #1       0.0000000000            0.0000000000            0.6169708008
 C #2       0.0000000000            0.0000000000           -0.4039965151
 C #3 1     0.0469318227            0.0000000000            0.0186915938
 C #3 2    -0.0469318227            0.0000000000            0.0186915938
 H #4 1    -0.0979523428           -0.1780343378           -0.0625893683
 H #4 2     0.0979523428           -0.1780343378           -0.0625893683
 H #4 3    -0.0979523428            0.1780343378           -0.0625893683
 H #4 4     0.0979523428            0.1780343378           -0.0625893683


 Evaluation of 1e integral derivatives required    6.59 seconds.
 Evaluation of 2el integral derivatives

                      Two-electron integral gradient
                      ------------------------------

                         O #1 z    18.0336456940
                         C #2 z    -4.6077397352
                         C #3 x    -8.8976295677
                         C #3 z    -8.6002950964
                         H #4 x    -7.5851018232
                         H #4 y   -11.4844956078
                         H #4 z    -4.8256108624


 O #1       0.0000000000            0.0000000000           18.0336456940
 C #2       0.0000000000            0.0000000000           -4.6077397352
 C #3 1    -4.4488147839            0.0000000000           -4.3001475482
 C #3 2     4.4488147839            0.0000000000           -4.3001475482
 H #4 1    -1.8962754558           -2.8711239020           -1.2064027156
 H #4 2     1.8962754558           -2.8711239020           -1.2064027156
 H #4 3    -1.8962754558            2.8711239020           -1.2064027156
 H #4 4     1.8962754558            2.8711239020           -1.2064027156


 Evaluation of 2e integral derivatives required 3160.35 seconds.

                            Molecular gradient
                            ------------------

                         O #1 z    -0.0002232406
                         C #2 z     0.0000576873
                         C #3 x    -0.0000191327
                         C #3 z     0.0000831623
                         H #4 x     0.0001612274
                         H #4 y     0.0002442749
                         H #4 z     0.0000823909


 O #1       0.0000000000            0.0000000000           -0.0002232406
 C #2       0.0000000000            0.0000000000            0.0000576873
 C #3 1    -0.0000095664            0.0000000000            0.0000415811
 C #3 2     0.0000095664            0.0000000000            0.0000415811
 H #4 1     0.0000403069            0.0000610687            0.0000205977
 H #4 2    -0.0000403069            0.0000610687            0.0000205977
 H #4 3     0.0000403069           -0.0000610687            0.0000205977
 H #4 4    -0.0000403069           -0.0000610687            0.0000205977


  Molecular gradient norm 0.391E-03

                           Total dipole moment
                           -------------------

                               au             Debye

                    z      1.07847691      2.74121536

  Conversion factor used: 1 a.u. =   2.54174691 Debye 


 @CHECKOUT-I, Total execution time (CPU/WALL):      3166.91/     104.71 seconds.
--executable xvdint finished with status     0 in      104.78 seconds (walltime).
 --invoking executable--
/home/besselman/CFOUR_18/cfour18/bin/xjoda
   JODA beginning optimization cycle #  1.
                     7                     0
 OriVec is    1.00000000000000      -6.123233995736766E-017
  0.000000000000000E+000                     1
  calling readgh 3                      0                     0
  gradient from JOBARC 
   0.000000000000000   0.000000000000000  -0.000223240567906
   0.000000000000000   0.000000000000000   0.000057687330666
  -0.000009566357121   0.000000000000000   0.000041581149523
   0.000009566357121   0.000000000000000   0.000041581149523
   0.000040306855824   0.000061068713304   0.000020597734505
  -0.000040306855824   0.000061068713304   0.000020597734505
   0.000040306855824  -0.000061068713304   0.000020597734505
  -0.000040306855824  -0.000061068713304   0.000020597734505
 
                     0
  current gradient vector 
        0.000000000000000        0.000000000000000       -0.000223240567906
        0.000000000000000        0.000000000000000        0.000057687330666
       -0.000009566357121        0.000000000000000        0.000041581149523
        0.000009566357121        0.000000000000000        0.000041581149523
        0.000040306855824        0.000061068713304        0.000020597734505
        0.000040306855824       -0.000061068713304        0.000020597734505
       -0.000040306855824       -0.000061068713304        0.000020597734505
       -0.000040306855824        0.000061068713304        0.000020597734505
   Internal coordinate energy gradients (atomic units): 
                     R                 dV/dR
 [R1   ]    2.265261323266504    0.000223240567884
 [R2   ]    2.779905266170070    0.000107949539178
 [A1   ]    2.576753637411714   -0.000051094611979
 [R2   ]    2.779905266170070    0.000107949539178
 [A1   ]    2.576753637411714   -0.000051094611979
 [D180 ]    3.141592653589793   -0.000000000000000
 [R3   ]    2.044563575411727    0.000075737751841
 [A2   ]    2.070550244924727    0.000006241958266
 [D1   ]    1.298131755738443   -0.000010272628840
 [R3   ]    2.044563575411727    0.000075737751841
 [A2   ]    2.070550244924727    0.000006241958266
 [Dn1  ]   -1.298131755738443    0.000010272628840
 [R3   ]    2.044563575411727    0.000075737751841
 [A2   ]    2.070550244924727    0.000006241958266
 [D1   ]    1.298131755738443   -0.000010272628840
 [R3   ]    2.044563575411727    0.000075737751841
 [A2   ]    2.070550244924727    0.000006241958266
 [Dn1  ]   -1.298131755738442    0.000010272628840
                     0                     0                     0 ****
   Optimization cycle  1.  Updating structure with Newton-Raphson step.
  @EFOL-I, Current internal coordinate Hessian written to FCMINT.
   There are   7 independent internal coordinates which will be optimized.
   Hessian matrix in totally symmetric symmetry coordinates: 
              R1        R2        A1        R3        A2   
  R1         1.000000  0.000000  0.000000  0.000000  0.000000
  R2         0.000000  1.000000  0.000000  0.000000  0.000000
  A1         0.000000  0.000000  0.250000  0.000000  0.000000
  R3         0.000000  0.000000  0.000000  1.000000  0.000000
  A2         0.000000  0.000000  0.000000  0.000000  0.250000
  D1         0.000000  0.000000  0.000000  0.000000  0.000000
  Dn1        0.000000  0.000000  0.000000  0.000000  0.000000
 
              D1        Dn1  
  R1         0.000000  0.000000
  R2         0.000000  0.000000
  A1         0.000000  0.000000
  R3         0.000000  0.000000
  A2         0.000000  0.000000
  D1         0.100000  0.000000
  Dn1        0.000000  0.100000
   The eigenvectors of the Hessian matrix: 
                   1         2         3         4         5
  R1         0.000000  0.000000  0.000000  0.000000  0.000000
  R2         0.000000  0.000000  0.000000  0.000000  0.000000
  A1         0.000000  0.000000  1.000000  0.000000  0.000000
  R3         0.000000  0.000000  0.000000  0.000000  1.000000
  A2         0.000000  0.000000  0.000000  1.000000  0.000000
  D1         1.000000  0.000000  0.000000  0.000000  0.000000
  Dn1        0.000000  1.000000  0.000000  0.000000  0.000000
 
                   6         7
  R1         1.000000  0.000000
  R2         0.000000  1.000000
  A1         0.000000  0.000000
  R3         0.000000  0.000000
  A2         0.000000  0.000000
  D1         0.000000  0.000000
  Dn1        0.000000  0.000000
   The eigenvalues of the Hessian matrix: 
       0.10000      0.10000      0.25000      0.25000      1.00000      1.00000
       1.00000
   Gradients along Hessian eigenvectors: 
      -0.00001      0.00001     -0.00007      0.00001      0.00015      0.00022
       0.00015
   There are  0 negative eigenvalues.
  optimized coordinate                      7  automatically set to 
 -1.027262884025247E-004
   Summary of Optimization Cycle: 
   The maximum unscaled step is:    0.00036.
   Scale factor set to:  1.00000.
   Forces are in hartree/bohr and hartree/radian.
   Parameter values are in Angstroms and degrees.
--------------------------------------------------------------------------
  Parameter     dV/dR           Step          Rold            Rnew
--------------------------------------------------------------------------
    R1      0.0002232406   -0.0001181338    1.1987246631    1.1986065293
    R2      0.0001079495   -0.0000571244    1.4710625081    1.4710053837
    A1     -0.0000510946    0.0117100225  147.6371082687  147.6488182912
    R3      0.0000757378   -0.0000400787    1.0819364450    1.0818963663
    A2      0.0000062420   -0.0014305515  118.6337903040  118.6323597525
    D1     -0.0000102726    0.0058857828   74.3774708557   74.3833566385
    Dn1     0.0000102726   -0.0058857828  -74.3774708557  -74.3833566385
--------------------------------------------------------------------------
  Minimum force:  0.000006242 / RMS force:  0.000100062
 Updating structure...
  -1.00000000000000       0.535107199473701       0.306873229233890     
  0.269199590131344       0.877712477801652       0.535107199473701     
  0.269199590131344       0.877712477801652       0.535107199473701     
  0.269199590131344       0.877712477801652       0.535107199473701     
  0.269199590131344       0.877712477801652       0.535107199473701     
   Rotational constants (in cm-1): 
          0.1959122055             0.2481324623             0.6783142850
   Rotational constants (in MHz): 
       5873.3009868777          7438.8251193564         20335.3535289061


 ----------------------------------------------------------------
         Coordinates used in calculation (QCOMP) 
 ----------------------------------------------------------------
 Z-matrix   Atomic            Coordinates (in bohr)
  Symbol    Number           X              Y              Z
 ----------------------------------------------------------------
     O         8         0.00000000    -0.00000000    -2.83427107
     C         6         0.00000000    -0.00000000    -0.56923298
     C         6         1.48748956    -0.00000000     1.77909577
     C         6        -1.48748956     0.00000000     1.77909577
     H         1         2.41982146     1.72822848     2.34823027
     H         1         2.41982146    -1.72822848     2.34823027
     H         1        -2.41982146    -1.72822848     2.34823027
     H         1        -2.41982146     1.72822848     2.34823027
 ----------------------------------------------------------------
 
   Interatomic distance matrix (Angstroms) 
 
                 O             C             C             C             H    
                [ 1]        [ 2]        [ 3]        [ 4]        [ 5]
  O    [ 1]     0.00000
  C    [ 2]     1.19861     0.00000
  C    [ 3]     2.56505     1.47101     0.00000
  C    [ 4]     2.56505     1.47101     1.57429     0.00000
  H    [ 5]     3.16183     2.20445     1.08190     2.28086     0.00000
  H    [ 6]     3.16183     2.20445     1.08190     2.28086     1.82908
  H    [ 7]     3.16183     2.20445     2.28086     1.08190     3.14712
  H    [ 8]     3.16183     2.20445     2.28086     1.08190     2.56103
 
                 H             H             H    
                [ 6]        [ 7]        [ 8]
  H    [ 6]     0.00000
  H    [ 7]     2.56103     0.00000
  H    [ 8]     3.14712     1.82908     0.00000
   Rotational constants (order x, y, z, in cm-1): 
          0.2481324623             0.1959122055             0.6783142850
   Rotational constants (order x, y, z, in MHz): 
       7438.8251193564          5873.3009868777         20335.3535289061
  ECPDATA file not present.   Using default ECPDATA. 
  There are  228 basis functions.
 @CHECKOUT-I, Total execution time (CPU/WALL):         0.14/       0.16 seconds.
--executable xjoda finished with status     0 in        0.28 seconds (walltime).
 --invoking executable--
/home/besselman/CFOUR_18/cfour18/bin/xvmol
 SERIAL VERSION OF MOLECULE STARTED
********************************************************************************
                    INPUT FROM MOL FILE
********************************************************************************
INTGRL        1    0    1    0    0    0    0    0    0                         
         *** CFOUR Program System (Release V0.1) ***                            
cyclopropanone opt singlet CCSD[T]/cc-pCVTZ                                     
    4    2 X  Y       0.10E-08              0    0                              
   9999.00      3.00                                                            
          8.00000000    1    4    1    1    1    1                              
O #1   0.000000000000000  -0.000000000000000  -2.834271065907235                
   12    6                                                                      
   15330.0000000000       5.080000000000000E-004 -1.150000000000000E-004        
  0.000000000000000E+000  0.000000000000000E+000  0.000000000000000E+000        
  0.000000000000000E+000                                                        
   2299.00000000000       3.929000000000000E-003 -8.950000000000000E-004        
  0.000000000000000E+000  0.000000000000000E+000  0.000000000000000E+000        
  0.000000000000000E+000                                                        
   522.400000000000       2.024300000000000E-002 -4.636000000000000E-003        
  0.000000000000000E+000  0.000000000000000E+000  0.000000000000000E+000        
  0.000000000000000E+000                                                        
   147.300000000000       7.918100000000000E-002 -1.872400000000000E-002        
  0.000000000000000E+000  0.000000000000000E+000  0.000000000000000E+000        
  0.000000000000000E+000                                                        
   47.5500000000000       0.230687000000000      -5.846300000000000E-002        
  0.000000000000000E+000  0.000000000000000E+000  0.000000000000000E+000        
  0.000000000000000E+000                                                        
   16.7600000000000       0.433118000000000      -0.136463000000000             
  0.000000000000000E+000  0.000000000000000E+000  0.000000000000000E+000        
  0.000000000000000E+000                                                        
   6.20700000000000       0.350260000000000      -0.175740000000000             
  0.000000000000000E+000  0.000000000000000E+000  0.000000000000000E+000        
  0.000000000000000E+000                                                        
   1.75200000000000       4.272800000000000E-002  0.160934000000000             
   1.00000000000000       0.000000000000000E+000  0.000000000000000E+000        
  0.000000000000000E+000                                                        
  0.688200000000000      -8.154000000000000E-003  0.603418000000000             
  0.000000000000000E+000  0.000000000000000E+000  0.000000000000000E+000        
  0.000000000000000E+000                                                        
  0.238400000000000       2.381000000000000E-003  0.378765000000000             
  0.000000000000000E+000   1.00000000000000       0.000000000000000E+000        
  0.000000000000000E+000                                                        
   7.84500000000000       0.000000000000000E+000  0.000000000000000E+000        
  0.000000000000000E+000  0.000000000000000E+000   1.00000000000000             
  0.000000000000000E+000                                                        
   21.0320000000000       0.000000000000000E+000  0.000000000000000E+000        
  0.000000000000000E+000  0.000000000000000E+000  0.000000000000000E+000        
   1.00000000000000                                                             
    7    5                                                                      
   34.4600000000000       1.592800000000000E-002  0.000000000000000E+000        
  0.000000000000000E+000  0.000000000000000E+000  0.000000000000000E+000        
   7.74900000000000       9.974000000000000E-002  0.000000000000000E+000        
  0.000000000000000E+000  0.000000000000000E+000  0.000000000000000E+000        
   2.28000000000000       0.310492000000000       0.000000000000000E+000        
  0.000000000000000E+000  0.000000000000000E+000  0.000000000000000E+000        
  0.715600000000000       0.491026000000000        1.00000000000000             
  0.000000000000000E+000  0.000000000000000E+000  0.000000000000000E+000        
  0.214000000000000       0.336337000000000       0.000000000000000E+000        
   1.00000000000000       0.000000000000000E+000  0.000000000000000E+000        
   15.1590000000000       0.000000000000000E+000  0.000000000000000E+000        
  0.000000000000000E+000   1.00000000000000       0.000000000000000E+000        
   57.4370000000000       0.000000000000000E+000  0.000000000000000E+000        
  0.000000000000000E+000  0.000000000000000E+000   1.00000000000000             
    3    3                                                                      
   2.31400000000000        1.00000000000000       0.000000000000000E+000        
  0.000000000000000E+000                                                        
  0.645000000000000       0.000000000000000E+000   1.00000000000000             
  0.000000000000000E+000                                                        
   15.8580000000000       0.000000000000000E+000  0.000000000000000E+000        
   1.00000000000000                                                             
    1    1                                                                      
   1.42800000000000        1.00000000000000                                     
          6.00000000    1    4    1    1    1    1                              
C #2   0.000000000000000  -0.000000000000000  -0.569232983208615                
   12    6                                                                      
   8236.00000000000       5.310000000000000E-004 -1.130000000000000E-004        
  0.000000000000000E+000  0.000000000000000E+000  0.000000000000000E+000        
  0.000000000000000E+000                                                        
   1235.00000000000       4.108000000000000E-003 -8.780000000000000E-004        
  0.000000000000000E+000  0.000000000000000E+000  0.000000000000000E+000        
  0.000000000000000E+000                                                        
   280.800000000000       2.108700000000000E-002 -4.540000000000000E-003        
  0.000000000000000E+000  0.000000000000000E+000  0.000000000000000E+000        
  0.000000000000000E+000                                                        
   79.2700000000000       8.185300000000000E-002 -1.813300000000000E-002        
  0.000000000000000E+000  0.000000000000000E+000  0.000000000000000E+000        
  0.000000000000000E+000                                                        
   25.5900000000000       0.234817000000000      -5.576000000000000E-002        
  0.000000000000000E+000  0.000000000000000E+000  0.000000000000000E+000        
  0.000000000000000E+000                                                        
   8.99700000000000       0.434401000000000      -0.126895000000000             
  0.000000000000000E+000  0.000000000000000E+000  0.000000000000000E+000        
  0.000000000000000E+000                                                        
   3.31900000000000       0.346129000000000      -0.170352000000000             
  0.000000000000000E+000  0.000000000000000E+000  0.000000000000000E+000        
  0.000000000000000E+000                                                        
  0.905900000000000       3.937800000000000E-002  0.140382000000000             
   1.00000000000000       0.000000000000000E+000  0.000000000000000E+000        
  0.000000000000000E+000                                                        
  0.364300000000000      -8.983000000000000E-003  0.598684000000000             
  0.000000000000000E+000  0.000000000000000E+000  0.000000000000000E+000        
  0.000000000000000E+000                                                        
  0.128500000000000       2.385000000000000E-003  0.395389000000000             
  0.000000000000000E+000   1.00000000000000       0.000000000000000E+000        
  0.000000000000000E+000                                                        
   4.29200000000000       0.000000000000000E+000  0.000000000000000E+000        
  0.000000000000000E+000  0.000000000000000E+000   1.00000000000000             
  0.000000000000000E+000                                                        
   11.8760000000000       0.000000000000000E+000  0.000000000000000E+000        
  0.000000000000000E+000  0.000000000000000E+000  0.000000000000000E+000        
   1.00000000000000                                                             
    7    5                                                                      
   18.7100000000000       1.403100000000000E-002  0.000000000000000E+000        
  0.000000000000000E+000  0.000000000000000E+000  0.000000000000000E+000        
   4.13300000000000       8.686600000000000E-002  0.000000000000000E+000        
  0.000000000000000E+000  0.000000000000000E+000  0.000000000000000E+000        
   1.20000000000000       0.290216000000000       0.000000000000000E+000        
  0.000000000000000E+000  0.000000000000000E+000  0.000000000000000E+000        
  0.382700000000000       0.501008000000000        1.00000000000000             
  0.000000000000000E+000  0.000000000000000E+000  0.000000000000000E+000        
  0.120900000000000       0.343406000000000       0.000000000000000E+000        
   1.00000000000000       0.000000000000000E+000  0.000000000000000E+000        
   8.77800000000000       0.000000000000000E+000  0.000000000000000E+000        
  0.000000000000000E+000   1.00000000000000       0.000000000000000E+000        
   33.1900000000000       0.000000000000000E+000  0.000000000000000E+000        
  0.000000000000000E+000  0.000000000000000E+000   1.00000000000000             
    3    3                                                                      
   1.09700000000000        1.00000000000000       0.000000000000000E+000        
  0.000000000000000E+000                                                        
  0.318000000000000       0.000000000000000E+000   1.00000000000000             
  0.000000000000000E+000                                                        
   14.8390000000000       0.000000000000000E+000  0.000000000000000E+000        
   1.00000000000000                                                             
    1    1                                                                      
  0.761000000000000        1.00000000000000                                     
          6.00000000    1    4    1    1    1    1                              
C #3   1.487489557206865  -0.000000000000000   1.779095771192871                
   12    6                                                                      
   8236.00000000000       5.310000000000000E-004 -1.130000000000000E-004        
  0.000000000000000E+000  0.000000000000000E+000  0.000000000000000E+000        
  0.000000000000000E+000                                                        
   1235.00000000000       4.108000000000000E-003 -8.780000000000000E-004        
  0.000000000000000E+000  0.000000000000000E+000  0.000000000000000E+000        
  0.000000000000000E+000                                                        
   280.800000000000       2.108700000000000E-002 -4.540000000000000E-003        
  0.000000000000000E+000  0.000000000000000E+000  0.000000000000000E+000        
  0.000000000000000E+000                                                        
   79.2700000000000       8.185300000000000E-002 -1.813300000000000E-002        
  0.000000000000000E+000  0.000000000000000E+000  0.000000000000000E+000        
  0.000000000000000E+000                                                        
   25.5900000000000       0.234817000000000      -5.576000000000000E-002        
  0.000000000000000E+000  0.000000000000000E+000  0.000000000000000E+000        
  0.000000000000000E+000                                                        
   8.99700000000000       0.434401000000000      -0.126895000000000             
  0.000000000000000E+000  0.000000000000000E+000  0.000000000000000E+000        
  0.000000000000000E+000                                                        
   3.31900000000000       0.346129000000000      -0.170352000000000             
  0.000000000000000E+000  0.000000000000000E+000  0.000000000000000E+000        
  0.000000000000000E+000                                                        
  0.905900000000000       3.937800000000000E-002  0.140382000000000             
   1.00000000000000       0.000000000000000E+000  0.000000000000000E+000        
  0.000000000000000E+000                                                        
  0.364300000000000      -8.983000000000000E-003  0.598684000000000             
  0.000000000000000E+000  0.000000000000000E+000  0.000000000000000E+000        
  0.000000000000000E+000                                                        
  0.128500000000000       2.385000000000000E-003  0.395389000000000             
  0.000000000000000E+000   1.00000000000000       0.000000000000000E+000        
  0.000000000000000E+000                                                        
   4.29200000000000       0.000000000000000E+000  0.000000000000000E+000        
  0.000000000000000E+000  0.000000000000000E+000   1.00000000000000             
  0.000000000000000E+000                                                        
   11.8760000000000       0.000000000000000E+000  0.000000000000000E+000        
  0.000000000000000E+000  0.000000000000000E+000  0.000000000000000E+000        
   1.00000000000000                                                             
    7    5                                                                      
   18.7100000000000       1.403100000000000E-002  0.000000000000000E+000        
  0.000000000000000E+000  0.000000000000000E+000  0.000000000000000E+000        
   4.13300000000000       8.686600000000000E-002  0.000000000000000E+000        
  0.000000000000000E+000  0.000000000000000E+000  0.000000000000000E+000        
   1.20000000000000       0.290216000000000       0.000000000000000E+000        
  0.000000000000000E+000  0.000000000000000E+000  0.000000000000000E+000        
  0.382700000000000       0.501008000000000        1.00000000000000             
  0.000000000000000E+000  0.000000000000000E+000  0.000000000000000E+000        
  0.120900000000000       0.343406000000000       0.000000000000000E+000        
   1.00000000000000       0.000000000000000E+000  0.000000000000000E+000        
   8.77800000000000       0.000000000000000E+000  0.000000000000000E+000        
  0.000000000000000E+000   1.00000000000000       0.000000000000000E+000        
   33.1900000000000       0.000000000000000E+000  0.000000000000000E+000        
  0.000000000000000E+000  0.000000000000000E+000   1.00000000000000             
    3    3                                                                      
   1.09700000000000        1.00000000000000       0.000000000000000E+000        
  0.000000000000000E+000                                                        
  0.318000000000000       0.000000000000000E+000   1.00000000000000             
  0.000000000000000E+000                                                        
   14.8390000000000       0.000000000000000E+000  0.000000000000000E+000        
   1.00000000000000                                                             
    1    1                                                                      
  0.761000000000000        1.00000000000000                                     
          1.00000000    1    3    1    1    1                                   
H #4   2.419821458984538   1.728228475170420   2.348230272762532                
    5    3                                                                      
   33.8700000000000       6.068000000000000E-003  0.000000000000000E+000        
  0.000000000000000E+000                                                        
   5.09500000000000       4.530800000000000E-002  0.000000000000000E+000        
  0.000000000000000E+000                                                        
   1.15900000000000       0.202822000000000       0.000000000000000E+000        
  0.000000000000000E+000                                                        
  0.325800000000000       0.503903000000000        1.00000000000000             
  0.000000000000000E+000                                                        
  0.102700000000000       0.383421000000000       0.000000000000000E+000        
   1.00000000000000                                                             
    2    2                                                                      
   1.40700000000000        1.00000000000000       0.000000000000000E+000        
  0.388000000000000       0.000000000000000E+000   1.00000000000000             
    1    1                                                                      
   1.05700000000000        1.00000000000000                                     
FINISH                                                                          
 
********************************************************************************
 ONE- AND TWO-ELECTRON INTEGRALS OVER SYMMETRY-ADAPTED AOS ARE CALCULATED.

  SPHERICAL HARMONICS ARE USED.
  
  INTEGRALS LESS THAN  0.10E-13 ARE NEGLECTED.

  NUCLEAR REPULSION ENERGY :  108.7509524619 A.U.
  @MOLECU-I, ONE ELECTRON INTEGRALS (CPU/WALL):        0.08/       0.09 SECONDS.
  @TWOEL-I,    7212766 INTEGRALS OF SYMMETRY TYPE  I I I I
  @TWOEL-I,   28666295 INTEGRALS OF SYMMETRY TYPE  I J I J
  @TWOEL-I,   15082812 INTEGRALS OF SYMMETRY TYPE  I I J J
  @TWOEL-I,   22817573 INTEGRALS OF SYMMETRY TYPE  I J K L
  @TWOEL-I, TOTAL NUMBER OF 2-E INTEGRALS   73779446.
  @MOLECU-I, TWO ELECTRON INTEGRALS (CPU/WALL):      154.62/       5.12 SECONDS.
 @CHECKOUT-I, Total execution time (CPU/WALL):       154.78/       5.28 seconds.

Running with 32 threads/proc

--executable xvmol finished with status     0 in       11.68 seconds (walltime).
 --invoking executable--
/home/besselman/CFOUR_18/cfour18/bin/xvmol2ja
 @GETMEM-I,  Allocated  152587 MB of main memory.
 @CHECKOUT-I, Total execution time (CPU/WALL):         1.96/       0.53 seconds.
--executable xvmol2ja finished with status     0 in        0.60 seconds (walltime).
  a 
 --invoking executable--
/home/besselman/CFOUR_18/cfour18/bin/xvdint
 @GETMEM-I,  Allocated  152587 MB of main memory.
 One- and two-electron integral derivatives are calculated
 for RHF-CC/MBPT gradients and dipole moments.
 Spherical gaussians are used.
 Evaluated one-electron integrals:   dipole integrals
  keyword missing for gradient integrals in sfree
  pVp integrals for spin-free DHF
  derivative pVp integrals for spin-free DHF
 Evaluation of 1e integral derivatives required   94.00 seconds.
 Evaluation of 2e integral derivatives required    0.00 seconds.


 @CHECKOUT-I, Total execution time (CPU/WALL):        94.03/      84.68 seconds.
--executable xvdint finished with status     0 in       90.49 seconds (walltime).
 --invoking executable--
/home/besselman/CFOUR_18/cfour18/bin/xvpropx2c
 @GETMEM-I,  Allocated  152587 MB of main memory.
 generating sfx2c-1e hamiltonian integrals
  @dintfm0 gonna call get1esf3
  @dintfm0 finished get1esf3
  @dintfm0 gonna call get1esf2
  @dintfm0 finished get1esf2
  @dintfm0 gonna call dovrlpsf2
  @dintfm0 finished dovrlpsf2
  @dintfm0 calling strmat
   @strmat calling expnd2
   @strmat calling xgemm (1)
   @strmat calling xgemm (2)
   @strmat calling squez2
   @strmat calling dscal
   @strmat calling daxpy
   @strmat calling expnd2 (2)
   @strmat calling msqrinv
    @msqrinv calling eig
    @msqrinv finished eig
    @msqrinv calling mxm
   @strmat calling expnd2 (3)
   @strmat calling xgemm (3)
   @strmat calling xgemm (4)
   @strmat calling msqrinv (2)
    @msqrinv calling eig
    @msqrinv finished eig
    @msqrinv calling mxm
   @strmat calling xgemm (5)
   @strmat calling minv
   @strmat calling expnd2
   @strmat calling xgemm (1)
   @strmat calling xgemm (2)
   @strmat calling squez2
   @strmat calling dscal
   @strmat calling daxpy
   @strmat calling expnd2 (2)
   @strmat calling msqrinv
    @msqrinv calling eig
    @msqrinv finished eig
    @msqrinv calling mxm
   @strmat calling expnd2 (3)
   @strmat calling xgemm (3)
   @strmat calling xgemm (4)
   @strmat calling msqrinv (2)
    @msqrinv calling eig
    @msqrinv finished eig
    @msqrinv calling mxm
   @strmat calling xgemm (5)
   @strmat calling minv
   @strmat calling expnd2
   @strmat calling xgemm (1)
   @strmat calling xgemm (2)
   @strmat calling squez2
   @strmat calling dscal
   @strmat calling daxpy
   @strmat calling expnd2 (2)
   @strmat calling msqrinv
    @msqrinv calling eig
    @msqrinv finished eig
    @msqrinv calling mxm
   @strmat calling expnd2 (3)
   @strmat calling xgemm (3)
   @strmat calling xgemm (4)
   @strmat calling msqrinv (2)
    @msqrinv calling eig
    @msqrinv finished eig
    @msqrinv calling mxm
   @strmat calling xgemm (5)
   @strmat calling minv
   @strmat calling expnd2
   @strmat calling xgemm (1)
   @strmat calling xgemm (2)
   @strmat calling squez2
   @strmat calling dscal
   @strmat calling daxpy
   @strmat calling expnd2 (2)
   @strmat calling msqrinv
    @msqrinv calling eig
    @msqrinv finished eig
    @msqrinv calling mxm
   @strmat calling expnd2 (3)
   @strmat calling xgemm (3)
   @strmat calling xgemm (4)
   @strmat calling msqrinv (2)
    @msqrinv calling eig
    @msqrinv finished eig
    @msqrinv calling mxm
   @strmat calling xgemm (5)
   @strmat calling minv
  @dintfm0 finished strmat
  @dintfm0 calling hcorefw
  @dintfm0 finished hcorefw
 end generating sfx2c-1e hamiltonian integrals
   @strmat calling expnd2
   @strmat calling xgemm (1)
   @strmat calling xgemm (2)
   @strmat calling squez2
   @strmat calling dscal
   @strmat calling daxpy
   @strmat calling expnd2 (2)
   @strmat calling msqrinv
    @msqrinv calling eig
    @msqrinv finished eig
    @msqrinv calling mxm
   @strmat calling expnd2 (3)
   @strmat calling xgemm (3)
   @strmat calling xgemm (4)
   @strmat calling msqrinv (2)
    @msqrinv calling eig
    @msqrinv finished eig
    @msqrinv calling mxm
   @strmat calling xgemm (5)
   @strmat calling minv
   @strmat calling expnd2
   @strmat calling xgemm (1)
   @strmat calling xgemm (2)
   @strmat calling squez2
   @strmat calling dscal
   @strmat calling daxpy
   @strmat calling expnd2 (2)
   @strmat calling msqrinv
    @msqrinv calling eig
    @msqrinv finished eig
    @msqrinv calling mxm
   @strmat calling expnd2 (3)
   @strmat calling xgemm (3)
   @strmat calling xgemm (4)
   @strmat calling msqrinv (2)
    @msqrinv calling eig
    @msqrinv finished eig
    @msqrinv calling mxm
   @strmat calling xgemm (5)
   @strmat calling minv
   @strmat calling expnd2
   @strmat calling xgemm (1)
   @strmat calling xgemm (2)
   @strmat calling squez2
   @strmat calling dscal
   @strmat calling daxpy
   @strmat calling expnd2 (2)
   @strmat calling msqrinv
    @msqrinv calling eig
    @msqrinv finished eig
    @msqrinv calling mxm
   @strmat calling expnd2 (3)
   @strmat calling xgemm (3)
   @strmat calling xgemm (4)
   @strmat calling msqrinv (2)
    @msqrinv calling eig
    @msqrinv finished eig
    @msqrinv calling mxm
   @strmat calling xgemm (5)
   @strmat calling minv
   @strmat calling expnd2
   @strmat calling xgemm (1)
   @strmat calling xgemm (2)
   @strmat calling squez2
   @strmat calling dscal
   @strmat calling daxpy
   @strmat calling expnd2 (2)
   @strmat calling msqrinv
    @msqrinv calling eig
    @msqrinv finished eig
    @msqrinv calling mxm
   @strmat calling expnd2 (3)
   @strmat calling xgemm (3)
   @strmat calling xgemm (4)
   @strmat calling msqrinv (2)
    @msqrinv calling eig
    @msqrinv finished eig
    @msqrinv calling mxm
   @strmat calling xgemm (5)
   @strmat calling minv
    @msqrinv calling eig
    @msqrinv finished eig
    @msqrinv calling mxm
    @msqrinv calling eig
    @msqrinv finished eig
    @msqrinv calling mxm
    @msqrinv calling eig
    @msqrinv finished eig
    @msqrinv calling mxm
    @msqrinv calling eig
    @msqrinv finished eig
    @msqrinv calling mxm
    @msqrinv calling eig
    @msqrinv finished eig
    @msqrinv calling mxm
    @msqrinv calling eig
    @msqrinv finished eig
    @msqrinv calling mxm
    @msqrinv calling eig
    @msqrinv finished eig
    @msqrinv calling mxm
    @msqrinv calling eig
    @msqrinv finished eig
    @msqrinv calling mxm
    @msqrinv calling eig
    @msqrinv finished eig
    @msqrinv calling mxm
 generating sfx2c-1e gradient integrals
   @strmat calling expnd2
   @strmat calling xgemm (1)
   @strmat calling xgemm (2)
   @strmat calling squez2
   @strmat calling dscal
   @strmat calling daxpy
   @strmat calling expnd2 (2)
   @strmat calling msqrinv
    @msqrinv calling eig
    @msqrinv finished eig
    @msqrinv calling mxm
   @strmat calling expnd2 (3)
   @strmat calling xgemm (3)
   @strmat calling xgemm (4)
   @strmat calling msqrinv (2)
    @msqrinv calling eig
    @msqrinv finished eig
    @msqrinv calling mxm
   @strmat calling xgemm (5)
   @strmat calling minv
   @strmat calling expnd2
   @strmat calling xgemm (1)
   @strmat calling xgemm (2)
   @strmat calling squez2
   @strmat calling dscal
   @strmat calling daxpy
   @strmat calling expnd2 (2)
   @strmat calling msqrinv
    @msqrinv calling eig
    @msqrinv finished eig
    @msqrinv calling mxm
   @strmat calling expnd2 (3)
   @strmat calling xgemm (3)
   @strmat calling xgemm (4)
   @strmat calling msqrinv (2)
    @msqrinv calling eig
    @msqrinv finished eig
    @msqrinv calling mxm
   @strmat calling xgemm (5)
   @strmat calling minv
   @strmat calling expnd2
   @strmat calling xgemm (1)
   @strmat calling xgemm (2)
   @strmat calling squez2
   @strmat calling dscal
   @strmat calling daxpy
   @strmat calling expnd2 (2)
   @strmat calling msqrinv
    @msqrinv calling eig
    @msqrinv finished eig
    @msqrinv calling mxm
   @strmat calling expnd2 (3)
   @strmat calling xgemm (3)
   @strmat calling xgemm (4)
   @strmat calling msqrinv (2)
    @msqrinv calling eig
    @msqrinv finished eig
    @msqrinv calling mxm
   @strmat calling xgemm (5)
   @strmat calling minv
   @strmat calling expnd2
   @strmat calling xgemm (1)
   @strmat calling xgemm (2)
   @strmat calling squez2
   @strmat calling dscal
   @strmat calling daxpy
   @strmat calling expnd2 (2)
   @strmat calling msqrinv
    @msqrinv calling eig
    @msqrinv finished eig
    @msqrinv calling mxm
   @strmat calling expnd2 (3)
   @strmat calling xgemm (3)
   @strmat calling xgemm (4)
   @strmat calling msqrinv (2)
    @msqrinv calling eig
    @msqrinv finished eig
    @msqrinv calling mxm
   @strmat calling xgemm (5)
   @strmat calling minv
    @msqrinv calling eig
    @msqrinv finished eig
    @msqrinv calling mxm
    @msqrinv calling eig
    @msqrinv finished eig
    @msqrinv calling mxm
    @msqrinv calling eig
    @msqrinv finished eig
    @msqrinv calling mxm
    @msqrinv calling eig
    @msqrinv finished eig
    @msqrinv calling mxm
    @msqrinv calling eig
    @msqrinv finished eig
    @msqrinv calling mxm
    @msqrinv calling eig
    @msqrinv finished eig
    @msqrinv calling mxm
    @msqrinv calling eig
    @msqrinv finished eig
    @msqrinv calling mxm
    @msqrinv calling eig
    @msqrinv finished eig
    @msqrinv calling mxm
    @msqrinv calling eig
    @msqrinv finished eig
    @msqrinv calling mxm
    @msqrinv calling eig
    @msqrinv finished eig
    @msqrinv calling mxm
    @msqrinv calling eig
    @msqrinv finished eig
    @msqrinv calling mxm
    @msqrinv calling eig
    @msqrinv finished eig
    @msqrinv calling mxm
    @msqrinv calling eig
    @msqrinv finished eig
    @msqrinv calling mxm
    @msqrinv calling eig
    @msqrinv finished eig
    @msqrinv calling mxm
    @msqrinv calling eig
    @msqrinv finished eig
    @msqrinv calling mxm
    @msqrinv calling eig
    @msqrinv finished eig
    @msqrinv calling mxm
    @msqrinv calling eig
    @msqrinv finished eig
    @msqrinv calling mxm
    @msqrinv calling eig
    @msqrinv finished eig
    @msqrinv calling mxm
    @msqrinv calling eig
    @msqrinv finished eig
    @msqrinv calling mxm
    @msqrinv calling eig
    @msqrinv finished eig
    @msqrinv calling mxm
    @msqrinv calling eig
    @msqrinv finished eig
    @msqrinv calling mxm
    @msqrinv calling eig
    @msqrinv finished eig
    @msqrinv calling mxm
    @msqrinv calling eig
    @msqrinv finished eig
    @msqrinv calling mxm
    @msqrinv calling eig
    @msqrinv finished eig
    @msqrinv calling mxm
    @msqrinv calling eig
    @msqrinv finished eig
    @msqrinv calling mxm
    @msqrinv calling eig
    @msqrinv finished eig
    @msqrinv calling mxm
    @msqrinv calling eig
    @msqrinv finished eig
    @msqrinv calling mxm
    @msqrinv calling eig
    @msqrinv finished eig
    @msqrinv calling mxm
    @msqrinv calling eig
    @msqrinv finished eig
    @msqrinv calling mxm
    @msqrinv calling eig
    @msqrinv finished eig
    @msqrinv calling mxm
    @msqrinv calling eig
    @msqrinv finished eig
    @msqrinv calling mxm
    @msqrinv calling eig
    @msqrinv finished eig
    @msqrinv calling mxm
    @msqrinv calling eig
    @msqrinv finished eig
    @msqrinv calling mxm
    @msqrinv calling eig
    @msqrinv finished eig
    @msqrinv calling mxm
    @msqrinv calling eig
    @msqrinv finished eig
    @msqrinv calling mxm
    @msqrinv calling eig
    @msqrinv finished eig
    @msqrinv calling mxm
    @msqrinv calling eig
    @msqrinv finished eig
    @msqrinv calling mxm
    @msqrinv calling eig
    @msqrinv finished eig
    @msqrinv calling mxm
    @msqrinv calling eig
    @msqrinv finished eig
    @msqrinv calling mxm
    @msqrinv calling eig
    @msqrinv finished eig
    @msqrinv calling mxm
    @msqrinv calling eig
    @msqrinv finished eig
    @msqrinv calling mxm
    @msqrinv calling eig
    @msqrinv finished eig
    @msqrinv calling mxm
    @msqrinv calling eig
    @msqrinv finished eig
    @msqrinv calling mxm
    @msqrinv calling eig
    @msqrinv finished eig
    @msqrinv calling mxm
    @msqrinv calling eig
    @msqrinv finished eig
    @msqrinv calling mxm
    @msqrinv calling eig
    @msqrinv finished eig
    @msqrinv calling mxm
    @msqrinv calling eig
    @msqrinv finished eig
    @msqrinv calling mxm
    @msqrinv calling eig
    @msqrinv finished eig
    @msqrinv calling mxm
    @msqrinv calling eig
    @msqrinv finished eig
    @msqrinv calling mxm
    @msqrinv calling eig
    @msqrinv finished eig
    @msqrinv calling mxm
    @msqrinv calling eig
    @msqrinv finished eig
    @msqrinv calling mxm
    @msqrinv calling eig
    @msqrinv finished eig
    @msqrinv calling mxm
    @msqrinv calling eig
    @msqrinv finished eig
    @msqrinv calling mxm
    @msqrinv calling eig
    @msqrinv finished eig
    @msqrinv calling mxm
    @msqrinv calling eig
    @msqrinv finished eig
    @msqrinv calling mxm
    @msqrinv calling eig
    @msqrinv finished eig
    @msqrinv calling mxm
    @msqrinv calling eig
    @msqrinv finished eig
    @msqrinv calling mxm
    @msqrinv calling eig
    @msqrinv finished eig
    @msqrinv calling mxm
    @msqrinv calling eig
    @msqrinv finished eig
    @msqrinv calling mxm
    @msqrinv calling eig
    @msqrinv finished eig
    @msqrinv calling mxm
    @msqrinv calling eig
    @msqrinv finished eig
    @msqrinv calling mxm
    @msqrinv calling eig
    @msqrinv finished eig
    @msqrinv calling mxm
    @msqrinv calling eig
    @msqrinv finished eig
    @msqrinv calling mxm
    @msqrinv calling eig
    @msqrinv finished eig
    @msqrinv calling mxm
    @msqrinv calling eig
    @msqrinv finished eig
    @msqrinv calling mxm
    @msqrinv calling eig
    @msqrinv finished eig
    @msqrinv calling mxm
    @msqrinv calling eig
    @msqrinv finished eig
    @msqrinv calling mxm
    @msqrinv calling eig
    @msqrinv finished eig
    @msqrinv calling mxm
    @msqrinv calling eig
    @msqrinv finished eig
    @msqrinv calling mxm
    @msqrinv calling eig
    @msqrinv finished eig
    @msqrinv calling mxm
    @msqrinv calling eig
    @msqrinv finished eig
    @msqrinv calling mxm
    @msqrinv calling eig
    @msqrinv finished eig
    @msqrinv calling mxm
    @msqrinv calling eig
    @msqrinv finished eig
    @msqrinv calling mxm
    @msqrinv calling eig
    @msqrinv finished eig
    @msqrinv calling mxm
    @msqrinv calling eig
    @msqrinv finished eig
    @msqrinv calling mxm
    @msqrinv calling eig
    @msqrinv finished eig
    @msqrinv calling mxm
    @msqrinv calling eig
    @msqrinv finished eig
    @msqrinv calling mxm
    @msqrinv calling eig
    @msqrinv finished eig
    @msqrinv calling mxm
    @msqrinv calling eig
    @msqrinv finished eig
    @msqrinv calling mxm
    @msqrinv calling eig
    @msqrinv finished eig
    @msqrinv calling mxm
    @msqrinv calling eig
    @msqrinv finished eig
    @msqrinv calling mxm
    @msqrinv calling eig
    @msqrinv finished eig
    @msqrinv calling mxm
    @msqrinv calling eig
    @msqrinv finished eig
    @msqrinv calling mxm
    @msqrinv calling eig
    @msqrinv finished eig
    @msqrinv calling mxm
    @msqrinv calling eig
    @msqrinv finished eig
    @msqrinv calling mxm
    @msqrinv calling eig
    @msqrinv finished eig
    @msqrinv calling mxm
    @msqrinv calling eig
    @msqrinv finished eig
    @msqrinv calling mxm
    @msqrinv calling eig
    @msqrinv finished eig
    @msqrinv calling mxm
    @msqrinv calling eig
    @msqrinv finished eig
    @msqrinv calling mxm
    @msqrinv calling eig
    @msqrinv finished eig
    @msqrinv calling mxm
    @msqrinv calling eig
    @msqrinv finished eig
    @msqrinv calling mxm
    @msqrinv calling eig
    @msqrinv finished eig
    @msqrinv calling mxm
    @msqrinv calling eig
    @msqrinv finished eig
    @msqrinv calling mxm
    @msqrinv calling eig
    @msqrinv finished eig
    @msqrinv calling mxm
    @msqrinv calling eig
    @msqrinv finished eig
    @msqrinv calling mxm
    @msqrinv calling eig
    @msqrinv finished eig
    @msqrinv calling mxm
    @msqrinv calling eig
    @msqrinv finished eig
    @msqrinv calling mxm
    @msqrinv calling eig
    @msqrinv finished eig
    @msqrinv calling mxm
    @msqrinv calling eig
    @msqrinv finished eig
    @msqrinv calling mxm
    @msqrinv calling eig
    @msqrinv finished eig
    @msqrinv calling mxm
    @msqrinv calling eig
    @msqrinv finished eig
    @msqrinv calling mxm
    @msqrinv calling eig
    @msqrinv finished eig
    @msqrinv calling mxm
    @msqrinv calling eig
    @msqrinv finished eig
    @msqrinv calling mxm
    @msqrinv calling eig
    @msqrinv finished eig
    @msqrinv calling mxm
    @msqrinv calling eig
    @msqrinv finished eig
    @msqrinv calling mxm
    @msqrinv calling eig
    @msqrinv finished eig
    @msqrinv calling mxm
    @msqrinv calling eig
    @msqrinv finished eig
    @msqrinv calling mxm
    @msqrinv calling eig
    @msqrinv finished eig
    @msqrinv calling mxm
    @msqrinv calling eig
    @msqrinv finished eig
    @msqrinv calling mxm
    @msqrinv calling eig
    @msqrinv finished eig
    @msqrinv calling mxm
    @msqrinv calling eig
    @msqrinv finished eig
    @msqrinv calling mxm
    @msqrinv calling eig
    @msqrinv finished eig
    @msqrinv calling mxm
    @msqrinv calling eig
    @msqrinv finished eig
    @msqrinv calling mxm
    @msqrinv calling eig
    @msqrinv finished eig
    @msqrinv calling mxm
    @msqrinv calling eig
    @msqrinv finished eig
    @msqrinv calling mxm
    @msqrinv calling eig
    @msqrinv finished eig
    @msqrinv calling mxm
    @msqrinv calling eig
    @msqrinv finished eig
    @msqrinv calling mxm
    @msqrinv calling eig
    @msqrinv finished eig
    @msqrinv calling mxm
    @msqrinv calling eig
    @msqrinv finished eig
    @msqrinv calling mxm
    @msqrinv calling eig
    @msqrinv finished eig
    @msqrinv calling mxm
    @msqrinv calling eig
    @msqrinv finished eig
    @msqrinv calling mxm
    @msqrinv calling eig
    @msqrinv finished eig
    @msqrinv calling mxm
    @msqrinv calling eig
    @msqrinv finished eig
    @msqrinv calling mxm
    @msqrinv calling eig
    @msqrinv finished eig
    @msqrinv calling mxm
    @msqrinv calling eig
    @msqrinv finished eig
    @msqrinv calling mxm
    @msqrinv calling eig
    @msqrinv finished eig
    @msqrinv calling mxm
    @msqrinv calling eig
    @msqrinv finished eig
    @msqrinv calling mxm
    @msqrinv calling eig
    @msqrinv finished eig
    @msqrinv calling mxm
    @msqrinv calling eig
    @msqrinv finished eig
    @msqrinv calling mxm
    @msqrinv calling eig
    @msqrinv finished eig
    @msqrinv calling mxm
    @msqrinv calling eig
    @msqrinv finished eig
    @msqrinv calling mxm
    @msqrinv calling eig
    @msqrinv finished eig
    @msqrinv calling mxm
    @msqrinv calling eig
    @msqrinv finished eig
    @msqrinv calling mxm
    @msqrinv calling eig
    @msqrinv finished eig
    @msqrinv calling mxm
    @msqrinv calling eig
    @msqrinv finished eig
    @msqrinv calling mxm
    @msqrinv calling eig
    @msqrinv finished eig
    @msqrinv calling mxm
    @msqrinv calling eig
    @msqrinv finished eig
    @msqrinv calling mxm
    @msqrinv calling eig
    @msqrinv finished eig
    @msqrinv calling mxm
    @msqrinv calling eig
    @msqrinv finished eig
    @msqrinv calling mxm
    @msqrinv calling eig
    @msqrinv finished eig
    @msqrinv calling mxm
    @msqrinv calling eig
    @msqrinv finished eig
    @msqrinv calling mxm
    @msqrinv calling eig
    @msqrinv finished eig
    @msqrinv calling mxm
    @msqrinv calling eig
    @msqrinv finished eig
    @msqrinv calling mxm
    @msqrinv calling eig
    @msqrinv finished eig
    @msqrinv calling mxm
    @msqrinv calling eig
    @msqrinv finished eig
    @msqrinv calling mxm
    @msqrinv calling eig
    @msqrinv finished eig
    @msqrinv calling mxm
    @msqrinv calling eig
    @msqrinv finished eig
    @msqrinv calling mxm
    @msqrinv calling eig
    @msqrinv finished eig
    @msqrinv calling mxm
    @msqrinv calling eig
    @msqrinv finished eig
    @msqrinv calling mxm
    @msqrinv calling eig
    @msqrinv finished eig
    @msqrinv calling mxm
    @msqrinv calling eig
    @msqrinv finished eig
    @msqrinv calling mxm
    @msqrinv calling eig
    @msqrinv finished eig
    @msqrinv calling mxm
    @msqrinv calling eig
    @msqrinv finished eig
    @msqrinv calling mxm
    @msqrinv calling eig
    @msqrinv finished eig
    @msqrinv calling mxm
    @msqrinv calling eig
    @msqrinv finished eig
    @msqrinv calling mxm
    @msqrinv calling eig
    @msqrinv finished eig
    @msqrinv calling mxm
    @msqrinv calling eig
    @msqrinv finished eig
    @msqrinv calling mxm
    @msqrinv calling eig
    @msqrinv finished eig
    @msqrinv calling mxm
    @msqrinv calling eig
    @msqrinv finished eig
    @msqrinv calling mxm
    @msqrinv calling eig
    @msqrinv finished eig
    @msqrinv calling mxm
    @msqrinv calling eig
    @msqrinv finished eig
    @msqrinv calling mxm
    @msqrinv calling eig
    @msqrinv finished eig
    @msqrinv calling mxm
    @msqrinv calling eig
    @msqrinv finished eig
    @msqrinv calling mxm
    @msqrinv calling eig
    @msqrinv finished eig
    @msqrinv calling mxm
    @msqrinv calling eig
    @msqrinv finished eig
    @msqrinv calling mxm
    @msqrinv calling eig
    @msqrinv finished eig
    @msqrinv calling mxm
    @msqrinv calling eig
    @msqrinv finished eig
    @msqrinv calling mxm
    @msqrinv calling eig
    @msqrinv finished eig
    @msqrinv calling mxm
 end generating sfx2c-1e gradient integrals
 generating sfx2c-1e derivative integrals wrt B
   @strmat calling expnd2
   @strmat calling xgemm (1)
   @strmat calling xgemm (2)
   @strmat calling squez2
   @strmat calling dscal
   @strmat calling daxpy
   @strmat calling expnd2 (2)
   @strmat calling msqrinv
    @msqrinv calling eig
    @msqrinv finished eig
    @msqrinv calling mxm
   @strmat calling expnd2 (3)
   @strmat calling xgemm (3)
   @strmat calling xgemm (4)
   @strmat calling msqrinv (2)
    @msqrinv calling eig
    @msqrinv finished eig
    @msqrinv calling mxm
   @strmat calling xgemm (5)
   @strmat calling minv
   @strmat calling expnd2
   @strmat calling xgemm (1)
   @strmat calling xgemm (2)
   @strmat calling squez2
   @strmat calling dscal
   @strmat calling daxpy
   @strmat calling expnd2 (2)
   @strmat calling msqrinv
    @msqrinv calling eig
    @msqrinv finished eig
    @msqrinv calling mxm
   @strmat calling expnd2 (3)
   @strmat calling xgemm (3)
   @strmat calling xgemm (4)
   @strmat calling msqrinv (2)
    @msqrinv calling eig
    @msqrinv finished eig
    @msqrinv calling mxm
   @strmat calling xgemm (5)
   @strmat calling minv
   @strmat calling expnd2
   @strmat calling xgemm (1)
   @strmat calling xgemm (2)
   @strmat calling squez2
   @strmat calling dscal
   @strmat calling daxpy
   @strmat calling expnd2 (2)
   @strmat calling msqrinv
    @msqrinv calling eig
    @msqrinv finished eig
    @msqrinv calling mxm
   @strmat calling expnd2 (3)
   @strmat calling xgemm (3)
   @strmat calling xgemm (4)
   @strmat calling msqrinv (2)
    @msqrinv calling eig
    @msqrinv finished eig
    @msqrinv calling mxm
   @strmat calling xgemm (5)
   @strmat calling minv
   @strmat calling expnd2
   @strmat calling xgemm (1)
   @strmat calling xgemm (2)
   @strmat calling squez2
   @strmat calling dscal
   @strmat calling daxpy
   @strmat calling expnd2 (2)
   @strmat calling msqrinv
    @msqrinv calling eig
    @msqrinv finished eig
    @msqrinv calling mxm
   @strmat calling expnd2 (3)
   @strmat calling xgemm (3)
   @strmat calling xgemm (4)
   @strmat calling msqrinv (2)
    @msqrinv calling eig
    @msqrinv finished eig
    @msqrinv calling mxm
   @strmat calling xgemm (5)
   @strmat calling minv
 end generating sfx2c-1e derivative integrals wrt B
 generating sfx2c-1e derivative integrals wrt mu
   @strmat calling expnd2
   @strmat calling xgemm (1)
   @strmat calling xgemm (2)
   @strmat calling squez2
   @strmat calling dscal
   @strmat calling daxpy
   @strmat calling expnd2 (2)
   @strmat calling msqrinv
    @msqrinv calling eig
    @msqrinv finished eig
    @msqrinv calling mxm
   @strmat calling expnd2 (3)
   @strmat calling xgemm (3)
   @strmat calling xgemm (4)
   @strmat calling msqrinv (2)
    @msqrinv calling eig
    @msqrinv finished eig
    @msqrinv calling mxm
   @strmat calling xgemm (5)
   @strmat calling minv
   @strmat calling expnd2
   @strmat calling xgemm (1)
   @strmat calling xgemm (2)
   @strmat calling squez2
   @strmat calling dscal
   @strmat calling daxpy
   @strmat calling expnd2 (2)
   @strmat calling msqrinv
    @msqrinv calling eig
    @msqrinv finished eig
    @msqrinv calling mxm
   @strmat calling expnd2 (3)
   @strmat calling xgemm (3)
   @strmat calling xgemm (4)
   @strmat calling msqrinv (2)
    @msqrinv calling eig
    @msqrinv finished eig
    @msqrinv calling mxm
   @strmat calling xgemm (5)
   @strmat calling minv
   @strmat calling expnd2
   @strmat calling xgemm (1)
   @strmat calling xgemm (2)
   @strmat calling squez2
   @strmat calling dscal
   @strmat calling daxpy
   @strmat calling expnd2 (2)
   @strmat calling msqrinv
    @msqrinv calling eig
    @msqrinv finished eig
    @msqrinv calling mxm
   @strmat calling expnd2 (3)
   @strmat calling xgemm (3)
   @strmat calling xgemm (4)
   @strmat calling msqrinv (2)
    @msqrinv calling eig
    @msqrinv finished eig
    @msqrinv calling mxm
   @strmat calling xgemm (5)
   @strmat calling minv
   @strmat calling expnd2
   @strmat calling xgemm (1)
   @strmat calling xgemm (2)
   @strmat calling squez2
   @strmat calling dscal
   @strmat calling daxpy
   @strmat calling expnd2 (2)
   @strmat calling msqrinv
    @msqrinv calling eig
    @msqrinv finished eig
    @msqrinv calling mxm
   @strmat calling expnd2 (3)
   @strmat calling xgemm (3)
   @strmat calling xgemm (4)
   @strmat calling msqrinv (2)
    @msqrinv calling eig
    @msqrinv finished eig
    @msqrinv calling mxm
   @strmat calling xgemm (5)
   @strmat calling minv
 NT                     1 NP01_1_1    NN_1_1      
 NT                     2 NP01_1_2    NN_1_2      
 NT                     3 NP01_1_3    NN_1_3      
 NT                     4 NP01_1_4    NN_1_4      
 NT                     5 NP01_1_5    NN_1_5      
 NT                     6 NP01_1_6    NN_1_6      
 NT                     7 NP01_1_7    NN_1_7      
 NT                     8 NP01_2_1    NN_2_1      
 NT                     9 NP01_2_2    NN_2_2      
 NT                    10 NP01_2_3    NN_2_3      
 NT                    11 NP01_2_4    NN_2_4      
 NT                    12 NP01_2_5    NN_2_5      
 NT                    13 NP01_2_6    NN_2_6      
 NT                    14 NP01_2_7    NN_2_7      
 NT                    15 NP01_3_1    NN_3_1      
 NT                    16 NP01_3_2    NN_3_2      
 NT                    17 NP01_3_3    NN_3_3      
 NT                    18 NP01_3_4    NN_3_4      
 NT                    19 NP01_3_5    NN_3_5      
 NT                    20 NP01_3_6    NN_3_6      
 NT                    21 NP01_4_1    NN_4_1      
 NT                    22 NP01_4_2    NN_4_2      
 NT                    23 NP01_4_3    NN_4_3      
 NT                    24 NP01_4_4    NN_4_4      
 end generating sfx2c-1e derivative integrals wrt mu
 generating sfx2c-1e diamagnetic integrals
   @strmat calling expnd2
   @strmat calling xgemm (1)
   @strmat calling xgemm (2)
   @strmat calling squez2
   @strmat calling dscal
   @strmat calling daxpy
   @strmat calling expnd2 (2)
   @strmat calling msqrinv
    @msqrinv calling eig
    @msqrinv finished eig
    @msqrinv calling mxm
   @strmat calling expnd2 (3)
   @strmat calling xgemm (3)
   @strmat calling xgemm (4)
   @strmat calling msqrinv (2)
    @msqrinv calling eig
    @msqrinv finished eig
    @msqrinv calling mxm
   @strmat calling xgemm (5)
   @strmat calling minv
   @strmat calling expnd2
   @strmat calling xgemm (1)
   @strmat calling xgemm (2)
   @strmat calling squez2
   @strmat calling dscal
   @strmat calling daxpy
   @strmat calling expnd2 (2)
   @strmat calling msqrinv
    @msqrinv calling eig
    @msqrinv finished eig
    @msqrinv calling mxm
   @strmat calling expnd2 (3)
   @strmat calling xgemm (3)
   @strmat calling xgemm (4)
   @strmat calling msqrinv (2)
    @msqrinv calling eig
    @msqrinv finished eig
    @msqrinv calling mxm
   @strmat calling xgemm (5)
   @strmat calling minv
   @strmat calling expnd2
   @strmat calling xgemm (1)
   @strmat calling xgemm (2)
   @strmat calling squez2
   @strmat calling dscal
   @strmat calling daxpy
   @strmat calling expnd2 (2)
   @strmat calling msqrinv
    @msqrinv calling eig
    @msqrinv finished eig
    @msqrinv calling mxm
   @strmat calling expnd2 (3)
   @strmat calling xgemm (3)
   @strmat calling xgemm (4)
   @strmat calling msqrinv (2)
    @msqrinv calling eig
    @msqrinv finished eig
    @msqrinv calling mxm
   @strmat calling xgemm (5)
   @strmat calling minv
   @strmat calling expnd2
   @strmat calling xgemm (1)
   @strmat calling xgemm (2)
   @strmat calling squez2
   @strmat calling dscal
   @strmat calling daxpy
   @strmat calling expnd2 (2)
   @strmat calling msqrinv
    @msqrinv calling eig
    @msqrinv finished eig
    @msqrinv calling mxm
   @strmat calling expnd2 (3)
   @strmat calling xgemm (3)
   @strmat calling xgemm (4)
   @strmat calling msqrinv (2)
    @msqrinv calling eig
    @msqrinv finished eig
    @msqrinv calling mxm
   @strmat calling xgemm (5)
   @strmat calling minv
 end generating sfx2c-1e diamagnetic integrals
 @CHECKOUT-I, Total execution time (CPU/WALL):       314.03/       9.89 seconds.
--executable xvpropx2c finished with status     0 in        9.94 seconds (walltime).
 --invoking executable--
/home/besselman/CFOUR_18/cfour18/bin/xvmol2ja
 @GETMEM-I,  Allocated  152587 MB of main memory.
 @CHECKOUT-I, Total execution time (CPU/WALL):         1.18/       0.06 seconds.
--executable xvmol2ja finished with status     0 in        0.10 seconds (walltime).
 --invoking executable--
/home/besselman/CFOUR_18/cfour18/bin/xvscf
  -------------------------------------------------
  Self-Consistent-Field Program for HF calculations
  -------------------------------------------------
    Integrals from VMOL are used
  There are  228 functions in the AO basis.

  There are 4 irreducible representations.

       Irrep        # of functions
         1                 81
         2                 63
         3                 48
         4                 36


  Parameters for SCF calculation: 
        SCF reference function:  RHF  
  Maximum number of iterations:  150
     Full symmetry point group: C2v 
     Computational point group: C2v 
        Initial density matrix: MOREAD                 
     SCF convergence tolerance: 10**(-10)
  DIIS convergence acceleration:  ON
          Latest start for DIIS:   2
                     DIIS order:  10

     Alpha population by irrep:   8    4    2    1
      Beta population by irrep:   8    4    2    1


 @GETMEM-I,  Allocated      17 MB of main memory.
   Smallest overlap matrix eigenvalues 
     Symmetry    Eigenvalue    
         1      .7237338590D-03              
         2      .9944120383D-03              
         3      .4049522944D-02              
         4      .3706872016D-02              
  --------------------------------------------------------------------
  Iteration         Total Energy            Largest Density Difference
  --------------------------------------------------------------------
       0          -190.888102114628509              0.0000000000D+00
       1          -190.887745092252828              0.2949489520D-03
       2          -190.887745107034391              0.8514051259D-04
       3          -190.887745109264756              0.5792132810D-04
       4          -190.887745109811078              0.1813481367D-04
       5          -190.887745109913169              0.6314707409D-05
       6          -190.887745109915272              0.1890489690D-05
       7          -190.887745109917944              0.1145694157D-05
       8          -190.887745109918967              0.4125576447D-06
       9          -190.887745109918569              0.1218236603D-06
      10          -190.887745109917716              0.4873877479D-07
      11          -190.887745109918001              0.1210676137D-07
      12          -190.887745109919706              0.1928607440D-08
      13          -190.887745109920445              0.3133156512D-09
   final occupation vector 
     8  4  2  1
     8  4  2  1

  SCF has converged.

 Density matrix saved to file den.dat
 total electron number:   30.0000000000001     
     E(SCF)=      -190.887745109918853              0.5478076326D-10

  Eigenvector printing suppressed.


 
  ORBITAL EIGENVALUES (ALPHA)  (1H = 27.2113834 eV)

       MO #        E(hartree)               E(eV)           FULLSYM    COMPSYM
       ----   --------------------   --------------------   -------   ---------
    1     1         -20.5798007726        -560.0048491191      A1        A1 (1)
    2     2         -11.3528509410        -308.9267796394      A1        A1 (1)
    3     3         -11.2591451768        -306.3769161634      A1        A1 (1)
    4    82         -11.2586675730        -306.3639199011      B1        B1 (2)
    5     4          -1.4021531522         -38.1545270087      A1        A1 (1)
    6     5          -1.1529968391         -31.3746390490      A1        A1 (1)
    7    83          -0.8667366105         -23.5851022159      B1        B1 (2)
    8     6          -0.7597574706         -20.6740518236      A1        A1 (1)
    9   145          -0.6772828040         -18.4298020493      B2        B2 (3)
   10     7          -0.6719056598         -18.2834825171      A1        A1 (1)
   11    84          -0.6108357653         -16.6216862043      B1        B1 (2)
   12   193          -0.5524678814         -15.0334153378      A2        A2 (4)
   13   146          -0.5166795069         -14.0595641569      B2        B2 (3)
   14     8          -0.4656920087         -12.6721237961      A1        A1 (1)
   15    85          -0.3889724055         -10.5844772577      B1        B1 (2)
  +++++++++++++++++++++++++++++++++++++++++++++++++++++++++++++++++++++++++++++
   16   147           0.1207882458           3.2868152655      B2        B2 (3)
   17     9           0.1347927152           3.6678962529      A1        A1 (1)
   18    86           0.1671021389           4.5470803688      B1        B1 (2)
   19   148           0.1976636490           5.3787013378      B2        B2 (3)
   20   194           0.2283629023           6.2140704880      A2        A2 (4)
   21    10           0.2564626575           6.9787037020      A1        A1 (1)
   22    87           0.2690641027           7.3216064582      B1        B1 (2)
   23    11           0.3026098919           8.2344337904      A1        A1 (1)
   24    12           0.3404666136           9.2645675570      A1        A1 (1)
   25    88           0.3604096575           9.8072453721      B1        B1 (2)
   26   149           0.4584399300          12.4747847006      B2        B2 (3)
   27    89           0.4624621797          12.5842356786      B1        B1 (2)
   28   150           0.4914795223          13.3738377140      B2        B2 (3)
   29   195           0.5104950235          13.8912758074      A2        A2 (4)
   30    13           0.5545575165          15.0902771995      A1        A1 (1)
   31    90           0.5615065566          15.2793701920      B1        B1 (2)
   32    14           0.5705664961          15.5259036803      A1        A1 (1)
   33   151           0.5858595075          15.9420476784      B2        B2 (3)
   34    91           0.5902327332          16.0610491983      B1        B1 (2)
   35    15           0.6181376383          16.8203802697      A1        A1 (1)
   36    16           0.6485933132          17.6491213152      A1        A1 (1)
   37    92           0.6522354408          17.7482286466      B1        B1 (2)
   38   196           0.6563876174          17.8612151173      A2        A2 (4)
   39    17           0.7314409407          19.9035198724      A1        A1 (1)
   40   152           0.7982445920          21.7213396395      B2        B2 (3)
   41    93           0.8213911403          22.3511892403      B1        B1 (2)
   42    18           0.8773502628          23.8739143769      A1        A1 (1)
   43   197           0.9283896556          25.2627668639      A2        A2 (4)
   44   153           0.9381795545          25.5291635563      B2        B2 (3)
   45    94           1.0384492414          28.2576404503      B1        B1 (2)
   46    19           1.0508086510          28.5939570818      A1        A1 (1)
   47   198           1.0531285571          28.6570849358      A2        A2 (4)
   48    20           1.0713322748          29.1524332788      A1        A1 (1)
   49   154           1.1395838110          31.0096519976      B2        B2 (3)
   50   199           1.1668351250          31.7511979521      A2        A2 (4)
   51    95           1.1702251148          31.8434442631      B1        B1 (2)
   52    21           1.1840967612          32.2209109522      A1        A1 (1)
   53    96           1.1918412373          32.4316488589      B1        B1 (2)
   54   155           1.2209546642          33.2238654821      B2        B2 (3)
   55    22           1.2580264406          34.2326398025      A1        A1 (1)
   56   156           1.3351009164          36.3299429136      B2        B2 (3)
   57    97           1.3449782213          36.5987180457      B1        B1 (2)
   58    23           1.3480141290          36.6813292931      A1        A1 (1)
   59    98           1.4114979995          38.4088132325      B1        B1 (2)
   60    24           1.4192674868          38.6202317300      A1        A1 (1)
   61   200           1.4793574686          40.2553632648      A2        A2 (4)
   62   157           1.4801639060          40.2773075420      B2        B2 (3)
   63   201           1.5274839576          41.5649516080      A2        A2 (4)
   64   158           1.5437715536          42.0081596278      B2        B2 (3)
   65    25           1.5491076097          42.1533610965      A1        A1 (1)
   66    26           1.5597635156          42.4433230373      A1        A1 (1)
   67    99           1.5735332920          42.8180177007      B1        B1 (2)
   68   100           1.6096878311          43.8018327273      B1        B1 (2)
   69   101           1.6451966544          44.7680769304      B1        B1 (2)
   70   202           1.7220746419          46.8600333242      A2        A2 (4)
   71    27           1.9091291413          51.9500450238      A1        A1 (1)
   72    28           1.9645002403          53.4567692282      A1        A1 (1)
   73   203           2.0478225216          55.7240837718      A2        A2 (4)
   74    29           2.2781326397          61.9911406941      A1        A1 (1)
   75   159           2.3432685227          63.7635781814      B2        B2 (3)
   76   102           2.3460161701          63.8383454664      B1        B1 (2)
   77   160           2.4514517955          66.7073946931      B2        B2 (3)
   78    30           2.4568777197          66.8550415966      A1        A1 (1)
   79    31           2.4827044099          67.5578215654      A1        A1 (1)
   80   161           2.5003405734          68.0377259721      B2        B2 (3)
   81   103           2.5069245509          68.2168851101      B1        B1 (2)
   82   162           2.6039885115          70.8581297548      B2        B2 (3)
   83    32           2.6549067601          72.2436857411      A1        A1 (1)
   84   204           2.7169803183          73.9327931312      A2        A2 (4)
   85   104           2.7455117271          74.7091722342      B1        B1 (2)
   86    33           2.7736475995          75.4747882456      A1        A1 (1)
   87   105           2.8742634427          78.2126845313      B1        B1 (2)
   88   205           2.8888171298          78.6087104904      A2        A2 (4)
   89    34           2.9226950114          79.5305745173      A1        A1 (1)
   90   106           2.9526855485          80.3466585198      B1        B1 (2)
   91   163           2.9934960409          81.4571684757      B2        B2 (3)
   92    35           3.0328586395          82.5282792370      A1        A1 (1)
   93   164           3.0533276290          83.0852687585      B2        B2 (3)
   94   206           3.0829222477          83.8905792755      A2        A2 (4)
   95   107           3.1169472169          84.8164457574      B1        B1 (2)
   96   165           3.1668788908          86.1751556787      B2        B2 (3)
   97    36           3.1994168225          87.0605578136      A1        A1 (1)
   98   108           3.2496074922          88.4263153685      B1        B1 (2)
   99   166           3.2841681954          89.3667599157      B2        B2 (3)
  100    37           3.2943556076          89.6439734935      A1        A1 (1)
  101   207           3.3048190698          89.9286987771      A2        A2 (4)
  102   109           3.3322252189          90.6744580077      B1        B1 (2)
  103    38           3.3348638815          90.7462596658      A1        A1 (1)
  104   208           3.4116151304          92.8347673275      A2        A2 (4)
  105   167           3.4148521129          92.9228500973      B2        B2 (3)
  106    39           3.4406483448          93.6248012547      A1        A1 (1)
  107   110           3.4489164629          93.8497881855      B1        B1 (2)
  108   209           3.5273465361          95.9839789777      A2        A2 (4)
  109    40           3.5307582794          96.0768172348      A1        A1 (1)
  110   111           3.5534211039          96.6935040399      B1        B1 (2)
  111   168           3.5561737781          96.7684081129      B2        B2 (3)
  112   112           3.5841151164          97.5287305833      B1        B1 (2)
  113   210           3.6053181267          98.1056938258      A2        A2 (4)
  114    41           3.6254943184          98.6547159126      A1        A1 (1)
  115   169           3.7311941165         101.5309536442      B2        B2 (3)
  116   170           3.7859714729         103.0215212904      B2        B2 (3)
  117   113           3.8044405127         103.5240894142      B1        B1 (2)
  118   211           3.8511670157         104.7955822003      A2        A2 (4)
  119    42           3.9419393944         107.2656242004      A1        A1 (1)
  120   171           3.9436856767         107.3131429574      B2        B2 (3)
  121   212           3.9690583889         108.0035695573      A2        A2 (4)
  122    43           3.9887999473         108.5407646730      A1        A1 (1)
  123    44           4.0106006494         109.1339919344      A1        A1 (1)
  124   213           4.0647018232         110.6061597188      A2        A2 (4)
  125   114           4.0695044842         110.7368467667      B1        B1 (2)
  126   115           4.1664487947         113.3748355682      B1        B1 (2)
  127   172           4.1719662850         113.5249741120      B2        B2 (3)
  128   214           4.1926048143         114.0865770462      A2        A2 (4)
  129    45           4.2107632730         114.5806938274      A1        A1 (1)
  130   116           4.3072912263         117.2073529744      B1        B1 (2)
  131    46           4.3218742135         117.6041762310      A1        A1 (1)
  132   117           4.3852604790         119.3290042036      B1        B1 (2)
  133   173           4.4234150707         120.3672434271      B2        B2 (3)
  134    47           4.4581976598         121.3137257931      A1        A1 (1)
  135    48           4.4687223207         121.6001163757      A1        A1 (1)
  136   118           4.4785135225         121.8665485228      B1        B1 (2)
  137   174           4.5348869254         123.4005468031      B2        B2 (3)
  138   119           4.5617510192         124.1315559594      B1        B1 (2)
  139   215           4.7038162647         127.9973478221      A2        A2 (4)
  140   175           4.7480275806         129.2003988891      B2        B2 (3)
  141   216           4.7842949802         130.1872850044      A2        A2 (4)
  142   120           4.8003670785         130.6246290328      B1        B1 (2)
  143    49           4.9457567442         134.5808829695      A1        A1 (1)
  144    50           5.0486549588         137.3808857375      A1        A1 (1)
  145   121           5.1715514968         140.7250705529      B1        B1 (2)
  146   176           5.2048491948         141.6311469777      B2        B2 (3)
  147    51           5.2600579327         143.1334531136      A1        A1 (1)
  148    52           5.2676291623         143.3394767450      A1        A1 (1)
  149   122           5.2706616002         143.4219935753      B1        B1 (2)
  150   217           5.2838031469         143.7795932412      A2        A2 (4)
  151   177           5.3740930177         146.2365055321      B2        B2 (3)
  152   123           5.4844656943         149.2398987510      B1        B1 (2)
  153    53           5.4847307607         149.2471115748      A1        A1 (1)
  154   218           5.5131750092         150.0211189274      A2        A2 (4)
  155   124           5.5322416312         150.5399480880      B1        B1 (2)
  156   178           5.6140840879         152.7669945557      B2        B2 (3)
  157   125           5.6341424325         153.3128098615      B1        B1 (2)
  158    54           5.6957142824         154.9882650750      A1        A1 (1)
  159   179           5.7472814677         156.3914795248      B2        B2 (3)
  160   126           5.8570774786         159.3791808728      B1        B1 (2)
  161   219           6.0284826428         164.0433525124      A2        A2 (4)
  162    55           6.1384188611         167.0348690979      A1        A1 (1)
  163   220           6.1576668754         167.5586341947      A2        A2 (4)
  164   180           6.1616167287         167.6661151685      B2        B2 (3)
  165    56           6.1815944326         168.2097361280      A1        A1 (1)
  166   221           6.3847733273         173.7385149316      A2        A2 (4)
  167    57           6.5377674869         177.9016976650      A1        A1 (1)
  168   127           6.6297005639         180.4033238721      B1        B1 (2)
  169    58           6.8637489401         186.7721039713      A1        A1 (1)
  170   222           6.8775269823         187.1470235602      A2        A2 (4)
  171   181           7.0664821690         192.2887555886      B2        B2 (3)
  172   128           7.3454448535         199.8797161526      B1        B1 (2)
  173   182           7.3789836010         200.7923518688      B2        B2 (3)
  174    59           7.4008206299         201.3865676341      A1        A1 (1)
  175   129           7.4943358514         203.9312461799      B1        B1 (2)
  176    60           8.0362024335         218.6761854971      A1        A1 (1)
  177   183          15.4705512726         420.9751020875      B2        B2 (3)
  178    61          15.6926536927         427.0188161953      A1        A1 (1)
  179   130          15.7949525738         429.8025102713      B1        B1 (2)
  180   131          16.0677873020         437.2267206639      B1        B1 (2)
  181   184          16.3827379884         445.7969645446      B2        B2 (3)
  182   223          16.4754620971         448.3201158174      A2        A2 (4)
  183    62          16.5646931425         450.7482160038      A1        A1 (1)
  184   132          16.6991251859         454.4062978794      B1        B1 (2)
  185    63          16.7886126945         456.8413767840      A1        A1 (1)
  186    64          16.8828650240         459.4061130573      A1        A1 (1)
  187    65          17.2530229456         469.4786221807      A1        A1 (1)
  188   133          17.4273514065         474.2223407699      B1        B1 (2)
  189   185          26.2205043945         713.4961980213      B2        B2 (3)
  190   134          26.3462613911         716.9182198690      B1        B1 (2)
  191    66          27.0672996454         736.5386682535      A1        A1 (1)
  192    67          29.3512566632         798.6882983347      A1        A1 (1)
  193    68          41.3220013452        1124.4288214603      A1        A1 (1)
  194   224          41.3365376597        1124.8243746880      A2        A2 (4)
  195   186          41.4101757951        1126.8281702229      B2        B2 (3)
  196   135          41.4212740760        1127.1301697976      B1        B1 (2)
  197    69          41.4547671145        1128.0415617116      A1        A1 (1)
  198   187          41.4756504511        1128.6098261895      B2        B2 (3)
  199   225          41.4792988134        1128.7091031752      A2        A2 (4)
  200   136          41.5903377999        1131.7306276096      B1        B1 (2)
  201    70          41.6085368294        1132.2258483776      A1        A1 (1)
  202   137          41.6167328956        1132.4488746769      B1        B1 (2)
  203    71          41.6340467488        1132.9200085763      A1        A1 (1)
  204   226          41.6624514119        1133.6929387521      A2        A2 (4)
  205   188          41.6734966766        1133.9934956854      B2        B2 (3)
  206   138          41.6976195603        1134.6499127225      B1        B1 (2)
  207    72          41.7630438500        1136.4301981547      A1        A1 (1)
  208    73          43.7687187029        1191.0073855526      A1        A1 (1)
  209   227          43.7716439559        1191.0869857314      A2        A2 (4)
  210   189          43.8891062219        1194.2832964880      B2        B2 (3)
  211   139          43.9360710769        1195.5612751619      B1        B1 (2)
  212    74          44.0700274515        1199.2064134326      A1        A1 (1)
  213   190          80.7298373494        2196.7705559346      B2        B2 (3)
  214    75          80.9132493384        2201.7614498882      A1        A1 (1)
  215   140          80.9632547547        2203.1221664423      B1        B1 (2)
  216   141          81.2095592713        2209.8244530757      B1        B1 (2)
  217   191          81.3952985537        2214.8786759017      B2        B2 (3)
  218   228          81.4702931251        2216.9193819388      A2        A2 (4)
  219    76          81.5891279533        2220.1530420097      A1        A1 (1)
  220    77          81.7012591171        2223.2042860969      A1        A1 (1)
  221   142          81.7953048191        2225.7633997518      B1        B1 (2)
  222    78          85.0946984760        2315.5444655385      A1        A1 (1)
  223    79          85.8868115837        2337.0989590085      A1        A1 (1)
  224   143          85.9630692039        2339.1740343474      B1        B1 (2)
  225   192         137.3077026102        3736.3325395007      B2        B2 (3)
  226   144         137.3958864662        3738.7321442155      B1        B1 (2)
  227    80         138.1093385732        3758.1461630350      A1        A1 (1)
  228    81         147.3656845765        4010.0241430143      A1        A1 (1)


  VSCF finished.

 @CHECKOUT-I, Total execution time (CPU/WALL):       103.48/       9.19 seconds.
--executable xvscf finished with status     0 in        9.24 seconds (walltime).
 --invoking executable--
/home/besselman/CFOUR_18/cfour18/bin/xvtran
 @GETMEM-I,  Allocated  152587 MB of main memory.
  Partial RHF integral transformation
  Transformation of IIII integrals :
  1 pass through the AO integral file was required.
     7212766 AO integrals were read.
     2463532 MO integrals were written to HF2.
  Transformation of IIJJ integrals :
  1 pass through the AO integral file was required.
    15082812 AO integrals were read.
     4197425 MO integrals were written to HF2.
  Transformation of IJIJ integrals :
  1 pass through the AO integral file was required.
    28666295 AO integrals were read.
     8180176 MO integrals were written to HF2.
  Transformation of IJKL integrals :
  1 pass through the AO integral file was required.
    22817573 AO integrals were read.
     5651142 MO integrals were written to HF2.
  Summary of active molecular orbitals: 
------------------------------------------------------------------------
 
  Index      Eigenvalue    Symmetry    Index      Eigenvalue    Symmetry
------------------------------------------------------------------------
     1       -20.5798008        1       115         3.5841151        2
     2       -11.3528509        1       116         3.8044405        2
     3       -11.2591452        1       117         4.0695045        2
     4        -1.4021532        1       118         4.1664488        2
     5        -1.1529968        1       119         4.3072912        2
     6        -0.7597575        1       120         4.3852605        2
     7        -0.6719057        1       121         4.4785135        2
     8        -0.4656920        1       122         4.5617510        2
     9       -11.2586676        2       123         4.8003671        2
    10        -0.8667366        2       124         5.1715515        2
    11        -0.6108358        2       125         5.2706616        2
    12        -0.3889724        2       126         5.4844657        2
    13        -0.6772828        3       127         5.5322416        2
    14        -0.5166795        3       128         5.6341424        2
    15        -0.5524679        4       129         5.8570775        2
    16         0.1347927        1       130         6.6297006        2
    17         0.2564627        1       131         7.3454449        2
    18         0.3026099        1       132         7.4943359        2
    19         0.3404666        1       133        15.7949526        2
    20         0.5545575        1       134        16.0677873        2
    21         0.5705665        1       135        16.6991252        2
    22         0.6181376        1       136        17.4273514        2
    23         0.6485933        1       137        26.3462614        2
    24         0.7314409        1       138        41.4212741        2
    25         0.8773503        1       139        41.5903378        2
    26         1.0508087        1       140        41.6167329        2
    27         1.0713323        1       141        41.6976196        2
    28         1.1840968        1       142        43.9360711        2
    29         1.2580264        1       143        80.9632548        2
    30         1.3480141        1       144        81.2095593        2
    31         1.4192675        1       145        81.7953048        2
    32         1.5491076        1       146        85.9630692        2
    33         1.5597635        1       147       137.3958865        2
    34         1.9091291        1       148         0.1207882        3
    35         1.9645002        1       149         0.1976636        3
    36         2.2781326        1       150         0.4584399        3
    37         2.4568777        1       151         0.4914795        3
    38         2.4827044        1       152         0.5858595        3
    39         2.6549068        1       153         0.7982446        3
    40         2.7736476        1       154         0.9381796        3
    41         2.9226950        1       155         1.1395838        3
    42         3.0328586        1       156         1.2209547        3
    43         3.1994168        1       157         1.3351009        3
    44         3.2943556        1       158         1.4801639        3
    45         3.3348639        1       159         1.5437716        3
    46         3.4406483        1       160         2.3432685        3
    47         3.5307583        1       161         2.4514518        3
    48         3.6254943        1       162         2.5003406        3
    49         3.9419394        1       163         2.6039885        3
    50         3.9887999        1       164         2.9934960        3
    51         4.0106006        1       165         3.0533276        3
    52         4.2107633        1       166         3.1668789        3
    53         4.3218742        1       167         3.2841682        3
    54         4.4581977        1       168         3.4148521        3
    55         4.4687223        1       169         3.5561738        3
    56         4.9457567        1       170         3.7311941        3
    57         5.0486550        1       171         3.7859715        3
    58         5.2600579        1       172         3.9436857        3
    59         5.2676292        1       173         4.1719663        3
    60         5.4847308        1       174         4.4234151        3
    61         5.6957143        1       175         4.5348869        3
    62         6.1384189        1       176         4.7480276        3
    63         6.1815944        1       177         5.2048492        3
    64         6.5377675        1       178         5.3740930        3
    65         6.8637489        1       179         5.6140841        3
    66         7.4008206        1       180         5.7472815        3
    67         8.0362024        1       181         6.1616167        3
    68        15.6926537        1       182         7.0664822        3
    69        16.5646931        1       183         7.3789836        3
    70        16.7886127        1       184        15.4705513        3
    71        16.8828650        1       185        16.3827380        3
    72        17.2530229        1       186        26.2205044        3
    73        27.0672996        1       187        41.4101758        3
    74        29.3512567        1       188        41.4756505        3
    75        41.3220013        1       189        41.6734967        3
    76        41.4547671        1       190        43.8891062        3
    77        41.6085368        1       191        80.7298373        3
    78        41.6340467        1       192        81.3952986        3
    79        41.7630439        1       193       137.3077026        3
    80        43.7687187        1       194         0.2283629        4
    81        44.0700275        1       195         0.5104950        4
    82        80.9132493        1       196         0.6563876        4
    83        81.5891280        1       197         0.9283897        4
    84        81.7012591        1       198         1.0531286        4
    85        85.0946985        1       199         1.1668351        4
    86        85.8868116        1       200         1.4793575        4
    87       138.1093386        1       201         1.5274840        4
    88       147.3656846        1       202         1.7220746        4
    89         0.1671021        2       203         2.0478225        4
    90         0.2690641        2       204         2.7169803        4
    91         0.3604097        2       205         2.8888171        4
    92         0.4624622        2       206         3.0829222        4
    93         0.5615066        2       207         3.3048191        4
    94         0.5902327        2       208         3.4116151        4
    95         0.6522354        2       209         3.5273465        4
    96         0.8213911        2       210         3.6053181        4
    97         1.0384492        2       211         3.8511670        4
    98         1.1702251        2       212         3.9690584        4
    99         1.1918412        2       213         4.0647018        4
   100         1.3449782        2       214         4.1926048        4
   101         1.4114980        2       215         4.7038163        4
   102         1.5735333        2       216         4.7842950        4
   103         1.6096878        2       217         5.2838031        4
   104         1.6451967        2       218         5.5131750        4
   105         2.3460162        2       219         6.0284826        4
   106         2.5069246        2       220         6.1576669        4
   107         2.7455117        2       221         6.3847733        4
   108         2.8742634        2       222         6.8775270        4
   109         2.9526855        2       223        16.4754621        4
   110         3.1169472        2       224        41.3365377        4
   111         3.2496075        2       225        41.4792988        4
   112         3.3322252        2       226        41.6624514        4
   113         3.4489165        2       227        43.7716440        4
   114         3.5534211        2       228        81.4702931        4
------------------------------------------------------------------------
 @CHECKOUT-I, Total execution time (CPU/WALL):        69.10/       8.76 seconds.
--executable xvtran finished with status     0 in        8.79 seconds (walltime).
 --invoking executable--
/home/besselman/CFOUR_18/cfour18/bin/xintprc
 @GETMEM-I,  Allocated  152587 MB of main memory.
  @GMOIAA-I, Processing MO integrals for spin case AA.
  @GMOIAA-I, Generation of integral list completed.
                      TYPE                NUMBER
                      ----               --------
                      PPPP                     0
                      PPPH              18379108
                      PPHH               1305899
                      PHPH                703042
                      PHHH                102010
                      HHHH                  2216

                     TOTAL              20492275

  @FORMT2-I, Second-order MP correlation energies:
            ------------------------------------------------
            E(SCF)                  =   -190.887745109919 a.u.
            E2(AA)                  =     -0.098398047815 a.u.
            E2(AB)                  =     -0.722615052452 a.u.
            E2(TOT)                 =     -0.919411148083 a.u.
            Total MP2 energy        =   -191.807156258002 a.u.
            ------------------------------------------------
   Largest T2 amplitudes for spin case AB:
       _       _                 _       _                 _       _
   i   j   a   b             i   j   a   b             i   j   a   b
-----------------------------------------------------------------------------
[ 14  14 148 148]-0.05120 [ 14  14 149 148]-0.03432 [ 14  14 148 149]-0.03432
[  8   8  90  90]-0.02695 [ 14  14 149 149]-0.02510 [ 13  13 148 148]-0.02031
[ 14  14 153 148]-0.01765 [ 14  14 148 153]-0.01765 [  8   8  93  90] 0.01734
[  8   8  90  93] 0.01734 [ 15  15 196 196]-0.01704 [ 14  12 148  92]-0.01607
[ 12  14  92 148]-0.01607 [  8   8  93  93]-0.01532 [ 14  13 148 148]-0.01480
-----------------------------------------------------------------------------
   Norm of T2AB vector (  2608603 symmetry allowed elements):  0.4024578263.
-----------------------------------------------------------------------------
 @CHECKOUT-I, Total execution time (CPU/WALL):        16.77/       1.99 seconds.
--executable xintprc finished with status     0 in        2.02 seconds (walltime).
 --invoking executable--
/home/besselman/CFOUR_18/cfour18/bin/xncc
 @GETMEM-I,  Allocated       7 MB of main memory.

Running with 32 threads/proc

Using DIIS to accelerate the convergence of T1 and T2
Using immediate high-order contributions
Damping factor for T3: 0.000000
Damping factor for T4: 0.000000

Using DIIS to accelerate the convergence of L1 and L2
Using immediate high-order contributions
Damping factor for L3: 0.000000
Damping factor for L4: 0.000000

Transposes are coarse-threaded

Memory limit:                149.012 GiB
Minimum memory requirement:    1.381 GiB
Compromise memory amount:      2.185 GiB
Optimal memory requirement:   25.927 GiB

List              Location   Size        Cached Hunks Est. Disk I/O
----------------- ---------- ----------- ------ ----- -------------

           T_DIIS       70:0   99.546 MiB    Yes     -     3.500 GiB
           Z_DIIS       70:1   99.546 MiB    Yes     -     5.833 GiB
          <AI|bj>         18   19.902 MiB    Yes     -   603.305 MiB
          <Ab|Ci>         30  278.904 MiB    Yes     -    35.846 GiB
          <Ab|Ij>         16   19.902 MiB    Yes     -     4.120 GiB
          <Ai|Bj>         25   19.902 MiB    Yes     -   398.041 MiB
          <Aj|bI>         21   19.902 MiB     No     -         0   B
          <Ij|Ka>         10    1.448 MiB    Yes     -   253.430 MiB
          <Ij|Kl>         13  113.070 KiB    Yes     -     1.877 MiB
            D(AB)      160:2   94.930 KiB    Yes     -    15.389 MiB
            D(AI)      160:4    7.398 KiB    Yes     -   858.219 KiB
            D(IA)      160:6    7.398 KiB    Yes     -   251.547 KiB
            D(IJ)      160:0      680   B    Yes     -    88.984 KiB
           D~(AB)      192:0   94.930 KiB    Yes     -   759.438 KiB
           D~(AI)      193:0    7.398 KiB    Yes     -    14.797 KiB
           D~(IJ)      191:0      680   B    Yes     -     5.312 KiB
            F(EA)       92:0   94.930 KiB    Yes     -    15.482 MiB
            F(EM)       93:0    7.398 KiB    Yes     -   702.852 KiB
            F(MI)       91:0      680   B    Yes     -   120.859 KiB
            G(AB)      192:2   94.930 KiB    Yes     -     4.450 MiB
         G(AI,BJ)        123   19.902 MiB     No     -         0   B
         G(AI,bj)        118   19.902 MiB    Yes     -   133.097 MiB
         G(Ab,Ij)        116   19.902 MiB    Yes     -   338.335 MiB
         G(Ai,Bc)        230  278.904 MiB    Yes     -     1.089 GiB
         G(Ai,Bj)        125   19.902 MiB    Yes     -   119.412 MiB
            G(IJ)      191:2      680   B    Yes     -    31.875 KiB
         G(Ij,Ab)        216   19.902 MiB    Yes     -    59.706 MiB
         G(Ij,Ka)        210    1.448 MiB    Yes     -    50.686 MiB
         G(Ij,Kl)        113  113.070 KiB    Yes     -     3.754 MiB
        G~(Ij,Kl)        213  113.070 KiB     No     -         0   B
         H(AI,bj)        256   19.902 MiB    Yes     -   119.412 MiB
         H(Ai,Bj)        258   19.902 MiB    Yes     -   119.412 MiB
       Lambda(AI)      190:0    7.398 KiB    Yes     -     1.134 MiB
    Lambda(Ab,Ij)        146   19.902 MiB    Yes     -     4.626 GiB
            Q(AI)      190:2    7.398 KiB    Yes     -   273.742 KiB
         Q(Ab,Ij)         82   19.902 MiB    Yes     -     1.108 GiB
            T(AI)       90:0    7.398 KiB    Yes     -     2.782 MiB
         T(Ab,Ij)         46   19.902 MiB    Yes     -     6.861 GiB
         T(Rs,Ij)        246   22.909 MiB     No     -         0   B
         W(Mn,Ij)         53  113.070 KiB    Yes     -     5.190 MiB
        W~(Ab,Ej)        130  278.904 MiB    Yes     -     7.354 GiB
        W~(EM,bj)         56   19.902 MiB    Yes     -     1.924 GiB
        W~(Em,Bj)         58   19.902 MiB    Yes     -     1.924 GiB
        W~(Ij,Mb)        110    1.448 MiB    Yes     -    39.101 MiB
       W~~(Ab,Ej)        169  278.904 MiB    Yes     -     4.358 GiB
       W~~(EM,bj)         76   19.902 MiB    Yes     -   159.216 MiB
       W~~(Em,Bj)         78   19.902 MiB    Yes     -   159.216 MiB
       W~~(Ij,Mb)        165    1.448 MiB    Yes     -    23.171 MiB
            Z(AI)       90:2    7.398 KiB    Yes     -     3.035 MiB
         Z(Ab,Ij)         63   19.902 MiB    Yes     -     8.746 GiB
         Z(Rs,Ij)        263   22.909 MiB     No     -         0   B
       T(abc,ijk)          -   12.017 GiB     No     1         0   B
       Z(abc,ijk)          -   12.017 GiB     No     1         0   B

Simulation and memory analysis took 1.418 seconds

MP2 correlation energy:  -0.919411148082852

Non-iterative calculation of MP2 took 0.968 cpu seconds and 0.033 walltime seconds at 7.103 Gflops/sec

Total MP2 energy: -191.807156258001697

Beginning iterative solution of CCSD equations:

It.  Correlation Energy T1 Residual T2 Residual CPU Time (s) Walltime (s)
-------------------------------------------------------------------------
  1  -0.919609820248909 2.18141e-02 3.71782e-03      153.208        5.293
  2  -0.942914664159862 3.48763e-03 9.41394e-03      161.233        5.866
  3  -0.941703872995274 5.73426e-03 1.88056e-03      171.627        6.278
  4  -0.943956330029907 6.59759e-04 1.09804e-03      161.282        5.425
  5  -0.944353596174689 8.85579e-04 4.18152e-04      133.228        4.556

   A    I                     A    I                     A    I                  
-------------------------- -------------------------- -------------------------- 
  16   13 -0.0277096369680   22   15 -0.0121400836004   27   15 -0.0108769394941 
  16    9 -0.0257978117613   19    9 -0.0118750241956   26    9  0.0099999332290 
  26   13  0.0145806620422   64   13  0.0111953690296   27   11 -0.0089405498842 
  25   15 -0.0138660733495   28   13 -0.0111118696093   48   14 -0.0076058494329 
  19   13 -0.0122892481378   34   11 -0.0110996986280   25   11 -0.0074648477895 

   A    B    I    J                     A    B    I    J                  
------------------------------------ ------------------------------------ 
  16   16   13   13 -0.0629762615137   22   31   14   14  0.0209075621468 
  19   16   13   13 -0.0413568491950   16   16    9    9 -0.0203108941287 
  16   19   13   13 -0.0413568491950   38   38   12   12 -0.0199982849417 
  22   22   14   14 -0.0319114360044   31   31   14   14 -0.0171878814453 
  19   19   13   13 -0.0292619462068   16   16   13    9 -0.0165603885305 
  40   16   13   13 -0.0214005437735   16   16    9   13 -0.0165603885305 
  16   40   13   13 -0.0214005437735   30   30   14   14 -0.0156301488488 
  31   22   14   14  0.0209075621468 

It.  Correlation Energy T1 Residual T2 Residual CPU Time (s) Walltime (s)
-------------------------------------------------------------------------
  6  -0.944367941343853 2.35615e-04 9.50368e-05      131.328        4.590
  7  -0.944371445424831 9.54234e-05 1.55531e-05      130.984        4.481
  8  -0.944373152894847 4.45362e-05 1.12115e-05      130.497        4.470
  9  -0.944369396617000 1.10303e-05 1.66983e-06      130.085        4.483
 10  -0.944371223226591 3.36851e-06 8.53139e-07      132.227        4.524

   A    I                     A    I                     A    I                  
-------------------------- -------------------------- -------------------------- 
  16   13 -0.0283160565806   22   15 -0.0123321065654   27   15 -0.0107931715639 
  16    9 -0.0259133189927   19    9 -0.0119570832863   26    9  0.0100229736118 
  26   13  0.0147510107080   28   13 -0.0112349432770   27   11 -0.0088567143377 
  25   15 -0.0138306856107   64   13  0.0112177967085   48   14 -0.0076041697114 
  19   13 -0.0125252333049   34   11 -0.0110688758716   31   15  0.0074351362120 

   A    B    I    J                     A    B    I    J                  
------------------------------------ ------------------------------------ 
  16   16   13   13 -0.0632276191075   22   31   14   14  0.0208810862058 
  19   16   13   13 -0.0414713532957   16   16    9    9 -0.0202836417257 
  16   19   13   13 -0.0414713532957   38   38   12   12 -0.0199841440453 
  22   22   14   14 -0.0318728794276   31   31   14   14 -0.0171720943615 
  19   19   13   13 -0.0293092332891   16   16   13    9 -0.0166085491034 
  40   16   13   13 -0.0214370609160   16   16    9   13 -0.0166085491034 
  16   40   13   13 -0.0214370609160   30   30   14   14 -0.0156231276928 
  31   22   14   14  0.0208810862058 

It.  Correlation Energy T1 Residual T2 Residual CPU Time (s) Walltime (s)
-------------------------------------------------------------------------
 11  -0.944371172078300 1.81873e-06 5.13903e-07      129.729        4.451
 12  -0.944371343592324 5.25690e-07 3.43949e-07      129.401        4.427
 13  -0.944371446071613 3.68372e-07 1.35680e-07      129.129        4.425
 14  -0.944371474676851 6.23271e-08 5.38347e-08      129.450        4.428
 15  -0.944371479981120 4.02959e-08 1.13244e-08      129.549        4.464

   A    I                     A    I                     A    I                  
-------------------------- -------------------------- -------------------------- 
  16   13 -0.0283196875157   22   15 -0.0123322686060   27   15 -0.0107931686060 
  16    9 -0.0259127174598   19    9 -0.0119567952953   26    9  0.0100229521139 
  26   13  0.0147518492400   28   13 -0.0112356082730   27   11 -0.0088568014027 
  25   15 -0.0138297580769   64   13  0.0112179501600   48   14 -0.0076043111849 
  19   13 -0.0125273385225   34   11 -0.0110688552914   31   15  0.0074349843761 

   A    B    I    J                     A    B    I    J                  
------------------------------------ ------------------------------------ 
  16   16   13   13 -0.0632290470146   22   31   14   14  0.0208813668192 
  19   16   13   13 -0.0414722839027   16   16    9    9 -0.0202838681060 
  16   19   13   13 -0.0414722839027   38   38   12   12 -0.0199843430933 
  22   22   14   14 -0.0318733346150   31   31   14   14 -0.0171722671447 
  19   19   13   13 -0.0293098499465   16   16   13    9 -0.0166092044894 
  40   16   13   13 -0.0214374203467   16   16    9   13 -0.0166092044894 
  16   40   13   13 -0.0214374203467   30   30   14   14 -0.0156232157641 
  31   22   14   14  0.0208813668192 

It.  Correlation Energy T1 Residual T2 Residual CPU Time (s) Walltime (s)
-------------------------------------------------------------------------
 16  -0.944371481504987 2.08960e-08 6.35006e-09      129.265        4.444
 17  -0.944371481152307 6.52020e-09 1.15616e-09      129.833        4.459
 18  -0.944371481028742 2.51681e-09 3.17859e-10      129.213        4.419
 19  -0.944371480863306 9.25581e-10 1.79748e-10      129.450        4.448

CCSD iterations converged in 19 cycles and 90.034 seconds (4.739 s/it.) at 12.891 Gflops/sec

Total CCSD energy: -191.832116590782164

CCSD[T] correlation energy:  -0.037262730509323
CCSD(T) correlation energy:  -0.035535404154902

Non-iterative calculation of CCSD(T) took 3068.187 cpu seconds and 96.737 walltime seconds at 32.244 Gflops/sec

Total CCSD(T) energy: -191.867651994937063

             _
Formation of H took 2.514 seconds at 61.475 Gflops/sec

Beginning iterative solution of Lambda-CCSD equations:

It.  Correlation Energy L1 Residual L2 Residual CPU Time (s) Walltime (s)
-------------------------------------------------------------------------
  1  -0.994151931147358 1.84888e-02 1.69575e-02      121.177        4.086
  2  -0.984741254768262 9.76528e-03 2.52032e-03      121.091        4.009
  3  -0.984680263144373 1.33849e-03 1.72249e-03      119.568        4.053
  4  -0.985137779081322 5.69220e-04 4.33217e-04      118.693        3.933
  5  -0.985167551904431 1.78749e-04 1.15330e-04      117.434        3.946

   A    I                     A    I                     A    I                  
-------------------------- -------------------------- -------------------------- 
  16    9 -0.0171221637155   25   15 -0.0108861517738   67   15  0.0075066995470 
  16   13 -0.0167051991639   64   13  0.0100988952763   34   11 -0.0072843682918 
  22   15 -0.0148357650712   40   13  0.0084012196126   27   11 -0.0071843956316 
  26   13  0.0121391418206   48   14 -0.0082115023746   28   13 -0.0060990751509 
  19    9 -0.0116298055999   26    9  0.0075492120107   31   15  0.0060557217570 

   A    B    I    J                     A    B    I    J                  
------------------------------------ ------------------------------------ 
  16   16   13   13 -0.0807807928585   31   22   14   14  0.0235945285597 
  19   16   13   13 -0.0516877271572   22   31   14   14  0.0235945285597 
  16   19   13   13 -0.0516877271572   38   38   12   12 -0.0208783036310 
  22   22   14   14 -0.0373867358584   16   16   13    9 -0.0196031485716 
  19   19   13   13 -0.0354629471838   16   16    9   13 -0.0196031485716 
  40   16   13   13 -0.0236566555967   31   31   14   14 -0.0190064184218 
  16   40   13   13 -0.0236566555967   30   22   15   14 -0.0183833434265 
  16   16    9    9 -0.0236238871015 

It.  Correlation Energy L1 Residual L2 Residual CPU Time (s) Walltime (s)
-------------------------------------------------------------------------
  6  -0.985150620757992 1.15930e-04 1.65181e-05      119.624        3.986
  7  -0.985164016519904 3.01023e-05 6.09866e-06      117.820        3.923
  8  -0.985159018223078 1.78299e-05 2.74091e-06      117.130        3.908
  9  -0.985159014280865 4.84153e-06 8.21682e-07      118.921        3.972
 10  -0.985158946774441 2.28081e-06 2.73965e-07      117.514        3.820

   A    I                     A    I                     A    I                  
-------------------------- -------------------------- -------------------------- 
  16    9 -0.0172061493446   25   15 -0.0109285027712   67   15  0.0075126432250 
  16   13 -0.0168100073773   64   13  0.0101088373113   34   11 -0.0072891103218 
  22   15 -0.0150706280565   40   13  0.0084052997798   27   11 -0.0071685391521 
  26   13  0.0121828502407   48   14 -0.0082130265239   31   15  0.0061455743692 
  19    9 -0.0116648118867   26    9  0.0075689150448   28   13 -0.0061186942822 

   A    B    I    J                     A    B    I    J                  
------------------------------------ ------------------------------------ 
  16   16   13   13 -0.0808340601115   31   22   14   14  0.0235818544435 
  19   16   13   13 -0.0517172688251   22   31   14   14  0.0235818544435 
  16   19   13   13 -0.0517172688251   38   38   12   12 -0.0208763839554 
  22   22   14   14 -0.0373626054094   16   16   13    9 -0.0196009811539 
  19   19   13   13 -0.0354749146151   16   16    9   13 -0.0196009811539 
  40   16   13   13 -0.0236740987527   31   31   14   14 -0.0190008925383 
  16   40   13   13 -0.0236740987527   30   22   15   14 -0.0183820179282 
  16   16    9    9 -0.0236183000742 

It.  Correlation Energy L1 Residual L2 Residual CPU Time (s) Walltime (s)
-------------------------------------------------------------------------
 11  -0.985158959345350 7.68371e-07 1.88012e-07      119.125        3.981
 12  -0.985158996384517 2.79343e-07 5.90792e-08      118.901        3.974
 13  -0.985159021424041 1.09524e-07 4.73680e-08      119.544        3.969
 14  -0.985159020132082 4.98757e-08 7.02050e-09      120.626        4.076
 15  -0.985159021801769 1.56177e-08 2.57178e-09      120.269        4.011

   A    I                     A    I                     A    I                  
-------------------------- -------------------------- -------------------------- 
  16    9 -0.0172055333153   25   15 -0.0109284961966   67   15  0.0075126672335 
  16   13 -0.0168093789687   64   13  0.0101088414136   34   11 -0.0072891811015 
  22   15 -0.0150717535395   40   13  0.0084053056170   27   11 -0.0071685877419 
  26   13  0.0121825111187   48   14 -0.0082131701405   31   15  0.0061458911553 
  19    9 -0.0116647403099   26    9  0.0075688300681   28   13 -0.0061185303285 

   A    B    I    J                     A    B    I    J                  
------------------------------------ ------------------------------------ 
  16   16   13   13 -0.0808342410666   31   22   14   14  0.0235818914822 
  19   16   13   13 -0.0517174388970   22   31   14   14  0.0235818914822 
  16   19   13   13 -0.0517174388970   38   38   12   12 -0.0208764003685 
  22   22   14   14 -0.0373626985238   16   16   13    9 -0.0196011239561 
  19   19   13   13 -0.0354750818508   16   16    9   13 -0.0196011239561 
  40   16   13   13 -0.0236741567792   31   31   14   14 -0.0190008816444 
  16   40   13   13 -0.0236741567792   30   22   15   14 -0.0183820888907 
  16   16    9    9 -0.0236184343731 

It.  Correlation Energy L1 Residual L2 Residual CPU Time (s) Walltime (s)
-------------------------------------------------------------------------
 16  -0.985159021956265 9.56886e-09 1.43509e-09      119.245        3.951

Lambda-CCSD iterations converged in 16 cycles and 63.990 seconds (3.999 s/it.) at 14.487 Gflops/sec

 @CHECKOUT-I, Total execution time (CPU/WALL):      7781.44/     259.83 seconds.
norm of D(AI): 0.063023805140187
norm of D(IA): 0.052244987705370
norm of D(AB): 0.061309522486741
norm of D(IJ): 0.085854555738361
E(AB): 0.647964681321931
E(IJ): 0.429882386928526
E(1e): 1.077847068250457
norm of G(Ab,Ij): 0.421234126288768
norm of G(Ij,Ab): 0.474834675845367
E(Ab,Ij): -1.900206530851065
norm of G(Ij,Kl): 0.044326951120462
E(Ij,Kl): 0.156798396193333
norm of G(Ai,Bc): 0.011501743133487
norm of G(Ab,Ci): 0.015827314835859
E(Ab,Ci): -0.072829479186316
norm of G(Ij,Ka): 0.008865738903410
norm of G(Ia,Jk): 0.011361366789352
E(Ia,Jk): -0.017584849484315
norm of G(AI,bj): 0.050761960242134
norm of G(Ai,Bj): 0.035428897293379
E(Ai,Bj): -0.433613910905096
E1: -0.251444655455995
E2: -0.273772101566078
E3: 0.091602846116977
E(tot): -1.189589305983001

Formation of one- and two-particle density
matrices took 2.987 seconds at 59.397 Gflops/sec

--executable xncc finished with status     0 in      259.91 seconds (walltime).
 --invoking executable--
/home/besselman/CFOUR_18/cfour18/bin/xdens
 @GETMEM-I,  Allocated  152587 MB of main memory.
  CCSD(T) density and intermediates are calculated.
  The perturbed orbitals are chosen canonical.
  Direct algorithm used for all contributions involving G(AB,CD).
  local is set to  F
  local is set to  F
  local is set to 4 F
  local is set to  F
  local is set to 5 F
  local is set to 6 F
  local is set to 7 F T
  local5 is set to  F
  local is set to  F
  W(abef) AB contribution =  0.2595357184 a.u.
  W(abef) AB contribution =  0.2759887356 a.u.
  local is set to 12 F
                     1                     1
                     2                     2
                     3                     3
                     4                     4
  processed                7212766  ao basis integrals from 
                  1761  buffers.
  processed               28666295  ao basis integrals from 
                  6999  buffers.
  processed               15082812  ao basis integrals from 
                  3683  buffers.
  processed               22817573  ao basis integrals from 
                  5571  buffers.
 ITERM.tmp does not exsit!
 skip reading
  The iterative expansion of D(ai) converged after  20 iterations.
  local is set to 12 F
  ----------------------------------------------------------------------
                 Natural orbital occupation numbers
  ----------------------------------------------------------------------
  1.99891  1.99818  1.99816  1.99816  1.97965  1.97274  1.96592  1.95883
  1.95824  1.95463  1.95162  1.95138  1.93386  1.93153  1.91570  0.07637
  0.05042  0.03865  0.03331  0.02444  0.02343  0.02154  0.02130  0.02093
  0.01351  0.01339  0.01210  0.01186  0.01070  0.01043  0.01019  0.00974
  0.00935  0.00771  0.00676  0.00634  0.00628  0.00606  0.00605  0.00476
  0.00466  0.00423  0.00408  0.00365  0.00282  0.00237  0.00235  0.00222
  0.00200  0.00199  0.00194  0.00191  0.00184  0.00180  0.00159  0.00140
  0.00138  0.00128  0.00119  0.00113  0.00103  0.00103  0.00098  0.00094
  0.00091  0.00087  0.00085  0.00083  0.00077  0.00074  0.00070  0.00069
  0.00064  0.00062  0.00060  0.00059  0.00058  0.00056  0.00054  0.00054
  0.00049  0.00048  0.00046  0.00044  0.00042  0.00041  0.00040  0.00039
  0.00039  0.00038  0.00038  0.00038  0.00037  0.00035  0.00033  0.00032
  0.00031  0.00031  0.00030  0.00028  0.00027  0.00027  0.00027  0.00026
  0.00024  0.00022  0.00022  0.00022  0.00020  0.00020  0.00020  0.00019
  0.00019  0.00019  0.00018  0.00017  0.00016  0.00016  0.00016  0.00016
  0.00015  0.00015  0.00015  0.00014  0.00013  0.00013  0.00012  0.00012
  0.00012  0.00011  0.00011  0.00011  0.00010  0.00010  0.00009  0.00009
  0.00009  0.00008  0.00008  0.00008  0.00008  0.00007  0.00007  0.00007
  0.00007  0.00007  0.00007  0.00006  0.00006  0.00005  0.00005  0.00005
  0.00005  0.00005  0.00005  0.00004  0.00004  0.00004  0.00004  0.00004
  0.00004  0.00003  0.00003  0.00003  0.00003  0.00003  0.00003  0.00003
  0.00003  0.00002  0.00002  0.00002  0.00002  0.00002  0.00002  0.00002
  0.00002  0.00002  0.00002  0.00001  0.00001  0.00001  0.00001  0.00001
  0.00001  0.00001  0.00001  0.00001  0.00001  0.00001  0.00001  0.00001
  0.00001  0.00001  0.00001  0.00001  0.00001  0.00001  0.00001  0.00001
  0.00001  0.00001  0.00001  0.00001  0.00001  0.00001  0.00001  0.00001
  0.00001  0.00001  0.00001  0.00001  0.00001  0.00001  0.00001  0.00001
  0.00001  0.00001  0.00001  0.00001  0.00001  0.00001  0.00001  0.00001
  0.00000  0.00000  0.00000  0.00000
  Trace of density matrix :  30.0000000000.
  ----------------------------------------------------------------------
  Density calculation successfully completed.
 @CHECKOUT-I, Total execution time (CPU/WALL):       243.92/      49.77 seconds.
--executable xdens finished with status     0 in       49.82 seconds (walltime).
 --invoking executable--
/home/besselman/CFOUR_18/cfour18/bin/xanti
 @GETMEM-I,  Allocated  152587 MB of main memory.
 CCSD(T) MO gammas will be sorted to Mulliken order.
 @CHECKOUT-I, Total execution time (CPU/WALL):       228.93/       8.94 seconds.
--executable xanti finished with status     0 in        8.97 seconds (walltime).
 --invoking executable--
/home/besselman/CFOUR_18/cfour18/bin/xbcktrn
 @GETMEM-I,  Allocated  152587 MB of main memory.
 @CHECKOUT-I, Total execution time (CPU/WALL):       309.19/       9.79 seconds.
--executable xbcktrn finished with status     0 in        9.83 seconds (walltime).
 --invoking executable--
/home/besselman/CFOUR_18/cfour18/bin/xvdint
 @GETMEM-I,  Allocated  152587 MB of main memory.
 One- and two-electron integral derivatives are calculated
 for RHF-CC/MBPT gradients and dipole moments.
 Spherical gaussians are used.

                     Kinetic energy integral gradient
                     --------------------------------

                         O #1 z     1.3200259802
                         C #2 z    -0.6475007983
                         C #3 x    -0.1369980583
                         C #3 z    -0.2187419445
                         H #4 x    -0.8000295644
                         H #4 y    -1.4783390607
                         H #4 z    -0.4537832374


 O #1       0.0000000000            0.0000000000            1.3200259802
 C #2       0.0000000000            0.0000000000           -0.6475007983
 C #3 1    -0.0684990292            0.0000000000           -0.1093709723
 C #3 2     0.0684990292            0.0000000000           -0.1093709723
 H #4 1    -0.2000073911           -0.3695847652           -0.1134458094
 H #4 2     0.2000073911           -0.3695847652           -0.1134458094
 H #4 3    -0.2000073911            0.3695847652           -0.1134458094
 H #4 4     0.2000073911            0.3695847652           -0.1134458094


                   Nuclear attraction integral gradient
                   ------------------------------------

                         O #1 z   -33.9940183757
                         C #2 z     6.1741686194
                         C #3 x    21.8632975261
                         C #3 z    18.7726017068
                         H #4 x    13.9931873778
                         H #4 y    20.2826295258
                         H #4 z     9.0472480495


 O #1       0.0000000000            0.0000000000          -33.9940183757
 C #2       0.0000000000            0.0000000000            6.1741686194
 C #3 1    10.9316487630            0.0000000000            9.3863008534
 C #3 2   -10.9316487630            0.0000000000            9.3863008534
 H #4 1     3.4982968445            5.0706573814            2.2618120124
 H #4 2    -3.4982968445            5.0706573814            2.2618120124
 H #4 3     3.4982968445           -5.0706573814            2.2618120124
 H #4 4    -3.4982968445           -5.0706573814            2.2618120124


                      Reorthonormalization gradient
                      -----------------------------

                         O #1 z     0.6169963911
                         C #2 z    -0.4040328545
                         C #3 x     0.0942209344
                         C #3 z     0.0375439936
                         H #4 x    -0.3916491312
                         H #4 y    -0.7122201047
                         H #4 z    -0.2505075303


 O #1       0.0000000000            0.0000000000            0.6169963911
 C #2       0.0000000000            0.0000000000           -0.4040328545
 C #3 1     0.0471104672            0.0000000000            0.0187719968
 C #3 2    -0.0471104672            0.0000000000            0.0187719968
 H #4 1    -0.0979122828           -0.1780550262           -0.0626268826
 H #4 2     0.0979122828           -0.1780550262           -0.0626268826
 H #4 3    -0.0979122828            0.1780550262           -0.0626268826
 H #4 4     0.0979122828            0.1780550262           -0.0626268826


 Evaluation of 1e integral derivatives required    5.00 seconds.
 Evaluation of 2el integral derivatives

                      Two-electron integral gradient
                      ------------------------------

                         O #1 z    18.0351228736
                         C #2 z    -4.6068319203
                         C #3 x    -8.8933439361
                         C #3 z    -8.6002898494
                         H #4 x    -7.5829731031
                         H #4 y   -11.4869704706
                         H #4 z    -4.8280011040


 O #1       0.0000000000            0.0000000000           18.0351228736
 C #2       0.0000000000            0.0000000000           -4.6068319203
 C #3 1    -4.4466719680            0.0000000000           -4.3001449247
 C #3 2     4.4466719680            0.0000000000           -4.3001449247
 H #4 1    -1.8957432758           -2.8717426176           -1.2070002760
 H #4 2     1.8957432758           -2.8717426176           -1.2070002760
 H #4 3    -1.8957432758            2.8717426176           -1.2070002760
 H #4 4     1.8957432758            2.8717426176           -1.2070002760


 Evaluation of 2e integral derivatives required 3200.50 seconds.

                            Molecular gradient
                            ------------------

                         O #1 z    -0.0000272554
                         C #2 z    -0.0000977235
                         C #3 x    -0.0003855876
                         C #3 z     0.0000533329
                         H #4 x     0.0000009683
                         H #4 y     0.0002001288
                         H #4 z     0.0000716459


 O #1       0.0000000000            0.0000000000           -0.0000272554
 C #2       0.0000000000            0.0000000000           -0.0000977235
 C #3 1    -0.0001927938            0.0000000000            0.0000266664
 C #3 2     0.0001927938            0.0000000000            0.0000266664
 H #4 1     0.0000002421            0.0000500322            0.0000179115
 H #4 2    -0.0000002421            0.0000500322            0.0000179115
 H #4 3     0.0000002421           -0.0000500322            0.0000179115
 H #4 4    -0.0000002421           -0.0000500322            0.0000179115


  Molecular gradient norm 0.455E-03

                           Total dipole moment
                           -------------------

                               au             Debye

                    z      1.07849454      2.74126015

  Conversion factor used: 1 a.u. =   2.54174691 Debye 


 @CHECKOUT-I, Total execution time (CPU/WALL):      3205.47/     106.64 seconds.
--executable xvdint finished with status     0 in      106.69 seconds (walltime).
 --invoking executable--
/home/besselman/CFOUR_18/cfour18/bin/xjoda
   JODA beginning optimization cycle #  2.
   Retrieving information from last optimization cycle.
                     7                     0
 OriVec is    1.00000000000000      -6.123233995736766E-017
  0.000000000000000E+000                     1
  calling readgh 3                      1                    -1
  gradient from JOBARC 
   0.000000000000000   0.000000000000000  -0.000027255351861
   0.000000000000000   0.000000000000000  -0.000097723464363
  -0.000192793809354   0.000000000000000   0.000026666444931
   0.000192793809354   0.000000000000000   0.000026666444931
   0.000000242079741   0.000050032198448   0.000017911481651
  -0.000000242079741   0.000050032198448   0.000017911481651
   0.000000242079741  -0.000050032198448   0.000017911481651
  -0.000000242079741  -0.000050032198448   0.000017911481651
 
                     0
  current gradient vector 
        0.000000000000000        0.000000000000000       -0.000027255351861
        0.000000000000000        0.000000000000000       -0.000097723464363
       -0.000192793809354        0.000000000000000        0.000026666444931
        0.000192793809354        0.000000000000000        0.000026666444931
        0.000000242079741        0.000050032198448        0.000017911481651
        0.000000242079741       -0.000050032198448        0.000017911481651
       -0.000000242079741       -0.000050032198448        0.000017911481651
       -0.000000242079741        0.000050032198448        0.000017911481651
   Internal coordinate energy gradients (atomic units): 
                     R                 dV/dR
 [R1   ]    2.265038082698620    0.000027255351892
 [R2   ]    2.779797316630892   -0.000050116215709
 [A1   ]    2.576958015859631    0.000577681962174
 [R2   ]    2.779797316630892   -0.000050116215709
 [A1   ]    2.576958015859631    0.000577681962174
 [D180 ]    3.141592653589793    0.000000000000000
 [R3   ]    2.044487837659886    0.000047389282088
 [A2   ]    2.070525277091662   -0.000017347697818
 [D1   ]    1.298234482026845    0.000040379999736
 [R3   ]    2.044487837659886    0.000047389282088
 [A2   ]    2.070525277091662   -0.000017347697818
 [Dn1  ]   -1.298234482026845   -0.000040379999736
 [R3   ]    2.044487837659886    0.000047389282088
 [A2   ]    2.070525277091662   -0.000017347697818
 [D1   ]    1.298234482026845    0.000040379999736
 [R3   ]    2.044487837659886    0.000047389282088
 [A2   ]    2.070525277091662   -0.000017347697818
 [Dn1  ]   -1.298234482026845   -0.000040379999736
                     1                    -1                     0 ****
   Hessian from cycle  1 read.
   BFGS update using last two gradients and previous step.
   Optimization cycle  2.  Updating structure with Newton-Raphson step.
  @EFOL-I, Current internal coordinate Hessian written to FCMINT.
   There are   7 independent internal coordinates which will be optimized.
   Hessian matrix in totally symmetric symmetry coordinates: 
              R1        R2        A1        R3        A2   
  R1         0.695651 -0.160282 -0.342893 -0.247286  0.002341
  R2        -0.160282  0.944965 -0.451582 -0.155265  0.013119
  A1        -0.342893 -0.451582  2.363731 -0.047653 -0.107017
  R3        -0.247286 -0.155265 -0.047653  0.820413 -0.008228
  A2         0.002341  0.013119 -0.107017 -0.008228  0.254791
  D1        -0.011667 -0.025467  0.165112  0.006988 -0.007729
  Dn1        0.011667  0.025467 -0.165112 -0.006988  0.007729
 
              D1        Dn1  
  R1        -0.011667  0.011667
  R2        -0.025467  0.025467
  A1         0.165112 -0.165112
  R3         0.006988 -0.006988
  A2        -0.007729  0.007729
  D1         0.112263 -0.012263
  Dn1       -0.012263  0.112263
   The eigenvectors of the Hessian matrix: 
                   1         2         3         4         5
  R1         0.085957 -0.000000  0.199801  0.668026  0.051357
  R2         0.053434 -0.000000  0.129525  0.435352 -0.712680
  A1         0.127150 -0.000000  0.104347  0.188210 -0.193275
  R3         0.062881 -0.000000  0.141629  0.471580  0.672135
  A2         0.015626 -0.000000  0.953151 -0.298449  0.008417
  D1        -0.696201  0.707107  0.043926  0.093080 -0.011380
  Dn1        0.696201  0.707107 -0.043926 -0.093080  0.011380
 
                   6         7
  R1         0.692532  0.155549
  R2        -0.467911  0.252949
  A1         0.000000 -0.948771
  R3        -0.549053 -0.019369
  A2         0.000000  0.046004
  D1        -0.000000 -0.067688
  Dn1       -0.000000  0.067688
   The eigenvalues of the Hessian matrix: 
       0.09731      0.10000      0.24341      0.31572      0.97951      1.00000
       2.56812
   Gradients along Hessian eigenvectors: 
       0.00003     -0.00000      0.00007      0.00021     -0.00004      0.00000
      -0.00080
   There are  0 negative eigenvalues.
  optimized coordinate                      7  automatically set to 
 -7.644004635565816E-005
   Summary of Optimization Cycle: 
   The maximum unscaled step is:    0.00065.
   Scale factor set to:  1.00000.
   Forces are in hartree/bohr and hartree/radian.
   Parameter values are in Angstroms and degrees.
--------------------------------------------------------------------------
  Parameter     dV/dR           Step          Rold            Rnew
--------------------------------------------------------------------------
    R1      0.0000272554   -0.0002469780    1.1986065293    1.1983595513
    R2     -0.0000501162   -0.0001082996    1.4710053837    1.4708970840
    A1      0.0005776820   -0.0199803762  147.6488182912  147.6288379149
    R3      0.0000473893   -0.0000904970    1.0818963663    1.0818058693
    A2     -0.0000173477   -0.0016118479  118.6323597525  118.6307479046
    D1      0.0000403800    0.0043796920   74.3833566385   74.3877363305
    Dn1    -0.0000403800   -0.0043796920  -74.3833566385  -74.3877363305
--------------------------------------------------------------------------
  Minimum force:  0.000017348 / RMS force:  0.000221288
 Updating structure...
  -1.00000000000000       0.535401762896137       0.307075601660671     
  0.269125971127998       0.877725957986430       0.535401762896137     
  0.269125971127998       0.877725957986430       0.535401762896137     
  0.269125971127998       0.877725957986430       0.535401762896137     
  0.269125971127997       0.877725957986430       0.535401762896137     
   Rotational constants (in cm-1): 
          0.1959484313             0.2482575035             0.6778321266
   Rotational constants (in MHz): 
       5874.3870085294          7442.5737614129         20320.8987824928


 ----------------------------------------------------------------
         Coordinates used in calculation (QCOMP) 
 ----------------------------------------------------------------
 Z-matrix   Atomic            Coordinates (in bohr)
  Symbol    Number           X              Y              Z
 ----------------------------------------------------------------
     O         8         0.00000000    -0.00000000    -2.83356642
     C         6         0.00000000    -0.00000000    -0.56899506
     C         6         1.48819881    -0.00000000     1.77864198
     C         6        -1.48819881     0.00000000     1.77864198
     H         1         2.42051879     1.72814737     2.34742786
     H         1         2.42051879    -1.72814737     2.34742786
     H         1        -2.42051879    -1.72814737     2.34742786
     H         1        -2.42051879     1.72814737     2.34742786
 ----------------------------------------------------------------
 
   Interatomic distance matrix (Angstroms) 
 
                 O             C             C             C             H    
                [ 1]        [ 2]        [ 3]        [ 4]        [ 5]
  O    [ 1]     0.00000
  C    [ 2]     1.19836     0.00000
  C    [ 3]     2.56458     1.47090     0.00000
  C    [ 4]     2.56458     1.47090     1.57504     0.00000
  H    [ 5]     3.16128     2.20426     1.08181     2.28149     0.00000
  H    [ 6]     3.16128     2.20426     1.08181     2.28149     1.82899
  H    [ 7]     3.16128     2.20426     2.28149     1.08181     3.14768
  H    [ 8]     3.16128     2.20426     2.28149     1.08181     2.56177
 
                 H             H             H    
                [ 6]        [ 7]        [ 8]
  H    [ 6]     0.00000
  H    [ 7]     2.56177     0.00000
  H    [ 8]     3.14768     1.82899     0.00000
   Rotational constants (order x, y, z, in cm-1): 
          0.2482575035             0.1959484313             0.6778321266
   Rotational constants (order x, y, z, in MHz): 
       7442.5737614129          5874.3870085294         20320.8987824928
  ECPDATA file not present.   Using default ECPDATA. 
  There are  228 basis functions.
 @CHECKOUT-I, Total execution time (CPU/WALL):         0.15/       0.16 seconds.
--executable xjoda finished with status     0 in        0.26 seconds (walltime).
 --invoking executable--
/home/besselman/CFOUR_18/cfour18/bin/xvmol
 SERIAL VERSION OF MOLECULE STARTED
********************************************************************************
                    INPUT FROM MOL FILE
********************************************************************************
INTGRL        1    0    1    0    0    0    0    0    0                         
         *** CFOUR Program System (Release V0.1) ***                            
cyclopropanone opt singlet CCSD[T]/cc-pCVTZ                                     
    4    2 X  Y       0.10E-08              0    0                              
   9999.00      3.00                                                            
          8.00000000    1    4    1    1    1    1                              
O #1   0.000000000000000  -0.000000000000000  -2.833566421215113                
   12    6                                                                      
   15330.0000000000       5.080000000000000E-004 -1.150000000000000E-004        
  0.000000000000000E+000  0.000000000000000E+000  0.000000000000000E+000        
  0.000000000000000E+000                                                        
   2299.00000000000       3.929000000000000E-003 -8.950000000000000E-004        
  0.000000000000000E+000  0.000000000000000E+000  0.000000000000000E+000        
  0.000000000000000E+000                                                        
   522.400000000000       2.024300000000000E-002 -4.636000000000000E-003        
  0.000000000000000E+000  0.000000000000000E+000  0.000000000000000E+000        
  0.000000000000000E+000                                                        
   147.300000000000       7.918100000000000E-002 -1.872400000000000E-002        
  0.000000000000000E+000  0.000000000000000E+000  0.000000000000000E+000        
  0.000000000000000E+000                                                        
   47.5500000000000       0.230687000000000      -5.846300000000000E-002        
  0.000000000000000E+000  0.000000000000000E+000  0.000000000000000E+000        
  0.000000000000000E+000                                                        
   16.7600000000000       0.433118000000000      -0.136463000000000             
  0.000000000000000E+000  0.000000000000000E+000  0.000000000000000E+000        
  0.000000000000000E+000                                                        
   6.20700000000000       0.350260000000000      -0.175740000000000             
  0.000000000000000E+000  0.000000000000000E+000  0.000000000000000E+000        
  0.000000000000000E+000                                                        
   1.75200000000000       4.272800000000000E-002  0.160934000000000             
   1.00000000000000       0.000000000000000E+000  0.000000000000000E+000        
  0.000000000000000E+000                                                        
  0.688200000000000      -8.154000000000000E-003  0.603418000000000             
  0.000000000000000E+000  0.000000000000000E+000  0.000000000000000E+000        
  0.000000000000000E+000                                                        
  0.238400000000000       2.381000000000000E-003  0.378765000000000             
  0.000000000000000E+000   1.00000000000000       0.000000000000000E+000        
  0.000000000000000E+000                                                        
   7.84500000000000       0.000000000000000E+000  0.000000000000000E+000        
  0.000000000000000E+000  0.000000000000000E+000   1.00000000000000             
  0.000000000000000E+000                                                        
   21.0320000000000       0.000000000000000E+000  0.000000000000000E+000        
  0.000000000000000E+000  0.000000000000000E+000  0.000000000000000E+000        
   1.00000000000000                                                             
    7    5                                                                      
   34.4600000000000       1.592800000000000E-002  0.000000000000000E+000        
  0.000000000000000E+000  0.000000000000000E+000  0.000000000000000E+000        
   7.74900000000000       9.974000000000000E-002  0.000000000000000E+000        
  0.000000000000000E+000  0.000000000000000E+000  0.000000000000000E+000        
   2.28000000000000       0.310492000000000       0.000000000000000E+000        
  0.000000000000000E+000  0.000000000000000E+000  0.000000000000000E+000        
  0.715600000000000       0.491026000000000        1.00000000000000             
  0.000000000000000E+000  0.000000000000000E+000  0.000000000000000E+000        
  0.214000000000000       0.336337000000000       0.000000000000000E+000        
   1.00000000000000       0.000000000000000E+000  0.000000000000000E+000        
   15.1590000000000       0.000000000000000E+000  0.000000000000000E+000        
  0.000000000000000E+000   1.00000000000000       0.000000000000000E+000        
   57.4370000000000       0.000000000000000E+000  0.000000000000000E+000        
  0.000000000000000E+000  0.000000000000000E+000   1.00000000000000             
    3    3                                                                      
   2.31400000000000        1.00000000000000       0.000000000000000E+000        
  0.000000000000000E+000                                                        
  0.645000000000000       0.000000000000000E+000   1.00000000000000             
  0.000000000000000E+000                                                        
   15.8580000000000       0.000000000000000E+000  0.000000000000000E+000        
   1.00000000000000                                                             
    1    1                                                                      
   1.42800000000000        1.00000000000000                                     
          6.00000000    1    4    1    1    1    1                              
C #2   0.000000000000000  -0.000000000000000  -0.568995059313909                
   12    6                                                                      
   8236.00000000000       5.310000000000000E-004 -1.130000000000000E-004        
  0.000000000000000E+000  0.000000000000000E+000  0.000000000000000E+000        
  0.000000000000000E+000                                                        
   1235.00000000000       4.108000000000000E-003 -8.780000000000000E-004        
  0.000000000000000E+000  0.000000000000000E+000  0.000000000000000E+000        
  0.000000000000000E+000                                                        
   280.800000000000       2.108700000000000E-002 -4.540000000000000E-003        
  0.000000000000000E+000  0.000000000000000E+000  0.000000000000000E+000        
  0.000000000000000E+000                                                        
   79.2700000000000       8.185300000000000E-002 -1.813300000000000E-002        
  0.000000000000000E+000  0.000000000000000E+000  0.000000000000000E+000        
  0.000000000000000E+000                                                        
   25.5900000000000       0.234817000000000      -5.576000000000000E-002        
  0.000000000000000E+000  0.000000000000000E+000  0.000000000000000E+000        
  0.000000000000000E+000                                                        
   8.99700000000000       0.434401000000000      -0.126895000000000             
  0.000000000000000E+000  0.000000000000000E+000  0.000000000000000E+000        
  0.000000000000000E+000                                                        
   3.31900000000000       0.346129000000000      -0.170352000000000             
  0.000000000000000E+000  0.000000000000000E+000  0.000000000000000E+000        
  0.000000000000000E+000                                                        
  0.905900000000000       3.937800000000000E-002  0.140382000000000             
   1.00000000000000       0.000000000000000E+000  0.000000000000000E+000        
  0.000000000000000E+000                                                        
  0.364300000000000      -8.983000000000000E-003  0.598684000000000             
  0.000000000000000E+000  0.000000000000000E+000  0.000000000000000E+000        
  0.000000000000000E+000                                                        
  0.128500000000000       2.385000000000000E-003  0.395389000000000             
  0.000000000000000E+000   1.00000000000000       0.000000000000000E+000        
  0.000000000000000E+000                                                        
   4.29200000000000       0.000000000000000E+000  0.000000000000000E+000        
  0.000000000000000E+000  0.000000000000000E+000   1.00000000000000             
  0.000000000000000E+000                                                        
   11.8760000000000       0.000000000000000E+000  0.000000000000000E+000        
  0.000000000000000E+000  0.000000000000000E+000  0.000000000000000E+000        
   1.00000000000000                                                             
    7    5                                                                      
   18.7100000000000       1.403100000000000E-002  0.000000000000000E+000        
  0.000000000000000E+000  0.000000000000000E+000  0.000000000000000E+000        
   4.13300000000000       8.686600000000000E-002  0.000000000000000E+000        
  0.000000000000000E+000  0.000000000000000E+000  0.000000000000000E+000        
   1.20000000000000       0.290216000000000       0.000000000000000E+000        
  0.000000000000000E+000  0.000000000000000E+000  0.000000000000000E+000        
  0.382700000000000       0.501008000000000        1.00000000000000             
  0.000000000000000E+000  0.000000000000000E+000  0.000000000000000E+000        
  0.120900000000000       0.343406000000000       0.000000000000000E+000        
   1.00000000000000       0.000000000000000E+000  0.000000000000000E+000        
   8.77800000000000       0.000000000000000E+000  0.000000000000000E+000        
  0.000000000000000E+000   1.00000000000000       0.000000000000000E+000        
   33.1900000000000       0.000000000000000E+000  0.000000000000000E+000        
  0.000000000000000E+000  0.000000000000000E+000   1.00000000000000             
    3    3                                                                      
   1.09700000000000        1.00000000000000       0.000000000000000E+000        
  0.000000000000000E+000                                                        
  0.318000000000000       0.000000000000000E+000   1.00000000000000             
  0.000000000000000E+000                                                        
   14.8390000000000       0.000000000000000E+000  0.000000000000000E+000        
   1.00000000000000                                                             
    1    1                                                                      
  0.761000000000000        1.00000000000000                                     
          6.00000000    1    4    1    1    1    1                              
C #3   1.488198810290741  -0.000000000000000   1.778641977476152                
   12    6                                                                      
   8236.00000000000       5.310000000000000E-004 -1.130000000000000E-004        
  0.000000000000000E+000  0.000000000000000E+000  0.000000000000000E+000        
  0.000000000000000E+000                                                        
   1235.00000000000       4.108000000000000E-003 -8.780000000000000E-004        
  0.000000000000000E+000  0.000000000000000E+000  0.000000000000000E+000        
  0.000000000000000E+000                                                        
   280.800000000000       2.108700000000000E-002 -4.540000000000000E-003        
  0.000000000000000E+000  0.000000000000000E+000  0.000000000000000E+000        
  0.000000000000000E+000                                                        
   79.2700000000000       8.185300000000000E-002 -1.813300000000000E-002        
  0.000000000000000E+000  0.000000000000000E+000  0.000000000000000E+000        
  0.000000000000000E+000                                                        
   25.5900000000000       0.234817000000000      -5.576000000000000E-002        
  0.000000000000000E+000  0.000000000000000E+000  0.000000000000000E+000        
  0.000000000000000E+000                                                        
   8.99700000000000       0.434401000000000      -0.126895000000000             
  0.000000000000000E+000  0.000000000000000E+000  0.000000000000000E+000        
  0.000000000000000E+000                                                        
   3.31900000000000       0.346129000000000      -0.170352000000000             
  0.000000000000000E+000  0.000000000000000E+000  0.000000000000000E+000        
  0.000000000000000E+000                                                        
  0.905900000000000       3.937800000000000E-002  0.140382000000000             
   1.00000000000000       0.000000000000000E+000  0.000000000000000E+000        
  0.000000000000000E+000                                                        
  0.364300000000000      -8.983000000000000E-003  0.598684000000000             
  0.000000000000000E+000  0.000000000000000E+000  0.000000000000000E+000        
  0.000000000000000E+000                                                        
  0.128500000000000       2.385000000000000E-003  0.395389000000000             
  0.000000000000000E+000   1.00000000000000       0.000000000000000E+000        
  0.000000000000000E+000                                                        
   4.29200000000000       0.000000000000000E+000  0.000000000000000E+000        
  0.000000000000000E+000  0.000000000000000E+000   1.00000000000000             
  0.000000000000000E+000                                                        
   11.8760000000000       0.000000000000000E+000  0.000000000000000E+000        
  0.000000000000000E+000  0.000000000000000E+000  0.000000000000000E+000        
   1.00000000000000                                                             
    7    5                                                                      
   18.7100000000000       1.403100000000000E-002  0.000000000000000E+000        
  0.000000000000000E+000  0.000000000000000E+000  0.000000000000000E+000        
   4.13300000000000       8.686600000000000E-002  0.000000000000000E+000        
  0.000000000000000E+000  0.000000000000000E+000  0.000000000000000E+000        
   1.20000000000000       0.290216000000000       0.000000000000000E+000        
  0.000000000000000E+000  0.000000000000000E+000  0.000000000000000E+000        
  0.382700000000000       0.501008000000000        1.00000000000000             
  0.000000000000000E+000  0.000000000000000E+000  0.000000000000000E+000        
  0.120900000000000       0.343406000000000       0.000000000000000E+000        
   1.00000000000000       0.000000000000000E+000  0.000000000000000E+000        
   8.77800000000000       0.000000000000000E+000  0.000000000000000E+000        
  0.000000000000000E+000   1.00000000000000       0.000000000000000E+000        
   33.1900000000000       0.000000000000000E+000  0.000000000000000E+000        
  0.000000000000000E+000  0.000000000000000E+000   1.00000000000000             
    3    3                                                                      
   1.09700000000000        1.00000000000000       0.000000000000000E+000        
  0.000000000000000E+000                                                        
  0.318000000000000       0.000000000000000E+000   1.00000000000000             
  0.000000000000000E+000                                                        
   14.8390000000000       0.000000000000000E+000  0.000000000000000E+000        
   1.00000000000000                                                             
    1    1                                                                      
  0.761000000000000        1.00000000000000                                     
          1.00000000    1    3    1    1    1                                   
H #4   2.420518792416607   1.728147373461864   2.347427859367891                
    5    3                                                                      
   33.8700000000000       6.068000000000000E-003  0.000000000000000E+000        
  0.000000000000000E+000                                                        
   5.09500000000000       4.530800000000000E-002  0.000000000000000E+000        
  0.000000000000000E+000                                                        
   1.15900000000000       0.202822000000000       0.000000000000000E+000        
  0.000000000000000E+000                                                        
  0.325800000000000       0.503903000000000        1.00000000000000             
  0.000000000000000E+000                                                        
  0.102700000000000       0.383421000000000       0.000000000000000E+000        
   1.00000000000000                                                             
    2    2                                                                      
   1.40700000000000        1.00000000000000       0.000000000000000E+000        
  0.388000000000000       0.000000000000000E+000   1.00000000000000             
    1    1                                                                      
   1.05700000000000        1.00000000000000                                     
FINISH                                                                          
 
********************************************************************************
 ONE- AND TWO-ELECTRON INTEGRALS OVER SYMMETRY-ADAPTED AOS ARE CALCULATED.

  SPHERICAL HARMONICS ARE USED.
  
  INTEGRALS LESS THAN  0.10E-13 ARE NEGLECTED.

  NUCLEAR REPULSION ENERGY :  108.7557948345 A.U.
  @MOLECU-I, ONE ELECTRON INTEGRALS (CPU/WALL):        0.09/       0.09 SECONDS.
  @TWOEL-I,    7213051 INTEGRALS OF SYMMETRY TYPE  I I I I
  @TWOEL-I,   28668017 INTEGRALS OF SYMMETRY TYPE  I J I J
  @TWOEL-I,   15083370 INTEGRALS OF SYMMETRY TYPE  I I J J
  @TWOEL-I,   22818994 INTEGRALS OF SYMMETRY TYPE  I J K L
  @TWOEL-I, TOTAL NUMBER OF 2-E INTEGRALS   73783432.
  @MOLECU-I, TWO ELECTRON INTEGRALS (CPU/WALL):      155.51/       5.31 SECONDS.
 @CHECKOUT-I, Total execution time (CPU/WALL):       155.68/       5.48 seconds.

Running with 32 threads/proc

--executable xvmol finished with status     0 in       12.66 seconds (walltime).
 --invoking executable--
/home/besselman/CFOUR_18/cfour18/bin/xvmol2ja
 @GETMEM-I,  Allocated  152587 MB of main memory.
 @CHECKOUT-I, Total execution time (CPU/WALL):         1.86/       0.62 seconds.
--executable xvmol2ja finished with status     0 in        0.68 seconds (walltime).
  a 
 --invoking executable--
/home/besselman/CFOUR_18/cfour18/bin/xvdint
 @GETMEM-I,  Allocated  152587 MB of main memory.
 One- and two-electron integral derivatives are calculated
 for RHF-CC/MBPT gradients and dipole moments.
 Spherical gaussians are used.
 Evaluated one-electron integrals:   dipole integrals
  keyword missing for gradient integrals in sfree
  pVp integrals for spin-free DHF
  derivative pVp integrals for spin-free DHF
 Evaluation of 1e integral derivatives required   74.01 seconds.
 Evaluation of 2e integral derivatives required    0.00 seconds.


 @CHECKOUT-I, Total execution time (CPU/WALL):        74.06/      64.79 seconds.
--executable xvdint finished with status     0 in       68.65 seconds (walltime).
 --invoking executable--
/home/besselman/CFOUR_18/cfour18/bin/xvpropx2c
 @GETMEM-I,  Allocated  152587 MB of main memory.
 generating sfx2c-1e hamiltonian integrals
  @dintfm0 gonna call get1esf3
  @dintfm0 finished get1esf3
  @dintfm0 gonna call get1esf2
  @dintfm0 finished get1esf2
  @dintfm0 gonna call dovrlpsf2
  @dintfm0 finished dovrlpsf2
  @dintfm0 calling strmat
   @strmat calling expnd2
   @strmat calling xgemm (1)
   @strmat calling xgemm (2)
   @strmat calling squez2
   @strmat calling dscal
   @strmat calling daxpy
   @strmat calling expnd2 (2)
   @strmat calling msqrinv
    @msqrinv calling eig
    @msqrinv finished eig
    @msqrinv calling mxm
   @strmat calling expnd2 (3)
   @strmat calling xgemm (3)
   @strmat calling xgemm (4)
   @strmat calling msqrinv (2)
    @msqrinv calling eig
    @msqrinv finished eig
    @msqrinv calling mxm
   @strmat calling xgemm (5)
   @strmat calling minv
   @strmat calling expnd2
   @strmat calling xgemm (1)
   @strmat calling xgemm (2)
   @strmat calling squez2
   @strmat calling dscal
   @strmat calling daxpy
   @strmat calling expnd2 (2)
   @strmat calling msqrinv
    @msqrinv calling eig
    @msqrinv finished eig
    @msqrinv calling mxm
   @strmat calling expnd2 (3)
   @strmat calling xgemm (3)
   @strmat calling xgemm (4)
   @strmat calling msqrinv (2)
    @msqrinv calling eig
    @msqrinv finished eig
    @msqrinv calling mxm
   @strmat calling xgemm (5)
   @strmat calling minv
   @strmat calling expnd2
   @strmat calling xgemm (1)
   @strmat calling xgemm (2)
   @strmat calling squez2
   @strmat calling dscal
   @strmat calling daxpy
   @strmat calling expnd2 (2)
   @strmat calling msqrinv
    @msqrinv calling eig
    @msqrinv finished eig
    @msqrinv calling mxm
   @strmat calling expnd2 (3)
   @strmat calling xgemm (3)
   @strmat calling xgemm (4)
   @strmat calling msqrinv (2)
    @msqrinv calling eig
    @msqrinv finished eig
    @msqrinv calling mxm
   @strmat calling xgemm (5)
   @strmat calling minv
   @strmat calling expnd2
   @strmat calling xgemm (1)
   @strmat calling xgemm (2)
   @strmat calling squez2
   @strmat calling dscal
   @strmat calling daxpy
   @strmat calling expnd2 (2)
   @strmat calling msqrinv
    @msqrinv calling eig
    @msqrinv finished eig
    @msqrinv calling mxm
   @strmat calling expnd2 (3)
   @strmat calling xgemm (3)
   @strmat calling xgemm (4)
   @strmat calling msqrinv (2)
    @msqrinv calling eig
    @msqrinv finished eig
    @msqrinv calling mxm
   @strmat calling xgemm (5)
   @strmat calling minv
  @dintfm0 finished strmat
  @dintfm0 calling hcorefw
  @dintfm0 finished hcorefw
 end generating sfx2c-1e hamiltonian integrals
   @strmat calling expnd2
   @strmat calling xgemm (1)
   @strmat calling xgemm (2)
   @strmat calling squez2
   @strmat calling dscal
   @strmat calling daxpy
   @strmat calling expnd2 (2)
   @strmat calling msqrinv
    @msqrinv calling eig
    @msqrinv finished eig
    @msqrinv calling mxm
   @strmat calling expnd2 (3)
   @strmat calling xgemm (3)
   @strmat calling xgemm (4)
   @strmat calling msqrinv (2)
    @msqrinv calling eig
    @msqrinv finished eig
    @msqrinv calling mxm
   @strmat calling xgemm (5)
   @strmat calling minv
   @strmat calling expnd2
   @strmat calling xgemm (1)
   @strmat calling xgemm (2)
   @strmat calling squez2
   @strmat calling dscal
   @strmat calling daxpy
   @strmat calling expnd2 (2)
   @strmat calling msqrinv
    @msqrinv calling eig
    @msqrinv finished eig
    @msqrinv calling mxm
   @strmat calling expnd2 (3)
   @strmat calling xgemm (3)
   @strmat calling xgemm (4)
   @strmat calling msqrinv (2)
    @msqrinv calling eig
    @msqrinv finished eig
    @msqrinv calling mxm
   @strmat calling xgemm (5)
   @strmat calling minv
   @strmat calling expnd2
   @strmat calling xgemm (1)
   @strmat calling xgemm (2)
   @strmat calling squez2
   @strmat calling dscal
   @strmat calling daxpy
   @strmat calling expnd2 (2)
   @strmat calling msqrinv
    @msqrinv calling eig
    @msqrinv finished eig
    @msqrinv calling mxm
   @strmat calling expnd2 (3)
   @strmat calling xgemm (3)
   @strmat calling xgemm (4)
   @strmat calling msqrinv (2)
    @msqrinv calling eig
    @msqrinv finished eig
    @msqrinv calling mxm
   @strmat calling xgemm (5)
   @strmat calling minv
   @strmat calling expnd2
   @strmat calling xgemm (1)
   @strmat calling xgemm (2)
   @strmat calling squez2
   @strmat calling dscal
   @strmat calling daxpy
   @strmat calling expnd2 (2)
   @strmat calling msqrinv
    @msqrinv calling eig
    @msqrinv finished eig
    @msqrinv calling mxm
   @strmat calling expnd2 (3)
   @strmat calling xgemm (3)
   @strmat calling xgemm (4)
   @strmat calling msqrinv (2)
    @msqrinv calling eig
    @msqrinv finished eig
    @msqrinv calling mxm
   @strmat calling xgemm (5)
   @strmat calling minv
    @msqrinv calling eig
    @msqrinv finished eig
    @msqrinv calling mxm
    @msqrinv calling eig
    @msqrinv finished eig
    @msqrinv calling mxm
    @msqrinv calling eig
    @msqrinv finished eig
    @msqrinv calling mxm
    @msqrinv calling eig
    @msqrinv finished eig
    @msqrinv calling mxm
    @msqrinv calling eig
    @msqrinv finished eig
    @msqrinv calling mxm
    @msqrinv calling eig
    @msqrinv finished eig
    @msqrinv calling mxm
    @msqrinv calling eig
    @msqrinv finished eig
    @msqrinv calling mxm
    @msqrinv calling eig
    @msqrinv finished eig
    @msqrinv calling mxm
    @msqrinv calling eig
    @msqrinv finished eig
    @msqrinv calling mxm
 generating sfx2c-1e gradient integrals
   @strmat calling expnd2
   @strmat calling xgemm (1)
   @strmat calling xgemm (2)
   @strmat calling squez2
   @strmat calling dscal
   @strmat calling daxpy
   @strmat calling expnd2 (2)
   @strmat calling msqrinv
    @msqrinv calling eig
    @msqrinv finished eig
    @msqrinv calling mxm
   @strmat calling expnd2 (3)
   @strmat calling xgemm (3)
   @strmat calling xgemm (4)
   @strmat calling msqrinv (2)
    @msqrinv calling eig
    @msqrinv finished eig
    @msqrinv calling mxm
   @strmat calling xgemm (5)
   @strmat calling minv
   @strmat calling expnd2
   @strmat calling xgemm (1)
   @strmat calling xgemm (2)
   @strmat calling squez2
   @strmat calling dscal
   @strmat calling daxpy
   @strmat calling expnd2 (2)
   @strmat calling msqrinv
    @msqrinv calling eig
    @msqrinv finished eig
    @msqrinv calling mxm
   @strmat calling expnd2 (3)
   @strmat calling xgemm (3)
   @strmat calling xgemm (4)
   @strmat calling msqrinv (2)
    @msqrinv calling eig
    @msqrinv finished eig
    @msqrinv calling mxm
   @strmat calling xgemm (5)
   @strmat calling minv
   @strmat calling expnd2
   @strmat calling xgemm (1)
   @strmat calling xgemm (2)
   @strmat calling squez2
   @strmat calling dscal
   @strmat calling daxpy
   @strmat calling expnd2 (2)
   @strmat calling msqrinv
    @msqrinv calling eig
    @msqrinv finished eig
    @msqrinv calling mxm
   @strmat calling expnd2 (3)
   @strmat calling xgemm (3)
   @strmat calling xgemm (4)
   @strmat calling msqrinv (2)
    @msqrinv calling eig
    @msqrinv finished eig
    @msqrinv calling mxm
   @strmat calling xgemm (5)
   @strmat calling minv
   @strmat calling expnd2
   @strmat calling xgemm (1)
   @strmat calling xgemm (2)
   @strmat calling squez2
   @strmat calling dscal
   @strmat calling daxpy
   @strmat calling expnd2 (2)
   @strmat calling msqrinv
    @msqrinv calling eig
    @msqrinv finished eig
    @msqrinv calling mxm
   @strmat calling expnd2 (3)
   @strmat calling xgemm (3)
   @strmat calling xgemm (4)
   @strmat calling msqrinv (2)
    @msqrinv calling eig
    @msqrinv finished eig
    @msqrinv calling mxm
   @strmat calling xgemm (5)
   @strmat calling minv
    @msqrinv calling eig
    @msqrinv finished eig
    @msqrinv calling mxm
    @msqrinv calling eig
    @msqrinv finished eig
    @msqrinv calling mxm
    @msqrinv calling eig
    @msqrinv finished eig
    @msqrinv calling mxm
    @msqrinv calling eig
    @msqrinv finished eig
    @msqrinv calling mxm
    @msqrinv calling eig
    @msqrinv finished eig
    @msqrinv calling mxm
    @msqrinv calling eig
    @msqrinv finished eig
    @msqrinv calling mxm
    @msqrinv calling eig
    @msqrinv finished eig
    @msqrinv calling mxm
    @msqrinv calling eig
    @msqrinv finished eig
    @msqrinv calling mxm
    @msqrinv calling eig
    @msqrinv finished eig
    @msqrinv calling mxm
    @msqrinv calling eig
    @msqrinv finished eig
    @msqrinv calling mxm
    @msqrinv calling eig
    @msqrinv finished eig
    @msqrinv calling mxm
    @msqrinv calling eig
    @msqrinv finished eig
    @msqrinv calling mxm
    @msqrinv calling eig
    @msqrinv finished eig
    @msqrinv calling mxm
    @msqrinv calling eig
    @msqrinv finished eig
    @msqrinv calling mxm
    @msqrinv calling eig
    @msqrinv finished eig
    @msqrinv calling mxm
    @msqrinv calling eig
    @msqrinv finished eig
    @msqrinv calling mxm
    @msqrinv calling eig
    @msqrinv finished eig
    @msqrinv calling mxm
    @msqrinv calling eig
    @msqrinv finished eig
    @msqrinv calling mxm
    @msqrinv calling eig
    @msqrinv finished eig
    @msqrinv calling mxm
    @msqrinv calling eig
    @msqrinv finished eig
    @msqrinv calling mxm
    @msqrinv calling eig
    @msqrinv finished eig
    @msqrinv calling mxm
    @msqrinv calling eig
    @msqrinv finished eig
    @msqrinv calling mxm
    @msqrinv calling eig
    @msqrinv finished eig
    @msqrinv calling mxm
    @msqrinv calling eig
    @msqrinv finished eig
    @msqrinv calling mxm
    @msqrinv calling eig
    @msqrinv finished eig
    @msqrinv calling mxm
    @msqrinv calling eig
    @msqrinv finished eig
    @msqrinv calling mxm
    @msqrinv calling eig
    @msqrinv finished eig
    @msqrinv calling mxm
    @msqrinv calling eig
    @msqrinv finished eig
    @msqrinv calling mxm
    @msqrinv calling eig
    @msqrinv finished eig
    @msqrinv calling mxm
    @msqrinv calling eig
    @msqrinv finished eig
    @msqrinv calling mxm
    @msqrinv calling eig
    @msqrinv finished eig
    @msqrinv calling mxm
    @msqrinv calling eig
    @msqrinv finished eig
    @msqrinv calling mxm
    @msqrinv calling eig
    @msqrinv finished eig
    @msqrinv calling mxm
    @msqrinv calling eig
    @msqrinv finished eig
    @msqrinv calling mxm
    @msqrinv calling eig
    @msqrinv finished eig
    @msqrinv calling mxm
    @msqrinv calling eig
    @msqrinv finished eig
    @msqrinv calling mxm
    @msqrinv calling eig
    @msqrinv finished eig
    @msqrinv calling mxm
    @msqrinv calling eig
    @msqrinv finished eig
    @msqrinv calling mxm
    @msqrinv calling eig
    @msqrinv finished eig
    @msqrinv calling mxm
    @msqrinv calling eig
    @msqrinv finished eig
    @msqrinv calling mxm
    @msqrinv calling eig
    @msqrinv finished eig
    @msqrinv calling mxm
    @msqrinv calling eig
    @msqrinv finished eig
    @msqrinv calling mxm
    @msqrinv calling eig
    @msqrinv finished eig
    @msqrinv calling mxm
    @msqrinv calling eig
    @msqrinv finished eig
    @msqrinv calling mxm
    @msqrinv calling eig
    @msqrinv finished eig
    @msqrinv calling mxm
    @msqrinv calling eig
    @msqrinv finished eig
    @msqrinv calling mxm
    @msqrinv calling eig
    @msqrinv finished eig
    @msqrinv calling mxm
    @msqrinv calling eig
    @msqrinv finished eig
    @msqrinv calling mxm
    @msqrinv calling eig
    @msqrinv finished eig
    @msqrinv calling mxm
    @msqrinv calling eig
    @msqrinv finished eig
    @msqrinv calling mxm
    @msqrinv calling eig
    @msqrinv finished eig
    @msqrinv calling mxm
    @msqrinv calling eig
    @msqrinv finished eig
    @msqrinv calling mxm
    @msqrinv calling eig
    @msqrinv finished eig
    @msqrinv calling mxm
    @msqrinv calling eig
    @msqrinv finished eig
    @msqrinv calling mxm
    @msqrinv calling eig
    @msqrinv finished eig
    @msqrinv calling mxm
    @msqrinv calling eig
    @msqrinv finished eig
    @msqrinv calling mxm
    @msqrinv calling eig
    @msqrinv finished eig
    @msqrinv calling mxm
    @msqrinv calling eig
    @msqrinv finished eig
    @msqrinv calling mxm
    @msqrinv calling eig
    @msqrinv finished eig
    @msqrinv calling mxm
    @msqrinv calling eig
    @msqrinv finished eig
    @msqrinv calling mxm
    @msqrinv calling eig
    @msqrinv finished eig
    @msqrinv calling mxm
    @msqrinv calling eig
    @msqrinv finished eig
    @msqrinv calling mxm
    @msqrinv calling eig
    @msqrinv finished eig
    @msqrinv calling mxm
    @msqrinv calling eig
    @msqrinv finished eig
    @msqrinv calling mxm
    @msqrinv calling eig
    @msqrinv finished eig
    @msqrinv calling mxm
    @msqrinv calling eig
    @msqrinv finished eig
    @msqrinv calling mxm
    @msqrinv calling eig
    @msqrinv finished eig
    @msqrinv calling mxm
    @msqrinv calling eig
    @msqrinv finished eig
    @msqrinv calling mxm
    @msqrinv calling eig
    @msqrinv finished eig
    @msqrinv calling mxm
    @msqrinv calling eig
    @msqrinv finished eig
    @msqrinv calling mxm
    @msqrinv calling eig
    @msqrinv finished eig
    @msqrinv calling mxm
    @msqrinv calling eig
    @msqrinv finished eig
    @msqrinv calling mxm
    @msqrinv calling eig
    @msqrinv finished eig
    @msqrinv calling mxm
    @msqrinv calling eig
    @msqrinv finished eig
    @msqrinv calling mxm
    @msqrinv calling eig
    @msqrinv finished eig
    @msqrinv calling mxm
    @msqrinv calling eig
    @msqrinv finished eig
    @msqrinv calling mxm
    @msqrinv calling eig
    @msqrinv finished eig
    @msqrinv calling mxm
    @msqrinv calling eig
    @msqrinv finished eig
    @msqrinv calling mxm
    @msqrinv calling eig
    @msqrinv finished eig
    @msqrinv calling mxm
    @msqrinv calling eig
    @msqrinv finished eig
    @msqrinv calling mxm
    @msqrinv calling eig
    @msqrinv finished eig
    @msqrinv calling mxm
    @msqrinv calling eig
    @msqrinv finished eig
    @msqrinv calling mxm
    @msqrinv calling eig
    @msqrinv finished eig
    @msqrinv calling mxm
    @msqrinv calling eig
    @msqrinv finished eig
    @msqrinv calling mxm
    @msqrinv calling eig
    @msqrinv finished eig
    @msqrinv calling mxm
    @msqrinv calling eig
    @msqrinv finished eig
    @msqrinv calling mxm
    @msqrinv calling eig
    @msqrinv finished eig
    @msqrinv calling mxm
    @msqrinv calling eig
    @msqrinv finished eig
    @msqrinv calling mxm
    @msqrinv calling eig
    @msqrinv finished eig
    @msqrinv calling mxm
    @msqrinv calling eig
    @msqrinv finished eig
    @msqrinv calling mxm
    @msqrinv calling eig
    @msqrinv finished eig
    @msqrinv calling mxm
    @msqrinv calling eig
    @msqrinv finished eig
    @msqrinv calling mxm
    @msqrinv calling eig
    @msqrinv finished eig
    @msqrinv calling mxm
    @msqrinv calling eig
    @msqrinv finished eig
    @msqrinv calling mxm
    @msqrinv calling eig
    @msqrinv finished eig
    @msqrinv calling mxm
    @msqrinv calling eig
    @msqrinv finished eig
    @msqrinv calling mxm
    @msqrinv calling eig
    @msqrinv finished eig
    @msqrinv calling mxm
    @msqrinv calling eig
    @msqrinv finished eig
    @msqrinv calling mxm
    @msqrinv calling eig
    @msqrinv finished eig
    @msqrinv calling mxm
    @msqrinv calling eig
    @msqrinv finished eig
    @msqrinv calling mxm
    @msqrinv calling eig
    @msqrinv finished eig
    @msqrinv calling mxm
    @msqrinv calling eig
    @msqrinv finished eig
    @msqrinv calling mxm
    @msqrinv calling eig
    @msqrinv finished eig
    @msqrinv calling mxm
    @msqrinv calling eig
    @msqrinv finished eig
    @msqrinv calling mxm
    @msqrinv calling eig
    @msqrinv finished eig
    @msqrinv calling mxm
    @msqrinv calling eig
    @msqrinv finished eig
    @msqrinv calling mxm
    @msqrinv calling eig
    @msqrinv finished eig
    @msqrinv calling mxm
    @msqrinv calling eig
    @msqrinv finished eig
    @msqrinv calling mxm
    @msqrinv calling eig
    @msqrinv finished eig
    @msqrinv calling mxm
    @msqrinv calling eig
    @msqrinv finished eig
    @msqrinv calling mxm
    @msqrinv calling eig
    @msqrinv finished eig
    @msqrinv calling mxm
    @msqrinv calling eig
    @msqrinv finished eig
    @msqrinv calling mxm
    @msqrinv calling eig
    @msqrinv finished eig
    @msqrinv calling mxm
    @msqrinv calling eig
    @msqrinv finished eig
    @msqrinv calling mxm
    @msqrinv calling eig
    @msqrinv finished eig
    @msqrinv calling mxm
    @msqrinv calling eig
    @msqrinv finished eig
    @msqrinv calling mxm
    @msqrinv calling eig
    @msqrinv finished eig
    @msqrinv calling mxm
    @msqrinv calling eig
    @msqrinv finished eig
    @msqrinv calling mxm
    @msqrinv calling eig
    @msqrinv finished eig
    @msqrinv calling mxm
    @msqrinv calling eig
    @msqrinv finished eig
    @msqrinv calling mxm
    @msqrinv calling eig
    @msqrinv finished eig
    @msqrinv calling mxm
    @msqrinv calling eig
    @msqrinv finished eig
    @msqrinv calling mxm
    @msqrinv calling eig
    @msqrinv finished eig
    @msqrinv calling mxm
    @msqrinv calling eig
    @msqrinv finished eig
    @msqrinv calling mxm
    @msqrinv calling eig
    @msqrinv finished eig
    @msqrinv calling mxm
    @msqrinv calling eig
    @msqrinv finished eig
    @msqrinv calling mxm
    @msqrinv calling eig
    @msqrinv finished eig
    @msqrinv calling mxm
    @msqrinv calling eig
    @msqrinv finished eig
    @msqrinv calling mxm
    @msqrinv calling eig
    @msqrinv finished eig
    @msqrinv calling mxm
    @msqrinv calling eig
    @msqrinv finished eig
    @msqrinv calling mxm
    @msqrinv calling eig
    @msqrinv finished eig
    @msqrinv calling mxm
    @msqrinv calling eig
    @msqrinv finished eig
    @msqrinv calling mxm
    @msqrinv calling eig
    @msqrinv finished eig
    @msqrinv calling mxm
    @msqrinv calling eig
    @msqrinv finished eig
    @msqrinv calling mxm
    @msqrinv calling eig
    @msqrinv finished eig
    @msqrinv calling mxm
    @msqrinv calling eig
    @msqrinv finished eig
    @msqrinv calling mxm
    @msqrinv calling eig
    @msqrinv finished eig
    @msqrinv calling mxm
    @msqrinv calling eig
    @msqrinv finished eig
    @msqrinv calling mxm
    @msqrinv calling eig
    @msqrinv finished eig
    @msqrinv calling mxm
    @msqrinv calling eig
    @msqrinv finished eig
    @msqrinv calling mxm
    @msqrinv calling eig
    @msqrinv finished eig
    @msqrinv calling mxm
    @msqrinv calling eig
    @msqrinv finished eig
    @msqrinv calling mxm
    @msqrinv calling eig
    @msqrinv finished eig
    @msqrinv calling mxm
    @msqrinv calling eig
    @msqrinv finished eig
    @msqrinv calling mxm
    @msqrinv calling eig
    @msqrinv finished eig
    @msqrinv calling mxm
    @msqrinv calling eig
    @msqrinv finished eig
    @msqrinv calling mxm
    @msqrinv calling eig
    @msqrinv finished eig
    @msqrinv calling mxm
    @msqrinv calling eig
    @msqrinv finished eig
    @msqrinv calling mxm
    @msqrinv calling eig
    @msqrinv finished eig
    @msqrinv calling mxm
    @msqrinv calling eig
    @msqrinv finished eig
    @msqrinv calling mxm
    @msqrinv calling eig
    @msqrinv finished eig
    @msqrinv calling mxm
    @msqrinv calling eig
    @msqrinv finished eig
    @msqrinv calling mxm
    @msqrinv calling eig
    @msqrinv finished eig
    @msqrinv calling mxm
    @msqrinv calling eig
    @msqrinv finished eig
    @msqrinv calling mxm
    @msqrinv calling eig
    @msqrinv finished eig
    @msqrinv calling mxm
    @msqrinv calling eig
    @msqrinv finished eig
    @msqrinv calling mxm
    @msqrinv calling eig
    @msqrinv finished eig
    @msqrinv calling mxm
    @msqrinv calling eig
    @msqrinv finished eig
    @msqrinv calling mxm
    @msqrinv calling eig
    @msqrinv finished eig
    @msqrinv calling mxm
    @msqrinv calling eig
    @msqrinv finished eig
    @msqrinv calling mxm
    @msqrinv calling eig
    @msqrinv finished eig
    @msqrinv calling mxm
    @msqrinv calling eig
    @msqrinv finished eig
    @msqrinv calling mxm
    @msqrinv calling eig
    @msqrinv finished eig
    @msqrinv calling mxm
    @msqrinv calling eig
    @msqrinv finished eig
    @msqrinv calling mxm
    @msqrinv calling eig
    @msqrinv finished eig
    @msqrinv calling mxm
    @msqrinv calling eig
    @msqrinv finished eig
    @msqrinv calling mxm
    @msqrinv calling eig
    @msqrinv finished eig
    @msqrinv calling mxm
    @msqrinv calling eig
    @msqrinv finished eig
    @msqrinv calling mxm
 end generating sfx2c-1e gradient integrals
 generating sfx2c-1e derivative integrals wrt B
   @strmat calling expnd2
   @strmat calling xgemm (1)
   @strmat calling xgemm (2)
   @strmat calling squez2
   @strmat calling dscal
   @strmat calling daxpy
   @strmat calling expnd2 (2)
   @strmat calling msqrinv
    @msqrinv calling eig
    @msqrinv finished eig
    @msqrinv calling mxm
   @strmat calling expnd2 (3)
   @strmat calling xgemm (3)
   @strmat calling xgemm (4)
   @strmat calling msqrinv (2)
    @msqrinv calling eig
    @msqrinv finished eig
    @msqrinv calling mxm
   @strmat calling xgemm (5)
   @strmat calling minv
   @strmat calling expnd2
   @strmat calling xgemm (1)
   @strmat calling xgemm (2)
   @strmat calling squez2
   @strmat calling dscal
   @strmat calling daxpy
   @strmat calling expnd2 (2)
   @strmat calling msqrinv
    @msqrinv calling eig
    @msqrinv finished eig
    @msqrinv calling mxm
   @strmat calling expnd2 (3)
   @strmat calling xgemm (3)
   @strmat calling xgemm (4)
   @strmat calling msqrinv (2)
    @msqrinv calling eig
    @msqrinv finished eig
    @msqrinv calling mxm
   @strmat calling xgemm (5)
   @strmat calling minv
   @strmat calling expnd2
   @strmat calling xgemm (1)
   @strmat calling xgemm (2)
   @strmat calling squez2
   @strmat calling dscal
   @strmat calling daxpy
   @strmat calling expnd2 (2)
   @strmat calling msqrinv
    @msqrinv calling eig
    @msqrinv finished eig
    @msqrinv calling mxm
   @strmat calling expnd2 (3)
   @strmat calling xgemm (3)
   @strmat calling xgemm (4)
   @strmat calling msqrinv (2)
    @msqrinv calling eig
    @msqrinv finished eig
    @msqrinv calling mxm
   @strmat calling xgemm (5)
   @strmat calling minv
   @strmat calling expnd2
   @strmat calling xgemm (1)
   @strmat calling xgemm (2)
   @strmat calling squez2
   @strmat calling dscal
   @strmat calling daxpy
   @strmat calling expnd2 (2)
   @strmat calling msqrinv
    @msqrinv calling eig
    @msqrinv finished eig
    @msqrinv calling mxm
   @strmat calling expnd2 (3)
   @strmat calling xgemm (3)
   @strmat calling xgemm (4)
   @strmat calling msqrinv (2)
    @msqrinv calling eig
    @msqrinv finished eig
    @msqrinv calling mxm
   @strmat calling xgemm (5)
   @strmat calling minv
 end generating sfx2c-1e derivative integrals wrt B
 generating sfx2c-1e derivative integrals wrt mu
   @strmat calling expnd2
   @strmat calling xgemm (1)
   @strmat calling xgemm (2)
   @strmat calling squez2
   @strmat calling dscal
   @strmat calling daxpy
   @strmat calling expnd2 (2)
   @strmat calling msqrinv
    @msqrinv calling eig
    @msqrinv finished eig
    @msqrinv calling mxm
   @strmat calling expnd2 (3)
   @strmat calling xgemm (3)
   @strmat calling xgemm (4)
   @strmat calling msqrinv (2)
    @msqrinv calling eig
    @msqrinv finished eig
    @msqrinv calling mxm
   @strmat calling xgemm (5)
   @strmat calling minv
   @strmat calling expnd2
   @strmat calling xgemm (1)
   @strmat calling xgemm (2)
   @strmat calling squez2
   @strmat calling dscal
   @strmat calling daxpy
   @strmat calling expnd2 (2)
   @strmat calling msqrinv
    @msqrinv calling eig
    @msqrinv finished eig
    @msqrinv calling mxm
   @strmat calling expnd2 (3)
   @strmat calling xgemm (3)
   @strmat calling xgemm (4)
   @strmat calling msqrinv (2)
    @msqrinv calling eig
    @msqrinv finished eig
    @msqrinv calling mxm
   @strmat calling xgemm (5)
   @strmat calling minv
   @strmat calling expnd2
   @strmat calling xgemm (1)
   @strmat calling xgemm (2)
   @strmat calling squez2
   @strmat calling dscal
   @strmat calling daxpy
   @strmat calling expnd2 (2)
   @strmat calling msqrinv
    @msqrinv calling eig
    @msqrinv finished eig
    @msqrinv calling mxm
   @strmat calling expnd2 (3)
   @strmat calling xgemm (3)
   @strmat calling xgemm (4)
   @strmat calling msqrinv (2)
    @msqrinv calling eig
    @msqrinv finished eig
    @msqrinv calling mxm
   @strmat calling xgemm (5)
   @strmat calling minv
   @strmat calling expnd2
   @strmat calling xgemm (1)
   @strmat calling xgemm (2)
   @strmat calling squez2
   @strmat calling dscal
   @strmat calling daxpy
   @strmat calling expnd2 (2)
   @strmat calling msqrinv
    @msqrinv calling eig
    @msqrinv finished eig
    @msqrinv calling mxm
   @strmat calling expnd2 (3)
   @strmat calling xgemm (3)
   @strmat calling xgemm (4)
   @strmat calling msqrinv (2)
    @msqrinv calling eig
    @msqrinv finished eig
    @msqrinv calling mxm
   @strmat calling xgemm (5)
   @strmat calling minv
 NT                     1 NP01_1_1    NN_1_1      
 NT                     2 NP01_1_2    NN_1_2      
 NT                     3 NP01_1_3    NN_1_3      
 NT                     4 NP01_1_4    NN_1_4      
 NT                     5 NP01_1_5    NN_1_5      
 NT                     6 NP01_1_6    NN_1_6      
 NT                     7 NP01_1_7    NN_1_7      
 NT                     8 NP01_2_1    NN_2_1      
 NT                     9 NP01_2_2    NN_2_2      
 NT                    10 NP01_2_3    NN_2_3      
 NT                    11 NP01_2_4    NN_2_4      
 NT                    12 NP01_2_5    NN_2_5      
 NT                    13 NP01_2_6    NN_2_6      
 NT                    14 NP01_2_7    NN_2_7      
 NT                    15 NP01_3_1    NN_3_1      
 NT                    16 NP01_3_2    NN_3_2      
 NT                    17 NP01_3_3    NN_3_3      
 NT                    18 NP01_3_4    NN_3_4      
 NT                    19 NP01_3_5    NN_3_5      
 NT                    20 NP01_3_6    NN_3_6      
 NT                    21 NP01_4_1    NN_4_1      
 NT                    22 NP01_4_2    NN_4_2      
 NT                    23 NP01_4_3    NN_4_3      
 NT                    24 NP01_4_4    NN_4_4      
 end generating sfx2c-1e derivative integrals wrt mu
 generating sfx2c-1e diamagnetic integrals
   @strmat calling expnd2
   @strmat calling xgemm (1)
   @strmat calling xgemm (2)
   @strmat calling squez2
   @strmat calling dscal
   @strmat calling daxpy
   @strmat calling expnd2 (2)
   @strmat calling msqrinv
    @msqrinv calling eig
    @msqrinv finished eig
    @msqrinv calling mxm
   @strmat calling expnd2 (3)
   @strmat calling xgemm (3)
   @strmat calling xgemm (4)
   @strmat calling msqrinv (2)
    @msqrinv calling eig
    @msqrinv finished eig
    @msqrinv calling mxm
   @strmat calling xgemm (5)
   @strmat calling minv
   @strmat calling expnd2
   @strmat calling xgemm (1)
   @strmat calling xgemm (2)
   @strmat calling squez2
   @strmat calling dscal
   @strmat calling daxpy
   @strmat calling expnd2 (2)
   @strmat calling msqrinv
    @msqrinv calling eig
    @msqrinv finished eig
    @msqrinv calling mxm
   @strmat calling expnd2 (3)
   @strmat calling xgemm (3)
   @strmat calling xgemm (4)
   @strmat calling msqrinv (2)
    @msqrinv calling eig
    @msqrinv finished eig
    @msqrinv calling mxm
   @strmat calling xgemm (5)
   @strmat calling minv
   @strmat calling expnd2
   @strmat calling xgemm (1)
   @strmat calling xgemm (2)
   @strmat calling squez2
   @strmat calling dscal
   @strmat calling daxpy
   @strmat calling expnd2 (2)
   @strmat calling msqrinv
    @msqrinv calling eig
    @msqrinv finished eig
    @msqrinv calling mxm
   @strmat calling expnd2 (3)
   @strmat calling xgemm (3)
   @strmat calling xgemm (4)
   @strmat calling msqrinv (2)
    @msqrinv calling eig
    @msqrinv finished eig
    @msqrinv calling mxm
   @strmat calling xgemm (5)
   @strmat calling minv
   @strmat calling expnd2
   @strmat calling xgemm (1)
   @strmat calling xgemm (2)
   @strmat calling squez2
   @strmat calling dscal
   @strmat calling daxpy
   @strmat calling expnd2 (2)
   @strmat calling msqrinv
    @msqrinv calling eig
    @msqrinv finished eig
    @msqrinv calling mxm
   @strmat calling expnd2 (3)
   @strmat calling xgemm (3)
   @strmat calling xgemm (4)
   @strmat calling msqrinv (2)
    @msqrinv calling eig
    @msqrinv finished eig
    @msqrinv calling mxm
   @strmat calling xgemm (5)
   @strmat calling minv
 end generating sfx2c-1e diamagnetic integrals
 @CHECKOUT-I, Total execution time (CPU/WALL):       315.82/       9.92 seconds.
--executable xvpropx2c finished with status     0 in        9.98 seconds (walltime).
 --invoking executable--
/home/besselman/CFOUR_18/cfour18/bin/xvmol2ja
 @GETMEM-I,  Allocated  152587 MB of main memory.
 @CHECKOUT-I, Total execution time (CPU/WALL):         1.61/       0.08 seconds.
--executable xvmol2ja finished with status     0 in        0.12 seconds (walltime).
 --invoking executable--
/home/besselman/CFOUR_18/cfour18/bin/xvscf
  -------------------------------------------------
  Self-Consistent-Field Program for HF calculations
  -------------------------------------------------
    Integrals from VMOL are used
  There are  228 functions in the AO basis.

  There are 4 irreducible representations.

       Irrep        # of functions
         1                 81
         2                 63
         3                 48
         4                 36


  Parameters for SCF calculation: 
        SCF reference function:  RHF  
  Maximum number of iterations:  150
     Full symmetry point group: C2v 
     Computational point group: C2v 
        Initial density matrix: MOREAD                 
     SCF convergence tolerance: 10**(-10)
  DIIS convergence acceleration:  ON
          Latest start for DIIS:   2
                     DIIS order:  10

     Alpha population by irrep:   8    4    2    1
      Beta population by irrep:   8    4    2    1


 @GETMEM-I,  Allocated      17 MB of main memory.
   Smallest overlap matrix eigenvalues 
     Symmetry    Eigenvalue    
         1      .7235259145D-03              
         2      .9946559300D-03              
         3      .4048830493D-02              
         4      .3706763149D-02              
  --------------------------------------------------------------------
  Iteration         Total Energy            Largest Density Difference
  --------------------------------------------------------------------
       0          -190.888153018427374              0.0000000000D+00
       1          -190.887769052386773              0.3782236900D-03
       2          -190.887769096707189              0.1310964472D-03
       3          -190.887769102927621              0.7874214574D-04
       4          -190.887769104086090              0.2471202198D-04
       5          -190.887769104227004              0.1460515295D-04
       6          -190.887769104235133              0.4097178268D-05
       7          -190.887769104237577              0.1493177207D-05
       8          -190.887769104239794              0.4950955477D-06
       9          -190.887769104240704              0.1911185545D-06
      10          -190.887769104239908              0.8236944926D-07
      11          -190.887769104241158              0.1758082835D-07
      12          -190.887769104239283              0.3459311781D-08
      13          -190.887769104238942              0.5865660180D-09
      14          -190.887769104241556              0.1067801403D-09
   final occupation vector 
     8  4  2  1
     8  4  2  1

  SCF has converged.

 Density matrix saved to file den.dat
 total electron number:   30.0000000000000     
     E(SCF)=      -190.887769104240533              0.3938371851D-10

  Eigenvector printing suppressed.


 
  ORBITAL EIGENVALUES (ALPHA)  (1H = 27.2113834 eV)

       MO #        E(hartree)               E(eV)           FULLSYM    COMPSYM
       ----   --------------------   --------------------   -------   ---------
    1     1         -20.5797719152        -560.0040638696      A1        A1 (1)
    2     2         -11.3527860044        -308.9250126228      A1        A1 (1)
    3     3         -11.2591361764        -306.3766712499      A1        A1 (1)
    4    82         -11.2586600165        -306.3637142805      B1        B1 (2)
    5     4          -1.4023141360         -38.1589076028      A1        A1 (1)
    6     5          -1.1528697284         -31.3711801910      A1        A1 (1)
    7    83          -0.8668437487         -23.5880175945      B1        B1 (2)
    8     6          -0.7597139745         -20.6728682332      A1        A1 (1)
    9   145          -0.6772639267         -18.4292883717      B2        B2 (3)
   10     7          -0.6719353559         -18.2842905904      A1        A1 (1)
   11    84          -0.6109487939         -16.6247618698      B1        B1 (2)
   12   193          -0.5525693551         -15.0361765781      A2        A2 (4)
   13   146          -0.5167497924         -14.0614767218      B2        B2 (3)
   14     8          -0.4654694022         -12.6660663631      A1        A1 (1)
   15    85          -0.3890149893         -10.5856360218      B1        B1 (2)
  +++++++++++++++++++++++++++++++++++++++++++++++++++++++++++++++++++++++++++++
   16   147           0.1208629640           3.2888484531      B2        B2 (3)
   17     9           0.1348096708           3.6683576385      A1        A1 (1)
   18    86           0.1670707121           4.5462252007      B1        B1 (2)
   19   148           0.1977186403           5.3801977270      B2        B2 (3)
   20   194           0.2283413733           6.2134846553      A2        A2 (4)
   21    10           0.2565081074           6.9799404570      A1        A1 (1)
   22    87           0.2689252009           7.3178267465      B1        B1 (2)
   23    11           0.3026963998           8.2367877895      A1        A1 (1)
   24    12           0.3405542904           9.2669533642      A1        A1 (1)
   25    88           0.3604068183           9.8071681118      B1        B1 (2)
   26   149           0.4583989849          12.4736705294      B2        B2 (3)
   27    89           0.4624839765          12.5848288018      B1        B1 (2)
   28   150           0.4914218740          13.3722690252      B2        B2 (3)
   29   195           0.5105605746          13.8930595446      A2        A2 (4)
   30    13           0.5545169132          15.0891723266      A1        A1 (1)
   31    90           0.5614631775          15.2781897888      B1        B1 (2)
   32    14           0.5706414969          15.5279445555      A1        A1 (1)
   33   151           0.5859954226          15.9457461147      B2        B2 (3)
   34    91           0.5901323056          16.0583164239      B1        B1 (2)
   35    15           0.6181691017          16.8212364330      A1        A1 (1)
   36    16           0.6485982315          17.6492551497      A1        A1 (1)
   37    92           0.6521775305          17.7466528276      B1        B1 (2)
   38   196           0.6563551651          17.8603320435      A2        A2 (4)
   39    17           0.7315073991          19.9053282965      A1        A1 (1)
   40   152           0.7983757393          21.7249083394      B2        B2 (3)
   41    93           0.8213693349          22.3505958839      B1        B1 (2)
   42    18           0.8774316062          23.8761278427      A1        A1 (1)
   43   197           0.9282022180          25.2576664268      A2        A2 (4)
   44   153           0.9382195065          25.5302507035      B2        B2 (3)
   45    94           1.0384949561          28.2588844091      B1        B1 (2)
   46    19           1.0509157418          28.5968711720      A1        A1 (1)
   47   198           1.0531615623          28.6579830534      A2        A2 (4)
   48    20           1.0713351817          29.1525123780      A1        A1 (1)
   49   154           1.1394628316          31.0063599803      B2        B2 (3)
   50   199           1.1668657649          31.7520317040      A2        A2 (4)
   51    95           1.1702197995          31.8432996260      B1        B1 (2)
   52    21           1.1842067801          32.2239047195      A1        A1 (1)
   53    96           1.1917693311          32.4296921939      B1        B1 (2)
   54   155           1.2210205435          33.2256581492      B2        B2 (3)
   55    22           1.2580862785          34.2342680733      A1        A1 (1)
   56   156           1.3350172947          36.3276674509      B2        B2 (3)
   57    97           1.3448775020          36.5959773342      B1        B1 (2)
   58    23           1.3481308021          36.6845041287      A1        A1 (1)
   59    98           1.4113461551          38.4046813368      B1        B1 (2)
   60    24           1.4193755157          38.6231713470      A1        A1 (1)
   61   200           1.4793787469          40.2559422744      A2        A2 (4)
   62   157           1.4802950439          40.2808759855      B2        B2 (3)
   63   201           1.5275116679          41.5657056431      A2        A2 (4)
   64   158           1.5437996286          42.0089235854      B2        B2 (3)
   65    25           1.5491246841          42.1538257131      A1        A1 (1)
   66    26           1.5598732673          42.4463095328      A1        A1 (1)
   67    99           1.5735837035          42.8193894666      B1        B1 (2)
   68   100           1.6097984293          43.8048422566      B1        B1 (2)
   69   101           1.6453488286          44.7722178024      B1        B1 (2)
   70   202           1.7219726876          46.8572590063      A2        A2 (4)
   71    27           1.9092639019          51.9537120474      A1        A1 (1)
   72    28           1.9645990387          53.4594576683      A1        A1 (1)
   73   203           2.0480381375          55.7299509767      A2        A2 (4)
   74    29           2.2779011880          61.9848425738      A1        A1 (1)
   75   159           2.3432876043          63.7640974180      B2        B2 (3)
   76   102           2.3458318417          63.8333296369      B1        B1 (2)
   77   160           2.4514229545          66.7066098902      B2        B2 (3)
   78    30           2.4567396199          66.8512837123      A1        A1 (1)
   79    31           2.4825656802          67.5540465405      A1        A1 (1)
   80   161           2.5006439200          68.0459804535      B2        B2 (3)
   81   103           2.5069949295          68.2188002077      B1        B1 (2)
   82   162           2.6038951441          70.8555891005      B2        B2 (3)
   83    32           2.6545621225          72.2343076732      A1        A1 (1)
   84   204           2.7168519546          73.9293001764      A2        A2 (4)
   85   104           2.7454530580          74.7075757671      B1        B1 (2)
   86    33           2.7736392610          75.4745613440      A1        A1 (1)
   87   105           2.8740552783          78.2070200904      B1        B1 (2)
   88   205           2.8887565116          78.6070609877      A2        A2 (4)
   89    34           2.9229658531          79.5379444948      A1        A1 (1)
   90   106           2.9529197499          80.3530314633      B1        B1 (2)
   91   163           2.9934714086          81.4564981966      B2        B2 (3)
   92    35           3.0328260679          82.5273929197      A1        A1 (1)
   93   164           3.0531889597          83.0814953738      B2        B2 (3)
   94   206           3.0828168115          83.8877102087      A2        A2 (4)
   95   107           3.1168665649          84.8142511036      B1        B1 (2)
   96   165           3.1670441322          86.1796521250      B2        B2 (3)
   97    36           3.1996463687          87.0668040819      A1        A1 (1)
   98   108           3.2495121013          88.4237196504      B1        B1 (2)
   99   166           3.2841378568          89.3659343606      B2        B2 (3)
  100    37           3.2943487042          89.6437856442      A1        A1 (1)
  101   207           3.3045623637          89.9217134469      A2        A2 (4)
  102   109           3.3322811073          90.6759788082      B1        B1 (2)
  103    38           3.3352236968          90.7560507397      A1        A1 (1)
  104   208           3.4117398125          92.8381600979      A2        A2 (4)
  105   167           3.4150980646          92.9295427848      B2        B2 (3)
  106    39           3.4403590547          93.6169292705      A1        A1 (1)
  107   110           3.4489811133          93.8515474137      B1        B1 (2)
  108   209           3.5274613458          95.9871031102      A2        A2 (4)
  109    40           3.5310790998          96.0855472003      A1        A1 (1)
  110   111           3.5530499038          96.6834031711      B1        B1 (2)
  111   168           3.5560686466          96.7655473397      B2        B2 (3)
  112   112           3.5842110212          97.5313402851      B1        B1 (2)
  113   210           3.6052460201          98.1037317038      A2        A2 (4)
  114    41           3.6255847404          98.6571764202      A1        A1 (1)
  115   169           3.7314232154         101.5371877416      B2        B2 (3)
  116   170           3.7859817035         103.0217996791      B2        B2 (3)
  117   113           3.8044956644         103.5255901667      B1        B1 (2)
  118   211           3.8509313944         104.7891706201      A2        A2 (4)
  119    42           3.9424290814         107.2789492622      A1        A1 (1)
  120   171           3.9438622726         107.3179483758      B2        B2 (3)
  121   212           3.9690216769         108.0025705734      A2        A2 (4)
  122    43           3.9887224861         108.5386568448      A1        A1 (1)
  123    44           4.0105550533         109.1327512015      A1        A1 (1)
  124   213           4.0648354797         110.6097966966      A2        A2 (4)
  125   114           4.0696983610         110.7421224247      B1        B1 (2)
  126   115           4.1665856185         113.3785587326      B1        B1 (2)
  127   172           4.1723113032         113.5343625353      B2        B2 (3)
  128   214           4.1922863875         114.0779122135      A2        A2 (4)
  129    45           4.2106266717         114.5769767186      A1        A1 (1)
  130   116           4.3071641015         117.2038937323      B1        B1 (2)
  131    46           4.3221570623         117.6118729365      A1        A1 (1)
  132   117           4.3848616050         119.3181502898      B1        B1 (2)
  133   173           4.4231706873         120.3605934156      B2        B2 (3)
  134    47           4.4581181784         121.3115629955      A1        A1 (1)
  135    48           4.4687206507         121.6000709335      A1        A1 (1)
  136   118           4.4785608051         121.8678351477      B1        B1 (2)
  137   174           4.5351079326         123.4065607136      B2        B2 (3)
  138   119           4.5617096387         124.1304299378      B1        B1 (2)
  139   215           4.7035149753         127.9891493198      A2        A2 (4)
  140   175           4.7483956984         129.2104158842      B2        B2 (3)
  141   216           4.7844374012         130.1911604782      A2        A2 (4)
  142   120           4.8007238550         130.6343374147      B1        B1 (2)
  143    49           4.9459050196         134.5849177477      A1        A1 (1)
  144    50           5.0490542953         137.3917522380      A1        A1 (1)
  145   121           5.1713568392         140.7197736500      B1        B1 (2)
  146   176           5.2049810058         141.6347337384      B2        B2 (3)
  147    51           5.2604479498         143.1440660189      A1        A1 (1)
  148    52           5.2679370587         143.3478550309      A1        A1 (1)
  149   122           5.2695956998         143.3929889508      B1        B1 (2)
  150   217           5.2839248946         143.7829061641      A2        A2 (4)
  151   177           5.3741289537         146.2374834014      B2        B2 (3)
  152   123           5.4846095256         149.2438126017      B1        B1 (2)
  153    53           5.4851367082         149.2581579683      A1        A1 (1)
  154   218           5.5132067322         150.0219821545      A2        A2 (4)
  155   124           5.5318842508         150.5302232735      B1        B1 (2)
  156   178           5.6141266281         152.7681521321      B2        B2 (3)
  157   125           5.6341920838         153.3141609429      B1        B1 (2)
  158    54           5.6955001571         154.9824384290      A1        A1 (1)
  159   179           5.7478907885         156.4080599861      B2        B2 (3)
  160   126           5.8569901288         159.3768039637      B1        B1 (2)
  161   219           6.0283224523         164.0389935070      A2        A2 (4)
  162    55           6.1388294423         167.0460415828      A1        A1 (1)
  163   220           6.1579247439         167.5656511538      A2        A2 (4)
  164   180           6.1616442902         167.6668651552      B2        B2 (3)
  165    56           6.1819923701         168.2205645584      A1        A1 (1)
  166   221           6.3852001635         173.7501297347      A2        A2 (4)
  167    57           6.5380556046         177.9095377476      A1        A1 (1)
  168   127           6.6295771197         180.3999647847      B1        B1 (2)
  169    58           6.8638719307         186.7754507144      A1        A1 (1)
  170   222           6.8776494902         187.1503571687      A2        A2 (4)
  171   181           7.0670846000         192.3051485711      B2        B2 (3)
  172   128           7.3459448358         199.8933213609      B1        B1 (2)
  173   182           7.3790091586         200.7930473265      B2        B2 (3)
  174    59           7.4010059304         201.3916099175      A1        A1 (1)
  175   129           7.4947427981         203.9423197648      B1        B1 (2)
  176    60           8.0365522882         218.6857055276      A1        A1 (1)
  177   183          15.4707675941         420.9809884945      B2        B2 (3)
  178    61          15.6919819396         427.0005368649      A1        A1 (1)
  179   130          15.7953495826         429.8133134299      B1        B1 (2)
  180   131          16.0674881854         437.2185812876      B1        B1 (2)
  181   184          16.3832583747         445.8111249747      B2        B2 (3)
  182   223          16.4756185391         448.3243728206      A2        A2 (4)
  183    62          16.5649119441         450.7541698984      A1        A1 (1)
  184   132          16.6997224806         454.4225510922      B1        B1 (2)
  185    63          16.7893193615         456.8606061701      A1        A1 (1)
  186    64          16.8825104343         459.3964641820      A1        A1 (1)
  187    65          17.2527326781         469.4707236025      A1        A1 (1)
  188   133          17.4279752784         474.2393171874      B1        B1 (2)
  189   185          26.2207681647         713.5033755726      B2        B2 (3)
  190   134          26.3466204190         716.9279895169      B1        B1 (2)
  191    66          27.0673817345         736.5409020107      A1        A1 (1)
  192    67          29.3518250958         798.7037661714      A1        A1 (1)
  193    68          41.3221019528        1124.4315591326      A1        A1 (1)
  194   224          41.3366420854        1124.8272162542      A2        A2 (4)
  195   186          41.4103729471        1126.8335350011      B2        B2 (3)
  196   135          41.4213614823        1127.1325482456      B1        B1 (2)
  197    69          41.4549613740        1128.0468477799      A1        A1 (1)
  198   187          41.4756861091        1128.6107964915      B2        B2 (3)
  199   225          41.4793343639        1128.7100705540      A2        A2 (4)
  200   136          41.5898010238        1131.7160211874      B1        B1 (2)
  201    70          41.6086136930        1132.2279399439      A1        A1 (1)
  202   137          41.6165238124        1132.4431852339      B1        B1 (2)
  203    71          41.6341348658        1132.9224063607      A1        A1 (1)
  204   226          41.6624706929        1133.6934634169      A2        A2 (4)
  205   188          41.6735166944        1133.9940403988      B2        B2 (3)
  206   138          41.6978355211        1134.6557893136      B1        B1 (2)
  207    72          41.7631993186        1136.4344286693      A1        A1 (1)
  208    73          43.7687758431        1191.0089404142      A1        A1 (1)
  209   227          43.7717007328        1191.0885307115      A2        A2 (4)
  210   189          43.8891708916        1194.2850562387      B2        B2 (3)
  211   139          43.9361762341        1195.5641366358      B1        B1 (2)
  212    74          44.0704097780        1199.2168170633      A1        A1 (1)
  213   190          80.7300222870        2196.7755883433      B2        B2 (3)
  214    75          80.9127768837        2201.7485937400      A1        A1 (1)
  215   140          80.9635752341        2203.1308871291      B1        B1 (2)
  216   141          81.2093340344        2209.8183240682      B1        B1 (2)
  217   191          81.3956459556        2214.8881291891      B2        B2 (3)
  218   228          81.4703705289        2216.9214882022      A2        A2 (4)
  219    76          81.5889728582        2220.1488216565      A1        A1 (1)
  220    77          81.7015285405        2223.2116174820      A1        A1 (1)
  221   142          81.7960317322        2225.7831800648      B1        B1 (2)
  222    78          85.0947948104        2315.5470869309      A1        A1 (1)
  223    79          85.8870626442        2337.1057907103      A1        A1 (1)
  224   143          85.9629512845        2339.1708255993      B1        B1 (2)
  225   192         137.3079119732        3736.3382365564      B2        B2 (3)
  226   144         137.3961618735        3738.7396384283      B1        B1 (2)
  227    80         138.1094081639        3758.1480566957      A1        A1 (1)
  228    81         147.3664774900        4010.0457192876      A1        A1 (1)


  VSCF finished.

 @CHECKOUT-I, Total execution time (CPU/WALL):       113.74/      10.35 seconds.
--executable xvscf finished with status     0 in       10.40 seconds (walltime).
 --invoking executable--
/home/besselman/CFOUR_18/cfour18/bin/xvtran
 @GETMEM-I,  Allocated  152587 MB of main memory.
  Partial RHF integral transformation
  Transformation of IIII integrals :
  1 pass through the AO integral file was required.
     7213051 AO integrals were read.
     2463532 MO integrals were written to HF2.
  Transformation of IIJJ integrals :
  1 pass through the AO integral file was required.
    15083370 AO integrals were read.
     4197425 MO integrals were written to HF2.
  Transformation of IJIJ integrals :
  1 pass through the AO integral file was required.
    28668017 AO integrals were read.
     8180176 MO integrals were written to HF2.
  Transformation of IJKL integrals :
  1 pass through the AO integral file was required.
    22818994 AO integrals were read.
     5651142 MO integrals were written to HF2.
  Summary of active molecular orbitals: 
------------------------------------------------------------------------
 
  Index      Eigenvalue    Symmetry    Index      Eigenvalue    Symmetry
------------------------------------------------------------------------
     1       -20.5797719        1       115         3.5842110        2
     2       -11.3527860        1       116         3.8044957        2
     3       -11.2591362        1       117         4.0696984        2
     4        -1.4023141        1       118         4.1665856        2
     5        -1.1528697        1       119         4.3071641        2
     6        -0.7597140        1       120         4.3848616        2
     7        -0.6719354        1       121         4.4785608        2
     8        -0.4654694        1       122         4.5617096        2
     9       -11.2586600        2       123         4.8007239        2
    10        -0.8668437        2       124         5.1713568        2
    11        -0.6109488        2       125         5.2695957        2
    12        -0.3890150        2       126         5.4846095        2
    13        -0.6772639        3       127         5.5318843        2
    14        -0.5167498        3       128         5.6341921        2
    15        -0.5525694        4       129         5.8569901        2
    16         0.1348097        1       130         6.6295771        2
    17         0.2565081        1       131         7.3459448        2
    18         0.3026964        1       132         7.4947428        2
    19         0.3405543        1       133        15.7953496        2
    20         0.5545169        1       134        16.0674882        2
    21         0.5706415        1       135        16.6997225        2
    22         0.6181691        1       136        17.4279753        2
    23         0.6485982        1       137        26.3466204        2
    24         0.7315074        1       138        41.4213615        2
    25         0.8774316        1       139        41.5898010        2
    26         1.0509157        1       140        41.6165238        2
    27         1.0713352        1       141        41.6978355        2
    28         1.1842068        1       142        43.9361762        2
    29         1.2580863        1       143        80.9635752        2
    30         1.3481308        1       144        81.2093340        2
    31         1.4193755        1       145        81.7960317        2
    32         1.5491247        1       146        85.9629513        2
    33         1.5598733        1       147       137.3961619        2
    34         1.9092639        1       148         0.1208630        3
    35         1.9645990        1       149         0.1977186        3
    36         2.2779012        1       150         0.4583990        3
    37         2.4567396        1       151         0.4914219        3
    38         2.4825657        1       152         0.5859954        3
    39         2.6545621        1       153         0.7983757        3
    40         2.7736393        1       154         0.9382195        3
    41         2.9229659        1       155         1.1394628        3
    42         3.0328261        1       156         1.2210205        3
    43         3.1996464        1       157         1.3350173        3
    44         3.2943487        1       158         1.4802950        3
    45         3.3352237        1       159         1.5437996        3
    46         3.4403591        1       160         2.3432876        3
    47         3.5310791        1       161         2.4514230        3
    48         3.6255847        1       162         2.5006439        3
    49         3.9424291        1       163         2.6038951        3
    50         3.9887225        1       164         2.9934714        3
    51         4.0105551        1       165         3.0531890        3
    52         4.2106267        1       166         3.1670441        3
    53         4.3221571        1       167         3.2841379        3
    54         4.4581182        1       168         3.4150981        3
    55         4.4687207        1       169         3.5560686        3
    56         4.9459050        1       170         3.7314232        3
    57         5.0490543        1       171         3.7859817        3
    58         5.2604479        1       172         3.9438623        3
    59         5.2679371        1       173         4.1723113        3
    60         5.4851367        1       174         4.4231707        3
    61         5.6955002        1       175         4.5351079        3
    62         6.1388294        1       176         4.7483957        3
    63         6.1819924        1       177         5.2049810        3
    64         6.5380556        1       178         5.3741290        3
    65         6.8638719        1       179         5.6141266        3
    66         7.4010059        1       180         5.7478908        3
    67         8.0365523        1       181         6.1616443        3
    68        15.6919819        1       182         7.0670846        3
    69        16.5649119        1       183         7.3790092        3
    70        16.7893194        1       184        15.4707676        3
    71        16.8825104        1       185        16.3832584        3
    72        17.2527327        1       186        26.2207682        3
    73        27.0673817        1       187        41.4103729        3
    74        29.3518251        1       188        41.4756861        3
    75        41.3221020        1       189        41.6735167        3
    76        41.4549614        1       190        43.8891709        3
    77        41.6086137        1       191        80.7300223        3
    78        41.6341349        1       192        81.3956460        3
    79        41.7631993        1       193       137.3079120        3
    80        43.7687758        1       194         0.2283414        4
    81        44.0704098        1       195         0.5105606        4
    82        80.9127769        1       196         0.6563552        4
    83        81.5889729        1       197         0.9282022        4
    84        81.7015285        1       198         1.0531616        4
    85        85.0947948        1       199         1.1668658        4
    86        85.8870626        1       200         1.4793787        4
    87       138.1094082        1       201         1.5275117        4
    88       147.3664775        1       202         1.7219727        4
    89         0.1670707        2       203         2.0480381        4
    90         0.2689252        2       204         2.7168520        4
    91         0.3604068        2       205         2.8887565        4
    92         0.4624840        2       206         3.0828168        4
    93         0.5614632        2       207         3.3045624        4
    94         0.5901323        2       208         3.4117398        4
    95         0.6521775        2       209         3.5274613        4
    96         0.8213693        2       210         3.6052460        4
    97         1.0384950        2       211         3.8509314        4
    98         1.1702198        2       212         3.9690217        4
    99         1.1917693        2       213         4.0648355        4
   100         1.3448775        2       214         4.1922864        4
   101         1.4113462        2       215         4.7035150        4
   102         1.5735837        2       216         4.7844374        4
   103         1.6097984        2       217         5.2839249        4
   104         1.6453488        2       218         5.5132067        4
   105         2.3458318        2       219         6.0283225        4
   106         2.5069949        2       220         6.1579247        4
   107         2.7454531        2       221         6.3852002        4
   108         2.8740553        2       222         6.8776495        4
   109         2.9529197        2       223        16.4756185        4
   110         3.1168666        2       224        41.3366421        4
   111         3.2495121        2       225        41.4793344        4
   112         3.3322811        2       226        41.6624707        4
   113         3.4489811        2       227        43.7717007        4
   114         3.5530499        2       228        81.4703705        4
------------------------------------------------------------------------
 @CHECKOUT-I, Total execution time (CPU/WALL):        69.78/       8.77 seconds.
--executable xvtran finished with status     0 in        8.80 seconds (walltime).
 --invoking executable--
/home/besselman/CFOUR_18/cfour18/bin/xintprc
 @GETMEM-I,  Allocated  152587 MB of main memory.
  @GMOIAA-I, Processing MO integrals for spin case AA.
  @GMOIAA-I, Generation of integral list completed.
                      TYPE                NUMBER
                      ----               --------
                      PPPP                     0
                      PPPH              18379108
                      PPHH               1305899
                      PHPH                703042
                      PHHH                102010
                      HHHH                  2216

                     TOTAL              20492275

  @FORMT2-I, Second-order MP correlation energies:
            ------------------------------------------------
            E(SCF)                  =   -190.887769104241 a.u.
            E2(AA)                  =     -0.098394961540 a.u.
            E2(AB)                  =     -0.722596341469 a.u.
            E2(TOT)                 =     -0.919386264550 a.u.
            Total MP2 energy        =   -191.807155368790 a.u.
            ------------------------------------------------
   Largest T2 amplitudes for spin case AB:
       _       _                 _       _                 _       _
   i   j   a   b             i   j   a   b             i   j   a   b
-----------------------------------------------------------------------------
[ 14  14 148 148]-0.05116 [ 14  14 149 148]-0.03431 [ 14  14 148 149]-0.03431
[  8   8  90  90]-0.02701 [ 14  14 149 149]-0.02511 [ 13  13 148 148]-0.02032
[ 14  14 153 148]-0.01764 [ 14  14 148 153]-0.01764 [  8   8  93  90] 0.01741
[  8   8  90  93] 0.01741 [ 15  15 196 196]-0.01703 [ 14  12 148  92]-0.01606
[ 12  14  92 148]-0.01606 [  8   8  93  93]-0.01541 [ 14  13 148 148]-0.01480
-----------------------------------------------------------------------------
   Norm of T2AB vector (  2608603 symmetry allowed elements):  0.4024407687.
-----------------------------------------------------------------------------
 @CHECKOUT-I, Total execution time (CPU/WALL):        17.17/       2.26 seconds.
--executable xintprc finished with status     0 in        2.29 seconds (walltime).
 --invoking executable--
/home/besselman/CFOUR_18/cfour18/bin/xncc
 @GETMEM-I,  Allocated       7 MB of main memory.

Running with 32 threads/proc

Using DIIS to accelerate the convergence of T1 and T2
Using immediate high-order contributions
Damping factor for T3: 0.000000
Damping factor for T4: 0.000000

Using DIIS to accelerate the convergence of L1 and L2
Using immediate high-order contributions
Damping factor for L3: 0.000000
Damping factor for L4: 0.000000

Transposes are coarse-threaded

Memory limit:                149.012 GiB
Minimum memory requirement:    1.381 GiB
Compromise memory amount:      2.185 GiB
Optimal memory requirement:   25.927 GiB

List              Location   Size        Cached Hunks Est. Disk I/O
----------------- ---------- ----------- ------ ----- -------------

           T_DIIS       70:0   99.546 MiB    Yes     -     3.500 GiB
           Z_DIIS       70:1   99.546 MiB    Yes     -     5.833 GiB
          <AI|bj>         18   19.902 MiB    Yes     -   603.305 MiB
          <Ab|Ci>         30  278.904 MiB    Yes     -    35.846 GiB
          <Ab|Ij>         16   19.902 MiB    Yes     -     4.120 GiB
          <Ai|Bj>         25   19.902 MiB    Yes     -   398.041 MiB
          <Aj|bI>         21   19.902 MiB     No     -         0   B
          <Ij|Ka>         10    1.448 MiB    Yes     -   253.430 MiB
          <Ij|Kl>         13  113.070 KiB    Yes     -     1.877 MiB
            D(AB)      160:2   94.930 KiB    Yes     -    15.389 MiB
            D(AI)      160:4    7.398 KiB    Yes     -   858.219 KiB
            D(IA)      160:6    7.398 KiB    Yes     -   251.547 KiB
            D(IJ)      160:0      680   B    Yes     -    88.984 KiB
           D~(AB)      192:0   94.930 KiB    Yes     -   759.438 KiB
           D~(AI)      193:0    7.398 KiB    Yes     -    14.797 KiB
           D~(IJ)      191:0      680   B    Yes     -     5.312 KiB
            F(EA)       92:0   94.930 KiB    Yes     -    15.482 MiB
            F(EM)       93:0    7.398 KiB    Yes     -   702.852 KiB
            F(MI)       91:0      680   B    Yes     -   120.859 KiB
            G(AB)      192:2   94.930 KiB    Yes     -     4.450 MiB
         G(AI,BJ)        123   19.902 MiB     No     -         0   B
         G(AI,bj)        118   19.902 MiB    Yes     -   133.097 MiB
         G(Ab,Ij)        116   19.902 MiB    Yes     -   338.335 MiB
         G(Ai,Bc)        230  278.904 MiB    Yes     -     1.089 GiB
         G(Ai,Bj)        125   19.902 MiB    Yes     -   119.412 MiB
            G(IJ)      191:2      680   B    Yes     -    31.875 KiB
         G(Ij,Ab)        216   19.902 MiB    Yes     -    59.706 MiB
         G(Ij,Ka)        210    1.448 MiB    Yes     -    50.686 MiB
         G(Ij,Kl)        113  113.070 KiB    Yes     -     3.754 MiB
        G~(Ij,Kl)        213  113.070 KiB     No     -         0   B
         H(AI,bj)        256   19.902 MiB    Yes     -   119.412 MiB
         H(Ai,Bj)        258   19.902 MiB    Yes     -   119.412 MiB
       Lambda(AI)      190:0    7.398 KiB    Yes     -     1.134 MiB
    Lambda(Ab,Ij)        146   19.902 MiB    Yes     -     4.626 GiB
            Q(AI)      190:2    7.398 KiB    Yes     -   273.742 KiB
         Q(Ab,Ij)         82   19.902 MiB    Yes     -     1.108 GiB
            T(AI)       90:0    7.398 KiB    Yes     -     2.782 MiB
         T(Ab,Ij)         46   19.902 MiB    Yes     -     6.861 GiB
         T(Rs,Ij)        246   22.909 MiB     No     -         0   B
         W(Mn,Ij)         53  113.070 KiB    Yes     -     5.190 MiB
        W~(Ab,Ej)        130  278.904 MiB    Yes     -     7.354 GiB
        W~(EM,bj)         56   19.902 MiB    Yes     -     1.924 GiB
        W~(Em,Bj)         58   19.902 MiB    Yes     -     1.924 GiB
        W~(Ij,Mb)        110    1.448 MiB    Yes     -    39.101 MiB
       W~~(Ab,Ej)        169  278.904 MiB    Yes     -     4.358 GiB
       W~~(EM,bj)         76   19.902 MiB    Yes     -   159.216 MiB
       W~~(Em,Bj)         78   19.902 MiB    Yes     -   159.216 MiB
       W~~(Ij,Mb)        165    1.448 MiB    Yes     -    23.171 MiB
            Z(AI)       90:2    7.398 KiB    Yes     -     3.035 MiB
         Z(Ab,Ij)         63   19.902 MiB    Yes     -     8.746 GiB
         Z(Rs,Ij)        263   22.909 MiB     No     -         0   B
       T(abc,ijk)          -   12.017 GiB     No     1         0   B
       Z(abc,ijk)          -   12.017 GiB     No     1         0   B

Simulation and memory analysis took 1.418 seconds

MP2 correlation energy:  -0.919386264549919

Non-iterative calculation of MP2 took 1.015 cpu seconds and 0.033 walltime seconds at 7.149 Gflops/sec

Total MP2 energy: -191.807155368790461

Beginning iterative solution of CCSD equations:

It.  Correlation Energy T1 Residual T2 Residual CPU Time (s) Walltime (s)
-------------------------------------------------------------------------
  1  -0.919598270258701 2.17787e-02 3.71204e-03      155.641        5.315
  2  -0.942893480490401 3.48046e-03 9.40087e-03      131.562        4.506
  3  -0.941685692498412 5.72500e-03 1.87794e-03      131.844        4.527
  4  -0.943937225472450 6.58800e-04 1.09634e-03      162.346        5.430
  5  -0.944333860309609 8.83987e-04 4.17313e-04      153.063        5.137

   A    I                     A    I                     A    I                  
-------------------------- -------------------------- -------------------------- 
  16   13 -0.0276633271403   22   15 -0.0121273302657   27   15 -0.0108594119520 
  16    9 -0.0257948657866   19    9 -0.0118864302731   26    9  0.0099981773442 
  26   13  0.0145564812252   64   13  0.0111894872841   27   11 -0.0089280980641 
  25   15 -0.0138558590558   34   11 -0.0111346046810   48   14 -0.0076146784449 
  19   13 -0.0122717396777   28   13 -0.0111135885260   25   11 -0.0074527235447 

   A    B    I    J                     A    B    I    J                  
------------------------------------ ------------------------------------ 
  16   16   13   13 -0.0629192814819   31   22   14   14  0.0210066283452 
  19   16   13   13 -0.0413392562049   16   16    9    9 -0.0203184282772 
  16   19   13   13 -0.0413392562049   38   38   12   12 -0.0199953603536 
  22   22   14   14 -0.0319844478671   31   31   14   14 -0.0172983984018 
  19   19   13   13 -0.0292664965524   16   16   13    9 -0.0165619553364 
  40   16   13   13 -0.0213900890590   16   16    9   13 -0.0165619553364 
  16   40   13   13 -0.0213900890590   30   30   14   14 -0.0156470608849 
  22   31   14   14  0.0210066283452 

It.  Correlation Energy T1 Residual T2 Residual CPU Time (s) Walltime (s)
-------------------------------------------------------------------------
  6  -0.944348172017899 2.35137e-04 9.48788e-05      154.397        5.199
  7  -0.944351672932696 9.52910e-05 1.55468e-05      164.361        5.576
  8  -0.944353376499830 4.44868e-05 1.11921e-05      163.690        5.527
  9  -0.944349626712848 1.10038e-05 1.66628e-06      131.254        4.492
 10  -0.944351450165112 3.36254e-06 8.49898e-07      134.267        4.561

   A    I                     A    I                     A    I                  
-------------------------- -------------------------- -------------------------- 
  16   13 -0.0282684810355   22   15 -0.0123195506621   27   15 -0.0107758750480 
  16    9 -0.0259105375884   19    9 -0.0119685337680   26    9  0.0100212350602 
  26   13  0.0147264819218   28   13 -0.0112365702847   27   11 -0.0088444520925 
  25   15 -0.0138207057449   64   13  0.0112118892728   48   14 -0.0076130825710 
  19   13 -0.0125072542806   34   11 -0.0111036518553   25   11 -0.0073936102332 

   A    B    I    J                     A    B    I    J                  
------------------------------------ ------------------------------------ 
  16   16   13   13 -0.0631701226074   31   22   14   14  0.0209800883838 
  19   16   13   13 -0.0414535826565   16   16    9    9 -0.0202912235558 
  16   19   13   13 -0.0414535826565   38   38   12   12 -0.0199812362575 
  22   22   14   14 -0.0319459111676   31   31   14   14 -0.0172825413585 
  19   19   13   13 -0.0293137295002   16   16   13    9 -0.0166100752820 
  40   16   13   13 -0.0214265681590   16   16    9   13 -0.0166100752820 
  16   40   13   13 -0.0214265681590   30   30   14   14 -0.0156400546611 
  22   31   14   14  0.0209800883838 

It.  Correlation Energy T1 Residual T2 Residual CPU Time (s) Walltime (s)
-------------------------------------------------------------------------
 11  -0.944351399073850 1.81125e-06 5.11500e-07      133.037        4.549
 12  -0.944351570536602 5.28079e-07 3.42529e-07      127.820        4.386
 13  -0.944351672890898 3.67061e-07 1.35019e-07      128.530        4.378
 14  -0.944351701496112 6.17554e-08 5.35784e-08      130.928        4.497
 15  -0.944351706797903 4.01242e-08 1.12547e-08      128.640        4.394

   A    I                     A    I                     A    I                  
-------------------------- -------------------------- -------------------------- 
  16   13 -0.0282720949970   22   15 -0.0123197415043   27   15 -0.0107758803356 
  16    9 -0.0259099413562   19    9 -0.0119682482689   26    9  0.0100212145946 
  26   13  0.0147273177404   28   13 -0.0112372340702   27   11 -0.0088445401084 
  25   15 -0.0138197850071   64   13  0.0112120427450   48   14 -0.0076132241282 
  19   13 -0.0125093520785   34   11 -0.0111036338085   25   11 -0.0073935308300 

   A    B    I    J                     A    B    I    J                  
------------------------------------ ------------------------------------ 
  16   16   13   13 -0.0631715441152   31   22   14   14  0.0209803692723 
  19   16   13   13 -0.0414545101190   16   16    9    9 -0.0202914501414 
  16   19   13   13 -0.0414545101190   38   38   12   12 -0.0199814350510 
  22   22   14   14 -0.0319463655163   31   31   14   14 -0.0172827144557 
  19   19   13   13 -0.0293143446897   16   16   13    9 -0.0166107290216 
  40   16   13   13 -0.0214269267468   16   16    9   13 -0.0166107290216 
  16   40   13   13 -0.0214269267468   30   30   14   14 -0.0156401424090 
  22   31   14   14  0.0209803692723 

It.  Correlation Energy T1 Residual T2 Residual CPU Time (s) Walltime (s)
-------------------------------------------------------------------------
 16  -0.944351708329486 2.07532e-08 6.29175e-09      129.948        4.456
 17  -0.944351707979064 6.45707e-09 1.15544e-09      128.669        4.400
 18  -0.944351707857151 2.49305e-09 3.13450e-10      127.604        4.369
 19  -0.944351707693164 9.09894e-10 1.77111e-10      128.157        4.398

CCSD iterations converged in 19 cycles and 90.198 seconds (4.747 s/it.) at 12.868 Gflops/sec

Total CCSD energy: -191.832120811933692

CCSD[T] correlation energy:  -0.037257074862569
CCSD(T) correlation energy:  -0.035531223815209

Non-iterative calculation of CCSD(T) took 2917.540 cpu seconds and 91.902 walltime seconds at 33.940 Gflops/sec

Total CCSD(T) energy: -191.867652035748904

             _
Formation of H took 2.532 seconds at 61.032 Gflops/sec

Beginning iterative solution of Lambda-CCSD equations:

It.  Correlation Energy L1 Residual L2 Residual CPU Time (s) Walltime (s)
-------------------------------------------------------------------------
  1  -0.994124327769144 1.84590e-02 1.69359e-02      119.682        3.957
  2  -0.984717977879568 9.74784e-03 2.51425e-03      117.348        3.954
  3  -0.984657774369184 1.33720e-03 1.72011e-03      117.818        3.919
  4  -0.985115016169279 5.69296e-04 4.32439e-04      117.051        3.895
  5  -0.985144741447938 1.78598e-04 1.15097e-04      115.958        3.857

   A    I                     A    I                     A    I                  
-------------------------- -------------------------- -------------------------- 
  16    9 -0.0171192248954   25   15 -0.0108837182058   67   15  0.0074940953055 
  16   13 -0.0166751654185   64   13  0.0100939545868   34   11 -0.0073106468351 
  22   15 -0.0148277237649   40   13  0.0083980403681   27   11 -0.0071775778152 
  26   13  0.0121203442008   48   14 -0.0082205736471   28   13 -0.0061034447154 
  19    9 -0.0116352616636   26    9  0.0075486031664   31   15  0.0060317469693 

   A    B    I    J                     A    B    I    J                  
------------------------------------ ------------------------------------ 
  16   16   13   13 -0.0807022849748   16   40   13   13 -0.0236457515038 
  19   16   13   13 -0.0516635394758   16   16    9    9 -0.0236326710958 
  16   19   13   13 -0.0516635394758   38   38   12   12 -0.0208751061090 
  22   22   14   14 -0.0374743457092   16   16   13    9 -0.0196052987490 
  19   19   13   13 -0.0354675127834   16   16    9   13 -0.0196052987490 
  31   22   14   14  0.0237063335637   31   31   14   14 -0.0191297847363 
  22   31   14   14  0.0237063335637   30   22   15   14 -0.0183960076732 
  40   16   13   13 -0.0236457515038 

It.  Correlation Energy L1 Residual L2 Residual CPU Time (s) Walltime (s)
-------------------------------------------------------------------------
  6  -0.985127832713634 1.16015e-04 1.64608e-05      118.511        4.015
  7  -0.985141220297918 3.01607e-05 6.10462e-06      114.834        3.805
  8  -0.985136220564747 1.78650e-05 2.75163e-06      115.433        3.914
  9  -0.985136215674507 4.85409e-06 8.22734e-07      116.370        3.853
 10  -0.985136147832027 2.28353e-06 2.73815e-07      119.312        3.961

   A    I                     A    I                     A    I                  
-------------------------- -------------------------- -------------------------- 
  16    9 -0.0172031649690   25   15 -0.0109260866814   67   15  0.0075000122154 
  16   13 -0.0167795291550   64   13  0.0101038741099   34   11 -0.0073154362410 
  22   15 -0.0150628797420   40   13  0.0084021339260   27   11 -0.0071617378512 
  26   13  0.0121639315896   48   14 -0.0082221181198   28   13 -0.0061230249768 
  19    9 -0.0116702749891   26    9  0.0075682813497   31   15  0.0061217188318 

   A    B    I    J                     A    B    I    J                  
------------------------------------ ------------------------------------ 
  16   16   13   13 -0.0807553666216   16   40   13   13 -0.0236631524224 
  19   16   13   13 -0.0516929871485   16   16    9    9 -0.0236270828613 
  16   19   13   13 -0.0516929871485   38   38   12   12 -0.0208731886358 
  22   22   14   14 -0.0374501897052   16   16   13    9 -0.0196031072602 
  19   19   13   13 -0.0354794388942   16   16    9   13 -0.0196031072602 
  22   31   14   14  0.0236936335323   31   31   14   14 -0.0191242541350 
  31   22   14   14  0.0236936335323   30   22   15   14 -0.0183946836488 
  40   16   13   13 -0.0236631524224 

It.  Correlation Energy L1 Residual L2 Residual CPU Time (s) Walltime (s)
-------------------------------------------------------------------------
 11  -0.985136160626123 7.69680e-07 1.87562e-07      116.410        3.871
 12  -0.985136197737834 2.79774e-07 5.90356e-08      117.005        3.953
 13  -0.985136222799874 1.09536e-07 4.73611e-08      117.758        3.901
 14  -0.985136221501805 4.99423e-08 6.98769e-09      116.833        3.932
 15  -0.985136223179318 1.57280e-08 2.58303e-09      117.520        3.968

   A    I                     A    I                     A    I                  
-------------------------- -------------------------- -------------------------- 
  16    9 -0.0172025479966   25   15 -0.0109260812484   67   15  0.0075000358787 
  16   13 -0.0167788935361   64   13  0.0101038782013   34   11 -0.0073155084590 
  22   15 -0.0150640079476   40   13  0.0084021406400   27   11 -0.0071617874239 
  26   13  0.0121635909370   48   14 -0.0082222617044   28   13 -0.0061228593585 
  19    9 -0.0116702029394   26    9  0.0075681963511   31   15  0.0061220398520 

   A    B    I    J                     A    B    I    J                  
------------------------------------ ------------------------------------ 
  16   16   13   13 -0.0807555462785   16   40   13   13 -0.0236632106774 
  19   16   13   13 -0.0516931570955   16   16    9    9 -0.0236272177332 
  16   19   13   13 -0.0516931570955   38   38   12   12 -0.0208732050552 
  22   22   14   14 -0.0374502837920   16   16   13    9 -0.0196032499275 
  19   19   13   13 -0.0354796065568   16   16    9   13 -0.0196032499275 
  22   31   14   14  0.0236936710782   31   31   14   14 -0.0191242431456 
  31   22   14   14  0.0236936710782   30   22   15   14 -0.0183947546893 
  40   16   13   13 -0.0236632106774 

It.  Correlation Energy L1 Residual L2 Residual CPU Time (s) Walltime (s)
-------------------------------------------------------------------------
 16  -0.985136223327873 9.58122e-09 1.44371e-09      116.947        3.860

Lambda-CCSD iterations converged in 16 cycles and 62.995 seconds (3.937 s/it.) at 14.716 Gflops/sec

 @CHECKOUT-I, Total execution time (CPU/WALL):      7643.46/     254.15 seconds.
norm of D(AI): 0.062992925336754
norm of D(IA): 0.052220208595768
norm of D(AB): 0.061297382805013
norm of D(IJ): 0.085845084159541
E(AB): 0.647963192176187
E(IJ): 0.429850784082746
E(1e): 1.077813976258932
norm of G(Ab,Ij): 0.421219326613303
norm of G(Ij,Ab): 0.474809340895434
E(Ab,Ij): -1.900168765021183
norm of G(Ij,Kl): 0.044320676590774
E(Ij,Kl): 0.156784597056997
norm of G(Ai,Bc): 0.011492131228301
norm of G(Ab,Ci): 0.015820803858323
E(Ab,Ci): -0.072820901822690
norm of G(Ij,Ka): 0.008856426844054
norm of G(Ia,Jk): 0.011353744771867
E(Ia,Jk): -0.017573828140021
norm of G(AI,bj): 0.050754743091319
norm of G(Ai,Bj): 0.035421662047695
E(Ai,Bj): -0.433586015339610
E1: -0.251431494391190
E2: -0.273748555376833
E3: 0.091594034428414
E(tot): -1.189550937007575

Formation of one- and two-particle density
matrices took 2.976 seconds at 59.614 Gflops/sec

--executable xncc finished with status     0 in      254.23 seconds (walltime).
 --invoking executable--
/home/besselman/CFOUR_18/cfour18/bin/xdens
 @GETMEM-I,  Allocated  152587 MB of main memory.
  CCSD(T) density and intermediates are calculated.
  The perturbed orbitals are chosen canonical.
  Direct algorithm used for all contributions involving G(AB,CD).
  local is set to  F
  local is set to  F
  local is set to 4 F
  local is set to  F
  local is set to 5 F
  local is set to 6 F
  local is set to 7 F T
  local5 is set to  F
  local is set to  F
  W(abef) AB contribution =  0.2595231536 a.u.
  W(abef) AB contribution =  0.2759725860 a.u.
  local is set to 12 F
                     1                     1
                     2                     2
                     3                     3
                     4                     4
  processed                7213051  ao basis integrals from 
                  1761  buffers.
  processed               28668017  ao basis integrals from 
                  7000  buffers.
  processed               15083370  ao basis integrals from 
                  3683  buffers.
  processed               22818994  ao basis integrals from 
                  5572  buffers.
 ITERM.tmp does not exsit!
 skip reading
  The iterative expansion of D(ai) converged after  20 iterations.
  local is set to 12 F
  ----------------------------------------------------------------------
                 Natural orbital occupation numbers
  ----------------------------------------------------------------------
  1.99891  1.99818  1.99816  1.99816  1.97966  1.97274  1.96592  1.95884
  1.95826  1.95463  1.95163  1.95138  1.93388  1.93148  1.91574  0.07633
  0.05043  0.03863  0.03334  0.02444  0.02342  0.02153  0.02130  0.02092
  0.01351  0.01339  0.01210  0.01186  0.01070  0.01043  0.01019  0.00974
  0.00935  0.00771  0.00676  0.00634  0.00628  0.00606  0.00605  0.00476
  0.00467  0.00423  0.00408  0.00365  0.00282  0.00237  0.00235  0.00222
  0.00200  0.00199  0.00194  0.00191  0.00184  0.00180  0.00159  0.00140
  0.00138  0.00128  0.00119  0.00113  0.00103  0.00103  0.00098  0.00094
  0.00091  0.00087  0.00085  0.00083  0.00077  0.00074  0.00070  0.00069
  0.00064  0.00062  0.00060  0.00059  0.00058  0.00056  0.00054  0.00054
  0.00049  0.00048  0.00046  0.00044  0.00042  0.00041  0.00040  0.00039
  0.00039  0.00038  0.00038  0.00038  0.00037  0.00035  0.00033  0.00032
  0.00031  0.00031  0.00030  0.00028  0.00027  0.00027  0.00027  0.00026
  0.00024  0.00022  0.00022  0.00022  0.00020  0.00020  0.00020  0.00019
  0.00019  0.00019  0.00018  0.00017  0.00016  0.00016  0.00016  0.00016
  0.00015  0.00015  0.00015  0.00014  0.00013  0.00013  0.00012  0.00012
  0.00012  0.00011  0.00011  0.00011  0.00010  0.00010  0.00009  0.00009
  0.00009  0.00008  0.00008  0.00008  0.00008  0.00007  0.00007  0.00007
  0.00007  0.00007  0.00007  0.00006  0.00006  0.00005  0.00005  0.00005
  0.00005  0.00005  0.00005  0.00004  0.00004  0.00004  0.00004  0.00004
  0.00004  0.00003  0.00003  0.00003  0.00003  0.00003  0.00003  0.00003
  0.00003  0.00002  0.00002  0.00002  0.00002  0.00002  0.00002  0.00002
  0.00002  0.00002  0.00002  0.00001  0.00001  0.00001  0.00001  0.00001
  0.00001  0.00001  0.00001  0.00001  0.00001  0.00001  0.00001  0.00001
  0.00001  0.00001  0.00001  0.00001  0.00001  0.00001  0.00001  0.00001
  0.00001  0.00001  0.00001  0.00001  0.00001  0.00001  0.00001  0.00001
  0.00001  0.00001  0.00001  0.00001  0.00001  0.00001  0.00001  0.00001
  0.00001  0.00001  0.00001  0.00001  0.00001  0.00001  0.00001  0.00001
  0.00000  0.00000  0.00000  0.00000
  Trace of density matrix :  30.0000000000.
  ----------------------------------------------------------------------
  Density calculation successfully completed.
 @CHECKOUT-I, Total execution time (CPU/WALL):       252.47/      50.82 seconds.
--executable xdens finished with status     0 in       50.87 seconds (walltime).
 --invoking executable--
/home/besselman/CFOUR_18/cfour18/bin/xanti
 @GETMEM-I,  Allocated  152587 MB of main memory.
 CCSD(T) MO gammas will be sorted to Mulliken order.
 @CHECKOUT-I, Total execution time (CPU/WALL):       224.66/       8.59 seconds.
--executable xanti finished with status     0 in        8.62 seconds (walltime).
 --invoking executable--
/home/besselman/CFOUR_18/cfour18/bin/xbcktrn
 @GETMEM-I,  Allocated  152587 MB of main memory.
 @CHECKOUT-I, Total execution time (CPU/WALL):       319.43/      14.35 seconds.
--executable xbcktrn finished with status     0 in       14.39 seconds (walltime).
 --invoking executable--
/home/besselman/CFOUR_18/cfour18/bin/xvdint
 @GETMEM-I,  Allocated  152587 MB of main memory.
 One- and two-electron integral derivatives are calculated
 for RHF-CC/MBPT gradients and dipole moments.
 Spherical gaussians are used.

                     Kinetic energy integral gradient
                     --------------------------------

                         O #1 z     1.3207451077
                         C #2 z    -0.6483297233
                         C #3 x    -0.1366003468
                         C #3 z    -0.2188592529
                         H #4 x    -0.8002261381
                         H #4 y    -1.4786836780
                         H #4 z    -0.4535561316


 O #1       0.0000000000            0.0000000000            1.3207451077
 C #2       0.0000000000            0.0000000000           -0.6483297233
 C #3 1    -0.0683001734            0.0000000000           -0.1094296264
 C #3 2     0.0683001734            0.0000000000           -0.1094296264
 H #4 1    -0.2000565345           -0.3696709195           -0.1133890329
 H #4 2     0.2000565345           -0.3696709195           -0.1133890329
 H #4 3    -0.2000565345            0.3696709195           -0.1133890329
 H #4 4     0.2000565345            0.3696709195           -0.1133890329


                   Nuclear attraction integral gradient
                   ------------------------------------

                         O #1 z   -34.0030739343
                         C #2 z     6.1862043607
                         C #3 x    21.8670396625
                         C #3 z    18.7736506107
                         H #4 x    13.9956195284
                         H #4 y    20.2841827094
                         H #4 z     9.0432189629


 O #1       0.0000000000            0.0000000000          -34.0030739343
 C #2       0.0000000000            0.0000000000            6.1862043607
 C #3 1    10.9335198313            0.0000000000            9.3868253054
 C #3 2   -10.9335198313            0.0000000000            9.3868253054
 H #4 1     3.4989048821            5.0710456774            2.2608047407
 H #4 2    -3.4989048821            5.0710456774            2.2608047407
 H #4 3     3.4989048821           -5.0710456774            2.2608047407
 H #4 4    -3.4989048821           -5.0710456774            2.2608047407


                      Reorthonormalization gradient
                      -----------------------------

                         O #1 z     0.6170253665
                         C #2 z    -0.4042817917
                         C #3 x     0.0938453697
                         C #3 z     0.0376180882
                         H #4 x    -0.3917835016
                         H #4 y    -0.7123371205
                         H #4 z    -0.2503616630


 O #1       0.0000000000            0.0000000000            0.6170253665
 C #2       0.0000000000            0.0000000000           -0.4042817917
 C #3 1     0.0469226848            0.0000000000            0.0188090441
 C #3 2    -0.0469226848            0.0000000000            0.0188090441
 H #4 1    -0.0979458754           -0.1780842801           -0.0625904157
 H #4 2     0.0979458754           -0.1780842801           -0.0625904157
 H #4 3    -0.0979458754            0.1780842801           -0.0625904157
 H #4 4     0.0979458754            0.1780842801           -0.0625904157


 Evaluation of 1e integral derivatives required    6.85 seconds.
 Evaluation of 2el integral derivatives

                      Two-electron integral gradient
                      ------------------------------

                         O #1 z    18.0386577015
                         C #2 z    -4.6135079209
                         C #3 x    -8.9007212015
                         C #3 z    -8.5999479329
                         H #4 x    -7.5844173770
                         H #4 y   -11.4875021643
                         H #4 z    -4.8252018477


 O #1       0.0000000000            0.0000000000           18.0386577015
 C #2       0.0000000000            0.0000000000           -4.6135079209
 C #3 1    -4.4503606007            0.0000000000           -4.2999739664
 C #3 2     4.4503606007            0.0000000000           -4.2999739664
 H #4 1    -1.8961043443           -2.8718755411           -1.2063004619
 H #4 2     1.8961043443           -2.8718755411           -1.2063004619
 H #4 3    -1.8961043443            2.8718755411           -1.2063004619
 H #4 4     1.8961043443            2.8718755411           -1.2063004619


 Evaluation of 2e integral derivatives required 3161.32 seconds.

                            Molecular gradient
                            ------------------

                         O #1 z     0.0003928970
                         C #2 z    -0.0003490899
                         C #3 x     0.0001664014
                         C #3 z     0.0000035124
                         H #4 x    -0.0000258166
                         H #4 y    -0.0000135517
                         H #4 z    -0.0000473195


 O #1       0.0000000000            0.0000000000            0.0003928970
 C #2       0.0000000000            0.0000000000           -0.0003490899
 C #3 1     0.0000832007            0.0000000000            0.0000017562
 C #3 2    -0.0000832007            0.0000000000            0.0000017562
 H #4 1    -0.0000064541           -0.0000033879           -0.0000118299
 H #4 2     0.0000064541           -0.0000033879           -0.0000118299
 H #4 3    -0.0000064541            0.0000033879           -0.0000118299
 H #4 4     0.0000064541            0.0000033879           -0.0000118299


  Molecular gradient norm 0.554E-03

                           Total dipole moment
                           -------------------

                               au             Debye

                    z      1.07776878      2.73941546

  Conversion factor used: 1 a.u. =   2.54174691 Debye 


 @CHECKOUT-I, Total execution time (CPU/WALL):      3168.13/     104.83 seconds.
--executable xvdint finished with status     0 in      104.90 seconds (walltime).
 --invoking executable--
/home/besselman/CFOUR_18/cfour18/bin/xjoda
   JODA beginning optimization cycle #  3.
   Retrieving information from last optimization cycle.
                     7                     0
 OriVec is    1.00000000000000      -6.123233995736766E-017
  0.000000000000000E+000                     1
  calling readgh 3                      2                    -1
  gradient from JOBARC 
   0.000000000000000   0.000000000000000   0.000392897011036
   0.000000000000000   0.000000000000000  -0.000349089885697
   0.000083200705937   0.000000000000000   0.000001756181668
  -0.000083200705937   0.000000000000000   0.000001756181668
  -0.000006454146448  -0.000003387933322  -0.000011829872258
   0.000006454146448  -0.000003387933322  -0.000011829872258
  -0.000006454146448   0.000003387933322  -0.000011829872258
   0.000006454146448   0.000003387933322  -0.000011829872258
 
                     0
  current gradient vector 
        0.000000000000000        0.000000000000000        0.000392897011036
        0.000000000000000        0.000000000000000       -0.000349089885697
        0.000083200705937        0.000000000000000        0.000001756181668
       -0.000083200705937        0.000000000000000        0.000001756181668
       -0.000006454146448       -0.000003387933322       -0.000011829872258
       -0.000006454146448        0.000003387933322       -0.000011829872258
        0.000006454146448        0.000003387933322       -0.000011829872258
        0.000006454146448       -0.000003387933322       -0.000011829872258
   Internal coordinate energy gradients (atomic units): 
                     R                 dV/dR
 [R1   ]    2.264571361901204   -0.000392897011081
 [R2   ]    2.779592659988006    0.000019134987353
 [A1   ]    2.576609292508344   -0.000212334325978
 [R2   ]    2.779592659988006    0.000019134987353
 [A1   ]    2.576609292508344   -0.000212334325978
 [D180 ]    3.141592653589793   -0.000000000000000
 [R3   ]    2.044316823027604   -0.000009098805950
 [A2   ]    2.070497145039373   -0.000021165124988
 [D1   ]    1.298310922073201   -0.000003161279495
 [R3   ]    2.044316823027604   -0.000009098805950
 [A2   ]    2.070497145039373   -0.000021165124988
 [Dn1  ]   -1.298310922073201    0.000003161279495
 [R3   ]    2.044316823027604   -0.000009098805950
 [A2   ]    2.070497145039373   -0.000021165124988
 [D1   ]    1.298310922073201   -0.000003161279495
 [R3   ]    2.044316823027604   -0.000009098805950
 [A2   ]    2.070497145039373   -0.000021165124988
 [Dn1  ]   -1.298310922073201    0.000003161279495
                     2                    -1                     0 ****
   Hessian from cycle  2 read.
   BFGS update using last two gradients and previous step.
   Optimization cycle  3.  Updating structure with Newton-Raphson step.
  @EFOL-I, Current internal coordinate Hessian written to FCMINT.
   There are   7 independent internal coordinates which will be optimized.
   Hessian matrix in totally symmetric symmetry coordinates: 
              R1        R2        A1        R3        A2   
  R1         0.930963 -0.210877  0.233734 -0.189780  0.008938
  R2        -0.210877  0.945692 -0.458429 -0.153871  0.006164
  A1         0.233734 -0.458429  2.425193 -0.065493 -0.026965
  R3        -0.189780 -0.153871 -0.065493  0.815818  0.000889
  A2         0.008938  0.006164 -0.026965  0.000889  0.251957
  D1         0.019317 -0.023772  0.144618  0.003234 -0.002303
  Dn1       -0.019317  0.023772 -0.144618 -0.003234  0.002303
 
              D1        Dn1  
  R1         0.019317 -0.019317
  R2        -0.023772  0.023772
  A1         0.144618 -0.144618
  R3         0.003234 -0.003234
  A2        -0.002303  0.002303
  D1         0.109464 -0.009464
  Dn1       -0.009464  0.109464
   The eigenvectors of the Hessian matrix: 
                   1         2         3         4         5
  R1        -0.000000  0.017273  0.023451  0.516835  0.368944
  R2        -0.000000  0.017709  0.010003  0.571889 -0.770194
  A1        -0.000000  0.089886 -0.013144  0.091219 -0.278379
  R3        -0.000000  0.022993  0.010603  0.628653  0.438865
  A2         0.000000 -0.007269 -0.999508  0.023608  0.009110
  D1         0.707107 -0.703821  0.004909  0.029508 -0.015817
  Dn1        0.707107  0.703821 -0.004909 -0.029508  0.015817
 
                   6         7
  R1         0.753196  0.169142
  R2         0.046511 -0.277789
  A1        -0.139325  0.941552
  R3        -0.640910 -0.028035
  A2         0.013076 -0.010918
  D1        -0.009606  0.058303
  Dn1        0.009606 -0.058303
   The eigenvalues of the Hessian matrix: 
       0.10000      0.10045      0.25134      0.51065      0.96764      1.03586
       2.62261
   Gradients along Hessian eigenvectors: 
       0.00000     -0.00003      0.00004     -0.00023     -0.00009     -0.00024
      -0.00036
   There are  0 negative eigenvalues.
  optimized coordinate                      7  automatically set to 
  1.225807467187409E-004
   Summary of Optimization Cycle: 
   The maximum unscaled step is:    0.00053.
   Scale factor set to:  1.00000.
   Forces are in hartree/bohr and hartree/radian.
   Parameter values are in Angstroms and degrees.
--------------------------------------------------------------------------
  Parameter     dV/dR           Step          Rold            Rnew
--------------------------------------------------------------------------
    R1     -0.0003928970    0.0002459623    1.1983595513    1.1986055136
    R2      0.0000191350    0.0000596536    1.4708970840    1.4709567376
    A1     -0.0002123343    0.0055203524  147.6288379149  147.6343582673
    R3     -0.0000090988    0.0000456785    1.0818058693    1.0818515478
    A2     -0.0000211651    0.0045384928  118.6307479046  118.6352863974
    D1     -0.0000031613   -0.0070233594   74.3877363305   74.3807129711
    Dn1     0.0000031613    0.0070233594  -74.3877363305  -74.3807129711
--------------------------------------------------------------------------
  Minimum force:  0.000003161 / RMS force:  0.000169187
 Updating structure...
  -1.00000000000000       0.535320384855431       0.307002200066063     
  0.269244027233953       0.877687999947679       0.535320384855431     
  0.269244027233953       0.877687999947679       0.535320384855431     
  0.269244027233953       0.877687999947679       0.535320384855431     
  0.269244027233953       0.877687999947679       0.535320384855431     
   Rotational constants (in cm-1): 
          0.1959109592             0.2481872245             0.6779206859
   Rotational constants (in MHz): 
       5873.2636227221          7440.4668505642         20323.5537217059


 ----------------------------------------------------------------
         Coordinates used in calculation (QCOMP) 
 ----------------------------------------------------------------
 Z-matrix   Atomic            Coordinates (in bohr)
  Symbol    Number           X              Y              Z
 ----------------------------------------------------------------
     O         8         0.00000000    -0.00000000    -2.83402737
     C         6         0.00000000    -0.00000000    -0.56899121
     C         6         1.48803296    -0.00000000     1.77888442
     C         6        -1.48803296     0.00000000     1.77888442
     H         1         2.42057487     1.72808640     2.34780198
     H         1         2.42057487    -1.72808640     2.34780198
     H         1        -2.42057487    -1.72808640     2.34780198
     H         1        -2.42057487     1.72808640     2.34780198
 ----------------------------------------------------------------
 
   Interatomic distance matrix (Angstroms) 
 
                 O             C             C             C             H    
                [ 1]        [ 2]        [ 3]        [ 4]        [ 5]
  O    [ 1]     0.00000
  C    [ 2]     1.19861     0.00000
  C    [ 3]     2.56491     1.47096     0.00000
  C    [ 4]     2.56491     1.47096     1.57487     0.00000
  H    [ 5]     3.16167     2.20440     1.08185     2.28143     0.00000
  H    [ 6]     3.16167     2.20440     1.08185     2.28143     1.82893
  H    [ 7]     3.16167     2.20440     2.28143     1.08185     3.14769
  H    [ 8]     3.16167     2.20440     2.28143     1.08185     2.56183
 
                 H             H             H    
                [ 6]        [ 7]        [ 8]
  H    [ 6]     0.00000
  H    [ 7]     2.56183     0.00000
  H    [ 8]     3.14769     1.82893     0.00000
   Rotational constants (order x, y, z, in cm-1): 
          0.2481872245             0.1959109592             0.6779206859
   Rotational constants (order x, y, z, in MHz): 
       7440.4668505642          5873.2636227221         20323.5537217059
  ECPDATA file not present.   Using default ECPDATA. 
  There are  228 basis functions.
 @CHECKOUT-I, Total execution time (CPU/WALL):         0.15/       0.16 seconds.
--executable xjoda finished with status     0 in        0.24 seconds (walltime).
 --invoking executable--
/home/besselman/CFOUR_18/cfour18/bin/xvmol
 SERIAL VERSION OF MOLECULE STARTED
********************************************************************************
                    INPUT FROM MOL FILE
********************************************************************************
INTGRL        1    0    1    0    0    0    0    0    0                         
         *** CFOUR Program System (Release V0.1) ***                            
cyclopropanone opt singlet CCSD[T]/cc-pCVTZ                                     
    4    2 X  Y       0.10E-08              0    0                              
   9999.00      3.00                                                            
          8.00000000    1    4    1    1    1    1                              
O #1   0.000000000000000  -0.000000000000000  -2.834027374443937                
   12    6                                                                      
   15330.0000000000       5.080000000000000E-004 -1.150000000000000E-004        
  0.000000000000000E+000  0.000000000000000E+000  0.000000000000000E+000        
  0.000000000000000E+000                                                        
   2299.00000000000       3.929000000000000E-003 -8.950000000000000E-004        
  0.000000000000000E+000  0.000000000000000E+000  0.000000000000000E+000        
  0.000000000000000E+000                                                        
   522.400000000000       2.024300000000000E-002 -4.636000000000000E-003        
  0.000000000000000E+000  0.000000000000000E+000  0.000000000000000E+000        
  0.000000000000000E+000                                                        
   147.300000000000       7.918100000000000E-002 -1.872400000000000E-002        
  0.000000000000000E+000  0.000000000000000E+000  0.000000000000000E+000        
  0.000000000000000E+000                                                        
   47.5500000000000       0.230687000000000      -5.846300000000000E-002        
  0.000000000000000E+000  0.000000000000000E+000  0.000000000000000E+000        
  0.000000000000000E+000                                                        
   16.7600000000000       0.433118000000000      -0.136463000000000             
  0.000000000000000E+000  0.000000000000000E+000  0.000000000000000E+000        
  0.000000000000000E+000                                                        
   6.20700000000000       0.350260000000000      -0.175740000000000             
  0.000000000000000E+000  0.000000000000000E+000  0.000000000000000E+000        
  0.000000000000000E+000                                                        
   1.75200000000000       4.272800000000000E-002  0.160934000000000             
   1.00000000000000       0.000000000000000E+000  0.000000000000000E+000        
  0.000000000000000E+000                                                        
  0.688200000000000      -8.154000000000000E-003  0.603418000000000             
  0.000000000000000E+000  0.000000000000000E+000  0.000000000000000E+000        
  0.000000000000000E+000                                                        
  0.238400000000000       2.381000000000000E-003  0.378765000000000             
  0.000000000000000E+000   1.00000000000000       0.000000000000000E+000        
  0.000000000000000E+000                                                        
   7.84500000000000       0.000000000000000E+000  0.000000000000000E+000        
  0.000000000000000E+000  0.000000000000000E+000   1.00000000000000             
  0.000000000000000E+000                                                        
   21.0320000000000       0.000000000000000E+000  0.000000000000000E+000        
  0.000000000000000E+000  0.000000000000000E+000  0.000000000000000E+000        
   1.00000000000000                                                             
    7    5                                                                      
   34.4600000000000       1.592800000000000E-002  0.000000000000000E+000        
  0.000000000000000E+000  0.000000000000000E+000  0.000000000000000E+000        
   7.74900000000000       9.974000000000000E-002  0.000000000000000E+000        
  0.000000000000000E+000  0.000000000000000E+000  0.000000000000000E+000        
   2.28000000000000       0.310492000000000       0.000000000000000E+000        
  0.000000000000000E+000  0.000000000000000E+000  0.000000000000000E+000        
  0.715600000000000       0.491026000000000        1.00000000000000             
  0.000000000000000E+000  0.000000000000000E+000  0.000000000000000E+000        
  0.214000000000000       0.336337000000000       0.000000000000000E+000        
   1.00000000000000       0.000000000000000E+000  0.000000000000000E+000        
   15.1590000000000       0.000000000000000E+000  0.000000000000000E+000        
  0.000000000000000E+000   1.00000000000000       0.000000000000000E+000        
   57.4370000000000       0.000000000000000E+000  0.000000000000000E+000        
  0.000000000000000E+000  0.000000000000000E+000   1.00000000000000             
    3    3                                                                      
   2.31400000000000        1.00000000000000       0.000000000000000E+000        
  0.000000000000000E+000                                                        
  0.645000000000000       0.000000000000000E+000   1.00000000000000             
  0.000000000000000E+000                                                        
   15.8580000000000       0.000000000000000E+000  0.000000000000000E+000        
   1.00000000000000                                                             
    1    1                                                                      
   1.42800000000000        1.00000000000000                                     
          6.00000000    1    4    1    1    1    1                              
C #2   0.000000000000000  -0.000000000000000  -0.568991211221161                
   12    6                                                                      
   8236.00000000000       5.310000000000000E-004 -1.130000000000000E-004        
  0.000000000000000E+000  0.000000000000000E+000  0.000000000000000E+000        
  0.000000000000000E+000                                                        
   1235.00000000000       4.108000000000000E-003 -8.780000000000000E-004        
  0.000000000000000E+000  0.000000000000000E+000  0.000000000000000E+000        
  0.000000000000000E+000                                                        
   280.800000000000       2.108700000000000E-002 -4.540000000000000E-003        
  0.000000000000000E+000  0.000000000000000E+000  0.000000000000000E+000        
  0.000000000000000E+000                                                        
   79.2700000000000       8.185300000000000E-002 -1.813300000000000E-002        
  0.000000000000000E+000  0.000000000000000E+000  0.000000000000000E+000        
  0.000000000000000E+000                                                        
   25.5900000000000       0.234817000000000      -5.576000000000000E-002        
  0.000000000000000E+000  0.000000000000000E+000  0.000000000000000E+000        
  0.000000000000000E+000                                                        
   8.99700000000000       0.434401000000000      -0.126895000000000             
  0.000000000000000E+000  0.000000000000000E+000  0.000000000000000E+000        
  0.000000000000000E+000                                                        
   3.31900000000000       0.346129000000000      -0.170352000000000             
  0.000000000000000E+000  0.000000000000000E+000  0.000000000000000E+000        
  0.000000000000000E+000                                                        
  0.905900000000000       3.937800000000000E-002  0.140382000000000             
   1.00000000000000       0.000000000000000E+000  0.000000000000000E+000        
  0.000000000000000E+000                                                        
  0.364300000000000      -8.983000000000000E-003  0.598684000000000             
  0.000000000000000E+000  0.000000000000000E+000  0.000000000000000E+000        
  0.000000000000000E+000                                                        
  0.128500000000000       2.385000000000000E-003  0.395389000000000             
  0.000000000000000E+000   1.00000000000000       0.000000000000000E+000        
  0.000000000000000E+000                                                        
   4.29200000000000       0.000000000000000E+000  0.000000000000000E+000        
  0.000000000000000E+000  0.000000000000000E+000   1.00000000000000             
  0.000000000000000E+000                                                        
   11.8760000000000       0.000000000000000E+000  0.000000000000000E+000        
  0.000000000000000E+000  0.000000000000000E+000  0.000000000000000E+000        
   1.00000000000000                                                             
    7    5                                                                      
   18.7100000000000       1.403100000000000E-002  0.000000000000000E+000        
  0.000000000000000E+000  0.000000000000000E+000  0.000000000000000E+000        
   4.13300000000000       8.686600000000000E-002  0.000000000000000E+000        
  0.000000000000000E+000  0.000000000000000E+000  0.000000000000000E+000        
   1.20000000000000       0.290216000000000       0.000000000000000E+000        
  0.000000000000000E+000  0.000000000000000E+000  0.000000000000000E+000        
  0.382700000000000       0.501008000000000        1.00000000000000             
  0.000000000000000E+000  0.000000000000000E+000  0.000000000000000E+000        
  0.120900000000000       0.343406000000000       0.000000000000000E+000        
   1.00000000000000       0.000000000000000E+000  0.000000000000000E+000        
   8.77800000000000       0.000000000000000E+000  0.000000000000000E+000        
  0.000000000000000E+000   1.00000000000000       0.000000000000000E+000        
   33.1900000000000       0.000000000000000E+000  0.000000000000000E+000        
  0.000000000000000E+000  0.000000000000000E+000   1.00000000000000             
    3    3                                                                      
   1.09700000000000        1.00000000000000       0.000000000000000E+000        
  0.000000000000000E+000                                                        
  0.318000000000000       0.000000000000000E+000   1.00000000000000             
  0.000000000000000E+000                                                        
   14.8390000000000       0.000000000000000E+000  0.000000000000000E+000        
   1.00000000000000                                                             
    1    1                                                                      
  0.761000000000000        1.00000000000000                                     
          6.00000000    1    4    1    1    1    1                              
C #3   1.488032958597580  -0.000000000000000   1.778884416551007                
   12    6                                                                      
   8236.00000000000       5.310000000000000E-004 -1.130000000000000E-004        
  0.000000000000000E+000  0.000000000000000E+000  0.000000000000000E+000        
  0.000000000000000E+000                                                        
   1235.00000000000       4.108000000000000E-003 -8.780000000000000E-004        
  0.000000000000000E+000  0.000000000000000E+000  0.000000000000000E+000        
  0.000000000000000E+000                                                        
   280.800000000000       2.108700000000000E-002 -4.540000000000000E-003        
  0.000000000000000E+000  0.000000000000000E+000  0.000000000000000E+000        
  0.000000000000000E+000                                                        
   79.2700000000000       8.185300000000000E-002 -1.813300000000000E-002        
  0.000000000000000E+000  0.000000000000000E+000  0.000000000000000E+000        
  0.000000000000000E+000                                                        
   25.5900000000000       0.234817000000000      -5.576000000000000E-002        
  0.000000000000000E+000  0.000000000000000E+000  0.000000000000000E+000        
  0.000000000000000E+000                                                        
   8.99700000000000       0.434401000000000      -0.126895000000000             
  0.000000000000000E+000  0.000000000000000E+000  0.000000000000000E+000        
  0.000000000000000E+000                                                        
   3.31900000000000       0.346129000000000      -0.170352000000000             
  0.000000000000000E+000  0.000000000000000E+000  0.000000000000000E+000        
  0.000000000000000E+000                                                        
  0.905900000000000       3.937800000000000E-002  0.140382000000000             
   1.00000000000000       0.000000000000000E+000  0.000000000000000E+000        
  0.000000000000000E+000                                                        
  0.364300000000000      -8.983000000000000E-003  0.598684000000000             
  0.000000000000000E+000  0.000000000000000E+000  0.000000000000000E+000        
  0.000000000000000E+000                                                        
  0.128500000000000       2.385000000000000E-003  0.395389000000000             
  0.000000000000000E+000   1.00000000000000       0.000000000000000E+000        
  0.000000000000000E+000                                                        
   4.29200000000000       0.000000000000000E+000  0.000000000000000E+000        
  0.000000000000000E+000  0.000000000000000E+000   1.00000000000000             
  0.000000000000000E+000                                                        
   11.8760000000000       0.000000000000000E+000  0.000000000000000E+000        
  0.000000000000000E+000  0.000000000000000E+000  0.000000000000000E+000        
   1.00000000000000                                                             
    7    5                                                                      
   18.7100000000000       1.403100000000000E-002  0.000000000000000E+000
[truncated: 1,057,358 more chars]
