# Supplementary material for: Cyclopropanone: Preparation, Rotational Spectroscopy, and Semi-Experimental Equilibrium (r e SE) Structure
Source: J Am Chem Soc. 2026 Mar 30;148(13):14072–85. doi: 10.1021/jacs.5c23052 (PMC13067281; doi:10.1021/jacs.5c23052)
Supplement: Supplementary file 2 [file ja5c23052_si_002.zip › SI_revised/BTE/cyclopropanone_opt_SCF_DBOC_pVTZ.out]

 --invoking executable--
/home/besselman/CFOUR_18/cfour18/bin/xjoda


   *************************************************************************
         <<<     CCCCCC     CCCCCC   |||     CCCCCC     CCCCCC   >>>
       <<<      CCC        CCC       |||    CCC        CCC         >>>
      <<<      CCC        CCC        |||   CCC        CCC            >>>
    <<<        CCC        CCC        |||   CCC        CCC              >>>
      <<<      CCC        CCC        |||   CCC        CCC            >>>
       <<<      CCC        CCC       |||    CCC        CCC         >>>
         <<<     CCCCCC     CCCCCC   |||     CCCCCC     CCCCCC   >>>
   *************************************************************************

     ****************************************************************
     * CFOUR Coupled-Cluster techniques for Computational Chemistry *
     ****************************************************************
 

   Department of Chemistry                Institut fuer Physikalische Chemie
   University of Texas at Austin          Universitaet Mainz
   Austin, TX  78712, USA                 D-55099 Mainz, Germany
 
                       Version 1.2
 
                     compute-0-19.local                                
                     Sat Mar  4 11:42:08 CST 2023                      
                     integer*8 version is running
 
********************************************************************************
*                          Input from ZMAT file                                *
********************************************************************************
cyclopropanone opt singlet CCSD[T]/cc-pCVTZ                                     
O                                                                               
C 1 R1*                                                                         
C 2 R2* 1 A1*                                                                   
C 2 R2* 1 A1* 3 D180                                                            
H 3 R3* 2 A2* 1 D1*                                                             
H 3 R3* 2 A2* 1 Dn1*                                                            
H 4 R3* 2 A2* 1 D1*                                                             
H 4 R3* 2 A2* 1 Dn1*                                                            
                                                                                
R1   =        1.198724417788331                                                 
R2   =        1.471062207026606                                                 
A1   =      147.637108268674410                                                 
D180 =      180.000000000000000                                                 
R3   =        1.081936223602009                                                 
A2   =      118.633790303965739                                                 
D1   =       74.377470855720247                                                 
Dn1  =      -74.377470855720247                                                 
                                                                                
*CFOUR(CALC=SCF                                                                 
BASIS=cc-pVTZ                                                                   
GEO_METHOD=ENERONLY                                                             
DBOC=ON                                                                         
ABCDTYPE=AOBASIS                                                                
CC_PROG=NCC                                                                     
GEO_CONV=9                                                                      
SCF_CONV=10                                                                     
CC_CONV=9                                                                       
LINEQ_CONV=8                                                                    
LINEQ_MAXCYC=200                                                                
GEO_MAXSTEP=500                                                                 
MULT=1                                                                          
FROZEN_CORE=ON                                                                  
MEM_UNIT=GB                                                                     
MEM=192)                                                                        
                                                                                
********************************************************************************
    -------------------------------------------------------------------
                    CFOUR Control Parameters 
    -------------------------------------------------------------------
        External           Internal           Value            Units
          Name               Name
    -------------------------------------------------------------------
       ABCDTYPE             IABCDT         AOBASIS     [  2]    ***   
       ANHARMONIC           IANHAR         OFF         [  0]    ***   
       ANH_ALGORIT          IANALG         STANDARD    [  0]    ***   
       ANH_DERIVAT          IANDER         SECOND      [  1]    ***   
       ANH_MODE             ANHMOD         VIBRATION   [  0]    ***   
       ANH_POINTS           IANPOI              1               ***   
       ANH_STEPSIZ          ICUBST             50000          x 10-6  
       ANH_SYMMETR          IANHSM         ABELIAN     [  0]    ***   
       AO_LADDERS           IAOLAD         SINGLEPASS  [  1]    ***   
       AV_SCF               IAVSCF         OFF         [  0]    ***   
       BASIS                IBASIS         PVTZ        [ 14]    ***   
       BFIELD               IBFIEL         OFF         [  0]    a.u.  
       BOTHVECTORS          BOTHVC         OFF         [  0]    ***   
       BOX_POTENT           IPIAB          OFF         [  0]    ***   
       BREIT                IBREIT         OFF         [  0]    ***   
       BRUCK_CONV           IBRTOL          10D-  4             ***   
       BRUECKNER            IBRKNR         OFF         [  0]    ***   
       BUFFERSIZE           IBUFFS              4096            ***   
       CACHE_RECS           ICHREC             10               ***   
       CALCLEVEL            ICLLVL         SCF         [  0]    ***   
       CAS_GECCO            ICMRCC         OFF         [  0]    ***   
       CAS_GUESS            ICGUES         CANONICAL   [  0]    ***   
       CAS_INPUT            ICSINP         ORBITALS    [  0]    ***   
       CAS_ITMAX            ICITMX          10D- 50           cycles  
       CAS_JACDAV           ICJDAV         OFF         [  0]    ***   
       CAS_MICMAX           ICMIMN          10D- 10             ***   
       CAS_MICMIN           ICMIMX          10D-  2             ***   
       CAS_MICRO            ICSALG         ILU/JACOBI  [  0]    ***   
       CAS_MITMAX           ICMIMX          10D-100           cycles  
       CAS_MMAX             ICMMAX          10D- 50             ***   
       CAS_PRINT            ICPRT           10D-  0             ***   
       CCORBOPT             ICCORB         OFF         [  0]  x 0.01  
       CC_CONV              ICCCNV          10D-  9             ***   
       CC_EXPORDER          ICCEOR              0               ***   
       CC_EXTRAPOL          ICCEXT         DIIS        [  1]    ***   
       CC_GUESS             ICCGES         MP2         [  0]    ***   
       CC_MAXCYC            ICCCYC              0              cycles 
       CC_PROGRAM           ICCPRO         NCC         [  5]    ***   
       CHARGE               ICHRGE              0               ***   
       CHOLESKY             ICHOLE         OFF         [  0]    ***   
       CIS_CONV             ICISTL              5               ***   
       COMM_SIZE            IPSIZE            ***               ***   
       CONSTANT             ICONST         OLD         [  1]    ***   
       CONTINUUM            ICONTU         NONE        [  0]    ***   
       CONTRACTION          ICNTYP         GENERAL     [  1]    ***   
       COORDINATES          ICOORD         INTERNAL    [  0]    ***   
       CPHF_CONVER          ICPHFT          10D- 16             ***   
       CPHF_MAXCYC          ICPHFC             64              cycles 
       CUBIC                ICUBIC         OFF         [  0]    ***   
       CURVILINEAR          ICURVY         OFF         [  0]    ***   
       CV_ELEMENT           ICVELM              0               ***   
       CV_ORBITALS          ICVORB      NONE         
       CV_SEPARATE          ICVSEP         OFF         [  0]    ***   
       DBOC                 IDBOC          ON          [  1]    ***   
       DCT                  IDCT           OFF         [  0]    ***   
       DERIV_LEV            IDRLVL         SECOND      [  2]    ***   
       DEVMEM_SIZE          IDVMEM         *********           MByte  
       DIAG_MRCC            IEOMST          10D-  0             ***   
       DIFF_TYPE            IDIFTY         RELAXED     [  0]    ***   
       DIRECT               IDIRCT         OFF         [  0]    ***   
       DROPMO               IDRPMO      NONE         
       ECP                  IECP           OFF         [  0]    ***   
       EIGENVECTOR          IVEC                1               ***   
       EL_ANHARM            IELANH         OFF         [  0]    ***   
       EOMFOLLOW            IEOMSR         ENERGY      [  0]    ***   
       EOMIP                IEOMIP         OFF         [  0]    ***   
       EOMLEVEL             HBARFM         SAME        [  0]    ***   
       EOM_MRCC             IMRCCE         NEW         [  1]    ***   
       EOM_NONIT            EOMNON         OFF         [  0]    ***   
       EOM_NSING            IEOMSI          10D-  0             ***   
       EOM_NSTATES          IMRCCD         DAVIDSON    [  0]    ***   
       EOM_NTRIP            IEOMTR          10D-  0             ***   
       EOM_ORDER            IEXORD         ENERGY      [  0]    ***   
       EOM_PROPSTA          IEOMST              0               ***   
       ESTATE_CONV          IEXTOL          10D-  5             ***   
       ESTATE_DIAG          IEXDIG         ITERATIVE   [  0]    ***   
       ESTATE_LOCK          IESLOC         ON          [  1]    ***   
       ESTATE_MAXC          IEXMXC             40               ***   
       ESTATE_PROP          IEXPRP         OFF         [  0]    ***   
       EVAL_HESS            IRECAL              0            # of cyc.
       EXCITATION           IEXCIT              0               ***   
       EXCITE               IEXCIT         NONE        [  0]    ***   
       EXTERN_POT           IEXPOT         OFF         [  0]    ***   
       FCGRADNEW            IFCGNW         OFF         [  0]    ***   
       FC_FIELD             IFINFC              0             x 10-6  
       FD_CALTYPE           IFDCAL         ENERONLY    [  1]    ***   
       FD_PROJECT           IFDPRJ         OFF         [  1]    ***   
       FD_STEPSIZE          IDISFD             25            10-4 bohr
       FD_USEGROUP          IFDGRP         FULL        [  0]    ***   
       FILE_RECSIZ          IFLREC              4096           words  
       FINITE_PERT          IFIPER              0             x 10-6  
       FIXGEOM              IFIXGM         OFF         [  0]    ***   
       FOCK                 IFOCK          AO          [  1]    ***   
       FREQ_ALGORI          IVIALG         STANDARD    [  0]    ***   
       FROZEN_CORE          IFROCO         ON          [  1]    ***   
       FROZEN_VIRT          IFROVI         OFF         [  0]    ***   
       GAMMA_ABCD           IGABCD         DIRECT      [  1]    ***   
       GAMMA_ABCI           IGABCI         STORE       [  0]    ***   
       GENBAS_1             IGNBS1              0               ***   
       GENBAS_2             IGNBS2              0               ***   
       GENBAS_3             IGNBS3              0               ***   
       GENBAS_4             IGNBS4              0               ***   
       GEO_CONV             ICONTL              9              H/bohr 
       GEO_MAXCYC           IOPTCY             50               ***   
       GEO_MAXSTEP          IMXSTP            500            millibohr
       GEO_METHOD           INR            ENERONLY    [  6]    ***   
       GIAO                 IGIAO          OFF         [  1]    ***   
       GIMIC                IGIMIC         OFF         [  0]    ***   
       GRID                 IGRID          OFF         [  0]    ***   
       GRID_ALGO            IGALGO         SERIAL      [  0]    ***   
       GUESS                IGUESS         MOREAD      [  0]    ***   
       HBAR                 IHBAR          OFF         [  0]    ***   
       HESS_TYPE            IHESTP         SCF         [  0]    ***   
       HF2_FILE             IHF2Fl         USE         [  1]    ***   
       HFSTABILITY          ISTABL         OFF         [  0]    ***   
       INCORE               INCORE         OFF         [  0]    ***   
       INPUT_MRCC           IMRCC          ON          [  1]    ***   
       INTEGRALS            INTTYP         VMOL        [  1]    ***   
       JODA_PRINT           IJPRNT              0               ***   
       KEYWORD_OUT          IDMPKW         NO          [  0]    ***   
       LINDEP_TOL           ILINDP              8               ***   
       LINEQ_CONV           IZTACN          10D-  8           cycles  
       LINEQ_EXPOR          ILMAXD              5               ***   
       LINEQ_MAXCY          ILMAXC            200               ***   
       LINEQ_TYPE           ILTYPE         DIIS        [  1]    ***   
       LOCK_ORBOCC          ILOCOC         OFF         [  0]    ***   
       MEMORY_SIZE          IMEMSZ         *********           words  
       MEM_UNIT             IMEMU          GB          [  3]    ***   
       MRCC                 IMRCCC         OFF         [  0]    ***   
       MULTIPLICTY          IMULTP              1               ***   
       NACOUPLING           IVCOUP         OFF         [  0]    ***   
       NEGEVAL              IDIE           ABORT       [  0]    ***   
       NEWNORM              INEWNO         OFF         [  0]    ***   
       NON-HF               INONHF         OFF         [  0]    ***   
       NTOP_TAMP            ITOPT2             15               ***   
       NUC_MODEL            INUCMO         POINT       [  0]    ***   
       OCCUPATION           IOCCU   ESTIMATED BY SCF 
       OPEN-SHELL           IOPEN          SPIN-ORBITAL[  0]    ***   
       OPTVIB               IOPTVB         OFF         [  0]    ***   
       ORBITALS             IORBTP         STANDARD    [  0]    ***   
       PARALLEL             IPARAL         ON          [  1]    ***   
       PARA_INT             IPINTS         ON          [  1]    ***   
       PARA_PRINT           IPPRIN              0               ***   
       PERT_ORB             IPTORB         CANONICAL   [  1]    ***   
       POINTS               IGRDFD              0               ***   
       PRINT                IPRNT               0               ***   
       PROPS                IPROPS         OFF         [  0]    ***   
       PROP_INTEGR          IINTYP         INTERNAL    [  0]    ***   
       PSI                  IPSI           OFF         [  0]    ***   
       QC_ALG               IQCALG         FLM         [  0]    ***   
       QC_LINALG            IQCLIN         TRIDIAG     [  2]    ***   
       QC_MAXCYC            IQCMAX            100             cycles  
       QC_MAXSCFCY          IQCMSC             20             cycles  
       QC_RTRUST            IQCRTR          10D-  0           x 10-3  
       QC_SKIPSCF           IQCSKI         OFF         [  0]    ***   
       QC_START             IQCSTA          10D-  3             ***   
       QRHFGUESS            IQGUES         OFF         [  0]    ***   
       QUARTIC              IQUART         OFF         [  0]    ***   
       RAMAN_INT            IRAMIN         OFF         [  0]    ***   
       RAMAN_ORB            IRAMRE         UNRELAXED   [  0]    ***   
       RDO                  IRDOFM         OFF         [  0]    ***   
       REDUCE_REPR          REDREP         Ir          [  0]    ***   
       REFERENCE            IREFNC         RHF         [  0]    ***   
       RELATIVIST           IRELAT         OFF         [  0]    ***   
       RELAX_DENS           IRDENS         OFF         [  0]    ***   
       RESET_FLAGS          IRESET         OFF         [  0]    ***   
       RESTART_CC           ICCRES         OFF         [  0]    ***   
       ROT_EVEC             ROTVEC              0               ***   
       SAVE_INTS            ISVINT         OFF         [  0]    ***   
       SCALE_ON             ISTCRT              0               ***   
       SCF_CONV             ISCFCV          10D- 10             ***   
       SCF_DAMPING          IDAMP               0             x 10-3  
       SCF_EXPORDE          IRPPOR             10               ***   
       SCF_EXPSTAR          IRPPLS              2               ***   
       SCF_EXTRAPO          IRPP           ON          [  1]    ***   
       SCF_MAXCYC           ISCFCY            150              cycles 
       SCF_NOSTOP           ISCFST         OFF         [  0]    ***   
       SCF_ORBITAL          ISCFOR         REAL        [  0]    ***   
       SCF_PRINT            ISCFPR              0               ***   
       SCF_PROG             ISCFPR         SCF         [  0]    ***   
       SD_FIELD             IFINSD              0             x 10-6  
       SOPERT               IPERSO         OFF         [  0]    ***   
       SPHERICAL            IDFGHI         ON          [  1]    ***   
       SPINORBIT            ISOCAL         OFF         [  0]    ***   
       SPINROTATIO          ISRCON         OFF         [  0]    ***   
       SPIN_FLIP            ISPFLP         OFF         [  0]    ***   
       SPIN_ORBIT           ISPORB         OFF         [  0]    ***   
       SPIN_SCAL            ISCSMP         OFF         [  0]    ***   
       STEEPSCALE           ISTPSC              1000          x 10-3  
       SUBGROUP             ISUBGP         DEFAULT     [  0]    ***   
       SUBGRPAXIS           ISBXYZ         X           [  0]    ***   
       SYMMETRY             ISYM           ON          [  0]    ***   
       SYM_CHECK            ISYMCK         OVERRIDE    [  1]    ***   
       T3_EXTRAPOL          IT3EXT         OFF         [  0]    ***   
       T4_EXTRAPOL          IT4EXP         OFF         [  0]    ***   
       TAMP_SUM             IEVERY              0               ***   
       TESTSUITE            ITESTS         OFF         [  0]    ***   
       THERMOCH             ITHERM         OFF         [  0]    ***   
       TOL_CHOLESK          ITOLCH          10D-  4             ***   
       TRANGRAD             IRESRM         OFF         [  0]    ***   
       TRANS_INV            ITRAIN         IGNORE      [  1]    ***   
       TREAT_PERT           ITREAT         SIMULTANEOUS[  0]    ***   
       TRIP_ALGORI          ITRALG         NORMAL      [  0]    ***   
       UIJ_THRESHO          IUIJTH              1               ***   
       UNITS                IUNITS         ANGSTROM    [  0]    ***   
       UNOS                 IUNOS          OFF         [  0]    ***   
       UPDATE_HESS          IHUPDT         ON          [  1]    ***   
       VIBPHASE             ISETPH         STANDARD    [  0]    ***   
       VIBRATION            IVIB           ANALYTIC    [  1]    ***   
       VIB_ALGORIT          IGEALG         STANDARD    [  0]    ***   
       VNATORB              IVNORB         OFF         [  0]    ***   
       VTRAN                IVTRAN         PARTIAL     [  2]    ***   
       X2CKEY               IX2CKE         MOLVDINT    [  0]    ***   
       XFIELD               IXEFLD              0             x 10-6  
       XFORM_TOL            IXFTOL          10D- 11             ***   
       YFIELD               IYEFLD              0             x 10-6  
       ZFIELD               IZEFLD              0             x 10-6  
       ZSCALE_EXP           IZEXPS         OFF         [  0]    ***   
    -------------------------------------------------------------------
   8 entries found in Z-matrix 
   Job Title : cyclopropanone opt singlet CCSD[T]/cc-pCVTZ                                     
   There are  8 unique internal coordinates.
   Of these,  7 will be optimized.
   User supplied Z-matrix: 
--------------------------------------------------------------------------------
       SYMBOL    BOND      LENGTH    ANGLE     ANGLE     DIHED     ANGLE
                  TO      (ANGST)    WRT      (DEG)      WRT      (DEG)
--------------------------------------------------------------------------------
        O    
        C          1         R1   
        C          2         R2         1        A1   
        C          2         R2         1        A1         3        D180 
        H          3         R3         2        A2         1        D1   
        H          3         R3         2        A2         1        Dn1  
        H          4         R3         2        A2         1        D1   
        H          4         R3         2        A2         1        Dn1  
                  *Initial values for internal coordinates* 
                      Name             Value
                        R1              1.1987244178
                        R2              1.4710622070
                        A1            147.6371082687
                        D180          180.0000000000
                        R3              1.0819362236
                        A2            118.6337903040
                        D1             74.3774708557
                        Dn1           -74.3774708557
--------------------------------------------------------------------------------
Line Symbol    AtNr   At. Mass
  1  O          8    15.99491
  2  C          6    12.00000
  3  C          6    12.00000
  4  C          6    12.00000
  5  H          1     1.00783
  6  H          1     1.00783
  7  H          1     1.00783
  8  H          1     1.00783
                     1                     4                    18
  -1.00000000000000       0.535279843973062       0.306973082205523     
  0.269298522797632       0.877700513250758       0.535279843973062     
  0.269298522797632       0.877700513250758       0.535279843973062     
  0.269298522797632       0.877700513250758       0.535279843973062     
  0.269298522797632       0.877700513250758       0.535279843973062     
  R VECTOR before symmetry
  0.000000000000000E+000  0.000000000000000E+000  0.000000000000000E+000
   2.26526132326650       0.000000000000000E+000  0.000000000000000E+000
   2.77990526617007        2.57675363741171       0.000000000000000E+000
   2.77990526617007        2.57675363741171        3.14159265358979     
   2.04456357541173        2.07055024492473        1.29813175573844     
   2.04456357541173        2.07055024492473       -1.29813175573844     
   2.04456357541173        2.07055024492473        1.29813175573844     
   2.04456357541173        2.07055024492473       -1.29813175573844     
   Rotational constants (in cm-1): 
          0.1958810158             0.2481389268             0.6778942363
   Rotational constants (in MHz): 
       5872.3659441785          7439.0189207379         20322.7607826386
********************************************************************************
   The full molecular point group is C2v .
   The largest Abelian subgroup of the full molecular point group is C2v .
   The computational point group is C2v .
********************************************************************************
  R VECTOR 
  0.000000000000000E+000  0.000000000000000E+000  0.000000000000000E+000
   2.26526132326650       0.000000000000000E+000  0.000000000000000E+000
   2.77990526617007        2.57675363741171       0.000000000000000E+000
   2.77990526617007        2.57675363741171        3.14159265358979     
   2.04456357541173        2.07055024492473        1.29813175573844     
   2.04456357541173        2.07055024492473       -1.29813175573844     
   2.04456357541173        2.07055024492473        1.29813175573844     
   2.04456357541173        2.07055024492473       -1.29813175573844     
--------------------------------------------------------------------------------
   Analysis of internal coordinates specified by Z-matrix 
--------------------------------------------------------------------------------
   *The nuclear repulsion energy is  108.740120318147618 a.u.
   *There are   6 degrees of freedom within the tot. symm. molecular subspace.
   *Z-matrix requests optimization of   7 coordinates.
   *There are   1 positive-negative dihedral angle pairs, 
    resulting in   6 Z-matrix degrees of freedom.
   *The optimization is unconstrained and your Z-matrix is great.
--------------------------------------------------------------------------------


 ----------------------------------------------------------------
         Coordinates used in calculation (QCOMP) 
 ----------------------------------------------------------------
 Z-matrix   Atomic            Coordinates (in bohr)
  Symbol    Number           X              Y              Z
 ----------------------------------------------------------------
     O         8         0.00000000    -0.00000000    -2.83430801
     C         6         0.00000000    -0.00000000    -0.56904669
     C         6         1.48802726    -0.00000000     1.77906919
     C         6        -1.48802726     0.00000000     1.77906919
     H         1         2.42067838     1.72821930     2.34798055
     H         1         2.42067838    -1.72821930     2.34798055
     H         1        -2.42067838    -1.72821930     2.34798055
     H         1        -2.42067838     1.72821930     2.34798055
 ----------------------------------------------------------------
 
   Interatomic distance matrix (Angstroms) 
 
                 O             C             C             C             H    
                [ 1]        [ 2]        [ 3]        [ 4]        [ 5]
  O    [ 1]     0.00000
  C    [ 2]     1.19872     0.00000
  C    [ 3]     2.56514     1.47106     0.00000
  C    [ 4]     2.56514     1.47106     1.57486     0.00000
  H    [ 5]     3.16192     2.20455     1.08194     2.28151     0.00000
  H    [ 6]     3.16192     2.20455     1.08194     2.28151     1.82907
  H    [ 7]     3.16192     2.20455     2.28151     1.08194     3.14786
  H    [ 8]     3.16192     2.20455     2.28151     1.08194     2.56194
 
                 H             H             H    
                [ 6]        [ 7]        [ 8]
  H    [ 6]     0.00000
  H    [ 7]     2.56194     0.00000
  H    [ 8]     3.14786     1.82907     0.00000
   Rotational constants (order x, y, z, in cm-1): 
          0.2481389268             0.1958810158             0.6778942363
   Rotational constants (order x, y, z, in MHz): 
       7439.0189207379          5872.3659441785         20322.7607826386
  ECPDATA file not present.   Using default ECPDATA. 
  There are   4 frozen-core orbitals.
  There are  176 basis functions.
 @CHECKOUT-I, Total execution time (CPU/WALL):         0.24/       0.52 seconds.
--executable xjoda finished with status     0 in        0.64 seconds (walltime).
  about to call drvenopt 
 --invoking executable--
/home/besselman/CFOUR_18/cfour18/bin/xsymcor
 @GETMEM-I,  Allocated  183105 MB of main memory.
  @CHRTABLE-I, There are   4 unique irreducible representations.
  @CHRTABLE-I, There are   4 unique irreducible representations.
  @VIBINF-I, Symmetries species for nuclear motions:
  Irrep     Label    Total    Vibrations     Translations     Rotations
    1          A1     7.00       6.00            1.00            0.00
    2          A2     4.00       3.00            0.00            1.00
    3          B1     7.00       5.00            1.00            1.00
    4          B2     6.00       4.00            1.00            1.00
  @SETPTS-I, FCM evaluation limited to the following  symmetries :
    1
   Total number of calculations required      :    12
   Number of single-point energy calculations :    12
   Number of energy gradient     calculations :     0
 @CHECKOUT-I, Total execution time (CPU/WALL):         0.03/       0.05 seconds.
--executable xsymcor finished with status     0 in        0.10 seconds (walltime).
 --invoking executable--
/home/besselman/CFOUR_18/cfour18/bin/xjoda
Line Symbol    AtNr   At. Mass
  1  O          8    15.99491
  2  C          6    12.00000
  3  C          6    12.00000
  4  C          6    12.00000
  5  H          1     1.00783
  6  H          1     1.00783
  7  H          1     1.00783
  8  H          1     1.00783
                     1                     4                    18
  R VECTOR before symmetry
  0.000000000000000E+000  0.000000000000000E+000  0.000000000000000E+000
   1.19872441778833       0.000000000000000E+000  0.000000000000000E+000
   1.47106220702661        147.637108268674       0.000000000000000E+000
   1.47106220702661        147.637108268674        180.000000000000     
   1.08193622360201        118.633790303966        74.3774708557202     
   1.08193622360201        118.633790303966       -74.3774708557202     
   1.08193622360201        118.633790303966        74.3774708557202     
   1.08193622360201        118.633790303966       -74.3774708557202     
   Rotational constants (in cm-1): 
          0.1959237572             0.2482075196             0.6778942363
   Rotational constants (in MHz): 
       5873.6472979802          7441.0752821595         20322.7607826386
********************************************************************************
   The full molecular point group is C2v .
   The largest Abelian subgroup of the full molecular point group is C2v .
   The computational point group is C2v .
********************************************************************************
  R VECTOR 
  0.000000000000000E+000  0.000000000000000E+000  0.000000000000000E+000
   1.19872441778833       0.000000000000000E+000  0.000000000000000E+000
   1.47106220702661        147.637108268674       0.000000000000000E+000
   1.47106220702661        147.637108268674        180.000000000000     
   1.08193622360201        118.633790303966        74.3774708557202     
   1.08193622360201        118.633790303966       -74.3774708557202     
   1.08193622360201        118.633790303966        74.3774708557202     
   1.08193622360201        118.633790303966       -74.3774708557202     
  ECPDATA file not present.   Using default ECPDATA. 
  There are   4 frozen-core orbitals.
  There are  176 basis functions.
 @CHECKOUT-I, Total execution time (CPU/WALL):         0.14/       0.14 seconds.
--executable xjoda finished with status     0 in        0.26 seconds (walltime).
  in evalen ......................................... 
 --invoking executable--
/home/besselman/CFOUR_18/cfour18/bin/xvmol
 SERIAL VERSION OF MOLECULE STARTED
********************************************************************************
                    INPUT FROM MOL FILE
********************************************************************************
INTGRL        1    0    1    0    0    0    0    0    0                         
         *** CFOUR Program System (Release V0.1) ***                            
cyclopropanone opt singlet CCSD[T]/cc-pCVTZ                                     
    4    2 X  Y       0.10E-08              0    0                              
   9999.00      3.00                                                            
          8.00000000    1    4    1    1    1    1                              
O #1   0.000000000000000  -0.000000000000000  -2.833779621166631                
   10    4                                                                      
   15330.0000000000       5.080000000000000E-004 -1.150000000000000E-004        
  0.000000000000000E+000  0.000000000000000E+000                                
   2299.00000000000       3.929000000000000E-003 -8.950000000000000E-004        
  0.000000000000000E+000  0.000000000000000E+000                                
   522.400000000000       2.024300000000000E-002 -4.636000000000000E-003        
  0.000000000000000E+000  0.000000000000000E+000                                
   147.300000000000       7.918100000000000E-002 -1.872400000000000E-002        
  0.000000000000000E+000  0.000000000000000E+000                                
   47.5500000000000       0.230687000000000      -5.846300000000000E-002        
  0.000000000000000E+000  0.000000000000000E+000                                
   16.7600000000000       0.433118000000000      -0.136463000000000             
  0.000000000000000E+000  0.000000000000000E+000                                
   6.20700000000000       0.350260000000000      -0.175740000000000             
  0.000000000000000E+000  0.000000000000000E+000                                
   1.75200000000000       4.272800000000000E-002  0.160934000000000             
   1.00000000000000       0.000000000000000E+000                                
  0.688200000000000      -8.154000000000000E-003  0.603418000000000             
  0.000000000000000E+000  0.000000000000000E+000                                
  0.238400000000000       2.381000000000000E-003  0.378765000000000             
  0.000000000000000E+000   1.00000000000000                                     
    5    3                                                                      
   34.4600000000000       1.592800000000000E-002  0.000000000000000E+000        
  0.000000000000000E+000                                                        
   7.74900000000000       9.974000000000000E-002  0.000000000000000E+000        
  0.000000000000000E+000                                                        
   2.28000000000000       0.310492000000000       0.000000000000000E+000        
  0.000000000000000E+000                                                        
  0.715600000000000       0.491026000000000        1.00000000000000             
  0.000000000000000E+000                                                        
  0.214000000000000       0.336337000000000       0.000000000000000E+000        
   1.00000000000000                                                             
    2    2                                                                      
   2.31400000000000        1.00000000000000       0.000000000000000E+000        
  0.645000000000000       0.000000000000000E+000   1.00000000000000             
    1    1                                                                      
   1.42800000000000        1.00000000000000                                     
          6.00000000    1    4    1    1    1    1                              
C #2   0.000000000000000  -0.000000000000000  -0.569257809241109                
   10    4                                                                      
   8236.00000000000       5.310000000000000E-004 -1.130000000000000E-004        
  0.000000000000000E+000  0.000000000000000E+000                                
   1235.00000000000       4.108000000000000E-003 -8.780000000000000E-004        
  0.000000000000000E+000  0.000000000000000E+000                                
   280.800000000000       2.108700000000000E-002 -4.540000000000000E-003        
  0.000000000000000E+000  0.000000000000000E+000                                
   79.2700000000000       8.185300000000000E-002 -1.813300000000000E-002        
  0.000000000000000E+000  0.000000000000000E+000                                
   25.5900000000000       0.234817000000000      -5.576000000000000E-002        
  0.000000000000000E+000  0.000000000000000E+000                                
   8.99700000000000       0.434401000000000      -0.126895000000000             
  0.000000000000000E+000  0.000000000000000E+000                                
   3.31900000000000       0.346129000000000      -0.170352000000000             
  0.000000000000000E+000  0.000000000000000E+000                                
  0.905900000000000       3.937800000000000E-002  0.140382000000000             
   1.00000000000000       0.000000000000000E+000                                
  0.364300000000000      -8.983000000000000E-003  0.598684000000000             
  0.000000000000000E+000  0.000000000000000E+000                                
  0.128500000000000       2.385000000000000E-003  0.395389000000000             
  0.000000000000000E+000   1.00000000000000                                     
    5    3                                                                      
   18.7100000000000       1.403100000000000E-002  0.000000000000000E+000        
  0.000000000000000E+000                                                        
   4.13300000000000       8.686600000000000E-002  0.000000000000000E+000        
  0.000000000000000E+000                                                        
   1.20000000000000       0.290216000000000       0.000000000000000E+000        
  0.000000000000000E+000                                                        
  0.382700000000000       0.501008000000000        1.00000000000000             
  0.000000000000000E+000                                                        
  0.120900000000000       0.343406000000000       0.000000000000000E+000        
   1.00000000000000                                                             
    2    2                                                                      
   1.09700000000000        1.00000000000000       0.000000000000000E+000        
  0.318000000000000       0.000000000000000E+000   1.00000000000000             
    1    1                                                                      
  0.761000000000000        1.00000000000000                                     
          6.00000000    1    4    1    1    1    1                              
C #3   1.488027257135408  -0.000000000000000   1.778858067563560                
   10    4                                                                      
   8236.00000000000       5.310000000000000E-004 -1.130000000000000E-004        
  0.000000000000000E+000  0.000000000000000E+000                                
   1235.00000000000       4.108000000000000E-003 -8.780000000000000E-004        
  0.000000000000000E+000  0.000000000000000E+000                                
   280.800000000000       2.108700000000000E-002 -4.540000000000000E-003        
  0.000000000000000E+000  0.000000000000000E+000                                
   79.2700000000000       8.185300000000000E-002 -1.813300000000000E-002        
  0.000000000000000E+000  0.000000000000000E+000                                
   25.5900000000000       0.234817000000000      -5.576000000000000E-002        
  0.000000000000000E+000  0.000000000000000E+000                                
   8.99700000000000       0.434401000000000      -0.126895000000000             
  0.000000000000000E+000  0.000000000000000E+000                                
   3.31900000000000       0.346129000000000      -0.170352000000000             
  0.000000000000000E+000  0.000000000000000E+000                                
  0.905900000000000       3.937800000000000E-002  0.140382000000000             
   1.00000000000000       0.000000000000000E+000                                
  0.364300000000000      -8.983000000000000E-003  0.598684000000000             
  0.000000000000000E+000  0.000000000000000E+000                                
  0.128500000000000       2.385000000000000E-003  0.395389000000000             
  0.000000000000000E+000   1.00000000000000                                     
    5    3                                                                      
   18.7100000000000       1.403100000000000E-002  0.000000000000000E+000        
  0.000000000000000E+000                                                        
   4.13300000000000       8.686600000000000E-002  0.000000000000000E+000        
  0.000000000000000E+000                                                        
   1.20000000000000       0.290216000000000       0.000000000000000E+000        
  0.000000000000000E+000                                                        
  0.382700000000000       0.501008000000000        1.00000000000000             
  0.000000000000000E+000                                                        
  0.120900000000000       0.343406000000000       0.000000000000000E+000        
   1.00000000000000                                                             
    2    2                                                                      
   1.09700000000000        1.00000000000000       0.000000000000000E+000        
  0.318000000000000       0.000000000000000E+000   1.00000000000000             
    1    1                                                                      
  0.761000000000000        1.00000000000000                                     
          1.00000000    1    3    1    1    1                                   
H #4   2.420678382010565   1.728219303497299   2.347769424620880                
    5    3                                                                      
   33.8700000000000       6.068000000000000E-003  0.000000000000000E+000        
  0.000000000000000E+000                                                        
   5.09500000000000       4.530800000000000E-002  0.000000000000000E+000        
  0.000000000000000E+000                                                        
   1.15900000000000       0.202822000000000       0.000000000000000E+000        
  0.000000000000000E+000                                                        
  0.325800000000000       0.503903000000000        1.00000000000000             
  0.000000000000000E+000                                                        
  0.102700000000000       0.383421000000000       0.000000000000000E+000        
   1.00000000000000                                                             
    2    2                                                                      
   1.40700000000000        1.00000000000000       0.000000000000000E+000        
  0.388000000000000       0.000000000000000E+000   1.00000000000000             
    1    1                                                                      
   1.05700000000000        1.00000000000000                                     
FINISH                                                                          
 
********************************************************************************
 ONE- AND TWO-ELECTRON INTEGRALS OVER SYMMETRY-ADAPTED AOS ARE CALCULATED.

  SPHERICAL HARMONICS ARE USED.
  
  INTEGRALS LESS THAN  0.10E-13 ARE NEGLECTED.

  NUCLEAR REPULSION ENERGY :  108.7504908296 A.U.
  @MOLECU-I, ONE ELECTRON INTEGRALS (CPU/WALL):        0.09/       0.09 SECONDS.
  @TWOEL-I,    2675776 INTEGRALS OF SYMMETRY TYPE  I I I I
  @TWOEL-I,   11478459 INTEGRALS OF SYMMETRY TYPE  I J I J
  @TWOEL-I,    6001372 INTEGRALS OF SYMMETRY TYPE  I I J J
  @TWOEL-I,    9658361 INTEGRALS OF SYMMETRY TYPE  I J K L
  @TWOEL-I, TOTAL NUMBER OF 2-E INTEGRALS   29813968.
  @MOLECU-I, TWO ELECTRON INTEGRALS (CPU/WALL):      158.31/       5.52 SECONDS.
 @CHECKOUT-I, Total execution time (CPU/WALL):       158.43/       5.63 seconds.

Running with 32 threads/proc

--executable xvmol finished with status     0 in        8.94 seconds (walltime).
 --invoking executable--
/home/besselman/CFOUR_18/cfour18/bin/xvmol2ja
 @GETMEM-I,  Allocated  183105 MB of main memory.
 @CHECKOUT-I, Total execution time (CPU/WALL):         1.38/       0.08 seconds.
--executable xvmol2ja finished with status     0 in        0.13 seconds (walltime).
 --invoking executable--
/home/besselman/CFOUR_18/cfour18/bin/xvscf
  -------------------------------------------------
  Self-Consistent-Field Program for HF calculations
  -------------------------------------------------
    Integrals from VMOL are used
  There are  176 functions in the AO basis.

  There are 4 irreducible representations.

       Irrep        # of functions
         1                 60
         2                 48
         3                 38
         4                 30


  Parameters for SCF calculation: 
        SCF reference function:  RHF  
  Maximum number of iterations:  150
     Full symmetry point group: C2v 
     Computational point group: C2v 
        Initial density matrix: MOREAD                 
     SCF convergence tolerance: 10**(-10)
  DIIS convergence acceleration:  ON
          Latest start for DIIS:   2
                     DIIS order:  10

 @GETMEM-I,  Allocated      10 MB of main memory.
   Smallest overlap matrix eigenvalues 
     Symmetry    Eigenvalue    
         1      .9237317875D-03              
         2      .1261247448D-02              
         3      .4310611136D-02              
         4      .3987944087D-02              
  @INITGES-I, Occupancies from core Hamiltonian:

          Alpha population by irrep:   9    4    2    0
           Beta population by irrep:   9    4    2    0


  --------------------------------------------------------------------
  Iteration         Total Energy            Largest Density Difference
  --------------------------------------------------------------------
       0           108.750490829639020              0.0000000000D+00
       1          -144.792387886515598              0.1729855169D+02
       2          -151.998623838576975              0.4264907095D+02
       3          -149.858273146527210              0.4214076073D+02
       4          -170.647445098718606              0.4175354906D+01
       5          -178.828962498220676              0.2124861930D+01
       6          -186.594544260710620              0.2332750573D+01
       7          -190.353680779210777              0.2172340823D+01
       8          -190.684601001799081              0.4851357396D+00
       9          -190.764952443676009              0.3543075924D+00
      10          -190.791757731250755              0.1754761719D+00
      11          -190.794134151234118              0.3847345010D-01
      12          -190.794462527250914              0.2304127857D-01
      13          -190.794509114628568              0.1015771757D-01
      14          -190.794514440662169              0.4040404673D-02
      15          -190.794514817654317              0.9450695581D-03
      16          -190.794514833077471              0.1664406818D-03
      17          -190.794514833751464              0.2316429274D-04
      18          -190.794514833773974              0.3225457320D-05
      19          -190.794514833778862              0.8701985118D-06
      20          -190.794514833779317              0.3167133523D-06
      21          -190.794514833778919              0.4597286285D-07
      22          -190.794514833777498              0.8425121933D-08
      23          -190.794514833777441              0.2130599919D-08
      24          -190.794514833776361              0.4703644141D-09
      25          -190.794514833778408              0.1261485916D-09
   final occupation vector 
     8  4  2  1
     8  4  2  1

  SCF has converged.

 Density matrix saved to file den.dat
 total electron number:   30.0000000000000     
     E(SCF)=      -190.794514833775224              0.5378164580D-10


  Final occupancies:

     Alpha population by irrep:   8    4    2    1
      Beta population by irrep:   8    4    2    1


  Eigenvector printing suppressed.


 
  ORBITAL EIGENVALUES (ALPHA)  (1H = 27.2113834 eV)

       MO #        E(hartree)               E(eV)           FULLSYM    COMPSYM
       ----   --------------------   --------------------   -------   ---------
    1     1         -20.5670147818        -559.6569246199      A1        A1 (1)
    2     2         -11.3495512425        -308.8369902782      A1        A1 (1)
    3     3         -11.2558679284        -306.2877376996      A1        A1 (1)
    4    61         -11.2553907822        -306.2747538915      B1        B1 (2)
    5     4          -1.4009533016         -38.1218774164      A1        A1 (1)
    6     5          -1.1524415096         -31.3595277645      A1        A1 (1)
    7    62          -0.8664603394         -23.5775844958      B1        B1 (2)
    8     6          -0.7593392091         -20.6626703481      A1        A1 (1)
    9   109          -0.6772585045         -18.4291408271      B2        B2 (3)
   10     7          -0.6717744654         -18.2799125373      A1        A1 (1)
   11    63          -0.6110442360         -16.6273589801      B1        B1 (2)
   12   147          -0.5524853695         -15.0338912118      A2        A2 (4)
   13   110          -0.5168941138         -14.0654039076      B2        B2 (3)
   14     8          -0.4655810215         -12.6691036798      A1        A1 (1)
   15    64          -0.3889771084         -10.5846052297      B1        B1 (2)
  +++++++++++++++++++++++++++++++++++++++++++++++++++++++++++++++++++++++++++++
   16   111           0.1208072867           3.2873333957      B2        B2 (3)
   17     9           0.1351487811           3.6775852979      A1        A1 (1)
   18    65           0.1673154393           4.5528845665      B1        B1 (2)
   19   112           0.1977451650           5.3809194998      B2        B2 (3)
   20   148           0.2283705362           6.2142782169      A2        A2 (4)
   21    10           0.2585462193           7.0354003001      A1        A1 (1)
   22    66           0.2690586256           7.3214574193      B1        B1 (2)
   23    11           0.3063908114           8.3373178392      A1        A1 (1)
   24    12           0.3519879400           9.5780787870      A1        A1 (1)
   25    67           0.3616337656           9.8405550462      B1        B1 (2)
   26   113           0.4590807067          12.4922211209      B2        B2 (3)
   27    68           0.4637545772          12.6194036031      B1        B1 (2)
   28   114           0.4916238014          13.3777637493      B2        B2 (3)
   29   149           0.5107997446          13.8995676905      A2        A2 (4)
   30    13           0.5568700239          15.1532037249      A1        A1 (1)
   31    69           0.5623650322          15.3027305028      B1        B1 (2)
   32   115           0.5860427337          15.9470335150      B2        B2 (3)
   33    70           0.5910749855          16.0839680498      B1        B1 (2)
   34    14           0.5997740412          16.3206813884      A1        A1 (1)
   35    15           0.6191696676          16.8484632152      A1        A1 (1)
   36    71           0.6541836717          17.8012427041      B1        B1 (2)
   37    16           0.6560999754          17.8533879790      A1        A1 (1)
   38   150           0.6563755534          17.8608868387      A2        A2 (4)
   39    17           0.7562828873          20.5795036040      A1        A1 (1)
   40   116           0.7988154832          21.7368743787      B2        B2 (3)
   41    72           0.8223803450          22.3781068682      B1        B1 (2)
   42    18           0.8827330619          24.0203877874      A1        A1 (1)
   43   151           0.9282396694          25.2586855300      A2        A2 (4)
   44   117           0.9392368212          25.5579332441      B2        B2 (3)
   45    73           1.0481385131          28.5212989357      B1        B1 (2)
   46   152           1.0532137038          28.6594018973      A2        A2 (4)
   47    19           1.0586977659          28.8086308135      A1        A1 (1)
   48    20           1.0848193833          29.5194361596      A1        A1 (1)
   49   118           1.1416883608          31.0669197091      B2        B2 (3)
   50   153           1.1672246558          31.7617976217      A2        A2 (4)
   51    74           1.1706399367          31.8547321418      B1        B1 (2)
   52    75           1.1948864754          32.5145140023      B1        B1 (2)
   53   119           1.2213880136          33.2356575181      B2        B2 (3)
   54    21           1.2284658202          33.4282544269      A1        A1 (1)
   55    22           1.2677344014          34.4968068467      A1        A1 (1)
   56   120           1.3351058066          36.3300759832      B2        B2 (3)
   57    76           1.3492687723          36.7154698716      B1        B1 (2)
   58    23           1.3731266066          37.3646745489      A1        A1 (1)
   59    77           1.4163761152          38.5415535100      B1        B1 (2)
   60   154           1.4801635899          40.2772989385      A2        A2 (4)
   61   121           1.4835540740          40.3695587027      B2        B2 (3)
   62    24           1.4889671107          40.5168549188      A1        A1 (1)
   63   155           1.5299531612          41.6321420538      A2        A2 (4)
   64   122           1.5480560810          42.1247475450      B2        B2 (3)
   65    78           1.5774795352          42.9254004371      B1        B1 (2)
   66    25           1.5992367239          43.5174436403      A1        A1 (1)
   67    79           1.6484382376          44.8562848950      B1        B1 (2)
   68   156           1.7268293263          46.9894148643      A2        A2 (4)
   69    26           1.7338695613          47.1809893984      A1        A1 (1)
   70    80           1.7652515169          48.0349358235      B1        B1 (2)
   71    27           1.9576645344          53.2707602135      A1        A1 (1)
   72   157           2.0503133610          55.7918629564      A2        A2 (4)
   73    28           2.1273463121          57.8880361224      A1        A1 (1)
   74   123           2.3686385681          64.4539322134      B2        B2 (3)
   75    29           2.3686806560          64.4550774838      A1        A1 (1)
   76    81           2.3935390835          65.1315096838      B1        B1 (2)
   77   124           2.4831129624          67.5689388451      B2        B2 (3)
   78    30           2.5181899365          68.5234318364      A1        A1 (1)
   79   125           2.5382476716          69.0692305574      B2        B2 (3)
   80    31           2.5413024385          69.1523549881      A1        A1 (1)
   81    82           2.5464625329          69.2927682976      B1        B1 (2)
   82   126           2.6273519473          71.4938811643      B2        B2 (3)
   83    32           2.7068092308          73.6560237708      A1        A1 (1)
   84   158           2.7173926984          73.9440145638      A2        A2 (4)
   85    83           2.7728537539          75.4531866098      B1        B1 (2)
   86    33           2.8347764235          77.1381881128      A1        A1 (1)
   87    84           2.9042946743          79.0298758901      B1        B1 (2)
   88   159           2.9295451066          79.7169750828      A2        A2 (4)
   89    85           2.9910394315          81.3903207338      B1        B1 (2)
   90   127           3.0026964296          81.7075237808      B2        B2 (3)
   91    34           3.0190571729          82.1527222390      A1        A1 (1)
   92    35           3.0555262744          83.1450969428      A1        A1 (1)
   93   128           3.0610459616          83.2952952658      B2        B2 (3)
   94   160           3.0978931177          84.2979573573      A2        A2 (4)
   95    86           3.1669712320          86.1776684107      B1        B1 (2)
   96   129           3.1699552015          86.2588663498      B2        B2 (3)
   97    36           3.2344469193          88.0137752088      A1        A1 (1)
   98   130           3.2903637540          89.5353496345      B2        B2 (3)
   99   161           3.3057206489          89.9532319910      A2        A2 (4)
  100    87           3.3060490705          89.9621687960      B1        B1 (2)
  101    88           3.3632918463          91.5198239153      B1        B1 (2)
  102    37           3.3757658167          91.8592579064      A1        A1 (1)
  103   162           3.4399834677          93.6067090296      A2        A2 (4)
  104   131           3.4420917710          93.6640788785      B2        B2 (3)
  105    38           3.4564601415          94.0550621182      A1        A1 (1)
  106    89           3.4702775431          94.4310527306      B1        B1 (2)
  107    39           3.5282799728          96.0093790831      A1        A1 (1)
  108   163           3.5290874257          96.0313509931      A2        A2 (4)
  109   132           3.5618057915          96.9216629898      B2        B2 (3)
  110    90           3.5681919874          97.0954402138      B1        B1 (2)
  111   164           3.6075201324          98.1656134463      A2        A2 (4)
  112    91           3.7152930635         101.0982639930      B1        B1 (2)
  113   133           3.7395438818         101.7581623079      B2        B2 (3)
  114   134           3.7983502913         103.3583660646      B2        B2 (3)
  115    40           3.8503020417         104.7720450613      A1        A1 (1)
  116   165           3.8761012938         105.4740784034      A2        A2 (4)
  117    41           3.9208093922         106.6906476087      A1        A1 (1)
  118   135           3.9492674792         107.4650315258      B2        B2 (3)
  119   166           3.9710567832         108.0579486305      A2        A2 (4)
  120    42           3.9952732294         108.7169116336      A1        A1 (1)
  121    43           4.0444547879         110.0552098778      A1        A1 (1)
  122   167           4.0664175666         110.6528474695      A2        A2 (4)
  123    92           4.0795386509         111.0098903255      B1        B1 (2)
  124    93           4.1363838292         112.5567262660      B1        B1 (2)
  125   168           4.1946236875         114.1415133783      A2        A2 (4)
  126   136           4.2014848469         114.3282150171      B2        B2 (3)
  127    44           4.2799189388         116.4625151641      A1        A1 (1)
  128    94           4.2902195264         116.7428084039      B1        B1 (2)
  129    45           4.3593844824         118.6248825382      A1        A1 (1)
  130    95           4.4080659504         119.9495726290      B1        B1 (2)
  131   137           4.4254053829         120.4214025738      B2        B2 (3)
  132    96           4.4273139200         120.4733365085      B1        B1 (2)
  133    46           4.4597367085         121.3556054373      A1        A1 (1)
  134    47           4.4744471070         121.7558957308      A1        A1 (1)
  135    97           4.5012792019         122.4860341522      B1        B1 (2)
  136   138           4.6021306821         125.2303424474      B2        B2 (3)
  137    98           4.6529664737         126.6136546621      B1        B1 (2)
  138   169           4.7163607081         128.3386994803      A2        A2 (4)
  139   170           4.7871996972         130.2663263727      A2        A2 (4)
  140   139           4.7922324920         130.4032756830      B2        B2 (3)
  141    48           4.8660313164         132.4114437871      A1        A1 (1)
  142    99           4.9467234965         134.6071896374      B1        B1 (2)
  143    49           4.9989616425         136.0286618556      A1        A1 (1)
  144   100           5.2347535006         142.4448845101      B1        B1 (2)
  145   140           5.2437819180         142.6905602379      B2        B2 (3)
  146   171           5.3056547772         144.3742063313      A2        A2 (4)
  147    50           5.3342117220         145.1512803055      A1        A1 (1)
  148    51           5.3624392719         145.9193909867      A1        A1 (1)
  149   141           5.3795294382         146.3844380550      B2        B2 (3)
  150   101           5.4125376418         147.2826369367      B1        B1 (2)
  151   172           5.5149215106         150.0686436455      A2        A2 (4)
  152   102           5.5363851332         150.6526985101      B1        B1 (2)
  153    52           5.5660277194         151.4593142885      A1        A1 (1)
  154   142           5.6153723932         152.8020511241      B2        B2 (3)
  155   103           5.6291983612         153.1782748406      B1        B1 (2)
  156    53           5.6756392646         154.4419960692      A1        A1 (1)
  157   143           5.7569990590         156.6559086286      B2        B2 (3)
  158   104           5.7583135856         156.6916787147      B1        B1 (2)
  159   105           5.9059351925         160.7086668599      B1        B1 (2)
  160   173           6.0387418642         164.3225201207      A2        A2 (4)
  161    54           6.1081679621         166.2117002879      A1        A1 (1)
  162   174           6.1777921139         168.1062697781      A2        A2 (4)
  163   144           6.1814615681         168.2061207029      B2        B2 (3)
  164   175           6.3918088900         173.9299623244      A2        A2 (4)
  165    55           6.8613711581         186.7074012339      A1        A1 (1)
  166   176           6.8832320561         187.3022665092      A2        A2 (4)
  167    56           6.8960785002         187.6518360261      A1        A1 (1)
  168   145           7.0819497799         192.7096506806      B2        B2 (3)
  169   106           7.2999087669         198.6406162424      B1        B1 (2)
  170   146           7.3950637062         201.2299137770      B2        B2 (3)
  171   107           7.5066131492         204.2653284395      B1        B1 (2)
  172    57           7.5821138121         206.3198059238      A1        A1 (1)
  173    58           9.2567483990         251.8889297237      A1        A1 (1)
  174    59          13.0373669023         354.7647893036      A1        A1 (1)
  175   108          13.6289639725         370.8629639997      B1        B1 (2)
  176    60          13.8143325473         375.9070993593      A1        A1 (1)


  VSCF finished.

 @CHECKOUT-I, Total execution time (CPU/WALL):       165.58/       7.05 seconds.
--executable xvscf finished with status     0 in        7.08 seconds (walltime).
 --invoking executable--
/home/besselman/CFOUR_18/cfour18/bin/xvtran
 @GETMEM-I,  Allocated  183105 MB of main memory.
  Partial RHF integral transformation
  The following   4 MOs will be dropped:
    1  2  3  9
  There are 172 active molecular orbitals.
 TRANSFORMING (NP|QR) TYPE OF INTEGRALS
 TRANSFORMING (IA|JB) TYPE OF INTEGRALS
 TRANSFORMING (IJ|AB) TYPE OF INTEGRALS
 TRANSFORMING (FRZ ALL|ALL ALL) TYPE OF INTEGRALS
  Transformation of IIII integrals :
  1 pass through the AO integral file was required.
     2675776 AO integrals were read.
     1518269 MO integrals were written to HF2.
  Transformation of IIJJ integrals :
  1 pass through the AO integral file was required.
     6001372 AO integrals were read.
     1548542 MO integrals were written to HF2.
  Transformation of IJIJ integrals :
  1 pass through the AO integral file was required.
    11478459 AO integrals were read.
     4949054 MO integrals were written to HF2.
  Transformation of IJKL integrals :
  1 pass through the AO integral file was required.
     9658361 AO integrals were read.
     3371004 MO integrals were written to HF2.
  Summary of active molecular orbitals: 
------------------------------------------------------------------------
 
  Index      Eigenvalue    Symmetry    Index      Eigenvalue    Symmetry
------------------------------------------------------------------------
     1        -1.4009533        1        87         3.3632918        2
     2        -1.1524415        1        88         3.4702775        2
     3        -0.7593392        1        89         3.5681920        2
     4        -0.6717745        1        90         3.7152931        2
     5        -0.4655810        1        91         4.0795387        2
     6        -0.8664603        2        92         4.1363838        2
     7        -0.6110442        2        93         4.2902195        2
     8        -0.3889771        2        94         4.4080660        2
     9        -0.6772585        3        95         4.4273139        2
    10        -0.5168941        3        96         4.5012792        2
    11        -0.5524854        4        97         4.6529665        2
    12         0.1351488        1        98         4.9467235        2
    13         0.2585462        1        99         5.2347535        2
    14         0.3063908        1       100         5.4125376        2
    15         0.3519879        1       101         5.5363851        2
    16         0.5568700        1       102         5.6291984        2
    17         0.5997740        1       103         5.7583136        2
    18         0.6191697        1       104         5.9059352        2
    19         0.6561000        1       105         7.2999088        2
    20         0.7562829        1       106         7.5066131        2
    21         0.8827331        1       107        13.6289640        2
    22         1.0586978        1       108         0.1208073        3
    23         1.0848194        1       109         0.1977452        3
    24         1.2284658        1       110         0.4590807        3
    25         1.2677344        1       111         0.4916238        3
    26         1.3731266        1       112         0.5860427        3
    27         1.4889671        1       113         0.7988155        3
    28         1.5992367        1       114         0.9392368        3
    29         1.7338696        1       115         1.1416884        3
    30         1.9576645        1       116         1.2213880        3
    31         2.1273463        1       117         1.3351058        3
    32         2.3686807        1       118         1.4835541        3
    33         2.5181899        1       119         1.5480561        3
    34         2.5413024        1       120         2.3686386        3
    35         2.7068092        1       121         2.4831130        3
    36         2.8347764        1       122         2.5382477        3
    37         3.0190572        1       123         2.6273519        3
    38         3.0555263        1       124         3.0026964        3
    39         3.2344469        1       125         3.0610460        3
    40         3.3757658        1       126         3.1699552        3
    41         3.4564601        1       127         3.2903638        3
    42         3.5282800        1       128         3.4420918        3
    43         3.8503020        1       129         3.5618058        3
    44         3.9208094        1       130         3.7395439        3
    45         3.9952732        1       131         3.7983503        3
    46         4.0444548        1       132         3.9492675        3
    47         4.2799189        1       133         4.2014848        3
    48         4.3593845        1       134         4.4254054        3
    49         4.4597367        1       135         4.6021307        3
    50         4.4744471        1       136         4.7922325        3
    51         4.8660313        1       137         5.2437819        3
    52         4.9989616        1       138         5.3795294        3
    53         5.3342117        1       139         5.6153724        3
    54         5.3624393        1       140         5.7569991        3
    55         5.5660277        1       141         6.1814616        3
    56         5.6756393        1       142         7.0819498        3
    57         6.1081680        1       143         7.3950637        3
    58         6.8613712        1       144         0.2283705        4
    59         6.8960785        1       145         0.5107997        4
    60         7.5821138        1       146         0.6563756        4
    61         9.2567484        1       147         0.9282397        4
    62        13.0373669        1       148         1.0532137        4
    63        13.8143325        1       149         1.1672247        4
    64         0.1673154        2       150         1.4801636        4
    65         0.2690586        2       151         1.5299532        4
    66         0.3616338        2       152         1.7268293        4
    67         0.4637546        2       153         2.0503134        4
    68         0.5623650        2       154         2.7173927        4
    69         0.5910750        2       155         2.9295451        4
    70         0.6541837        2       156         3.0978931        4
    71         0.8223803        2       157         3.3057206        4
    72         1.0481385        2       158         3.4399835        4
    73         1.1706399        2       159         3.5290874        4
    74         1.1948865        2       160         3.6075201        4
    75         1.3492688        2       161         3.8761013        4
    76         1.4163761        2       162         3.9710568        4
    77         1.5774795        2       163         4.0664176        4
    78         1.6484382        2       164         4.1946237        4
    79         1.7652515        2       165         4.7163607        4
    80         2.3935391        2       166         4.7871997        4
    81         2.5464625        2       167         5.3056548        4
    82         2.7728538        2       168         5.5149215        4
    83         2.9042947        2       169         6.0387419        4
    84         2.9910394        2       170         6.1777921        4
    85         3.1669712        2       171         6.3918089        4
    86         3.3060491        2       172         6.8832321        4
------------------------------------------------------------------------
 @CHECKOUT-I, Total execution time (CPU/WALL):       134.36/       9.09 seconds.
--executable xvtran finished with status     0 in        9.12 seconds (walltime).
 --invoking executable--
/home/besselman/CFOUR_18/cfour18/bin/xintprc
 @GETMEM-I,  Allocated  183105 MB of main memory.
  Processing integrals for SCF second derivatives.
  @GMOIAA-I, Processing MO integrals for spin case AA.
  @GMOIAA-I, Generation of integral list completed.
                      TYPE                NUMBER
                      ----               --------
                      PPPP                     0
                      PPPH               5797833
                      PPHH                396197
                      PHPH                218305
                      PHHH                 30033
                      HHHH                   635

                     TOTAL               6443003

  @FORMT2-I, Second-order MP correlation energies:
            ------------------------------------------------
            E(SCF)                  =   -190.794514833775 a.u.
            E2(AA)                  =     -0.087865828567 a.u.
            E2(AB)                  =     -0.540797535487 a.u.
            E2(TOT)                 =     -0.716529192621 a.u.
            Total MP2 energy        =   -191.511044026396 a.u.
            ------------------------------------------------
   Largest T2 amplitudes for spin case AB:
       _       _                 _       _                 _       _
   i   j   a   b             i   j   a   b             i   j   a   b
-----------------------------------------------------------------------------
[ 10  10 108 108]-0.05115 [ 10  10 109 108]-0.03429 [ 10  10 108 109]-0.03429
[  5   5  65  65]-0.02701 [ 10  10 109 109]-0.02509 [  9   9 108 108]-0.02033
[ 10  10 113 108]-0.01759 [ 10  10 108 113]-0.01759 [  5   5  65  68] 0.01737
[  5   5  68  65] 0.01737 [ 11  11 146 146]-0.01704 [ 10   8 108  67]-0.01599
[  8  10  67 108]-0.01599 [ 10   4 108  17] 0.01563 [  4  10  17 108] 0.01563
-----------------------------------------------------------------------------
   Norm of T2AB vector (   790623 symmetry allowed elements):  0.3980877184.
-----------------------------------------------------------------------------
 @CHECKOUT-I, Total execution time (CPU/WALL):        10.99/       0.88 seconds.
--executable xintprc finished with status     0 in        0.92 seconds (walltime).
 --invoking executable--
/home/besselman/CFOUR_18/cfour18/bin/xvdint
 @GETMEM-I,  Allocated  183105 MB of main memory.
 One- and two-electron integral derivatives are calculated
 for RHF hessians and dipole derivatives.
 Spherical gaussians are used.
  Integrals for DBOC will be evaluated
 
   First contribution to E(DBOC):      127.14212 cm-1
   Second contribution to E(DBOC):    -1991.81072 cm-1

                     Kinetic energy integral gradient
                     --------------------------------

                         O #1 z     1.4016313233
                         C #2 z    -0.6300144613
                         C #3 x    -0.2421270513
                         C #3 z    -0.2834328058
                         H #4 x    -0.8428196432
                         H #4 y    -1.5222279689
                         H #4 z    -0.4881840561


 O #1       0.0000000000            0.0000000000            1.4016313233
 C #2       0.0000000000            0.0000000000           -0.6300144613
 C #3 1    -0.1210635256            0.0000000000           -0.1417164029
 C #3 2     0.1210635256            0.0000000000           -0.1417164029
 H #4 1    -0.2107049108           -0.3805569922           -0.1220460140
 H #4 2     0.2107049108           -0.3805569922           -0.1220460140
 H #4 3    -0.2107049108            0.3805569922           -0.1220460140
 H #4 4     0.2107049108            0.3805569922           -0.1220460140


                   Nuclear attraction integral gradient
                   ------------------------------------

                         O #1 z   -34.2506647750
                         C #2 z     5.9456688267
                         C #3 x    22.7018201213
                         C #3 z    19.3044340527
                         H #4 x    13.8475531043
                         H #4 y    19.6890978764
                         H #4 z     9.0005618956


 O #1       0.0000000000            0.0000000000          -34.2506647750
 C #2       0.0000000000            0.0000000000            5.9456688267
 C #3 1    11.3509100607            0.0000000000            9.6522170263
 C #3 2   -11.3509100607            0.0000000000            9.6522170263
 H #4 1     3.4618882761            4.9222744691            2.2501404739
 H #4 2    -3.4618882761            4.9222744691            2.2501404739
 H #4 3     3.4618882761           -4.9222744691            2.2501404739
 H #4 4    -3.4618882761           -4.9222744691            2.2501404739


                      Reorthonormalization gradient
                      -----------------------------

                         O #1 z     0.6720229268
                         C #2 z    -0.4159276318
                         C #3 x    -0.0143274584
                         C #3 z    -0.0476287674
                         H #4 x    -0.3465657416
                         H #4 y    -0.6145137665
                         H #4 z    -0.2084665275


 O #1       0.0000000000            0.0000000000            0.6720229268
 C #2       0.0000000000            0.0000000000           -0.4159276318
 C #3 1    -0.0071637292            0.0000000000           -0.0238143837
 C #3 2     0.0071637292            0.0000000000           -0.0238143837
 H #4 1    -0.0866414354           -0.1536284416           -0.0521166319
 H #4 2     0.0866414354           -0.1536284416           -0.0521166319
 H #4 3    -0.0866414354            0.1536284416           -0.0521166319
 H #4 4     0.0866414354            0.1536284416           -0.0521166319


                     Kinetic energy integral Hessian
                     -------------------------------


           Symmetry 1

           O #1 z      C #2 z      C #3 x      C #3 z      H #4 x      H #4 y

 O #1 z    0.950003
 C #2 z   -1.018125    1.117372
 C #3 x    0.004228   -0.584429   -0.801781
 C #3 z    0.068700   -0.114395    0.916900   -1.203969
 H #4 x   -0.000842    0.012386    0.846748   -0.353786   -0.887082
 H #4 y   -0.000049    0.011800   -1.010823   -0.582512    0.993338    0.348325
 H #4 z   -0.000578    0.015148   -0.336699    1.249664    0.342241    0.570761

           H #4 z

 H #4 z   -1.264235


           Symmetry 2

           O #1 x      C #2 x      C #3 x      C #3 z      H #4 x      H #4 y

 O #1 x   -1.324289
 C #2 x    1.344270   -1.810502
 C #3 x   -0.019483    0.461584   -1.318777
 C #3 z    0.004228   -0.584429    0.916900   -2.099486
 H #4 x   -0.000497    0.004649    0.876677   -0.336699   -0.880828
 H #4 y   -0.000185    0.007984   -1.001008   -0.574270    0.993210    0.347597
 H #4 z   -0.000842    0.012386   -0.353786    1.259898    0.342241    0.570769

           H #4 z

 H #4 z   -1.263999


           Symmetry 3

           O #1 y      C #2 y      C #3 y      H #4 x      H #4 y      H #4 z

 O #1 y   -1.490070
 C #2 y    1.505354   -2.246277
 C #3 y   -0.015434    0.736478   -0.283837
 H #4 x   -0.000185    0.007984   -1.001008   -0.878483
 H #4 y    0.000150    0.004445   -0.437207    0.993210    0.432612
 H #4 z   -0.000049    0.011800   -0.582512    0.342447    0.570761   -1.254907


           Symmetry 4

           C #3 y      H #4 x      H #4 y      H #4 z

 C #3 y   -1.179921
 H #4 x   -1.010823   -0.871331
 H #4 y   -0.434949    0.993338    0.433000
 H #4 z   -0.574270    0.342447    0.570769   -1.255485


           O #1 x      O #1 y      O #1 z      C #2 x      C #2 y      C #2 z

 O #1 x   -1.324289
 O #1 y    0.000000   -1.490070
 O #1 z    0.000000    0.000000    0.950003

 C #2 x    1.344270    0.000000    0.000000   -1.810502
 C #2 y    0.000000    1.505354    0.000000    0.000000   -2.246277
 C #2 z    0.000000    0.000000   -1.018125    0.000000    0.000000    1.117372

 C #1 x   -0.009742    0.000000    0.002114    0.230792    0.000000   -0.292215
 C #1 y    0.000000   -0.007717    0.000000    0.000000    0.368239    0.000000
 C #1 z    0.002114    0.000000    0.034350   -0.292215    0.000000   -0.057198

 C #2 x   -0.009742    0.000000   -0.002114    0.230792    0.000000    0.292215
 C #2 y    0.000000   -0.007717    0.000000    0.000000    0.368239    0.000000
 C #2 z   -0.002114    0.000000    0.034350    0.292215    0.000000   -0.057198

 H #1 x   -0.000124   -0.000046   -0.000210    0.001162    0.001996    0.003097
 H #1 y   -0.000046    0.000038   -0.000012    0.001996    0.001111    0.002950
 H #1 z   -0.000210   -0.000012   -0.000144    0.003097    0.002950    0.003787

 H #2 x   -0.000124    0.000046    0.000210    0.001162   -0.001996   -0.003097
 H #2 y    0.000046    0.000038   -0.000012   -0.001996    0.001111    0.002950
 H #2 z    0.000210   -0.000012   -0.000144   -0.003097    0.002950    0.003787

 H #3 x   -0.000124    0.000046   -0.000210    0.001162   -0.001996    0.003097
 H #3 y    0.000046    0.000038    0.000012   -0.001996    0.001111   -0.002950
 H #3 z   -0.000210    0.000012   -0.000144    0.003097   -0.002950    0.003787

 H #4 x   -0.000124   -0.000046    0.000210    0.001162    0.001996   -0.003097
 H #4 y   -0.000046    0.000038    0.000012    0.001996    0.001111   -0.002950
 H #4 z    0.000210    0.000012   -0.000144   -0.003097   -0.002950    0.003787


           C #1 x      C #1 y      C #1 z      C #2 x      C #2 y      C #2 z

 C #1 x   -0.530139
 C #1 y    0.000000   -0.365939
 C #1 z    0.458450    0.000000   -0.825864

 C #2 x   -0.129249    0.000000    0.000000   -0.530139
 C #2 y    0.000000    0.224021    0.000000    0.000000   -0.365939
 C #2 z   -0.000000    0.000000    0.223879   -0.458450    0.000000   -0.825864

 H #1 x    0.215428   -0.251479   -0.086311    0.003741    0.001227   -0.002136
 H #1 y   -0.251479   -0.109020   -0.144598    0.001227   -0.000282   -0.001030
 H #1 z   -0.086311   -0.144598    0.313695   -0.002136   -0.001030   -0.001279

 H #2 x    0.003741   -0.001227    0.002136    0.215428    0.251479    0.086311
 H #2 y   -0.001227   -0.000282   -0.001030    0.251479   -0.109020   -0.144598
 H #2 z    0.002136   -0.001030   -0.001279    0.086311   -0.144598    0.313695

 H #3 x    0.215428    0.251479   -0.086311    0.003741   -0.001227   -0.002136
 H #3 y    0.251479   -0.109020    0.144598   -0.001227   -0.000282    0.001030
 H #3 z   -0.086311    0.144598    0.313695   -0.002136    0.001030   -0.001279

 H #4 x    0.003741    0.001227    0.002136    0.215428   -0.251479    0.086311
 H #4 y    0.001227   -0.000282    0.001030   -0.251479   -0.109020    0.144598
 H #4 z    0.002136    0.001030   -0.001279    0.086311    0.144598    0.313695


           H #1 x      H #1 y      H #1 z      H #2 x      H #2 y      H #2 z

 H #1 x   -0.219858
 H #1 y    0.248318    0.097596
 H #1 z    0.085586    0.142691   -0.314914

 H #2 x    0.000838   -0.000000    0.000000   -0.219858
 H #2 y    0.000000    0.000021   -0.000001   -0.248318    0.097596
 H #2 z   -0.000000   -0.000001    0.000021   -0.085586    0.142691   -0.314914

 H #3 x   -0.001131    0.000000   -0.000026   -0.000056    0.000016    0.000000
 H #3 y   -0.000000    0.010606    0.000000    0.000016   -0.000070    0.000000
 H #3 z   -0.000026   -0.000000   -0.001115    0.000000   -0.000000   -0.000051

 H #4 x   -0.000056   -0.000016    0.000000   -0.001131   -0.000000    0.000026
 H #4 y   -0.000016   -0.000070    0.000000    0.000000    0.010606    0.000000
 H #4 z    0.000000   -0.000000   -0.000051    0.000026   -0.000000   -0.001115


           H #3 x      H #3 y      H #3 z      H #4 x      H #4 y      H #4 z

 H #3 x   -0.219858
 H #3 y   -0.248318    0.097596
 H #3 z    0.085586   -0.142691   -0.314914

 H #4 x    0.000838    0.000000    0.000000   -0.219858
 H #4 y   -0.000000    0.000021    0.000001    0.248318    0.097596
 H #4 z   -0.000000    0.000001    0.000021   -0.085586   -0.142691   -0.314914


                   Nuclear attraction integral Hessian
                   -----------------------------------


           Symmetry 1

           O #1 z      C #2 z      C #3 x      C #3 z      H #4 x      H #4 y

 O #1 z  -13.420452
 C #2 z   10.833162  -10.879096
 C #3 x    1.533387   10.127352   13.200841
 C #3 z    2.080125    0.079740  -13.811132   14.666283
 H #4 x    0.389981    0.366999  -14.072473    3.244783   12.805183
 H #4 y    0.406130    0.124053    6.947079    4.637269   -9.043751    4.708418
 H #4 z    0.507165   -0.033807    2.150393  -16.826148   -4.001763   -5.167451

           H #4 z

 H #4 z   16.352789


           Symmetry 2

           O #1 x      C #2 x      C #3 x      C #3 z      H #4 x      H #4 y

 O #1 x   20.036200
 C #2 x  -19.774000   29.101127
 C #3 x   -0.097381   -9.546502   22.521880
 C #3 z    2.296247    9.846495  -13.986325   32.768069
 H #4 x   -0.164820    0.219375  -12.877997    1.843583   12.823442
 H #4 y    0.155515    0.318979    8.270594    3.773867   -8.745088    4.783210
 H #4 z    0.276626    0.511254    3.198499  -16.342590   -3.986378   -5.157146

           H #4 z

 H #4 z   16.447460


           Symmetry 3

           O #1 y      C #2 y      C #3 y      H #4 x      H #4 y      H #4 z

 O #1 y   23.846906
 C #2 y  -22.569906   37.246211
 C #3 y   -1.131611  -14.537011   19.192868
 H #4 x    0.138815    0.253597    8.575057   12.698089
 H #4 y   -0.145388   -0.139294   -3.524245   -8.967469    3.808927
 H #4 z    0.276089    0.198064    4.834959   -4.034501   -5.309111   16.148033


           Symmetry 4

           C #3 y      H #4 x      H #4 y      H #4 z

 C #3 y   38.428957
 H #4 x    7.251959   12.176454
 H #4 y   -3.522434   -9.267080    3.644118
 H #4 z    4.251696   -4.078572   -5.341144   16.000344


           O #1 x      O #1 y      O #1 z      C #2 x      C #2 y      C #2 z

 O #1 x   20.036200
 O #1 y    0.000000   23.846906
 O #1 z    0.000000    0.000000  -13.420452

 C #2 x  -19.774000    0.000000    0.000000   29.101127
 C #2 y    0.000000  -22.569906    0.000000    0.000000   37.246211
 C #2 z    0.000000    0.000000   10.833162    0.000000    0.000000  -10.879096

 C #1 x   -0.048690    0.000000    0.766694   -4.773251    0.000000    5.063676
 C #1 y    0.000000   -0.565806    0.000000    0.000000   -7.268506    0.000000
 C #1 z    1.148123    0.000000    1.040062    4.923247    0.000000    0.039870

 C #2 x   -0.048690    0.000000   -0.766694   -4.773251    0.000000   -5.063676
 C #2 y    0.000000   -0.565806    0.000000    0.000000   -7.268506    0.000000
 C #2 z   -1.148123    0.000000    1.040062   -4.923247    0.000000    0.039870

 H #1 x   -0.041205    0.034704    0.097495    0.054844    0.063399    0.091750
 H #1 y    0.038879   -0.036347    0.101532    0.079745   -0.034823    0.031013
 H #1 z    0.069156    0.069022    0.126791    0.127813    0.049516   -0.008452

 H #2 x   -0.041205   -0.034704   -0.097495    0.054844   -0.063399   -0.091750
 H #2 y   -0.038879   -0.036347    0.101532   -0.079745   -0.034823    0.031013
 H #2 z   -0.069156    0.069022    0.126791   -0.127813    0.049516   -0.008452

 H #3 x   -0.041205   -0.034704    0.097495    0.054844   -0.063399    0.091750
 H #3 y   -0.038879   -0.036347   -0.101532   -0.079745   -0.034823   -0.031013
 H #3 z    0.069156   -0.069022    0.126791    0.127813   -0.049516   -0.008452

 H #4 x   -0.041205    0.034704   -0.097495    0.054844    0.063399   -0.091750
 H #4 y    0.038879   -0.036347   -0.101532    0.079745   -0.034823   -0.031013
 H #4 z   -0.069156   -0.069022    0.126791   -0.127813   -0.049516   -0.008452


           C #1 x      C #1 y      C #1 z      C #2 x      C #2 y      C #2 z

 C #1 x    8.930680
 C #1 y    0.000000   14.405456
 C #1 z   -6.949364    0.000000   11.858588

 C #2 x    2.330260    0.000000   -0.043798    8.930680
 C #2 y    0.000000   -4.809022    0.000000    0.000000   14.405456
 C #2 z    0.043798    0.000000   -4.525447    6.949364    0.000000   11.858588

 H #1 x   -3.368809    1.978377    0.636046    0.149309    0.165387    0.175150
 H #1 y    1.902209   -0.880835    1.051392    0.165439   -0.000226    0.107925
 H #1 z    0.668611    1.135832   -4.146092    0.131013    0.072908   -0.060445

 H #2 x    0.149309   -0.165387   -0.175150   -3.368809   -1.978377   -0.636046
 H #2 y   -0.165439   -0.000226    0.107925   -1.902209   -0.880835    1.051392
 H #2 z   -0.131013    0.072908   -0.060445   -0.668611    1.135832   -4.146092

 H #3 x   -3.368809   -1.978377    0.636046    0.149309   -0.165387    0.175150
 H #3 y   -1.902209   -0.880835   -1.051392   -0.165439   -0.000226   -0.107925
 H #3 z    0.668611   -1.135832   -4.146092    0.131013   -0.072908   -0.060445

 H #4 x    0.149309    0.165387   -0.175150   -3.368809    1.978377   -0.636046
 H #4 y    0.165439   -0.000226   -0.107925    1.902209   -0.880835   -1.051392
 H #4 z   -0.131013   -0.072908   -0.060445   -0.668611   -1.135832   -4.146092


           H #1 x      H #1 y      H #1 z      H #2 x      H #2 y      H #2 z

 H #1 x    3.156448
 H #1 y   -2.251462    1.059042
 H #1 z   -1.006326   -1.310928    4.059289

 H #2 x   -0.031461   -0.000059   -0.001793    3.156448
 H #2 y    0.000059    0.005626    0.001358    2.251462    1.059042
 H #2 z    0.001793    0.001358    0.003314    1.006326   -1.310928    4.059289

 H #3 x    0.047130    0.027857    0.007808    0.033743   -0.037392   -0.003716
 H #3 y   -0.027857   -0.127411   -0.020354   -0.037392    0.014975    0.002646
 H #3 z    0.007808    0.020354    0.040742    0.003716   -0.002646   -0.015148

 H #4 x    0.033743    0.037392    0.003716    0.047130   -0.027857   -0.007808
 H #4 y    0.037392    0.014975    0.002646    0.027857   -0.127411   -0.020354
 H #4 z   -0.003716   -0.002646   -0.015148   -0.007808    0.020354    0.040742


           H #3 x      H #3 y      H #3 z      H #4 x      H #4 y      H #4 z

 H #3 x    3.156448
 H #3 y    2.251462    1.059042
 H #3 z   -1.006326    1.310928    4.059289

 H #4 x   -0.031461    0.000059   -0.001793    3.156448
 H #4 y   -0.000059    0.005626   -0.001358   -2.251462    1.059042
 H #4 z    0.001793   -0.001358    0.003314    1.006326    1.310928    4.059289


                Highest order reorthonormalization Hessian
                ------------------------------------------


           Symmetry 1

           O #1 z      C #2 z      C #3 x      C #3 z      H #4 x      H #4 y

 O #1 z   -0.284705
 C #2 z    0.246086   -0.562588
 C #3 x   -0.001355   -0.137769   -1.431909
 C #3 z    0.039165    0.309350    0.194693   -1.150583
 H #4 x    0.001181    0.016902    0.720844   -0.075128   -0.756933
 H #4 y   -0.000610    0.019292   -0.173965   -0.094327    0.153561   -0.607244
 H #4 z   -0.000546    0.007152   -0.055569    0.802068    0.057045    0.075645

           H #4 z

 H #4 z   -0.808674


           Symmetry 2

           O #1 x      C #2 x      C #3 x      C #3 z      H #4 x      H #4 y

 O #1 x   -0.804378
 C #2 x    0.835666   -1.260340
 C #3 x   -0.032587    0.428742   -1.143219
 C #3 z   -0.001355   -0.137769    0.194693   -1.717236
 H #4 x    0.001299   -0.004068    0.747064   -0.055569   -0.744295
 H #4 y    0.000200    0.014497   -0.161063   -0.084866    0.146365   -0.602342
 H #4 z    0.001181    0.016902   -0.075128    0.827231    0.057045    0.075641

           H #4 z

 H #4 z   -0.804636


           Symmetry 3

           O #1 y      C #2 y      C #3 y      H #4 x      H #4 y      H #4 z

 O #1 y   -0.865097
 C #2 y    0.893756   -1.373830
 C #3 y   -0.028395    0.482382   -0.991409
 H #4 x    0.000200    0.014497   -0.161063   -0.729340
 H #4 y   -0.000263   -0.002307    0.537422    0.146365   -0.534852
 H #4 z   -0.000610    0.019292   -0.094327    0.057208    0.075645   -0.776651


           Symmetry 4

           C #3 y      H #4 x      H #4 y      H #4 z

 C #3 y   -1.571660
 H #4 x   -0.173965   -0.701746
 H #4 y    0.553136    0.153561   -0.525847
 H #4 z   -0.084866    0.057208    0.075641   -0.766765


           O #1 x      O #1 y      O #1 z      C #2 x      C #2 y      C #2 z

 O #1 x   -0.804378
 O #1 y    0.000000   -0.865097
 O #1 z    0.000000    0.000000   -0.284705

 C #2 x    0.835666    0.000000    0.000000   -1.260340
 C #2 y    0.000000    0.893756    0.000000    0.000000   -1.373830
 C #2 z    0.000000    0.000000    0.246086    0.000000    0.000000   -0.562588

 C #1 x   -0.016293    0.000000   -0.000677    0.214371    0.000000   -0.068884
 C #1 y    0.000000   -0.014198    0.000000    0.000000    0.241191    0.000000
 C #1 z   -0.000677    0.000000    0.019582   -0.068884    0.000000    0.154675

 C #2 x   -0.016293    0.000000    0.000677    0.214371    0.000000    0.068884
 C #2 y    0.000000   -0.014198    0.000000    0.000000    0.241191    0.000000
 C #2 z    0.000677    0.000000    0.019582    0.068884    0.000000    0.154675

 H #1 x    0.000325    0.000050    0.000295   -0.001017    0.003624    0.004226
 H #1 y    0.000050   -0.000066   -0.000152    0.003624   -0.000577    0.004823
 H #1 z    0.000295   -0.000152   -0.000136    0.004226    0.004823    0.001788

 H #2 x    0.000325   -0.000050   -0.000295   -0.001017   -0.003624   -0.004226
 H #2 y   -0.000050   -0.000066   -0.000152   -0.003624   -0.000577    0.004823
 H #2 z   -0.000295   -0.000152   -0.000136   -0.004226    0.004823    0.001788

 H #3 x    0.000325   -0.000050    0.000295   -0.001017   -0.003624    0.004226
 H #3 y   -0.000050   -0.000066    0.000152   -0.003624   -0.000577   -0.004823
 H #3 z    0.000295    0.000152   -0.000136    0.004226   -0.004823    0.001788

 H #4 x    0.000325    0.000050   -0.000295   -0.001017    0.003624   -0.004226
 H #4 y    0.000050   -0.000066    0.000152    0.003624   -0.000577   -0.004823
 H #4 z   -0.000295    0.000152   -0.000136   -0.004226   -0.004823    0.001788


           C #1 x      C #1 y      C #1 z      C #2 x      C #2 y      C #2 z

 C #1 x   -0.643782
 C #1 y    0.000000   -0.640767
 C #1 z    0.097346    0.000000   -0.716955

 C #2 x    0.072172    0.000000    0.000000   -0.643782
 C #2 y    0.000000    0.145063    0.000000    0.000000   -0.640767
 C #2 z   -0.000000    0.000000    0.141663   -0.097346    0.000000   -0.716955

 H #1 x    0.183488   -0.041878   -0.016337    0.003277    0.001613   -0.002445
 H #1 y   -0.041878    0.136320   -0.022399    0.001613   -0.001964   -0.001183
 H #1 z   -0.016337   -0.022399    0.203662   -0.002445   -0.001183   -0.003145

 H #2 x    0.003277   -0.001613    0.002445    0.183488    0.041878    0.016337
 H #2 y   -0.001613   -0.001964   -0.001183    0.041878    0.136320   -0.022399
 H #2 z    0.002445   -0.001183   -0.003145    0.016337   -0.022399    0.203662

 H #3 x    0.183488    0.041878   -0.016337    0.003277   -0.001613   -0.002445
 H #3 y    0.041878    0.136320    0.022399   -0.001613   -0.001964    0.001183
 H #3 z   -0.016337    0.022399    0.203662   -0.002445    0.001183   -0.003145

 H #4 x    0.003277    0.001613    0.002445    0.183488   -0.041878    0.016337
 H #4 y    0.001613   -0.001964    0.001183   -0.041878    0.136320    0.022399
 H #4 z    0.002445    0.001183   -0.003145    0.016337    0.022399    0.203662


           H #1 x      H #1 y      H #1 z      H #2 x      H #2 y      H #2 z

 H #1 x   -0.183270
 H #1 y    0.037491   -0.141893
 H #1 z    0.014282    0.018911   -0.197295

 H #2 x    0.002514   -0.000000    0.000000   -0.183270
 H #2 y    0.000000   -0.000869    0.000000   -0.037491   -0.141893
 H #2 z   -0.000000    0.000000   -0.000870   -0.014282    0.018911   -0.197295

 H #3 x   -0.004384   -0.000000   -0.000020   -0.000935    0.000899    0.000000
 H #3 y    0.000000    0.009305    0.000000    0.000899   -0.000256   -0.000000
 H #3 z   -0.000020   -0.000000   -0.004368   -0.000000    0.000000    0.000366

 H #4 x   -0.000935   -0.000899   -0.000000   -0.004384    0.000000    0.000020
 H #4 y   -0.000899   -0.000256   -0.000000   -0.000000    0.009305    0.000000
 H #4 z    0.000000    0.000000    0.000366    0.000020   -0.000000   -0.004368


           H #3 x      H #3 y      H #3 z      H #4 x      H #4 y      H #4 z

 H #3 x   -0.183270
 H #3 y   -0.037491   -0.141893
 H #3 z    0.014282   -0.018911   -0.197295

 H #4 x    0.002514    0.000000    0.000000   -0.183270
 H #4 y   -0.000000   -0.000869   -0.000000    0.037491   -0.141893
 H #4 z   -0.000000   -0.000000   -0.000870   -0.014282   -0.018911   -0.197295


                Electronic contributions to dipole moment
                -----------------------------------------

                               au             Debye

                    z     -3.33738133     -8.48277870

  Conversion factor used: 1 a.u. =   2.54174691 Debye 


   Electronic contributions to static part of dipole moment derivatives
   --------------------------------------------------------------------


                     Total dipole moment derivatives
                     -------------------------------


           Symmetry 1
                              Ez

               O #1 z    -7.30341022
               C #2 z    -6.58552870
               C #3 x    -0.57074670
               C #3 z   -13.15328495
               H #4 x     0.98342537
               H #4 y     1.96627042
               H #4 z    -2.95777613

           Symmetry 2
                              Ex

               O #1 x    -8.35792541
               C #2 x    -6.11443410
               C #3 x   -13.06244348
               C #3 z    -0.03284266
               H #4 x    -2.46519701
               H #4 y     1.98953875
               H #4 z     0.62674507

           Symmetry 3
                              Ey

               O #1 y    -8.46985605
               C #2 y    -5.49392050
               C #3 y   -14.01677062
               H #4 x     0.76502893
               H #4 y    -2.01945283
               H #4 z     0.52567052


                       Ex          Ey          Ez

      O #1    x   -8.357925    0.000000    0.000000
      O #1    y    0.000000   -8.469856    0.000000
      O #1    z    0.000000    0.000000   -7.303410

      C #2    x   -6.114434    0.000000    0.000000
      C #2    y    0.000000   -5.493920    0.000000
      C #2    z    0.000000    0.000000   -6.585529

      C #31   x   -6.531222    0.000000   -0.285373
      C #31   y    0.000000   -7.008385    0.000000
      C #31   z   -0.016421    0.000000   -6.576642

      C #32   x   -6.531222    0.000000    0.285373
      C #32   y    0.000000   -7.008385    0.000000
      C #32   z    0.016421    0.000000   -6.576642

      H #41   x   -0.616299    0.191257    0.245856
      H #41   y    0.497385   -0.504863    0.491568
      H #41   z    0.156686    0.131418   -0.739444

      H #42   x   -0.616299   -0.191257   -0.245856
      H #42   y   -0.497385   -0.504863    0.491568
      H #42   z   -0.156686    0.131418   -0.739444

      H #43   x   -0.616299   -0.191257    0.245856
      H #43   y   -0.497385   -0.504863   -0.491568
      H #43   z    0.156686   -0.131418   -0.739444

      H #44   x   -0.616299    0.191257   -0.245856
      H #44   y    0.497385   -0.504863   -0.491568
      H #44   z   -0.156686   -0.131418   -0.739444

 Evaluation of 1e integral derivatives required    7.79 seconds.
 Evaluation of 2el integral derivatives

                      Two-electron integral gradient
                      ------------------------------

                         O #1 z    18.0998353403
                         C #2 z    -4.3438560380
                         C #3 x    -9.5082837100
                         C #3 z    -8.9738994332
                         H #4 x    -7.4310788983
                         H #4 y   -10.9294207127
                         H #4 z    -4.7820798691


 O #1       0.0000000000            0.0000000000           18.0998353403
 C #2       0.0000000000            0.0000000000           -4.3438560380
 C #3 1    -4.7541418550            0.0000000000           -4.4869497166
 C #3 2     4.7541418550            0.0000000000           -4.4869497166
 H #4 1    -1.8577697246           -2.7323551782           -1.1955199673
 H #4 2     1.8577697246           -2.7323551782           -1.1955199673
 H #4 3    -1.8577697246            2.7323551782           -1.1955199673
 H #4 4     1.8577697246            2.7323551782           -1.1955199673


 Evaluation of 2e integral derivatives required  158.09 seconds.

                            Molecular gradient
                            ------------------

                         O #1 z    -0.0500493136
                         C #2 z     0.0336451201
                         C #3 x     0.0143975446
                         C #3 z     0.0082630226
                         H #4 x     0.0082037743
                         H #4 y     0.0189353205
                         H #4 z     0.0081411709


 O #1       0.0000000000            0.0000000000           -0.0500493136
 C #2       0.0000000000            0.0000000000            0.0336451201
 C #3 1     0.0071987723            0.0000000000            0.0041315113
 C #3 2    -0.0071987723            0.0000000000            0.0041315113
 H #4 1     0.0020509436            0.0047338301            0.0020352927
 H #4 2    -0.0020509436            0.0047338301            0.0020352927
 H #4 3     0.0020509436           -0.0047338301            0.0020352927
 H #4 4    -0.0020509436           -0.0047338301            0.0020352927


  Molecular gradient norm 0.664E-01

                            Molecular hessian
                            -----------------


           Symmetry 1

           O #1 z      C #2 z      C #3 x      C #3 z      H #4 x      H #4 y

 O #1 z    0.028677
 C #2 z    0.141926   -0.456416
 C #3 x   -0.019863    0.015678   -0.545448
 C #3 z   -0.153664    0.334203    0.046257   -0.048216
 H #4 x   -0.044579   -0.058240   -0.258118   -0.007684    0.324822
 H #4 y   -0.072514   -0.083476   -0.183913   -0.097178    0.388784    0.807443
 H #4 z   -0.016939   -0.019713   -0.042072   -0.132323    0.110503    0.253169

           H #4 z

 H #4 z    0.168975


           Symmetry 2

           O #1 x      C #2 x      C #3 x      C #3 z      H #4 x      H #4 y

 O #1 x   -0.126812
 C #2 x    0.006084   -0.130059
 C #3 x    0.131912    0.127363   -0.013205
 C #3 z    0.208499    0.328404   -0.408465   -0.396563
 H #4 x   -0.011183   -0.003387   -0.246069   -0.128437    0.260640
 H #4 y   -0.007580   -0.077970   -0.245407   -0.167328    0.330956    0.684000
 H #4 z   -0.013012   -0.006727   -0.071596   -0.153351    0.091335    0.215152

           H #4 z

 H #4 z    0.149795


           Symmetry 3

           O #1 y      C #2 y      C #3 y      H #4 x      H #4 y      H #4 z

 O #1 y    0.178667
 C #2 y   -0.220832    0.292909
 C #3 y    0.043509   -0.085653    0.559994
 H #4 x    0.000154   -0.002288   -0.160631    0.236802
 H #4 y   -0.001344    0.013576   -0.517850    0.162765    0.505618
 H #4 z    0.000756    0.052239   -0.151174    0.084897    0.098179    0.090284


           Symmetry 4

           C #3 y      H #4 x      H #4 y      H #4 z

 C #3 y    0.478098
 H #4 x   -0.270189    0.139701
 H #4 y   -0.544975    0.102035    0.447551
 H #4 z   -0.088265    0.077022    0.081865    0.069403


           O #1 x      O #1 y      O #1 z      C #2 x      C #2 y      C #2 z

 O #1 x   -0.126812
 O #1 y    0.000000    0.178667
 O #1 z    0.000000    0.000000    0.028677

 C #2 x    0.006084    0.000000    0.000000   -0.130059
 C #2 y    0.000000   -0.220832    0.000000    0.000000    0.292909
 C #2 z    0.000000    0.000000    0.141926    0.000000    0.000000   -0.456416

 C #1 x    0.065956    0.000000   -0.009931    0.063681    0.000000    0.007839
 C #1 y    0.000000    0.021754    0.000000    0.000000   -0.042826    0.000000
 C #1 z    0.104249    0.000000   -0.076832    0.164202    0.000000    0.167101

 C #2 x    0.065956    0.000000    0.009931    0.063681    0.000000   -0.007839
 C #2 y    0.000000    0.021754    0.000000    0.000000   -0.042826    0.000000
 C #2 z   -0.104249    0.000000   -0.076832   -0.164202    0.000000    0.167101

 H #1 x   -0.002796    0.000039   -0.011145   -0.000847   -0.000572   -0.014560
 H #1 y   -0.001895   -0.000336   -0.018129   -0.019492    0.003394   -0.020869
 H #1 z   -0.003253    0.000189   -0.004235   -0.001682    0.013060   -0.004928

 H #2 x   -0.002796   -0.000039    0.011145   -0.000847    0.000572    0.014560
 H #2 y    0.001895   -0.000336   -0.018129    0.019492    0.003394   -0.020869
 H #2 z    0.003253    0.000189   -0.004235    0.001682    0.013060   -0.004928

 H #3 x   -0.002796   -0.000039   -0.011145   -0.000847    0.000572   -0.014560
 H #3 y    0.001895   -0.000336    0.018129    0.019492    0.003394    0.020869
 H #3 z   -0.003253   -0.000189   -0.004235   -0.001682   -0.013060   -0.004928

 H #4 x   -0.002796    0.000039    0.011145   -0.000847   -0.000572    0.014560
 H #4 y   -0.001895   -0.000336    0.018129   -0.019492    0.003394    0.020869
 H #4 z    0.003253   -0.000189   -0.004235    0.001682   -0.013060   -0.004928


           C #1 x      C #1 y      C #1 z      C #2 x      C #2 y      C #2 z

 C #1 x   -0.139663
 C #1 y    0.000000    0.259523
 C #1 z   -0.090552    0.000000   -0.111195

 C #2 x    0.133061    0.000000   -0.113681   -0.139663
 C #2 y    0.000000    0.020474    0.000000    0.000000    0.259523
 C #2 z    0.113681    0.000000    0.087087    0.090552    0.000000   -0.111195

 H #1 x   -0.063023   -0.053852   -0.017015    0.001506    0.013695    0.015094
 H #1 y   -0.053665   -0.132853   -0.033063   -0.007687    0.003391    0.008769
 H #1 z   -0.014209   -0.029930   -0.035709   -0.003691   -0.007864    0.002629

 H #2 x    0.001506   -0.013695   -0.015094   -0.063023    0.053852    0.017015
 H #2 y    0.007687    0.003391    0.008769    0.053665   -0.132853   -0.033063
 H #2 z    0.003691   -0.007864    0.002629    0.014209   -0.029930   -0.035709

 H #3 x   -0.063023    0.053852   -0.017015    0.001506   -0.013695    0.015094
 H #3 y    0.053665   -0.132853    0.033063    0.007687    0.003391   -0.008769
 H #3 z   -0.014209    0.029930   -0.035709   -0.003691    0.007864    0.002629

 H #4 x    0.001506    0.013695   -0.015094   -0.063023   -0.053852    0.017015
 H #4 y   -0.007687    0.003391   -0.008769   -0.053665   -0.132853    0.033063
 H #4 z    0.003691    0.007864    0.002629    0.014209    0.029930   -0.035709


           H #1 x      H #1 y      H #1 z      H #2 x      H #2 y      H #2 z

 H #1 x    0.060123
 H #1 y    0.061534    0.152788
 H #1 z    0.022735    0.040523    0.029904

 H #2 x   -0.010080   -0.007410   -0.001690    0.060123
 H #2 y    0.007410    0.011344    0.003396   -0.061534    0.152788
 H #2 z    0.001690    0.003396    0.002504   -0.022735    0.040523    0.029904

 H #3 x    0.013060    0.028434    0.002495    0.002057   -0.000181    0.000706
 H #3 y   -0.028434   -0.033642   -0.018017   -0.000181   -0.004086   -0.001356
 H #3 z    0.002495    0.018017    0.009943   -0.000706    0.001356   -0.000106

 H #4 x    0.002057    0.000181   -0.000706    0.013060   -0.028434   -0.002495
 H #4 y    0.000181   -0.004086   -0.001356    0.028434   -0.033642   -0.018017
 H #4 z    0.000706    0.001356   -0.000106   -0.002495    0.018017    0.009943


           H #3 x      H #3 y      H #3 z      H #4 x      H #4 y      H #4 z

 H #3 x    0.060123
 H #3 y   -0.061534    0.152788
 H #3 z    0.022735   -0.040523    0.029904

 H #4 x   -0.010080    0.007410   -0.001690    0.060123
 H #4 y   -0.007410    0.011344   -0.003396    0.061534    0.152788
 H #4 z    0.001690   -0.003396    0.002504   -0.022735   -0.040523    0.029904


                           Total dipole moment
                           -------------------

                               au             Debye

                    z      1.31420935      3.34038756

  Conversion factor used: 1 a.u. =   2.54174691 Debye 


                     Total dipole moment derivatives
                     -------------------------------


           Symmetry 1
                              Ez

               O #1 z     0.69658978
               C #2 z    -0.58552870
               C #3 x    -0.57074670
               C #3 z    -1.15328495
               H #4 x     0.98342537
               H #4 y     1.96627042
               H #4 z     1.04222387

           Symmetry 2
                              Ex

               O #1 x    -0.35792541
               C #2 x    -0.11443410
               C #3 x    -1.06244348
               C #3 z    -0.03284266
               H #4 x     1.53480299
               H #4 y     1.98953875
               H #4 z     0.62674507

           Symmetry 3
                              Ey

               O #1 y    -0.46985605
               C #2 y     0.50607950
               C #3 y    -2.01677062
               H #4 x     0.76502893
               H #4 y     1.98054717
               H #4 z     0.52567052


                       Ex          Ey          Ez

      O #1    x   -0.357925    0.000000    0.000000
      O #1    y    0.000000   -0.469856    0.000000
      O #1    z    0.000000    0.000000    0.696590

      C #2    x   -0.114434    0.000000    0.000000
      C #2    y    0.000000    0.506080    0.000000
      C #2    z    0.000000    0.000000   -0.585529

      C #31   x   -0.531222    0.000000   -0.285373
      C #31   y    0.000000   -1.008385    0.000000
      C #31   z   -0.016421    0.000000   -0.576642

      C #32   x   -0.531222    0.000000    0.285373
      C #32   y    0.000000   -1.008385    0.000000
      C #32   z    0.016421    0.000000   -0.576642

      H #41   x    0.383701    0.191257    0.245856
      H #41   y    0.497385    0.495137    0.491568
      H #41   z    0.156686    0.131418    0.260556

      H #42   x    0.383701   -0.191257   -0.245856
      H #42   y   -0.497385    0.495137    0.491568
      H #42   z   -0.156686    0.131418    0.260556

      H #43   x    0.383701   -0.191257    0.245856
      H #43   y   -0.497385    0.495137   -0.491568
      H #43   z    0.156686   -0.131418    0.260556

      H #44   x    0.383701    0.191257   -0.245856
      H #44   y    0.497385    0.495137   -0.491568
      H #44   z   -0.156686   -0.131418    0.260556

 @CHECKOUT-I, Total execution time (CPU/WALL):       166.07/     152.48 seconds.
--executable xvdint finished with status     0 in      152.54 seconds (walltime).
 --invoking executable--
/home/besselman/CFOUR_18/cfour18/bin/xcphf
 @GETMEM-I,  Allocated  183105 MB of main memory.
  relativistic F                     0
 Coupled-perturbed HF (CPHF) equations 
 are solved for RHF hessian and dipole derivatives.
 There are 8 perturbations within irrep 1.
 CPHF converged after  26 iterations.
  Tolerances in treatment of perturbed canonical orbitals:
     Tol1:    0.00001000 Tol2:    1.00000000
  Tolerances in treatment of perturbed canonical orbitals:
     Tol1:    0.00001000 Tol2:    1.00000000
   Perturbed canonical restriction dropped for orbital pair   2[1] ;   3[1]
  (U[ij] element of     0.13363D+01 is above threshold)
   Perturbed canonical restriction dropped for orbital pair   3[1] ;   2[1]
  (U[ij] element of    -0.12433D+01 is above threshold)
  Tolerances in treatment of perturbed canonical orbitals:
     Tol1:    0.00001000 Tol2:    1.00000000
  Tolerances in treatment of perturbed canonical orbitals:
     Tol1:    0.00001000 Tol2:    1.00000000
   Perturbed canonical restriction dropped for orbital pair   2[1] ;   3[1]
  (U[ij] element of    -0.13398D+01 is above threshold)
   Perturbed canonical restriction dropped for orbital pair   3[1] ;   2[1]
  (U[ij] element of     0.12365D+01 is above threshold)
  Tolerances in treatment of perturbed canonical orbitals:
     Tol1:    0.00001000 Tol2:    1.00000000
  Tolerances in treatment of perturbed canonical orbitals:
     Tol1:    0.00001000 Tol2:    1.00000000
   Perturbed canonical restriction dropped for orbital pair   1[2] ;   2[2]
  (U[ij] element of    -0.10099D+01 is above threshold)
   Perturbed canonical restriction dropped for orbital pair   2[2] ;   1[2]
  (U[ij] element of     0.92354D+00 is above threshold)
  Tolerances in treatment of perturbed canonical orbitals:
     Tol1:    0.00001000 Tol2:    1.00000000
  Tolerances in treatment of perturbed canonical orbitals:
     Tol1:    0.00001000 Tol2:    1.00000000
   Perturbed canonical restriction dropped for orbital pair   2[1] ;   3[1]
  (U[ij] element of    -0.52401D+01 is above threshold)
   Perturbed canonical restriction dropped for orbital pair   3[1] ;   2[1]
  (U[ij] element of     0.52401D+01 is above threshold)
   Perturbed canonical restriction dropped for orbital pair   4[1] ;   5[1]
  (U[ij] element of     0.15022D+01 is above threshold)
   Perturbed canonical restriction dropped for orbital pair   5[1] ;   4[1]
  (U[ij] element of    -0.15022D+01 is above threshold)
   Perturbed canonical restriction dropped for orbital pair   1[2] ;   2[2]
  (U[ij] element of     0.61702D+01 is above threshold)
   Perturbed canonical restriction dropped for orbital pair   2[2] ;   1[2]
  (U[ij] element of    -0.61702D+01 is above threshold)
   Perturbed canonical restriction dropped for orbital pair   2[2] ;   3[2]
  (U[ij] element of     0.37056D+01 is above threshold)
   Perturbed canonical restriction dropped for orbital pair   3[2] ;   2[2]
  (U[ij] element of    -0.37056D+01 is above threshold)
 There are 8 perturbations within irrep 2.
 CPHF converged after  23 iterations.
  Tolerances in treatment of perturbed canonical orbitals:
     Tol1:    0.00001000 Tol2:    1.00000000
  Tolerances in treatment of perturbed canonical orbitals:
     Tol1:    0.00001000 Tol2:    1.00000000
  Tolerances in treatment of perturbed canonical orbitals:
     Tol1:    0.00001000 Tol2:    1.00000000
  Tolerances in treatment of perturbed canonical orbitals:
     Tol1:    0.00001000 Tol2:    1.00000000
  Tolerances in treatment of perturbed canonical orbitals:
     Tol1:    0.00001000 Tol2:    1.00000000
  Tolerances in treatment of perturbed canonical orbitals:
     Tol1:    0.00001000 Tol2:    1.00000000
  Tolerances in treatment of perturbed canonical orbitals:
     Tol1:    0.00001000 Tol2:    1.00000000
  Tolerances in treatment of perturbed canonical orbitals:
     Tol1:    0.00001000 Tol2:    1.00000000
   Perturbed canonical restriction dropped for orbital pair   5[1] ;   1[2]
  (U[ij] element of    -0.15342D+01 is above threshold)
   Perturbed canonical restriction dropped for orbital pair   1[2] ;   5[1]
  (U[ij] element of     0.15342D+01 is above threshold)
   Perturbed canonical restriction dropped for orbital pair   2[3] ;   1[4]
  (U[ij] element of     0.14428D+01 is above threshold)
   Perturbed canonical restriction dropped for orbital pair   1[4] ;   2[3]
  (U[ij] element of    -0.14428D+01 is above threshold)
 There are 7 perturbations within irrep 3.
 CPHF converged after  22 iterations.
  Tolerances in treatment of perturbed canonical orbitals:
     Tol1:    0.00001000 Tol2:    1.00000000
   Perturbed canonical restriction dropped for orbital pair   3[1] ;   1[3]
  (U[ij] element of    -0.62905D+01 is above threshold)
   Perturbed canonical restriction dropped for orbital pair   1[3] ;   3[1]
  (U[ij] element of     0.62816D+01 is above threshold)
  Tolerances in treatment of perturbed canonical orbitals:
     Tol1:    0.00001000 Tol2:    1.00000000
   Perturbed canonical restriction dropped for orbital pair   3[1] ;   1[3]
  (U[ij] element of     0.68055D+02 is above threshold)
   Perturbed canonical restriction dropped for orbital pair   1[3] ;   3[1]
  (U[ij] element of    -0.67959D+02 is above threshold)
  Tolerances in treatment of perturbed canonical orbitals:
     Tol1:    0.00001000 Tol2:    1.00000000
   Perturbed canonical restriction dropped for orbital pair   3[1] ;   1[3]
  (U[ij] element of    -0.30925D+03 is above threshold)
   Perturbed canonical restriction dropped for orbital pair   1[3] ;   3[1]
  (U[ij] element of     0.30909D+03 is above threshold)
   Perturbed canonical restriction dropped for orbital pair   1[2] ;   1[4]
  (U[ij] element of    -0.12827D+01 is above threshold)
   Perturbed canonical restriction dropped for orbital pair   1[4] ;   1[2]
  (U[ij] element of     0.11277D+01 is above threshold)
   Perturbed canonical restriction dropped for orbital pair   2[2] ;   1[4]
  (U[ij] element of     0.18504D+01 is above threshold)
   Perturbed canonical restriction dropped for orbital pair   1[4] ;   2[2]
  (U[ij] element of    -0.17470D+01 is above threshold)
  Tolerances in treatment of perturbed canonical orbitals:
     Tol1:    0.00001000 Tol2:    1.00000000
   Perturbed canonical restriction dropped for orbital pair   2[1] ;   1[3]
  (U[ij] element of     0.11443D+01 is above threshold)
   Perturbed canonical restriction dropped for orbital pair   1[3] ;   2[1]
  (U[ij] element of    -0.10180D+01 is above threshold)
   Perturbed canonical restriction dropped for orbital pair   3[1] ;   1[3]
  (U[ij] element of     0.16084D+03 is above threshold)
   Perturbed canonical restriction dropped for orbital pair   1[3] ;   3[1]
  (U[ij] element of    -0.16077D+03 is above threshold)
  Tolerances in treatment of perturbed canonical orbitals:
     Tol1:    0.00001000 Tol2:    1.00000000
   Perturbed canonical restriction dropped for orbital pair   3[1] ;   1[3]
  (U[ij] element of     0.24748D+03 is above threshold)
   Perturbed canonical restriction dropped for orbital pair   1[3] ;   3[1]
  (U[ij] element of    -0.24741D+03 is above threshold)
   Perturbed canonical restriction dropped for orbital pair   1[2] ;   1[4]
  (U[ij] element of     0.14141D+01 is above threshold)
   Perturbed canonical restriction dropped for orbital pair   1[4] ;   1[2]
  (U[ij] element of    -0.12340D+01 is above threshold)
   Perturbed canonical restriction dropped for orbital pair   2[2] ;   1[4]
  (U[ij] element of    -0.12881D+01 is above threshold)
   Perturbed canonical restriction dropped for orbital pair   1[4] ;   2[2]
  (U[ij] element of     0.12468D+01 is above threshold)
  Tolerances in treatment of perturbed canonical orbitals:
     Tol1:    0.00001000 Tol2:    1.00000000
   Perturbed canonical restriction dropped for orbital pair   3[1] ;   1[3]
  (U[ij] element of     0.24720D+02 is above threshold)
   Perturbed canonical restriction dropped for orbital pair   1[3] ;   3[1]
  (U[ij] element of    -0.24744D+02 is above threshold)
  Tolerances in treatment of perturbed canonical orbitals:
     Tol1:    0.00001000 Tol2:    1.00000000
   Perturbed canonical restriction dropped for orbital pair   2[1] ;   1[3]
  (U[ij] element of    -0.41643D+01 is above threshold)
   Perturbed canonical restriction dropped for orbital pair   1[3] ;   2[1]
  (U[ij] element of     0.41643D+01 is above threshold)
   Perturbed canonical restriction dropped for orbital pair   3[1] ;   1[3]
  (U[ij] element of    -0.61297D+03 is above threshold)
   Perturbed canonical restriction dropped for orbital pair   1[3] ;   3[1]
  (U[ij] element of     0.61297D+03 is above threshold)
   Perturbed canonical restriction dropped for orbital pair   1[2] ;   1[4]
  (U[ij] element of    -0.37525D+01 is above threshold)
   Perturbed canonical restriction dropped for orbital pair   1[4] ;   1[2]
  (U[ij] element of     0.37525D+01 is above threshold)
   Perturbed canonical restriction dropped for orbital pair   2[2] ;   1[4]
  (U[ij] element of     0.27637D+01 is above threshold)
   Perturbed canonical restriction dropped for orbital pair   1[4] ;   2[2]
  (U[ij] element of    -0.27637D+01 is above threshold)
 There are 4 perturbations within irrep 4.
 CPHF converged after  21 iterations.
  Tolerances in treatment of perturbed canonical orbitals:
     Tol1:    0.00001000 Tol2:    1.00000000
  Tolerances in treatment of perturbed canonical orbitals:
     Tol1:    0.00001000 Tol2:    1.00000000
  Tolerances in treatment of perturbed canonical orbitals:
     Tol1:    0.00001000 Tol2:    1.00000000
  Tolerances in treatment of perturbed canonical orbitals:
     Tol1:    0.00001000 Tol2:    1.00000000

                       Static dipole polarizability
                       ----------------------------

                         Ex          Ey          Ez

            Ex      34.957292    0.000000    0.000000
            Ey       0.000000   27.224538    0.000000
            Ez       0.000000    0.000000   39.253982


                   Diagonal Born-Oppenheimer Correction
                   ------------------------------------

  The diagonal SCF Born-Oppenheimer correction (DBOC) is:       1881.302699 cm-1
  The diagonal SCF Born-Oppenheimer correction (DBOC) is:      0.0085718458 a.u.
 
 Total SCF energy including DBOC  -190.785942987967     
  Correlated 1st-order contribution to DBOC is:  28.418026 cm-1
 
  There are                     48  special pairs.
 @CHECKOUT-I, Total execution time (CPU/WALL):        34.75/       1.13 seconds.
--executable xcphf finished with status     0 in        1.17 seconds (walltime).
 --invoking executable--
/home/besselman/CFOUR_18/cfour18/bin/xsymcor
 @GETMEM-I,  Allocated  183105 MB of main memory.
  current energy   -190.785942987967     
 @CHECKOUT-I, Total execution time (CPU/WALL):         0.01/       0.01 seconds.
--executable xsymcor finished with status     0 in        0.03 seconds (walltime).
 --invoking executable--
/home/besselman/CFOUR_18/cfour18/bin/xjoda

  @GTFLGS-I, Hessian will be transformed to curvilinear coordinates.
  @GTFLGS-I, Hessian will be transformed to curvilinear coordinates.
   JODA restarting optimization with cycle #  0.
Line Symbol    AtNr   At. Mass
  1  O          8    15.99491
  2  C          6    12.00000
  3  C          6    12.00000
  4  C          6    12.00000
  5  H          1     1.00783
  6  H          1     1.00783
  7  H          1     1.00783
  8  H          1     1.00783
                     1                     4                    18
  R VECTOR before symmetry
  0.000000000000000E+000  0.000000000000000E+000  0.000000000000000E+000
   1.19872441778833       0.000000000000000E+000  0.000000000000000E+000
   1.47106220702661        147.637108268674       0.000000000000000E+000
   1.47106220702661        147.637108268674        180.000000000000     
   1.08193622360201        118.633790303966        74.3774708557202     
   1.08193622360201        118.633790303966       -74.3774708557202     
   1.08193622360201        118.633790303966        74.3774708557202     
   1.08193622360201        118.633790303966       -74.3774708557202     
   Rotational constants (in cm-1): 
          0.1958382852             0.2480703591             0.6778942363
   Rotational constants (in MHz): 
       5871.0849105737          7436.9633124874         20322.7607826386
********************************************************************************
   The full molecular point group is C2v .
   The largest Abelian subgroup of the full molecular point group is C2v .
   The computational point group is C2v .
********************************************************************************
  R VECTOR 
  0.000000000000000E+000  0.000000000000000E+000  0.000000000000000E+000
   1.19872441778833       0.000000000000000E+000  0.000000000000000E+000
   1.47106220702661        147.637108268674       0.000000000000000E+000
   1.47106220702661        147.637108268674        180.000000000000     
   1.08193622360201        118.633790303966        74.3774708557202     
   1.08193622360201        118.633790303966       -74.3774708557202     
   1.08193622360201        118.633790303966        74.3774708557202     
   1.08193622360201        118.633790303966       -74.3774708557202     
  ECPDATA file not present.   Using default ECPDATA. 
  @GTFLGS-I, Hessian will be transformed to curvilinear coordinates.
  There are   4 frozen-core orbitals.
  There are  176 basis functions.
 @CHECKOUT-I, Total execution time (CPU/WALL):         0.14/       0.14 seconds.
--executable xjoda finished with status     0 in        0.26 seconds (walltime).
  in evalen ......................................... 
 --invoking executable--
/home/besselman/CFOUR_18/cfour18/bin/xvmol
 SERIAL VERSION OF MOLECULE STARTED
********************************************************************************
                    INPUT FROM MOL FILE
********************************************************************************
INTGRL        1    0    1    0    0    0    0    0    0                         
         *** CFOUR Program System (Release V0.1) ***                            
cyclopropanone opt singlet CCSD[T]/cc-pCVTZ                                     
    4    2 X  Y       0.10E-08              0    0                              
   9999.00      3.00                                                            
          8.00000000    1    4    1    1    1    1                              
O #1   0.000000000000000  -0.000000000000000  -2.834836397911922                
   10    4                                                                      
   15330.0000000000       5.080000000000000E-004 -1.150000000000000E-004        
  0.000000000000000E+000  0.000000000000000E+000                                
   2299.00000000000       3.929000000000000E-003 -8.950000000000000E-004        
  0.000000000000000E+000  0.000000000000000E+000                                
   522.400000000000       2.024300000000000E-002 -4.636000000000000E-003        
  0.000000000000000E+000  0.000000000000000E+000                                
   147.300000000000       7.918100000000000E-002 -1.872400000000000E-002        
  0.000000000000000E+000  0.000000000000000E+000                                
   47.5500000000000       0.230687000000000      -5.846300000000000E-002        
  0.000000000000000E+000  0.000000000000000E+000                                
   16.7600000000000       0.433118000000000      -0.136463000000000             
  0.000000000000000E+000  0.000000000000000E+000                                
   6.20700000000000       0.350260000000000      -0.175740000000000             
  0.000000000000000E+000  0.000000000000000E+000                                
   1.75200000000000       4.272800000000000E-002  0.160934000000000             
   1.00000000000000       0.000000000000000E+000                                
  0.688200000000000      -8.154000000000000E-003  0.603418000000000             
  0.000000000000000E+000  0.000000000000000E+000                                
  0.238400000000000       2.381000000000000E-003  0.378765000000000             
  0.000000000000000E+000   1.00000000000000                                     
    5    3                                                                      
   34.4600000000000       1.592800000000000E-002  0.000000000000000E+000        
  0.000000000000000E+000                                                        
   7.74900000000000       9.974000000000000E-002  0.000000000000000E+000        
  0.000000000000000E+000                                                        
   2.28000000000000       0.310492000000000       0.000000000000000E+000        
  0.000000000000000E+000                                                        
  0.715600000000000       0.491026000000000        1.00000000000000             
  0.000000000000000E+000                                                        
  0.214000000000000       0.336337000000000       0.000000000000000E+000        
   1.00000000000000                                                             
    2    2                                                                      
   2.31400000000000        1.00000000000000       0.000000000000000E+000        
  0.645000000000000       0.000000000000000E+000   1.00000000000000             
    1    1                                                                      
   1.42800000000000        1.00000000000000                                     
          6.00000000    1    4    1    1    1    1                              
C #2   0.000000000000000  -0.000000000000000  -0.568835563304435                
   10    4                                                                      
   8236.00000000000       5.310000000000000E-004 -1.130000000000000E-004        
  0.000000000000000E+000  0.000000000000000E+000                                
   1235.00000000000       4.108000000000000E-003 -8.780000000000000E-004        
  0.000000000000000E+000  0.000000000000000E+000                                
   280.800000000000       2.108700000000000E-002 -4.540000000000000E-003        
  0.000000000000000E+000  0.000000000000000E+000                                
   79.2700000000000       8.185300000000000E-002 -1.813300000000000E-002        
  0.000000000000000E+000  0.000000000000000E+000                                
   25.5900000000000       0.234817000000000      -5.576000000000000E-002        
  0.000000000000000E+000  0.000000000000000E+000                                
   8.99700000000000       0.434401000000000      -0.126895000000000             
  0.000000000000000E+000  0.000000000000000E+000                                
   3.31900000000000       0.346129000000000      -0.170352000000000             
  0.000000000000000E+000  0.000000000000000E+000                                
  0.905900000000000       3.937800000000000E-002  0.140382000000000             
   1.00000000000000       0.000000000000000E+000                                
  0.364300000000000      -8.983000000000000E-003  0.598684000000000             
  0.000000000000000E+000  0.000000000000000E+000                                
  0.128500000000000       2.385000000000000E-003  0.395389000000000             
  0.000000000000000E+000   1.00000000000000                                     
    5    3                                                                      
   18.7100000000000       1.403100000000000E-002  0.000000000000000E+000        
  0.000000000000000E+000                                                        
   4.13300000000000       8.686600000000000E-002  0.000000000000000E+000        
  0.000000000000000E+000                                                        
   1.20000000000000       0.290216000000000       0.000000000000000E+000        
  0.000000000000000E+000                                                        
  0.382700000000000       0.501008000000000        1.00000000000000             
  0.000000000000000E+000                                                        
  0.120900000000000       0.343406000000000       0.000000000000000E+000        
   1.00000000000000                                                             
    2    2                                                                      
   1.09700000000000        1.00000000000000       0.000000000000000E+000        
  0.318000000000000       0.000000000000000E+000   1.00000000000000             
    1    1                                                                      
  0.761000000000000        1.00000000000000                                     
          6.00000000    1    4    1    1    1    1                              
C #3   1.488027257135408  -0.000000000000000   1.779280313500234                
   10    4                                                                      
   8236.00000000000       5.310000000000000E-004 -1.130000000000000E-004        
  0.000000000000000E+000  0.000000000000000E+000                                
   1235.00000000000       4.108000000000000E-003 -8.780000000000000E-004        
  0.000000000000000E+000  0.000000000000000E+000                                
   280.800000000000       2.108700000000000E-002 -4.540000000000000E-003        
  0.000000000000000E+000  0.000000000000000E+000                                
   79.2700000000000       8.185300000000000E-002 -1.813300000000000E-002        
  0.000000000000000E+000  0.000000000000000E+000                                
   25.5900000000000       0.234817000000000      -5.576000000000000E-002        
  0.000000000000000E+000  0.000000000000000E+000                                
   8.99700000000000       0.434401000000000      -0.126895000000000             
  0.000000000000000E+000  0.000000000000000E+000                                
   3.31900000000000       0.346129000000000      -0.170352000000000             
  0.000000000000000E+000  0.000000000000000E+000                                
  0.905900000000000       3.937800000000000E-002  0.140382000000000             
   1.00000000000000       0.000000000000000E+000                                
  0.364300000000000      -8.983000000000000E-003  0.598684000000000             
  0.000000000000000E+000  0.000000000000000E+000                                
  0.128500000000000       2.385000000000000E-003  0.395389000000000             
  0.000000000000000E+000   1.00000000000000                                     
    5    3                                                                      
   18.7100000000000       1.403100000000000E-002  0.000000000000000E+000        
  0.000000000000000E+000                                                        
   4.13300000000000       8.686600000000000E-002  0.000000000000000E+000        
  0.000000000000000E+000                                                        
   1.20000000000000       0.290216000000000       0.000000000000000E+000        
  0.000000000000000E+000                                                        
  0.382700000000000       0.501008000000000        1.00000000000000             
  0.000000000000000E+000                                                        
  0.120900000000000       0.343406000000000       0.000000000000000E+000        
   1.00000000000000                                                             
    2    2                                                                      
   1.09700000000000        1.00000000000000       0.000000000000000E+000        
  0.318000000000000       0.000000000000000E+000   1.00000000000000             
    1    1                                                                      
  0.761000000000000        1.00000000000000                                     
          1.00000000    1    3    1    1    1                                   
H #4   2.420678382010565   1.728219303497299   2.348191670557554                
    5    3                                                                      
   33.8700000000000       6.068000000000000E-003  0.000000000000000E+000        
  0.000000000000000E+000                                                        
   5.09500000000000       4.530800000000000E-002  0.000000000000000E+000        
  0.000000000000000E+000                                                        
   1.15900000000000       0.202822000000000       0.000000000000000E+000        
  0.000000000000000E+000                                                        
  0.325800000000000       0.503903000000000        1.00000000000000             
  0.000000000000000E+000                                                        
  0.102700000000000       0.383421000000000       0.000000000000000E+000        
   1.00000000000000                                                             
    2    2                                                                      
   1.40700000000000        1.00000000000000       0.000000000000000E+000        
  0.388000000000000       0.000000000000000E+000   1.00000000000000             
    1    1                                                                      
   1.05700000000000        1.00000000000000                                     
FINISH                                                                          
 
********************************************************************************
 ONE- AND TWO-ELECTRON INTEGRALS OVER SYMMETRY-ADAPTED AOS ARE CALCULATED.

  SPHERICAL HARMONICS ARE USED.
  
  INTEGRALS LESS THAN  0.10E-13 ARE NEGLECTED.

  NUCLEAR REPULSION ENERGY :  108.7297552178 A.U.
  @MOLECU-I, ONE ELECTRON INTEGRALS (CPU/WALL):        0.08/       0.08 SECONDS.
  @TWOEL-I,    2675707 INTEGRALS OF SYMMETRY TYPE  I I I I
  @TWOEL-I,   11478101 INTEGRALS OF SYMMETRY TYPE  I J I J
  @TWOEL-I,    6001209 INTEGRALS OF SYMMETRY TYPE  I I J J
  @TWOEL-I,    9658055 INTEGRALS OF SYMMETRY TYPE  I J K L
  @TWOEL-I, TOTAL NUMBER OF 2-E INTEGRALS   29813072.
  @MOLECU-I, TWO ELECTRON INTEGRALS (CPU/WALL):      164.25/       5.25 SECONDS.
 @CHECKOUT-I, Total execution time (CPU/WALL):       164.37/       5.37 seconds.

Running with 32 threads/proc

--executable xvmol finished with status     0 in        7.92 seconds (walltime).
 --invoking executable--
/home/besselman/CFOUR_18/cfour18/bin/xvmol2ja
 @GETMEM-I,  Allocated  183105 MB of main memory.
 @CHECKOUT-I, Total execution time (CPU/WALL):         1.07/       0.07 seconds.
--executable xvmol2ja finished with status     0 in        0.12 seconds (walltime).
 --invoking executable--
/home/besselman/CFOUR_18/cfour18/bin/xvscf
  -------------------------------------------------
  Self-Consistent-Field Program for HF calculations
  -------------------------------------------------
    Integrals from VMOL are used
  There are  176 functions in the AO basis.

  There are 4 irreducible representations.

       Irrep        # of functions
         1                 60
         2                 48
         3                 38
         4                 30


  Parameters for SCF calculation: 
        SCF reference function:  RHF  
  Maximum number of iterations:  150
     Full symmetry point group: C2v 
     Computational point group: C2v 
        Initial density matrix: MOREAD                 
     SCF convergence tolerance: 10**(-10)
  DIIS convergence acceleration:  ON
          Latest start for DIIS:   2
                     DIIS order:  10

 @GETMEM-I,  Allocated      10 MB of main memory.
   Smallest overlap matrix eigenvalues 
     Symmetry    Eigenvalue    
         1      .9239258443D-03              
         2      .1261464164D-02              
         3      .4310830887D-02              
         4      .3987944724D-02              
  @INITGES-I, Occupancies from core Hamiltonian:

          Alpha population by irrep:   9    4    2    0
           Beta population by irrep:   9    4    2    0


  --------------------------------------------------------------------
  Iteration         Total Energy            Largest Density Difference
  --------------------------------------------------------------------
       0           108.729755217831283              0.0000000000D+00
       1          -144.803904196131214              0.1729117059D+02
       2          -152.005718903001025              0.4260572955D+02
       3          -149.866952333567269              0.4209825122D+02
       4          -170.664570644710921              0.4175334211D+01
       5          -178.841113590004284              0.2121748630D+01
       6          -186.602933339544961              0.2330671254D+01
       7          -190.356165821912384              0.2170566152D+01
       8          -190.685141854567519              0.4845637173D+00
       9          -190.764977303370870              0.3531237965D+00
      10          -190.791697161481295              0.1749466145D+00
      11          -190.794060375714139              0.3826243871D-01
      12          -190.794387557190703              0.2299433713D-01
      13          -190.794434107197503              0.1014767945D-01
      14          -190.794439446500803              0.4048544914D-02
      15          -190.794439824140966              0.9469287921D-03
      16          -190.794439839554173              0.1658604879D-03
      17          -190.794439840222765              0.2309061534D-04
      18          -190.794439840253006              0.3216940915D-05
      19          -190.794439840251300              0.8661073534D-06
      20          -190.794439840252494              0.3148865176D-06
      21          -190.794439840253801              0.4543563625D-07
      22          -190.794439840251414              0.8464509982D-08
      23          -190.794439840251243              0.2143710987D-08
      24          -190.794439840252892              0.4724802771D-09
      25          -190.794439840253972              0.1353280821D-09
   final occupation vector 
     8  4  2  1
     8  4  2  1

  SCF has converged.

 Density matrix saved to file den.dat
 total electron number:   30.0000000000001     
     E(SCF)=      -190.794439840253744              0.5811218173D-10


  Final occupancies:

     Alpha population by irrep:   8    4    2    1
      Beta population by irrep:   8    4    2    1


  Eigenvector printing suppressed.


 
  ORBITAL EIGENVALUES (ALPHA)  (1H = 27.2113834 eV)

       MO #        E(hartree)               E(eV)           FULLSYM    COMPSYM
       ----   --------------------   --------------------   -------   ---------
    1     1         -20.5670221001        -559.6571237611      A1        A1 (1)
    2     2         -11.3496869316        -308.8406825661      A1        A1 (1)
    3     3         -11.2559625846        -306.2903134253      A1        A1 (1)
    4    61         -11.2554853877        -306.2773282390      B1        B1 (2)
    5     4          -1.4004128679         -38.1071714679      A1        A1 (1)
    6     5          -1.1525138029         -31.3614949656      A1        A1 (1)
    7    62          -0.8665103002         -23.5789439994      B1        B1 (2)
    8     6          -0.7593965311         -20.6642301606      A1        A1 (1)
    9   109          -0.6772752010         -18.4295951608      B2        B2 (3)
   10     7          -0.6716174353         -18.2756395313      A1        A1 (1)
   11    63          -0.6108059387         -16.6208745810      B1        B1 (2)
   12   147          -0.5525498896         -15.0356468932      A2        A2 (4)
   13   110          -0.5165898618         -14.0571247913      B2        B2 (3)
   14     8          -0.4656148429         -12.6700240080      A1        A1 (1)
   15    64          -0.3891089650         -10.5881932314      B1        B1 (2)
  +++++++++++++++++++++++++++++++++++++++++++++++++++++++++++++++++++++++++++++
   16   111           0.1206451396           3.2829211501      B2        B2 (3)
   17     9           0.1351171186           3.6767237180      A1        A1 (1)
   18    65           0.1672866236           4.5521004524      B1        B1 (2)
   19   112           0.1976526598           5.3784023072      B2        B2 (3)
   20   148           0.2283394058           6.2134311168      A2        A2 (4)
   21    10           0.2585239869           7.0347953247      A1        A1 (1)
   22    66           0.2689988322           7.3198303571      B1        B1 (2)
   23    11           0.3063426788           8.3360080858      A1        A1 (1)
   24    12           0.3519465423           9.5769522981      A1        A1 (1)
   25    67           0.3615620401           9.8386032973      B1        B1 (2)
   26   113           0.4591338402          12.4936669585      B2        B2 (3)
   27    68           0.4637520447          12.6193346903      B1        B1 (2)
   28   114           0.4915744171          13.3764199335      B2        B2 (3)
   29   149           0.5107845604          13.8991545072      A2        A2 (4)
   30    13           0.5567801670          15.1507585940      A1        A1 (1)
   31    69           0.5623792346          15.3031169681      B1        B1 (2)
   32   115           0.5859907127          15.9456179531      B2        B2 (3)
   33    70           0.5909873655          16.0815837859      B1        B1 (2)
   34    14           0.5997167124          16.3191213928      A1        A1 (1)
   35    15           0.6191120348          16.8468949470      A1        A1 (1)
   36    71           0.6541295329          17.7997695123      B1        B1 (2)
   37    16           0.6561524676          17.8548163649      A1        A1 (1)
   38   150           0.6563233644          17.8594667025      A2        A2 (4)
   39    17           0.7561654133          20.5763069759      A1        A1 (1)
   40   116           0.7987493113          21.7350737496      B2        B2 (3)
   41    72           0.8223394006          22.3769927152      B1        B1 (2)
   42    18           0.8824896082          24.0137630761      A1        A1 (1)
   43   151           0.9281931615          25.2574199882      A2        A2 (4)
   44   117           0.9392778342          25.5590492656      B2        B2 (3)
   45    73           1.0481109564          28.5205490805      B1        B1 (2)
   46   152           1.0532018933          28.6590805169      A2        A2 (4)
   47    19           1.0586224232          28.8065806334      A1        A1 (1)
   48    20           1.0845745850          29.5127748589      A1        A1 (1)
   49   118           1.1416266010          31.0652391381      B2        B2 (3)
   50   153           1.1672181140          31.7616196115      A2        A2 (4)
   51    74           1.1705959386          31.8535348926      B1        B1 (2)
   52    75           1.1948129466          32.5125131813      B1        B1 (2)
   53   119           1.2212689465          33.2324175387      B2        B2 (3)
   54    21           1.2284545118          33.4279467106      A1        A1 (1)
   55    22           1.2677385125          34.4969187149      A1        A1 (1)
   56   120           1.3350085464          36.3274293970      B2        B2 (3)
   57    76           1.3492010718          36.7136276476      B1        B1 (2)
   58    23           1.3728757664          37.3578488404      A1        A1 (1)
   59    77           1.4163342996          38.5404156487      B1        B1 (2)
   60   154           1.4801427670          40.2767323201      A2        A2 (4)
   61   121           1.4834698666          40.3672673016      B2        B2 (3)
   62    24           1.4889192076          40.5155514089      A1        A1 (1)
   63   155           1.5299084934          41.6309265796      A2        A2 (4)
   64   122           1.5477945433          42.1176307432      B2        B2 (3)
   65    78           1.5772197362          42.9183309465      B1        B1 (2)
   66    25           1.5991921967          43.5162319958      A1        A1 (1)
   67    79           1.6483109360          44.8528208429      B1        B1 (2)
   68   156           1.7267807780          46.9880937991      A2        A2 (4)
   69    26           1.7338765730          47.1811801963      A1        A1 (1)
   70    80           1.7651431636          48.0319873818      B1        B1 (2)
   71    27           1.9574178131          53.2640465858      A1        A1 (1)
   72   157           2.0499734809          55.7826143482      A2        A2 (4)
   73    28           2.1271108233          57.8816281475      A1        A1 (1)
   74   123           2.3686023140          64.4529456884      B2        B2 (3)
   75    29           2.3687131760          64.4559623968      A1        A1 (1)
   76    81           2.3936782594          65.1352968524      B1        B1 (2)
   77   124           2.4831241260          67.5692426234      B2        B2 (3)
   78    30           2.5180451989          68.5194933255      A1        A1 (1)
   79   125           2.5379923543          69.0622830202      B2        B2 (3)
   80    31           2.5410644395          69.1458787071      A1        A1 (1)
   81    82           2.5463064914          69.2885221925      B1        B1 (2)
   82   126           2.6273989423          71.4951599628      B2        B2 (3)
   83    32           2.7068473120          73.6570600111      A1        A1 (1)
   84   158           2.7173311539          73.9423398545      A2        A2 (4)
   85    83           2.7726454449          75.4475182323      B1        B1 (2)
   86    33           2.8346085882          77.1336210818      A1        A1 (1)
   87    84           2.9042755997          79.0293568431      B1        B1 (2)
   88   159           2.9293859216          79.7126434397      A2        A2 (4)
   89    85           2.9908521469          81.3852244613      B1        B1 (2)
   90   127           3.0026609106          81.7065572595      B2        B2 (3)
   91    34           3.0188124459          82.1460628776      A1        A1 (1)
   92    35           3.0552742041          83.1382377604      A1        A1 (1)
   93   128           3.0610780537          83.2961685354      B2        B2 (3)
   94   160           3.0978338566          84.2963447810      A2        A2 (4)
   95    86           3.1668916784          86.1755036470      B1        B1 (2)
   96   129           3.1699321431          86.2582388990      B2        B2 (3)
   97    36           3.2344432118          88.0136743218      A1        A1 (1)
   98   130           3.2902537158          89.5323553440      B2        B2 (3)
   99   161           3.3056567641          89.9514935980      A2        A2 (4)
  100    87           3.3058936598          89.9579398551      B1        B1 (2)
  101    88           3.3632080092          91.5175425935      B1        B1 (2)
  102    37           3.3756703305          91.8566595966      A1        A1 (1)
  103   162           3.4399239035          93.6050882043      A2        A2 (4)
  104   131           3.4420103723          93.6618639082      B2        B2 (3)
  105    38           3.4562899359          94.0504305879      A1        A1 (1)
  106    89           3.4701203734          94.4267759235      B1        B1 (2)
  107    39           3.5278701273          95.9982266187      A1        A1 (1)
  108   163           3.5290822124          96.0312091305      A2        A2 (4)
  109   132           3.5615499118          96.9147001477      B2        B2 (3)
  110    90           3.5681451735          97.0941663427      B1        B1 (2)
  111   164           3.6074973685          98.1649940096      A2        A2 (4)
  112    91           3.7152193671         101.0962586129      B1        B1 (2)
  113   133           3.7391444875         101.7472942367      B2        B2 (3)
  114   134           3.7982966836         103.3569073249      B2        B2 (3)
  115    40           3.8500078115         104.7640386523      A1        A1 (1)
  116   165           3.8759890978         105.4710253935      A2        A2 (4)
  117    41           3.9204168954         106.6799672286      A1        A1 (1)
  118   135           3.9492217860         107.4637881514      B2        B2 (3)
  119   166           3.9709654565         108.0554635063      A2        A2 (4)
  120    42           3.9951891617         108.7146240350      A1        A1 (1)
  121    43           4.0442505738         110.0496529294      A1        A1 (1)
  122   167           4.0663024380         110.6497146613      A2        A2 (4)
  123    92           4.0794585693         111.0077111932      B1        B1 (2)
  124    93           4.1362455331         112.5529630383      B1        B1 (2)
  125   168           4.1945660956         114.1399462238      A2        A2 (4)
  126   136           4.2010816498         114.3172434668      B2        B2 (3)
  127    44           4.2797400012         116.4576460259      A1        A1 (1)
  128    94           4.2900886252         116.7392463993      B1        B1 (2)
  129    45           4.3588641977         118.6107248720      A1        A1 (1)
  130    95           4.4077877020         119.9420011052      B1        B1 (2)
  131   137           4.4253440458         120.4197335069      B2        B2 (3)
  132    96           4.4272511312         120.4716279396      B1        B1 (2)
  133    46           4.4596855842         121.3542142756      A1        A1 (1)
  134    47           4.4742269497         121.7499049463      A1        A1 (1)
  135    97           4.5010219265         122.4790333335      B1        B1 (2)
  136   138           4.6017080351         125.2188416376      B2        B2 (3)
  137    98           4.6525489551         126.6022934054      B1        B1 (2)
  138   169           4.7163002096         128.3370532326      A2        A2 (4)
  139   170           4.7871945070         130.2661851414      A2        A2 (4)
  140   139           4.7915542014         130.3848184562      B2        B2 (3)
  141    48           4.8660974766         132.4132440972      A1        A1 (1)
  142    99           4.9461423035         134.5913745726      B1        B1 (2)
  143    49           4.9988827584         136.0265153103      A1        A1 (1)
  144   100           5.2346766819         142.4427941674      B1        B1 (2)
  145   140           5.2437190842         142.6888504425      B2        B2 (3)
  146   171           5.3055847373         144.3723004475      A2        A2 (4)
  147    50           5.3343060934         145.1538482794      A1        A1 (1)
  148    51           5.3604271625         145.8646387068      A1        A1 (1)
  149   141           5.3794610422         146.3825769036      B2        B2 (3)
  150   101           5.4123167906         147.2766272711      B1        B1 (2)
  151   172           5.5147953403         150.0652103765      A2        A2 (4)
  152   102           5.5362796439         150.6498280006      B1        B1 (2)
  153    52           5.5661950205         151.4638667814      A1        A1 (1)
  154   142           5.6153545154         152.8015646465      B2        B2 (3)
  155   103           5.6291243309         153.1762603753      B1        B1 (2)
  156    53           5.6759240924         154.4497466265      A1        A1 (1)
  157   143           5.7566216799         156.6456396194      B2        B2 (3)
  158   104           5.7581869505         156.6882327980      B1        B1 (2)
  159   105           5.9056806488         160.7017403718      B1        B1 (2)
  160   173           6.0382292066         164.3085699987      A2        A2 (4)
  161    54           6.1069418447         166.1783359365      A1        A1 (1)
  162   174           6.1772423535         168.0913100353      A2        A2 (4)
  163   144           6.1812936846         168.2015523596      B2        B2 (3)
  164   175           6.3911978107         173.9133340134      A2        A2 (4)
  165    55           6.8611917140         186.7025183098      A1        A1 (1)
  166   176           6.8830336308         187.2968670838      A2        A2 (4)
  167    56           6.8945156318         187.6093082149      A1        A1 (1)
  168   145           7.0796858997         192.6480473676      B2        B2 (3)
  169   106           7.2978916566         198.5857278788      B1        B1 (2)
  170   146           7.3948542435         201.2242140075      B2        B2 (3)
  171   107           7.5056289575         204.2385472220      B1        B1 (2)
  172    57           7.5809446828         206.2879922990      A1        A1 (1)
  173    58           9.2564705417         251.8813688411      A1        A1 (1)
  174    59          13.0367951114         354.7492300844      A1        A1 (1)
  175   108          13.6283646936         370.8466567930      B1        B1 (2)
  176    60          13.7978370783         375.4582348286      A1        A1 (1)


  VSCF finished.

 @CHECKOUT-I, Total execution time (CPU/WALL):       164.58/       6.72 seconds.
--executable xvscf finished with status     0 in        6.76 seconds (walltime).
 --invoking executable--
/home/besselman/CFOUR_18/cfour18/bin/xvtran
 @GETMEM-I,  Allocated  183105 MB of main memory.
  Partial RHF integral transformation
  The following   4 MOs will be dropped:
    1  2  3  9
  There are 172 active molecular orbitals.
 TRANSFORMING (NP|QR) TYPE OF INTEGRALS
 TRANSFORMING (IA|JB) TYPE OF INTEGRALS
 TRANSFORMING (IJ|AB) TYPE OF INTEGRALS
 TRANSFORMING (FRZ ALL|ALL ALL) TYPE OF INTEGRALS
  Transformation of IIII integrals :
  1 pass through the AO integral file was required.
     2675707 AO integrals were read.
     1518269 MO integrals were written to HF2.
  Transformation of IIJJ integrals :
  1 pass through the AO integral file was required.
     6001209 AO integrals were read.
     1548542 MO integrals were written to HF2.
  Transformation of IJIJ integrals :
  1 pass through the AO integral file was required.
    11478101 AO integrals were read.
     4949054 MO integrals were written to HF2.
  Transformation of IJKL integrals :
  1 pass through the AO integral file was required.
     9658055 AO integrals were read.
     3371004 MO integrals were written to HF2.
  Summary of active molecular orbitals: 
------------------------------------------------------------------------
 
  Index      Eigenvalue    Symmetry    Index      Eigenvalue    Symmetry
------------------------------------------------------------------------
     1        -1.4004129        1        87         3.3632080        2
     2        -1.1525138        1        88         3.4701204        2
     3        -0.7593965        1        89         3.5681452        2
     4        -0.6716174        1        90         3.7152194        2
     5        -0.4656148        1        91         4.0794586        2
     6        -0.8665103        2        92         4.1362455        2
     7        -0.6108059        2        93         4.2900886        2
     8        -0.3891090        2        94         4.4077877        2
     9        -0.6772752        3        95         4.4272511        2
    10        -0.5165899        3        96         4.5010219        2
    11        -0.5525499        4        97         4.6525490        2
    12         0.1351171        1        98         4.9461423        2
    13         0.2585240        1        99         5.2346767        2
    14         0.3063427        1       100         5.4123168        2
    15         0.3519465        1       101         5.5362796        2
    16         0.5567802        1       102         5.6291243        2
    17         0.5997167        1       103         5.7581870        2
    18         0.6191120        1       104         5.9056806        2
    19         0.6561525        1       105         7.2978917        2
    20         0.7561654        1       106         7.5056290        2
    21         0.8824896        1       107        13.6283647        2
    22         1.0586224        1       108         0.1206451        3
    23         1.0845746        1       109         0.1976527        3
    24         1.2284545        1       110         0.4591338        3
    25         1.2677385        1       111         0.4915744        3
    26         1.3728758        1       112         0.5859907        3
    27         1.4889192        1       113         0.7987493        3
    28         1.5991922        1       114         0.9392778        3
    29         1.7338766        1       115         1.1416266        3
    30         1.9574178        1       116         1.2212689        3
    31         2.1271108        1       117         1.3350085        3
    32         2.3687132        1       118         1.4834699        3
    33         2.5180452        1       119         1.5477945        3
    34         2.5410644        1       120         2.3686023        3
    35         2.7068473        1       121         2.4831241        3
    36         2.8346086        1       122         2.5379924        3
    37         3.0188124        1       123         2.6273989        3
    38         3.0552742        1       124         3.0026609        3
    39         3.2344432        1       125         3.0610781        3
    40         3.3756703        1       126         3.1699321        3
    41         3.4562899        1       127         3.2902537        3
    42         3.5278701        1       128         3.4420104        3
    43         3.8500078        1       129         3.5615499        3
    44         3.9204169        1       130         3.7391445        3
    45         3.9951892        1       131         3.7982967        3
    46         4.0442506        1       132         3.9492218        3
    47         4.2797400        1       133         4.2010816        3
    48         4.3588642        1       134         4.4253440        3
    49         4.4596856        1       135         4.6017080        3
    50         4.4742269        1       136         4.7915542        3
    51         4.8660975        1       137         5.2437191        3
    52         4.9988828        1       138         5.3794610        3
    53         5.3343061        1       139         5.6153545        3
    54         5.3604272        1       140         5.7566217        3
    55         5.5661950        1       141         6.1812937        3
    56         5.6759241        1       142         7.0796859        3
    57         6.1069418        1       143         7.3948542        3
    58         6.8611917        1       144         0.2283394        4
    59         6.8945156        1       145         0.5107846        4
    60         7.5809447        1       146         0.6563234        4
    61         9.2564705        1       147         0.9281932        4
    62        13.0367951        1       148         1.0532019        4
    63        13.7978371        1       149         1.1672181        4
    64         0.1672866        2       150         1.4801428        4
    65         0.2689988        2       151         1.5299085        4
    66         0.3615620        2       152         1.7267808        4
    67         0.4637520        2       153         2.0499735        4
    68         0.5623792        2       154         2.7173312        4
    69         0.5909874        2       155         2.9293859        4
    70         0.6541295        2       156         3.0978339        4
    71         0.8223394        2       157         3.3056568        4
    72         1.0481110        2       158         3.4399239        4
    73         1.1705959        2       159         3.5290822        4
    74         1.1948129        2       160         3.6074974        4
    75         1.3492011        2       161         3.8759891        4
    76         1.4163343        2       162         3.9709655        4
    77         1.5772197        2       163         4.0663024        4
    78         1.6483109        2       164         4.1945661        4
    79         1.7651432        2       165         4.7163002        4
    80         2.3936783        2       166         4.7871945        4
    81         2.5463065        2       167         5.3055847        4
    82         2.7726454        2       168         5.5147953        4
    83         2.9042756        2       169         6.0382292        4
    84         2.9908521        2       170         6.1772424        4
    85         3.1668917        2       171         6.3911978        4
    86         3.3058937        2       172         6.8830336        4
------------------------------------------------------------------------
 @CHECKOUT-I, Total execution time (CPU/WALL):       135.92/       8.70 seconds.
--executable xvtran finished with status     0 in        8.73 seconds (walltime).
 --invoking executable--
/home/besselman/CFOUR_18/cfour18/bin/xintprc
 @GETMEM-I,  Allocated  183105 MB of main memory.
  Processing integrals for SCF second derivatives.
  @GMOIAA-I, Processing MO integrals for spin case AA.
  @GMOIAA-I, Generation of integral list completed.
                      TYPE                NUMBER
                      ----               --------
                      PPPP                     0
                      PPPH               5797833
                      PPHH                396197
                      PHPH                218305
                      PHHH                 30033
                      HHHH                   635

                     TOTAL               6443003

  @FORMT2-I, Second-order MP correlation energies:
            ------------------------------------------------
            E(SCF)                  =   -190.794439840254 a.u.
            E2(AA)                  =     -0.087876019499 a.u.
            E2(AB)                  =     -0.540859916945 a.u.
            E2(TOT)                 =     -0.716611955943 a.u.
            Total MP2 energy        =   -191.511051796196 a.u.
            ------------------------------------------------
   Largest T2 amplitudes for spin case AB:
       _       _                 _       _                 _       _
   i   j   a   b             i   j   a   b             i   j   a   b
-----------------------------------------------------------------------------
[ 10  10 108 108]-0.05132 [ 10  10 109 108]-0.03432 [ 10  10 108 109]-0.03432
[  5   5  65  65]-0.02702 [ 10  10 109 109]-0.02504 [  9   9 108 108]-0.02033
[ 10  10 113 108]-0.01762 [ 10  10 108 113]-0.01762 [  5   5  68  65] 0.01737
[  5   5  65  68] 0.01737 [ 11  11 146 146]-0.01704 [ 10   8 108  67]-0.01604
[  8  10  67 108]-0.01604 [ 10   4 108  17] 0.01569 [  4  10  17 108] 0.01569
-----------------------------------------------------------------------------
   Norm of T2AB vector (   790623 symmetry allowed elements):  0.3981624316.
-----------------------------------------------------------------------------
 @CHECKOUT-I, Total execution time (CPU/WALL):        10.47/       0.93 seconds.
--executable xintprc finished with status     0 in        0.98 seconds (walltime).
 --invoking executable--
/home/besselman/CFOUR_18/cfour18/bin/xvdint
 @GETMEM-I,  Allocated  183105 MB of main memory.
 One- and two-electron integral derivatives are calculated
 for RHF hessians and dipole derivatives.
 Spherical gaussians are used.
  Integrals for DBOC will be evaluated
 
   First contribution to E(DBOC):      127.12885 cm-1
   Second contribution to E(DBOC):    -1991.77363 cm-1

                     Kinetic energy integral gradient
                     --------------------------------

                         O #1 z     1.3993779566
                         C #2 z    -0.6275761425
                         C #3 x    -0.2423000489
                         C #3 z    -0.2834821829
                         H #4 x    -0.8428598166
                         H #4 y    -1.5222774952
                         H #4 z    -0.4883196312


 O #1       0.0000000000            0.0000000000            1.3993779566
 C #2       0.0000000000            0.0000000000           -0.6275761425
 C #3 1    -0.1211500245            0.0000000000           -0.1417410914
 C #3 2     0.1211500245            0.0000000000           -0.1417410914
 H #4 1    -0.2107149542           -0.3805693738           -0.1220799078
 H #4 2     0.2107149542           -0.3805693738           -0.1220799078
 H #4 3    -0.2107149542            0.3805693738           -0.1220799078
 H #4 4     0.2107149542            0.3805693738           -0.1220799078


                   Nuclear attraction integral gradient
                   ------------------------------------

                         O #1 z   -34.2263886320
                         C #2 z     5.9227755851
                         C #3 x    22.7032269900
                         C #3 z    19.3017518864
                         H #4 x    13.8473513029
                         H #4 y    19.6891991882
                         H #4 z     9.0018611605


 O #1       0.0000000000            0.0000000000          -34.2263886320
 C #2       0.0000000000            0.0000000000            5.9227755851
 C #3 1    11.3516134950            0.0000000000            9.6508759432
 C #3 2   -11.3516134950            0.0000000000            9.6508759432
 H #4 1     3.4618378257            4.9222997971            2.2504652901
 H #4 2    -3.4618378257            4.9222997971            2.2504652901
 H #4 3     3.4618378257           -4.9222997971            2.2504652901
 H #4 4    -3.4618378257           -4.9222997971            2.2504652901


                      Reorthonormalization gradient
                      -----------------------------

                         O #1 z     0.6718059600
                         C #2 z    -0.4154414109
                         C #3 x    -0.0144526684
                         C #3 z    -0.0478157964
                         H #4 x    -0.3466057460
                         H #4 y    -0.6146030628
                         H #4 z    -0.2085487527


 O #1       0.0000000000            0.0000000000            0.6718059600
 C #2       0.0000000000            0.0000000000           -0.4154414109
 C #3 1    -0.0072263342            0.0000000000           -0.0239078982
 C #3 2     0.0072263342            0.0000000000           -0.0239078982
 H #4 1    -0.0866514365           -0.1536507657           -0.0521371882
 H #4 2     0.0866514365           -0.1536507657           -0.0521371882
 H #4 3    -0.0866514365            0.1536507657           -0.0521371882
 H #4 4     0.0866514365            0.1536507657           -0.0521371882


                     Kinetic energy integral Hessian
                     -------------------------------


           Symmetry 1

           O #1 z      C #2 z      C #3 x      C #3 z      H #4 x      H #4 y

 O #1 z    0.949882
 C #2 z   -1.017857    1.117248
 C #3 x    0.004215   -0.584437   -0.801669
 C #3 z    0.068550   -0.114531    0.916990   -1.203649
 H #4 x   -0.000840    0.012379    0.846779   -0.353826   -0.887132
 H #4 y   -0.000048    0.011794   -1.010855   -0.582618    0.993358    0.348298
 H #4 z   -0.000574    0.015141   -0.336768    1.249631    0.342287    0.570872

           H #4 z

 H #4 z   -1.264197


           Symmetry 2

           O #1 x      C #2 x      C #3 x      C #3 z      H #4 x      H #4 y

 O #1 x   -1.320477
 C #2 x    1.340406   -1.806696
 C #3 x   -0.019431    0.461646   -1.318948
 C #3 z    0.004215   -0.584437    0.916990   -2.099484
 H #4 x   -0.000497    0.004644    0.876734   -0.336768   -0.880881
 H #4 y   -0.000184    0.007979   -1.001025   -0.574388    0.993231    0.347569
 H #4 z   -0.000840    0.012379   -0.353826    1.259861    0.342287    0.570880

           H #4 z

 H #4 z   -1.263961


           Symmetry 3

           O #1 y      C #2 y      C #3 y      H #4 x      H #4 y      H #4 z

 O #1 y   -1.485964
 C #2 y    1.501211   -2.242158
 C #3 y   -0.015398    0.736505   -0.283909
 H #4 x   -0.000184    0.007979   -1.001025   -0.878527
 H #4 y    0.000150    0.004442   -0.437199    0.993231    0.432607
 H #4 z   -0.000048    0.011794   -0.582618    0.342493    0.570872   -1.254864


           Symmetry 4

           C #3 y      H #4 x      H #4 y      H #4 z

 C #3 y   -1.180188
 H #4 x   -1.010855   -0.871381
 H #4 y   -0.434942    0.993358    0.432995
 H #4 z   -0.574388    0.342493    0.570880   -1.255443


           O #1 x      O #1 y      O #1 z      C #2 x      C #2 y      C #2 z

 O #1 x   -1.320477
 O #1 y    0.000000   -1.485964
 O #1 z    0.000000    0.000000    0.949882

 C #2 x    1.340406    0.000000    0.000000   -1.806696
 C #2 y    0.000000    1.501211    0.000000    0.000000   -2.242158
 C #2 z    0.000000    0.000000   -1.017857    0.000000    0.000000    1.117248

 C #1 x   -0.009716    0.000000    0.002107    0.230823    0.000000   -0.292219
 C #1 y    0.000000   -0.007699    0.000000    0.000000    0.368253    0.000000
 C #1 z    0.002107    0.000000    0.034275   -0.292219    0.000000   -0.057266

 C #2 x   -0.009716    0.000000   -0.002107    0.230823    0.000000    0.292219
 C #2 y    0.000000   -0.007699    0.000000    0.000000    0.368253    0.000000
 C #2 z   -0.002107    0.000000    0.034275    0.292219    0.000000   -0.057266

 H #1 x   -0.000124   -0.000046   -0.000210    0.001161    0.001995    0.003095
 H #1 y   -0.000046    0.000038   -0.000012    0.001995    0.001110    0.002948
 H #1 z   -0.000210   -0.000012   -0.000144    0.003095    0.002948    0.003785

 H #2 x   -0.000124    0.000046    0.000210    0.001161   -0.001995   -0.003095
 H #2 y    0.000046    0.000038   -0.000012   -0.001995    0.001110    0.002948
 H #2 z    0.000210   -0.000012   -0.000144   -0.003095    0.002948    0.003785

 H #3 x   -0.000124    0.000046   -0.000210    0.001161   -0.001995    0.003095
 H #3 y    0.000046    0.000038    0.000012   -0.001995    0.001110   -0.002948
 H #3 z   -0.000210    0.000012   -0.000144    0.003095   -0.002948    0.003785

 H #4 x   -0.000124   -0.000046    0.000210    0.001161    0.001995   -0.003095
 H #4 y   -0.000046    0.000038    0.000012    0.001995    0.001110   -0.002948
 H #4 z    0.000210    0.000012   -0.000144   -0.003095   -0.002948    0.003785


           C #1 x      C #1 y      C #1 z      C #2 x      C #2 y      C #2 z

 C #1 x   -0.530154
 C #1 y    0.000000   -0.366024
 C #1 z    0.458495    0.000000   -0.825783

 C #2 x   -0.129320    0.000000    0.000000   -0.530154
 C #2 y    0.000000    0.224070    0.000000    0.000000   -0.366024
 C #2 z   -0.000000    0.000000    0.223959   -0.458495    0.000000   -0.825783

 H #1 x    0.215439   -0.251485   -0.086324    0.003744    0.001229   -0.002132
 H #1 y   -0.251485   -0.109018   -0.144626    0.001229   -0.000282   -0.001029
 H #1 z   -0.086324   -0.144626    0.313686   -0.002132   -0.001029   -0.001279

 H #2 x    0.003744   -0.001229    0.002132    0.215439    0.251485    0.086324
 H #2 y   -0.001229   -0.000282   -0.001029    0.251485   -0.109018   -0.144626
 H #2 z    0.002132   -0.001029   -0.001279    0.086324   -0.144626    0.313686

 H #3 x    0.215439    0.251485   -0.086324    0.003744   -0.001229   -0.002132
 H #3 y    0.251485   -0.109018    0.144626   -0.001229   -0.000282    0.001029
 H #3 z   -0.086324    0.144626    0.313686   -0.002132    0.001029   -0.001279

 H #4 x    0.003744    0.001229    0.002132    0.215439   -0.251485    0.086324
 H #4 y    0.001229   -0.000282    0.001029   -0.251485   -0.109018    0.144626
 H #4 z    0.002132    0.001029   -0.001279    0.086324    0.144626    0.313686


           H #1 x      H #1 y      H #1 z      H #2 x      H #2 y      H #2 z

 H #1 x   -0.219870
 H #1 y    0.248324    0.097592
 H #1 z    0.085597    0.142719   -0.314904

 H #2 x    0.000837   -0.000000    0.000000   -0.219870
 H #2 y    0.000000    0.000021   -0.000001   -0.248324    0.097592
 H #2 z   -0.000000   -0.000001    0.000021   -0.085597    0.142719   -0.314904

 H #3 x   -0.001132   -0.000000   -0.000026   -0.000056    0.000016    0.000000
 H #3 y    0.000000    0.010608    0.000000    0.000016   -0.000070   -0.000000
 H #3 z   -0.000026    0.000000   -0.001116   -0.000000    0.000000   -0.000051

 H #4 x   -0.000056   -0.000016   -0.000000   -0.001132    0.000000    0.000026
 H #4 y   -0.000016   -0.000070   -0.000000   -0.000000    0.010608    0.000000
 H #4 z    0.000000    0.000000   -0.000051    0.000026    0.000000   -0.001116


           H #3 x      H #3 y      H #3 z      H #4 x      H #4 y      H #4 z

 H #3 x   -0.219870
 H #3 y   -0.248324    0.097592
 H #3 z    0.085597   -0.142719   -0.314904

 H #4 x    0.000837    0.000000    0.000000   -0.219870
 H #4 y   -0.000000    0.000021    0.000001    0.248324    0.097592
 H #4 z   -0.000000    0.000001    0.000021   -0.085597   -0.142719   -0.314904


                   Nuclear attraction integral Hessian
                   -----------------------------------


           Symmetry 1

           O #1 z      C #2 z      C #3 x      C #3 z      H #4 x      H #4 y

 O #1 z  -13.419976
 C #2 z   10.832436  -10.880078
 C #3 x    1.531974   10.127334   13.199030
 C #3 z    2.080521    0.081226  -13.810647   14.663928
 H #4 x    0.389805    0.367167  -14.072446    3.244877   12.805543
 H #4 y    0.405893    0.124207    6.947620    4.638226   -9.043722    4.708505
 H #4 z    0.507020   -0.033584    2.151339  -16.825674   -4.001849   -5.168326

           H #4 z

 H #4 z   16.352238


           Symmetry 2

           O #1 x      C #2 x      C #3 x      C #3 z      H #4 x      H #4 y

 O #1 x   20.000982
 C #2 x  -19.736965   29.063650
 C #3 x   -0.099353   -9.546087   22.524261
 C #3 z    2.293167    9.846803  -13.984874   32.775793
 H #4 x   -0.164664    0.219402  -12.878821    1.844904   12.824084
 H #4 y    0.155426    0.319085    8.270413    3.775520   -8.744923    4.783405
 H #4 z    0.276533    0.511435    3.198446  -16.342287   -3.986414   -5.157999

           H #4 z

 H #4 z   16.446998


           Symmetry 3

           O #1 y      C #2 y      C #3 y      H #4 x      H #4 y      H #4 z

 O #1 y   23.805772
 C #2 y  -22.528996   37.204727
 C #3 y   -1.131427  -14.536431   19.191999
 H #4 x    0.138682    0.253652    8.575026   12.698424
 H #4 y   -0.145349   -0.139299   -3.524140   -8.967360    3.808789
 H #4 z    0.275843    0.198172    4.835912   -4.034562   -5.309928   16.147406


           Symmetry 4

           C #3 y      H #4 x      H #4 y      H #4 z

 C #3 y   38.433372
 H #4 x    7.252523   12.176848
 H #4 y   -3.522535   -9.267044    3.643992
 H #4 z    4.253080   -4.078623   -5.341966   15.999744


           O #1 x      O #1 y      O #1 z      C #2 x      C #2 y      C #2 z

 O #1 x   20.000982
 O #1 y    0.000000   23.805772
 O #1 z    0.000000    0.000000  -13.419976

 C #2 x  -19.736965    0.000000    0.000000   29.063650
 C #2 y    0.000000  -22.528996    0.000000    0.000000   37.204727
 C #2 z    0.000000    0.000000   10.832436    0.000000    0.000000  -10.880078

 C #1 x   -0.049676    0.000000    0.765987   -4.773044    0.000000    5.063667
 C #1 y    0.000000   -0.565714    0.000000    0.000000   -7.268216    0.000000
 C #1 z    1.146583    0.000000    1.040260    4.923402    0.000000    0.040613

 C #2 x   -0.049676    0.000000   -0.765987   -4.773044    0.000000   -5.063667
 C #2 y    0.000000   -0.565714    0.000000    0.000000   -7.268216    0.000000
 C #2 z   -1.146583    0.000000    1.040260   -4.923402    0.000000    0.040613

 H #1 x   -0.041166    0.034670    0.097451    0.054850    0.063413    0.091792
 H #1 y    0.038856   -0.036337    0.101473    0.079771   -0.034825    0.031052
 H #1 z    0.069133    0.068961    0.126755    0.127859    0.049543   -0.008396

 H #2 x   -0.041166   -0.034670   -0.097451    0.054850   -0.063413   -0.091792
 H #2 y   -0.038856   -0.036337    0.101473   -0.079771   -0.034825    0.031052
 H #2 z   -0.069133    0.068961    0.126755   -0.127859    0.049543   -0.008396

 H #3 x   -0.041166   -0.034670    0.097451    0.054850   -0.063413    0.091792
 H #3 y   -0.038856   -0.036337   -0.101473   -0.079771   -0.034825   -0.031052
 H #3 z    0.069133   -0.068961    0.126755    0.127859   -0.049543   -0.008396

 H #4 x   -0.041166    0.034670   -0.097451    0.054850    0.063413   -0.091792
 H #4 y    0.038856   -0.036337   -0.101473    0.079771   -0.034825   -0.031052
 H #4 z   -0.069133   -0.068961    0.126755   -0.127859   -0.049543   -0.008396


           C #1 x      C #1 y      C #1 z      C #2 x      C #2 y      C #2 z

 C #1 x    8.930823
 C #1 y    0.000000   14.406343
 C #1 z   -6.948880    0.000000   11.859930

 C #2 x    2.331308    0.000000   -0.043557    8.930823
 C #2 y    0.000000   -4.810343    0.000000    0.000000   14.406343
 C #2 z    0.043557    0.000000   -4.527966    6.948880    0.000000   11.859930

 H #1 x   -3.368908    1.978444    0.636223    0.149203    0.165313    0.174997
 H #1 y    1.902254   -0.880834    1.051718    0.165349   -0.000201    0.107838
 H #1 z    0.668723    1.136124   -4.145995    0.130888    0.072854   -0.060423

 H #2 x    0.149203   -0.165313   -0.174997   -3.368908   -1.978444   -0.636223
 H #2 y   -0.165349   -0.000201    0.107838   -1.902254   -0.880834    1.051718
 H #2 z   -0.130888    0.072854   -0.060423   -0.668723    1.136124   -4.145995

 H #3 x   -3.368908   -1.978444    0.636223    0.149203   -0.165313    0.174997
 H #3 y   -1.902254   -0.880834   -1.051718   -0.165349   -0.000201   -0.107838
 H #3 z    0.668723   -1.136124   -4.145995    0.130888   -0.072854   -0.060423

 H #4 x    0.149203    0.165313   -0.174997   -3.368908    1.978444   -0.636223
 H #4 y    0.165349   -0.000201   -0.107838    1.902254   -0.880834   -1.051718
 H #4 z   -0.130888   -0.072854   -0.060423   -0.668723   -1.136124   -4.145995


           H #1 x      H #1 y      H #1 z      H #2 x      H #2 y      H #2 z

 H #1 x    3.156556
 H #1 y   -2.251441    1.059043
 H #1 z   -1.006341   -1.311139    4.059149

 H #2 x   -0.031440   -0.000055   -0.001789    3.156556
 H #2 y    0.000055    0.005619    0.001357    2.251441    1.059043
 H #2 z    0.001789    0.001357    0.003306    1.006341   -1.311139    4.059149

 H #3 x    0.047147    0.027860    0.007808    0.033757   -0.037405   -0.003718
 H #3 y   -0.027860   -0.127446   -0.020348   -0.037405    0.014981    0.002648
 H #3 z    0.007808    0.020348    0.040755    0.003718   -0.002648   -0.015151

 H #4 x    0.033757    0.037405    0.003718    0.047147   -0.027860   -0.007808
 H #4 y    0.037405    0.014981    0.002648    0.027860   -0.127446   -0.020348
 H #4 z   -0.003718   -0.002648   -0.015151   -0.007808    0.020348    0.040755


           H #3 x      H #3 y      H #3 z      H #4 x      H #4 y      H #4 z

 H #3 x    3.156556
 H #3 y    2.251441    1.059043
 H #3 z   -1.006341    1.311139    4.059149

 H #4 x   -0.031440    0.000055   -0.001789    3.156556
 H #4 y   -0.000055    0.005619   -0.001357   -2.251441    1.059043
 H #4 z    0.001789   -0.001357    0.003306    1.006341    1.311139    4.059149


                Highest order reorthonormalization Hessian
                ------------------------------------------


           Symmetry 1

           O #1 z      C #2 z      C #3 x      C #3 z      H #4 x      H #4 y

 O #1 z   -0.282936
 C #2 z    0.244417   -0.560888
 C #3 x   -0.001386   -0.137792   -1.432231
 C #3 z    0.039067    0.309322    0.194780   -1.150543
 H #4 x    0.001177    0.016898    0.720935   -0.075133   -0.757048
 H #4 y   -0.000610    0.019293   -0.173997   -0.094360    0.153577   -0.607317
 H #4 z   -0.000549    0.007148   -0.055602    0.802153    0.057057    0.075676

           H #4 z

 H #4 z   -0.808753


           Symmetry 2

           O #1 x      C #2 x      C #3 x      C #3 z      H #4 x      H #4 y

 O #1 x   -0.802826
 C #2 x    0.834049   -1.258824
 C #3 x   -0.032518    0.428846   -1.143512
 C #3 z   -0.001386   -0.137792    0.194780   -1.717482
 H #4 x    0.001296   -0.004071    0.747184   -0.055602   -0.744410
 H #4 y    0.000200    0.014498   -0.161075   -0.084911    0.146377   -0.602416
 H #4 z    0.001177    0.016898   -0.075133    0.827327    0.057057    0.075672

           H #4 z

 H #4 z   -0.804716


           Symmetry 3

           O #1 y      C #2 y      C #3 y      H #4 x      H #4 y      H #4 z

 O #1 y   -0.863486
 C #2 y    0.892079   -1.372226
 C #3 y   -0.028331    0.482451   -0.991600
 H #4 x    0.000200    0.014498   -0.161075   -0.729453
 H #4 y   -0.000262   -0.002304    0.537480    0.146377   -0.534914
 H #4 z   -0.000610    0.019293   -0.094360    0.057220    0.075676   -0.776726


           Symmetry 4

           C #3 y      H #4 x      H #4 y      H #4 z

 C #3 y   -1.572087
 H #4 x   -0.173997   -0.701851
 H #4 y    0.553203    0.153577   -0.525907
 H #4 z   -0.084911    0.057220    0.075672   -0.766838


           O #1 x      O #1 y      O #1 z      C #2 x      C #2 y      C #2 z

 O #1 x   -0.802826
 O #1 y    0.000000   -0.863486
 O #1 z    0.000000    0.000000   -0.282936

 C #2 x    0.834049    0.000000    0.000000   -1.258824
 C #2 y    0.000000    0.892079    0.000000    0.000000   -1.372226
 C #2 z    0.000000    0.000000    0.244417    0.000000    0.000000   -0.560888

 C #1 x   -0.016259    0.000000   -0.000693    0.214423    0.000000   -0.068896
 C #1 y    0.000000   -0.014165    0.000000    0.000000    0.241225    0.000000
 C #1 z   -0.000693    0.000000    0.019534   -0.068896    0.000000    0.154661

 C #2 x   -0.016259    0.000000    0.000693    0.214423    0.000000    0.068896
 C #2 y    0.000000   -0.014165    0.000000    0.000000    0.241225    0.000000
 C #2 z    0.000693    0.000000    0.019534    0.068896    0.000000    0.154661

 H #1 x    0.000324    0.000050    0.000294   -0.001018    0.003624    0.004224
 H #1 y    0.000050   -0.000066   -0.000152    0.003624   -0.000576    0.004823
 H #1 z    0.000294   -0.000152   -0.000137    0.004224    0.004823    0.001787

 H #2 x    0.000324   -0.000050   -0.000294   -0.001018   -0.003624   -0.004224
 H #2 y   -0.000050   -0.000066   -0.000152   -0.003624   -0.000576    0.004823
 H #2 z   -0.000294   -0.000152   -0.000137   -0.004224    0.004823    0.001787

 H #3 x    0.000324   -0.000050    0.000294   -0.001018   -0.003624    0.004224
 H #3 y   -0.000050   -0.000066    0.000152   -0.003624   -0.000576   -0.004823
 H #3 z    0.000294    0.000152   -0.000137    0.004224   -0.004823    0.001787

 H #4 x    0.000324    0.000050   -0.000294   -0.001018    0.003624   -0.004224
 H #4 y    0.000050   -0.000066    0.000152    0.003624   -0.000576   -0.004823
 H #4 z   -0.000294    0.000152   -0.000137   -0.004224   -0.004823    0.001787


           C #1 x      C #1 y      C #1 z      C #2 x      C #2 y      C #2 z

 C #1 x   -0.643936
 C #1 y    0.000000   -0.640922
 C #1 z    0.097390    0.000000   -0.717006

 C #2 x    0.072180    0.000000    0.000000   -0.643936
 C #2 y    0.000000    0.145122    0.000000    0.000000   -0.640922
 C #2 z    0.000000    0.000000    0.141735   -0.097390    0.000000   -0.717006

 H #1 x    0.183515   -0.041884   -0.016342    0.003281    0.001615   -0.002441
 H #1 y   -0.041884    0.136335   -0.022409    0.001615   -0.001965   -0.001181
 H #1 z   -0.016342   -0.022409    0.203685   -0.002441   -0.001181   -0.003147

 H #2 x    0.003281   -0.001615    0.002441    0.183515    0.041884    0.016342
 H #2 y   -0.001615   -0.001965   -0.001181    0.041884    0.136335   -0.022409
 H #2 z    0.002441   -0.001181   -0.003147    0.016342   -0.022409    0.203685

 H #3 x    0.183515    0.041884   -0.016342    0.003281   -0.001615   -0.002441
 H #3 y    0.041884    0.136335    0.022409   -0.001615   -0.001965    0.001181
 H #3 z   -0.016342    0.022409    0.203685   -0.002441    0.001181   -0.003147

 H #4 x    0.003281    0.001615    0.002441    0.183515   -0.041884    0.016342
 H #4 y    0.001615   -0.001965    0.001181   -0.041884    0.136335    0.022409
 H #4 z    0.002441    0.001181   -0.003147    0.016342    0.022409    0.203685


           H #1 x      H #1 y      H #1 z      H #2 x      H #2 y      H #2 z

 H #1 x   -0.183298
 H #1 y    0.037494   -0.141910
 H #1 z    0.014285    0.018919   -0.197315

 H #2 x    0.002515    0.000000    0.000000   -0.183298
 H #2 y   -0.000000   -0.000869    0.000000   -0.037494   -0.141910
 H #2 z   -0.000000    0.000000   -0.000870   -0.014285    0.018919   -0.197315

 H #3 x   -0.004385   -0.000000   -0.000020   -0.000935    0.000900   -0.000000
 H #3 y    0.000000    0.009307   -0.000000    0.000900   -0.000257   -0.000000
 H #3 z   -0.000020    0.000000   -0.004369    0.000000    0.000000    0.000366

 H #4 x   -0.000935   -0.000900    0.000000   -0.004385    0.000000    0.000020
 H #4 y   -0.000900   -0.000257   -0.000000   -0.000000    0.009307   -0.000000
 H #4 z   -0.000000    0.000000    0.000366    0.000020    0.000000   -0.004369


           H #3 x      H #3 y      H #3 z      H #4 x      H #4 y      H #4 z

 H #3 x   -0.183298
 H #3 y   -0.037494   -0.141910
 H #3 z    0.014285   -0.018919   -0.197315

 H #4 x    0.002515   -0.000000    0.000000   -0.183298
 H #4 y    0.000000   -0.000869   -0.000000    0.037494   -0.141910
 H #4 z   -0.000000   -0.000000   -0.000870   -0.014285   -0.018919   -0.197315


                Electronic contributions to dipole moment
                -----------------------------------------

                               au             Debye

                    z     -3.33591258     -8.47904550

  Conversion factor used: 1 a.u. =   2.54174691 Debye 


   Electronic contributions to static part of dipole moment derivatives
   --------------------------------------------------------------------


                     Total dipole moment derivatives
                     -------------------------------


           Symmetry 1
                              Ez

               O #1 z    -7.30351576
               C #2 z    -6.58574289
               C #3 x    -0.57074804
               C #3 z   -13.15360515
               H #4 x     0.98371536
               H #4 y     1.96664277
               H #4 z    -2.95713620

           Symmetry 2
                              Ex

               O #1 x    -8.35856733
               C #2 x    -6.11437054
               C #3 x   -13.06214343
               C #3 z    -0.03306379
               H #4 x    -2.46491870
               H #4 y     1.98967142
               H #4 z     0.62716634

           Symmetry 3
                              Ey

               O #1 y    -8.47037243
               C #2 y    -5.49394886
               C #3 y   -14.01644658
               H #4 x     0.76508005
               H #4 y    -2.01923212
               H #4 z     0.52583786


                       Ex          Ey          Ez

      O #1    x   -8.358567    0.000000    0.000000
      O #1    y    0.000000   -8.470372    0.000000
      O #1    z    0.000000    0.000000   -7.303516

      C #2    x   -6.114371    0.000000    0.000000
      C #2    y    0.000000   -5.493949    0.000000
      C #2    z    0.000000    0.000000   -6.585743

      C #31   x   -6.531072    0.000000   -0.285374
      C #31   y    0.000000   -7.008223    0.000000
      C #31   z   -0.016532    0.000000   -6.576803

      C #32   x   -6.531072    0.000000    0.285374
      C #32   y    0.000000   -7.008223    0.000000
      C #32   z    0.016532    0.000000   -6.576803

      H #41   x   -0.616230    0.191270    0.245929
      H #41   y    0.497418   -0.504808    0.491661
      H #41   z    0.156792    0.131459   -0.739284

      H #42   x   -0.616230   -0.191270   -0.245929
      H #42   y   -0.497418   -0.504808    0.491661
      H #42   z   -0.156792    0.131459   -0.739284

      H #43   x   -0.616230   -0.191270    0.245929
      H #43   y   -0.497418   -0.504808   -0.491661
      H #43   z    0.156792   -0.131459   -0.739284

      H #44   x   -0.616230    0.191270   -0.245929
      H #44   y    0.497418   -0.504808   -0.491661
      H #44   z   -0.156792   -0.131459   -0.739284

 Evaluation of 1e integral derivatives required    8.12 seconds.
 Evaluation of 2el integral derivatives

                      Two-electron integral gradient
                      ------------------------------

                         O #1 z    18.0913542090
                         C #2 z    -4.3348864787
                         C #3 x    -9.5104169252
                         C #3 z    -8.9730570454
                         H #4 x    -7.4310339465
                         H #4 y   -10.9295510015
                         H #4 z    -4.7834106848


 O #1       0.0000000000            0.0000000000           18.0913542090
 C #2       0.0000000000            0.0000000000           -4.3348864787
 C #3 1    -4.7552084626            0.0000000000           -4.4865285227
 C #3 2     4.7552084626            0.0000000000           -4.4865285227
 H #4 1    -1.8577584866           -2.7323877504           -1.1958526712
 H #4 2     1.8577584866           -2.7323877504           -1.1958526712
 H #4 3    -1.8577584866            2.7323877504           -1.1958526712
 H #4 4     1.8577584866            2.7323877504           -1.1958526712


 Evaluation of 2e integral derivatives required  158.89 seconds.

                            Molecular gradient
                            ------------------

                         O #1 z    -0.0513590984
                         C #2 z     0.0348609145
                         C #3 x     0.0144655479
                         C #3 z     0.0083275643
                         H #4 x     0.0082006075
                         H #4 y     0.0189344834
                         H #4 z     0.0081706196


 O #1       0.0000000000            0.0000000000           -0.0513590984
 C #2       0.0000000000            0.0000000000            0.0348609145
 C #3 1     0.0072327740            0.0000000000            0.0041637822
 C #3 2    -0.0072327740            0.0000000000            0.0041637822
 H #4 1     0.0020501519            0.0047336209            0.0020426549
 H #4 2    -0.0020501519            0.0047336209            0.0020426549
 H #4 3     0.0020501519           -0.0047336209            0.0020426549
 H #4 4    -0.0020501519           -0.0047336209            0.0020426549


  Molecular gradient norm 0.680E-01

                            Molecular hessian
                            -----------------


           Symmetry 1

           O #1 z      C #2 z      C #3 x      C #3 z      H #4 x      H #4 y

 O #1 z    0.026354
 C #2 z    0.144026   -0.458454
 C #3 x   -0.019802    0.015630   -0.545414
 C #3 z   -0.153398    0.334095    0.046226   -0.048270
 H #4 x   -0.044597   -0.058233   -0.258077   -0.007703    0.324853
 H #4 y   -0.072571   -0.083470   -0.183764   -0.097149    0.388804    0.807522
 H #4 z   -0.016982   -0.019667   -0.042054   -0.132428    0.110533    0.253190

           H #4 z

 H #4 z    0.169077


           Symmetry 2

           O #1 x      C #2 x      C #3 x      C #3 z      H #4 x      H #4 y

 O #1 x   -0.125578
 C #2 x    0.005229   -0.129240
 C #3 x    0.131511    0.127385   -0.012731
 C #3 z    0.207934    0.328576   -0.408150   -0.395574
 H #4 x   -0.011162   -0.003374   -0.246164   -0.128360    0.260700
 H #4 y   -0.007572   -0.077950   -0.245474   -0.167210    0.330996    0.684074
 H #4 z   -0.012980   -0.006698   -0.071672   -0.153498    0.091349    0.215144

           H #4 z

 H #4 z    0.149881


           Symmetry 3

           O #1 y      C #2 y      C #3 y      H #4 x      H #4 y      H #4 z

 O #1 y    0.179114
 C #2 y   -0.221199    0.293195
 C #3 y    0.043439   -0.085568    0.559975
 H #4 x    0.000148   -0.002290   -0.160638    0.236827
 H #4 y   -0.001354    0.013571   -0.517847    0.162780    0.505629
 H #4 z    0.000751    0.052243   -0.151171    0.084897    0.098177    0.090350


           Symmetry 4

           C #3 y      H #4 x      H #4 y      H #4 z

 C #3 y    0.478324
 H #4 x   -0.270162    0.139717
 H #4 y   -0.544973    0.102039    0.447556
 H #4 z   -0.088274    0.077015    0.081860    0.069465


           O #1 x      O #1 y      O #1 z      C #2 x      C #2 y      C #2 z

 O #1 x   -0.125578
 O #1 y    0.000000    0.179114
 O #1 z    0.000000    0.000000    0.026354

 C #2 x    0.005229    0.000000    0.000000   -0.129240
 C #2 y    0.000000   -0.221199    0.000000    0.000000    0.293195
 C #2 z    0.000000    0.000000    0.144026    0.000000    0.000000   -0.458454

 C #1 x    0.065756    0.000000   -0.009901    0.063692    0.000000    0.007815
 C #1 y    0.000000    0.021720    0.000000    0.000000   -0.042784    0.000000
 C #1 z    0.103967    0.000000   -0.076699    0.164288    0.000000    0.167048

 C #2 x    0.065756    0.000000    0.009901    0.063692    0.000000   -0.007815
 C #2 y    0.000000    0.021720    0.000000    0.000000   -0.042784    0.000000
 C #2 z   -0.103967    0.000000   -0.076699   -0.164288    0.000000    0.167048

 H #1 x   -0.002791    0.000037   -0.011149   -0.000843   -0.000573   -0.014558
 H #1 y   -0.001893   -0.000339   -0.018143   -0.019487    0.003393   -0.020868
 H #1 z   -0.003245    0.000188   -0.004246   -0.001674    0.013061   -0.004917

 H #2 x   -0.002791   -0.000037    0.011149   -0.000843    0.000573    0.014558
 H #2 y    0.001893   -0.000339   -0.018143    0.019487    0.003393   -0.020868
 H #2 z    0.003245    0.000188   -0.004246    0.001674    0.013061   -0.004917

 H #3 x   -0.002791   -0.000037   -0.011149   -0.000843    0.000573   -0.014558
 H #3 y    0.001893   -0.000339    0.018143    0.019487    0.003393    0.020868
 H #3 z   -0.003245   -0.000188   -0.004246   -0.001674   -0.013061   -0.004917

 H #4 x   -0.002791    0.000037    0.011149   -0.000843   -0.000573    0.014558
 H #4 y   -0.001893   -0.000339    0.018143   -0.019487    0.003393    0.020868
 H #4 z    0.003245   -0.000188   -0.004246    0.001674   -0.013061   -0.004917


           C #1 x      C #1 y      C #1 z      C #2 x      C #2 y      C #2 z

 C #1 x   -0.139536
 C #1 y    0.000000    0.259575
 C #1 z   -0.090481    0.000000   -0.110961

 C #2 x    0.133171    0.000000   -0.113594   -0.139536
 C #2 y    0.000000    0.020413    0.000000    0.000000    0.259575
 C #2 z    0.113594    0.000000    0.086826    0.090481    0.000000   -0.110961

 H #1 x   -0.063030   -0.053850   -0.017008    0.001489    0.013691    0.015082
 H #1 y   -0.053655   -0.132852   -0.033045   -0.007714    0.003391    0.008758
 H #1 z   -0.014216   -0.029931   -0.035741   -0.003702   -0.007862    0.002634

 H #2 x    0.001489   -0.013691   -0.015082   -0.063030    0.053850    0.017008
 H #2 y    0.007714    0.003391    0.008758    0.053655   -0.132852   -0.033045
 H #2 z    0.003702   -0.007862    0.002634    0.014216   -0.029931   -0.035741

 H #3 x   -0.063030    0.053850   -0.017008    0.001489   -0.013691    0.015082
 H #3 y    0.053655   -0.132852    0.033045    0.007714    0.003391   -0.008758
 H #3 z   -0.014216    0.029931   -0.035741   -0.003702    0.007862    0.002634

 H #4 x    0.001489    0.013691   -0.015082   -0.063030   -0.053850    0.017008
 H #4 y   -0.007714    0.003391   -0.008758   -0.053655   -0.132852    0.033045
 H #4 z    0.003702    0.007862    0.002634    0.014216    0.029931   -0.035741


           H #1 x      H #1 y      H #1 z      H #2 x      H #2 y      H #2 z

 H #1 x    0.060131
 H #1 y    0.061539    0.152799
 H #1 z    0.022737    0.040523    0.029923

 H #2 x   -0.010079   -0.007409   -0.001692    0.060131
 H #2 y    0.007409    0.011345    0.003398   -0.061539    0.152799
 H #2 z    0.001692    0.003398    0.002505   -0.022737    0.040523    0.029923

 H #3 x    0.013063    0.028436    0.002498    0.002060   -0.000183    0.000706
 H #3 y   -0.028436   -0.033651   -0.018019   -0.000183   -0.004086   -0.001358
 H #3 z    0.002498    0.018019    0.009946   -0.000706    0.001358   -0.000106

 H #4 x    0.002060    0.000183   -0.000706    0.013063   -0.028436   -0.002498
 H #4 y    0.000183   -0.004086   -0.001358    0.028436   -0.033651   -0.018019
 H #4 z    0.000706    0.001358   -0.000106   -0.002498    0.018019    0.009946


           H #3 x      H #3 y      H #3 z      H #4 x      H #4 y      H #4 z

 H #3 x    0.060131
 H #3 y   -0.061539    0.152799
 H #3 z    0.022737   -0.040523    0.029923

 H #4 x   -0.010079    0.007409   -0.001692    0.060131
 H #4 y   -0.007409    0.011345   -0.003398    0.061539    0.152799
 H #4 z    0.001692   -0.003398    0.002505   -0.022737   -0.040523    0.029923


                           Total dipole moment
                           -------------------

                               au             Debye

                    z      1.31651330      3.34624361

  Conversion factor used: 1 a.u. =   2.54174691 Debye 


                     Total dipole moment derivatives
                     -------------------------------


           Symmetry 1
                              Ez

               O #1 z     0.69648424
               C #2 z    -0.58574289
               C #3 x    -0.57074804
               C #3 z    -1.15360515
               H #4 x     0.98371536
               H #4 y     1.96664277
               H #4 z     1.04286380

           Symmetry 2
                              Ex

               O #1 x    -0.35856733
               C #2 x    -0.11437054
               C #3 x    -1.06214343
               C #3 z    -0.03306379
               H #4 x     1.53508130
               H #4 y     1.98967142
               H #4 z     0.62716634

           Symmetry 3
                              Ey

               O #1 y    -0.47037243
               C #2 y     0.50605114
               C #3 y    -2.01644658
               H #4 x     0.76508005
               H #4 y     1.98076788
               H #4 z     0.52583786


                       Ex          Ey          Ez

      O #1    x   -0.358567    0.000000    0.000000
      O #1    y    0.000000   -0.470372    0.000000
      O #1    z    0.000000    0.000000    0.696484

      C #2    x   -0.114371    0.000000    0.000000
      C #2    y    0.000000    0.506051    0.000000
      C #2    z    0.000000    0.000000   -0.585743

      C #31   x   -0.531072    0.000000   -0.285374
      C #31   y    0.000000   -1.008223    0.000000
      C #31   z   -0.016532    0.000000   -0.576803

      C #32   x   -0.531072    0.000000    0.285374
      C #32   y    0.000000   -1.008223    0.000000
      C #32   z    0.016532    0.000000   -0.576803

      H #41   x    0.383770    0.191270    0.245929
      H #41   y    0.497418    0.495192    0.491661
      H #41   z    0.156792    0.131459    0.260716

      H #42   x    0.383770   -0.191270   -0.245929
      H #42   y   -0.497418    0.495192    0.491661
      H #42   z   -0.156792    0.131459    0.260716

      H #43   x    0.383770   -0.191270    0.245929
      H #43   y   -0.497418    0.495192   -0.491661
      H #43   z    0.156792   -0.131459    0.260716

      H #44   x    0.383770    0.191270   -0.245929
      H #44   y    0.497418    0.495192   -0.491661
      H #44   z   -0.156792   -0.131459    0.260716

 @CHECKOUT-I, Total execution time (CPU/WALL):       167.21/     153.07 seconds.
--executable xvdint finished with status     0 in      153.11 seconds (walltime).
 --invoking executable--
/home/besselman/CFOUR_18/cfour18/bin/xcphf
 @GETMEM-I,  Allocated  183105 MB of main memory.
  relativistic F                     0
 Coupled-perturbed HF (CPHF) equations 
 are solved for RHF hessian and dipole derivatives.
 There are 8 perturbations within irrep 1.
 CPHF converged after  26 iterations.
  Tolerances in treatment of perturbed canonical orbitals:
     Tol1:    0.00001000 Tol2:    1.00000000
  Tolerances in treatment of perturbed canonical orbitals:
     Tol1:    0.00001000 Tol2:    1.00000000
   Perturbed canonical restriction dropped for orbital pair   2[1] ;   3[1]
  (U[ij] element of     0.13363D+01 is above threshold)
   Perturbed canonical restriction dropped for orbital pair   3[1] ;   2[1]
  (U[ij] element of    -0.12434D+01 is above threshold)
  Tolerances in treatment of perturbed canonical orbitals:
     Tol1:    0.00001000 Tol2:    1.00000000
  Tolerances in treatment of perturbed canonical orbitals:
     Tol1:    0.00001000 Tol2:    1.00000000
   Perturbed canonical restriction dropped for orbital pair   2[1] ;   3[1]
  (U[ij] element of    -0.13399D+01 is above threshold)
   Perturbed canonical restriction dropped for orbital pair   3[1] ;   2[1]
  (U[ij] element of     0.12366D+01 is above threshold)
  Tolerances in treatment of perturbed canonical orbitals:
     Tol1:    0.00001000 Tol2:    1.00000000
  Tolerances in treatment of perturbed canonical orbitals:
     Tol1:    0.00001000 Tol2:    1.00000000
   Perturbed canonical restriction dropped for orbital pair   1[2] ;   2[2]
  (U[ij] element of    -0.10076D+01 is above threshold)
   Perturbed canonical restriction dropped for orbital pair   2[2] ;   1[2]
  (U[ij] element of     0.92121D+00 is above threshold)
  Tolerances in treatment of perturbed canonical orbitals:
     Tol1:    0.00001000 Tol2:    1.00000000
  Tolerances in treatment of perturbed canonical orbitals:
     Tol1:    0.00001000 Tol2:    1.00000000
   Perturbed canonical restriction dropped for orbital pair   2[1] ;   3[1]
  (U[ij] element of    -0.52395D+01 is above threshold)
   Perturbed canonical restriction dropped for orbital pair   3[1] ;   2[1]
  (U[ij] element of     0.52395D+01 is above threshold)
   Perturbed canonical restriction dropped for orbital pair   4[1] ;   5[1]
  (U[ij] element of     0.15098D+01 is above threshold)
   Perturbed canonical restriction dropped for orbital pair   5[1] ;   4[1]
  (U[ij] element of    -0.15098D+01 is above threshold)
   Perturbed canonical restriction dropped for orbital pair   1[2] ;   2[2]
  (U[ij] element of     0.61516D+01 is above threshold)
   Perturbed canonical restriction dropped for orbital pair   2[2] ;   1[2]
  (U[ij] element of    -0.61516D+01 is above threshold)
   Perturbed canonical restriction dropped for orbital pair   2[2] ;   3[2]
  (U[ij] element of     0.37072D+01 is above threshold)
   Perturbed canonical restriction dropped for orbital pair   3[2] ;   2[2]
  (U[ij] element of    -0.37072D+01 is above threshold)
 There are 8 perturbations within irrep 2.
 CPHF converged after  23 iterations.
  Tolerances in treatment of perturbed canonical orbitals:
     Tol1:    0.00001000 Tol2:    1.00000000
  Tolerances in treatment of perturbed canonical orbitals:
     Tol1:    0.00001000 Tol2:    1.00000000
  Tolerances in treatment of perturbed canonical orbitals:
     Tol1:    0.00001000 Tol2:    1.00000000
  Tolerances in treatment of perturbed canonical orbitals:
     Tol1:    0.00001000 Tol2:    1.00000000
  Tolerances in treatment of perturbed canonical orbitals:
     Tol1:    0.00001000 Tol2:    1.00000000
  Tolerances in treatment of perturbed canonical orbitals:
     Tol1:    0.00001000 Tol2:    1.00000000
  Tolerances in treatment of perturbed canonical orbitals:
     Tol1:    0.00001000 Tol2:    1.00000000
  Tolerances in treatment of perturbed canonical orbitals:
     Tol1:    0.00001000 Tol2:    1.00000000
   Perturbed canonical restriction dropped for orbital pair   5[1] ;   1[2]
  (U[ij] element of    -0.15338D+01 is above threshold)
   Perturbed canonical restriction dropped for orbital pair   1[2] ;   5[1]
  (U[ij] element of     0.15338D+01 is above threshold)
   Perturbed canonical restriction dropped for orbital pair   2[3] ;   1[4]
  (U[ij] element of     0.14383D+01 is above threshold)
   Perturbed canonical restriction dropped for orbital pair   1[4] ;   2[3]
  (U[ij] element of    -0.14383D+01 is above threshold)
 There are 7 perturbations within irrep 3.
 CPHF converged after  22 iterations.
  Tolerances in treatment of perturbed canonical orbitals:
     Tol1:    0.00001000 Tol2:    1.00000000
   Perturbed canonical restriction dropped for orbital pair   3[1] ;   1[3]
  (U[ij] element of    -0.62732D+01 is above threshold)
   Perturbed canonical restriction dropped for orbital pair   1[3] ;   3[1]
  (U[ij] element of     0.62643D+01 is above threshold)
  Tolerances in treatment of perturbed canonical orbitals:
     Tol1:    0.00001000 Tol2:    1.00000000
   Perturbed canonical restriction dropped for orbital pair   3[1] ;   1[3]
  (U[ij] element of     0.68123D+02 is above threshold)
   Perturbed canonical restriction dropped for orbital pair   1[3] ;   3[1]
  (U[ij] element of    -0.68027D+02 is above threshold)
  Tolerances in treatment of perturbed canonical orbitals:
     Tol1:    0.00001000 Tol2:    1.00000000
   Perturbed canonical restriction dropped for orbital pair   3[1] ;   1[3]
  (U[ij] element of    -0.30953D+03 is above threshold)
   Perturbed canonical restriction dropped for orbital pair   1[3] ;   3[1]
  (U[ij] element of     0.30937D+03 is above threshold)
   Perturbed canonical restriction dropped for orbital pair   1[2] ;   1[4]
  (U[ij] element of    -0.12805D+01 is above threshold)
   Perturbed canonical restriction dropped for orbital pair   1[4] ;   1[2]
  (U[ij] element of     0.11255D+01 is above threshold)
   Perturbed canonical restriction dropped for orbital pair   2[2] ;   1[4]
  (U[ij] element of     0.18478D+01 is above threshold)
   Perturbed canonical restriction dropped for orbital pair   1[4] ;   2[2]
  (U[ij] element of    -0.17444D+01 is above threshold)
  Tolerances in treatment of perturbed canonical orbitals:
     Tol1:    0.00001000 Tol2:    1.00000000
   Perturbed canonical restriction dropped for orbital pair   2[1] ;   1[3]
  (U[ij] element of     0.11442D+01 is above threshold)
   Perturbed canonical restriction dropped for orbital pair   1[3] ;   2[1]
  (U[ij] element of    -0.10178D+01 is above threshold)
   Perturbed canonical restriction dropped for orbital pair   3[1] ;   1[3]
  (U[ij] element of     0.16095D+03 is above threshold)
   Perturbed canonical restriction dropped for orbital pair   1[3] ;   3[1]
  (U[ij] element of    -0.16089D+03 is above threshold)
  Tolerances in treatment of perturbed canonical orbitals:
     Tol1:    0.00001000 Tol2:    1.00000000
   Perturbed canonical restriction dropped for orbital pair   3[1] ;   1[3]
  (U[ij] element of     0.24768D+03 is above threshold)
   Perturbed canonical restriction dropped for orbital pair   1[3] ;   3[1]
  (U[ij] element of    -0.24761D+03 is above threshold)
   Perturbed canonical restriction dropped for orbital pair   1[2] ;   1[4]
  (U[ij] element of     0.14116D+01 is above threshold)
   Perturbed canonical restriction dropped for orbital pair   1[4] ;   1[2]
  (U[ij] element of    -0.12315D+01 is above threshold)
   Perturbed canonical restriction dropped for orbital pair   2[2] ;   1[4]
  (U[ij] element of    -0.12859D+01 is above threshold)
   Perturbed canonical restriction dropped for orbital pair   1[4] ;   2[2]
  (U[ij] element of     0.12446D+01 is above threshold)
  Tolerances in treatment of perturbed canonical orbitals:
     Tol1:    0.00001000 Tol2:    1.00000000
   Perturbed canonical restriction dropped for orbital pair   3[1] ;   1[3]
  (U[ij] element of     0.24725D+02 is above threshold)
   Perturbed canonical restriction dropped for orbital pair   1[3] ;   3[1]
  (U[ij] element of    -0.24749D+02 is above threshold)
  Tolerances in treatment of perturbed canonical orbitals:
     Tol1:    0.00001000 Tol2:    1.00000000
   Perturbed canonical restriction dropped for orbital pair   2[1] ;   1[3]
  (U[ij] element of    -0.41629D+01 is above threshold)
   Perturbed canonical restriction dropped for orbital pair   1[3] ;   2[1]
  (U[ij] element of     0.41629D+01 is above threshold)
   Perturbed canonical restriction dropped for orbital pair   3[1] ;   1[3]
  (U[ij] element of    -0.61338D+03 is above threshold)
   Perturbed canonical restriction dropped for orbital pair   1[3] ;   3[1]
  (U[ij] element of     0.61338D+03 is above threshold)
   Perturbed canonical restriction dropped for orbital pair   1[2] ;   1[4]
  (U[ij] element of    -0.37453D+01 is above threshold)
   Perturbed canonical restriction dropped for orbital pair   1[4] ;   1[2]
  (U[ij] element of     0.37453D+01 is above threshold)
   Perturbed canonical restriction dropped for orbital pair   2[2] ;   1[4]
  (U[ij] element of     0.27582D+01 is above threshold)
   Perturbed canonical restriction dropped for orbital pair   1[4] ;   2[2]
  (U[ij] element of    -0.27582D+01 is above threshold)
 There are 4 perturbations within irrep 4.
 CPHF converged after  21 iterations.
  Tolerances in treatment of perturbed canonical orbitals:
     Tol1:    0.00001000 Tol2:    1.00000000
  Tolerances in treatment of perturbed canonical orbitals:
     Tol1:    0.00001000 Tol2:    1.00000000
  Tolerances in treatment of perturbed canonical orbitals:
     Tol1:    0.00001000 Tol2:    1.00000000
  Tolerances in treatment of perturbed canonical orbitals:
     Tol1:    0.00001000 Tol2:    1.00000000

                       Static dipole polarizability
                       ----------------------------

                         Ex          Ey          Ez

            Ex      34.956075    0.000000    0.000000
            Ey       0.000000   27.225957    0.000000
            Ez       0.000000    0.000000   39.277127


                   Diagonal Born-Oppenheimer Correction
                   ------------------------------------

  The diagonal SCF Born-Oppenheimer correction (DBOC) is:       1881.272656 cm-1
  The diagonal SCF Born-Oppenheimer correction (DBOC) is:      0.0085717089 a.u.
 
 Total SCF energy including DBOC  -190.785868131330     
  Correlated 1st-order contribution to DBOC is:  28.415146 cm-1
 
  There are                     48  special pairs.
 @CHECKOUT-I, Total execution time (CPU/WALL):        34.91/       1.13 seconds.
--executable xcphf finished with status     0 in        1.17 seconds (walltime).
 --invoking executable--
/home/besselman/CFOUR_18/cfour18/bin/xsymcor
 @GETMEM-I,  Allocated  183105 MB of main memory.
  current energy   -190.785868131330     
 @CHECKOUT-I, Total execution time (CPU/WALL):         0.01/       0.01 seconds.
--executable xsymcor finished with status     0 in        0.04 seconds (walltime).
 --invoking executable--
/home/besselman/CFOUR_18/cfour18/bin/xjoda

  @GTFLGS-I, Hessian will be transformed to curvilinear coordinates.
  @GTFLGS-I, Hessian will be transformed to curvilinear coordinates.
   JODA restarting optimization with cycle #  0.
Line Symbol    AtNr   At. Mass
  1  O          8    15.99491
  2  C          6    12.00000
  3  C          6    12.00000
  4  C          6    12.00000
  5  H          1     1.00783
  6  H          1     1.00783
  7  H          1     1.00783
  8  H          1     1.00783
                     1                     4                    18
  R VECTOR before symmetry
  0.000000000000000E+000  0.000000000000000E+000  0.000000000000000E+000
   1.19872441778833       0.000000000000000E+000  0.000000000000000E+000
   1.47106220702661        147.637108268674       0.000000000000000E+000
   1.47106220702661        147.637108268674        180.000000000000     
   1.08193622360201        118.633790303966        74.3774708557202     
   1.08193622360201        118.633790303966       -74.3774708557202     
   1.08193622360201        118.633790303966        74.3774708557202     
   1.08193622360201        118.633790303966       -74.3774708557202     
   Rotational constants (in cm-1): 
          0.1959034619             0.2481749480             0.6778942363
   Rotational constants (in MHz): 
       5873.0388595516          7440.0988090257         20322.7607826386
********************************************************************************
   The full molecular point group is C2v .
   The largest Abelian subgroup of the full molecular point group is C2v .
   The computational point group is C2v .
********************************************************************************
  R VECTOR 
  0.000000000000000E+000  0.000000000000000E+000  0.000000000000000E+000
   1.19872441778833       0.000000000000000E+000  0.000000000000000E+000
   1.47106220702661        147.637108268674       0.000000000000000E+000
   1.47106220702661        147.637108268674        180.000000000000     
   1.08193622360201        118.633790303966        74.3774708557202     
   1.08193622360201        118.633790303966       -74.3774708557202     
   1.08193622360201        118.633790303966        74.3774708557202     
   1.08193622360201        118.633790303966       -74.3774708557202     
  ECPDATA file not present.   Using default ECPDATA. 
  @GTFLGS-I, Hessian will be transformed to curvilinear coordinates.
  There are   4 frozen-core orbitals.
  There are  176 basis functions.
 @CHECKOUT-I, Total execution time (CPU/WALL):         0.14/       0.14 seconds.
--executable xjoda finished with status     0 in        0.26 seconds (walltime).
  in evalen ......................................... 
 --invoking executable--
/home/besselman/CFOUR_18/cfour18/bin/xvmol
 SERIAL VERSION OF MOLECULE STARTED
********************************************************************************
                    INPUT FROM MOL FILE
********************************************************************************
INTGRL        1    0    1    0    0    0    0    0    0                         
         *** CFOUR Program System (Release V0.1) ***                            
cyclopropanone opt singlet CCSD[T]/cc-pCVTZ                                     
    4    2 X  Y       0.10E-08              0    0                              
   9999.00      3.00                                                            
          8.00000000    1    4    1    1    1    1                              
O #1   0.000000000000000  -0.000000000000000  -2.834308009539277                
   10    4                                                                      
   15330.0000000000       5.080000000000000E-004 -1.150000000000000E-004        
  0.000000000000000E+000  0.000000000000000E+000                                
   2299.00000000000       3.929000000000000E-003 -8.950000000000000E-004        
  0.000000000000000E+000  0.000000000000000E+000                                
   522.400000000000       2.024300000000000E-002 -4.636000000000000E-003        
  0.000000000000000E+000  0.000000000000000E+000                                
   147.300000000000       7.918100000000000E-002 -1.872400000000000E-002        
  0.000000000000000E+000  0.000000000000000E+000                                
   47.5500000000000       0.230687000000000      -5.846300000000000E-002        
  0.000000000000000E+000  0.000000000000000E+000                                
   16.7600000000000       0.433118000000000      -0.136463000000000             
  0.000000000000000E+000  0.000000000000000E+000                                
   6.20700000000000       0.350260000000000      -0.175740000000000             
  0.000000000000000E+000  0.000000000000000E+000                                
   1.75200000000000       4.272800000000000E-002  0.160934000000000             
   1.00000000000000       0.000000000000000E+000                                
  0.688200000000000      -8.154000000000000E-003  0.603418000000000             
  0.000000000000000E+000  0.000000000000000E+000                                
  0.238400000000000       2.381000000000000E-003  0.378765000000000             
  0.000000000000000E+000   1.00000000000000                                     
    5    3                                                                      
   34.4600000000000       1.592800000000000E-002  0.000000000000000E+000        
  0.000000000000000E+000                                                        
   7.74900000000000       9.974000000000000E-002  0.000000000000000E+000        
  0.000000000000000E+000                                                        
   2.28000000000000       0.310492000000000       0.000000000000000E+000        
  0.000000000000000E+000                                                        
  0.715600000000000       0.491026000000000        1.00000000000000             
  0.000000000000000E+000                                                        
  0.214000000000000       0.336337000000000       0.000000000000000E+000        
   1.00000000000000                                                             
    2    2                                                                      
   2.31400000000000        1.00000000000000       0.000000000000000E+000        
  0.645000000000000       0.000000000000000E+000   1.00000000000000             
    1    1                                                                      
   1.42800000000000        1.00000000000000                                     
          6.00000000    1    4    1    1    1    1                              
C #2   0.000000000000000  -0.000000000000000  -0.568442777749976                
   10    4                                                                      
   8236.00000000000       5.310000000000000E-004 -1.130000000000000E-004        
  0.000000000000000E+000  0.000000000000000E+000                                
   1235.00000000000       4.108000000000000E-003 -8.780000000000000E-004        
  0.000000000000000E+000  0.000000000000000E+000                                
   280.800000000000       2.108700000000000E-002 -4.540000000000000E-003        
  0.000000000000000E+000  0.000000000000000E+000                                
   79.2700000000000       8.185300000000000E-002 -1.813300000000000E-002        
  0.000000000000000E+000  0.000000000000000E+000                                
   25.5900000000000       0.234817000000000      -5.576000000000000E-002        
  0.000000000000000E+000  0.000000000000000E+000                                
   8.99700000000000       0.434401000000000      -0.126895000000000             
  0.000000000000000E+000  0.000000000000000E+000                                
   3.31900000000000       0.346129000000000      -0.170352000000000             
  0.000000000000000E+000  0.000000000000000E+000                                
  0.905900000000000       3.937800000000000E-002  0.140382000000000             
   1.00000000000000       0.000000000000000E+000                                
  0.364300000000000      -8.983000000000000E-003  0.598684000000000             
  0.000000000000000E+000  0.000000000000000E+000                                
  0.128500000000000       2.385000000000000E-003  0.395389000000000             
  0.000000000000000E+000   1.00000000000000                                     
    5    3                                                                      
   18.7100000000000       1.403100000000000E-002  0.000000000000000E+000        
  0.000000000000000E+000                                                        
   4.13300000000000       8.686600000000000E-002  0.000000000000000E+000        
  0.000000000000000E+000                                                        
   1.20000000000000       0.290216000000000       0.000000000000000E+000        
  0.000000000000000E+000                                                        
  0.382700000000000       0.501008000000000        1.00000000000000             
  0.000000000000000E+000                                                        
  0.120900000000000       0.343406000000000       0.000000000000000E+000        
   1.00000000000000                                                             
    2    2                                                                      
   1.09700000000000        1.00000000000000       0.000000000000000E+000        
  0.318000000000000       0.000000000000000E+000   1.00000000000000             
    1    1                                                                      
  0.761000000000000        1.00000000000000                                     
          6.00000000    1    4    1    1    1    1                              
C #3   1.488027257135408  -0.000000000000000   1.778810661593269                
   10    4                                                                      
   8236.00000000000       5.310000000000000E-004 -1.130000000000000E-004        
  0.000000000000000E+000  0.000000000000000E+000                                
   1235.00000000000       4.108000000000000E-003 -8.780000000000000E-004        
  0.000000000000000E+000  0.000000000000000E+000                                
   280.800000000000       2.108700000000000E-002 -4.540000000000000E-003        
  0.000000000000000E+000  0.000000000000000E+000                                
   79.2700000000000       8.185300000000000E-002 -1.813300000000000E-002        
  0.000000000000000E+000  0.000000000000000E+000                                
   25.5900000000000       0.234817000000000      -5.576000000000000E-002        
  0.000000000000000E+000  0.000000000000000E+000                                
   8.99700000000000       0.434401000000000      -0.126895000000000             
  0.000000000000000E+000  0.000000000000000E+000                                
   3.31900000000000       0.346129000000000      -0.170352000000000             
  0.000000000000000E+000  0.000000000000000E+000                                
  0.905900000000000       3.937800000000000E-002  0.140382000000000             
   1.00000000000000       0.000000000000000E+000                                
  0.364300000000000      -8.983000000000000E-003  0.598684000000000             
  0.000000000000000E+000  0.000000000000000E+000                                
  0.128500000000000       2.385000000000000E-003  0.395389000000000             
  0.000000000000000E+000   1.00000000000000                                     
    5    3                                                                      
   18.7100000000000       1.403100000000000E-002  0.000000000000000E+000        
  0.000000000000000E+000                                                        
   4.13300000000000       8.686600000000000E-002  0.000000000000000E+000        
  0.000000000000000E+000                                                        
   1.20000000000000       0.290216000000000       0.000000000000000E+000        
  0.000000000000000E+000                                                        
  0.382700000000000       0.501008000000000        1.00000000000000             
  0.000000000000000E+000                                                        
  0.120900000000000       0.343406000000000       0.000000000000000E+000        
   1.00000000000000                                                             
    2    2                                                                      
   1.09700000000000        1.00000000000000       0.000000000000000E+000        
  0.318000000000000       0.000000000000000E+000   1.00000000000000             
    1    1                                                                      
  0.761000000000000        1.00000000000000                                     
          1.00000000    1    3    1    1    1                                   
H #4   2.420678382010565   1.728219303497299   2.347722018650589                
    5    3                                                                      
   33.8700000000000       6.068000000000000E-003  0.000000000000000E+000        
  0.000000000000000E+000                                                        
   5.09500000000000       4.530800000000000E-002  0.000000000000000E+000        
  0.000000000000000E+000                                                        
   1.15900000000000       0.202822000000000       0.000000000000000E+000        
  0.000000000000000E+000                                                        
  0.325800000000000       0.503903000000000        1.00000000000000             
  0.000000000000000E+000                                                        
  0.102700000000000       0.383421000000000       0.000000000000000E+000        
   1.00000000000000                                                             
    2    2                                                                      
   1.40700000000000        1.00000000000000       0.000000000000000E+000        
  0.388000000000000       0.000000000000000E+000   1.00000000000000             
    1    1                                                                      
   1.05700000000000        1.00000000000000                                     
FINISH                                                                          
 
********************************************************************************
 ONE- AND TWO-ELECTRON INTEGRALS OVER SYMMETRY-ADAPTED AOS ARE CALCULATED.

  SPHERICAL HARMONICS ARE USED.
  
  INTEGRALS LESS THAN  0.10E-13 ARE NEGLECTED.

  NUCLEAR REPULSION ENERGY :  108.7433027666 A.U.
  @MOLECU-I, ONE ELECTRON INTEGRALS (CPU/WALL):        0.08/       0.08 SECONDS.
  @TWOEL-I,    2675758 INTEGRALS OF SYMMETRY TYPE  I I I I
  @TWOEL-I,   11478420 INTEGRALS OF SYMMETRY TYPE  I J I J
  @TWOEL-I,    6001352 INTEGRALS OF SYMMETRY TYPE  I I J J
  @TWOEL-I,    9658316 INTEGRALS OF SYMMETRY TYPE  I J K L
  @TWOEL-I, TOTAL NUMBER OF 2-E INTEGRALS   29813846.
  @MOLECU-I, TWO ELECTRON INTEGRALS (CPU/WALL):      154.31/       4.94 SECONDS.
 @CHECKOUT-I, Total execution time (CPU/WALL):       154.43/       5.06 seconds.

Running with 32 threads/proc

--executable xvmol finished with status     0 in        7.66 seconds (walltime).
 --invoking executable--
/home/besselman/CFOUR_18/cfour18/bin/xvmol2ja
 @GETMEM-I,  Allocated  183105 MB of main memory.
 @CHECKOUT-I, Total execution time (CPU/WALL):         0.94/       0.49 seconds.
--executable xvmol2ja finished with status     0 in        0.55 seconds (walltime).
 --invoking executable--
/home/besselman/CFOUR_18/cfour18/bin/xvscf
  -------------------------------------------------
  Self-Consistent-Field Program for HF calculations
  -------------------------------------------------
    Integrals from VMOL are used
  There are  176 functions in the AO basis.

  There are 4 irreducible representations.

       Irrep        # of functions
         1                 60
         2                 48
         3                 38
         4                 30


  Parameters for SCF calculation: 
        SCF reference function:  RHF  
  Maximum number of iterations:  150
     Full symmetry point group: C2v 
     Computational point group: C2v 
        Initial density matrix: MOREAD                 
     SCF convergence tolerance: 10**(-10)
  DIIS convergence acceleration:  ON
          Latest start for DIIS:   2
                     DIIS order:  10

 @GETMEM-I,  Allocated      10 MB of main memory.
   Smallest overlap matrix eigenvalues 
     Symmetry    Eigenvalue    
         1      .9230554727D-03              
         2      .1260531495D-02              
         3      .4310582407D-02              
         4      .3988034918D-02              
  @INITGES-I, Occupancies from core Hamiltonian:

          Alpha population by irrep:   9    4    2    0
           Beta population by irrep:   9    4    2    0


  --------------------------------------------------------------------
  Iteration         Total Energy            Largest Density Difference
  --------------------------------------------------------------------
       0           108.743302766597694              0.0000000000D+00
       1          -144.800283366874567              0.1729425430D+02
       2          -152.002534403972447              0.4269803074D+02
       3          -149.886045719981269              0.4219028186D+02
       4          -170.660406706948379              0.4174650419D+01
       5          -178.830621605093540              0.2118473713D+01
       6          -186.599238568230192              0.2334371215D+01
       7          -190.354677762725998              0.2171525726D+01
       8          -190.684791679825366              0.4850730532D+00
       9          -190.764919141976122              0.3537796356D+00
      10          -190.791708122938132              0.1753656164D+00
      11          -190.794080277612466              0.3840575899D-01
      12          -190.794408397944494              0.2302369344D-01
      13          -190.794455099692414              0.1017272638D-01
      14          -190.794460451848636              0.4053704939D-02
      15          -190.794460830061269              0.9472611741D-03
      16          -190.794460845494200              0.1659342678D-03
      17          -190.794460846165805              0.2309871539D-04
      18          -190.794460846190304              0.3222383167D-05
      19          -190.794460846192067              0.8669673909D-06
      20          -190.794460846192180              0.3152322482D-06
      21          -190.794460846192294              0.4547707200D-07
      22          -190.794460846192635              0.8463503454D-08
      23          -190.794460846190077              0.2145456257D-08
      24          -190.794460846191726              0.4734050929D-09
      25          -190.794460846192237              0.1329391597D-09
   final occupation vector 
     8  4  2  1
     8  4  2  1

  SCF has converged.

 Density matrix saved to file den.dat
 total electron number:   30.0000000000001     
     E(SCF)=      -190.794460846189679              0.5422662319D-10


  Final occupancies:

     Alpha population by irrep:   8    4    2    1
      Beta population by irrep:   8    4    2    1


  Eigenvector printing suppressed.


 
  ORBITAL EIGENVALUES (ALPHA)  (1H = 27.2113834 eV)

       MO #        E(hartree)               E(eV)           FULLSYM    COMPSYM
       ----   --------------------   --------------------   -------   ---------
    1     1         -20.5669765497        -559.6558842720      A1        A1 (1)
    2     2         -11.3496048017        -308.8384476983      A1        A1 (1)
    3     3         -11.2559236061        -306.2892527667      A1        A1 (1)
    4    61         -11.2554464043        -306.2762674463      B1        B1 (2)
    5     4          -1.4004408705         -38.1079334553      A1        A1 (1)
    6     5          -1.1526563935         -31.3653750520      A1        A1 (1)
    7    62          -0.8665541132         -23.5801362110      B1        B1 (2)
    8     6          -0.7593986337         -20.6642873741      A1        A1 (1)
    9   109          -0.6773225546         -18.4308837184      B2        B2 (3)
   10     7          -0.6716358365         -18.2761402527      A1        A1 (1)
   11    63          -0.6108544731         -16.6221952690      B1        B1 (2)
   12   147          -0.5525525996         -15.0357206361      A2        A2 (4)
   13   110          -0.5165698900         -14.0565813303      B2        B2 (3)
   14     8          -0.4655762223         -12.6689730883      A1        A1 (1)
   15    64          -0.3891747942         -10.5899845350      B1        B1 (2)
  +++++++++++++++++++++++++++++++++++++++++++++++++++++++++++++++++++++++++++++
   16   111           0.1206394578           3.2827665386      B2        B2 (3)
   17     9           0.1351226804           3.6768750621      A1        A1 (1)
   18    65           0.1672854386           4.5520682063      B1        B1 (2)
   19   112           0.1976922991           5.3794809466      B2        B2 (3)
   20   148           0.2283359096           6.2133359793      A2        A2 (4)
   21    10           0.2585339410           7.0350661892      A1        A1 (1)
   22    66           0.2689881980           7.3195409852      B1        B1 (2)
   23    11           0.3064303624           8.3383940758      A1        A1 (1)
   24    12           0.3519571923           9.5772420994      A1        A1 (1)
   25    67           0.3615875500           9.8392974557      B1        B1 (2)
   26   113           0.4591072872          12.4929444141      B2        B2 (3)
   27    68           0.4637740818          12.6199343514      B1        B1 (2)
   28   114           0.4915998859          13.3771129738      B2        B2 (3)
   29   149           0.5107917067          13.8993489694      A2        A2 (4)
   30    13           0.5568659534          15.1530929609      A1        A1 (1)
   31    69           0.5624043808          15.3038012309      B1        B1 (2)
   32   115           0.5860133749          15.9462346223      B2        B2 (3)
   33    70           0.5911065832          16.0848278662      B1        B1 (2)
   34    14           0.5997546787          16.3201545093      A1        A1 (1)
   35    15           0.6191330741          16.8474674537      A1        A1 (1)
   36    71           0.6541429163          17.8001336944      B1        B1 (2)
   37    16           0.6561709271          17.8553186729      A1        A1 (1)
   38   150           0.6562991155          17.8588068564      A2        A2 (4)
   39    17           0.7561660614          20.5763246109      A1        A1 (1)
   40   116           0.7988318844          21.7373206778      B2        B2 (3)
   41    72           0.8223926236          22.3784409866      B1        B1 (2)
   42    18           0.8825573225          24.0156056737      A1        A1 (1)
   43   151           0.9281934273          25.2574272197      A2        A2 (4)
   44   117           0.9393301945          25.5604740619      B2        B2 (3)
   45    73           1.0481635549          28.5219803578      B1        B1 (2)
   46   152           1.0532569066          28.6605775041      A2        A2 (4)
   47    19           1.0586506869          28.8073497290      A1        A1 (1)
   48    20           1.0847119425          29.5165125467      A1        A1 (1)
   49   118           1.1415949615          31.0643781851      B2        B2 (3)
   50   153           1.1672420429          31.7622707500      A2        A2 (4)
   51    74           1.1705855919          31.8532533432      B1        B1 (2)
   52    75           1.1948596600          32.5137843182      B1        B1 (2)
   53   119           1.2213725052          33.2352355135      B2        B2 (3)
   54    21           1.2285088231          33.4294245948      A1        A1 (1)
   55    22           1.2678124362          34.4989302807      A1        A1 (1)
   56   120           1.3350713117          36.3291373279      B2        B2 (3)
   57    76           1.3491875257          36.7132590411      B1        B1 (2)
   58    23           1.3729617238          37.3601878588      A1        A1 (1)
   59    77           1.4163213613          38.5400635805      B1        B1 (2)
   60   154           1.4801915851          40.2780607287      A2        A2 (4)
   61   121           1.4834745203          40.3673939366      B2        B2 (3)
   62    24           1.4890675957          40.5195892543      A1        A1 (1)
   63   155           1.5299199870          41.6312393369      A2        A2 (4)
   64   122           1.5477718172          42.1170123338      B2        B2 (3)
   65    78           1.5772340930          42.9187216163      B1        B1 (2)
   66    25           1.5993140508          43.5195478146      A1        A1 (1)
   67    79           1.6484271316          44.8559826858      B1        B1 (2)
   68   156           1.7267740131          46.9879097155      A2        A2 (4)
   69    26           1.7338592512          47.1807088449      A1        A1 (1)
   70    80           1.7651709981          48.0327447948      B1        B1 (2)
   71    27           1.9575677164          53.2681256621      A1        A1 (1)
   72   157           2.0501795508          55.7882217947      A2        A2 (4)
   73    28           2.1270447287          57.8798296218      A1        A1 (1)
   74   123           2.3685978662          64.4528246578      B2        B2 (3)
   75    29           2.3686662373          64.4546851291      A1        A1 (1)
   76    81           2.3937108985          65.1361850066      B1        B1 (2)
   77   124           2.4832102455          67.5715860537      B2        B2 (3)
   78    30           2.5180838879          68.5205461084      A1        A1 (1)
   79   125           2.5382702713          69.0698455241      B2        B2 (3)
   80    31           2.5411275297          69.1475954790      A1        A1 (1)
   81    82           2.5465482268          69.2951001451      B1        B1 (2)
   82   126           2.6273945217          71.4950396743      B2        B2 (3)
   83    32           2.7067933080          73.6555904877      A1        A1 (1)
   84   158           2.7173065059          73.9416691460      A2        A2 (4)
   85    83           2.7727699049          75.4509049621      B1        B1 (2)
   86    33           2.8347139453          77.1364879952      A1        A1 (1)
   87    84           2.9044234349          79.0333796421      B1        B1 (2)
   88   159           2.9295087530          79.7159858522      A2        A2 (4)
   89    85           2.9909675454          81.3883646153      B1        B1 (2)
   90   127           3.0027712920          81.7095608897      B2        B2 (3)
   91    34           3.0189958355          82.1510531633      A1        A1 (1)
   92    35           3.0554202001          83.1422105123      A1        A1 (1)
   93   128           3.0611057273          83.2969215735      B2        B2 (3)
   94   160           3.0978460463          84.2966764790      A2        A2 (4)
   95    86           3.1669240569          86.1763847110      B1        B1 (2)
   96   129           3.1700037599          86.2601876895      B2        B2 (3)
   97    36           3.2346534969          88.0193964694      A1        A1 (1)
   98   130           3.2903087915          89.5338540309      B2        B2 (3)
   99   161           3.3055856335          89.9495580349      A2        A2 (4)
  100    87           3.3058344612          89.9563289804      B1        B1 (2)
  101    88           3.3632669692          91.5191469757      B1        B1 (2)
  102    37           3.3756679058          91.8565936158      A1        A1 (1)
  103   162           3.4398883615          93.6041210591      A2        A2 (4)
  104   131           3.4420284685          93.6623563306      B2        B2 (3)
  105    38           3.4565440041          94.0573441342      A1        A1 (1)
  106    89           3.4702663374          94.4307478058      B1        B1 (2)
  107    39           3.5280465458          96.0030272099      A1        A1 (1)
  108   163           3.5292749020          96.0364524829      A2        A2 (4)
  109   132           3.5616482295          96.9173755076      B2        B2 (3)
  110    90           3.5682833424          97.0979261109      B1        B1 (2)
  111   164           3.6075028792          98.1651439627      A2        A2 (4)
  112    91           3.7153275172         101.0992015271      B1        B1 (2)
  113   133           3.7393818055         101.7537519872      B2        B2 (3)
  114   134           3.7983616248         103.3586744641      B2        B2 (3)
  115    40           3.8503408508         104.7731011120      A1        A1 (1)
  116   165           3.8761152328         105.4744577030      A2        A2 (4)
  117    41           3.9207742904         106.6896924410      A1        A1 (1)
  118   135           3.9494014748         107.4686777319      B2        B2 (3)
  119   166           3.9710383124         108.0574460151      A2        A2 (4)
  120    42           3.9952652513         108.7166945380      A1        A1 (1)
  121    43           4.0444678988         110.0555666422      A1        A1 (1)
  122   167           4.0665144331         110.6554833406      A2        A2 (4)
  123    92           4.0796960039         111.0141721179      B1        B1 (2)
  124    93           4.1364134827         112.5575331783      B1        B1 (2)
  125   168           4.1945549127         114.1396419206      A2        A2 (4)
  126   136           4.2014322083         114.3267826490      B2        B2 (3)
  127    44           4.2798767896         116.4613682279      A1        A1 (1)
  128    94           4.2901609548         116.7412145874      B1        B1 (2)
  129    45           4.3593224842         118.6231954807      A1        A1 (1)
  130    95           4.4079657641         119.9468464217      B1        B1 (2)
  131   137           4.4254218329         120.4218502010      B2        B2 (3)
  132    96           4.4273032814         120.4730470177      B1        B1 (2)
  133    46           4.4597249123         121.3552844475      A1        A1 (1)
  134    47           4.4744285078         121.7553896223      A1        A1 (1)
  135    97           4.5011973013         122.4838055248      B1        B1 (2)
  136   138           4.6019600622         125.2256996440      B2        B2 (3)
  137    98           4.6527233614         126.6070392414      B1        B1 (2)
  138   169           4.7163351031         128.3380027329      A2        A2 (4)
  139   170           4.7876008778         130.2772430521      A2        A2 (4)
  140   139           4.7919610033         130.3958880977      B2        B2 (3)
  141    48           4.8661457122         132.4145566556      A1        A1 (1)
  142    99           4.9465385535         134.6021570829      B1        B1 (2)
  143    49           4.9989993266         136.0296872912      A1        A1 (1)
  144   100           5.2348228418         142.4467713791      B1        B1 (2)
  145   140           5.2437302345         142.6891538563      B2        B2 (3)
  146   171           5.3056066674         144.3728971960      A2        A2 (4)
  147    50           5.3344869811         145.1587704849      A1        A1 (1)
  148    51           5.3612890847         145.8880928022      A1        A1 (1)
  149   141           5.3795199327         146.3841793958      B2        B2 (3)
  150   101           5.4125459131         147.2828620112      B1        B1 (2)
  151   172           5.5148785095         150.0674735255      A2        A2 (4)
  152   102           5.5363488580         150.6517114106      B1        B1 (2)
  153    52           5.5661097089         151.4615453363      A1        A1 (1)
  154   142           5.6154123471         152.8031383258      B2        B2 (3)
  155   103           5.6292065057         153.1784964656      B1        B1 (2)
  156    53           5.6760035198         154.4519079571      A1        A1 (1)
  157   143           5.7571370758         156.6596642568      B2        B2 (3)
  158   104           5.7582616763         156.6902661905      B1        B1 (2)
  159   105           5.9060184481         160.7109323593      B1        B1 (2)
  160   173           6.0383200708         164.3110425371      A2        A2 (4)
  161    54           6.1071733116         166.1846344720      A1        A1 (1)
  162   174           6.1774441170         168.0968003001      A2        A2 (4)
  163   144           6.1813792609         168.2038810080      B2        B2 (3)
  164   175           6.3914495627         173.9201845337      A2        A2 (4)
  165    55           6.8612803522         186.7049302799      A1        A1 (1)
  166   176           6.8831486079         187.2999957678      A2        A2 (4)
  167    56           6.8947900779         187.6167762720      A1        A1 (1)
  168   145           7.0801658951         192.6611087064      B2        B2 (3)
  169   106           7.2982713535         198.5960599575      B1        B1 (2)
  170   146           7.3949459440         201.2267093037      B2        B2 (3)
  171   107           7.5059059902         204.2460856646      B1        B1 (2)
  172    57           7.5812024067         206.2950053207      A1        A1 (1)
  173    58           9.2592539270         251.9571086065      A1        A1 (1)
  174    59          13.0404818012         354.8495500127      A1        A1 (1)
  175   108          13.6300211812         370.8917321123      B1        B1 (2)
  176    60          13.8004133111         375.5283376870      A1        A1 (1)


  VSCF finished.

 @CHECKOUT-I, Total execution time (CPU/WALL):       164.99/       6.73 seconds.
--executable xvscf finished with status     0 in        6.77 seconds (walltime).
 --invoking executable--
/home/besselman/CFOUR_18/cfour18/bin/xvtran
 @GETMEM-I,  Allocated  183105 MB of main memory.
  Partial RHF integral transformation
  The following   4 MOs will be dropped:
    1  2  3  9
  There are 172 active molecular orbitals.
 TRANSFORMING (NP|QR) TYPE OF INTEGRALS
 TRANSFORMING (IA|JB) TYPE OF INTEGRALS
 TRANSFORMING (IJ|AB) TYPE OF INTEGRALS
 TRANSFORMING (FRZ ALL|ALL ALL) TYPE OF INTEGRALS
  Transformation of IIII integrals :
  1 pass through the AO integral file was required.
     2675758 AO integrals were read.
     1518269 MO integrals were written to HF2.
  Transformation of IIJJ integrals :
  1 pass through the AO integral file was required.
     6001352 AO integrals were read.
     1548542 MO integrals were written to HF2.
  Transformation of IJIJ integrals :
  1 pass through the AO integral file was required.
    11478420 AO integrals were read.
     4949054 MO integrals were written to HF2.
  Transformation of IJKL integrals :
  1 pass through the AO integral file was required.
     9658316 AO integrals were read.
     3371004 MO integrals were written to HF2.
  Summary of active molecular orbitals: 
------------------------------------------------------------------------
 
  Index      Eigenvalue    Symmetry    Index      Eigenvalue    Symmetry
------------------------------------------------------------------------
     1        -1.4004409        1        87         3.3632670        2
     2        -1.1526564        1        88         3.4702663        2
     3        -0.7593986        1        89         3.5682833        2
     4        -0.6716358        1        90         3.7153275        2
     5        -0.4655762        1        91         4.0796960        2
     6        -0.8665541        2        92         4.1364135        2
     7        -0.6108545        2        93         4.2901610        2
     8        -0.3891748        2        94         4.4079658        2
     9        -0.6773226        3        95         4.4273033        2
    10        -0.5165699        3        96         4.5011973        2
    11        -0.5525526        4        97         4.6527234        2
    12         0.1351227        1        98         4.9465386        2
    13         0.2585339        1        99         5.2348228        2
    14         0.3064304        1       100         5.4125459        2
    15         0.3519572        1       101         5.5363489        2
    16         0.5568660        1       102         5.6292065        2
    17         0.5997547        1       103         5.7582617        2
    18         0.6191331        1       104         5.9060184        2
    19         0.6561709        1       105         7.2982714        2
    20         0.7561661        1       106         7.5059060        2
    21         0.8825573        1       107        13.6300212        2
    22         1.0586507        1       108         0.1206395        3
    23         1.0847119        1       109         0.1976923        3
    24         1.2285088        1       110         0.4591073        3
    25         1.2678124        1       111         0.4915999        3
    26         1.3729617        1       112         0.5860134        3
    27         1.4890676        1       113         0.7988319        3
    28         1.5993141        1       114         0.9393302        3
    29         1.7338593        1       115         1.1415950        3
    30         1.9575677        1       116         1.2213725        3
    31         2.1270447        1       117         1.3350713        3
    32         2.3686662        1       118         1.4834745        3
    33         2.5180839        1       119         1.5477718        3
    34         2.5411275        1       120         2.3685979        3
    35         2.7067933        1       121         2.4832102        3
    36         2.8347139        1       122         2.5382703        3
    37         3.0189958        1       123         2.6273945        3
    38         3.0554202        1       124         3.0027713        3
    39         3.2346535        1       125         3.0611057        3
    40         3.3756679        1       126         3.1700038        3
    41         3.4565440        1       127         3.2903088        3
    42         3.5280465        1       128         3.4420285        3
    43         3.8503409        1       129         3.5616482        3
    44         3.9207743        1       130         3.7393818        3
    45         3.9952653        1       131         3.7983616        3
    46         4.0444679        1       132         3.9494015        3
    47         4.2798768        1       133         4.2014322        3
    48         4.3593225        1       134         4.4254218        3
    49         4.4597249        1       135         4.6019601        3
    50         4.4744285        1       136         4.7919610        3
    51         4.8661457        1       137         5.2437302        3
    52         4.9989993        1       138         5.3795199        3
    53         5.3344870        1       139         5.6154123        3
    54         5.3612891        1       140         5.7571371        3
    55         5.5661097        1       141         6.1813793        3
    56         5.6760035        1       142         7.0801659        3
    57         6.1071733        1       143         7.3949459        3
    58         6.8612804        1       144         0.2283359        4
    59         6.8947901        1       145         0.5107917        4
    60         7.5812024        1       146         0.6562991        4
    61         9.2592539        1       147         0.9281934        4
    62        13.0404818        1       148         1.0532569        4
    63        13.8004133        1       149         1.1672420        4
    64         0.1672854        2       150         1.4801916        4
    65         0.2689882        2       151         1.5299200        4
    66         0.3615875        2       152         1.7267740        4
    67         0.4637741        2       153         2.0501796        4
    68         0.5624044        2       154         2.7173065        4
    69         0.5911066        2       155         2.9295088        4
    70         0.6541429        2       156         3.0978460        4
    71         0.8223926        2       157         3.3055856        4
    72         1.0481636        2       158         3.4398884        4
    73         1.1705856        2       159         3.5292749        4
    74         1.1948597        2       160         3.6075029        4
    75         1.3491875        2       161         3.8761152        4
    76         1.4163214        2       162         3.9710383        4
    77         1.5772341        2       163         4.0665144        4
    78         1.6484271        2       164         4.1945549        4
    79         1.7651710        2       165         4.7163351        4
    80         2.3937109        2       166         4.7876009        4
    81         2.5465482        2       167         5.3056067        4
    82         2.7727699        2       168         5.5148785        4
    83         2.9044234        2       169         6.0383201        4
    84         2.9909675        2       170         6.1774441        4
    85         3.1669241        2       171         6.3914496        4
    86         3.3058345        2       172         6.8831486        4
------------------------------------------------------------------------
 @CHECKOUT-I, Total execution time (CPU/WALL):       133.97/       8.71 seconds.
--executable xvtran finished with status     0 in        8.75 seconds (walltime).
 --invoking executable--
/home/besselman/CFOUR_18/cfour18/bin/xintprc
 @GETMEM-I,  Allocated  183105 MB of main memory.
  Processing integrals for SCF second derivatives.
  @GMOIAA-I, Processing MO integrals for spin case AA.
  @GMOIAA-I, Generation of integral list completed.
                      TYPE                NUMBER
                      ----               --------
                      PPPP                     0
                      PPPH               5797833
                      PPHH                396197
                      PHPH                218305
                      PHHH                 30033
                      HHHH                   635

                     TOTAL               6443003

  @FORMT2-I, Second-order MP correlation energies:
            ------------------------------------------------
            E(SCF)                  =   -190.794460846190 a.u.
            E2(AA)                  =     -0.087875523311 a.u.
            E2(AB)                  =     -0.540841413569 a.u.
            E2(TOT)                 =     -0.716592460191 a.u.
            Total MP2 energy        =   -191.511053306381 a.u.
            ------------------------------------------------
   Largest T2 amplitudes for spin case AB:
       _       _                 _       _                 _       _
   i   j   a   b             i   j   a   b             i   j   a   b
-----------------------------------------------------------------------------
[ 10  10 108 108]-0.05129 [ 10  10 109 108]-0.03432 [ 10  10 108 109]-0.03432
[  5   5  65  65]-0.02701 [ 10  10 109 109]-0.02506 [  9   9 108 108]-0.02034
[ 10  10 113 108]-0.01761 [ 10  10 108 113]-0.01761 [  5   5  68  65] 0.01741
[  5   5  65  68] 0.01741 [ 11  11 146 146]-0.01704 [ 10   8 108  67]-0.01603
[  8  10  67 108]-0.01603 [ 10   4 108  17] 0.01569 [  4  10  17 108] 0.01569
-----------------------------------------------------------------------------
   Norm of T2AB vector (   790623 symmetry allowed elements):  0.3981341668.
-----------------------------------------------------------------------------
 @CHECKOUT-I, Total execution time (CPU/WALL):         9.57/       0.80 seconds.
--executable xintprc finished with status     0 in        0.84 seconds (walltime).
 --invoking executable--
/home/besselman/CFOUR_18/cfour18/bin/xvdint
 @GETMEM-I,  Allocated  183105 MB of main memory.
 One- and two-electron integral derivatives are calculated
 for RHF hessians and dipole derivatives.
 Spherical gaussians are used.
  Integrals for DBOC will be evaluated
 
   First contribution to E(DBOC):      127.13575 cm-1
   Second contribution to E(DBOC):    -1991.79136 cm-1

                     Kinetic energy integral gradient
                     --------------------------------

                         O #1 z     1.3995133399
                         C #2 z    -0.6274248738
                         C #3 x    -0.2427049640
                         C #3 z    -0.2837905049
                         H #4 x    -0.8428207174
                         H #4 y    -1.5222794107
                         H #4 z    -0.4882979613


 O #1       0.0000000000            0.0000000000            1.3995133399
 C #2       0.0000000000            0.0000000000           -0.6274248738
 C #3 1    -0.1213524820            0.0000000000           -0.1418952525
 C #3 2     0.1213524820            0.0000000000           -0.1418952525
 H #4 1    -0.2107051793           -0.3805698527           -0.1220744903
 H #4 2     0.2107051793           -0.3805698527           -0.1220744903
 H #4 3    -0.2107051793            0.3805698527           -0.1220744903
 H #4 4     0.2107051793            0.3805698527           -0.1220744903


                   Nuclear attraction integral gradient
                   ------------------------------------

                         O #1 z   -34.2303756849
                         C #2 z     5.9233599716
                         C #3 x    22.7125525675
                         C #3 z    19.3048731311
                         H #4 x    13.8475859132
                         H #4 y    19.6902918866
                         H #4 z     9.0021425822


 O #1       0.0000000000            0.0000000000          -34.2303756849
 C #2       0.0000000000            0.0000000000            5.9233599716
 C #3 1    11.3562762837            0.0000000000            9.6524365656
 C #3 2   -11.3562762837            0.0000000000            9.6524365656
 H #4 1     3.4618964783            4.9225729716            2.2505356456
 H #4 2    -3.4618964783            4.9225729716            2.2505356456
 H #4 3     3.4618964783           -4.9225729716            2.2505356456
 H #4 4    -3.4618964783           -4.9225729716            2.2505356456


                      Reorthonormalization gradient
                      -----------------------------

                         O #1 z     0.6716939832
                         C #2 z    -0.4156600194
                         C #3 x    -0.0144746167
                         C #3 z    -0.0475529518
                         H #4 x    -0.3465336905
                         H #4 y    -0.6146174787
                         H #4 z    -0.2084810120


 O #1       0.0000000000            0.0000000000            0.6716939832
 C #2       0.0000000000            0.0000000000           -0.4156600194
 C #3 1    -0.0072373083            0.0000000000           -0.0237764759
 C #3 2     0.0072373083            0.0000000000           -0.0237764759
 H #4 1    -0.0866334226           -0.1536543697           -0.0521202530
 H #4 2     0.0866334226           -0.1536543697           -0.0521202530
 H #4 3    -0.0866334226            0.1536543697           -0.0521202530
 H #4 4     0.0866334226            0.1536543697           -0.0521202530


                     Kinetic energy integral Hessian
                     -------------------------------


           Symmetry 1

           O #1 z      C #2 z      C #3 x      C #3 z      H #4 x      H #4 y

 O #1 z    0.949825
 C #2 z   -1.017903    1.116770
 C #3 x    0.004236   -0.584986   -0.802065
 C #3 z    0.068653   -0.114025    0.917500   -1.204270
 H #4 x   -0.000841    0.012406    0.846790   -0.353811   -0.887158
 H #4 y   -0.000048    0.011814   -1.010812   -0.582592    0.993300    0.348351
 H #4 z   -0.000576    0.015158   -0.336750    1.249642    0.342245    0.570826

           H #4 z

 H #4 z   -1.264224


           Symmetry 2

           O #1 x      C #2 x      C #3 x      C #3 z      H #4 x      H #4 y

 O #1 x   -1.320769
 C #2 x    1.340727   -1.807445
 C #3 x   -0.019461    0.462051   -1.319327
 C #3 z    0.004236   -0.584986    0.917500   -2.100026
 H #4 x   -0.000497    0.004667    0.876737   -0.336750   -0.880907
 H #4 y   -0.000184    0.008000   -1.000989   -0.574360    0.993173    0.347623
 H #4 z   -0.000841    0.012406   -0.353811    1.259866    0.342245    0.570833

           H #4 z

 H #4 z   -1.263989


           Symmetry 3

           O #1 y      C #2 y      C #3 y      H #4 x      H #4 y      H #4 z

 O #1 y   -1.486288
 C #2 y    1.501566   -2.243372
 C #3 y   -0.015429    0.737354   -0.284704
 H #4 x   -0.000184    0.008000   -1.000989   -0.878560
 H #4 y    0.000151    0.004452   -0.437221    0.993173    0.432619
 H #4 z   -0.000048    0.011814   -0.582592    0.342451    0.570826   -1.254898


           Symmetry 4

           C #3 y      H #4 x      H #4 y      H #4 z

 C #3 y   -1.180713
 H #4 x   -1.010812   -0.871413
 H #4 y   -0.434968    0.993300    0.433007
 H #4 z   -0.574360    0.342451    0.570833   -1.255477


           O #1 x      O #1 y      O #1 z      C #2 x      C #2 y      C #2 z

 O #1 x   -1.320769
 O #1 y    0.000000   -1.486288
 O #1 z    0.000000    0.000000    0.949825

 C #2 x    1.340727    0.000000    0.000000   -1.807445
 C #2 y    0.000000    1.501566    0.000000    0.000000   -2.243372
 C #2 z    0.000000    0.000000   -1.017903    0.000000    0.000000    1.116770

 C #1 x   -0.009731    0.000000    0.002118    0.231026    0.000000   -0.292493
 C #1 y    0.000000   -0.007714    0.000000    0.000000    0.368677    0.000000
 C #1 z    0.002118    0.000000    0.034327   -0.292493    0.000000   -0.057013

 C #2 x   -0.009731    0.000000   -0.002118    0.231026    0.000000    0.292493
 C #2 y    0.000000   -0.007714    0.000000    0.000000    0.368677    0.000000
 C #2 z   -0.002118    0.000000    0.034327    0.292493    0.000000   -0.057013

 H #1 x   -0.000124   -0.000046   -0.000210    0.001167    0.002000    0.003102
 H #1 y   -0.000046    0.000038   -0.000012    0.002000    0.001113    0.002953
 H #1 z   -0.000210   -0.000012   -0.000144    0.003102    0.002953    0.003789

 H #2 x   -0.000124    0.000046    0.000210    0.001167   -0.002000   -0.003102
 H #2 y    0.000046    0.000038   -0.000012   -0.002000    0.001113    0.002953
 H #2 z    0.000210   -0.000012   -0.000144   -0.003102    0.002953    0.003789

 H #3 x   -0.000124    0.000046   -0.000210    0.001167   -0.002000    0.003102
 H #3 y    0.000046    0.000038    0.000012   -0.002000    0.001113   -0.002953
 H #3 z   -0.000210    0.000012   -0.000144    0.003102   -0.002953    0.003789

 H #4 x   -0.000124   -0.000046    0.000210    0.001167    0.002000   -0.003102
 H #4 y   -0.000046    0.000038    0.000012    0.002000    0.001113   -0.002953
 H #4 z    0.000210    0.000012   -0.000144   -0.003102   -0.002953    0.003789


           C #1 x      C #1 y      C #1 z      C #2 x      C #2 y      C #2 z

 C #1 x   -0.530348
 C #1 y    0.000000   -0.366354
 C #1 z    0.458750    0.000000   -0.826074

 C #2 x   -0.129315    0.000000   -0.000000   -0.530348
 C #2 y    0.000000    0.224002    0.000000    0.000000   -0.366354
 C #2 z    0.000000    0.000000    0.223939   -0.458750    0.000000   -0.826074

 H #1 x    0.215441   -0.251475   -0.086320    0.003743    0.001228   -0.002133
 H #1 y   -0.251475   -0.109024   -0.144619    0.001228   -0.000282   -0.001029
 H #1 z   -0.086320   -0.144619    0.313689   -0.002133   -0.001029   -0.001278

 H #2 x    0.003743   -0.001228    0.002133    0.215441    0.251475    0.086320
 H #2 y   -0.001228   -0.000282   -0.001029    0.251475   -0.109024   -0.144619
 H #2 z    0.002133   -0.001029   -0.001278    0.086320   -0.144619    0.313689

 H #3 x    0.215441    0.251475   -0.086320    0.003743   -0.001228   -0.002133
 H #3 y    0.251475   -0.109024    0.144619   -0.001228   -0.000282    0.001029
 H #3 z   -0.086320    0.144619    0.313689   -0.002133    0.001029   -0.001278

 H #4 x    0.003743    0.001228    0.002133    0.215441   -0.251475    0.086320
 H #4 y    0.001228   -0.000282    0.001029   -0.251475   -0.109024    0.144619
 H #4 z    0.002133    0.001029   -0.001278    0.086320    0.144619    0.313689


           H #1 x      H #1 y      H #1 z      H #2 x      H #2 y      H #2 z

 H #1 x   -0.219877
 H #1 y    0.248309    0.097600
 H #1 z    0.085587    0.142707   -0.314912

 H #2 x    0.000837    0.000000   -0.000000   -0.219877
 H #2 y   -0.000000    0.000021   -0.000001   -0.248309    0.097600
 H #2 z    0.000000   -0.000001    0.000021   -0.085587    0.142707   -0.314912

 H #3 x   -0.001131   -0.000000   -0.000026   -0.000056    0.000016    0.000000
 H #3 y    0.000000    0.010603    0.000000    0.000016   -0.000070   -0.000000
 H #3 z   -0.000026   -0.000000   -0.001115   -0.000000    0.000000   -0.000051

 H #4 x   -0.000056   -0.000016   -0.000000   -0.001131    0.000000    0.000026
 H #4 y   -0.000016   -0.000070   -0.000000   -0.000000    0.010603    0.000000
 H #4 z    0.000000    0.000000   -0.000051    0.000026   -0.000000   -0.001115


           H #3 x      H #3 y      H #3 z      H #4 x      H #4 y      H #4 z

 H #3 x   -0.219877
 H #3 y   -0.248309    0.097600
 H #3 z    0.085587   -0.142707   -0.314912

 H #4 x    0.000837   -0.000000   -0.000000   -0.219877
 H #4 y    0.000000    0.000021    0.000001    0.248309    0.097600
 H #4 z    0.000000    0.000001    0.000021   -0.085587   -0.142707   -0.314912


                   Nuclear attraction integral Hessian
                   -----------------------------------


           Symmetry 1

           O #1 z      C #2 z      C #3 x      C #3 z      H #4 x      H #4 y

 O #1 z  -13.420227
 C #2 z   10.832778  -10.871730
 C #3 x    1.532620   10.133986   13.199352
 C #3 z    2.080374    0.072814  -13.817861   14.673102
 H #4 x    0.389887    0.366715  -14.073016    3.245076   12.806355
 H #4 y    0.406049    0.123836    6.947349    4.638379   -9.043631    4.708325
 H #4 z    0.507076   -0.033862    2.151256  -16.826289   -4.001678   -5.168264

           H #4 z

 H #4 z   16.353075


           Symmetry 2

           O #1 x      C #2 x      C #3 x      C #3 z      H #4 x      H #4 y

 O #1 x   20.004332
 C #2 x  -19.741088   29.072432
 C #3 x   -0.098505   -9.550619   22.528452
 C #3 z    2.294389    9.853346  -13.992607   32.784169
 H #4 x   -0.164740    0.219275  -12.879327    1.844872   12.824793
 H #4 y    0.155508    0.318820    8.270506    3.775541   -8.744833    4.783203
 H #4 z    0.276630    0.511137    3.198496  -16.342710   -3.986263   -5.157942

           H #4 z

 H #4 z   16.447809


           Symmetry 3

           O #1 y      C #2 y      C #3 y      H #4 x      H #4 y      H #4 z

 O #1 y   23.810238
 C #2 y  -22.533591   37.220065
 C #3 y   -1.131284  -14.547201   19.202998
 H #4 x    0.138769    0.253500    8.574941   12.699455
 H #4 y   -0.145364   -0.139273   -3.524513   -8.967211    3.809150
 H #4 z    0.276001    0.198030    4.835803   -4.034397   -5.309835   16.148449


           Symmetry 4

           C #3 y      H #4 x      H #4 y      H #4 z

 C #3 y   38.440390
 H #4 x    7.252200   12.177743
 H #4 y   -3.522822   -9.266934    3.644315
 H #4 z    4.252892   -4.078477   -5.341879   16.000748


           O #1 x      O #1 y      O #1 z      C #2 x      C #2 y      C #2 z

 O #1 x   20.004332
 O #1 y    0.000000   23.810238
 O #1 z    0.000000    0.000000  -13.420227

 C #2 x  -19.741088    0.000000    0.000000   29.072432
 C #2 y    0.000000  -22.533591    0.000000    0.000000   37.220065
 C #2 z    0.000000    0.000000   10.832778    0.000000    0.000000  -10.871730

 C #1 x   -0.049252    0.000000    0.766310   -4.775310    0.000000    5.066993
 C #1 y    0.000000   -0.565642    0.000000    0.000000   -7.273601    0.000000
 C #1 z    1.147194    0.000000    1.040187    4.926673    0.000000    0.036407

 C #2 x   -0.049252    0.000000   -0.766310   -4.775310    0.000000   -5.066993
 C #2 y    0.000000   -0.565642    0.000000    0.000000   -7.273601    0.000000
 C #2 z   -1.147194    0.000000    1.040187   -4.926673    0.000000    0.036407

 H #1 x   -0.041185    0.034692    0.097472    0.054819    0.063375    0.091679
 H #1 y    0.038877   -0.036341    0.101512    0.079705   -0.034818    0.030959
 H #1 z    0.069157    0.069000    0.126769    0.127784    0.049508   -0.008465

 H #2 x   -0.041185   -0.034692   -0.097472    0.054819   -0.063375   -0.091679
 H #2 y   -0.038877   -0.036341    0.101512   -0.079705   -0.034818    0.030959
 H #2 z   -0.069157    0.069000    0.126769   -0.127784    0.049508   -0.008465

 H #3 x   -0.041185   -0.034692    0.097472    0.054819   -0.063375    0.091679
 H #3 y   -0.038877   -0.036341   -0.101512   -0.079705   -0.034818   -0.030959
 H #3 z    0.069157   -0.069000    0.126769    0.127784   -0.049508   -0.008465

 H #4 x   -0.041185    0.034692   -0.097472    0.054819    0.063375   -0.091679
 H #4 y    0.038877   -0.036341   -0.101512    0.079705   -0.034818   -0.030959
 H #4 z   -0.069157   -0.069000    0.126769   -0.127784   -0.049508   -0.008465


           C #1 x      C #1 y      C #1 z      C #2 x      C #2 y      C #2 z

 C #1 x    8.931951
 C #1 y    0.000000   14.410847
 C #1 z   -6.952617    0.000000   11.864318

 C #2 x    2.332275    0.000000   -0.043686    8.931951
 C #2 y    0.000000   -4.809348    0.000000    0.000000   14.410847
 C #2 z    0.043686    0.000000   -4.527767    6.952617    0.000000   11.864318

 H #1 x   -3.369043    1.978393    0.636244    0.149211    0.165343    0.175026
 H #1 y    1.902232   -0.880917    1.051740    0.165395   -0.000211    0.107855
 H #1 z    0.668719    1.136087   -4.146125    0.130905    0.072864   -0.060447

 H #2 x    0.149211   -0.165343   -0.175026   -3.369043   -1.978393   -0.636244
 H #2 y   -0.165395   -0.000211    0.107855   -1.902232   -0.880917    1.051740
 H #2 z   -0.130905    0.072864   -0.060447   -0.668719    1.136087   -4.146125

 H #3 x   -3.369043   -1.978393    0.636244    0.149211   -0.165343    0.175026
 H #3 y   -1.902232   -0.880917   -1.051740   -0.165395   -0.000211   -0.107855
 H #3 z    0.668719   -1.136087   -4.146125    0.130905   -0.072864   -0.060447

 H #4 x    0.149211    0.165343   -0.175026   -3.369043    1.978393   -0.636244
 H #4 y    0.165395   -0.000211   -0.107855    1.902232   -0.880917   -1.051740
 H #4 z   -0.130905   -0.072864   -0.060447   -0.668719   -1.136087   -4.146125


           H #1 x      H #1 y      H #1 z      H #2 x      H #2 y      H #2 z

 H #1 x    3.156772
 H #1 y   -2.251413    1.059062
 H #1 z   -1.006301   -1.311120    4.059380

 H #2 x   -0.031455   -0.000058   -0.001792    3.156772
 H #2 y    0.000058    0.005622    0.001358    2.251413    1.059062
 H #2 z    0.001792    0.001358    0.003310    1.006301   -1.311120    4.059380

 H #3 x    0.047122    0.027855    0.007808    0.033759   -0.037408   -0.003718
 H #3 y   -0.027855   -0.127379   -0.020344   -0.037408    0.014982    0.002648
 H #3 z    0.007808    0.020344    0.040730    0.003718   -0.002648   -0.015152

 H #4 x    0.033759    0.037408    0.003718    0.047122   -0.027855   -0.007808
 H #4 y    0.037408    0.014982    0.002648    0.027855   -0.127379   -0.020344
 H #4 z   -0.003718   -0.002648   -0.015152   -0.007808    0.020344    0.040730


           H #3 x      H #3 y      H #3 z      H #4 x      H #4 y      H #4 z

 H #3 x    3.156772
 H #3 y    2.251413    1.059062
 H #3 z   -1.006301    1.311120    4.059380

 H #4 x   -0.031455    0.000058   -0.001792    3.156772
 H #4 y   -0.000058    0.005622   -0.001358   -2.251413    1.059062
 H #4 z    0.001792   -0.001358    0.003310    1.006301    1.311120    4.059380


                Highest order reorthonormalization Hessian
                ------------------------------------------


           Symmetry 1

           O #1 z      C #2 z      C #3 x      C #3 z      H #4 x      H #4 y

 O #1 z   -0.283150
 C #2 z    0.244567   -0.561611
 C #3 x   -0.001368   -0.137711   -1.432341
 C #3 z    0.039129    0.309897    0.194669   -1.151207
 H #4 x    0.001180    0.016931    0.720938   -0.075122   -0.757085
 H #4 y   -0.000609    0.019318   -0.173988   -0.094345    0.153540   -0.607262
 H #4 z   -0.000546    0.007147   -0.055590    0.802182    0.057011    0.075637

           H #4 z

 H #4 z   -0.808782


           Symmetry 2

           O #1 x      C #2 x      C #3 x      C #3 z      H #4 x      H #4 y

 O #1 x   -0.802873
 C #2 x    0.834146   -1.259276
 C #3 x   -0.032570    0.429190   -1.143824
 C #3 z   -0.001368   -0.137711    0.194669   -1.718029
 H #4 x    0.001298   -0.004060    0.747205   -0.055590   -0.744443
 H #4 y    0.000200    0.014527   -0.161066   -0.084895    0.146340   -0.602360
 H #4 z    0.001180    0.016931   -0.075122    0.827347    0.057011    0.075633

           H #4 z

 H #4 z   -0.804744


           Symmetry 3

           O #1 y      C #2 y      C #3 y      H #4 x      H #4 y      H #4 z

 O #1 y   -0.863542
 C #2 y    0.892192   -1.372645
 C #3 y   -0.028387    0.482762   -0.991838
 H #4 x    0.000200    0.014527   -0.161066   -0.729510
 H #4 y   -0.000263   -0.002308    0.537463    0.146340   -0.534891
 H #4 z   -0.000609    0.019318   -0.094345    0.057174    0.075637   -0.776774


           Symmetry 4

           C #3 y      H #4 x      H #4 y      H #4 z

 C #3 y   -1.572121
 H #4 x   -0.173988   -0.701902
 H #4 y    0.553179    0.153540   -0.525883
 H #4 z   -0.084895    0.057174    0.075633   -0.766884


           O #1 x      O #1 y      O #1 z      C #2 x      C #2 y      C #2 z

 O #1 x   -0.802873
 O #1 y    0.000000   -0.863542
 O #1 z    0.000000    0.000000   -0.283150

 C #2 x    0.834146    0.000000    0.000000   -1.259276
 C #2 y    0.000000    0.892192    0.000000    0.000000   -1.372645
 C #2 z    0.000000    0.000000    0.244567    0.000000    0.000000   -0.561611

 C #1 x   -0.016285    0.000000   -0.000684    0.214595    0.000000   -0.068856
 C #1 y    0.000000   -0.014193    0.000000    0.000000    0.241381    0.000000
 C #1 z   -0.000684    0.000000    0.019564   -0.068856    0.000000    0.154948

 C #2 x   -0.016285    0.000000    0.000684    0.214595    0.000000    0.068856
 C #2 y    0.000000   -0.014193    0.000000    0.000000    0.241381    0.000000
 C #2 z    0.000684    0.000000    0.019564    0.068856    0.000000    0.154948

 H #1 x    0.000324    0.000050    0.000295   -0.001015    0.003632    0.004233
 H #1 y    0.000050   -0.000066   -0.000152    0.003632   -0.000577    0.004829
 H #1 z    0.000295   -0.000152   -0.000136    0.004233    0.004829    0.001787

 H #2 x    0.000324   -0.000050   -0.000295   -0.001015   -0.003632   -0.004233
 H #2 y   -0.000050   -0.000066   -0.000152   -0.003632   -0.000577    0.004829
 H #2 z   -0.000295   -0.000152   -0.000136   -0.004233    0.004829    0.001787

 H #3 x    0.000324   -0.000050    0.000295   -0.001015   -0.003632    0.004233
 H #3 y   -0.000050   -0.000066    0.000152   -0.003632   -0.000577   -0.004829
 H #3 z    0.000295    0.000152   -0.000136    0.004233   -0.004829    0.001787

 H #4 x    0.000324    0.000050   -0.000295   -0.001015    0.003632   -0.004233
 H #4 y    0.000050   -0.000066    0.000152    0.003632   -0.000577   -0.004829
 H #4 z   -0.000295    0.000152   -0.000136   -0.004233   -0.004829    0.001787


           C #1 x      C #1 y      C #1 z      C #2 x      C #2 y      C #2 z

 C #1 x   -0.644041
 C #1 y    0.000000   -0.640990
 C #1 z    0.097334    0.000000   -0.717309

 C #2 x    0.072129    0.000000   -0.000000   -0.644041
 C #2 y    0.000000    0.145071    0.000000    0.000000   -0.640990
 C #2 z    0.000000    0.000000    0.141706   -0.097334    0.000000   -0.717309

 H #1 x    0.183518   -0.041882   -0.016339    0.003283    0.001615   -0.002442
 H #1 y   -0.041882    0.136330   -0.022405    0.001615   -0.001965   -0.001181
 H #1 z   -0.016339   -0.022405    0.203691   -0.002442   -0.001181   -0.003146

 H #2 x    0.003283   -0.001615    0.002442    0.183518    0.041882    0.016339
 H #2 y   -0.001615   -0.001965   -0.001181    0.041882    0.136330   -0.022405
 H #2 z    0.002442   -0.001181   -0.003146    0.016339   -0.022405    0.203691

 H #3 x    0.183518    0.041882   -0.016339    0.003283   -0.001615   -0.002442
 H #3 y    0.041882    0.136330    0.022405   -0.001615   -0.001965    0.001181
 H #3 z   -0.016339    0.022405    0.203691   -0.002442    0.001181   -0.003146

 H #4 x    0.003283    0.001615    0.002442    0.183518   -0.041882    0.016339
 H #4 y    0.001615   -0.001965    0.001181   -0.041882    0.136330    0.022405
 H #4 z    0.002442    0.001181   -0.003146    0.016339    0.022405    0.203691


           H #1 x      H #1 y      H #1 z      H #2 x      H #2 y      H #2 z

 H #1 x   -0.183309
 H #1 y    0.037485   -0.141900
 H #1 z    0.014273    0.018909   -0.197324

 H #2 x    0.002516    0.000000    0.000000   -0.183309
 H #2 y   -0.000000   -0.000869    0.000000   -0.037485   -0.141900
 H #2 z   -0.000000    0.000000   -0.000871   -0.014273    0.018909   -0.197324

 H #3 x   -0.004382   -0.000000   -0.000020   -0.000935    0.000900    0.000000
 H #3 y    0.000000    0.009303   -0.000000    0.000900   -0.000257    0.000000
 H #3 z   -0.000020    0.000000   -0.004367   -0.000000    0.000000    0.000366

 H #4 x   -0.000935   -0.000900   -0.000000   -0.004382    0.000000    0.000020
 H #4 y   -0.000900   -0.000257    0.000000   -0.000000    0.009303   -0.000000
 H #4 z    0.000000    0.000000    0.000366    0.000020    0.000000   -0.004367


           H #3 x      H #3 y      H #3 z      H #4 x      H #4 y      H #4 z

 H #3 x   -0.183309
 H #3 y   -0.037485   -0.141900
 H #3 z    0.014273   -0.018909   -0.197324

 H #4 x    0.002516   -0.000000    0.000000   -0.183309
 H #4 y    0.000000   -0.000869   -0.000000    0.037485   -0.141900
 H #4 z   -0.000000   -0.000000   -0.000871   -0.014273   -0.018909   -0.197324


                Electronic contributions to dipole moment
                -----------------------------------------

                               au             Debye

                    z     -3.33506523     -8.47689175

  Conversion factor used: 1 a.u. =   2.54174691 Debye 


   Electronic contributions to static part of dipole moment derivatives
   --------------------------------------------------------------------


                     Total dipole moment derivatives
                     -------------------------------


           Symmetry 1
                              Ez

               O #1 z    -7.30393209
               C #2 z    -6.58538826
               C #3 x    -0.57023155
               C #3 z   -13.15336309
               H #4 x     0.98340844
               H #4 y     1.96629702
               H #4 z    -2.95731657

           Symmetry 2
                              Ex

               O #1 x    -8.35857032
               C #2 x    -6.11422723
               C #3 x   -13.06217595
               C #3 z    -0.03375543
               H #4 x    -2.46502651
               H #4 y     1.98974911
               H #4 z     0.62720026

           Symmetry 3
                              Ey

               O #1 y    -8.47042596
               C #2 y    -5.49383124
               C #3 y   -14.01645150
               H #4 x     0.76501820
               H #4 y    -2.01929131
               H #4 z     0.52583338


                       Ex          Ey          Ez

      O #1    x   -8.358570    0.000000    0.000000
      O #1    y    0.000000   -8.470426    0.000000
      O #1    z    0.000000    0.000000   -7.303932

      C #2    x   -6.114227    0.000000    0.000000
      C #2    y    0.000000   -5.493831    0.000000
      C #2    z    0.000000    0.000000   -6.585388

      C #31   x   -6.531088    0.000000   -0.285116
      C #31   y    0.000000   -7.008226    0.000000
      C #31   z   -0.016878    0.000000   -6.576682

      C #32   x   -6.531088    0.000000    0.285116
      C #32   y    0.000000   -7.008226    0.000000
      C #32   z    0.016878    0.000000   -6.576682

      H #41   x   -0.616257    0.191255    0.245852
      H #41   y    0.497437   -0.504823    0.491574
      H #41   z    0.156800    0.131458   -0.739329

      H #42   x   -0.616257   -0.191255   -0.245852
      H #42   y   -0.497437   -0.504823    0.491574
      H #42   z   -0.156800    0.131458   -0.739329

      H #43   x   -0.616257   -0.191255    0.245852
      H #43   y   -0.497437   -0.504823   -0.491574
      H #43   z    0.156800   -0.131458   -0.739329

      H #44   x   -0.616257    0.191255   -0.245852
      H #44   y    0.497437   -0.504823   -0.491574
      H #44   z   -0.156800   -0.131458   -0.739329

 Evaluation of 1e integral derivatives required    8.07 seconds.
 Evaluation of 2el integral derivatives

                      Two-electron integral gradient
                      ------------------------------

                         O #1 z    18.0927410029
                         C #2 z    -4.3374842610
                         C #3 x    -9.5148702723
                         C #3 z    -8.9717881402
                         H #4 x    -7.4308699963
                         H #4 y   -10.9302622793
                         H #4 z    -4.7834686017


 O #1       0.0000000000            0.0000000000           18.0927410029
 C #2       0.0000000000            0.0000000000           -4.3374842610
 C #3 1    -4.7574351361            0.0000000000           -4.4858940701
 C #3 2     4.7574351361            0.0000000000           -4.4858940701
 H #4 1    -1.8577174991           -2.7325655698           -1.1958671504
 H #4 2     1.8577174991           -2.7325655698           -1.1958671504
 H #4 3    -1.8577174991            2.7325655698           -1.1958671504
 H #4 4     1.8577174991            2.7325655698           -1.1958671504


 Evaluation of 2e integral derivatives required  157.58 seconds.

                            Molecular gradient
                            ------------------

                         O #1 z    -0.0511845365
                         C #2 z     0.0350930415
                         C #3 x     0.0142512632
                         C #3 z     0.0079308374
                         H #4 x     0.0082030406
                         H #4 y     0.0189374034
                         H #4 z     0.0081606576


 O #1       0.0000000000            0.0000000000           -0.0511845365
 C #2       0.0000000000            0.0000000000            0.0350930415
 C #3 1     0.0071256316            0.0000000000            0.0039654187
 C #3 2    -0.0071256316            0.0000000000            0.0039654187
 H #4 1     0.0020507602            0.0047343509            0.0020401644
 H #4 2    -0.0020507602            0.0047343509            0.0020401644
 H #4 3     0.0020507602           -0.0047343509            0.0020401644
 H #4 4    -0.0020507602           -0.0047343509            0.0020401644


  Molecular gradient norm 0.679E-01

                            Molecular hessian
                            -----------------


           Symmetry 1

           O #1 z      C #2 z      C #3 x      C #3 z      H #4 x      H #4 y

 O #1 z    0.026498
 C #2 z    0.143949   -0.458097
 C #3 x   -0.019987    0.015539   -0.545809
 C #3 z   -0.153461    0.333803    0.046458   -0.047950
 H #4 x   -0.044592   -0.058287   -0.258019   -0.007653    0.324801
 H #4 y   -0.072562   -0.083515   -0.183669   -0.097105    0.388754    0.807456
 H #4 z   -0.016986   -0.019655   -0.042010   -0.132392    0.110533    0.253182

           H #4 z

 H #4 z    0.169033


           Symmetry 2

           O #1 x      C #2 x      C #3 x      C #3 z      H #4 x      H #4 y

 O #1 x   -0.125739
 C #2 x    0.005258   -0.129399
 C #3 x    0.131653    0.127542   -0.013109
 C #3 z    0.208085    0.328399   -0.408177   -0.395232
 H #4 x   -0.011173   -0.003401   -0.246086   -0.128307    0.260660
 H #4 y   -0.007579   -0.078075   -0.245305   -0.167114    0.330959    0.684005
 H #4 z   -0.012994   -0.006730   -0.071630   -0.153424    0.091353    0.215141

           H #4 z

 H #4 z    0.149838


           Symmetry 3

           O #1 y      C #2 y      C #3 y      H #4 x      H #4 y      H #4 z

 O #1 y    0.179028
 C #2 y   -0.221185    0.293040
 C #3 y    0.043508   -0.085441    0.559813
 H #4 x    0.000150   -0.002278   -0.160645    0.236827
 H #4 y   -0.001351    0.013586   -0.517880    0.162772    0.505645
 H #4 z    0.000753    0.052273   -0.151218    0.084913    0.098192    0.090330


           Symmetry 4

           C #3 y      H #4 x      H #4 y      H #4 z

 C #3 y    0.477989
 H #4 x   -0.270177    0.139707
 H #4 y   -0.545016    0.102024    0.447569
 H #4 z   -0.088309    0.077029    0.081874    0.069438


           O #1 x      O #1 y      O #1 z      C #2 x      C #2 y      C #2 z

 O #1 x   -0.125739
 O #1 y    0.000000    0.179028
 O #1 z    0.000000    0.000000    0.026498

 C #2 x    0.005258    0.000000    0.000000   -0.129399
 C #2 y    0.000000   -0.221185    0.000000    0.000000    0.293040
 C #2 z    0.000000    0.000000    0.143949    0.000000    0.000000   -0.458097

 C #1 x    0.065827    0.000000   -0.009994    0.063771    0.000000    0.007769
 C #1 y    0.000000    0.021754    0.000000    0.000000   -0.042720    0.000000
 C #1 z    0.104042    0.000000   -0.076730    0.164200    0.000000    0.166902

 C #2 x    0.065827    0.000000    0.009994    0.063771    0.000000   -0.007769
 C #2 y    0.000000    0.021754    0.000000    0.000000   -0.042720    0.000000
 C #2 z   -0.104042    0.000000   -0.076730   -0.164200    0.000000    0.166902

 H #1 x   -0.002793    0.000038   -0.011148   -0.000850   -0.000569   -0.014572
 H #1 y   -0.001895   -0.000338   -0.018140   -0.019519    0.003397   -0.020879
 H #1 z   -0.003248    0.000188   -0.004246   -0.001682    0.013068   -0.004914

 H #2 x   -0.002793   -0.000038    0.011148   -0.000850    0.000569    0.014572
 H #2 y    0.001895   -0.000338   -0.018140    0.019519    0.003397   -0.020879
 H #2 z    0.003248    0.000188   -0.004246    0.001682    0.013068   -0.004914

 H #3 x   -0.002793   -0.000038   -0.011148   -0.000850    0.000569   -0.014572
 H #3 y    0.001895   -0.000338    0.018140    0.019519    0.003397    0.020879
 H #3 z   -0.003248   -0.000188   -0.004246   -0.001682   -0.013068   -0.004914

 H #4 x   -0.002793    0.000038    0.011148   -0.000850   -0.000569    0.014572
 H #4 y   -0.001895   -0.000338    0.018140   -0.019519    0.003397    0.020879
 H #4 z    0.003248   -0.000188   -0.004246    0.001682   -0.013068   -0.004914


           C #1 x      C #1 y      C #1 z      C #2 x      C #2 y      C #2 z

 C #1 x   -0.139729
 C #1 y    0.000000    0.259451
 C #1 z   -0.090430    0.000000   -0.110796

 C #2 x    0.133175    0.000000   -0.113659   -0.139729
 C #2 y    0.000000    0.020456    0.000000    0.000000    0.259451
 C #2 z    0.113659    0.000000    0.086820    0.090430    0.000000   -0.110796

 H #1 x   -0.063013   -0.053853   -0.016995    0.001492    0.013692    0.015082
 H #1 y   -0.053622   -0.132862   -0.033027   -0.007704    0.003392    0.008751
 H #1 z   -0.014205   -0.029941   -0.035727   -0.003702   -0.007864    0.002629

 H #2 x    0.001492   -0.013692   -0.015082   -0.063013    0.053853    0.016995
 H #2 y    0.007704    0.003392    0.008751    0.053622   -0.132862   -0.033027
 H #2 z    0.003702   -0.007864    0.002629    0.014205   -0.029941   -0.035727

 H #3 x   -0.063013    0.053853   -0.016995    0.001492   -0.013692    0.015082
 H #3 y    0.053622   -0.132862    0.033027    0.007704    0.003392   -0.008751
 H #3 z   -0.014205    0.029941   -0.035727   -0.003702    0.007864    0.002629

 H #4 x    0.001492    0.013692   -0.015082   -0.063013   -0.053853    0.016995
 H #4 y   -0.007704    0.003392   -0.008751   -0.053622   -0.132862    0.033027
 H #4 z    0.003702    0.007864    0.002629    0.014205    0.029941   -0.035727


           H #1 x      H #1 y      H #1 z      H #2 x      H #2 y      H #2 z

 H #1 x    0.060125
 H #1 y    0.061532    0.152792
 H #1 z    0.022739    0.040524    0.029915

 H #2 x   -0.010079   -0.007409   -0.001691    0.060125
 H #2 y    0.007409    0.011345    0.003397   -0.061532    0.152792
 H #2 z    0.001691    0.003397    0.002505   -0.022739    0.040524    0.029915

 H #3 x    0.013058    0.028432    0.002497    0.002061   -0.000185    0.000706
 H #3 y   -0.028432   -0.033640   -0.018016   -0.000185   -0.004086   -0.001358
 H #3 z    0.002497    0.018016    0.009944   -0.000706    0.001358   -0.000106

 H #4 x    0.002061    0.000185   -0.000706    0.013058   -0.028432   -0.002497
 H #4 y    0.000185   -0.004086   -0.001358    0.028432   -0.033640   -0.018016
 H #4 z    0.000706    0.001358   -0.000106   -0.002497    0.018016    0.009944


           H #3 x      H #3 y      H #3 z      H #4 x      H #4 y      H #4 z

 H #3 x    0.060125
 H #3 y   -0.061532    0.152792
 H #3 z    0.022739   -0.040524    0.029915

 H #4 x   -0.010079    0.007409   -0.001691    0.060125
 H #4 y   -0.007409    0.011345   -0.003397    0.061532    0.152792
 H #4 z    0.001691   -0.003397    0.002505   -0.022739   -0.040524    0.029915


                           Total dipole moment
                           -------------------

                               au             Debye

                    z      1.31643004      3.34603199

  Conversion factor used: 1 a.u. =   2.54174691 Debye 


                     Total dipole moment derivatives
                     -------------------------------


           Symmetry 1
                              Ez

               O #1 z     0.69606791
               C #2 z    -0.58538826
               C #3 x    -0.57023155
               C #3 z    -1.15336309
               H #4 x     0.98340844
               H #4 y     1.96629702
               H #4 z     1.04268343

           Symmetry 2
                              Ex

               O #1 x    -0.35857032
               C #2 x    -0.11422723
               C #3 x    -1.06217595
               C #3 z    -0.03375543
               H #4 x     1.53497349
               H #4 y     1.98974911
               H #4 z     0.62720026

           Symmetry 3
                              Ey

               O #1 y    -0.47042596
               C #2 y     0.50616876
               C #3 y    -2.01645150
               H #4 x     0.76501820
               H #4 y     1.98070869
               H #4 z     0.52583338


                       Ex          Ey          Ez

      O #1    x   -0.358570    0.000000    0.000000
      O #1    y    0.000000   -0.470426    0.000000
      O #1    z    0.000000    0.000000    0.696068

      C #2    x   -0.114227    0.000000    0.000000
      C #2    y    0.000000    0.506169    0.000000
      C #2    z    0.000000    0.000000   -0.585388

      C #31   x   -0.531088    0.000000   -0.285116
      C #31   y    0.000000   -1.008226    0.000000
      C #31   z   -0.016878    0.000000   -0.576682

      C #32   x   -0.531088    0.000000    0.285116
      C #32   y    0.000000   -1.008226    0.000000
      C #32   z    0.016878    0.000000   -0.576682

      H #41   x    0.383743    0.191255    0.245852
      H #41   y    0.497437    0.495177    0.491574
      H #41   z    0.156800    0.131458    0.260671

      H #42   x    0.383743   -0.191255   -0.245852
      H #42   y   -0.497437    0.495177    0.491574
      H #42   z   -0.156800    0.131458    0.260671

      H #43   x    0.383743   -0.191255    0.245852
      H #43   y   -0.497437    0.495177   -0.491574
      H #43   z    0.156800   -0.131458    0.260671

      H #44   x    0.383743    0.191255   -0.245852
      H #44   y    0.497437    0.495177   -0.491574
      H #44   z   -0.156800   -0.131458    0.260671

 @CHECKOUT-I, Total execution time (CPU/WALL):       165.82/     152.13 seconds.
--executable xvdint finished with status     0 in      152.18 seconds (walltime).
 --invoking executable--
/home/besselman/CFOUR_18/cfour18/bin/xcphf
 @GETMEM-I,  Allocated  183105 MB of main memory.
  relativistic F                     0
 Coupled-perturbed HF (CPHF) equations 
 are solved for RHF hessian and dipole derivatives.
 There are 8 perturbations within irrep 1.
 CPHF converged after  26 iterations.
  Tolerances in treatment of perturbed canonical orbitals:
     Tol1:    0.00001000 Tol2:    1.00000000
  Tolerances in treatment of perturbed canonical orbitals:
     Tol1:    0.00001000 Tol2:    1.00000000
   Perturbed canonical restriction dropped for orbital pair   2[1] ;   3[1]
  (U[ij] element of     0.13369D+01 is above threshold)
   Perturbed canonical restriction dropped for orbital pair   3[1] ;   2[1]
  (U[ij] element of    -0.12439D+01 is above threshold)
  Tolerances in treatment of perturbed canonical orbitals:
     Tol1:    0.00001000 Tol2:    1.00000000
  Tolerances in treatment of perturbed canonical orbitals:
     Tol1:    0.00001000 Tol2:    1.00000000
   Perturbed canonical restriction dropped for orbital pair   2[1] ;   3[1]
  (U[ij] element of    -0.13405D+01 is above threshold)
   Perturbed canonical restriction dropped for orbital pair   3[1] ;   2[1]
  (U[ij] element of     0.12372D+01 is above threshold)
  Tolerances in treatment of perturbed canonical orbitals:
     Tol1:    0.00001000 Tol2:    1.00000000
  Tolerances in treatment of perturbed canonical orbitals:
     Tol1:    0.00001000 Tol2:    1.00000000
   Perturbed canonical restriction dropped for orbital pair   1[2] ;   2[2]
  (U[ij] element of    -0.10085D+01 is above threshold)
   Perturbed canonical restriction dropped for orbital pair   2[2] ;   1[2]
  (U[ij] element of     0.92203D+00 is above threshold)
  Tolerances in treatment of perturbed canonical orbitals:
     Tol1:    0.00001000 Tol2:    1.00000000
  Tolerances in treatment of perturbed canonical orbitals:
     Tol1:    0.00001000 Tol2:    1.00000000
   Perturbed canonical restriction dropped for orbital pair   2[1] ;   3[1]
  (U[ij] element of    -0.52407D+01 is above threshold)
   Perturbed canonical restriction dropped for orbital pair   3[1] ;   2[1]
  (U[ij] element of     0.52407D+01 is above threshold)
   Perturbed canonical restriction dropped for orbital pair   4[1] ;   5[1]
  (U[ij] element of     0.15107D+01 is above threshold)
   Perturbed canonical restriction dropped for orbital pair   5[1] ;   4[1]
  (U[ij] element of    -0.15107D+01 is above threshold)
   Perturbed canonical restriction dropped for orbital pair   1[2] ;   2[2]
  (U[ij] element of     0.61563D+01 is above threshold)
   Perturbed canonical restriction dropped for orbital pair   2[2] ;   1[2]
  (U[ij] element of    -0.61563D+01 is above threshold)
   Perturbed canonical restriction dropped for orbital pair   2[2] ;   3[2]
  (U[ij] element of     0.37070D+01 is above threshold)
   Perturbed canonical restriction dropped for orbital pair   3[2] ;   2[2]
  (U[ij] element of    -0.37070D+01 is above threshold)
 There are 8 perturbations within irrep 2.
 CPHF converged after  23 iterations.
  Tolerances in treatment of perturbed canonical orbitals:
     Tol1:    0.00001000 Tol2:    1.00000000
  Tolerances in treatment of perturbed canonical orbitals:
     Tol1:    0.00001000 Tol2:    1.00000000
  Tolerances in treatment of perturbed canonical orbitals:
     Tol1:    0.00001000 Tol2:    1.00000000
  Tolerances in treatment of perturbed canonical orbitals:
     Tol1:    0.00001000 Tol2:    1.00000000
  Tolerances in treatment of perturbed canonical orbitals:
     Tol1:    0.00001000 Tol2:    1.00000000
  Tolerances in treatment of perturbed canonical orbitals:
     Tol1:    0.00001000 Tol2:    1.00000000
  Tolerances in treatment of perturbed canonical orbitals:
     Tol1:    0.00001000 Tol2:    1.00000000
  Tolerances in treatment of perturbed canonical orbitals:
     Tol1:    0.00001000 Tol2:    1.00000000
   Perturbed canonical restriction dropped for orbital pair   5[1] ;   1[2]
  (U[ij] element of    -0.15331D+01 is above threshold)
   Perturbed canonical restriction dropped for orbital pair   1[2] ;   5[1]
  (U[ij] element of     0.15331D+01 is above threshold)
   Perturbed canonical restriction dropped for orbital pair   2[3] ;   1[4]
  (U[ij] element of     0.14391D+01 is above threshold)
   Perturbed canonical restriction dropped for orbital pair   1[4] ;   2[3]
  (U[ij] element of    -0.14391D+01 is above threshold)
 There are 7 perturbations within irrep 3.
 CPHF converged after  22 iterations.
  Tolerances in treatment of perturbed canonical orbitals:
     Tol1:    0.00001000 Tol2:    1.00000000
   Perturbed canonical restriction dropped for orbital pair   3[1] ;   1[3]
  (U[ij] element of    -0.62706D+01 is above threshold)
   Perturbed canonical restriction dropped for orbital pair   1[3] ;   3[1]
  (U[ij] element of     0.62617D+01 is above threshold)
  Tolerances in treatment of perturbed canonical orbitals:
     Tol1:    0.00001000 Tol2:    1.00000000
   Perturbed canonical restriction dropped for orbital pair   3[1] ;   1[3]
  (U[ij] element of     0.68111D+02 is above threshold)
   Perturbed canonical restriction dropped for orbital pair   1[3] ;   3[1]
  (U[ij] element of    -0.68015D+02 is above threshold)
  Tolerances in treatment of perturbed canonical orbitals:
     Tol1:    0.00001000 Tol2:    1.00000000
   Perturbed canonical restriction dropped for orbital pair   3[1] ;   1[3]
  (U[ij] element of    -0.30958D+03 is above threshold)
   Perturbed canonical restriction dropped for orbital pair   1[3] ;   3[1]
  (U[ij] element of     0.30942D+03 is above threshold)
   Perturbed canonical restriction dropped for orbital pair   1[2] ;   1[4]
  (U[ij] element of    -0.12804D+01 is above threshold)
   Perturbed canonical restriction dropped for orbital pair   1[4] ;   1[2]
  (U[ij] element of     0.11254D+01 is above threshold)
   Perturbed canonical restriction dropped for orbital pair   2[2] ;   1[4]
  (U[ij] element of     0.18503D+01 is above threshold)
   Perturbed canonical restriction dropped for orbital pair   1[4] ;   2[2]
  (U[ij] element of    -0.17469D+01 is above threshold)
  Tolerances in treatment of perturbed canonical orbitals:
     Tol1:    0.00001000 Tol2:    1.00000000
   Perturbed canonical restriction dropped for orbital pair   2[1] ;   1[3]
  (U[ij] element of     0.11444D+01 is above threshold)
   Perturbed canonical restriction dropped for orbital pair   1[3] ;   2[1]
  (U[ij] element of    -0.10181D+01 is above threshold)
   Perturbed canonical restriction dropped for orbital pair   3[1] ;   1[3]
  (U[ij] element of     0.16099D+03 is above threshold)
   Perturbed canonical restriction dropped for orbital pair   1[3] ;   3[1]
  (U[ij] element of    -0.16092D+03 is above threshold)
  Tolerances in treatment of perturbed canonical orbitals:
     Tol1:    0.00001000 Tol2:    1.00000000
   Perturbed canonical restriction dropped for orbital pair   3[1] ;   1[3]
  (U[ij] element of     0.24773D+03 is above threshold)
   Perturbed canonical restriction dropped for orbital pair   1[3] ;   3[1]
  (U[ij] element of    -0.24766D+03 is above threshold)
   Perturbed canonical restriction dropped for orbital pair   1[2] ;   1[4]
  (U[ij] element of     0.14118D+01 is above threshold)
   Perturbed canonical restriction dropped for orbital pair   1[4] ;   1[2]
  (U[ij] element of    -0.12317D+01 is above threshold)
   Perturbed canonical restriction dropped for orbital pair   2[2] ;   1[4]
  (U[ij] element of    -0.12876D+01 is above threshold)
   Perturbed canonical restriction dropped for orbital pair   1[4] ;   2[2]
  (U[ij] element of     0.12463D+01 is above threshold)
  Tolerances in treatment of perturbed canonical orbitals:
     Tol1:    0.00001000 Tol2:    1.00000000
   Perturbed canonical restriction dropped for orbital pair   3[1] ;   1[3]
  (U[ij] element of     0.24770D+02 is above threshold)
   Perturbed canonical restriction dropped for orbital pair   1[3] ;   3[1]
  (U[ij] element of    -0.24793D+02 is above threshold)
  Tolerances in treatment of perturbed canonical orbitals:
     Tol1:    0.00001000 Tol2:    1.00000000
   Perturbed canonical restriction dropped for orbital pair   2[1] ;   1[3]
  (U[ij] element of    -0.41634D+01 is above threshold)
   Perturbed canonical restriction dropped for orbital pair   1[3] ;   2[1]
  (U[ij] element of     0.41634D+01 is above threshold)
   Perturbed canonical restriction dropped for orbital pair   3[1] ;   1[3]
  (U[ij] element of    -0.61358D+03 is above threshold)
   Perturbed canonical restriction dropped for orbital pair   1[3] ;   3[1]
  (U[ij] element of     0.61358D+03 is above threshold)
   Perturbed canonical restriction dropped for orbital pair   1[2] ;   1[4]
  (U[ij] element of    -0.37462D+01 is above threshold)
   Perturbed canonical restriction dropped for orbital pair   1[4] ;   1[2]
  (U[ij] element of     0.37462D+01 is above threshold)
   Perturbed canonical restriction dropped for orbital pair   2[2] ;   1[4]
  (U[ij] element of     0.27625D+01 is above threshold)
   Perturbed canonical restriction dropped for orbital pair   1[4] ;   2[2]
  (U[ij] element of    -0.27625D+01 is above threshold)
 There are 4 perturbations within irrep 4.
 CPHF converged after  21 iterations.
  Tolerances in treatment of perturbed canonical orbitals:
     Tol1:    0.00001000 Tol2:    1.00000000
  Tolerances in treatment of perturbed canonical orbitals:
     Tol1:    0.00001000 Tol2:    1.00000000
  Tolerances in treatment of perturbed canonical orbitals:
     Tol1:    0.00001000 Tol2:    1.00000000
  Tolerances in treatment of perturbed canonical orbitals:
     Tol1:    0.00001000 Tol2:    1.00000000

                       Static dipole polarizability
                       ----------------------------

                         Ex          Ey          Ez

            Ex      34.955791    0.000000    0.000000
            Ey       0.000000   27.223917    0.000000
            Ez       0.000000    0.000000   39.265339


                   Diagonal Born-Oppenheimer Correction
                   ------------------------------------

  The diagonal SCF Born-Oppenheimer correction (DBOC) is:       1881.275119 cm-1
  The diagonal SCF Born-Oppenheimer correction (DBOC) is:      0.0085717201 a.u.
 
 Total SCF energy including DBOC  -190.785889126045     
  Correlated 1st-order contribution to DBOC is:  28.416041 cm-1
 
  There are                     48  special pairs.
 @CHECKOUT-I, Total execution time (CPU/WALL):        34.87/       1.12 seconds.
--executable xcphf finished with status     0 in        1.16 seconds (walltime).
 --invoking executable--
/home/besselman/CFOUR_18/cfour18/bin/xsymcor
 @GETMEM-I,  Allocated  183105 MB of main memory.
  current energy   -190.785889126045     
 @CHECKOUT-I, Total execution time (CPU/WALL):         0.01/       0.01 seconds.
--executable xsymcor finished with status     0 in        0.03 seconds (walltime).
 --invoking executable--
/home/besselman/CFOUR_18/cfour18/bin/xjoda

  @GTFLGS-I, Hessian will be transformed to curvilinear coordinates.
  @GTFLGS-I, Hessian will be transformed to curvilinear coordinates.
   JODA restarting optimization with cycle #  0.
Line Symbol    AtNr   At. Mass
  1  O          8    15.99491
  2  C          6    12.00000
  3  C          6    12.00000
  4  C          6    12.00000
  5  H          1     1.00783
  6  H          1     1.00783
  7  H          1     1.00783
  8  H          1     1.00783
                     1                     4                    18
  R VECTOR before symmetry
  0.000000000000000E+000  0.000000000000000E+000  0.000000000000000E+000
   1.19872441778833       0.000000000000000E+000  0.000000000000000E+000
   1.47106220702661        147.637108268674       0.000000000000000E+000
   1.47106220702661        147.637108268674        180.000000000000     
   1.08193622360201        118.633790303966        74.3774708557202     
   1.08193622360201        118.633790303966       -74.3774708557202     
   1.08193622360201        118.633790303966        74.3774708557202     
   1.08193622360201        118.633790303966       -74.3774708557202     
   Rotational constants (in cm-1): 
          0.1958585670             0.2481029033             0.6778942363
   Rotational constants (in MHz): 
       5871.6929441960          7437.9389627064         20322.7607826386
********************************************************************************
   The full molecular point group is C2v .
   The largest Abelian subgroup of the full molecular point group is C2v .
   The computational point group is C2v .
********************************************************************************
  R VECTOR 
  0.000000000000000E+000  0.000000000000000E+000  0.000000000000000E+000
   1.19872441778833       0.000000000000000E+000  0.000000000000000E+000
   1.47106220702661        147.637108268674       0.000000000000000E+000
   1.47106220702661        147.637108268674        180.000000000000     
   1.08193622360201        118.633790303966        74.3774708557202     
   1.08193622360201        118.633790303966       -74.3774708557202     
   1.08193622360201        118.633790303966        74.3774708557202     
   1.08193622360201        118.633790303966       -74.3774708557202     
  ECPDATA file not present.   Using default ECPDATA. 
  @GTFLGS-I, Hessian will be transformed to curvilinear coordinates.
  There are   4 frozen-core orbitals.
  There are  176 basis functions.
 @CHECKOUT-I, Total execution time (CPU/WALL):         0.13/       0.14 seconds.
--executable xjoda finished with status     0 in        0.25 seconds (walltime).
  in evalen ......................................... 
 --invoking executable--
/home/besselman/CFOUR_18/cfour18/bin/xvmol
 SERIAL VERSION OF MOLECULE STARTED
********************************************************************************
                    INPUT FROM MOL FILE
********************************************************************************
INTGRL        1    0    1    0    0    0    0    0    0                         
         *** CFOUR Program System (Release V0.1) ***                            
cyclopropanone opt singlet CCSD[T]/cc-pCVTZ                                     
    4    2 X  Y       0.10E-08              0    0                              
   9999.00      3.00                                                            
          8.00000000    1    4    1    1    1    1                              
O #1   0.000000000000000  -0.000000000000000  -2.834308009539277                
   10    4                                                                      
   15330.0000000000       5.080000000000000E-004 -1.150000000000000E-004        
  0.000000000000000E+000  0.000000000000000E+000                                
   2299.00000000000       3.929000000000000E-003 -8.950000000000000E-004        
  0.000000000000000E+000  0.000000000000000E+000                                
   522.400000000000       2.024300000000000E-002 -4.636000000000000E-003        
  0.000000000000000E+000  0.000000000000000E+000                                
   147.300000000000       7.918100000000000E-002 -1.872400000000000E-002        
  0.000000000000000E+000  0.000000000000000E+000                                
   47.5500000000000       0.230687000000000      -5.846300000000000E-002        
  0.000000000000000E+000  0.000000000000000E+000                                
   16.7600000000000       0.433118000000000      -0.136463000000000             
  0.000000000000000E+000  0.000000000000000E+000                                
   6.20700000000000       0.350260000000000      -0.175740000000000             
  0.000000000000000E+000  0.000000000000000E+000                                
   1.75200000000000       4.272800000000000E-002  0.160934000000000             
   1.00000000000000       0.000000000000000E+000                                
  0.688200000000000      -8.154000000000000E-003  0.603418000000000             
  0.000000000000000E+000  0.000000000000000E+000                                
  0.238400000000000       2.381000000000000E-003  0.378765000000000             
  0.000000000000000E+000   1.00000000000000                                     
    5    3                                                                      
   34.4600000000000       1.592800000000000E-002  0.000000000000000E+000        
  0.000000000000000E+000                                                        
   7.74900000000000       9.974000000000000E-002  0.000000000000000E+000        
  0.000000000000000E+000                                                        
   2.28000000000000       0.310492000000000       0.000000000000000E+000        
  0.000000000000000E+000                                                        
  0.715600000000000       0.491026000000000        1.00000000000000             
  0.000000000000000E+000                                                        
  0.214000000000000       0.336337000000000       0.000000000000000E+000        
   1.00000000000000                                                             
    2    2                                                                      
   2.31400000000000        1.00000000000000       0.000000000000000E+000        
  0.645000000000000       0.000000000000000E+000   1.00000000000000             
    1    1                                                                      
   1.42800000000000        1.00000000000000                                     
          6.00000000    1    4    1    1    1    1                              
C #2   0.000000000000000  -0.000000000000000  -0.569650594795569                
   10    4                                                                      
   8236.00000000000       5.310000000000000E-004 -1.130000000000000E-004        
  0.000000000000000E+000  0.000000000000000E+000                                
   1235.00000000000       4.108000000000000E-003 -8.780000000000000E-004        
  0.000000000000000E+000  0.000000000000000E+000                                
   280.800000000000       2.108700000000000E-002 -4.540000000000000E-003        
  0.000000000000000E+000  0.000000000000000E+000                                
   79.2700000000000       8.185300000000000E-002 -1.813300000000000E-002        
  0.000000000000000E+000  0.000000000000000E+000                                
   25.5900000000000       0.234817000000000      -5.576000000000000E-002        
  0.000000000000000E+000  0.000000000000000E+000                                
   8.99700000000000       0.434401000000000      -0.126895000000000             
  0.000000000000000E+000  0.000000000000000E+000                                
   3.31900000000000       0.346129000000000      -0.170352000000000             
  0.000000000000000E+000  0.000000000000000E+000                                
  0.905900000000000       3.937800000000000E-002  0.140382000000000             
   1.00000000000000       0.000000000000000E+000                                
  0.364300000000000      -8.983000000000000E-003  0.598684000000000             
  0.000000000000000E+000  0.000000000000000E+000                                
  0.128500000000000       2.385000000000000E-003  0.395389000000000             
  0.000000000000000E+000   1.00000000000000                                     
    5    3                                                                      
   18.7100000000000       1.403100000000000E-002  0.000000000000000E+000        
  0.000000000000000E+000                                                        
   4.13300000000000       8.686600000000000E-002  0.000000000000000E+000        
  0.000000000000000E+000                                                        
   1.20000000000000       0.290216000000000       0.000000000000000E+000        
  0.000000000000000E+000                                                        
  0.382700000000000       0.501008000000000        1.00000000000000             
  0.000000000000000E+000                                                        
  0.120900000000000       0.343406000000000       0.000000000000000E+000        
   1.00000000000000                                                             
    2    2                                                                      
   1.09700000000000        1.00000000000000       0.000000000000000E+000        
  0.318000000000000       0.000000000000000E+000   1.00000000000000             
    1    1                                                                      
  0.761000000000000        1.00000000000000                                     
          6.00000000    1    4    1    1    1    1                              
C #3   1.488027257135408  -0.000000000000000   1.779327719470525                
   10    4                                                                      
   8236.00000000000       5.310000000000000E-004 -1.130000000000000E-004        
  0.000000000000000E+000  0.000000000000000E+000                                
   1235.00000000000       4.108000000000000E-003 -8.780000000000000E-004        
  0.000000000000000E+000  0.000000000000000E+000                                
   280.800000000000       2.108700000000000E-002 -4.540000000000000E-003        
  0.000000000000000E+000  0.000000000000000E+000                                
   79.2700000000000       8.185300000000000E-002 -1.813300000000000E-002        
  0.000000000000000E+000  0.000000000000000E+000                                
   25.5900000000000       0.234817000000000      -5.576000000000000E-002        
  0.000000000000000E+000  0.000000000000000E+000                                
   8.99700000000000       0.434401000000000      -0.126895000000000             
  0.000000000000000E+000  0.000000000000000E+000                                
   3.31900000000000       0.346129000000000      -0.170352000000000             
  0.000000000000000E+000  0.000000000000000E+000                                
  0.905900000000000       3.937800000000000E-002  0.140382000000000             
   1.00000000000000       0.000000000000000E+000                                
  0.364300000000000      -8.983000000000000E-003  0.598684000000000             
  0.000000000000000E+000  0.000000000000000E+000                                
  0.128500000000000       2.385000000000000E-003  0.395389000000000             
  0.000000000000000E+000   1.00000000000000                                     
    5    3                                                                      
   18.7100000000000       1.403100000000000E-002  0.000000000000000E+000        
  0.000000000000000E+000                                                        
   4.13300000000000       8.686600000000000E-002  0.000000000000000E+000        
  0.000000000000000E+000                                                        
   1.20000000000000       0.290216000000000       0.000000000000000E+000        
  0.000000000000000E+000                                                        
  0.382700000000000       0.501008000000000        1.00000000000000             
  0.000000000000000E+000                                                        
  0.120900000000000       0.343406000000000       0.000000000000000E+000        
   1.00000000000000                                                             
    2    2                                                                      
   1.09700000000000        1.00000000000000       0.000000000000000E+000        
  0.318000000000000       0.000000000000000E+000   1.00000000000000             
    1    1                                                                      
  0.761000000000000        1.00000000000000                                     
          1.00000000    1    3    1    1    1                                   
H #4   2.420678382010565   1.728219303497299   2.348239076527845                
    5    3                                                                      
   33.8700000000000       6.068000000000000E-003  0.000000000000000E+000        
  0.000000000000000E+000                                                        
   5.09500000000000       4.530800000000000E-002  0.000000000000000E+000        
  0.000000000000000E+000                                                        
   1.15900000000000       0.202822000000000       0.000000000000000E+000        
  0.000000000000000E+000                                                        
  0.325800000000000       0.503903000000000        1.00000000000000             
  0.000000000000000E+000                                                        
  0.102700000000000       0.383421000000000       0.000000000000000E+000        
   1.00000000000000                                                             
    2    2                                                                      
   1.40700000000000        1.00000000000000       0.000000000000000E+000        
  0.388000000000000       0.000000000000000E+000   1.00000000000000             
    1    1                                                                      
   1.05700000000000        1.00000000000000                                     
FINISH                                                                          
 
********************************************************************************
 ONE- AND TWO-ELECTRON INTEGRALS OVER SYMMETRY-ADAPTED AOS ARE CALCULATED.

  SPHERICAL HARMONICS ARE USED.
  
  INTEGRALS LESS THAN  0.10E-13 ARE NEGLECTED.

  NUCLEAR REPULSION ENERGY :  108.7369439502 A.U.
  @MOLECU-I, ONE ELECTRON INTEGRALS (CPU/WALL):        0.08/       0.08 SECONDS.
  @TWOEL-I,    2675726 INTEGRALS OF SYMMETRY TYPE  I I I I
  @TWOEL-I,   11478298 INTEGRALS OF SYMMETRY TYPE  I J I J
  @TWOEL-I,    6001319 INTEGRALS OF SYMMETRY TYPE  I I J J
  @TWOEL-I,    9658248 INTEGRALS OF SYMMETRY TYPE  I J K L
  @TWOEL-I, TOTAL NUMBER OF 2-E INTEGRALS   29813591.
  @MOLECU-I, TWO ELECTRON INTEGRALS (CPU/WALL):      160.20/       5.13 SECONDS.
 @CHECKOUT-I, Total execution time (CPU/WALL):       160.32/       5.26 seconds.

Running with 32 threads/proc

--executable xvmol finished with status     0 in        7.53 seconds (walltime).
 --invoking executable--
/home/besselman/CFOUR_18/cfour18/bin/xvmol2ja
 @GETMEM-I,  Allocated  183105 MB of main memory.
 @CHECKOUT-I, Total execution time (CPU/WALL):         5.72/       0.48 seconds.
--executable xvmol2ja finished with status     0 in        0.53 seconds (walltime).
 --invoking executable--
/home/besselman/CFOUR_18/cfour18/bin/xvscf
  -------------------------------------------------
  Self-Consistent-Field Program for HF calculations
  -------------------------------------------------
    Integrals from VMOL are used
  There are  176 functions in the AO basis.

  There are 4 irreducible representations.

       Irrep        # of functions
         1                 60
         2                 48
         3                 38
         4                 30


  Parameters for SCF calculation: 
        SCF reference function:  RHF  
  Maximum number of iterations:  150
     Full symmetry point group: C2v 
     Computational point group: C2v 
        Initial density matrix: MOREAD                 
     SCF convergence tolerance: 10**(-10)
  DIIS convergence acceleration:  ON
          Latest start for DIIS:   2
                     DIIS order:  10

 @GETMEM-I,  Allocated      10 MB of main memory.
   Smallest overlap matrix eigenvalues 
     Symmetry    Eigenvalue    
         1      .9246028475D-03              
         2      .1262180119D-02              
         3      .4310859902D-02              
         4      .3987853725D-02              
  @INITGES-I, Occupancies from core Hamiltonian:

          Alpha population by irrep:   9    4    2    0
           Beta population by irrep:   9    4    2    0


  --------------------------------------------------------------------
  Iteration         Total Energy            Largest Density Difference
  --------------------------------------------------------------------
       0           108.736943950232259              0.0000000000D+00
       1          -144.796007250219702              0.1729546725D+02
       2          -152.001807815304232              0.4255685653D+02
       3          -149.839020934397695              0.4204881660D+02
       4          -170.652070522438009              0.4176036504D+01
       5          -178.839857350266811              0.2128245720D+01
       6          -186.598427627696140              0.2328917723D+01
       7          -190.355229269073732              0.2171365435D+01
       8          -190.684966873576457              0.4846079604D+00
       9          -190.765014079701245              0.3536226767D+00
      10          -190.791747080803873              0.1750429971D+00
      11          -190.794114179473638              0.3832571049D-01
      12          -190.794441576209636              0.2301056396D-01
      13          -190.794488007183645              0.1013209516D-01
      14          -190.794493319859384              0.4035049960D-02
      15          -190.794493696230461              0.9446815848D-03
      16          -190.794493711633720              0.1663542441D-03
      17          -190.794493712302994              0.2315401282D-04
      18          -190.794493712330450              0.3219768963D-05
      19          -190.794493712330166              0.8692648105D-06
      20          -190.794493712329427              0.3162924485D-06
      21          -190.794493712328858              0.4597111181D-07
      22          -190.794493712329995              0.8424802411D-08
      23          -190.794493712333065              0.2127422460D-08
      24          -190.794493712330677              0.4700666523D-09
      25          -190.794493712331416              0.1278673833D-09
   final occupation vector 
     8  4  2  1
     8  4  2  1

  SCF has converged.

 Density matrix saved to file den.dat
 total electron number:   30.0000000000000     
     E(SCF)=      -190.794493712331359              0.5434985795D-10


  Final occupancies:

     Alpha population by irrep:   8    4    2    1
      Beta population by irrep:   8    4    2    1


  Eigenvector printing suppressed.


 
  ORBITAL EIGENVALUES (ALPHA)  (1H = 27.2113834 eV)

       MO #        E(hartree)               E(eV)           FULLSYM    COMPSYM
       ----   --------------------   --------------------   -------   ---------
    1     1         -20.5670603423        -559.6581643847      A1        A1 (1)
    2     2         -11.3496333455        -308.8392244129      A1        A1 (1)
    3     3         -11.2559069067        -306.2887983541      A1        A1 (1)
    4    61         -11.2554297655        -306.2758146814      B1        B1 (2)
    5     4          -1.4009253007         -38.1211154733      A1        A1 (1)
    6     5          -1.1522989524         -31.3556485860      A1        A1 (1)
    7    62          -0.8664165651         -23.5763933383      B1        B1 (2)
    8     6          -0.7593371456         -20.6626141987      A1        A1 (1)
    9   109          -0.6772111551         -18.4278523846      B2        B2 (3)
   10     7          -0.6717560127         -18.2794104134      A1        A1 (1)
   11    63          -0.6109958285         -16.6260417457      B1        B1 (2)
   12   147          -0.5524826727         -15.0338178281      A2        A2 (4)
   13   110          -0.5169140824         -14.0659472809      B2        B2 (3)
   14     8          -0.4656196289         -12.6701542419      A1        A1 (1)
   15    64          -0.3889111852         -10.5828113695      B1        B1 (2)
  +++++++++++++++++++++++++++++++++++++++++++++++++++++++++++++++++++++++++++++
   16   111           0.1208129877           3.2874885282      B2        B2 (3)
   17     9           0.1351432107           3.6774337199      A1        A1 (1)
   18    65           0.1673166233           4.5529167866      B1        B1 (2)
   19   112           0.1977054910           5.3798399156      B2        B2 (3)
   20   148           0.2283740269           6.2143732033      A2        A2 (4)
   21    10           0.2585362509           7.0351290464      A1        A1 (1)
   22    66           0.2690692448           7.3217463819      B1        B1 (2)
   23    11           0.3063030840           8.3349306553      A1        A1 (1)
   24    12           0.3519772907           9.5777890058      A1        A1 (1)
   25    67           0.3616082141           9.8398597534      B1        B1 (2)
   26   113           0.4591072633          12.4929437637      B2        B2 (3)
   27    68           0.4637326661          12.6188073717      B1        B1 (2)
   28   114           0.4915982897          13.3770695398      B2        B2 (3)
   29   149           0.5107926235          13.8993739167      A2        A2 (4)
   30    13           0.5567839106          15.1508604622      A1        A1 (1)
   31    69           0.5623393690          15.3020321702      B1        B1 (2)
   32   115           0.5860201437          15.9464188112      B2        B2 (3)
   33    70           0.5909562813          16.0807379426      B1        B1 (2)
   34    14           0.5997361422          16.3196501040      A1        A1 (1)
   35    15           0.6191486015          16.8478899772      A1        A1 (1)
   36    71           0.6541703507          17.8008802207      B1        B1 (2)
   37    16           0.6560818598          17.8528950281      A1        A1 (1)
   38   150           0.6563997852          17.8615462181      A2        A2 (4)
   39    17           0.7562823681          20.5794894778      A1        A1 (1)
   40   116           0.7987329354          21.7346281389      B2        B2 (3)
   41    72           0.8223271458          22.3766592434      B1        B1 (2)
   42    18           0.8826653778          24.0185460094      A1        A1 (1)
   43   151           0.9282393855          25.2586778062      A2        A2 (4)
   44   117           0.9391844304          25.5565076195      B2        B2 (3)
   45    73           1.0480858682          28.5198663946      B1        B1 (2)
   46   152           1.0531586049          28.6579025793      A2        A2 (4)
   47    19           1.0586696529          28.8078658190      A1        A1 (1)
   48    20           1.0846820911          29.5157002488      A1        A1 (1)
   49   118           1.1417199583          31.0677795210      B2        B2 (3)
   50   153           1.1672008315          31.7611493303      A2        A2 (4)
   51    74           1.1706502552          31.8550129220      B1        B1 (2)
   52    75           1.1948398275          32.5132446485      B1        B1 (2)
   53   119           1.2212844230          33.2328386737      B2        B2 (3)
   54    21           1.2284113221          33.4267714579      A1        A1 (1)
   55    22           1.2676606210          34.4947991786      A1        A1 (1)
   56   120           1.3350431042          36.3283697628      B2        B2 (3)
   57    76           1.3492822994          36.7158379633      B1        B1 (2)
   58    23           1.3730406108          37.3623344854      A1        A1 (1)
   59    77           1.4163890661          38.5419059212      B1        B1 (2)
   60   154           1.4801146505          40.2759672309      A2        A2 (4)
   61   121           1.4835494758          40.3694335781      B2        B2 (3)
   62    24           1.4888184723          40.5128102636      A1        A1 (1)
   63   155           1.5299417719          41.6318321340      A2        A2 (4)
   64   122           1.5480786656          42.1253621033      B2        B2 (3)
   65    78           1.5774654434          42.9250169797      B1        B1 (2)
   66    25           1.5991152223          43.5141374138      A1        A1 (1)
   67    79           1.6483218974          44.8531191155      B1        B1 (2)
   68   156           1.7268361007          46.9895992057      A2        A2 (4)
   69    26           1.7338870233          47.1814645640      A1        A1 (1)
   70    80           1.7652236967          48.0341787969      B1        B1 (2)
   71    27           1.9575145689          53.2666794454      A1        A1 (1)
   72   157           2.0501072291          55.7862538225      A2        A2 (4)
   73    28           2.1274130523          57.8898522164      A1        A1 (1)
   74   123           2.3686431024          64.4540555980      B2        B2 (3)
   75    29           2.3687273022          64.4563467897      A1        A1 (1)
   76    81           2.3935064569          65.1306218696      B1        B1 (2)
   77   124           2.4830269757          67.5665990275      B2        B2 (3)
   78    30           2.5181519827          68.5223990615      A1        A1 (1)
   79   125           2.5379698971          69.0616719267      B2        B2 (3)
   80    31           2.5412385150          69.1506155413      A1        A1 (1)
   81    82           2.5462208448          69.2861916289      B1        B1 (2)
   82   126           2.6273565956          71.4940076518      B2        B2 (3)
   83    32           2.7068634907          73.6575002556      A1        A1 (1)
   84   158           2.7174173179          73.9446844943      A2        A2 (4)
   85    83           2.7727294375          75.4498037883      B1        B1 (2)
   86    33           2.8346708289          77.1353147373      A1        A1 (1)
   87    84           2.9041469613          79.0258564133      B1        B1 (2)
   88   159           2.9294223006          79.7136333608      A2        A2 (4)
   89    85           2.9909240978          81.3871823444      B1        B1 (2)
   90   127           3.0025860216          81.7045194253      B2        B2 (3)
   91    34           3.0188737747          82.1477317190      A1        A1 (1)
   92    35           3.0553801490          83.1411206659      A1        A1 (1)
   93   128           3.0610179328          83.2945325630      B2        B2 (3)
   94   160           3.0978809102          84.2976251742      A2        A2 (4)
   95    86           3.1669382075          86.1767697675      B1        B1 (2)
   96   129           3.1698838163          86.2569238600      B2        B2 (3)
   97    36           3.2342368256          88.0080582687      A1        A1 (1)
   98   130           3.2903085854          89.5338484212      B2        B2 (3)
   99   161           3.3057918375          89.9551691317      A2        A2 (4)
  100    87           3.3061085853          89.9637882754      B1        B1 (2)
  101    88           3.3632326770          91.5182138375      B1        B1 (2)
  102    37           3.3757681901          91.8593224912      A1        A1 (1)
  103   162           3.4400189198          93.6076737289      A2        A2 (4)
  104   131           3.4420733714          93.6635781994      B2        B2 (3)
  105    38           3.4562046392          94.0481095456      A1        A1 (1)
  106    89           3.4701314381          94.4270770093      B1        B1 (2)
  107    39           3.5281045583          96.0046058099      A1        A1 (1)
  108   163           3.5288947675          96.0261084961      A2        A2 (4)
  109   132           3.5617076539          96.9189925295      B2        B2 (3)
  110    90           3.5680538953          97.0916825361      B1        B1 (2)
  111   164           3.6075145194          98.1654607074      A2        A2 (4)
  112    91           3.7151849807         101.0953229128      B1        B1 (2)
  113   133           3.7393060777         101.7516913303      B2        B2 (3)
  114   134           3.7982854955         103.3566028816      B2        B2 (3)
  115    40           3.8499674991         104.7629416954      A1        A1 (1)
  116   165           3.8759748674         105.4706381669      A2        A2 (4)
  117    41           3.9204535564         106.6809648252      A1        A1 (1)
  118   135           3.9490879660         107.4601467239      B2        B2 (3)
  119   166           3.9709839078         108.0559655895      A2        A2 (4)
  120    42           3.9951964190         108.7148215150      A1        A1 (1)
  121    43           4.0442380371         110.0493117888      A1        A1 (1)
  122   167           4.0662058023         110.6470850698      A2        A2 (4)
  123    92           4.0793013691         111.0034335587      B1        B1 (2)
  124    93           4.1362160122         112.5521597336      B1        B1 (2)
  125   168           4.1946348042         114.1418158808      A2        A2 (4)
  126   136           4.2011342388         114.3186744860      B2        B2 (3)
  127    44           4.2797820834         116.4587911385      A1        A1 (1)
  128    94           4.2901472092         116.7408405527      B1        B1 (2)
  129    45           4.3589263375         118.6124157828      A1        A1 (1)
  130    95           4.4078881694         119.9447349625      B1        B1 (2)
  131   137           4.4253275641         120.4192850178      B2        B2 (3)
  132    96           4.4272615769         120.4719121803      B1        B1 (2)
  133    46           4.4596974016         121.3545358428      A1        A1 (1)
  134    47           4.4742460751         121.7504253757      A1        A1 (1)
  135    97           4.5011034710         122.4812522718      B1        B1 (2)
  136   138           4.6018786267         125.2234836713      B2        B2 (3)
  137    98           4.6527925433         126.6089217762      B1        B1 (2)
  138   169           4.7163252816         128.3377354775      A2        A2 (4)
  139   170           4.7867940088         130.2552870306      A2        A2 (4)
  140   139           4.7918260312         130.3922153222      B2        B2 (3)
  141    48           4.8659830597         132.4101306551      A1        A1 (1)
  142    99           4.9463273762         134.5964106546      B1        B1 (2)
  143    49           4.9988456076         136.0255043852      A1        A1 (1)
  144   100           5.2346075848         142.4409139384      B1        B1 (2)
  145   140           5.2437707996         142.6902576902      B2        B2 (3)
  146   171           5.3056327163         144.3736060232      A2        A2 (4)
  147    50           5.3340309468         145.1463611609      A1        A1 (1)
  148    51           5.3615777871         145.8959487925      A1        A1 (1)
  149   141           5.3794705732         146.3828362558      B2        B2 (3)
  150   101           5.4123080976         147.2763907237      B1        B1 (2)
  151   172           5.5148383691         150.0663812519      A2        A2 (4)
  152   102           5.5363159304         150.6508154059      B1        B1 (2)
  153    52           5.5661143754         151.4616723162      A1        A1 (1)
  154   142           5.6153144398         152.8004741327      B2        B2 (3)
  155   103           5.6291160270         153.1760344125      B1        B1 (2)
  156    53           5.6755588662         154.4398083161      A1        A1 (1)
  157   143           5.7564838903         156.6418901736      B2        B2 (3)
  158   104           5.7582388653         156.6896454732      B1        B1 (2)
  159   105           5.9055977406         160.6994843254      B1        B1 (2)
  160   173           6.0386514851         164.3200607813      A2        A2 (4)
  161    54           6.1079362087         166.2053939581      A1        A1 (1)
  162   174           6.1775901682         168.1007745557      A2        A2 (4)
  163   144           6.1813759680         168.2037914051      B2        B2 (3)
  164   175           6.3915563790         173.9230911516      A2        A2 (4)
  165    55           6.8612822445         186.7049817713      A1        A1 (1)
  166   176           6.8831170110         187.2991359727      A2        A2 (4)
  167    56           6.8958030996         187.6443419951      A1        A1 (1)
  168   145           7.0814698547         192.6965912515      B2        B2 (3)
  169   106           7.2995305801         198.6303252563      B1        B1 (2)
  170   146           7.3949719865         201.2274179577      B2        B2 (3)
  171   107           7.5063345997         204.2577487219      B1        B1 (2)
  172    57           7.5818561229         206.3127938434      A1        A1 (1)
  173    58           9.2539636773         251.8131535934      A1        A1 (1)
  174    59          13.0336829789         354.6645446534      A1        A1 (1)
  175   108          13.6273094551         370.8179422927      B1        B1 (2)
  176    60          13.8117592327         375.8370759097      A1        A1 (1)


  VSCF finished.

 @CHECKOUT-I, Total execution time (CPU/WALL):       167.90/       7.00 seconds.
--executable xvscf finished with status     0 in        7.03 seconds (walltime).
 --invoking executable--
/home/besselman/CFOUR_18/cfour18/bin/xvtran
 @GETMEM-I,  Allocated  183105 MB of main memory.
  Partial RHF integral transformation
  The following   4 MOs will be dropped:
    1  2  3  9
  There are 172 active molecular orbitals.
 TRANSFORMING (NP|QR) TYPE OF INTEGRALS
 TRANSFORMING (IA|JB) TYPE OF INTEGRALS
 TRANSFORMING (IJ|AB) TYPE OF INTEGRALS
 TRANSFORMING (FRZ ALL|ALL ALL) TYPE OF INTEGRALS
  Transformation of IIII integrals :
  1 pass through the AO integral file was required.
     2675726 AO integrals were read.
     1518269 MO integrals were written to HF2.
  Transformation of IIJJ integrals :
  1 pass through the AO integral file was required.
     6001319 AO integrals were read.
     1548542 MO integrals were written to HF2.
  Transformation of IJIJ integrals :
  1 pass through the AO integral file was required.
    11478298 AO integrals were read.
     4949054 MO integrals were written to HF2.
  Transformation of IJKL integrals :
  1 pass through the AO integral file was required.
     9658248 AO integrals were read.
     3371004 MO integrals were written to HF2.
  Summary of active molecular orbitals: 
------------------------------------------------------------------------
 
  Index      Eigenvalue    Symmetry    Index      Eigenvalue    Symmetry
------------------------------------------------------------------------
     1        -1.4009253        1        87         3.3632327        2
     2        -1.1522990        1        88         3.4701314        2
     3        -0.7593371        1        89         3.5680539        2
     4        -0.6717560        1        90         3.7151850        2
     5        -0.4656196        1        91         4.0793014        2
     6        -0.8664166        2        92         4.1362160        2
     7        -0.6109958        2        93         4.2901472        2
     8        -0.3889112        2        94         4.4078882        2
     9        -0.6772112        3        95         4.4272616        2
    10        -0.5169141        3        96         4.5011035        2
    11        -0.5524827        4        97         4.6527925        2
    12         0.1351432        1        98         4.9463274        2
    13         0.2585363        1        99         5.2346076        2
    14         0.3063031        1       100         5.4123081        2
    15         0.3519773        1       101         5.5363159        2
    16         0.5567839        1       102         5.6291160        2
    17         0.5997361        1       103         5.7582389        2
    18         0.6191486        1       104         5.9055977        2
    19         0.6560819        1       105         7.2995306        2
    20         0.7562824        1       106         7.5063346        2
    21         0.8826654        1       107        13.6273095        2
    22         1.0586697        1       108         0.1208130        3
    23         1.0846821        1       109         0.1977055        3
    24         1.2284113        1       110         0.4591073        3
    25         1.2676606        1       111         0.4915983        3
    26         1.3730406        1       112         0.5860201        3
    27         1.4888185        1       113         0.7987329        3
    28         1.5991152        1       114         0.9391844        3
    29         1.7338870        1       115         1.1417200        3
    30         1.9575146        1       116         1.2212844        3
    31         2.1274131        1       117         1.3350431        3
    32         2.3687273        1       118         1.4835495        3
    33         2.5181520        1       119         1.5480787        3
    34         2.5412385        1       120         2.3686431        3
    35         2.7068635        1       121         2.4830270        3
    36         2.8346708        1       122         2.5379699        3
    37         3.0188738        1       123         2.6273566        3
    38         3.0553801        1       124         3.0025860        3
    39         3.2342368        1       125         3.0610179        3
    40         3.3757682        1       126         3.1698838        3
    41         3.4562046        1       127         3.2903086        3
    42         3.5281046        1       128         3.4420734        3
    43         3.8499675        1       129         3.5617077        3
    44         3.9204536        1       130         3.7393061        3
    45         3.9951964        1       131         3.7982855        3
    46         4.0442380        1       132         3.9490880        3
    47         4.2797821        1       133         4.2011342        3
    48         4.3589263        1       134         4.4253276        3
    49         4.4596974        1       135         4.6018786        3
    50         4.4742461        1       136         4.7918260        3
    51         4.8659831        1       137         5.2437708        3
    52         4.9988456        1       138         5.3794706        3
    53         5.3340309        1       139         5.6153144        3
    54         5.3615778        1       140         5.7564839        3
    55         5.5661144        1       141         6.1813760        3
    56         5.6755589        1       142         7.0814699        3
    57         6.1079362        1       143         7.3949720        3
    58         6.8612822        1       144         0.2283740        4
    59         6.8958031        1       145         0.5107926        4
    60         7.5818561        1       146         0.6563998        4
    61         9.2539637        1       147         0.9282394        4
    62        13.0336830        1       148         1.0531586        4
    63        13.8117592        1       149         1.1672008        4
    64         0.1673166        2       150         1.4801147        4
    65         0.2690692        2       151         1.5299418        4
    66         0.3616082        2       152         1.7268361        4
    67         0.4637327        2       153         2.0501072        4
    68         0.5623394        2       154         2.7174173        4
    69         0.5909563        2       155         2.9294223        4
    70         0.6541704        2       156         3.0978809        4
    71         0.8223271        2       157         3.3057918        4
    72         1.0480859        2       158         3.4400189        4
    73         1.1706503        2       159         3.5288948        4
    74         1.1948398        2       160         3.6075145        4
    75         1.3492823        2       161         3.8759749        4
    76         1.4163891        2       162         3.9709839        4
    77         1.5774654        2       163         4.0662058        4
    78         1.6483219        2       164         4.1946348        4
    79         1.7652237        2       165         4.7163253        4
    80         2.3935065        2       166         4.7867940        4
    81         2.5462208        2       167         5.3056327        4
    82         2.7727294        2       168         5.5148384        4
    83         2.9041470        2       169         6.0386515        4
    84         2.9909241        2       170         6.1775902        4
    85         3.1669382        2       171         6.3915564        4
    86         3.3061086        2       172         6.8831170        4
------------------------------------------------------------------------
 @CHECKOUT-I, Total execution time (CPU/WALL):       136.45/       9.07 seconds.
--executable xvtran finished with status     0 in        9.10 seconds (walltime).
 --invoking executable--
/home/besselman/CFOUR_18/cfour18/bin/xintprc
 @GETMEM-I,  Allocated  183105 MB of main memory.
  Processing integrals for SCF second derivatives.
  @GMOIAA-I, Processing MO integrals for spin case AA.
  @GMOIAA-I, Generation of integral list completed.
                      TYPE                NUMBER
                      ----               --------
                      PPPP                     0
                      PPPH               5797833
                      PPHH                396197
                      PHPH                218305
                      PHHH                 30033
                      HHHH                   635

                     TOTAL               6443003

  @FORMT2-I, Second-order MP correlation energies:
            ------------------------------------------------
            E(SCF)                  =   -190.794493712331 a.u.
            E2(AA)                  =     -0.087866328019 a.u.
            E2(AB)                  =     -0.540816049566 a.u.
            E2(TOT)                 =     -0.716548705605 a.u.
            Total MP2 energy        =   -191.511042417936 a.u.
            ------------------------------------------------
   Largest T2 amplitudes for spin case AB:
       _       _                 _       _                 _       _
   i   j   a   b             i   j   a   b             i   j   a   b
-----------------------------------------------------------------------------
[ 10  10 108 108]-0.05118 [ 10  10 109 108]-0.03428 [ 10  10 108 109]-0.03428
[  5   5  65  65]-0.02701 [ 10  10 109 109]-0.02507 [  9   9 108 108]-0.02033
[ 10  10 113 108]-0.01759 [ 10  10 108 113]-0.01759 [  5   5  68  65] 0.01734
[  5   5  65  68] 0.01734 [ 11  11 146 146]-0.01704 [ 10   8 108  67]-0.01599
[  8  10  67 108]-0.01599 [ 10   4 108  17] 0.01564 [  4  10  17 108] 0.01564
-----------------------------------------------------------------------------
   Norm of T2AB vector (   790623 symmetry allowed elements):  0.3981159967.
-----------------------------------------------------------------------------
 @CHECKOUT-I, Total execution time (CPU/WALL):         9.04/       0.81 seconds.
--executable xintprc finished with status     0 in        0.86 seconds (walltime).
 --invoking executable--
/home/besselman/CFOUR_18/cfour18/bin/xvdint
 @GETMEM-I,  Allocated  183105 MB of main memory.
 One- and two-electron integral derivatives are calculated
 for RHF hessians and dipole derivatives.
 Spherical gaussians are used.
  Integrals for DBOC will be evaluated
 
   First contribution to E(DBOC):      127.13522 cm-1
   Second contribution to E(DBOC):    -1991.79299 cm-1

                     Kinetic energy integral gradient
                     --------------------------------

                         O #1 z     1.4014957929
                         C #2 z    -0.6301654734
                         C #3 x    -0.2417223401
                         C #3 z    -0.2831246797
                         H #4 x    -0.8428586867
                         H #4 y    -1.5222260706
                         H #4 z    -0.4882056399


 O #1       0.0000000000            0.0000000000            1.4014957929
 C #2       0.0000000000            0.0000000000           -0.6301654734
 C #3 1    -0.1208611700            0.0000000000           -0.1415623398
 C #3 2     0.1208611700            0.0000000000           -0.1415623398
 H #4 1    -0.2107146717           -0.3805565176           -0.1220514100
 H #4 2     0.2107146717           -0.3805565176           -0.1220514100
 H #4 3    -0.2107146717            0.3805565176           -0.1220514100
 H #4 4     0.2107146717            0.3805565176           -0.1220514100


                   Nuclear attraction integral gradient
                   ------------------------------------

                         O #1 z   -34.2466783494
                         C #2 z     5.9450868098
                         C #3 x    22.6924976961
                         C #3 z    19.3013132316
                         H #4 x    13.8473166130
                         H #4 y    19.6880050317
                         H #4 z     9.0002783080


 O #1       0.0000000000            0.0000000000          -34.2466783494
 C #2       0.0000000000            0.0000000000            5.9450868098
 C #3 1    11.3462488481            0.0000000000            9.6506566158
 C #3 2   -11.3462488481            0.0000000000            9.6506566158
 H #4 1     3.4618291533            4.9220012579            2.2500695770
 H #4 2    -3.4618291533            4.9220012579            2.2500695770
 H #4 3     3.4618291533           -4.9220012579            2.2500695770
 H #4 4    -3.4618291533           -4.9220012579            2.2500695770


                      Reorthonormalization gradient
                      -----------------------------

                         O #1 z     0.6721353328
                         C #2 z    -0.4157095452
                         C #3 x    -0.0143054305
                         C #3 z    -0.0478916425
                         H #4 x    -0.3466376206
                         H #4 y    -0.6144993579
                         H #4 z    -0.2085341451


 O #1       0.0000000000            0.0000000000            0.6721353328
 C #2       0.0000000000            0.0000000000           -0.4157095452
 C #3 1    -0.0071527152            0.0000000000           -0.0239458213
 C #3 2     0.0071527152            0.0000000000           -0.0239458213
 H #4 1    -0.0866594051           -0.1536248395           -0.0521335363
 H #4 2     0.0866594051           -0.1536248395           -0.0521335363
 H #4 3    -0.0866594051            0.1536248395           -0.0521335363
 H #4 4     0.0866594051            0.1536248395           -0.0521335363


                     Kinetic energy integral Hessian
                     -------------------------------


           Symmetry 1

           O #1 z      C #2 z      C #3 x      C #3 z      H #4 x      H #4 y

 O #1 z    0.950060
 C #2 z   -1.018080    1.117849
 C #3 x    0.004207   -0.583881   -0.801385
 C #3 z    0.068597   -0.114901    0.916390   -1.203348
 H #4 x   -0.000841    0.012359    0.846738   -0.353801   -0.887056
 H #4 y   -0.000049    0.011780   -1.010866   -0.582539    0.993395    0.348272
 H #4 z   -0.000577    0.015132   -0.336717    1.249653    0.342283    0.570808

           H #4 z

 H #4 z   -1.264208


           Symmetry 2

           O #1 x      C #2 x      C #3 x      C #3 z      H #4 x      H #4 y

 O #1 x   -1.323996
 C #2 x    1.343947   -1.809752
 C #3 x   -0.019454    0.461178   -1.318399
 C #3 z    0.004207   -0.583881    0.916390   -2.098944
 H #4 x   -0.000497    0.004626    0.876674   -0.336717   -0.880803
 H #4 y   -0.000185    0.007962   -1.001045   -0.574298    0.993267    0.347544
 H #4 z   -0.000841    0.012359   -0.353801    1.259893    0.342283    0.570816

           H #4 z

 H #4 z   -1.263972


           Symmetry 3

           O #1 y      C #2 y      C #3 y      H #4 x      H #4 y      H #4 z

 O #1 y   -1.489745
 C #2 y    1.504998   -2.245063
 C #3 y   -0.015403    0.735630   -0.283043
 H #4 x   -0.000185    0.007962   -1.001045   -0.878450
 H #4 y    0.000150    0.004435   -0.437185    0.993267    0.432600
 H #4 z   -0.000049    0.011780   -0.582539    0.342488    0.570808   -1.254873


           Symmetry 4

           C #3 y      H #4 x      H #4 y      H #4 z

 C #3 y   -1.179396
 H #4 x   -1.010866   -0.871300
 H #4 y   -0.434923    0.993395    0.432988
 H #4 z   -0.574298    0.342488    0.570816   -1.255451


           O #1 x      O #1 y      O #1 z      C #2 x      C #2 y      C #2 z

 O #1 x   -1.323996
 O #1 y    0.000000   -1.489745
 O #1 z    0.000000    0.000000    0.950060

 C #2 x    1.343947    0.000000    0.000000   -1.809752
 C #2 y    0.000000    1.504998    0.000000    0.000000   -2.245063
 C #2 z    0.000000    0.000000   -1.018080    0.000000    0.000000    1.117849

 C #1 x   -0.009727    0.000000    0.002103    0.230589    0.000000   -0.291940
 C #1 y    0.000000   -0.007701    0.000000    0.000000    0.367815    0.000000
 C #1 z    0.002103    0.000000    0.034298   -0.291940    0.000000   -0.057450

 C #2 x   -0.009727    0.000000   -0.002103    0.230589    0.000000    0.291940
 C #2 y    0.000000   -0.007701    0.000000    0.000000    0.367815    0.000000
 C #2 z   -0.002103    0.000000    0.034298    0.291940    0.000000   -0.057450

 H #1 x   -0.000124   -0.000046   -0.000210    0.001157    0.001991    0.003090
 H #1 y   -0.000046    0.000037   -0.000012    0.001991    0.001109    0.002945
 H #1 z   -0.000210   -0.000012   -0.000144    0.003090    0.002945    0.003783

 H #2 x   -0.000124    0.000046    0.000210    0.001157   -0.001991   -0.003090
 H #2 y    0.000046    0.000037   -0.000012   -0.001991    0.001109    0.002945
 H #2 z    0.000210   -0.000012   -0.000144   -0.003090    0.002945    0.003783

 H #3 x   -0.000124    0.000046   -0.000210    0.001157   -0.001991    0.003090
 H #3 y    0.000046    0.000037    0.000012   -0.001991    0.001109   -0.002945
 H #3 z   -0.000210    0.000012   -0.000144    0.003090   -0.002945    0.003783

 H #4 x   -0.000124   -0.000046    0.000210    0.001157    0.001991   -0.003090
 H #4 y   -0.000046    0.000037    0.000012    0.001991    0.001109   -0.002945
 H #4 z    0.000210    0.000012   -0.000144   -0.003090   -0.002945    0.003783


           C #1 x      C #1 y      C #1 z      C #2 x      C #2 y      C #2 z

 C #1 x   -0.529946
 C #1 y    0.000000   -0.365610
 C #1 z    0.458195    0.000000   -0.825573

 C #2 x   -0.129253    0.000000   -0.000000   -0.529946
 C #2 y    0.000000    0.224088    0.000000    0.000000   -0.365610
 C #2 z    0.000000    0.000000    0.223899   -0.458195    0.000000   -0.825573

 H #1 x    0.215426   -0.251489   -0.086315    0.003742    0.001228   -0.002136
 H #1 y   -0.251489   -0.109013   -0.144605    0.001228   -0.000283   -0.001030
 H #1 z   -0.086315   -0.144605    0.313693   -0.002136   -0.001030   -0.001280

 H #2 x    0.003742   -0.001228    0.002136    0.215426    0.251489    0.086315
 H #2 y   -0.001228   -0.000283   -0.001030    0.251489   -0.109013   -0.144605
 H #2 z    0.002136   -0.001030   -0.001280    0.086315   -0.144605    0.313693

 H #3 x    0.215426    0.251489   -0.086315    0.003742   -0.001228   -0.002136
 H #3 y    0.251489   -0.109013    0.144605   -0.001228   -0.000283    0.001030
 H #3 z   -0.086315    0.144605    0.313693   -0.002136    0.001030   -0.001280

 H #4 x    0.003742    0.001228    0.002136    0.215426   -0.251489    0.086315
 H #4 y    0.001228   -0.000283    0.001030   -0.251489   -0.109013    0.144605
 H #4 z    0.002136    0.001030   -0.001280    0.086315    0.144605    0.313693


           H #1 x      H #1 y      H #1 z      H #2 x      H #2 y      H #2 z

 H #1 x   -0.219851
 H #1 y    0.248333    0.097588
 H #1 z    0.085596    0.142703   -0.314907

 H #2 x    0.000838    0.000000    0.000000   -0.219851
 H #2 y    0.000000    0.000021   -0.000001   -0.248333    0.097588
 H #2 z    0.000000   -0.000001    0.000021   -0.085596    0.142703   -0.314907

 H #3 x   -0.001132    0.000000   -0.000026   -0.000056    0.000016   -0.000000
 H #3 y    0.000000    0.010611    0.000000    0.000016   -0.000070    0.000000
 H #3 z   -0.000026    0.000000   -0.001116    0.000000   -0.000000   -0.000051

 H #4 x   -0.000056   -0.000016    0.000000   -0.001132    0.000000    0.000026
 H #4 y   -0.000016   -0.000070    0.000000    0.000000    0.010611    0.000000
 H #4 z   -0.000000   -0.000000   -0.000051    0.000026    0.000000   -0.001116


           H #3 x      H #3 y      H #3 z      H #4 x      H #4 y      H #4 z

 H #3 x   -0.219851
 H #3 y   -0.248333    0.097588
 H #3 z    0.085596   -0.142703   -0.314907

 H #4 x    0.000838    0.000000    0.000000   -0.219851
 H #4 y    0.000000    0.000021    0.000001    0.248333    0.097588
 H #4 z    0.000000    0.000001    0.000021   -0.085596   -0.142703   -0.314907


                   Nuclear attraction integral Hessian
                   -----------------------------------


           Symmetry 1

           O #1 z      C #2 z      C #3 x      C #3 z      H #4 x      H #4 y

 O #1 z  -13.420206
 C #2 z   10.832824  -10.887436
 C #3 x    1.532742   10.120704   13.200518
 C #3 z    2.080274    0.088141  -13.803922   14.657118
 H #4 x    0.389900    0.367450  -14.071902    3.244583   12.804372
 H #4 y    0.405974    0.124423    6.947351    4.637115   -9.043840    4.708596
 H #4 z    0.507109   -0.033529    2.150476  -16.825533   -4.001932   -5.167513

           H #4 z

 H #4 z   16.351953


           Symmetry 2

           O #1 x      C #2 x      C #3 x      C #3 z      H #4 x      H #4 y

 O #1 x   20.032846
 C #2 x  -19.769872   29.092340
 C #3 x   -0.098231   -9.541970   22.517692
 C #3 z    2.295024    9.839957  -13.978596   32.759696
 H #4 x   -0.164744    0.219501  -12.877492    1.843616   12.822734
 H #4 y    0.155433    0.319243    8.270501    3.773846   -8.745177    4.783411
 H #4 z    0.276529    0.511550    3.198448  -16.342167   -3.986527   -5.157203

           H #4 z

 H #4 z   16.446651


           Symmetry 3

           O #1 y      C #2 y      C #3 y      H #4 x      H #4 y      H #4 z

 O #1 y   23.842434
 C #2 y  -22.565305   37.230874
 C #3 y   -1.131755  -14.526249   19.181877
 H #4 x    0.138728    0.253748    8.575142   12.697060
 H #4 y   -0.145374   -0.139320   -3.523872   -8.967617    3.808566
 H #4 z    0.275931    0.198206    4.835067   -4.034664   -5.309204   16.146990


           Symmetry 4

           C #3 y      H #4 x      H #4 y      H #4 z

 C #3 y   38.421943
 H #4 x    7.252282   12.175559
 H #4 y   -3.522147   -9.267189    3.643795
 H #4 z    4.251884   -4.078716   -5.341231   15.999340


           O #1 x      O #1 y      O #1 z      C #2 x      C #2 y      C #2 z

 O #1 x   20.032846
 O #1 y    0.000000   23.842434
 O #1 z    0.000000    0.000000  -13.420206

 C #2 x  -19.769872    0.000000    0.000000   29.092340
 C #2 y    0.000000  -22.565305    0.000000    0.000000   37.230874
 C #2 z    0.000000    0.000000   10.832824    0.000000    0.000000  -10.887436

 C #1 x   -0.049115    0.000000    0.766371   -4.770985    0.000000    5.060352
 C #1 y    0.000000   -0.565878    0.000000    0.000000   -7.263125    0.000000
 C #1 z    1.147512    0.000000    1.040137    4.919978    0.000000    0.044071

 C #2 x   -0.049115    0.000000   -0.766371   -4.770985    0.000000   -5.060352
 C #2 y    0.000000   -0.565878    0.000000    0.000000   -7.263125    0.000000
 C #2 z   -1.147512    0.000000    1.040137   -4.919978    0.000000    0.044071

 H #1 x   -0.041186    0.034682    0.097475    0.054875    0.063437    0.091862
 H #1 y    0.038858   -0.036343    0.101494    0.079811   -0.034830    0.031106
 H #1 z    0.069132    0.068983    0.126777    0.127888    0.049551   -0.008382

 H #2 x   -0.041186   -0.034682   -0.097475    0.054875   -0.063437   -0.091862
 H #2 y   -0.038858   -0.036343    0.101494   -0.079811   -0.034830    0.031106
 H #2 z   -0.069132    0.068983    0.126777   -0.127888    0.049551   -0.008382

 H #3 x   -0.041186   -0.034682    0.097475    0.054875   -0.063437    0.091862
 H #3 y   -0.038858   -0.036343   -0.101494   -0.079811   -0.034830   -0.031106
 H #3 z    0.069132   -0.068983    0.126777    0.127888   -0.049551   -0.008382

 H #4 x   -0.041186    0.034682   -0.097475    0.054875    0.063437   -0.091862
 H #4 y    0.038858   -0.036343   -0.101494    0.079811   -0.034830   -0.031106
 H #4 z   -0.069132   -0.068983    0.126777   -0.127888   -0.049551   -0.008382


           C #1 x      C #1 y      C #1 z      C #2 x      C #2 y      C #2 z

 C #1 x    8.929553
 C #1 y    0.000000   14.400955
 C #1 z   -6.945630    0.000000   11.854203

 C #2 x    2.329294    0.000000   -0.043669    8.929553
 C #2 y    0.000000   -4.810017    0.000000    0.000000   14.400955
 C #2 z    0.043669    0.000000   -4.525645    6.945630    0.000000   11.854203

 H #1 x   -3.368674    1.978428    0.636025    0.149301    0.165357    0.175121
 H #1 y    1.902232   -0.880752    1.051370    0.165394   -0.000216    0.107909
 H #1 z    0.668615    1.135869   -4.145963    0.130997    0.072898   -0.060421

 H #2 x    0.149301   -0.165357   -0.175121   -3.368674   -1.978428   -0.636025
 H #2 y   -0.165394   -0.000216    0.107909   -1.902232   -0.880752    1.051370
 H #2 z   -0.130997    0.072898   -0.060421   -0.668615    1.135869   -4.145963

 H #3 x   -3.368674   -1.978428    0.636025    0.149301   -0.165357    0.175121
 H #3 y   -1.902232   -0.880752   -1.051370   -0.165394   -0.000216   -0.107909
 H #3 z    0.668615   -1.135869   -4.145963    0.130997   -0.072898   -0.060421

 H #4 x    0.149301    0.165357   -0.175121   -3.368674    1.978428   -0.636025
 H #4 y    0.165394   -0.000216   -0.107909    1.902232   -0.880752   -1.051370
 H #4 z   -0.130997   -0.072898   -0.060421   -0.668615   -1.135869   -4.145963


           H #1 x      H #1 y      H #1 z      H #2 x      H #2 y      H #2 z

 H #1 x    3.156233
 H #1 y   -2.251489    1.059023
 H #1 z   -1.006365   -1.310947    4.059058

 H #2 x   -0.031446   -0.000057   -0.001790    3.156233
 H #2 y    0.000057    0.005622    0.001357    2.251489    1.059023
 H #2 z    0.001790    0.001357    0.003310    1.006365   -1.310947    4.059058

 H #3 x    0.047155    0.027862    0.007808    0.033741   -0.037390   -0.003716
 H #3 y   -0.027862   -0.127478   -0.020357   -0.037390    0.014974    0.002646
 H #3 z    0.007808    0.020357    0.040767    0.003716   -0.002646   -0.015147

 H #4 x    0.033741    0.037390    0.003716    0.047155   -0.027862   -0.007808
 H #4 y    0.037390    0.014974    0.002646    0.027862   -0.127478   -0.020357
 H #4 z   -0.003716   -0.002646   -0.015147   -0.007808    0.020357    0.040767


           H #3 x      H #3 y      H #3 z      H #4 x      H #4 y      H #4 z

 H #3 x    3.156233
 H #3 y    2.251489    1.059023
 H #3 z   -1.006365    1.310947    4.059058

 H #4 x   -0.031446    0.000057   -0.001790    3.156233
 H #4 y   -0.000057    0.005622   -0.001357   -2.251489    1.059023
 H #4 z    0.001790   -0.001357    0.003310    1.006365    1.310947    4.059058


                Highest order reorthonormalization Hessian
                ------------------------------------------


           Symmetry 1

           O #1 z      C #2 z      C #3 x      C #3 z      H #4 x      H #4 y

 O #1 z   -0.284491
 C #2 z    0.245936   -0.561864
 C #3 x   -0.001373   -0.137849   -1.431799
 C #3 z    0.039103    0.308776    0.194804   -1.149918
 H #4 x    0.001178    0.016870    0.720841   -0.075139   -0.756895
 H #4 y   -0.000610    0.019268   -0.173973   -0.094342    0.153598   -0.607299
 H #4 z   -0.000548    0.007153   -0.055582    0.802039    0.057091    0.075684

           H #4 z

 H #4 z   -0.808644


           Symmetry 2

           O #1 x      C #2 x      C #3 x      C #3 z      H #4 x      H #4 y

 O #1 x   -0.804331
 C #2 x    0.835568   -1.259888
 C #3 x   -0.032535    0.428399   -1.142907
 C #3 z   -0.001373   -0.137849    0.194804   -1.716688
 H #4 x    0.001297   -0.004079    0.747043   -0.055582   -0.744262
 H #4 y    0.000200    0.014469   -0.161071   -0.084883    0.146403   -0.602398
 H #4 z    0.001178    0.016870   -0.075139    0.827211    0.057091    0.075680

           H #4 z

 H #4 z   -0.804608


           Symmetry 3

           O #1 y      C #2 y      C #3 y      H #4 x      H #4 y      H #4 z

 O #1 y   -0.865041
 C #2 y    0.893643   -1.373411
 C #3 y   -0.028339    0.482071   -0.991171
 H #4 x    0.000200    0.014469   -0.161071   -0.729283
 H #4 y   -0.000262   -0.002303    0.537439    0.146403   -0.534875
 H #4 z   -0.000610    0.019268   -0.094342    0.057254    0.075684   -0.776604


           Symmetry 4

           C #3 y      H #4 x      H #4 y      H #4 z

 C #3 y   -1.571625
 H #4 x   -0.173973   -0.701696
 H #4 y    0.553160    0.153598   -0.525872
 H #4 z   -0.084883    0.057254    0.075680   -0.766719


           O #1 x      O #1 y      O #1 z      C #2 x      C #2 y      C #2 z

 O #1 x   -0.804331
 O #1 y    0.000000   -0.865041
 O #1 z    0.000000    0.000000   -0.284491

 C #2 x    0.835568    0.000000    0.000000   -1.259888
 C #2 y    0.000000    0.893643    0.000000    0.000000   -1.373411
 C #2 z    0.000000    0.000000    0.245936    0.000000    0.000000   -0.561864

 C #1 x   -0.016267    0.000000   -0.000686    0.214199    0.000000   -0.068925
 C #1 y    0.000000   -0.014170    0.000000    0.000000    0.241035    0.000000
 C #1 z   -0.000686    0.000000    0.019552   -0.068925    0.000000    0.154388

 C #2 x   -0.016267    0.000000    0.000686    0.214199    0.000000    0.068925
 C #2 y    0.000000   -0.014170    0.000000    0.000000    0.241035    0.000000
 C #2 z    0.000686    0.000000    0.019552    0.068925    0.000000    0.154388

 H #1 x    0.000324    0.000050    0.000295   -0.001020    0.003617    0.004217
 H #1 y    0.000050   -0.000066   -0.000152    0.003617   -0.000576    0.004817
 H #1 z    0.000295   -0.000152   -0.000137    0.004217    0.004817    0.001788

 H #2 x    0.000324   -0.000050   -0.000295   -0.001020   -0.003617   -0.004217
 H #2 y   -0.000050   -0.000066   -0.000152   -0.003617   -0.000576    0.004817
 H #2 z   -0.000295   -0.000152   -0.000137   -0.004217    0.004817    0.001788

 H #3 x    0.000324   -0.000050    0.000295   -0.001020   -0.003617    0.004217
 H #3 y   -0.000050   -0.000066    0.000152   -0.003617   -0.000576   -0.004817
 H #3 z    0.000295    0.000152   -0.000137    0.004217   -0.004817    0.001788

 H #4 x    0.000324    0.000050   -0.000295   -0.001020    0.003617   -0.004217
 H #4 y    0.000050   -0.000066    0.000152    0.003617   -0.000576   -0.004817
 H #4 z   -0.000295    0.000152   -0.000137   -0.004217   -0.004817    0.001788


           C #1 x      C #1 y      C #1 z      C #2 x      C #2 y      C #2 z

 C #1 x   -0.643677
 C #1 y    0.000000   -0.640699
 C #1 z    0.097402    0.000000   -0.716652

 C #2 x    0.072223    0.000000    0.000000   -0.643677
 C #2 y    0.000000    0.145113    0.000000    0.000000   -0.640699
 C #2 z   -0.000000    0.000000    0.141692   -0.097402    0.000000   -0.716652

 H #1 x    0.183486   -0.041881   -0.016340    0.003275    0.001613   -0.002445
 H #1 y   -0.041881    0.136325   -0.022403    0.001613   -0.001965   -0.001182
 H #1 z   -0.016340   -0.022403    0.203656   -0.002445   -0.001182   -0.003146

 H #2 x    0.003275   -0.001613    0.002445    0.183486    0.041881    0.016340
 H #2 y   -0.001613   -0.001965   -0.001182    0.041881    0.136325   -0.022403
 H #2 z    0.002445   -0.001182   -0.003146    0.016340   -0.022403    0.203656

 H #3 x    0.183486    0.041881   -0.016340    0.003275   -0.001613   -0.002445
 H #3 y    0.041881    0.136325    0.022403   -0.001613   -0.001965    0.001182
 H #3 z   -0.016340    0.022403    0.203656   -0.002445    0.001182   -0.003146

 H #4 x    0.003275    0.001613    0.002445    0.183486   -0.041881    0.016340
 H #4 y    0.001613   -0.001965    0.001182   -0.041881    0.136325    0.022403
 H #4 z    0.002445    0.001182   -0.003146    0.016340    0.022403    0.203656


           H #1 x      H #1 y      H #1 z      H #2 x      H #2 y      H #2 z

 H #1 x   -0.183258
 H #1 y    0.037500   -0.141903
 H #1 z    0.014293    0.018921   -0.197286

 H #2 x    0.002514   -0.000000    0.000000   -0.183258
 H #2 y    0.000000   -0.000869    0.000000   -0.037500   -0.141903
 H #2 z   -0.000000    0.000000   -0.000870   -0.014293    0.018921   -0.197286

 H #3 x   -0.004386   -0.000000   -0.000020   -0.000935    0.000899    0.000000
 H #3 y    0.000000    0.009309   -0.000000    0.000899   -0.000256    0.000000
 H #3 z   -0.000020    0.000000   -0.004371   -0.000000   -0.000000    0.000366

 H #4 x   -0.000935   -0.000899   -0.000000   -0.004386    0.000000    0.000020
 H #4 y   -0.000899   -0.000256    0.000000   -0.000000    0.009309   -0.000000
 H #4 z    0.000000   -0.000000    0.000366    0.000020    0.000000   -0.004371


           H #3 x      H #3 y      H #3 z      H #4 x      H #4 y      H #4 z

 H #3 x   -0.183258
 H #3 y   -0.037500   -0.141903
 H #3 z    0.014293   -0.018921   -0.197286

 H #4 x    0.002514    0.000000    0.000000   -0.183258
 H #4 y   -0.000000   -0.000869   -0.000000    0.037500   -0.141903
 H #4 z   -0.000000   -0.000000   -0.000870   -0.014293   -0.018921   -0.197286


                Electronic contributions to dipole moment
                -----------------------------------------

                               au             Debye

                    z     -3.33822859     -8.48493220

  Conversion factor used: 1 a.u. =   2.54174691 Debye 


   Electronic contributions to static part of dipole moment derivatives
   --------------------------------------------------------------------


                     Total dipole moment derivatives
                     -------------------------------


           Symmetry 1
                              Ez

               O #1 z    -7.30299348
               C #2 z    -6.58588351
               C #3 x    -0.57126401
               C #3 z   -13.15352707
               H #4 x     0.98373213
               H #4 y     1.96661620
               H #4 z    -2.95759594

           Symmetry 2
                              Ex

               O #1 x    -8.35792243
               C #2 x    -6.11457756
               C #3 x   -13.06241090
               C #3 z    -0.03215130
               H #4 x    -2.46508912
               H #4 y     1.98946113
               H #4 z     0.62671085

           Symmetry 3
                              Ey

               O #1 y    -8.46980252
               C #2 y    -5.49403848
               C #3 y   -14.01676550
               H #4 x     0.76509066
               H #4 y    -2.01939350
               H #4 z     0.52567479


                       Ex          Ey          Ez

      O #1    x   -8.357922    0.000000    0.000000
      O #1    y    0.000000   -8.469803    0.000000
      O #1    z    0.000000    0.000000   -7.302993

      C #2    x   -6.114578    0.000000    0.000000
      C #2    y    0.000000   -5.494038    0.000000
      C #2    z    0.000000    0.000000   -6.585884

      C #31   x   -6.531205    0.000000   -0.285632
      C #31   y    0.000000   -7.008383    0.000000
      C #31   z   -0.016076    0.000000   -6.576764

      C #32   x   -6.531205    0.000000    0.285632
      C #32   y    0.000000   -7.008383    0.000000
      C #32   z    0.016076    0.000000   -6.576764

      H #41   x   -0.616272    0.191273    0.245933
      H #41   y    0.497365   -0.504848    0.491654
      H #41   z    0.156678    0.131419   -0.739399

      H #42   x   -0.616272   -0.191273   -0.245933
      H #42   y   -0.497365   -0.504848    0.491654
      H #42   z   -0.156678    0.131419   -0.739399

      H #43   x   -0.616272   -0.191273    0.245933
      H #43   y   -0.497365   -0.504848   -0.491654
      H #43   z    0.156678   -0.131419   -0.739399

      H #44   x   -0.616272    0.191273   -0.245933
      H #44   y    0.497365   -0.504848   -0.491654
      H #44   z   -0.156678   -0.131419   -0.739399

 Evaluation of 1e integral derivatives required    9.08 seconds.
 Evaluation of 2el integral derivatives

                      Two-electron integral gradient
                      ------------------------------

                         O #1 z    18.0984506088
                         C #2 z    -4.3412622567
                         C #3 x    -9.5038305206
                         C #3 z    -8.9751682506
                         H #4 x    -7.4312410993
                         H #4 y   -10.9287091817
                         H #4 z    -4.7820201015


 O #1       0.0000000000            0.0000000000           18.0984506088
 C #2       0.0000000000            0.0000000000           -4.3412622567
 C #3 1    -4.7519152603            0.0000000000           -4.4875841253
 C #3 2     4.7519152603            0.0000000000           -4.4875841253
 H #4 1    -1.8578102748           -2.7321772954           -1.1955050254
 H #4 2     1.8578102748           -2.7321772954           -1.1955050254
 H #4 3    -1.8578102748            2.7321772954           -1.1955050254
 H #4 4     1.8578102748            2.7321772954           -1.1955050254


 Evaluation of 2e integral derivatives required  158.71 seconds.

                            Molecular gradient
                            ------------------

                         O #1 z    -0.0502245390
                         C #2 z     0.0334143103
                         C #3 x     0.0146112738
                         C #3 z     0.0086591096
                         H #4 x     0.0082013322
                         H #4 y     0.0189324046
                         H #4 z     0.0081511191


 O #1       0.0000000000            0.0000000000           -0.0502245390
 C #2       0.0000000000            0.0000000000            0.0334143103
 C #3 1     0.0073056369            0.0000000000            0.0043295548
 C #3 2    -0.0073056369            0.0000000000            0.0043295548
 H #4 1     0.0020503331            0.0047331012            0.0020377798
 H #4 2    -0.0020503331            0.0047331012            0.0020377798
 H #4 3     0.0020503331           -0.0047331012            0.0020377798
 H #4 4    -0.0020503331           -0.0047331012            0.0020377798


  Molecular gradient norm 0.665E-01

                            Molecular hessian
                            -----------------


           Symmetry 1

           O #1 z      C #2 z      C #3 x      C #3 z      H #4 x      H #4 y

 O #1 z    0.028532
 C #2 z    0.142004   -0.456772
 C #3 x   -0.019678    0.015768   -0.545053
 C #3 z   -0.153600    0.334494    0.046026   -0.048535
 H #4 x   -0.044584   -0.058186   -0.258176   -0.007734    0.324874
 H #4 y   -0.072524   -0.083432   -0.184007   -0.097222    0.388834    0.807510
 H #4 z   -0.016935   -0.019725   -0.042116   -0.132358    0.110504    0.253178

           H #4 z

 H #4 z    0.169018


           Symmetry 2

           O #1 x      C #2 x      C #3 x      C #3 z      H #4 x      H #4 y

 O #1 x   -0.126650
 C #2 x    0.006054   -0.129900
 C #3 x    0.131769    0.127206   -0.012828
 C #3 z    0.208347    0.328580   -0.408437   -0.396904
 H #4 x   -0.011173   -0.003360   -0.246147   -0.128490    0.260680
 H #4 y   -0.007573   -0.077844   -0.245576   -0.167424    0.330993    0.684069
 H #4 z   -0.012998   -0.006695   -0.071638   -0.153425    0.091330    0.215156

           H #4 z

 H #4 z    0.149837


           Symmetry 3

           O #1 y      C #2 y      C #3 y      H #4 x      H #4 y      H #4 z

 O #1 y    0.178754
 C #2 y   -0.220846    0.293064
 C #3 y    0.043440   -0.085779    0.560155
 H #4 x    0.000152   -0.002301   -0.160624    0.236802
 H #4 y   -0.001348    0.013561   -0.517816    0.162773    0.505603
 H #4 z    0.000754    0.052209   -0.151127    0.084881    0.098164    0.090303


           Symmetry 4

           C #3 y      H #4 x      H #4 y      H #4 z

 C #3 y    0.478433
 H #4 x   -0.270174    0.139711
 H #4 y   -0.544933    0.102051    0.447539
 H #4 z   -0.088231    0.077009    0.081851    0.069430


           O #1 x      O #1 y      O #1 z      C #2 x      C #2 y      C #2 z

 O #1 x   -0.126650
 O #1 y    0.000000    0.178754
 O #1 z    0.000000    0.000000    0.028532

 C #2 x    0.006054    0.000000    0.000000   -0.129900
 C #2 y    0.000000   -0.220846    0.000000    0.000000    0.293064
 C #2 z    0.000000    0.000000    0.142004    0.000000    0.000000   -0.456772

 C #1 x    0.065885    0.000000   -0.009839    0.063603    0.000000    0.007884
 C #1 y    0.000000    0.021720    0.000000    0.000000   -0.042890    0.000000
 C #1 z    0.104174    0.000000   -0.076800    0.164290    0.000000    0.167247

 C #2 x    0.065885    0.000000    0.009839    0.063603    0.000000   -0.007884
 C #2 y    0.000000    0.021720    0.000000    0.000000   -0.042890    0.000000
 C #2 z   -0.104174    0.000000   -0.076800   -0.164290    0.000000    0.167247

 H #1 x   -0.002793    0.000038   -0.011146   -0.000840   -0.000575   -0.014546
 H #1 y   -0.001893   -0.000337   -0.018131   -0.019461    0.003390   -0.020858
 H #1 z   -0.003249    0.000188   -0.004234   -0.001674    0.013052   -0.004931

 H #2 x   -0.002793   -0.000038    0.011146   -0.000840    0.000575    0.014546
 H #2 y    0.001893   -0.000337   -0.018131    0.019461    0.003390   -0.020858
 H #2 z    0.003249    0.000188   -0.004234    0.001674    0.013052   -0.004931

 H #3 x   -0.002793   -0.000038   -0.011146   -0.000840    0.000575   -0.014546
 H #3 y    0.001893   -0.000337    0.018131    0.019461    0.003390    0.020858
 H #3 z   -0.003249   -0.000188   -0.004234   -0.001674   -0.013052   -0.004931

 H #4 x   -0.002793    0.000038    0.011146   -0.000840   -0.000575    0.014546
 H #4 y   -0.001893   -0.000337    0.018131   -0.019461    0.003390    0.020858
 H #4 z    0.003249   -0.000188   -0.004234    0.001674   -0.013052   -0.004931


           C #1 x      C #1 y      C #1 z      C #2 x      C #2 y      C #2 z

 C #1 x   -0.139470
 C #1 y    0.000000    0.259647
 C #1 z   -0.090603    0.000000   -0.111360

 C #2 x    0.133056    0.000000   -0.113616   -0.139470
 C #2 y    0.000000    0.020431    0.000000    0.000000    0.259647
 C #2 z    0.113616    0.000000    0.087092    0.090603    0.000000   -0.111360

 H #1 x   -0.063040   -0.053850   -0.017028    0.001504    0.013694    0.015094
 H #1 y   -0.053698   -0.132844   -0.033081   -0.007696    0.003390    0.008775
 H #1 z   -0.014219   -0.029920   -0.035723   -0.003690   -0.007862    0.002633

 H #2 x    0.001504   -0.013694   -0.015094   -0.063040    0.053850    0.017028
 H #2 y    0.007696    0.003390    0.008775    0.053698   -0.132844   -0.033081
 H #2 z    0.003690   -0.007862    0.002633    0.014219   -0.029920   -0.035723

 H #3 x   -0.063040    0.053850   -0.017028    0.001504   -0.013694    0.015094
 H #3 y    0.053698   -0.132844    0.033081    0.007696    0.003390   -0.008775
 H #3 z   -0.014219    0.029920   -0.035723   -0.003690    0.007862    0.002633

 H #4 x    0.001504    0.013694   -0.015094   -0.063040   -0.053850    0.017028
 H #4 y   -0.007696    0.003390   -0.008775   -0.053698   -0.132844    0.033081
 H #4 z    0.003690    0.007862    0.002633    0.014219    0.029920   -0.035723


           H #1 x      H #1 y      H #1 z      H #2 x      H #2 y      H #2 z

 H #1 x    0.060129
 H #1 y    0.061541    0.152795
 H #1 z    0.022733    0.040522    0.029912

 H #2 x   -0.010080   -0.007410   -0.001690    0.060129
 H #2 y    0.007410    0.011344    0.003396   -0.061541    0.152795
 H #2 z    0.001690    0.003396    0.002503   -0.022733    0.040522    0.029912

 H #3 x    0.013065    0.028438    0.002497    0.002056   -0.000180    0.000706
 H #3 y   -0.028438   -0.033652   -0.018020   -0.000180   -0.004086   -0.001357
 H #3 z    0.002497    0.018020    0.009945   -0.000706    0.001357   -0.000106

 H #4 x    0.002056    0.000180   -0.000706    0.013065   -0.028438   -0.002497
 H #4 y    0.000180   -0.004086   -0.001357    0.028438   -0.033652   -0.018020
 H #4 z    0.000706    0.001357   -0.000106   -0.002497    0.018020    0.009945


           H #3 x      H #3 y      H #3 z      H #4 x      H #4 y      H #4 z

 H #3 x    0.060129
 H #3 y   -0.061541    0.152795
 H #3 z    0.022733   -0.040522    0.029912

 H #4 x   -0.010080    0.007410   -0.001690    0.060129
 H #4 y   -0.007410    0.011344   -0.003396    0.061541    0.152795
 H #4 z    0.001690   -0.003396    0.002503   -0.022733   -0.040522    0.029912


                           Total dipole moment
                           -------------------

                               au             Debye

                    z      1.31429271      3.34059943

  Conversion factor used: 1 a.u. =   2.54174691 Debye 


                     Total dipole moment derivatives
                     -------------------------------


           Symmetry 1
                              Ez

               O #1 z     0.69700652
               C #2 z    -0.58588351
               C #3 x    -0.57126401
               C #3 z    -1.15352707
               H #4 x     0.98373213
               H #4 y     1.96661620
               H #4 z     1.04240406

           Symmetry 2
                              Ex

               O #1 x    -0.35792243
               C #2 x    -0.11457756
               C #3 x    -1.06241090
               C #3 z    -0.03215130
               H #4 x     1.53491088
               H #4 y     1.98946113
               H #4 z     0.62671085

           Symmetry 3
                              Ey

               O #1 y    -0.46980252
               C #2 y     0.50596152
               C #3 y    -2.01676550
               H #4 x     0.76509066
               H #4 y     1.98060650
               H #4 z     0.52567479


                       Ex          Ey          Ez

      O #1    x   -0.357922    0.000000    0.000000
      O #1    y    0.000000   -0.469803    0.000000
      O #1    z    0.000000    0.000000    0.697007

      C #2    x   -0.114578    0.000000    0.000000
      C #2    y    0.000000    0.505962    0.000000
      C #2    z    0.000000    0.000000   -0.585884

      C #31   x   -0.531205    0.000000   -0.285632
      C #31   y    0.000000   -1.008383    0.000000
      C #31   z   -0.016076    0.000000   -0.576764

      C #32   x   -0.531205    0.000000    0.285632
      C #32   y    0.000000   -1.008383    0.000000
      C #32   z    0.016076    0.000000   -0.576764

      H #41   x    0.383728    0.191273    0.245933
      H #41   y    0.497365    0.495152    0.491654
      H #41   z    0.156678    0.131419    0.260601

      H #42   x    0.383728   -0.191273   -0.245933
      H #42   y   -0.497365    0.495152    0.491654
      H #42   z   -0.156678    0.131419    0.260601

      H #43   x    0.383728   -0.191273    0.245933
      H #43   y   -0.497365    0.495152   -0.491654
      H #43   z    0.156678   -0.131419    0.260601

      H #44   x    0.383728    0.191273   -0.245933
      H #44   y    0.497365    0.495152   -0.491654
      H #44   z   -0.156678   -0.131419    0.260601

 @CHECKOUT-I, Total execution time (CPU/WALL):       167.98/     152.59 seconds.
--executable xvdint finished with status     0 in      152.63 seconds (walltime).
 --invoking executable--
/home/besselman/CFOUR_18/cfour18/bin/xcphf
 @GETMEM-I,  Allocated  183105 MB of main memory.
  relativistic F                     0
 Coupled-perturbed HF (CPHF) equations 
 are solved for RHF hessian and dipole derivatives.
 There are 8 perturbations within irrep 1.
 CPHF converged after  26 iterations.
  Tolerances in treatment of perturbed canonical orbitals:
     Tol1:    0.00001000 Tol2:    1.00000000
  Tolerances in treatment of perturbed canonical orbitals:
     Tol1:    0.00001000 Tol2:    1.00000000
   Perturbed canonical restriction dropped for orbital pair   2[1] ;   3[1]
  (U[ij] element of     0.13358D+01 is above threshold)
   Perturbed canonical restriction dropped for orbital pair   3[1] ;   2[1]
  (U[ij] element of    -0.12428D+01 is above threshold)
  Tolerances in treatment of perturbed canonical orbitals:
     Tol1:    0.00001000 Tol2:    1.00000000
  Tolerances in treatment of perturbed canonical orbitals:
     Tol1:    0.00001000 Tol2:    1.00000000
   Perturbed canonical restriction dropped for orbital pair   2[1] ;   3[1]
  (U[ij] element of    -0.13392D+01 is above threshold)
   Perturbed canonical restriction dropped for orbital pair   3[1] ;   2[1]
  (U[ij] element of     0.12359D+01 is above threshold)
  Tolerances in treatment of perturbed canonical orbitals:
     Tol1:    0.00001000 Tol2:    1.00000000
  Tolerances in treatment of perturbed canonical orbitals:
     Tol1:    0.00001000 Tol2:    1.00000000
   Perturbed canonical restriction dropped for orbital pair   1[2] ;   2[2]
  (U[ij] element of    -0.10090D+01 is above threshold)
   Perturbed canonical restriction dropped for orbital pair   2[2] ;   1[2]
  (U[ij] element of     0.92272D+00 is above threshold)
  Tolerances in treatment of perturbed canonical orbitals:
     Tol1:    0.00001000 Tol2:    1.00000000
  Tolerances in treatment of perturbed canonical orbitals:
     Tol1:    0.00001000 Tol2:    1.00000000
   Perturbed canonical restriction dropped for orbital pair   2[1] ;   3[1]
  (U[ij] element of    -0.52389D+01 is above threshold)
   Perturbed canonical restriction dropped for orbital pair   3[1] ;   2[1]
  (U[ij] element of     0.52389D+01 is above threshold)
   Perturbed canonical restriction dropped for orbital pair   4[1] ;   5[1]
  (U[ij] element of     0.15013D+01 is above threshold)
   Perturbed canonical restriction dropped for orbital pair   5[1] ;   4[1]
  (U[ij] element of    -0.15013D+01 is above threshold)
   Perturbed canonical restriction dropped for orbital pair   1[2] ;   2[2]
  (U[ij] element of     0.61655D+01 is above threshold)
   Perturbed canonical restriction dropped for orbital pair   2[2] ;   1[2]
  (U[ij] element of    -0.61655D+01 is above threshold)
   Perturbed canonical restriction dropped for orbital pair   2[2] ;   3[2]
  (U[ij] element of     0.37058D+01 is above threshold)
   Perturbed canonical restriction dropped for orbital pair   3[2] ;   2[2]
  (U[ij] element of    -0.37058D+01 is above threshold)
 There are 8 perturbations within irrep 2.
 CPHF converged after  23 iterations.
  Tolerances in treatment of perturbed canonical orbitals:
     Tol1:    0.00001000 Tol2:    1.00000000
  Tolerances in treatment of perturbed canonical orbitals:
     Tol1:    0.00001000 Tol2:    1.00000000
  Tolerances in treatment of perturbed canonical orbitals:
     Tol1:    0.00001000 Tol2:    1.00000000
  Tolerances in treatment of perturbed canonical orbitals:
     Tol1:    0.00001000 Tol2:    1.00000000
  Tolerances in treatment of perturbed canonical orbitals:
     Tol1:    0.00001000 Tol2:    1.00000000
  Tolerances in treatment of perturbed canonical orbitals:
     Tol1:    0.00001000 Tol2:    1.00000000
  Tolerances in treatment of perturbed canonical orbitals:
     Tol1:    0.00001000 Tol2:    1.00000000
  Tolerances in treatment of perturbed canonical orbitals:
     Tol1:    0.00001000 Tol2:    1.00000000
   Perturbed canonical restriction dropped for orbital pair   5[1] ;   1[2]
  (U[ij] element of    -0.15349D+01 is above threshold)
   Perturbed canonical restriction dropped for orbital pair   1[2] ;   5[1]
  (U[ij] element of     0.15349D+01 is above threshold)
   Perturbed canonical restriction dropped for orbital pair   2[3] ;   1[4]
  (U[ij] element of     0.14420D+01 is above threshold)
   Perturbed canonical restriction dropped for orbital pair   1[4] ;   2[3]
  (U[ij] element of    -0.14420D+01 is above threshold)
 There are 7 perturbations within irrep 3.
 CPHF converged after  22 iterations.
  Tolerances in treatment of perturbed canonical orbitals:
     Tol1:    0.00001000 Tol2:    1.00000000
   Perturbed canonical restriction dropped for orbital pair   3[1] ;   1[3]
  (U[ij] element of    -0.62931D+01 is above threshold)
   Perturbed canonical restriction dropped for orbital pair   1[3] ;   3[1]
  (U[ij] element of     0.62843D+01 is above threshold)
  Tolerances in treatment of perturbed canonical orbitals:
     Tol1:    0.00001000 Tol2:    1.00000000
   Perturbed canonical restriction dropped for orbital pair   3[1] ;   1[3]
  (U[ij] element of     0.68067D+02 is above threshold)
   Perturbed canonical restriction dropped for orbital pair   1[3] ;   3[1]
  (U[ij] element of    -0.67971D+02 is above threshold)
  Tolerances in treatment of perturbed canonical orbitals:
     Tol1:    0.00001000 Tol2:    1.00000000
   Perturbed canonical restriction dropped for orbital pair   3[1] ;   1[3]
  (U[ij] element of    -0.30920D+03 is above threshold)
   Perturbed canonical restriction dropped for orbital pair   1[3] ;   3[1]
  (U[ij] element of     0.30904D+03 is above threshold)
   Perturbed canonical restriction dropped for orbital pair   1[2] ;   1[4]
  (U[ij] element of    -0.12828D+01 is above threshold)
   Perturbed canonical restriction dropped for orbital pair   1[4] ;   1[2]
  (U[ij] element of     0.11277D+01 is above threshold)
   Perturbed canonical restriction dropped for orbital pair   2[2] ;   1[4]
  (U[ij] element of     0.18478D+01 is above threshold)
   Perturbed canonical restriction dropped for orbital pair   1[4] ;   2[2]
  (U[ij] element of    -0.17446D+01 is above threshold)
  Tolerances in treatment of perturbed canonical orbitals:
     Tol1:    0.00001000 Tol2:    1.00000000
   Perturbed canonical restriction dropped for orbital pair   2[1] ;   1[3]
  (U[ij] element of     0.11441D+01 is above threshold)
   Perturbed canonical restriction dropped for orbital pair   1[3] ;   2[1]
  (U[ij] element of    -0.10177D+01 is above threshold)
   Perturbed canonical restriction dropped for orbital pair   3[1] ;   1[3]
  (U[ij] element of     0.16081D+03 is above threshold)
   Perturbed canonical restriction dropped for orbital pair   1[3] ;   3[1]
  (U[ij] element of    -0.16074D+03 is above threshold)
  Tolerances in treatment of perturbed canonical orbitals:
     Tol1:    0.00001000 Tol2:    1.00000000
   Perturbed canonical restriction dropped for orbital pair   3[1] ;   1[3]
  (U[ij] element of     0.24743D+03 is above threshold)
   Perturbed canonical restriction dropped for orbital pair   1[3] ;   3[1]
  (U[ij] element of    -0.24736D+03 is above threshold)
   Perturbed canonical restriction dropped for orbital pair   1[2] ;   1[4]
  (U[ij] element of     0.14139D+01 is above threshold)
   Perturbed canonical restriction dropped for orbital pair   1[4] ;   1[2]
  (U[ij] element of    -0.12338D+01 is above threshold)
   Perturbed canonical restriction dropped for orbital pair   2[2] ;   1[4]
  (U[ij] element of    -0.12864D+01 is above threshold)
   Perturbed canonical restriction dropped for orbital pair   1[4] ;   2[2]
  (U[ij] element of     0.12451D+01 is above threshold)
  Tolerances in treatment of perturbed canonical orbitals:
     Tol1:    0.00001000 Tol2:    1.00000000
   Perturbed canonical restriction dropped for orbital pair   3[1] ;   1[3]
  (U[ij] element of     0.24676D+02 is above threshold)
   Perturbed canonical restriction dropped for orbital pair   1[3] ;   3[1]
  (U[ij] element of    -0.24699D+02 is above threshold)
  Tolerances in treatment of perturbed canonical orbitals:
     Tol1:    0.00001000 Tol2:    1.00000000
   Perturbed canonical restriction dropped for orbital pair   2[1] ;   1[3]
  (U[ij] element of    -0.41638D+01 is above threshold)
   Perturbed canonical restriction dropped for orbital pair   1[3] ;   2[1]
  (U[ij] element of     0.41638D+01 is above threshold)
   Perturbed canonical restriction dropped for orbital pair   3[1] ;   1[3]
  (U[ij] element of    -0.61276D+03 is above threshold)
   Perturbed canonical restriction dropped for orbital pair   1[3] ;   3[1]
  (U[ij] element of     0.61276D+03 is above threshold)
   Perturbed canonical restriction dropped for orbital pair   1[2] ;   1[4]
  (U[ij] element of    -0.37516D+01 is above threshold)
   Perturbed canonical restriction dropped for orbital pair   1[4] ;   1[2]
  (U[ij] element of     0.37516D+01 is above threshold)
   Perturbed canonical restriction dropped for orbital pair   2[2] ;   1[4]
  (U[ij] element of     0.27595D+01 is above threshold)
   Perturbed canonical restriction dropped for orbital pair   1[4] ;   2[2]
  (U[ij] element of    -0.27595D+01 is above threshold)
 There are 4 perturbations within irrep 4.
 CPHF converged after  21 iterations.
  Tolerances in treatment of perturbed canonical orbitals:
     Tol1:    0.00001000 Tol2:    1.00000000
  Tolerances in treatment of perturbed canonical orbitals:
     Tol1:    0.00001000 Tol2:    1.00000000
  Tolerances in treatment of perturbed canonical orbitals:
     Tol1:    0.00001000 Tol2:    1.00000000
  Tolerances in treatment of perturbed canonical orbitals:
     Tol1:    0.00001000 Tol2:    1.00000000

                       Static dipole polarizability
                       ----------------------------

                         Ex          Ey          Ez

            Ex      34.957582    0.000000    0.000000
            Ey       0.000000   27.226577    0.000000
            Ez       0.000000    0.000000   39.265784


                   Diagonal Born-Oppenheimer Correction
                   ------------------------------------

  The diagonal SCF Born-Oppenheimer correction (DBOC) is:       1881.300250 cm-1
  The diagonal SCF Born-Oppenheimer correction (DBOC) is:      0.0085718347 a.u.
 
 Total SCF energy including DBOC  -190.785921877679     
  Correlated 1st-order contribution to DBOC is:  28.417129 cm-1
 
  There are                     48  special pairs.
 @CHECKOUT-I, Total execution time (CPU/WALL):        34.56/       1.12 seconds.
--executable xcphf finished with status     0 in        1.16 seconds (walltime).
 --invoking executable--
/home/besselman/CFOUR_18/cfour18/bin/xsymcor
 @GETMEM-I,  Allocated  183105 MB of main memory.
  current energy   -190.785921877679     
 @CHECKOUT-I, Total execution time (CPU/WALL):         0.01/       0.01 seconds.
--executable xsymcor finished with status     0 in        0.04 seconds (walltime).
 --invoking executable--
/home/besselman/CFOUR_18/cfour18/bin/xjoda

  @GTFLGS-I, Hessian will be transformed to curvilinear coordinates.
  @GTFLGS-I, Hessian will be transformed to curvilinear coordinates.
   JODA restarting optimization with cycle #  0.
Line Symbol    AtNr   At. Mass
  1  O          8    15.99491
  2  C          6    12.00000
  3  C          6    12.00000
  4  C          6    12.00000
  5  H          1     1.00783
  6  H          1     1.00783
  7  H          1     1.00783
  8  H          1     1.00783
                     1                     4                    18
  R VECTOR before symmetry
  0.000000000000000E+000  0.000000000000000E+000  0.000000000000000E+000
   1.19872441778833       0.000000000000000E+000  0.000000000000000E+000
   1.47106220702661        147.637108268674       0.000000000000000E+000
   1.47106220702661        147.637108268674        180.000000000000     
   1.08193622360201        118.633790303966        74.3774708557202     
   1.08193622360201        118.633790303966       -74.3774708557202     
   1.08193622360201        118.633790303966        74.3774708557202     
   1.08193622360201        118.633790303966       -74.3774708557202     
   Rotational constants (in cm-1): 
          0.1958577831             0.2481389268             0.6776160651
   Rotational constants (in MHz): 
       5871.6694452552          7439.0189207379         20314.4214191784
********************************************************************************
   The full molecular point group is C2v .
   The largest Abelian subgroup of the full molecular point group is C2v .
   The computational point group is C2v .
********************************************************************************
  R VECTOR 
  0.000000000000000E+000  0.000000000000000E+000  0.000000000000000E+000
   1.19872441778833       0.000000000000000E+000  0.000000000000000E+000
   1.47106220702661        147.637108268674       0.000000000000000E+000
   1.47106220702661        147.637108268674        180.000000000000     
   1.08193622360201        118.633790303966        74.3774708557202     
   1.08193622360201        118.633790303966       -74.3774708557202     
   1.08193622360201        118.633790303966        74.3774708557202     
   1.08193622360201        118.633790303966       -74.3774708557202     
  ECPDATA file not present.   Using default ECPDATA. 
  @GTFLGS-I, Hessian will be transformed to curvilinear coordinates.
  There are   4 frozen-core orbitals.
  There are  176 basis functions.
 @CHECKOUT-I, Total execution time (CPU/WALL):         0.13/       0.14 seconds.
--executable xjoda finished with status     0 in        0.25 seconds (walltime).
  in evalen ......................................... 
 --invoking executable--
/home/besselman/CFOUR_18/cfour18/bin/xvmol
 SERIAL VERSION OF MOLECULE STARTED
********************************************************************************
                    INPUT FROM MOL FILE
********************************************************************************
INTGRL        1    0    1    0    0    0    0    0    0                         
         *** CFOUR Program System (Release V0.1) ***                            
cyclopropanone opt singlet CCSD[T]/cc-pCVTZ                                     
    4    2 X  Y       0.10E-08              0    0                              
   9999.00      3.00                                                            
          8.00000000    1    4    1    1    1    1                              
O #1   0.000000000000000  -0.000000000000000  -2.834308009539277                
   10    4                                                                      
   15330.0000000000       5.080000000000000E-004 -1.150000000000000E-004        
  0.000000000000000E+000  0.000000000000000E+000                                
   2299.00000000000       3.929000000000000E-003 -8.950000000000000E-004        
  0.000000000000000E+000  0.000000000000000E+000                                
   522.400000000000       2.024300000000000E-002 -4.636000000000000E-003        
  0.000000000000000E+000  0.000000000000000E+000                                
   147.300000000000       7.918100000000000E-002 -1.872400000000000E-002        
  0.000000000000000E+000  0.000000000000000E+000                                
   47.5500000000000       0.230687000000000      -5.846300000000000E-002        
  0.000000000000000E+000  0.000000000000000E+000                                
   16.7600000000000       0.433118000000000      -0.136463000000000             
  0.000000000000000E+000  0.000000000000000E+000                                
   6.20700000000000       0.350260000000000      -0.175740000000000             
  0.000000000000000E+000  0.000000000000000E+000                                
   1.75200000000000       4.272800000000000E-002  0.160934000000000             
   1.00000000000000       0.000000000000000E+000                                
  0.688200000000000      -8.154000000000000E-003  0.603418000000000             
  0.000000000000000E+000  0.000000000000000E+000                                
  0.238400000000000       2.381000000000000E-003  0.378765000000000             
  0.000000000000000E+000   1.00000000000000                                     
    5    3                                                                      
   34.4600000000000       1.592800000000000E-002  0.000000000000000E+000        
  0.000000000000000E+000                                                        
   7.74900000000000       9.974000000000000E-002  0.000000000000000E+000        
  0.000000000000000E+000                                                        
   2.28000000000000       0.310492000000000       0.000000000000000E+000        
  0.000000000000000E+000                                                        
  0.715600000000000       0.491026000000000        1.00000000000000             
  0.000000000000000E+000                                                        
  0.214000000000000       0.336337000000000       0.000000000000000E+000        
   1.00000000000000                                                             
    2    2                                                                      
   2.31400000000000        1.00000000000000       0.000000000000000E+000        
  0.645000000000000       0.000000000000000E+000   1.00000000000000             
    1    1                                                                      
   1.42800000000000        1.00000000000000                                     
          6.00000000    1    4    1    1    1    1                              
C #2   0.000000000000000  -0.000000000000000  -0.569046686272772                
   10    4                                                                      
   8236.00000000000       5.310000000000000E-004 -1.130000000000000E-004
[truncated: 19,486,314 more chars]
