# Supplementary material for: Cyclopropanone: Preparation, Rotational Spectroscopy, and Semi-Experimental Equilibrium (r e SE) Structure
Source: J Am Chem Soc. 2026 Mar 30;148(13):14072–85. doi: 10.1021/jacs.5c23052 (PMC13067281; doi:10.1021/jacs.5c23052)
Supplement: Supplementary file 2 [file ja5c23052_si_002.zip › SI_revised/BTE/cyclopropanone_opt_SCF_pVTZ.out]

 --invoking executable--
/home/besselman/CFOUR_18/cfour18/bin/xjoda


   *************************************************************************
         <<<     CCCCCC     CCCCCC   |||     CCCCCC     CCCCCC   >>>
       <<<      CCC        CCC       |||    CCC        CCC         >>>
      <<<      CCC        CCC        |||   CCC        CCC            >>>
    <<<        CCC        CCC        |||   CCC        CCC              >>>
      <<<      CCC        CCC        |||   CCC        CCC            >>>
       <<<      CCC        CCC       |||    CCC        CCC         >>>
         <<<     CCCCCC     CCCCCC   |||     CCCCCC     CCCCCC   >>>
   *************************************************************************

     ****************************************************************
     * CFOUR Coupled-Cluster techniques for Computational Chemistry *
     ****************************************************************
 

   Department of Chemistry                Institut fuer Physikalische Chemie
   University of Texas at Austin          Universitaet Mainz
   Austin, TX  78712, USA                 D-55099 Mainz, Germany
 
                       Version 1.2
 
                     compute-0-17.local                                
                     Sat Mar  4 12:01:02 CST 2023                      
                     integer*8 version is running
 
********************************************************************************
*                          Input from ZMAT file                                *
********************************************************************************
cyclopropanone opt singlet CCSD[T]/cc-pCVTZ                                     
O                                                                               
C 1 R1*                                                                         
C 2 R2* 1 A1*                                                                   
C 2 R2* 1 A1* 3 D180                                                            
H 3 R3* 2 A2* 1 D1*                                                             
H 3 R3* 2 A2* 1 Dn1*                                                            
H 4 R3* 2 A2* 1 D1*                                                             
H 4 R3* 2 A2* 1 Dn1*                                                            
                                                                                
R1   =        1.198724417788331                                                 
R2   =        1.471062207026606                                                 
A1   =      147.637108268674410                                                 
D180 =      180.000000000000000                                                 
R3   =        1.081936223602009                                                 
A2   =      118.633790303965739                                                 
D1   =       74.377470855720247                                                 
Dn1  =      -74.377470855720247                                                 
                                                                                
*CFOUR(CALC=SCF                                                                 
BASIS=PVTZ                                                                      
GEO_METHOD=NR                                                                   
FCGRADNEW=2                                                                     
GEO_CONV=9                                                                      
SCF_CONV=10                                                                     
LINEQ_CONV=8                                                                    
LINEQ_MAXCYC=200                                                                
GEO_MAXSTEP=500                                                                 
MULT=1                                                                          
MEM_UNIT=GB                                                                     
MEM=160)                                                                        
                                                                                
********************************************************************************
    -------------------------------------------------------------------
                    CFOUR Control Parameters 
    -------------------------------------------------------------------
        External           Internal           Value            Units
          Name               Name
    -------------------------------------------------------------------
       ABCDTYPE             IABCDT         STANDARD    [  0]    ***   
       ANHARMONIC           IANHAR         OFF         [  0]    ***   
       ANH_ALGORIT          IANALG         STANDARD    [  0]    ***   
       ANH_DERIVAT          IANDER         SECOND      [  1]    ***   
       ANH_MODE             ANHMOD         VIBRATION   [  0]    ***   
       ANH_POINTS           IANPOI              1               ***   
       ANH_STEPSIZ          ICUBST             50000          x 10-6  
       ANH_SYMMETR          IANHSM         ABELIAN     [  0]    ***   
       AO_LADDERS           IAOLAD         SINGLEPASS  [  1]    ***   
       AV_SCF               IAVSCF         OFF         [  0]    ***   
       BASIS                IBASIS         PVTZ        [ 14]    ***   
       BFIELD               IBFIEL         OFF         [  0]    a.u.  
       BOTHVECTORS          BOTHVC         OFF         [  0]    ***   
       BOX_POTENT           IPIAB          OFF         [  0]    ***   
       BREIT                IBREIT         OFF         [  0]    ***   
       BRUCK_CONV           IBRTOL          10D-  4             ***   
       BRUECKNER            IBRKNR         OFF         [  0]    ***   
       BUFFERSIZE           IBUFFS              4096            ***   
       CACHE_RECS           ICHREC             10               ***   
       CALCLEVEL            ICLLVL         SCF         [  0]    ***   
       CAS_GECCO            ICMRCC         OFF         [  0]    ***   
       CAS_GUESS            ICGUES         CANONICAL   [  0]    ***   
       CAS_INPUT            ICSINP         ORBITALS    [  0]    ***   
       CAS_ITMAX            ICITMX          10D- 50           cycles  
       CAS_JACDAV           ICJDAV         OFF         [  0]    ***   
       CAS_MICMAX           ICMIMN          10D- 10             ***   
       CAS_MICMIN           ICMIMX          10D-  2             ***   
       CAS_MICRO            ICSALG         ILU/JACOBI  [  0]    ***   
       CAS_MITMAX           ICMIMX          10D-100           cycles  
       CAS_MMAX             ICMMAX          10D- 50             ***   
       CAS_PRINT            ICPRT           10D-  0             ***   
       CCORBOPT             ICCORB         OFF         [  0]  x 0.01  
       CC_CONV              ICCCNV          10D-  7             ***   
       CC_EXPORDER          ICCEOR              0               ***   
       CC_EXTRAPOL          ICCEXT         DIIS        [  1]    ***   
       CC_GUESS             ICCGES         MP2         [  0]    ***   
       CC_MAXCYC            ICCCYC              0              cycles 
       CC_PROGRAM           ICCPRO         VCC         [  0]    ***   
       CHARGE               ICHRGE              0               ***   
       CHOLESKY             ICHOLE         OFF         [  0]    ***   
       CIS_CONV             ICISTL              5               ***   
       COMM_SIZE            IPSIZE            ***               ***   
       CONSTANT             ICONST         OLD         [  1]    ***   
       CONTINUUM            ICONTU         NONE        [  0]    ***   
       CONTRACTION          ICNTYP         GENERAL     [  1]    ***   
       COORDINATES          ICOORD         INTERNAL    [  0]    ***   
       CPHF_CONVER          ICPHFT          10D- 16             ***   
       CPHF_MAXCYC          ICPHFC             64              cycles 
       CUBIC                ICUBIC         OFF         [  0]    ***   
       CURVILINEAR          ICURVY         OFF         [  0]    ***   
       CV_ELEMENT           ICVELM              0               ***   
       CV_ORBITALS          ICVORB      NONE         
       CV_SEPARATE          ICVSEP         OFF         [  0]    ***   
       DBOC                 IDBOC          OFF         [  0]    ***   
       DCT                  IDCT           OFF         [  0]    ***   
       DERIV_LEV            IDRLVL         FIRST       [  1]    ***   
       DEVMEM_SIZE          IDVMEM         *********           MByte  
       DIAG_MRCC            IEOMST          10D-  0             ***   
       DIFF_TYPE            IDIFTY         RELAXED     [  0]    ***   
       DIRECT               IDIRCT         OFF         [  0]    ***   
       DROPMO               IDRPMO      NONE         
       ECP                  IECP           OFF         [  0]    ***   
       EIGENVECTOR          IVEC                1               ***   
       EL_ANHARM            IELANH         OFF         [  0]    ***   
       EOMFOLLOW            IEOMSR         ENERGY      [  0]    ***   
       EOMIP                IEOMIP         OFF         [  0]    ***   
       EOMLEVEL             HBARFM         SAME        [  0]    ***   
       EOM_MRCC             IMRCCE         NEW         [  1]    ***   
       EOM_NONIT            EOMNON         OFF         [  0]    ***   
       EOM_NSING            IEOMSI          10D-  0             ***   
       EOM_NSTATES          IMRCCD         DAVIDSON    [  0]    ***   
       EOM_NTRIP            IEOMTR          10D-  0             ***   
       EOM_ORDER            IEXORD         ENERGY      [  0]    ***   
       EOM_PROPSTA          IEOMST              0               ***   
       ESTATE_CONV          IEXTOL          10D-  5             ***   
       ESTATE_DIAG          IEXDIG         ITERATIVE   [  0]    ***   
       ESTATE_LOCK          IESLOC         ON          [  1]    ***   
       ESTATE_MAXC          IEXMXC             40               ***   
       ESTATE_PROP          IEXPRP         OFF         [  0]    ***   
       EVAL_HESS            IRECAL              0            # of cyc.
       EXCITATION           IEXCIT              0               ***   
       EXCITE               IEXCIT         NONE        [  0]    ***   
       EXTERN_POT           IEXPOT         OFF         [  0]    ***   
       FCGRADNEW            IFCGNW         OFF         [  0]    ***   
       FC_FIELD             IFINFC              0             x 10-6  
       FD_CALTYPE           IFDCAL         GRADONLY    [  0]    ***   
       FD_PROJECT           IFDPRJ         OFF         [  1]    ***   
       FD_STEPSIZE          IDISFD              0            10-4 bohr
       FD_USEGROUP          IFDGRP         FULL        [  0]    ***   
       FILE_RECSIZ          IFLREC              4096           words  
       FINITE_PERT          IFIPER              0             x 10-6  
       FIXGEOM              IFIXGM         OFF         [  0]    ***   
       FOCK                 IFOCK          AO          [  1]    ***   
       FREQ_ALGORI          IVIALG         STANDARD    [  0]    ***   
       FROZEN_CORE          IFROCO         OFF         [  0]    ***   
       FROZEN_VIRT          IFROVI         OFF         [  0]    ***   
       GAMMA_ABCD           IGABCD         STORE       [  0]    ***   
       GAMMA_ABCI           IGABCI         STORE       [  0]    ***   
       GENBAS_1             IGNBS1              0               ***   
       GENBAS_2             IGNBS2              0               ***   
       GENBAS_3             IGNBS3              0               ***   
       GENBAS_4             IGNBS4              0               ***   
       GEO_CONV             ICONTL              9              H/bohr 
       GEO_MAXCYC           IOPTCY             50               ***   
       GEO_MAXSTEP          IMXSTP            500            millibohr
       GEO_METHOD           INR            NR          [  0]    ***   
       GIAO                 IGIAO          OFF         [  1]    ***   
       GIMIC                IGIMIC         OFF         [  0]    ***   
       GRID                 IGRID          OFF         [  0]    ***   
       GRID_ALGO            IGALGO         SERIAL      [  0]    ***   
       GUESS                IGUESS         MOREAD      [  0]    ***   
       HBAR                 IHBAR          OFF         [  0]    ***   
       HESS_TYPE            IHESTP         SCF         [  0]    ***   
       HF2_FILE             IHF2Fl         USE         [  1]    ***   
       HFSTABILITY          ISTABL         OFF         [  0]    ***   
       INCORE               INCORE         OFF         [  0]    ***   
       INPUT_MRCC           IMRCC          ON          [  1]    ***   
       INTEGRALS            INTTYP         VMOL        [  1]    ***   
       JODA_PRINT           IJPRNT              0               ***   
       KEYWORD_OUT          IDMPKW         NO          [  0]    ***   
       LINDEP_TOL           ILINDP              8               ***   
       LINEQ_CONV           IZTACN          10D-  8           cycles  
       LINEQ_EXPOR          ILMAXD              5               ***   
       LINEQ_MAXCY          ILMAXC            200               ***   
       LINEQ_TYPE           ILTYPE         DIIS        [  1]    ***   
       LOCK_ORBOCC          ILOCOC         OFF         [  0]    ***   
       MEMORY_SIZE          IMEMSZ         *********           words  
       MEM_UNIT             IMEMU          GB          [  3]    ***   
       MRCC                 IMRCCC         OFF         [  0]    ***   
       MULTIPLICTY          IMULTP              1               ***   
       NACOUPLING           IVCOUP         OFF         [  0]    ***   
       NEGEVAL              IDIE           ABORT       [  0]    ***   
       NEWNORM              INEWNO         OFF         [  0]    ***   
       NON-HF               INONHF         OFF         [  0]    ***   
       NTOP_TAMP            ITOPT2             15               ***   
       NUC_MODEL            INUCMO         POINT       [  0]    ***   
       OCCUPATION           IOCCU   ESTIMATED BY SCF 
       OPEN-SHELL           IOPEN          SPIN-ORBITAL[  0]    ***   
       OPTVIB               IOPTVB         OFF         [  0]    ***   
       ORBITALS             IORBTP         STANDARD    [  0]    ***   
       PARALLEL             IPARAL         ON          [  1]    ***   
       PARA_INT             IPINTS         ON          [  1]    ***   
       PARA_PRINT           IPPRIN              0               ***   
       PERT_ORB             IPTORB         STANDARD    [  0]    ***   
       POINTS               IGRDFD              0               ***   
       PRINT                IPRNT               0               ***   
       PROPS                IPROPS         OFF         [  0]    ***   
       PROP_INTEGR          IINTYP         INTERNAL    [  0]    ***   
       PSI                  IPSI           OFF         [  0]    ***   
       QC_ALG               IQCALG         FLM         [  0]    ***   
       QC_LINALG            IQCLIN         TRIDIAG     [  2]    ***   
       QC_MAXCYC            IQCMAX            100             cycles  
       QC_MAXSCFCY          IQCMSC             20             cycles  
       QC_RTRUST            IQCRTR          10D-  0           x 10-3  
       QC_SKIPSCF           IQCSKI         OFF         [  0]    ***   
       QC_START             IQCSTA          10D-  3             ***   
       QRHFGUESS            IQGUES         OFF         [  0]    ***   
       QUARTIC              IQUART         OFF         [  0]    ***   
       RAMAN_INT            IRAMIN         OFF         [  0]    ***   
       RAMAN_ORB            IRAMRE         UNRELAXED   [  0]    ***   
       RDO                  IRDOFM         OFF         [  0]    ***   
       REDUCE_REPR          REDREP         Ir          [  0]    ***   
       REFERENCE            IREFNC         RHF         [  0]    ***   
       RELATIVIST           IRELAT         OFF         [  0]    ***   
       RELAX_DENS           IRDENS         OFF         [  0]    ***   
       RESET_FLAGS          IRESET         OFF         [  0]    ***   
       RESTART_CC           ICCRES         OFF         [  0]    ***   
       ROT_EVEC             ROTVEC              0               ***   
       SAVE_INTS            ISVINT         OFF         [  0]    ***   
       SCALE_ON             ISTCRT              0               ***   
       SCF_CONV             ISCFCV          10D- 10             ***   
       SCF_DAMPING          IDAMP               0             x 10-3  
       SCF_EXPORDE          IRPPOR             10               ***   
       SCF_EXPSTAR          IRPPLS              2               ***   
       SCF_EXTRAPO          IRPP           ON          [  1]    ***   
       SCF_MAXCYC           ISCFCY            150              cycles 
       SCF_NOSTOP           ISCFST         OFF         [  0]    ***   
       SCF_ORBITAL          ISCFOR         REAL        [  0]    ***   
       SCF_PRINT            ISCFPR              0               ***   
       SCF_PROG             ISCFPR         SCF         [  0]    ***   
       SD_FIELD             IFINSD              0             x 10-6  
       SOPERT               IPERSO         OFF         [  0]    ***   
       SPHERICAL            IDFGHI         ON          [  1]    ***   
       SPINORBIT            ISOCAL         OFF         [  0]    ***   
       SPINROTATIO          ISRCON         OFF         [  0]    ***   
       SPIN_FLIP            ISPFLP         OFF         [  0]    ***   
       SPIN_ORBIT           ISPORB         OFF         [  0]    ***   
       SPIN_SCAL            ISCSMP         OFF         [  0]    ***   
       STEEPSCALE           ISTPSC              1000          x 10-3  
       SUBGROUP             ISUBGP         DEFAULT     [  0]    ***   
       SUBGRPAXIS           ISBXYZ         X           [  0]    ***   
       SYMMETRY             ISYM           ON          [  0]    ***   
       SYM_CHECK            ISYMCK         OVERRIDE    [  1]    ***   
       T3_EXTRAPOL          IT3EXT         OFF         [  0]    ***   
       T4_EXTRAPOL          IT4EXP         OFF         [  0]    ***   
       TAMP_SUM             IEVERY              0               ***   
       TESTSUITE            ITESTS         OFF         [  0]    ***   
       THERMOCH             ITHERM         OFF         [  0]    ***   
       TOL_CHOLESK          ITOLCH          10D-  4             ***   
       TRANGRAD             IRESRM         OFF         [  0]    ***   
       TRANS_INV            ITRAIN         USE         [  0]    ***   
       TREAT_PERT           ITREAT         SIMULTANEOUS[  0]    ***   
       TRIP_ALGORI          ITRALG         NORMAL      [  0]    ***   
       UIJ_THRESHO          IUIJTH              1               ***   
       UNITS                IUNITS         ANGSTROM    [  0]    ***   
       UNOS                 IUNOS          OFF         [  0]    ***   
       UPDATE_HESS          IHUPDT         ON          [  1]    ***   
       VIBPHASE             ISETPH         STANDARD    [  0]    ***   
       VIBRATION            IVIB           NO          [  0]    ***   
       VIB_ALGORIT          IGEALG         STANDARD    [  0]    ***   
       VNATORB              IVNORB         OFF         [  0]    ***   
       VTRAN                IVTRAN         FULL/PARTIAL[  0]    ***   
       X2CKEY               IX2CKE         MOLVDINT    [  0]    ***   
       XFIELD               IXEFLD              0             x 10-6  
       XFORM_TOL            IXFTOL          10D- 11             ***   
       YFIELD               IYEFLD              0             x 10-6  
       ZFIELD               IZEFLD              0             x 10-6  
       ZSCALE_EXP           IZEXPS         OFF         [  0]    ***   
    -------------------------------------------------------------------
   8 entries found in Z-matrix 
   Job Title : cyclopropanone opt singlet CCSD[T]/cc-pCVTZ                                     
   There are  8 unique internal coordinates.
   Of these,  7 will be optimized.
   User supplied Z-matrix: 
--------------------------------------------------------------------------------
       SYMBOL    BOND      LENGTH    ANGLE     ANGLE     DIHED     ANGLE
                  TO      (ANGST)    WRT      (DEG)      WRT      (DEG)
--------------------------------------------------------------------------------
        O    
        C          1         R1   
        C          2         R2         1        A1   
        C          2         R2         1        A1         3        D180 
        H          3         R3         2        A2         1        D1   
        H          3         R3         2        A2         1        Dn1  
        H          4         R3         2        A2         1        D1   
        H          4         R3         2        A2         1        Dn1  
                  *Initial values for internal coordinates* 
                      Name             Value
                        R1              1.1987244178
                        R2              1.4710622070
                        A1            147.6371082687
                        D180          180.0000000000
                        R3              1.0819362236
                        A2            118.6337903040
                        D1             74.3774708557
                        Dn1           -74.3774708557
--------------------------------------------------------------------------------
Line Symbol    AtNr   At. Mass
  1  O          8    15.99491
  2  C          6    12.00000
  3  C          6    12.00000
  4  C          6    12.00000
  5  H          1     1.00783
  6  H          1     1.00783
  7  H          1     1.00783
  8  H          1     1.00783
                     1                     4                    18
  -1.00000000000000       0.535279843973062       0.306973082205523     
  0.269298522797632       0.877700513250758       0.535279843973062     
  0.269298522797632       0.877700513250758       0.535279843973062     
  0.269298522797632       0.877700513250758       0.535279843973062     
  0.269298522797632       0.877700513250758       0.535279843973062     
  R VECTOR before symmetry
  0.000000000000000E+000  0.000000000000000E+000  0.000000000000000E+000
   2.26526132326650       0.000000000000000E+000  0.000000000000000E+000
   2.77990526617007        2.57675363741171       0.000000000000000E+000
   2.77990526617007        2.57675363741171        3.14159265358979     
   2.04456357541173        2.07055024492473        1.29813175573844     
   2.04456357541173        2.07055024492473       -1.29813175573844     
   2.04456357541173        2.07055024492473        1.29813175573844     
   2.04456357541173        2.07055024492473       -1.29813175573844     
   Rotational constants (in cm-1): 
          0.1958810158             0.2481389268             0.6778942363
   Rotational constants (in MHz): 
       5872.3659441785          7439.0189207379         20322.7607826386
********************************************************************************
   The full molecular point group is C2v .
   The largest Abelian subgroup of the full molecular point group is C2v .
   The computational point group is C2v .
********************************************************************************
  R VECTOR 
  0.000000000000000E+000  0.000000000000000E+000  0.000000000000000E+000
   2.26526132326650       0.000000000000000E+000  0.000000000000000E+000
   2.77990526617007        2.57675363741171       0.000000000000000E+000
   2.77990526617007        2.57675363741171        3.14159265358979     
   2.04456357541173        2.07055024492473        1.29813175573844     
   2.04456357541173        2.07055024492473       -1.29813175573844     
   2.04456357541173        2.07055024492473        1.29813175573844     
   2.04456357541173        2.07055024492473       -1.29813175573844     
--------------------------------------------------------------------------------
   Analysis of internal coordinates specified by Z-matrix 
--------------------------------------------------------------------------------
   *The nuclear repulsion energy is  108.740120318147618 a.u.
   *There are   6 degrees of freedom within the tot. symm. molecular subspace.
   *Z-matrix requests optimization of   7 coordinates.
   *There are   1 positive-negative dihedral angle pairs, 
    resulting in   6 Z-matrix degrees of freedom.
   *The optimization is unconstrained and your Z-matrix is great.
--------------------------------------------------------------------------------


 ----------------------------------------------------------------
         Coordinates used in calculation (QCOMP) 
 ----------------------------------------------------------------
 Z-matrix   Atomic            Coordinates (in bohr)
  Symbol    Number           X              Y              Z
 ----------------------------------------------------------------
     O         8         0.00000000    -0.00000000    -2.83430801
     C         6         0.00000000    -0.00000000    -0.56904669
     C         6         1.48802726    -0.00000000     1.77906919
     C         6        -1.48802726     0.00000000     1.77906919
     H         1         2.42067838     1.72821930     2.34798055
     H         1         2.42067838    -1.72821930     2.34798055
     H         1        -2.42067838    -1.72821930     2.34798055
     H         1        -2.42067838     1.72821930     2.34798055
 ----------------------------------------------------------------
 
   Interatomic distance matrix (Angstroms) 
 
                 O             C             C             C             H    
                [ 1]        [ 2]        [ 3]        [ 4]        [ 5]
  O    [ 1]     0.00000
  C    [ 2]     1.19872     0.00000
  C    [ 3]     2.56514     1.47106     0.00000
  C    [ 4]     2.56514     1.47106     1.57486     0.00000
  H    [ 5]     3.16192     2.20455     1.08194     2.28151     0.00000
  H    [ 6]     3.16192     2.20455     1.08194     2.28151     1.82907
  H    [ 7]     3.16192     2.20455     2.28151     1.08194     3.14786
  H    [ 8]     3.16192     2.20455     2.28151     1.08194     2.56194
 
                 H             H             H    
                [ 6]        [ 7]        [ 8]
  H    [ 6]     0.00000
  H    [ 7]     2.56194     0.00000
  H    [ 8]     3.14786     1.82907     0.00000
   Rotational constants (order x, y, z, in cm-1): 
          0.2481389268             0.1958810158             0.6778942363
   Rotational constants (order x, y, z, in MHz): 
       7439.0189207379          5872.3659441785         20322.7607826386
  ECPDATA file not present.   Using default ECPDATA. 
  There are  176 basis functions.
 @CHECKOUT-I, Total execution time (CPU/WALL):         0.21/       0.25 seconds.
--executable xjoda finished with status     0 in        0.36 seconds (walltime).
 --invoking executable--
/home/besselman/CFOUR_18/cfour18/bin/xvmol
 SERIAL VERSION OF MOLECULE STARTED
********************************************************************************
                    INPUT FROM MOL FILE
********************************************************************************
INTGRL        1    0    1    0    0    0    0    0    0                         
         *** CFOUR Program System (Release V0.1) ***                            
cyclopropanone opt singlet CCSD[T]/cc-pCVTZ                                     
    4    2 X  Y       0.10E-08              0    0                              
   9999.00      3.00                                                            
          8.00000000    1    4    1    1    1    1                              
O #1   0.000000000000000  -0.000000000000000  -2.834308009539275                
   10    4                                                                      
   15330.0000000000       5.080000000000000E-004 -1.150000000000000E-004        
  0.000000000000000E+000  0.000000000000000E+000                                
   2299.00000000000       3.929000000000000E-003 -8.950000000000000E-004        
  0.000000000000000E+000  0.000000000000000E+000                                
   522.400000000000       2.024300000000000E-002 -4.636000000000000E-003        
  0.000000000000000E+000  0.000000000000000E+000                                
   147.300000000000       7.918100000000000E-002 -1.872400000000000E-002        
  0.000000000000000E+000  0.000000000000000E+000                                
   47.5500000000000       0.230687000000000      -5.846300000000000E-002        
  0.000000000000000E+000  0.000000000000000E+000                                
   16.7600000000000       0.433118000000000      -0.136463000000000             
  0.000000000000000E+000  0.000000000000000E+000                                
   6.20700000000000       0.350260000000000      -0.175740000000000             
  0.000000000000000E+000  0.000000000000000E+000                                
   1.75200000000000       4.272800000000000E-002  0.160934000000000             
   1.00000000000000       0.000000000000000E+000                                
  0.688200000000000      -8.154000000000000E-003  0.603418000000000             
  0.000000000000000E+000  0.000000000000000E+000                                
  0.238400000000000       2.381000000000000E-003  0.378765000000000             
  0.000000000000000E+000   1.00000000000000                                     
    5    3                                                                      
   34.4600000000000       1.592800000000000E-002  0.000000000000000E+000        
  0.000000000000000E+000                                                        
   7.74900000000000       9.974000000000000E-002  0.000000000000000E+000        
  0.000000000000000E+000                                                        
   2.28000000000000       0.310492000000000       0.000000000000000E+000        
  0.000000000000000E+000                                                        
  0.715600000000000       0.491026000000000        1.00000000000000             
  0.000000000000000E+000                                                        
  0.214000000000000       0.336337000000000       0.000000000000000E+000        
   1.00000000000000                                                             
    2    2                                                                      
   2.31400000000000        1.00000000000000       0.000000000000000E+000        
  0.645000000000000       0.000000000000000E+000   1.00000000000000             
    1    1                                                                      
   1.42800000000000        1.00000000000000                                     
          6.00000000    1    4    1    1    1    1                              
C #2   0.000000000000000  -0.000000000000000  -0.569046686272771                
   10    4                                                                      
   8236.00000000000       5.310000000000000E-004 -1.130000000000000E-004        
  0.000000000000000E+000  0.000000000000000E+000                                
   1235.00000000000       4.108000000000000E-003 -8.780000000000000E-004        
  0.000000000000000E+000  0.000000000000000E+000                                
   280.800000000000       2.108700000000000E-002 -4.540000000000000E-003        
  0.000000000000000E+000  0.000000000000000E+000                                
   79.2700000000000       8.185300000000000E-002 -1.813300000000000E-002        
  0.000000000000000E+000  0.000000000000000E+000                                
   25.5900000000000       0.234817000000000      -5.576000000000000E-002        
  0.000000000000000E+000  0.000000000000000E+000                                
   8.99700000000000       0.434401000000000      -0.126895000000000             
  0.000000000000000E+000  0.000000000000000E+000                                
   3.31900000000000       0.346129000000000      -0.170352000000000             
  0.000000000000000E+000  0.000000000000000E+000                                
  0.905900000000000       3.937800000000000E-002  0.140382000000000             
   1.00000000000000       0.000000000000000E+000                                
  0.364300000000000      -8.983000000000000E-003  0.598684000000000             
  0.000000000000000E+000  0.000000000000000E+000                                
  0.128500000000000       2.385000000000000E-003  0.395389000000000             
  0.000000000000000E+000   1.00000000000000                                     
    5    3                                                                      
   18.7100000000000       1.403100000000000E-002  0.000000000000000E+000        
  0.000000000000000E+000                                                        
   4.13300000000000       8.686600000000000E-002  0.000000000000000E+000        
  0.000000000000000E+000                                                        
   1.20000000000000       0.290216000000000       0.000000000000000E+000        
  0.000000000000000E+000                                                        
  0.382700000000000       0.501008000000000        1.00000000000000             
  0.000000000000000E+000                                                        
  0.120900000000000       0.343406000000000       0.000000000000000E+000        
   1.00000000000000                                                             
    2    2                                                                      
   1.09700000000000        1.00000000000000       0.000000000000000E+000        
  0.318000000000000       0.000000000000000E+000   1.00000000000000             
    1    1                                                                      
  0.761000000000000        1.00000000000000                                     
          6.00000000    1    4    1    1    1    1                              
C #3   1.488027257135408  -0.000000000000000   1.779069190531898                
   10    4                                                                      
   8236.00000000000       5.310000000000000E-004 -1.130000000000000E-004        
  0.000000000000000E+000  0.000000000000000E+000                                
   1235.00000000000       4.108000000000000E-003 -8.780000000000000E-004        
  0.000000000000000E+000  0.000000000000000E+000                                
   280.800000000000       2.108700000000000E-002 -4.540000000000000E-003        
  0.000000000000000E+000  0.000000000000000E+000                                
   79.2700000000000       8.185300000000000E-002 -1.813300000000000E-002        
  0.000000000000000E+000  0.000000000000000E+000                                
   25.5900000000000       0.234817000000000      -5.576000000000000E-002        
  0.000000000000000E+000  0.000000000000000E+000                                
   8.99700000000000       0.434401000000000      -0.126895000000000             
  0.000000000000000E+000  0.000000000000000E+000                                
   3.31900000000000       0.346129000000000      -0.170352000000000             
  0.000000000000000E+000  0.000000000000000E+000                                
  0.905900000000000       3.937800000000000E-002  0.140382000000000             
   1.00000000000000       0.000000000000000E+000                                
  0.364300000000000      -8.983000000000000E-003  0.598684000000000             
  0.000000000000000E+000  0.000000000000000E+000                                
  0.128500000000000       2.385000000000000E-003  0.395389000000000             
  0.000000000000000E+000   1.00000000000000                                     
    5    3                                                                      
   18.7100000000000       1.403100000000000E-002  0.000000000000000E+000        
  0.000000000000000E+000                                                        
   4.13300000000000       8.686600000000000E-002  0.000000000000000E+000        
  0.000000000000000E+000                                                        
   1.20000000000000       0.290216000000000       0.000000000000000E+000        
  0.000000000000000E+000                                                        
  0.382700000000000       0.501008000000000        1.00000000000000             
  0.000000000000000E+000                                                        
  0.120900000000000       0.343406000000000       0.000000000000000E+000        
   1.00000000000000                                                             
    2    2                                                                      
   1.09700000000000        1.00000000000000       0.000000000000000E+000        
  0.318000000000000       0.000000000000000E+000   1.00000000000000             
    1    1                                                                      
  0.761000000000000        1.00000000000000                                     
          1.00000000    1    3    1    1    1                                   
H #4   2.420678382010565   1.728219303497299   2.347980547589218                
    5    3                                                                      
   33.8700000000000       6.068000000000000E-003  0.000000000000000E+000        
  0.000000000000000E+000                                                        
   5.09500000000000       4.530800000000000E-002  0.000000000000000E+000        
  0.000000000000000E+000                                                        
   1.15900000000000       0.202822000000000       0.000000000000000E+000        
  0.000000000000000E+000                                                        
  0.325800000000000       0.503903000000000        1.00000000000000             
  0.000000000000000E+000                                                        
  0.102700000000000       0.383421000000000       0.000000000000000E+000        
   1.00000000000000                                                             
    2    2                                                                      
   1.40700000000000        1.00000000000000       0.000000000000000E+000        
  0.388000000000000       0.000000000000000E+000   1.00000000000000             
    1    1                                                                      
   1.05700000000000        1.00000000000000                                     
FINISH                                                                          
 
********************************************************************************
 ONE- AND TWO-ELECTRON INTEGRALS OVER SYMMETRY-ADAPTED AOS ARE CALCULATED.

  SPHERICAL HARMONICS ARE USED.
  
  INTEGRALS LESS THAN  0.10E-13 ARE NEGLECTED.

  NUCLEAR REPULSION ENERGY :  108.7401203181 A.U.
  @MOLECU-I, ONE ELECTRON INTEGRALS (CPU/WALL):        0.09/       0.09 SECONDS.
  @TWOEL-I,    2675775 INTEGRALS OF SYMMETRY TYPE  I I I I
  @TWOEL-I,   11478386 INTEGRALS OF SYMMETRY TYPE  I J I J
  @TWOEL-I,    6001332 INTEGRALS OF SYMMETRY TYPE  I I J J
  @TWOEL-I,    9658286 INTEGRALS OF SYMMETRY TYPE  I J K L
  @TWOEL-I, TOTAL NUMBER OF 2-E INTEGRALS   29813779.
  @MOLECU-I, TWO ELECTRON INTEGRALS (CPU/WALL):      163.54/       5.13 SECONDS.
 @CHECKOUT-I, Total execution time (CPU/WALL):       163.65/       5.24 seconds.

Running with 32 threads/proc

--executable xvmol finished with status     0 in        8.09 seconds (walltime).
 --invoking executable--
/home/besselman/CFOUR_18/cfour18/bin/xvmol2ja
 @GETMEM-I,  Allocated  152587 MB of main memory.
 @CHECKOUT-I, Total execution time (CPU/WALL):         0.66/       0.05 seconds.
--executable xvmol2ja finished with status     0 in        0.10 seconds (walltime).
 --invoking executable--
/home/besselman/CFOUR_18/cfour18/bin/xvscf
  -------------------------------------------------
  Self-Consistent-Field Program for HF calculations
  -------------------------------------------------
    Integrals from VMOL are used
  There are  176 functions in the AO basis.

  There are 4 irreducible representations.

       Irrep        # of functions
         1                 60
         2                 48
         3                 38
         4                 30


  Parameters for SCF calculation: 
        SCF reference function:  RHF  
  Maximum number of iterations:  150
     Full symmetry point group: C2v 
     Computational point group: C2v 
        Initial density matrix: MOREAD                 
     SCF convergence tolerance: 10**(-10)
  DIIS convergence acceleration:  ON
          Latest start for DIIS:   2
                     DIIS order:  10

 @GETMEM-I,  Allocated      10 MB of main memory.
   Smallest overlap matrix eigenvalues 
     Symmetry    Eigenvalue    
         1      .9238287502D-03              
         2      .1261355799D-02              
         3      .4310721078D-02              
         4      .3987944407D-02              
  @INITGES-I, Occupancies from core Hamiltonian:

          Alpha population by irrep:   9    4    2    0
           Beta population by irrep:   9    4    2    0


  --------------------------------------------------------------------
  Iteration         Total Energy            Largest Density Difference
  --------------------------------------------------------------------
       0           108.740120318147561              0.0000000000D+00
       1          -144.798149799391922              0.1729485473D+02
       2          -152.002172684495918              0.4262740197D+02
       3          -149.862621510624592              0.4211950779D+02
       4          -170.655997558042657              0.4175346374D+01
       5          -178.835025576640703              0.2123300451D+01
       6          -186.598735275094157              0.2331716272D+01
       7          -190.354923553001811              0.2171453683D+01
       8          -190.684871649469756              0.4848499490D+00
       9          -190.764964982384242              0.3537160185D+00
      10          -190.791727679746089              0.1752120477D+00
      11          -190.794097503854346              0.3836819974D-01
      12          -190.794425284082308              0.2301788322D-01
      13          -190.794471853040761              0.1015272998D-01
      14          -190.794477185729022              0.4044485115D-02
      15          -190.794477563046200              0.9460008319D-03
      16          -190.794477578466967              0.1661513566D-03
      17          -190.794477579139198              0.2312754268D-04
      18          -190.794477579164095              0.3221209542D-05
      19          -190.794477579164948              0.8681613919D-06
      20          -190.794477579165800              0.3157881870D-06
      21          -190.794477579164493              0.4571695700D-07
      22          -190.794477579166823              0.8443682864D-08
      23          -190.794477579166426              0.2135872146D-08
      24          -190.794477579166880              0.4707045864D-09
      25          -190.794477579166937              0.1331258437D-09
   final occupation vector 
     8  4  2  1
     8  4  2  1

  SCF has converged.

 Density matrix saved to file den.dat
 total electron number:   30.0000000000001     
     E(SCF)=      -190.794477579165914              0.5480327303D-10


  Final occupancies:

     Alpha population by irrep:   8    4    2    1
      Beta population by irrep:   8    4    2    1


  Eigenvector printing suppressed.


 
  ORBITAL EIGENVALUES (ALPHA)  (1H = 27.2113834 eV)

       MO #        E(hartree)               E(eV)           FULLSYM    COMPSYM
       ----   --------------------   --------------------   -------   ---------
    1     1         -20.5670184486        -559.6570243987      A1        A1 (1)
    2     2         -11.3496190948        -308.8388366321      A1        A1 (1)
    3     3         -11.2559152701        -306.2890259334      A1        A1 (1)
    4    61         -11.2554380986        -306.2760414358      B1        B1 (2)
    5     4          -1.4006829945         -38.1145219847      A1        A1 (1)
    6     5          -1.1524776652         -31.3605116090      A1        A1 (1)
    7    62          -0.8664853160         -23.5782641444      B1        B1 (2)
    8     6          -0.7593678625         -20.6634500485      A1        A1 (1)
    9   109          -0.6772668197         -18.4293670954      B2        B2 (3)
   10     7          -0.6716959602         -18.2777763023      A1        A1 (1)
   11    63          -0.6109250270         -16.6241151378      B1        B1 (2)
   12   147          -0.5525176367         -15.0347692488      A2        A2 (4)
   13   110          -0.5167419524         -14.0612633854      B2        B2 (3)
   14     8          -0.4655979529         -12.6695644054      A1        A1 (1)
   15    64          -0.3890430653         -10.5864000086      B1        B1 (2)
  +++++++++++++++++++++++++++++++++++++++++++++++++++++++++++++++++++++++++++++
   16   111           0.1207262223           3.2851275218      B2        B2 (3)
   17     9           0.1351329477           3.6771544489      A1        A1 (1)
   18    65           0.1673010299           4.5524924669      B1        B1 (2)
   19   112           0.1976988806           5.3796600385      B2        B2 (3)
   20   148           0.2283549680           6.2138545857      A2        A2 (4)
   21    10           0.2585351087           7.0350979665      A1        A1 (1)
   22    66           0.2690287237           7.3206437454      B1        B1 (2)
   23    11           0.3063667611           8.3366633976      A1        A1 (1)
   24    12           0.3519672470           9.5775157020      A1        A1 (1)
   25    67           0.3615978944           9.8395789401      B1        B1 (2)
   26   113           0.4591073070          12.4929449527      B2        B2 (3)
   27    68           0.4637533632          12.6193705687      B1        B1 (2)
   28   114           0.4915990836          13.3770911423      B2        B2 (3)
   29   149           0.5107921543          13.8993611483      A2        A2 (4)
   30    13           0.5568251384          15.1519823282      A1        A1 (1)
   31    69           0.5623721177          15.3029233095      B1        B1 (2)
   32   115           0.5860167150          15.9463255100      B2        B2 (3)
   33    70           0.5910311375          16.0827748839      B1        B1 (2)
   34    14           0.5997454676          16.3199038614      A1        A1 (1)
   35    15           0.6191408454          16.8476789239      A1        A1 (1)
   36    71           0.6541565917          17.8005058195      B1        B1 (2)
   37    16           0.6561261825          17.8541011102      A1        A1 (1)
   38   150           0.6563494540          17.8601766381      A2        A2 (4)
   39    17           0.7562241969          20.5779065580      A1        A1 (1)
   40   116           0.7987824012          21.7359741732      B2        B2 (3)
   41    72           0.8223598523          22.3775492333      B1        B1 (2)
   42    18           0.8826112648          24.0170735195      A1        A1 (1)
   43   151           0.9282164111          25.2580526396      A2        A2 (4)
   44   117           0.9392573232          25.5584911329      B2        B2 (3)
   45    73           1.0481247517          28.5209244705      B1        B1 (2)
   46   152           1.0532078006          28.6592412615      A2        A2 (4)
   47    19           1.0586601905          28.8076083335      A1        A1 (1)
   48    20           1.0846969357          29.5161041898      A1        A1 (1)
   49   118           1.1416574833          31.0660794897      B2        B2 (3)
   50   153           1.1672213853          31.7617086293      A2        A2 (4)
   51    74           1.1706179354          31.8541334558      B1        B1 (2)
   52    75           1.1948497016          32.5135133351      B1        B1 (2)
   53   119           1.2213284716          33.2340372967      B2        B2 (3)
   54    21           1.2284601182          33.4280992674      A1        A1 (1)
   55    22           1.2677364472          34.4968625145      A1        A1 (1)
   56   120           1.3350571684          36.3287524690      B2        B2 (3)
   57    76           1.3492349274          36.7145489049      B1        B1 (2)
   58    23           1.3730008255          37.3612518699      A1        A1 (1)
   59    77           1.4163552098          38.5409846442      B1        B1 (2)
   60   154           1.4801531612          40.2770151595      A2        A2 (4)
   61   121           1.4835119903          40.3684135459      B2        B2 (3)
   62    24           1.4889430803          40.5162010184      A1        A1 (1)
   63   155           1.5299308157          41.6315340024      A2        A2 (4)
   64   122           1.5479252653          42.1211878673      B2        B2 (3)
   65    78           1.5773497711          42.9218693786      B1        B1 (2)
   66    25           1.5992144413          43.5168372999      A1        A1 (1)
   67    79           1.6483744870          44.8545501515      B1        B1 (2)
   68   156           1.7268050471          46.9887541933      A2        A2 (4)
   69    26           1.7338730584          47.1810845579      A1        A1 (1)
   70    80           1.7651972948          48.0334603651      B1        B1 (2)
   71    27           1.9575411315          53.2674022492      A1        A1 (1)
   72   157           2.0501433803          55.7872375469      A2        A2 (4)
   73    28           2.1272287971          57.8848383777      A1        A1 (1)
   74   123           2.3686207557          64.4534475121      B2        B2 (3)
   75    29           2.3686968098          64.4555170485      A1        A1 (1)
   76    81           2.3936088077          65.1334069762      B1        B1 (2)
   77   124           2.4831185305          67.5690903603      B2        B2 (3)
   78    30           2.5181179577          68.5214731944      A1        A1 (1)
   79   125           2.5381199543          69.0657551926      B2        B2 (3)
   80    31           2.5411829932          69.1491047176      A1        A1 (1)
   81    82           2.5463845233          69.2906455463      B1        B1 (2)
   82   126           2.6273754183          71.4945198444      B2        B2 (3)
   83    32           2.7068282778          73.6565420654      A1        A1 (1)
   84   158           2.7173619195          73.9431770290      A2        A2 (4)
   85    83           2.7727496444          75.4503536455      B1        B1 (2)
   86    33           2.8346923732          77.1359009877      A1        A1 (1)
   87    84           2.9042851317          79.0296162219      B1        B1 (2)
   88   159           2.9294655029          79.7148089567      A2        A2 (4)
   89    85           2.9909457580          81.3877717484      B1        B1 (2)
   90   127           3.0026786291          81.7070394021      B2        B2 (3)
   91    34           3.0189348467          82.1493935724      A1        A1 (1)
   92    35           3.0554001603          83.1416652026      A1        A1 (1)
   93   128           3.0610620154          83.2957321113      B2        B2 (3)
   94   160           3.0978634950          84.2971512831      A2        A2 (4)
   95    86           3.1669313520          86.1765832212      B1        B1 (2)
   96   129           3.1699436490          86.2585519898      B2        B2 (3)
   97    36           3.2344450016          88.0137230239      A1        A1 (1)
   98   130           3.2903087607          89.5338531918      B2        B2 (3)
   99   161           3.3056887022          89.9523626771      A2        A2 (4)
  100    87           3.3059713613          89.9600542222      B1        B1 (2)
  101    88           3.3632499178          91.5186829833      B1        B1 (2)
  102    37           3.3757182112          91.8579624945      A1        A1 (1)
  103   162           3.4399536880          93.6058986821      A2        A2 (4)
  104   131           3.4420510262          93.6629701574      B2        B2 (3)
  105    38           3.4563749811          94.0527447862      A1        A1 (1)
  106    89           3.4701989510          94.4289141303      B1        B1 (2)
  107    39           3.5280749471          96.0038000499      A1        A1 (1)
  108   163           3.5290848232          96.0312801766      A2        A2 (4)
  109   132           3.5616778650          96.9181819321      B2        B2 (3)
  110    90           3.5681685590          97.0948026952      B1        B1 (2)
  111   164           3.6075087379          98.1653033866      A2        A2 (4)
  112    91           3.7152562056         101.0972610406      B1        B1 (2)
  113   133           3.7393440041         101.7527233609      B2        B2 (3)
  114   134           3.7983234650         103.3576360828      B2        B2 (3)
  115    40           3.8501549327         104.7680420241      A1        A1 (1)
  116   165           3.8760451792         105.4725514473      A2        A2 (4)
  117    41           3.9206132418         106.6853100858      A1        A1 (1)
  118   135           3.9492446341         107.4644098785      B2        B2 (3)
  119   166           3.9710111116         108.0567058426      A2        A2 (4)
  120    42           3.9952311511         108.7157666243      A1        A1 (1)
  121    43           4.0443524713         110.0524257002      A1        A1 (1)
  122   167           4.0663599460         110.6512795331      A2        A2 (4)
  123    92           4.0794986185         111.0088009865      B1        B1 (2)
  124    93           4.1363146589         112.5548440460      B1        B1 (2)
  125   168           4.1945948849         114.1407296201      A2        A2 (4)
  126   136           4.2012831821         114.3227274407      B2        B2 (3)
  127    44           4.2798294168         116.4600791464      A1        A1 (1)
  128    94           4.2901541104         116.7410283427      B1        B1 (2)
  129    45           4.3591243823         118.6178048561      A1        A1 (1)
  130    95           4.4079269219         119.9457894712      B1        B1 (2)
  131   137           4.4253747037         120.4205677509      B2        B2 (3)
  132    96           4.4272824100         120.4724790779      B1        B1 (2)
  133    46           4.4597111555         121.3549101043      A1        A1 (1)
  134    47           4.4743368250         121.7528948059      A1        A1 (1)
  135    97           4.5011503363         122.4825275427      B1        B1 (2)
  136   138           4.6019194036         125.2245932662      B2        B2 (3)
  137    98           4.6527577505         126.6079750173      B1        B1 (2)
  138   169           4.7163304489         128.3378760863      A2        A2 (4)
  139   170           4.7871970293         130.2662537746      A2        A2 (4)
  140   139           4.7918931840         130.3940426424      B2        B2 (3)
  141    48           4.8660645314         132.4123476128      A1        A1 (1)
  142    99           4.9464328555         134.5992808922      B1        B1 (2)
  143    49           4.9989224851         136.0275963294      A1        A1 (1)
  144   100           5.2347151047         142.4438397041      B1        B1 (2)
  145   140           5.2437504943         142.6897051539      B2        B2 (3)
  146   171           5.3056197395         144.3732529052      A2        A2 (4)
  147    50           5.3342590834         145.1525690746      A1        A1 (1)
  148    51           5.3614326526         145.8919994827      A1        A1 (1)
  149   141           5.3794952431         146.3835075584      B2        B2 (3)
  150   101           5.4124272617         147.2796333426      B1        B1 (2)
  151   172           5.5148584044         150.0669264401      A2        A2 (4)
  152   102           5.5363323930         150.6512633756      B1        B1 (2)
  153    52           5.5661116669         151.4615986145      A1        A1 (1)
  154   142           5.6153633789         152.8018058326      B2        B2 (3)
  155   103           5.6291612422         153.1772647815      B1        B1 (2)
  156    53           5.6757814258         154.4458644707      A1        A1 (1)
  157   143           5.7568104178         156.6507754396      B2        B2 (3)
  158   104           5.7582502370         156.6899549111      B1        B1 (2)
  159   105           5.9058079145         160.7052034494      B1        B1 (2)
  160   173           6.0384859264         164.3155556981      A2        A2 (4)
  161    54           6.1075546526         166.1950112872      A1        A1 (1)
  162   174           6.1775170354         168.0987845108      A2        A2 (4)
  163   144           6.1813776273         168.2038365561      B2        B2 (3)
  164   175           6.3915028180         173.9216336835      A2        A2 (4)
  165    55           6.8612816305         186.7049650637      A1        A1 (1)
  166   176           6.8831328065         187.2995657906      A2        A2 (4)
  167    56           6.8952948343         187.6305113911      A1        A1 (1)
  168   145           7.0808178332         192.6788488439      B2        B2 (3)
  169   106           7.2989018187         198.6132157867      B1        B1 (2)
  170   146           7.3949591174         201.2270677704      B2        B2 (3)
  171   107           7.5061194631         204.2518945557      B1        B1 (2)
  172    57           7.5815290075         206.3038925801      A1        A1 (1)
  173    58           9.2566091977         251.8851418621      A1        A1 (1)
  174    59          13.0370821725         354.7570414130      A1        A1 (1)
  175   108          13.6286641747         370.8548060865      B1        B1 (2)
  176    60          13.8060794627         375.6825215110      A1        A1 (1)


  VSCF finished.

 @CHECKOUT-I, Total execution time (CPU/WALL):       163.41/       6.59 seconds.
--executable xvscf finished with status     0 in        6.63 seconds (walltime).
 --invoking executable--
/home/besselman/CFOUR_18/cfour18/bin/xvdint
 @GETMEM-I,  Allocated  152587 MB of main memory.
 One- and two-electron integral derivatives are calculated
 for RHF gradients and dipole moments.
 Spherical gaussians are used.

                     Kinetic energy integral gradient
                     --------------------------------

                         O #1 z     1.4005042811
                         C #2 z    -0.6287948750
                         C #3 x    -0.2422136012
                         C #3 z    -0.2834575273
                         H #4 x    -0.8428397323
                         H #4 y    -1.5222527446
                         H #4 z    -0.4882518787


 O #1       0.0000000000            0.0000000000            1.4005042811
 C #2       0.0000000000            0.0000000000           -0.6287948750
 C #3 1    -0.1211068006            0.0000000000           -0.1417287637
 C #3 2     0.1211068006            0.0000000000           -0.1417287637
 H #4 1    -0.2107099331           -0.3805631862           -0.1220629697
 H #4 2     0.2107099331           -0.3805631862           -0.1220629697
 H #4 3    -0.2107099331            0.3805631862           -0.1220629697
 H #4 4     0.2107099331            0.3805631862           -0.1220629697


                   Nuclear attraction integral gradient
                   ------------------------------------

                         O #1 z   -34.2385259108
                         C #2 z     5.9342202212
                         C #3 x    22.7025245220
                         C #3 z    19.3030936804
                         H #4 x    13.8474521569
                         H #4 y    19.6891486587
                         H #4 z     9.0012120092


 O #1       0.0000000000            0.0000000000          -34.2385259108
 C #2       0.0000000000            0.0000000000            5.9342202212
 C #3 1    11.3512622610            0.0000000000            9.6515468402
 C #3 2   -11.3512622610            0.0000000000            9.6515468402
 H #4 1     3.4618630392            4.9222871647            2.2503030023
 H #4 2    -3.4618630392            4.9222871647            2.2503030023
 H #4 3     3.4618630392           -4.9222871647            2.2503030023
 H #4 4    -3.4618630392           -4.9222871647            2.2503030023


                      Reorthonormalization gradient
                      -----------------------------

                         O #1 z     0.6719147754
                         C #2 z    -0.4156847253
                         C #3 x    -0.0143901214
                         C #3 z    -0.0477223962
                         H #4 x    -0.3465857457
                         H #4 y    -0.6145584285
                         H #4 z    -0.2085076539


 O #1       0.0000000000            0.0000000000            0.6719147754
 C #2       0.0000000000            0.0000000000           -0.4156847253
 C #3 1    -0.0071950607            0.0000000000           -0.0238611981
 C #3 2     0.0071950607            0.0000000000           -0.0238611981
 H #4 1    -0.0866464364           -0.1536396071           -0.0521269135
 H #4 2     0.0866464364           -0.1536396071           -0.0521269135
 H #4 3    -0.0866464364            0.1536396071           -0.0521269135
 H #4 4     0.0866464364            0.1536396071           -0.0521269135


                Electronic contributions to dipole moment
                -----------------------------------------

                               au             Debye

                    z     -3.33664672     -8.48091150

  Conversion factor used: 1 a.u. =   2.54174691 Debye 


 Evaluation of 1e integral derivatives required    1.94 seconds.
 Evaluation of 2el integral derivatives

                      Two-electron integral gradient
                      ------------------------------

                         O #1 z    18.0955963534
                         C #2 z    -4.3393716569
                         C #3 x    -9.5093513116
                         C #3 z    -8.9734789790
                         H #4 x    -7.4310563941
                         H #4 y   -10.9294859723
                         H #4 z    -4.7827457175


 O #1       0.0000000000            0.0000000000           18.0955963534
 C #2       0.0000000000            0.0000000000           -4.3393716569
 C #3 1    -4.7546756558            0.0000000000           -4.4867394895
 C #3 2     4.7546756558            0.0000000000           -4.4867394895
 H #4 1    -1.8577640985           -2.7323714931           -1.1956864294
 H #4 2     1.8577640985           -2.7323714931           -1.1956864294
 H #4 3    -1.8577640985            2.7323714931           -1.1956864294
 H #4 4     1.8577640985            2.7323714931           -1.1956864294


 Evaluation of 2e integral derivatives required   41.83 seconds.

                            Molecular gradient
                            ------------------

                         O #1 z    -0.0507050732
                         C #2 z     0.0342538478
                         C #3 x     0.0144315640
                         C #3 z     0.0082953248
                         H #4 x     0.0082021913
                         H #4 y     0.0189349032
                         H #4 z     0.0081559006


 O #1       0.0000000000            0.0000000000           -0.0507050732
 C #2       0.0000000000            0.0000000000            0.0342538478
 C #3 1     0.0072157820            0.0000000000            0.0041476624
 C #3 2    -0.0072157820            0.0000000000            0.0041476624
 H #4 1     0.0020505478            0.0047337258            0.0020389752
 H #4 2    -0.0020505478            0.0047337258            0.0020389752
 H #4 3     0.0020505478           -0.0047337258            0.0020389752
 H #4 4    -0.0020505478           -0.0047337258            0.0020389752


  Molecular gradient norm 0.672E-01

                           Total dipole moment
                           -------------------

                               au             Debye

                    z      1.31536156      3.34331619

  Conversion factor used: 1 a.u. =   2.54174691 Debye 


 @CHECKOUT-I, Total execution time (CPU/WALL):        43.76/      35.88 seconds.
--executable xvdint finished with status     0 in       35.92 seconds (walltime).
 --invoking executable--
/home/besselman/CFOUR_18/cfour18/bin/xjoda
   JODA beginning optimization cycle #  1.
                     7                     0
 OriVec is    1.00000000000000      -6.123233995736766E-017
  0.000000000000000E+000                     1
  calling readgh 3                      0                     0
  gradient from JOBARC 
   0.000000000000000   0.000000000000000  -0.050705073227887
   0.000000000000000   0.000000000000000   0.034253847758616
   0.007215782016859   0.000000000000000   0.004147662421999
  -0.007215782016859   0.000000000000000   0.004147662421999
   0.002050547814029   0.004733725801395   0.002038975156407
  -0.002050547814029   0.004733725801395   0.002038975156407
   0.002050547814029  -0.004733725801395   0.002038975156407
  -0.002050547814029  -0.004733725801395   0.002038975156407
 
                     0
  current gradient vector 
        0.000000000000000        0.000000000000000       -0.050705073227887
        0.000000000000000        0.000000000000000        0.034253847758616
        0.007215782016859        0.000000000000000        0.004147662421999
       -0.007215782016859        0.000000000000000        0.004147662421999
        0.002050547814029        0.004733725801395        0.002038975156407
        0.002050547814029       -0.004733725801395        0.002038975156407
       -0.002050547814029       -0.004733725801395        0.002038975156407
       -0.002050547814029        0.004733725801395        0.002038975156407
   Internal coordinate energy gradients (atomic units): 
                     R                 dV/dR
 [R1   ]    2.265261323266504    0.050705073227932
 [R2   ]    2.779905266170070    0.013005664149793
 [A1   ]    2.576753637411714   -0.012863259050871
 [R2   ]    2.779905266170070    0.013005664149793
 [A1   ]    2.576753637411714   -0.012863259050871
 [D180 ]    3.141592653589793   -0.000000000000000
 [R3   ]    2.044563575411727    0.005504039244044
 [A2   ]    2.070550244924727    0.000424658538364
 [D1   ]    1.298131755738443    0.001180482533214
 [R3   ]    2.044563575411727    0.005504039244044
 [A2   ]    2.070550244924727    0.000424658538364
 [Dn1  ]   -1.298131755738443   -0.001180482533214
 [R3   ]    2.044563575411727    0.005504039244044
 [A2   ]    2.070550244924727    0.000424658538364
 [D1   ]    1.298131755738443    0.001180482533214
 [R3   ]    2.044563575411727    0.005504039244044
 [A2   ]    2.070550244924727    0.000424658538364
 [Dn1  ]   -1.298131755738442   -0.001180482533214
                     0                     0                     0 ****
   Optimization cycle  1.  Updating structure with Newton-Raphson step.
  @EFOL-I, Current internal coordinate Hessian written to FCMINT.
   There are   7 independent internal coordinates which will be optimized.
   Hessian matrix in totally symmetric symmetry coordinates: 
              R1        R2        A1        R3        A2   
  R1         1.000000  0.000000  0.000000  0.000000  0.000000
  R2         0.000000  1.000000  0.000000  0.000000  0.000000
  A1         0.000000  0.000000  0.250000  0.000000  0.000000
  R3         0.000000  0.000000  0.000000  1.000000  0.000000
  A2         0.000000  0.000000  0.000000  0.000000  0.250000
  D1         0.000000  0.000000  0.000000  0.000000  0.000000
  Dn1        0.000000  0.000000  0.000000  0.000000  0.000000
 
              D1        Dn1  
  R1         0.000000  0.000000
  R2         0.000000  0.000000
  A1         0.000000  0.000000
  R3         0.000000  0.000000
  A2         0.000000  0.000000
  D1         0.100000  0.000000
  Dn1        0.000000  0.100000
   The eigenvectors of the Hessian matrix: 
                   1         2         3         4         5
  R1         0.000000  0.000000  0.000000  0.000000  0.000000
  R2         0.000000  0.000000  0.000000  0.000000  0.000000
  A1         0.000000  0.000000  1.000000  0.000000  0.000000
  R3         0.000000  0.000000  0.000000  0.000000  1.000000
  A2         0.000000  0.000000  0.000000  1.000000  0.000000
  D1         1.000000  0.000000  0.000000  0.000000  0.000000
  Dn1        0.000000  1.000000  0.000000  0.000000  0.000000
 
                   6         7
  R1         1.000000  0.000000
  R2         0.000000  1.000000
  A1         0.000000  0.000000
  R3         0.000000  0.000000
  A2         0.000000  0.000000
  D1         0.000000  0.000000
  Dn1        0.000000  0.000000
   The eigenvalues of the Hessian matrix: 
       0.10000      0.10000      0.25000      0.25000      1.00000      1.00000
       1.00000
   Gradients along Hessian eigenvectors: 
       0.00167     -0.00167     -0.01819      0.00085      0.01101      0.05071
       0.01839
   There are  0 negative eigenvalues.
  optimized coordinate                      7  automatically set to 
  1.180482533214174E-002
   Summary of Optimization Cycle: 
   The maximum unscaled step is:    0.07549.
   Scale factor set to:  1.00000.
   Forces are in hartree/bohr and hartree/radian.
   Parameter values are in Angstroms and degrees.
--------------------------------------------------------------------------
  Parameter     dV/dR           Step          Rold            Rnew
--------------------------------------------------------------------------
    R1      0.0507050732   -0.0268319691    1.1987246631    1.1718926940
    R2      0.0130056641   -0.0068823010    1.4710625081    1.4641802070
    A1     -0.0128632591    2.9480418176  147.6371082687  150.5851500863
    R3      0.0055040392   -0.0029126121    1.0819364450    1.0790238329
    A2      0.0004246585   -0.0973245679  118.6337903040  118.5364657360
    D1      0.0011804825   -0.6763666694   74.3774708557   73.7011041863
    Dn1    -0.0011804825    0.6763666694  -74.3774708557  -73.7011041863
--------------------------------------------------------------------------
  Minimum force:  0.000424659 / RMS force:  0.020489987
 Updating structure...
  -1.00000000000000       0.491129538222794       0.281914472962401     
  0.280648211802001       0.878513248356577       0.491129538222794     
  0.280648211802001       0.878513248356577       0.491129538222794     
  0.280648211802001       0.878513248356577       0.491129538222794     
  0.280648211802001       0.878513248356577       0.491129538222794     
   Rotational constants (in cm-1): 
          0.2018138159             0.2456904909             0.7807490299
   Rotational constants (in MHz): 
       6050.2268396711          7365.6166495740         23406.2703544523


 ----------------------------------------------------------------
         Coordinates used in calculation (QCOMP) 
 ----------------------------------------------------------------
 Z-matrix   Atomic            Coordinates (in bohr)
  Symbol    Number           X              Y              Z
 ----------------------------------------------------------------
     O         8         0.00000000    -0.00000000    -2.83149844
     C         6         0.00000000    -0.00000000    -0.61694219
     C         6         1.35890612    -0.00000000     1.79326684
     C         6        -1.35890612     0.00000000     1.79326684
     H         1         2.27524024     1.71934808     2.39487946
     H         1         2.27524024    -1.71934808     2.39487946
     H         1        -2.27524024    -1.71934808     2.39487946
     H         1        -2.27524024     1.71934808     2.39487946
 ----------------------------------------------------------------
 
   Interatomic distance matrix (Angstroms) 
 
                 O             C             C             C             H    
                [ 1]        [ 2]        [ 3]        [ 4]        [ 5]
  O    [ 1]     0.00000
  C    [ 2]     1.17189     0.00000
  C    [ 3]     2.55078     1.46418     0.00000
  C    [ 4]     2.55078     1.46418     1.43820     0.00000
  H    [ 5]     3.15062     2.19490     1.07902     2.15116     0.00000
  H    [ 6]     3.15062     2.19490     1.07902     2.15116     1.81968
  H    [ 7]     3.15062     2.19490     2.15116     1.07902     3.01824
  H    [ 8]     3.15062     2.19490     2.15116     1.07902     2.40801
 
                 H             H             H    
                [ 6]        [ 7]        [ 8]
  H    [ 6]     0.00000
  H    [ 7]     2.40801     0.00000
  H    [ 8]     3.01824     1.81968     0.00000
   Rotational constants (order x, y, z, in cm-1): 
          0.2456904909             0.2018138159             0.7807490299
   Rotational constants (order x, y, z, in MHz): 
       7365.6166495740          6050.2268396711         23406.2703544523
  ECPDATA file not present.   Using default ECPDATA. 
  There are  176 basis functions.
 @CHECKOUT-I, Total execution time (CPU/WALL):         0.08/       0.09 seconds.
--executable xjoda finished with status     0 in        0.20 seconds (walltime).
 --invoking executable--
/home/besselman/CFOUR_18/cfour18/bin/xvmol
 SERIAL VERSION OF MOLECULE STARTED
********************************************************************************
                    INPUT FROM MOL FILE
********************************************************************************
INTGRL        1    0    1    0    0    0    0    0    0                         
         *** CFOUR Program System (Release V0.1) ***                            
cyclopropanone opt singlet CCSD[T]/cc-pCVTZ                                     
    4    2 X  Y       0.10E-08              0    0                              
   9999.00      3.00                                                            
          8.00000000    1    4    1    1    1    1                              
O #1   0.000000000000000  -0.000000000000000  -2.831498437705256                
   10    4                                                                      
   15330.0000000000       5.080000000000000E-004 -1.150000000000000E-004        
  0.000000000000000E+000  0.000000000000000E+000                                
   2299.00000000000       3.929000000000000E-003 -8.950000000000000E-004        
  0.000000000000000E+000  0.000000000000000E+000                                
   522.400000000000       2.024300000000000E-002 -4.636000000000000E-003        
  0.000000000000000E+000  0.000000000000000E+000                                
   147.300000000000       7.918100000000000E-002 -1.872400000000000E-002        
  0.000000000000000E+000  0.000000000000000E+000                                
   47.5500000000000       0.230687000000000      -5.846300000000000E-002        
  0.000000000000000E+000  0.000000000000000E+000                                
   16.7600000000000       0.433118000000000      -0.136463000000000             
  0.000000000000000E+000  0.000000000000000E+000                                
   6.20700000000000       0.350260000000000      -0.175740000000000             
  0.000000000000000E+000  0.000000000000000E+000                                
   1.75200000000000       4.272800000000000E-002  0.160934000000000             
   1.00000000000000       0.000000000000000E+000                                
  0.688200000000000      -8.154000000000000E-003  0.603418000000000             
  0.000000000000000E+000  0.000000000000000E+000                                
  0.238400000000000       2.381000000000000E-003  0.378765000000000             
  0.000000000000000E+000   1.00000000000000                                     
    5    3                                                                      
   34.4600000000000       1.592800000000000E-002  0.000000000000000E+000        
  0.000000000000000E+000                                                        
   7.74900000000000       9.974000000000000E-002  0.000000000000000E+000        
  0.000000000000000E+000                                                        
   2.28000000000000       0.310492000000000       0.000000000000000E+000        
  0.000000000000000E+000                                                        
  0.715600000000000       0.491026000000000        1.00000000000000             
  0.000000000000000E+000                                                        
  0.214000000000000       0.336337000000000       0.000000000000000E+000        
   1.00000000000000                                                             
    2    2                                                                      
   2.31400000000000        1.00000000000000       0.000000000000000E+000        
  0.645000000000000       0.000000000000000E+000   1.00000000000000             
    1    1                                                                      
   1.42800000000000        1.00000000000000                                     
          6.00000000    1    4    1    1    1    1                              
C #2   0.000000000000000  -0.000000000000000  -0.616942187666684                
   10    4                                                                      
   8236.00000000000       5.310000000000000E-004 -1.130000000000000E-004        
  0.000000000000000E+000  0.000000000000000E+000                                
   1235.00000000000       4.108000000000000E-003 -8.780000000000000E-004        
  0.000000000000000E+000  0.000000000000000E+000                                
   280.800000000000       2.108700000000000E-002 -4.540000000000000E-003        
  0.000000000000000E+000  0.000000000000000E+000                                
   79.2700000000000       8.185300000000000E-002 -1.813300000000000E-002        
  0.000000000000000E+000  0.000000000000000E+000                                
   25.5900000000000       0.234817000000000      -5.576000000000000E-002        
  0.000000000000000E+000  0.000000000000000E+000                                
   8.99700000000000       0.434401000000000      -0.126895000000000             
  0.000000000000000E+000  0.000000000000000E+000                                
   3.31900000000000       0.346129000000000      -0.170352000000000             
  0.000000000000000E+000  0.000000000000000E+000                                
  0.905900000000000       3.937800000000000E-002  0.140382000000000             
   1.00000000000000       0.000000000000000E+000                                
  0.364300000000000      -8.983000000000000E-003  0.598684000000000             
  0.000000000000000E+000  0.000000000000000E+000                                
  0.128500000000000       2.385000000000000E-003  0.395389000000000             
  0.000000000000000E+000   1.00000000000000                                     
    5    3                                                                      
   18.7100000000000       1.403100000000000E-002  0.000000000000000E+000        
  0.000000000000000E+000                                                        
   4.13300000000000       8.686600000000000E-002  0.000000000000000E+000        
  0.000000000000000E+000                                                        
   1.20000000000000       0.290216000000000       0.000000000000000E+000        
  0.000000000000000E+000                                                        
  0.382700000000000       0.501008000000000        1.00000000000000             
  0.000000000000000E+000                                                        
  0.120900000000000       0.343406000000000       0.000000000000000E+000        
   1.00000000000000                                                             
    2    2                                                                      
   1.09700000000000        1.00000000000000       0.000000000000000E+000        
  0.318000000000000       0.000000000000000E+000   1.00000000000000             
    1    1                                                                      
  0.761000000000000        1.00000000000000                                     
          6.00000000    1    4    1    1    1    1                              
C #3   1.358906123849052  -0.000000000000000   1.793266839414890                
   10    4                                                                      
   8236.00000000000       5.310000000000000E-004 -1.130000000000000E-004        
  0.000000000000000E+000  0.000000000000000E+000                                
   1235.00000000000       4.108000000000000E-003 -8.780000000000000E-004        
  0.000000000000000E+000  0.000000000000000E+000                                
   280.800000000000       2.108700000000000E-002 -4.540000000000000E-003        
  0.000000000000000E+000  0.000000000000000E+000                                
   79.2700000000000       8.185300000000000E-002 -1.813300000000000E-002        
  0.000000000000000E+000  0.000000000000000E+000                                
   25.5900000000000       0.234817000000000      -5.576000000000000E-002        
  0.000000000000000E+000  0.000000000000000E+000                                
   8.99700000000000       0.434401000000000      -0.126895000000000             
  0.000000000000000E+000  0.000000000000000E+000                                
   3.31900000000000       0.346129000000000      -0.170352000000000             
  0.000000000000000E+000  0.000000000000000E+000                                
  0.905900000000000       3.937800000000000E-002  0.140382000000000             
   1.00000000000000       0.000000000000000E+000                                
  0.364300000000000      -8.983000000000000E-003  0.598684000000000             
  0.000000000000000E+000  0.000000000000000E+000                                
  0.128500000000000       2.385000000000000E-003  0.395389000000000             
  0.000000000000000E+000   1.00000000000000                                     
    5    3                                                                      
   18.7100000000000       1.403100000000000E-002  0.000000000000000E+000        
  0.000000000000000E+000                                                        
   4.13300000000000       8.686600000000000E-002  0.000000000000000E+000        
  0.000000000000000E+000                                                        
   1.20000000000000       0.290216000000000       0.000000000000000E+000        
  0.000000000000000E+000                                                        
  0.382700000000000       0.501008000000000        1.00000000000000             
  0.000000000000000E+000                                                        
  0.120900000000000       0.343406000000000       0.000000000000000E+000        
   1.00000000000000                                                             
    2    2                                                                      
   1.09700000000000        1.00000000000000       0.000000000000000E+000        
  0.318000000000000       0.000000000000000E+000   1.00000000000000             
    1    1                                                                      
  0.761000000000000        1.00000000000000                                     
          1.00000000    1    3    1    1    1                                   
H #4   2.275240240936317   1.719348084511850   2.394879457453856                
    5    3                                                                      
   33.8700000000000       6.068000000000000E-003  0.000000000000000E+000        
  0.000000000000000E+000                                                        
   5.09500000000000       4.530800000000000E-002  0.000000000000000E+000        
  0.000000000000000E+000                                                        
   1.15900000000000       0.202822000000000       0.000000000000000E+000        
  0.000000000000000E+000                                                        
  0.325800000000000       0.503903000000000        1.00000000000000             
  0.000000000000000E+000                                                        
  0.102700000000000       0.383421000000000       0.000000000000000E+000        
   1.00000000000000                                                             
    2    2                                                                      
   1.40700000000000        1.00000000000000       0.000000000000000E+000        
  0.388000000000000       0.000000000000000E+000   1.00000000000000             
    1    1                                                                      
   1.05700000000000        1.00000000000000                                     
FINISH                                                                          
 
********************************************************************************
 ONE- AND TWO-ELECTRON INTEGRALS OVER SYMMETRY-ADAPTED AOS ARE CALCULATED.

  SPHERICAL HARMONICS ARE USED.
  
  INTEGRALS LESS THAN  0.10E-13 ARE NEGLECTED.

  NUCLEAR REPULSION ENERGY :  111.0652600501 A.U.
  @MOLECU-I, ONE ELECTRON INTEGRALS (CPU/WALL):        0.08/       0.08 SECONDS.
  @TWOEL-I,    2676221 INTEGRALS OF SYMMETRY TYPE  I I I I
  @TWOEL-I,   11481358 INTEGRALS OF SYMMETRY TYPE  I J I J
  @TWOEL-I,    6002478 INTEGRALS OF SYMMETRY TYPE  I I J J
  @TWOEL-I,    9660683 INTEGRALS OF SYMMETRY TYPE  I J K L
  @TWOEL-I, TOTAL NUMBER OF 2-E INTEGRALS   29820740.
  @MOLECU-I, TWO ELECTRON INTEGRALS (CPU/WALL):      161.27/       5.17 SECONDS.
 @CHECKOUT-I, Total execution time (CPU/WALL):       161.39/       5.29 seconds.

Running with 32 threads/proc

--executable xvmol finished with status     0 in        7.30 seconds (walltime).
 --invoking executable--
/home/besselman/CFOUR_18/cfour18/bin/xvmol2ja
 @GETMEM-I,  Allocated  152587 MB of main memory.
 @CHECKOUT-I, Total execution time (CPU/WALL):         1.18/       0.08 seconds.
--executable xvmol2ja finished with status     0 in        0.12 seconds (walltime).
 --invoking executable--
/home/besselman/CFOUR_18/cfour18/bin/xvscf
  -------------------------------------------------
  Self-Consistent-Field Program for HF calculations
  -------------------------------------------------
    Integrals from VMOL are used
  There are  176 functions in the AO basis.

  There are 4 irreducible representations.

       Irrep        # of functions
         1                 60
         2                 48
         3                 38
         4                 30


  Parameters for SCF calculation: 
        SCF reference function:  RHF  
  Maximum number of iterations:  150
     Full symmetry point group: C2v 
     Computational point group: C2v 
        Initial density matrix: MOREAD                 
     SCF convergence tolerance: 10**(-10)
  DIIS convergence acceleration:  ON
          Latest start for DIIS:   2
                     DIIS order:  10

     Alpha population by irrep:   8    4    2    1
      Beta population by irrep:   8    4    2    1


 @GETMEM-I,  Allocated      10 MB of main memory.
   Smallest overlap matrix eigenvalues 
     Symmetry    Eigenvalue    
         1      .8455791882D-03              
         2      .1080767200D-02              
         3      .4184708809D-02              
         4      .3720440222D-02              
  --------------------------------------------------------------------
  Iteration         Total Energy            Largest Density Difference
  --------------------------------------------------------------------
       0          -190.866306047974604              0.0000000000D+00
       1          -190.786207263260451              0.8052953564D-01
       2          -190.787052763152417              0.2537726931D-01
       3          -190.787261440494149              0.1676104936D-01
       4          -190.787294824111143              0.3675377513D-02
       5          -190.787298236021456              0.1488086412D-02
       6          -190.787298390135618              0.4206477712D-03
       7          -190.787298409264793              0.1451495690D-03
       8          -190.787298411027507              0.6002209261D-04
       9          -190.787298411244251              0.2108017635D-04
      10          -190.787298411268466              0.7679177726D-05
      11          -190.787298411273980              0.2031503132D-05
      12          -190.787298411272445              0.4332191808D-06
      13          -190.787298411272275              0.6413467379D-07
      14          -190.787298411271991              0.1232799918D-07
      15          -190.787298411273412              0.2014274081D-08
      16          -190.787298411272218              0.4886507587D-09
      17          -190.787298411271593              0.1272204564D-09
   final occupation vector 
     8  4  2  1
     8  4  2  1

  SCF has converged.

 Density matrix saved to file den.dat
 total electron number:   30.0000000000002     
     E(SCF)=      -190.787298411269830              0.9800810163D-10

  Eigenvector printing suppressed.


 
  ORBITAL EIGENVALUES (ALPHA)  (1H = 27.2113834 eV)

       MO #        E(hartree)               E(eV)           FULLSYM    COMPSYM
       ----   --------------------   --------------------   -------   ---------
    1     1         -20.5677530306        -559.6770133910      A1        A1 (1)
    2     2         -11.3430471395        -308.6600046363      A1        A1 (1)
    3     3         -11.2420196442        -305.9109067276      A1        A1 (1)
    4    61         -11.2411469855        -305.8871604776      B1        B1 (2)
    5     4          -1.4193046455         -38.6212428688      A1        A1 (1)
    6     5          -1.1839006623         -32.2155748288      A1        A1 (1)
    7    62          -0.8521564383         -23.1883555581      B1        B1 (2)
    8     6          -0.7669329788         -20.8693073277      A1        A1 (1)
    9   109          -0.6915170195         -18.8171347463      B2        B2 (3)
   10     7          -0.6813695924         -18.5410092152      A1        A1 (1)
   11    63          -0.6147162201         -16.7272787477      B1        B1 (2)
   12   147          -0.5354390412         -14.5700370375      A2        A2 (4)
   13   110          -0.5296742710         -14.4131696640      B2        B2 (3)
   14     8          -0.5025463754         -13.6749820976      A1        A1 (1)
   15    64          -0.3719072006         -10.1201094248      B1        B1 (2)
  +++++++++++++++++++++++++++++++++++++++++++++++++++++++++++++++++++++++++++++
   16   111           0.1235190104           3.3611231485      B2        B2 (3)
   17     9           0.1362007531           3.7062109124      A1        A1 (1)
   18    65           0.1748139912           4.7569305395      B1        B1 (2)
   19   112           0.1970193430           5.3611688807      B2        B2 (3)
   20   148           0.2349408714           6.3930661272      A2        A2 (4)
   21    10           0.2529673072           6.8835903846      A1        A1 (1)
   22    66           0.2961056152           8.0574434220      B1        B1 (2)
   23    11           0.2991216491           8.1395138780      A1        A1 (1)
   24    12           0.3405109692           9.2657745345      A1        A1 (1)
   25    67           0.3693888253          10.0515809499      B1        B1 (2)
   26   113           0.4587092373          12.4821129266      B2        B2 (3)
   27    68           0.4617951221          12.5660841203      B1        B1 (2)
   28   149           0.5045681397          13.7299970999      A2        A2 (4)
   29   114           0.5122969308          13.9403081991      B2        B2 (3)
   30    69           0.5648499778          15.3703493098      B1        B1 (2)
   31   115           0.5700912461          15.5129714694      B2        B2 (3)
   32    13           0.5764552656          15.6861452441      A1        A1 (1)
   33    14           0.5923182646          16.1177993932      A1        A1 (1)
   34    15           0.6203496167          16.8805712611      A1        A1 (1)
   35    70           0.6292620573          17.1230911007      B1        B1 (2)
   36    16           0.6616535388          18.0045081215      A1        A1 (1)
   37   150           0.6749296296          18.3657689180      A2        A2 (4)
   38    71           0.6909433247          18.8015237151      B1        B1 (2)
   39    17           0.7570558722          20.6005375934      A1        A1 (1)
   40   116           0.7896375300          21.4871295762      B2        B2 (3)
   41    72           0.8371218875          22.7792446325      B1        B1 (2)
   42    18           0.8957587119          24.3748337428      A1        A1 (1)
   43   117           0.9318855631          25.3578953419      B2        B2 (3)
   44   151           0.9700236022          26.3956841464      A2        A2 (4)
   45    73           1.0400405307          28.3009416325      B1        B1 (2)
   46   152           1.0606521604          28.8618125910      A2        A2 (4)
   47    19           1.0618434688          28.8942297391      A1        A1 (1)
   48    20           1.0950739883          29.7984781478      A1        A1 (1)
   49   118           1.1666880739          31.7471964859      B2        B2 (3)
   50   153           1.1698304306          31.8327043608      A2        A2 (4)
   51    74           1.1820533586          32.1653071412      B1        B1 (2)
   52    21           1.2153165615          33.0704449066      A1        A1 (1)
   53    75           1.2273958009          33.3991377208      B1        B1 (2)
   54   119           1.2324584770          33.5369001411      B2        B2 (3)
   55    22           1.2653513013          34.4319593950      A1        A1 (1)
   56   120           1.3741011333          37.3911927698      B2        B2 (3)
   57    23           1.3807043810          37.5708762741      A1        A1 (1)
   58    76           1.3828649090          37.6296672302      B1        B1 (2)
   59    77           1.4554582762          39.6050331762      B1        B1 (2)
   60   121           1.4718725208          40.0516874795      B2        B2 (3)
   61    24           1.4815162767          40.3141074192      A1        A1 (1)
   62   154           1.4850593034          40.4105180752      A2        A2 (4)
   63   155           1.5407232434          41.9252108894      A2        A2 (4)
   64   122           1.5630215374          42.5319783171      B2        B2 (3)
   65    78           1.5922607508          43.3276177628      B1        B1 (2)
   66    25           1.6229709111          44.1632837091      A1        A1 (1)
   67    79           1.6450146354          44.7631239413      B1        B1 (2)
   68    26           1.7324818731          47.1432284825      A1        A1 (1)
   69   156           1.7503722200          47.6300495720      A2        A2 (4)
   70    80           1.7604241876          47.9035775145      B1        B1 (2)
   71    27           1.9651024381          53.4731558636      A1        A1 (1)
   72   157           2.0573238041          55.9826268122      A2        A2 (4)
   73    28           2.1242756174          57.8044782718      A1        A1 (1)
   74   123           2.3708206077          64.5133085288      B2        B2 (3)
   75    29           2.3845755224          64.8875987860      A1        A1 (1)
   76    81           2.4113141569          65.6151940209      B1        B1 (2)
   77   124           2.4810014903          67.5114827688      B2        B2 (3)
   78   125           2.5270870401          68.7655343330      B2        B2 (3)
   79    30           2.5369554368          69.0340670597      A1        A1 (1)
   80    82           2.5504446071          69.4011260438      B1        B1 (2)
   81    31           2.5752768210          70.0768449369      A1        A1 (1)
   82   126           2.6479809177          72.0552239875      B2        B2 (3)
   83    32           2.7267869560          74.1996453090      A1        A1 (1)
   84   158           2.7471514481          74.7537913119      A2        A2 (4)
   85    83           2.8121536108          76.5225900833      B1        B1 (2)
   86    33           2.8760935892          78.2624853513      A1        A1 (1)
   87    84           2.9428973685          80.0803085999      B1        B1 (2)
   88   159           2.9610683322          80.5747656610      A2        A2 (4)
   89    85           3.0107802672          81.9274961832      B1        B1 (2)
   90   127           3.0306057184          82.4669741372      B2        B2 (3)
   91    34           3.0313203135          82.4864192587      A1        A1 (1)
   92   128           3.0746603460          83.6657614986      B2        B2 (3)
   93    35           3.0865137831          83.9883099205      A1        A1 (1)
   94   160           3.1294783708          85.1574357906      A2        A2 (4)
   95   129           3.1596926314          85.9796076200      B2        B2 (3)
   96    86           3.1916823142          86.8500911440      B1        B1 (2)
   97    36           3.2149459934          87.4831280354      A1        A1 (1)
   98   130           3.3120675443          90.1259397933      B2        B2 (3)
   99    87           3.3156824218          90.2243056125      B1        B1 (2)
  100   161           3.3598739325          91.4268177527      A2        A2 (4)
  101    37           3.3645784708          91.5548347476      A1        A1 (1)
  102    88           3.3873823058          92.1753586458      B1        B1 (2)
  103   131           3.4234291316          93.1562426439      B2        B2 (3)
  104   162           3.4390003685          93.5799575413      A2        A2 (4)
  105    89           3.4642058822          94.2658344368      B1        B1 (2)
  106    38           3.5120897649          95.5688211283      A1        A1 (1)
  107   163           3.5280720557          96.0037213694      A2        A2 (4)
  108    39           3.5521933750          96.6600958369      A1        A1 (1)
  109   164           3.6010965104          97.9908178050      A2        A2 (4)
  110   132           3.6149027266          98.3665040482      B2        B2 (3)
  111    90           3.6462844022          99.2204428542      B1        B1 (2)
  112    91           3.7525935898         102.1132629156      B1        B1 (2)
  113   133           3.7580359113         102.2613560143      B2        B2 (3)
  114   134           3.8276418181         104.1554290292      B2        B2 (3)
  115    40           3.8823574968         105.6443183413      A1        A1 (1)
  116   165           3.9283317620         106.8953416969      A2        A2 (4)
  117    41           3.9377590776         107.1518719971      A1        A1 (1)
  118   135           3.9646444053         107.8834589571      B2        B2 (3)
  119   166           4.0208425004         109.4126868697      A2        A2 (4)
  120    42           4.0433032614         110.0238752496      A1        A1 (1)
  121   167           4.0760756740         110.9156579338      A2        A2 (4)
  122    92           4.0902158067         111.3004305053      B1        B1 (2)
  123    43           4.1049378606         111.7010379586      A1        A1 (1)
  124    93           4.1825977948         113.8142722027      B1        B1 (2)
  125   136           4.2110483973         114.5884524550      B2        B2 (3)
  126    44           4.2974469924         116.9394777515      A1        A1 (1)
  127   168           4.3038224229         117.1129620355      A2        A2 (4)
  128    94           4.3290874280         117.8004577744      B1        B1 (2)
  129    95           4.4132844591         120.0915754696      B1        B1 (2)
  130    45           4.4177776494         120.2138413944      A1        A1 (1)
  131   137           4.4986762709         122.4152048002      B2        B2 (3)
  132    96           4.5207291293         123.0152935839      B1        B1 (2)
  133    46           4.5322033277         123.3275223973      A1        A1 (1)
  134    97           4.5482334823         123.7637250805      B1        B1 (2)
  135    47           4.5566041008         123.9915011889      A1        A1 (1)
  136   138           4.6405728888         126.2764080730      B2        B2 (3)
  137    98           4.7421365784         129.0400965698      B1        B1 (2)
  138   169           4.7856729136         130.2247804790      A2        A2 (4)
  139   139           4.8315087900         131.4720380848      B2        B2 (3)
  140    48           4.8792164177         132.7702286327      A1        A1 (1)
  141   170           4.8888552229         133.0325138582      A2        A2 (4)
  142    99           4.9709997273         135.2677794610      B1        B1 (2)
  143    49           5.0101311455         136.3325994845      A1        A1 (1)
  144   140           5.2753477611         143.5495104969      B2        B2 (3)
  145   100           5.2814549507         143.7156955742      B1        B1 (2)
  146    50           5.3377624844         145.2479014622      A1        A1 (1)
  147   171           5.3491883634         145.5588154366      A2        A2 (4)
  148    51           5.4280996714         147.7061012925      A1        A1 (1)
  149   141           5.4416642474         148.0752121702      B2        B2 (3)
  150   101           5.5622639065         151.3568957319      B1        B1 (2)
  151   172           5.5688433505         151.5359315044      A2        A2 (4)
  152    52           5.5891042047         152.0872573770      A1        A1 (1)
  153   142           5.6174258853         152.8579294873      B2        B2 (3)
  154   102           5.6206957777         152.9469077816      B1        B1 (2)
  155    53           5.6793013624         154.5416468177      A1        A1 (1)
  156   103           5.6975443952         155.0380649767      B1        B1 (2)
  157   143           5.7455688547         156.3448769566      B2        B2 (3)
  158   104           5.8550116089         159.3229657015      B1        B1 (2)
  159   105           6.0557617181         164.7856538892      B1        B1 (2)
  160   173           6.1421337531         167.1359564509      A2        A2 (4)
  161    54           6.1523211269         167.4131689846      A1        A1 (1)
  162   144           6.2234366905         169.3483218507      B2        B2 (3)
  163   174           6.2244863551         169.3768846755      A2        A2 (4)
  164   175           6.4477632244         175.4525571702      A2        A2 (4)
  165    55           6.8638248831         186.7741704847      A1        A1 (1)
  166   176           6.8875276300         187.4191550178      A2        A2 (4)
  167    56           6.9656390618         189.5446751358      A1        A1 (1)
  168   145           7.1969939368         195.8401613419      B2        B2 (3)
  169   106           7.3655028500         200.4255219857      B1        B1 (2)
  170   146           7.4143804517         201.7555491434      B2        B2 (3)
  171   107           7.5656677308         205.8722852996      B1        B1 (2)
  172    57           7.6284072879         207.5795154428      A1        A1 (1)
  173    58           9.2778531652         252.4632196066      A1        A1 (1)
  174    59          13.1623897517         358.1668339926      A1        A1 (1)
  175    60          14.4684535449         393.7066366152      A1        A1 (1)
  176   108          14.6824942982         399.5309816174      B1        B1 (2)


  VSCF finished.

 @CHECKOUT-I, Total execution time (CPU/WALL):       121.52/       5.22 seconds.
--executable xvscf finished with status     0 in        5.26 seconds (walltime).
 --invoking executable--
/home/besselman/CFOUR_18/cfour18/bin/xvdint
 @GETMEM-I,  Allocated  152587 MB of main memory.
 One- and two-electron integral derivatives are calculated
 for RHF gradients and dipole moments.
 Spherical gaussians are used.

                     Kinetic energy integral gradient
                     --------------------------------

                         O #1 z     1.4690842690
                         C #2 z    -0.6754737841
                         C #3 x    -0.3172632796
                         C #3 z    -0.2805718951
                         H #4 x    -0.8104574682
                         H #4 y    -1.5234706870
                         H #4 z    -0.5130385897


 O #1       0.0000000000            0.0000000000            1.4690842690
 C #2       0.0000000000            0.0000000000           -0.6754737841
 C #3 1    -0.1586316398            0.0000000000           -0.1402859476
 C #3 2     0.1586316398            0.0000000000           -0.1402859476
 H #4 1    -0.2026143670           -0.3808676717           -0.1282596474
 H #4 2     0.2026143670           -0.3808676717           -0.1282596474
 H #4 3    -0.2026143670            0.3808676717           -0.1282596474
 H #4 4     0.2026143670            0.3808676717           -0.1282596474


                   Nuclear attraction integral gradient
                   ------------------------------------

                         O #1 z   -34.9960083666
                         C #2 z     5.7081368333
                         C #3 x    22.2678642381
                         C #3 z    19.8384548059
                         H #4 x    13.3245220937
                         H #4 y    19.9287628337
                         H #4 z     9.4494167273


 O #1       0.0000000000            0.0000000000          -34.9960083666
 C #2       0.0000000000            0.0000000000            5.7081368333
 C #3 1    11.1339321190            0.0000000000            9.9192274030
 C #3 2   -11.1339321190            0.0000000000            9.9192274030
 H #4 1     3.3311305234            4.9821907084            2.3623541818
 H #4 2    -3.3311305234            4.9821907084            2.3623541818
 H #4 3     3.3311305234           -4.9821907084            2.3623541818
 H #4 4    -3.3311305234           -4.9821907084            2.3623541818


                      Reorthonormalization gradient
                      -----------------------------

                         O #1 z     0.6746182050
                         C #2 z    -0.4210219115
                         C #3 x     0.0781135634
                         C #3 z    -0.0344042476
                         H #4 x    -0.3002473766
                         H #4 y    -0.6107253313
                         H #4 z    -0.2191920460


 O #1       0.0000000000            0.0000000000            0.6746182050
 C #2       0.0000000000            0.0000000000           -0.4210219115
 C #3 1     0.0390567817            0.0000000000           -0.0172021238
 C #3 2    -0.0390567817            0.0000000000           -0.0172021238
 H #4 1    -0.0750618441           -0.1526813328           -0.0547980115
 H #4 2     0.0750618441           -0.1526813328           -0.0547980115
 H #4 3    -0.0750618441            0.1526813328           -0.0547980115
 H #4 4     0.0750618441            0.1526813328           -0.0547980115


                Electronic contributions to dipole moment
                -----------------------------------------

                               au             Debye

                    z     -3.44963017     -8.76808682

  Conversion factor used: 1 a.u. =   2.54174691 Debye 


 Evaluation of 1e integral derivatives required    1.78 seconds.
 Evaluation of 2el integral derivatives

                      Two-electron integral gradient
                      ------------------------------

                         O #1 z    18.3083603602
                         C #2 z    -4.0440050390
                         C #3 x    -7.9353184209
                         C #3 z    -9.2788210329
                         H #4 x    -6.9348382089
                         H #4 y   -11.0470260278
                         H #4 z    -4.9855342883


 O #1       0.0000000000            0.0000000000           18.3083603602
 C #2       0.0000000000            0.0000000000           -4.0440050390
 C #3 1    -3.9676592104            0.0000000000           -4.6394105164
 C #3 2     3.9676592104            0.0000000000           -4.6394105164
 H #4 1    -1.7337095522           -2.7617565069           -1.2463835721
 H #4 2     1.7337095522           -2.7617565069           -1.2463835721
 H #4 3    -1.7337095522            2.7617565069           -1.2463835721
 H #4 4     1.7337095522            2.7617565069           -1.2463835721


 Evaluation of 2e integral derivatives required   41.71 seconds.

                            Molecular gradient
                            ------------------

                         O #1 z     0.0000031453
                         C #2 z    -0.0144784218
                         C #3 x    -0.1421601221
                         C #3 z     0.0062656404
                         H #4 x    -0.0149051741
                         H #4 y     0.0146306363
                         H #4 z     0.0082096361


 O #1       0.0000000000            0.0000000000            0.0000031453
 C #2       0.0000000000            0.0000000000           -0.0144784218
 C #3 1    -0.0710800610            0.0000000000            0.0031328202
 C #3 2     0.0710800610            0.0000000000            0.0031328202
 H #4 1    -0.0037262935            0.0036576591            0.0020524090
 H #4 2     0.0037262935            0.0036576591            0.0020524090
 H #4 3    -0.0037262935           -0.0036576591            0.0020524090
 H #4 4     0.0037262935           -0.0036576591            0.0020524090


  Molecular gradient norm 0.145E+00

                           Total dipole moment
                           -------------------

                               au             Debye

                    z      1.29544911      3.29270378

  Conversion factor used: 1 a.u. =   2.54174691 Debye 


 @CHECKOUT-I, Total execution time (CPU/WALL):        43.47/      36.10 seconds.
--executable xvdint finished with status     0 in       36.14 seconds (walltime).
 --invoking executable--
/home/besselman/CFOUR_18/cfour18/bin/xjoda
   JODA beginning optimization cycle #  2.
   Retrieving information from last optimization cycle.
                     7                     0
 OriVec is    1.00000000000000      -6.123233995736767E-017
  0.000000000000000E+000                     1
  calling readgh 3                      1                    -1
  gradient from JOBARC 
   0.000000000000000   0.000000000000000   0.000003145321285
   0.000000000000000   0.000000000000000  -0.014478421842288
  -0.071080061043926   0.000000000000000   0.003132820204313
   0.071080061043926   0.000000000000000   0.003132820204313
  -0.003726293526958   0.003657659084125   0.002052409028073
   0.003726293526958   0.003657659084125   0.002052409028073
  -0.003726293526958  -0.003657659084125   0.002052409028073
   0.003726293526958  -0.003657659084125   0.002052409028073
 
                     0
  current gradient vector 
        0.000000000000000        0.000000000000000        0.000003145321285
        0.000000000000000        0.000000000000000       -0.014478421842288
       -0.071080061043926        0.000000000000000        0.003132820204313
        0.071080061043926        0.000000000000000        0.003132820204313
       -0.003726293526958        0.003657659084125        0.002052409028073
       -0.003726293526958       -0.003657659084125        0.002052409028073
        0.003726293526958       -0.003657659084125        0.002052409028073
        0.003726293526958        0.003657659084125        0.002052409028073
   Internal coordinate energy gradients (atomic units): 
                     R                 dV/dR
 [R1   ]    2.214556250038572   -0.000003145321296
 [R2   ]    2.766899602020276   -0.032265093856990
 [A1   ]    2.628206673615198    0.207360323558394
 [R2   ]    2.766899602020276   -0.032265093856990
 [A1   ]    2.628206673615198    0.207360323558394
 [D180 ]    3.141592653589793    0.000000000000000
 [R3   ]    2.039059536167682    0.002015151763273
 [A2   ]    2.068851610771269   -0.002332503075515
 [D1   ]    1.286326930406301    0.009152813217110
 [R3   ]    2.039059536167682    0.002015151763273
 [A2   ]    2.068851610771269   -0.002332503075515
 [Dn1  ]   -1.286326930406301   -0.009152813217110
 [R3   ]    2.039059536167682    0.002015151763273
 [A2   ]    2.068851610771269   -0.002332503075515
 [D1   ]    1.286326930406301    0.009152813217110
 [R3   ]    2.039059536167682    0.002015151763273
 [A2   ]    2.068851610771269   -0.002332503075515
 [Dn1  ]   -1.286326930406301   -0.009152813217110
                     1                    -1                     0 ****
   Hessian from cycle  1 read.
   BFGS update using last two gradients and previous step.
   Optimization cycle  2.  Updating structure with Newton-Raphson step.
  @EFOL-I, Current internal coordinate Hessian written to FCMINT.
   There are   7 independent internal coordinates which will be optimized.
   Hessian matrix in totally symmetric symmetry coordinates: 
              R1        R2        A1        R3        A2   
  R1         0.515782 -0.087099 -0.395360 -0.112946  0.000942
  R2        -0.087099  1.080202 -0.687257 -0.028786  0.009971
  A1        -0.395360 -0.687257  3.887073 -0.037788 -0.062224
  R3        -0.112946 -0.028786 -0.037788  0.974403 -0.000646
  A2         0.000942  0.009971 -0.062224 -0.000646  0.251000
  D1        -0.041062 -0.034583  0.141263 -0.007175 -0.002701
  Dn1        0.041062  0.034583 -0.141263  0.007175  0.002701
 
              D1        Dn1  
  R1        -0.041062  0.041062
  R2        -0.034583  0.034583
  A1         0.141263 -0.141263
  R3        -0.007175  0.007175
  A2        -0.002701  0.002701
  D1         0.104233 -0.004233
  Dn1       -0.004233  0.104233
   The eigenvectors of the Hessian matrix: 
                   1         2         3         4         5
  R1         0.120744 -0.000000  0.036334  0.912234  0.288859
  R2         0.037930 -0.000000  0.011150  0.286427 -0.928055
  A1        -0.032327  0.000000  0.023917  0.168178 -0.177404
  R3         0.026732 -0.000000  0.008067  0.201975  0.153956
  A2         0.008205 -0.000000  0.998880 -0.043568  0.002735
  D1         0.700769  0.707107 -0.008882 -0.086060 -0.006813
  Dn1       -0.700769  0.707107  0.008882  0.086060  0.006813
 
                   6         7
  R1         0.240872  0.102329
  R2        -0.085410  0.218669
  A1        -0.000000 -0.968828
  R3        -0.966792  0.006177
  A2        -0.000000  0.016322
  D1        -0.000000 -0.037293
  Dn1        0.000000  0.037293
   The eigenvalues of the Hessian matrix: 
       0.09270      0.10000      0.24970      0.39824      0.98018      1.00000
       4.09611
   Gradients along Hessian eigenvectors: 
       0.00700     -0.00000      0.00165      0.03504     -0.00925     -0.00000
      -0.29511
   There are  0 negative eigenvalues.
  optimized coordinate                      7  automatically set to 
  3.396926942108013E-002
   Summary of Optimization Cycle: 
   The maximum unscaled step is:    0.11163.
   Scale factor set to:  1.00000.
   Forces are in hartree/bohr and hartree/radian.
   Parameter values are in Angstroms and degrees.
--------------------------------------------------------------------------
  Parameter     dV/dR           Step          Rold            Rnew
--------------------------------------------------------------------------
    R1     -0.0000031453   -0.0420772629    1.1718926940    1.1298154311
    R2     -0.0322650939   -0.0079093183    1.4641802070    1.4562708888
    A1      0.2073603236   -3.4025948118  150.5851500863  147.1825552745
    R3      0.0020151518   -0.0047476073    1.0790238329    1.0742762256
    A2     -0.0023325031   -0.0623459013  118.5364657360  118.4741198347
    D1      0.0091528132   -1.9462957710   73.7011041863   71.7548084153
    Dn1    -0.0091528132    1.9462957710  -73.7011041863  -71.7548084153
--------------------------------------------------------------------------
  Minimum force:  0.000003145 / RMS force:  0.079477211
 Updating structure...
 -0.999999999999999       0.541964110716940       0.317927798556236     
  0.313084104085844       0.879032552797738       0.541964110716940     
  0.313084104085844       0.879032552797738       0.541964110716940     
  0.313084104085844       0.879032552797738       0.541964110716940     
  0.313084104085844       0.879032552797738       0.541964110716940     
   Rotational constants (in cm-1): 
          0.2057553019             0.2665278833             0.6698442955
   Rotational constants (in MHz): 
       6168.3896330623          7990.3060452654         20081.4295973436


 ----------------------------------------------------------------
         Coordinates used in calculation (QCOMP) 
 ----------------------------------------------------------------
 Z-matrix   Atomic            Coordinates (in bohr)
  Symbol    Number           X              Y              Z
 ----------------------------------------------------------------
     O         8         0.00000000    -0.00000000    -2.71937270
     C         6         0.00000000    -0.00000000    -0.58433095
     C         6         1.49145985    -0.00000000     1.72841497
     C         6        -1.49145985     0.00000000     1.72841497
     H         1         2.48554441     1.69479763     2.23901619
     H         1         2.48554441    -1.69479763     2.23901619
     H         1        -2.48554441    -1.69479763     2.23901619
     H         1        -2.48554441     1.69479763     2.23901619
 ----------------------------------------------------------------
 
   Interatomic distance matrix (Angstroms) 
 
                 O             C             C             C             H    
                [ 1]        [ 2]        [ 3]        [ 4]        [ 5]
  O    [ 1]     0.00000
  C    [ 2]     1.12982     0.00000
  C    [ 3]     2.48247     1.45627     0.00000
  C    [ 4]     2.48247     1.45627     1.57849     0.00000
  H    [ 5]     3.06904     2.18324     1.07428     2.30357     0.00000
  H    [ 6]     3.06904     2.18324     1.07428     2.30357     1.79370
  H    [ 7]     3.06904     2.18324     2.30357     1.07428     3.18392
  H    [ 8]     3.06904     2.18324     2.30357     1.07428     2.63059
 
                 H             H             H    
                [ 6]        [ 7]        [ 8]
  H    [ 6]     0.00000
  H    [ 7]     2.63059     0.00000
  H    [ 8]     3.18392     1.79370     0.00000
   Rotational constants (order x, y, z, in cm-1): 
          0.2665278833             0.2057553019             0.6698442955
   Rotational constants (order x, y, z, in MHz): 
       7990.3060452654          6168.3896330623         20081.4295973436
  ECPDATA file not present.   Using default ECPDATA. 
  There are  176 basis functions.
 @CHECKOUT-I, Total execution time (CPU/WALL):         0.08/       0.09 seconds.
--executable xjoda finished with status     0 in        0.20 seconds (walltime).
 --invoking executable--
/home/besselman/CFOUR_18/cfour18/bin/xvmol
 SERIAL VERSION OF MOLECULE STARTED
********************************************************************************
                    INPUT FROM MOL FILE
********************************************************************************
INTGRL        1    0    1    0    0    0    0    0    0                         
         *** CFOUR Program System (Release V0.1) ***                            
cyclopropanone opt singlet CCSD[T]/cc-pCVTZ                                     
    4    2 X  Y       0.10E-08              0    0                              
   9999.00      3.00                                                            
          8.00000000    1    4    1    1    1    1                              
O #1   0.000000000000000  -0.000000000000000  -2.719372698680969                
   10    4                                                                      
   15330.0000000000       5.080000000000000E-004 -1.150000000000000E-004        
  0.000000000000000E+000  0.000000000000000E+000                                
   2299.00000000000       3.929000000000000E-003 -8.950000000000000E-004        
  0.000000000000000E+000  0.000000000000000E+000                                
   522.400000000000       2.024300000000000E-002 -4.636000000000000E-003        
  0.000000000000000E+000  0.000000000000000E+000                                
   147.300000000000       7.918100000000000E-002 -1.872400000000000E-002        
  0.000000000000000E+000  0.000000000000000E+000                                
   47.5500000000000       0.230687000000000      -5.846300000000000E-002        
  0.000000000000000E+000  0.000000000000000E+000                                
   16.7600000000000       0.433118000000000      -0.136463000000000             
  0.000000000000000E+000  0.000000000000000E+000                                
   6.20700000000000       0.350260000000000      -0.175740000000000             
  0.000000000000000E+000  0.000000000000000E+000                                
   1.75200000000000       4.272800000000000E-002  0.160934000000000             
   1.00000000000000       0.000000000000000E+000                                
  0.688200000000000      -8.154000000000000E-003  0.603418000000000             
  0.000000000000000E+000  0.000000000000000E+000                                
  0.238400000000000       2.381000000000000E-003  0.378765000000000             
  0.000000000000000E+000   1.00000000000000                                     
    5    3                                                                      
   34.4600000000000       1.592800000000000E-002  0.000000000000000E+000        
  0.000000000000000E+000                                                        
   7.74900000000000       9.974000000000000E-002  0.000000000000000E+000        
  0.000000000000000E+000                                                        
   2.28000000000000       0.310492000000000       0.000000000000000E+000        
  0.000000000000000E+000                                                        
  0.715600000000000       0.491026000000000        1.00000000000000             
  0.000000000000000E+000                                                        
  0.214000000000000       0.336337000000000       0.000000000000000E+000        
   1.00000000000000                                                             
    2    2                                                                      
   2.31400000000000        1.00000000000000       0.000000000000000E+000        
  0.645000000000000       0.000000000000000E+000   1.00000000000000             
    1    1                                                                      
   1.42800000000000        1.00000000000000                                     
          6.00000000    1    4    1    1    1    1                              
C #2   0.000000000000000  -0.000000000000000  -0.584330952009775                
   10    4                                                                      
   8236.00000000000       5.310000000000000E-004 -1.130000000000000E-004        
  0.000000000000000E+000  0.000000000000000E+000                                
   1235.00000000000       4.108000000000000E-003 -8.780000000000000E-004        
  0.000000000000000E+000  0.000000000000000E+000                                
   280.800000000000       2.108700000000000E-002 -4.540000000000000E-003        
  0.000000000000000E+000  0.000000000000000E+000                                
   79.2700000000000       8.185300000000000E-002 -1.813300000000000E-002        
  0.000000000000000E+000  0.000000000000000E+000                                
   25.5900000000000       0.234817000000000      -5.576000000000000E-002        
  0.000000000000000E+000  0.000000000000000E+000                                
   8.99700000000000       0.434401000000000      -0.126895000000000             
  0.000000000000000E+000  0.000000000000000E+000                                
   3.31900000000000       0.346129000000000      -0.170352000000000             
  0.000000000000000E+000  0.000000000000000E+000                                
  0.905900000000000       3.937800000000000E-002  0.140382000000000             
   1.00000000000000       0.000000000000000E+000                                
  0.364300000000000      -8.983000000000000E-003  0.598684000000000             
  0.000000000000000E+000  0.000000000000000E+000                                
  0.128500000000000       2.385000000000000E-003  0.395389000000000             
  0.000000000000000E+000   1.00000000000000                                     
    5    3                                                                      
   18.7100000000000       1.403100000000000E-002  0.000000000000000E+000        
  0.000000000000000E+000                                                        
   4.13300000000000       8.686600000000000E-002  0.000000000000000E+000        
  0.000000000000000E+000                                                        
   1.20000000000000       0.290216000000000       0.000000000000000E+000        
  0.000000000000000E+000                                                        
  0.382700000000000       0.501008000000000        1.00000000000000             
  0.000000000000000E+000                                                        
  0.120900000000000       0.343406000000000       0.000000000000000E+000        
   1.00000000000000                                                             
    2    2                                                                      
   1.09700000000000        1.00000000000000       0.000000000000000E+000        
  0.318000000000000       0.000000000000000E+000   1.00000000000000             
    1    1                                                                      
  0.761000000000000        1.00000000000000                                     
          6.00000000    1    4    1    1    1    1                              
C #3   1.491459845249838  -0.000000000000000   1.728414971370531                
   10    4                                                                      
   8236.00000000000       5.310000000000000E-004 -1.130000000000000E-004        
  0.000000000000000E+000  0.000000000000000E+000                                
   1235.00000000000       4.108000000000000E-003 -8.780000000000000E-004        
  0.000000000000000E+000  0.000000000000000E+000                                
   280.800000000000       2.108700000000000E-002 -4.540000000000000E-003        
  0.000000000000000E+000  0.000000000000000E+000                                
   79.2700000000000       8.185300000000000E-002 -1.813300000000000E-002        
  0.000000000000000E+000  0.000000000000000E+000                                
   25.5900000000000       0.234817000000000      -5.576000000000000E-002        
  0.000000000000000E+000  0.000000000000000E+000                                
   8.99700000000000       0.434401000000000      -0.126895000000000             
  0.000000000000000E+000  0.000000000000000E+000                                
   3.31900000000000       0.346129000000000      -0.170352000000000             
  0.000000000000000E+000  0.000000000000000E+000                                
  0.905900000000000       3.937800000000000E-002  0.140382000000000             
   1.00000000000000       0.000000000000000E+000                                
  0.364300000000000      -8.983000000000000E-003  0.598684000000000             
  0.000000000000000E+000  0.000000000000000E+000                                
  0.128500000000000       2.385000000000000E-003  0.395389000000000             
  0.000000000000000E+000   1.00000000000000                                     
    5    3                                                                      
   18.7100000000000       1.403100000000000E-002  0.000000000000000E+000        
  0.000000000000000E+000                                                        
   4.13300000000000       8.686600000000000E-002  0.000000000000000E+000        
  0.000000000000000E+000                                                        
   1.20000000000000       0.290216000000000       0.000000000000000E+000        
  0.000000000000000E+000                                                        
  0.382700000000000       0.501008000000000        1.00000000000000             
  0.000000000000000E+000                                                        
  0.120900000000000       0.343406000000000       0.000000000000000E+000        
   1.00000000000000                                                             
    2    2                                                                      
   1.09700000000000        1.00000000000000       0.000000000000000E+000        
  0.318000000000000       0.000000000000000E+000   1.00000000000000             
    1    1                                                                      
  0.761000000000000        1.00000000000000                                     
          1.00000000    1    3    1    1    1                                   
H #4   2.485544405166435   1.694797627633605   2.239016188405011                
    5    3                                                                      
   33.8700000000000       6.068000000000000E-003  0.000000000000000E+000        
  0.000000000000000E+000                                                        
   5.09500000000000       4.530800000000000E-002  0.000000000000000E+000        
  0.000000000000000E+000                                                        
   1.15900000000000       0.202822000000000       0.000000000000000E+000        
  0.000000000000000E+000                                                        
  0.325800000000000       0.503903000000000        1.00000000000000             
  0.000000000000000E+000                                                        
  0.102700000000000       0.383421000000000       0.000000000000000E+000        
   1.00000000000000                                                             
    2    2                                                                      
   1.40700000000000        1.00000000000000       0.000000000000000E+000        
  0.388000000000000       0.000000000000000E+000   1.00000000000000             
    1    1                                                                      
   1.05700000000000        1.00000000000000                                     
FINISH                                                                          
 
********************************************************************************
 ONE- AND TWO-ELECTRON INTEGRALS OVER SYMMETRY-ADAPTED AOS ARE CALCULATED.

  SPHERICAL HARMONICS ARE USED.
  
  INTEGRALS LESS THAN  0.10E-13 ARE NEGLECTED.

  NUCLEAR REPULSION ENERGY :  111.1727940379 A.U.
  @MOLECU-I, ONE ELECTRON INTEGRALS (CPU/WALL):        0.08/       0.09 SECONDS.
  @TWOEL-I,    2679309 INTEGRALS OF SYMMETRY TYPE  I I I I
  @TWOEL-I,   11508112 INTEGRALS OF SYMMETRY TYPE  I J I J
  @TWOEL-I,    6010044 INTEGRALS OF SYMMETRY TYPE  I I J J
  @TWOEL-I,    9685234 INTEGRALS OF SYMMETRY TYPE  I J K L
  @TWOEL-I, TOTAL NUMBER OF 2-E INTEGRALS   29882699.
  @MOLECU-I, TWO ELECTRON INTEGRALS (CPU/WALL):      152.77/       4.90 SECONDS.
 @CHECKOUT-I, Total execution time (CPU/WALL):       152.89/       5.03 seconds.

Running with 32 threads/proc

--executable xvmol finished with status     0 in        7.32 seconds (walltime).
 --invoking executable--
/home/besselman/CFOUR_18/cfour18/bin/xvmol2ja
 @GETMEM-I,  Allocated  152587 MB of main memory.
 @CHECKOUT-I, Total execution time (CPU/WALL):         1.25/       0.08 seconds.
--executable xvmol2ja finished with status     0 in        0.13 seconds (walltime).
 --invoking executable--
/home/besselman/CFOUR_18/cfour18/bin/xvscf
  -------------------------------------------------
  Self-Consistent-Field Program for HF calculations
  -------------------------------------------------
    Integrals from VMOL are used
  There are  176 functions in the AO basis.

  There are 4 irreducible representations.

       Irrep        # of functions
         1                 60
         2                 48
         3                 38
         4                 30


  Parameters for SCF calculation: 
        SCF reference function:  RHF  
  Maximum number of iterations:  150
     Full symmetry point group: C2v 
     Computational point group: C2v 
        Initial density matrix: MOREAD                 
     SCF convergence tolerance: 10**(-10)
  DIIS convergence acceleration:  ON
          Latest start for DIIS:   2
                     DIIS order:  10

     Alpha population by irrep:   8    4    2    1
      Beta population by irrep:   8    4    2    1


 @GETMEM-I,  Allocated      10 MB of main memory.
   Smallest overlap matrix eigenvalues 
     Symmetry    Eigenvalue    
         1      .9098774162D-03              
         2      .1165828005D-02              
         3      .4312607768D-02              
         4      .3753692672D-02              
  --------------------------------------------------------------------
  Iteration         Total Energy            Largest Density Difference
  --------------------------------------------------------------------
       0          -190.856566545904855              0.0000000000D+00
       1          -190.790048131724632              0.9151394239D-01
       2          -190.791365318422208              0.1464020052D-01
       3          -190.791518767796788              0.1151146173D-01
       4          -190.791550624867909              0.3355527194D-02
       5          -190.791552857075715              0.1139688248D-02
       6          -190.791553016875582              0.4525451503D-03
       7          -190.791553054529231              0.1984790499D-03
       8          -190.791553056957468              0.7164757714D-04
       9          -190.791553057043700              0.1103356068D-04
      10          -190.791553057045803              0.2084677886D-05
      11          -190.791553057051431              0.8855460896D-06
      12          -190.791553057052226              0.3412954084D-06
      13          -190.791553057048532              0.1109575483D-06
      14          -190.791553057049896              0.1661092930D-07
      15          -190.791553057046485              0.1555434892D-08
      16          -190.791553057046656              0.3700461326D-09
      17          -190.791553057046428              0.2144773248D-09
   final occupation vector 
     8  4  2  1
     8  4  2  1

  SCF has converged.

 Density matrix saved to file den.dat
 total electron number:   30.0000000000002     
     E(SCF)=      -190.791553057045007              0.9969436388D-10

  Eigenvector printing suppressed.


 
  ORBITAL EIGENVALUES (ALPHA)  (1H = 27.2113834 eV)

       MO #        E(hartree)               E(eV)           FULLSYM    COMPSYM
       ----   --------------------   --------------------   -------   ---------
    1     1         -20.5629487470        -559.5462821881      A1        A1 (1)
    2     2         -11.3327388049        -308.3795005933      A1        A1 (1)
    3     3         -11.2457567599        -306.0125988172      A1        A1 (1)
    4    61         -11.2452970951        -306.0000907006      B1        B1 (2)
    5     4          -1.4488996055         -39.4265626723      A1        A1 (1)
    6     5          -1.1505136673         -31.3070685072      A1        A1 (1)
    7    62          -0.8712665760         -23.7083688422      B1        B1 (2)
    8     6          -0.7550213742         -20.5451760878      A1        A1 (1)
    9     7          -0.6862380709         -18.6734872514      A1        A1 (1)
   10   109          -0.6772445564         -18.4287612791      B2        B2 (3)
   11    63          -0.6339271550         -17.2500348625      B1        B1 (2)
   12   147          -0.5477960580         -14.9062885587      A2        A2 (4)
   13   110          -0.5407159484         -14.7136289817      B2        B2 (3)
   14     8          -0.4658605328         -12.6767095700      A1        A1 (1)
   15    64          -0.3779966636         -10.2858121381      B1        B1 (2)
  +++++++++++++++++++++++++++++++++++++++++++++++++++++++++++++++++++++++++++++
   16   111           0.1362884535           3.7085973614      B2        B2 (3)
   17     9           0.1393393146           3.7916155121      A1        A1 (1)
   18    65           0.1673311218           4.5533113099      B1        B1 (2)
   19   112           0.2107078841           5.7336530194      B2        B2 (3)
   20   148           0.2292180914           6.2373413679      A2        A2 (4)
   21    10           0.2608208896           7.0972972245      A1        A1 (1)
   22    66           0.2737245189           7.4484228288      B1        B1 (2)
   23    11           0.3139236877           8.5422978232      A1        A1 (1)
   24    12           0.3571094000           9.7174408000      A1        A1 (1)
   25    67           0.3688169142          10.0360184566      B1        B1 (2)
   26   113           0.4479478051          12.1892794668      B2        B2 (3)
   27    68           0.4628224743          12.5940397947      B1        B1 (2)
   28   114           0.4842614610          13.1774242808      B2        B2 (3)
   29   149           0.5278253168          14.3628570627      A2        A2 (4)
   30    69           0.5624435989          15.3048684095      B1        B1 (2)
   31    13           0.5670004437          15.4288664626      A1        A1 (1)
   32   115           0.5933517950          16.1459231849      B2        B2 (3)
   33    70           0.6026372168          16.3985923583      E         B1 (2)
   34    14           0.6026418132          16.3987174325      E         A1 (1)
   35    15           0.6276355318          17.0788310916      A1        A1 (1)
   36    16           0.6585316481          17.9195571582      A1        A1 (1)
   37   150           0.6598318543          17.9549375675      A2        A2 (4)
   38    71           0.6650650519          18.0973401129      B1        B1 (2)
   39    17           0.7673261483          20.8800060136      A1        A1 (1)
   40   116           0.8176683010          22.2498856328      B2        B2 (3)
   41    72           0.8254939105          22.4628312934      B1        B1 (2)
   42    18           0.9076126318          24.6973953026      A1        A1 (1)
   43   151           0.9125135011          24.8307547363      A2        A2 (4)
   44   117           0.9411679312          25.6104814187      B2        B2 (3)
   45    73           1.0509466396          28.5977119433      B1        B1 (2)
   46    19           1.0524849802          28.6395723176      A1        A1 (1)
   47   152           1.0639403520          28.9512888332      A2        A2 (4)
   48    20           1.1080995054          30.1529204869      A1        A1 (1)
   49   118           1.1459543246          31.1830024869      B2        B2 (3)
   50   153           1.1863108795          32.2811601726      A2        A2 (4)
   51    74           1.1881265844          32.3305680146      B1        B1 (2)
   52    75           1.2038093624          32.7573181008      B1        B1 (2)
   53    21           1.2305671414          33.4854342830      A1        A1 (1)
   54   119           1.2436908229          33.8425478135      B2        B2 (3)
   55    22           1.2750932843          34.6970522297      A1        A1 (1)
   56   120           1.3276898814          36.1282783987      B2        B2 (3)
   57    76           1.3467097725          36.6458359484      B1        B1 (2)
   58    23           1.4151557740          38.5083463360      A1        A1 (1)
   59    77           1.4200392843          38.6412334074      B1        B1 (2)
   60   154           1.4869562784          40.4621373893      A2        A2 (4)
   61   121           1.4987788983          40.7838472330      B2        B2 (3)
   62    24           1.5101058122          41.0920682297      A1        A1 (1)
   63   155           1.5424324882          41.9717218058      A2        A2 (4)
   64   122           1.5690271608          42.6953996370      B2        B2 (3)
   65    78           1.5890996956          43.2416010765      B1        B1 (2)
   66    25           1.5948889915          43.3991358272      A1        A1 (1)
   67    79           1.6901600370          45.9915927752      B1        B1 (2)
   68   156           1.7378789669          47.2900908699      A2        A2 (4)
   69    26           1.7410418906          47.3761584008      A1        A1 (1)
   70    80           1.7913808754          48.7459518148      B1        B1 (2)
   71    27           1.9833985374          53.9710180370      A1        A1 (1)
   72   157           2.0901752558          56.8765602583      A2        A2 (4)
   73    28           2.1344392844          58.0810457112      A1        A1 (1)
   74   123           2.3583797726          64.1747761963      B2        B2 (3)
   75    29           2.3717750221          64.5392794649      A1        A1 (1)
   76    81           2.3817782395          64.8114808493      B1        B1 (2)
   77   124           2.4737545225          67.3142827485      B2        B2 (3)
   78    30           2.5128390889          68.3778278701      A1        A1 (1)
   79   125           2.5612125211          69.6941358792      B2        B2 (3)
   80    82           2.5620884923          69.7179722698      B1        B1 (2)
   81    31           2.5913760923          70.5149283801      A1        A1 (1)
   82   126           2.6149871179          71.1574170525      B2        B2 (3)
   83    32           2.6977885144          73.4105575980      A1        A1 (1)
   84   158           2.7218082000          74.0641664721      A2        A2 (4)
   85    83           2.7921300551          75.9777214330      B1        B1 (2)
   86    33           2.8406525051          77.2980844233      A1        A1 (1)
   87    84           2.9110578078          79.2139101069      B1        B1 (2)
   88   159           2.9575228709          80.4782887552      A2        A2 (4)
   89   127           3.0013895725          81.6719623888      B2        B2 (3)
   90    85           3.0031651779          81.7202790698      B1        B1 (2)
   91    34           3.0494897648          82.9808351657      A1        A1 (1)
   92   128           3.0638877389          83.3726239582      B2        B2 (3)
   93    35           3.0956863299          84.2379076101      A1        A1 (1)
   94   160           3.1134554907          84.7214310550      A2        A2 (4)
   95   129           3.1702715293          86.2674740661      B2        B2 (3)
   96    86           3.1917654610          86.8523536823      B1        B1 (2)
   97    36           3.2534331381          88.5304164870      A1        A1 (1)
   98   161           3.2994723397          89.7832068524      A2        A2 (4)
   99    87           3.3090488225          90.0437961981      B1        B1 (2)
  100   130           3.3185648265          90.3027398304      B2        B2 (3)
  101    88           3.3688787635          91.6718516620      B1        B1 (2)
  102    37           3.3788460877          91.9430763425      A1        A1 (1)
  103   162           3.4377237706          93.5452195459      A2        A2 (4)
  104   131           3.4565195797          94.0566795128      B2        B2 (3)
  105    38           3.4675956823          94.3580755869      A1        A1 (1)
  106    89           3.4913259630          95.0038093528      B1        B1 (2)
  107   163           3.5539899560          96.7089832914      A2        A2 (4)
  108    90           3.5551931806          96.7417246977      B1        B1 (2)
  109   132           3.5827970707          97.4928647361      B2        B2 (3)
  110    39           3.5829151647          97.4960782363      A1        A1 (1)
  111   164           3.6375550224          98.9829043529      A2        A2 (4)
  112    91           3.7623933615         102.3799282621      B1        B1 (2)
  113   133           3.7825339129         102.9279805265      B2        B2 (3)
  114   134           3.8154580216         103.8238910718      B2        B2 (3)
  115   165           3.8774496376         105.5107687028      A2        A2 (4)
  116    40           3.8778254586         105.5209953110      A1        A1 (1)
  117    41           3.9601917044         107.7622948072      A1        A1 (1)
  118   135           3.9857948333         108.4589913624      B2        B2 (3)
  119   166           3.9978113859         108.7859783822      A2        A2 (4)
  120    42           3.9985750914         108.8067598662      A1        A1 (1)
  121    43           4.0721436068         110.8086609443      A1        A1 (1)
  122   167           4.1018591826         111.6172628697      A2        A2 (4)
  123    92           4.1509470649         112.9530120551      B1        B1 (2)
  124    93           4.1590546100         113.1736295731      B1        B1 (2)
  125   168           4.1938648045         114.1208631235      A2        A2 (4)
  126   136           4.2598360675         115.9160324535      B2        B2 (3)
  127    94           4.2809330088         116.4901094114      B1        B1 (2)
  128    44           4.3255614145         117.7045100700      A1        A1 (1)
  129    45           4.3851835388         119.3269105527      A1        A1 (1)
  130    95           4.4103431049         120.0115371540      B1        B1 (2)
  131   137           4.4233451151         120.3653398385      B2        B2 (3)
  132    96           4.4465510261         120.9968047779      B1        B1 (2)
  133    46           4.4759061983         121.7955996231      A1        A1 (1)
  134    47           4.5376087379         123.4746110869      A1        A1 (1)
  135    97           4.5680244129         124.3022636796      B1        B1 (2)
  136   138           4.6600171426         126.8055131179      B2        B2 (3)
  137   169           4.7229111152         128.5169451209      A2        A2 (4)
  138    98           4.7341753215         128.8234597562      B1        B1 (2)
  139   170           4.8229352135         131.2387392085      A2        A2 (4)
  140    48           4.8534958262         132.0703357561      A1        A1 (1)
  141   139           4.8684564343         132.4774345996      B2        B2 (3)
  142    99           5.0223652721         136.6655069927      B1        B1 (2)
  143    49           5.0420040184         137.1999044479      A1        A1 (1)
  144   140           5.2595167746         143.1187274513      B2        B2 (3)
  145   100           5.2663302093         143.3041304361      B1        B1 (2)
  146   171           5.3218905707         144.8160047327      A2        A2 (4)
  147    50           5.3657499988         146.0094804451      A1        A1 (1)
  148   141           5.4143388467         147.3316502141      B2        B2 (3)
  149   101           5.4423411842         148.0936325561      B1        B1 (2)
  150    51           5.5320110710         150.5336742267      A1        A1 (1)
  151   102           5.5495074293         151.0097743409      B1        B1 (2)
  152   172           5.5600819537         151.2975217789      A2        A2 (4)
  153    52           5.6046817336         152.5111434881      A1        A1 (1)
  154   142           5.6225380617         152.9970388787      B2        B2 (3)
  155   103           5.6398182379         153.4672563777      B1        B1 (2)
  156    53           5.6985016039         155.0641119502      A1        A1 (1)
  157   143           5.7676059844         156.9445377415      B2        B2 (3)
  158   104           5.7935705349         157.6510690798      B1        B1 (2)
  159   105           5.9386931151         161.6000552497      B1        B1 (2)
  160   173           6.0899338654         165.7155252926      A2        A2 (4)
  161   144           6.2137521653         169.0847925222      B2        B2 (3)
  162    54           6.2328068284         169.6032962656      A1        A1 (1)
  163   174           6.2942610520         171.2755507049      A2        A2 (4)
  164   175           6.4862277909         176.4992312390      A2        A2 (4)
  165    55           6.8807130422         187.2337206580      A1        A1 (1)
  166   176           6.9047983635         187.8891155685      A2        A2 (4)
  167    56           7.0974361491         193.1310562106      A1        A1 (1)
  168   145           7.2759363137         197.9882926264      B2        B2 (3)
  169   106           7.4176856238         201.8454874493      B1        B1 (2)
  170   146           7.4233313335         201.9991150223      B2        B2 (3)
  171   107           7.6709869565         208.7381671284      B1        B1 (2)
  172    57           7.7016320224         209.5720617670      A1        A1 (1)
  173    58           9.3896505986         255.5053824317      A1        A1 (1)
  174    59          13.3136944896         362.2840452271      A1        A1 (1)
  175   108          13.8197603179         376.0547965051      B1        B1 (2)
  176    60          15.4508699971         420.4395473550      A1        A1 (1)


  VSCF finished.

 @CHECKOUT-I, Total execution time (CPU/WALL):       117.02/       4.90 seconds.
--executable xvscf finished with status     0 in        4.94 seconds (walltime).
 --invoking executable--
/home/besselman/CFOUR_18/cfour18/bin/xvdint
 @GETMEM-I,  Allocated  152587 MB of main memory.
 One- and two-electron integral derivatives are calculated
 for RHF gradients and dipole moments.
 Spherical gaussians are used.

                     Kinetic energy integral gradient
                     --------------------------------

                         O #1 z     1.6047687317
                         C #2 z    -0.8410242002
                         C #3 x    -0.1538787389
                         C #3 z    -0.3423120906
                         H #4 x    -0.9264186468
                         H #4 y    -1.5085413492
                         H #4 z    -0.4214324410


 O #1       0.0000000000            0.0000000000            1.6047687317
 C #2       0.0000000000            0.0000000000           -0.8410242002
 C #3 1    -0.0769393695            0.0000000000           -0.1711560453
 C #3 2     0.0769393695            0.0000000000           -0.1711560453
 H #4 1    -0.2316046617           -0.3771353373           -0.1053581103
 H #4 2     0.2316046617           -0.3771353373           -0.1053581103
 H #4 3    -0.2316046617            0.3771353373           -0.1053581103
 H #4 4     0.2316046617            0.3771353373           -0.1053581103


                   Nuclear attraction integral gradient
                   ------------------------------------

                         O #1 z   -36.4602717150
                         C #2 z     8.0178646170
                         C #3 x    22.1229760830
                         C #3 z    20.3396670706
                         H #4 x    14.9972285479
                         H #4 y    19.2949434697
                         H #4 z     8.1027400274


 O #1       0.0000000000            0.0000000000          -36.4602717150
 C #2       0.0000000000            0.0000000000            8.0178646170
 C #3 1    11.0614880415            0.0000000000           10.1698335353
 C #3 2   -11.0614880415            0.0000000000           10.1698335353
 H #4 1     3.7493071370            4.8237358674            2.0256850069
 H #4 2    -3.7493071370            4.8237358674            2.0256850069
 H #4 3     3.7493071370           -4.8237358674            2.0256850069
 H #4 4    -3.7493071370           -4.8237358674            2.0256850069


                      Reorthonormalization gradient
                      -----------------------------

                         O #1 z     0.6735960059
                         C #2 z    -0.4603590921
                         C #3 x     0.0236790388
                         C #3 z    -0.0448699670
                         H #4 x    -0.3830113809
                         H #4 y    -0.5883773706
                         H #4 z    -0.1683669468


 O #1       0.0000000000            0.0000000000            0.6735960059
 C #2       0.0000000000            0.0000000000           -0.4603590921
 C #3 1     0.0118395194            0.0000000000           -0.0224349835
 C #3 2    -0.0118395194            0.0000000000           -0.0224349835
 H #4 1    -0.0957528452           -0.1470943427           -0.0420917367
 H #4 2     0.0957528452           -0.1470943427           -0.0420917367
 H #4 3    -0.0957528452            0.1470943427           -0.0420917367
 H #4 4     0.0957528452            0.1470943427           -0.0420917367


                Electronic contributions to dipole moment
                -----------------------------------------

                               au             Debye

                    z     -3.34975298     -8.51422428

  Conversion factor used: 1 a.u. =   2.54174691 Debye 


 Evaluation of 1e integral derivatives required    1.97 seconds.
 Evaluation of 2el integral derivatives

                      Two-electron integral gradient
                      ------------------------------

                         O #1 z    18.8021347145
                         C #2 z    -5.2308840527
                         C #3 x    -9.0528605251
                         C #3 z    -9.4422304046
                         H #4 x    -8.1542399038
                         H #4 y   -10.5851797316
                         H #4 z    -4.1290202572


 O #1       0.0000000000            0.0000000000           18.8021347145
 C #2       0.0000000000            0.0000000000           -5.2308840527
 C #3 1    -4.5264302626            0.0000000000           -4.7211152023
 C #3 2     4.5264302626            0.0000000000           -4.7211152023
 H #4 1    -2.0385599759           -2.6462949329           -1.0322550643
 H #4 2     2.0385599759           -2.6462949329           -1.0322550643
 H #4 3    -2.0385599759            2.6462949329           -1.0322550643
 H #4 4     2.0385599759            2.6462949329           -1.0322550643


 Evaluation of 2e integral derivatives required   41.65 seconds.

                            Molecular gradient
                            ------------------

                         O #1 z     0.0994595357
                         C #2 z    -0.0896928163
                         C #3 x     0.0031595911
                         C #3 z    -0.0021772086
                         H #4 x     0.0145355906
                         H #4 y    -0.0095179510
                         H #4 z    -0.0075895108


 O #1       0.0000000000            0.0000000000            0.0994595357
 C #2       0.0000000000            0.0000000000           -0.0896928163
 C #3 1     0.0015797955            0.0000000000           -0.0010886043
 C #3 2    -0.0015797955            0.0000000000           -0.0010886043
 H #4 1     0.0036338976           -0.0023794878           -0.0018973777
 H #4 2    -0.0036338976           -0.0023794878           -0.0018973777
 H #4 3     0.0036338976            0.0023794878           -0.0018973777
 H #4 4    -0.0036338976            0.0023794878           -0.0018973777


  Molecular gradient norm 0.135E+00

                           Total dipole moment
                           -------------------

                               au             Debye

                    z      1.08632413      2.76116101

  Conversion factor used: 1 a.u. =   2.54174691 Debye 


 @CHECKOUT-I, Total execution time (CPU/WALL):        43.59/      35.91 seconds.
--executable xvdint finished with status     0 in       35.95 seconds (walltime).
 --invoking executable--
/home/besselman/CFOUR_18/cfour18/bin/xjoda
   JODA beginning optimization cycle #  3.
   Retrieving information from last optimization cycle.
                     7                     0
 OriVec is    1.00000000000000      -6.123233995736766E-017
  0.000000000000000E+000                     1
  calling readgh 3                      2                    -1
  gradient from JOBARC 
   0.000000000000000   0.000000000000000   0.099459535652748
   0.000000000000000   0.000000000000000  -0.089692816263988
   0.001579795541354   0.000000000000000  -0.001088604299281
  -0.001579795541354   0.000000000000000  -0.001088604299281
   0.003633897638791  -0.002379487753682  -0.001897377697615
  -0.003633897638791  -0.002379487753682  -0.001897377697615
   0.003633897638791   0.002379487753682  -0.001897377697615
  -0.003633897638791   0.002379487753682  -0.001897377697615
 
                     0
  current gradient vector 
        0.000000000000000        0.000000000000000        0.099459535652748
        0.000000000000000        0.000000000000000       -0.089692816263988
        0.001579795541354        0.000000000000000       -0.001088604299281
       -0.001579795541354        0.000000000000000       -0.001088604299281
        0.003633897638791       -0.002379487753682       -0.001897377697615
        0.003633897638791        0.002379487753682       -0.001897377697615
       -0.003633897638791        0.002379487753682       -0.001897377697615
       -0.003633897638791       -0.002379487753682       -0.001897377697615
   Internal coordinate energy gradients (atomic units): 
                     R                 dV/dR
 [R1   ]    2.135041746671195   -0.099459535652781
 [R2   ]    2.751953156597127    0.000691093234429
 [A1   ]    2.568820191038101   -0.035228817353242
 [R2   ]    2.751953156597127    0.000691093234429
 [A1   ]    2.568820191038101   -0.035228817353242
 [D180 ]    3.141592653589793   -0.000000000000000
 [R3   ]    2.030087858624391   -0.000684281727287
 [A2   ]    2.067763469517930    0.001619211429934
 [D1   ]    1.252357660985221   -0.008248004009003
 [R3   ]    2.030087858624391   -0.000684281727287
 [A2   ]    2.067763469517930    0.001619211429934
 [Dn1  ]   -1.252357660985221    0.008248004009003
 [R3   ]    2.030087858624391   -0.000684281727287
 [A2   ]    2.067763469517930    0.001619211429934
 [D1   ]    1.252357660985221   -0.008248004009003
 [R3   ]    2.030087858624391   -0.000684281727287
 [A2   ]    2.067763469517930    0.001619211429934
 [Dn1  ]   -1.252357660985221    0.008248004009003
                     2                    -1                     0 ****
   Hessian from cycle  2 read.
   BFGS update using last two gradients and previous step.
   Optimization cycle  3.  Updating structure with Newton-Raphson step.
  @EFOL-I, Current internal coordinate Hessian written to FCMINT.
   There are   7 independent internal coordinates which will be optimized.
   Hessian matrix in totally symmetric symmetry coordinates: 
              R1        R2        A1        R3        A2   
  R1         0.774858 -0.208512  0.498356 -0.098882 -0.019646
  R2        -0.208512  1.053713 -0.570165 -0.028011  0.011094
  A1         0.498356 -0.570165  3.525786 -0.036608 -0.078454
  R3        -0.098882 -0.028011 -0.036608  0.974516 -0.001011
  A2        -0.019646  0.011094 -0.078454 -0.001011  0.251765
  D1         0.023043 -0.040969  0.210368 -0.005785 -0.005376
  Dn1       -0.023043  0.040969 -0.210368  0.005785  0.005376
 
              D1        Dn1  
  R1         0.023043 -0.023043
  R2        -0.040969  0.040969
  A1         0.210368 -0.210368
  R3        -0.005785  0.005785
  A2        -0.005376  0.005376
  D1         0.113384 -0.013384
  Dn1       -0.013384  0.113384
   The eigenvectors of the Hessian matrix: 
                   1         2         3         4         5
  R1         0.000000  0.021908  0.020133  0.897332  0.341023
  R2         0.000000  0.013326  0.007331  0.338578 -0.897299
  A1        -0.000000 -0.087215  0.022698 -0.081215 -0.264724
  R3         0.000000  0.008582  0.005510  0.268372 -0.090108
  A2         0.000000  0.006747  0.999483 -0.020375  0.006124
  D1         0.707107  0.704137 -0.003799 -0.023731 -0.012689
  Dn1        0.707107 -0.704137  0.003799  0.023731  0.012689
 
                   6         7
  R1         0.216336  0.175535
  R2         0.183017 -0.215623
  A1        -0.015248  0.956541
  R3        -0.958891 -0.016785
  A2        -0.000070 -0.023138
  D1        -0.000198  0.058762
  Dn1        0.000198 -0.058762
   The eigenvalues of the Hessian matrix: 
       0.10000      0.10053      0.24970      0.62073      0.96070      1.00159
       3.77415
   Gradients along Hessian eigenvectors: 
      -0.00000     -0.01424      0.00019     -0.08475     -0.02117     -0.01926
      -0.06675
   There are  0 negative eigenvalues.
  optimized coordinate                      7  automatically set to 
 -6.875881332911628E-002
   Summary of Optimization Cycle: 
   The maximum unscaled step is:    0.17237.
   Scale factor set to:  1.00000.
   Forces are in hartree/bohr and hartree/radian.
   Parameter values are in Angstroms and degrees.
--------------------------------------------------------------------------
  Parameter     dV/dR           Step          Rold            Rnew
--------------------------------------------------------------------------
    R1     -0.0994595357    0.0742867420    1.1298154311    1.2041021732
    R2      0.0006910932    0.0104939816    1.4562708888    1.4667648704
    A1     -0.0352288174   -0.5131677842  147.1825552745  146.6693874903
    R3     -0.0006842817    0.0045325012    1.0742762256    1.0788087269
    A2      0.0016192114   -0.0821986659  118.4741198347  118.3919211688
    D1     -0.0082480040    3.9395898081   71.7548084153   75.6943982234
    Dn1     0.0082480040   -3.9395898081  -71.7548084153  -75.6943982234
--------------------------------------------------------------------------
  Minimum force:  0.000684282 / RMS force:  0.040129960
 Updating structure...
 -0.999999999999999       0.549469302364993       0.314847105863541     
  0.247093751672692       0.879715628183558       0.549469302364993     
  0.247093751672692       0.879715628183558       0.549469302364993     
  0.247093751672692       0.879715628183558       0.549469302364993     
  0.247093751672691       0.879715628183558       0.549469302364993     
   Rotational constants (in cm-1): 
          0.1957849327             0.2505610678             0.6574286780
   Rotational constants (in MHz): 
       5869.4854433224          7511.6328923594         19709.2186963499


 ----------------------------------------------------------------
         Coordinates used in calculation (QCOMP) 
 ----------------------------------------------------------------
 Z-matrix   Atomic            Coordinates (in bohr)
  Symbol    Number           X              Y              Z
 ----------------------------------------------------------------
     O         8        -0.00000000    -0.00000000    -2.82525428
     C         6        -0.00000000    -0.00000000    -0.54983093
     C         6         1.52301017    -0.00000000     1.76603307
     C         6        -1.52301017     0.00000000     1.76603307
     H         1         2.42590977     1.73782336     2.33246799
     H         1         2.42590977    -1.73782336     2.33246799
     H         1        -2.42590977    -1.73782336     2.33246799
     H         1        -2.42590977     1.73782336     2.33246799
 ----------------------------------------------------------------
 
   Interatomic distance matrix (Angstroms) 
 
                 O             C             C             C             H    
                [ 1]        [ 2]        [ 3]        [ 4]        [ 5]
  O    [ 1]     0.00000
  C    [ 2]     1.20410     0.00000
  C    [ 3]     2.55979     1.46676     0.00000
  C    [ 4]     2.55979     1.46676     1.61188     0.00000
  H    [ 5]     3.15326     2.19546     1.07881     2.30267     0.00000
  H    [ 6]     3.15326     2.19546     1.07881     2.30267     1.83923
  H    [ 7]     3.15326     2.19546     2.30267     1.07881     3.15827
  H    [ 8]     3.15326     2.19546     2.30267     1.07881     2.56747
 
                 H             H             H    
                [ 6]        [ 7]        [ 8]
  H    [ 6]     0.00000
  H    [ 7]     2.56747     0.00000
  H    [ 8]     3.15827     1.83923     0.00000
   Rotational constants (order x, y, z, in cm-1): 
          0.2505610678             0.1957849327             0.6574286780
   Rotational constants (order x, y, z, in MHz): 
       7511.6328923594          5869.4854433224         19709.2186963499
  ECPDATA file not present.   Using default ECPDATA. 
  There are  176 basis functions.
 @CHECKOUT-I, Total execution time (CPU/WALL):         0.07/       0.09 seconds.
--executable xjoda finished with status     0 in        0.19 seconds (walltime).
 --invoking executable--
/home/besselman/CFOUR_18/cfour18/bin/xvmol
 SERIAL VERSION OF MOLECULE STARTED
********************************************************************************
                    INPUT FROM MOL FILE
********************************************************************************
INTGRL        1    0    1    0    0    0    0    0    0                         
         *** CFOUR Program System (Release V0.1) ***                            
cyclopropanone opt singlet CCSD[T]/cc-pCVTZ                                     
    4    2 X  Y       0.10E-08              0    0                              
   9999.00      3.00                                                            
          8.00000000    1    4    1    1    1    1                              
O #1  -0.000000000000000  -0.000000000000000  -2.825254275939574                
   10    4                                                                      
   15330.0000000000       5.080000000000000E-004 -1.150000000000000E-004        
  0.000000000000000E+000  0.000000000000000E+000                                
   2299.00000000000       3.929000000000000E-003 -8.950000000000000E-004        
  0.000000000000000E+000  0.000000000000000E+000                                
   522.400000000000       2.024300000000000E-002 -4.636000000000000E-003        
  0.000000000000000E+000  0.000000000000000E+000                                
   147.300000000000       7.918100000000000E-002 -1.872400000000000E-002        
  0.000000000000000E+000  0.000000000000000E+000                                
   47.5500000000000       0.230687000000000      -5.846300000000000E-002        
  0.000000000000000E+000  0.000000000000000E+000                                
   16.7600000000000       0.433118000000000      -0.136463000000000             
  0.000000000000000E+000  0.000000000000000E+000                                
   6.20700000000000       0.350260000000000      -0.175740000000000             
  0.000000000000000E+000  0.000000000000000E+000                                
   1.75200000000000       4.272800000000000E-002  0.160934000000000             
   1.00000000000000       0.000000000000000E+000                                
  0.688200000000000      -8.154000000000000E-003  0.603418000000000             
  0.000000000000000E+000  0.000000000000000E+000                                
  0.238400000000000       2.381000000000000E-003  0.378765000000000             
  0.000000000000000E+000   1.00000000000000                                     
    5    3                                                                      
   34.4600000000000       1.592800000000000E-002  0.000000000000000E+000        
  0.000000000000000E+000                                                        
   7.74900000000000       9.974000000000000E-002  0.000000000000000E+000        
  0.000000000000000E+000                                                        
   2.28000000000000       0.310492000000000       0.000000000000000E+000        
  0.000000000000000E+000                                                        
  0.715600000000000       0.491026000000000        1.00000000000000             
  0.000000000000000E+000                                                        
  0.214000000000000       0.336337000000000       0.000000000000000E+000        
   1.00000000000000                                                             
    2    2                                                                      
   2.31400000000000        1.00000000000000       0.000000000000000E+000        
  0.645000000000000       0.000000000000000E+000   1.00000000000000             
    1    1                                                                      
   1.42800000000000        1.00000000000000                                     
          6.00000000    1    4    1    1    1    1                              
C #2  -0.000000000000000  -0.000000000000000  -0.549830931422373                
   10    4                                                                      
   8236.00000000000       5.310000000000000E-004 -1.130000000000000E-004        
  0.000000000000000E+000  0.000000000000000E+000                                
   1235.00000000000       4.108000000000000E-003 -8.780000000000000E-004        
  0.000000000000000E+000  0.000000000000000E+000                                
   280.800000000000       2.108700000000000E-002 -4.540000000000000E-003        
  0.000000000000000E+000  0.000000000000000E+000                                
   79.2700000000000       8.185300000000000E-002 -1.813300000000000E-002        
  0.000000000000000E+000  0.000000000000000E+000                                
   25.5900000000000       0.234817000000000      -5.576000000000000E-002        
  0.000000000000000E+000  0.000000000000000E+000                                
   8.99700000000000       0.434401000000000      -0.126895000000000             
  0.000000000000000E+000  0.000000000000000E+000                                
   3.31900000000000       0.346129000000000      -0.170352000000000             
  0.000000000000000E+000  0.000000000000000E+000                                
  0.905900000000000       3.937800000000000E-002  0.140382000000000             
   1.00000000000000       0.000000000000000E+000                                
  0.364300000000000      -8.983000000000000E-003  0.598684000000000             
  0.000000000000000E+000  0.000000000000000E+000                                
  0.128500000000000       2.385000000000000E-003  0.395389000000000             
  0.000000000000000E+000   1.00000000000000                                     
    5    3                                                                      
   18.7100000000000       1.403100000000000E-002  0.000000000000000E+000        
  0.000000000000000E+000                                                        
   4.13300000000000       8.686600000000000E-002  0.000000000000000E+000        
  0.000000000000000E+000                                                        
   1.20000000000000       0.290216000000000       0.000000000000000E+000        
  0.000000000000000E+000                                                        
  0.382700000000000       0.501008000000000        1.00000000000000             
  0.000000000000000E+000                                                        
  0.120900000000000       0.343406000000000       0.000000000000000E+000        
   1.00000000000000                                                             
    2    2                                                                      
   1.09700000000000        1.00000000000000       0.000000000000000E+000        
  0.318000000000000       0.000000000000000E+000   1.00000000000000             
    1    1                                                                      
  0.761000000000000        1.00000000000000                                     
          6.00000000    1    4    1    1    1    1                              
C #3   1.523010170207995  -0.000000000000000   1.766033065839894                
   10    4                                                                      
   8236.00000000000       5.310000000000000E-004 -1.130000000000000E-004        
  0.000000000000000E+000  0.000000000000000E+000                                
   1235.00000000000       4.108000000000000E-003 -8.780000000000000E-004        
  0.000000000000000E+000  0.000000000000000E+000                                
   280.800000000000       2.108700000000000E-002 -4.540000000000000E-003        
  0.000000000000000E+000  0.000000000000000E+000                                
   79.2700000000000       8.185300000000000E-002 -1.813300000000000E-002        
  0.000000000000000E+000  0.000000000000000E+000                                
   25.5900000000000       0.234817000000000      -5.576000000000000E-002        
  0.000000000000000E+000  0.000000000000000E+000                                
   8.99700000000000       0.434401000000000      -0.126895000000000             
  0.000000000000000E+000  0.000000000000000E+000                                
   3.31900000000000       0.346129000000000      -0.170352000000000             
  0.000000000000000E+000  0.000000000000000E+000                                
  0.905900000000000       3.937800000000000E-002  0.140382000000000             
   1.00000000000000       0.000000000000000E+000                                
  0.364300000000000      -8.983000000000000E-003  0.598684000000000             
  0.000000000000000E+000  0.000000000000000E+000                                
  0.128500000000000       2.385000000000000E-003  0.395389000000000             
  0.000000000000000E+000   1.00000000000000                                     
    5    3                                                                      
   18.7100000000000       1.403100000000000E-002  0.000000000000000E+000        
  0.000000000000000E+000                                                        
   4.13300000000000       8.686600000000000E-002  0.000000000000000E+000        
  0.000000000000000E+000                                                        
   1.20000000000000       0.290216000000000       0.000000000000000E+000        
  0.000000000000000E+000                                                        
  0.382700000000000       0.501008000000000        1.00000000000000             
  0.000000000000000E+000                                                        
  0.120900000000000       0.343406000000000       0.000000000000000E+000        
   1.00000000000000                                                             
    2    2                                                                      
   1.09700000000000        1.00000000000000       0.000000000000000E+000        
  0.318000000000000       0.000000000000000E+000   1.00000000000000             
    1    1                                                                      
  0.761000000000000        1.00000000000000                                     
          1.00000000    1    3    1    1    1                                   
H #4   2.425909773066538   1.737823355956855   2.332467993466486                
    5    3                                                                      
   33.8700000000000       6.068000000000000E-003  0.000000000000000E+000        
  0.000000000000000E+000                                                        
   5.09500000000000       4.530800000000000E-002  0.000000000000000E+000        
  0.000000000000000E+000                                                        
   1.15900000000000       0.202822000000000       0.000000000000000E+000        
  0.000000000000000E+000                                                        
  0.325800000000000       0.503903000000000        1.00000000000000             
  0.000000000000000E+000                                                        
  0.102700000000000       0.383421000000000       0.000000000000000E+000        
   1.00000000000000                                                             
    2    2                                                                      
   1.40700000000000        1.00000000000000       0.000000000000000E+000        
  0.388000000000000       0.000000000000000E+000   1.00000000000000             
    1    1                                                                      
   1.05700000000000        1.00000000000000                                     
FINISH                                                                          
 
********************************************************************************
 ONE- AND TWO-ELECTRON INTEGRALS OVER SYMMETRY-ADAPTED AOS ARE CALCULATED.

  SPHERICAL HARMONICS ARE USED.
  
  INTEGRALS LESS THAN  0.10E-13 ARE NEGLECTED.

  NUCLEAR REPULSION ENERGY :  108.5011747555 A.U.
  @MOLECU-I, ONE ELECTRON INTEGRALS (CPU/WALL):        0.08/       0.08 SECONDS.
  @TWOEL-I,    2676164 INTEGRALS OF SYMMETRY TYPE  I I I I
  @TWOEL-I,   11482146 INTEGRALS OF SYMMETRY TYPE  I J I J
  @TWOEL-I,    6002452 INTEGRALS OF SYMMETRY TYPE  I I J J
  @TWOEL-I,    9661816 INTEGRALS OF SYMMETRY TYPE  I J K L
  @TWOEL-I, TOTAL NUMBER OF 2-E INTEGRALS   29822578.
  @MOLECU-I, TWO ELECTRON INTEGRALS (CPU/WALL):      161.98/       5.19 SECONDS.
 @CHECKOUT-I, Total execution time (CPU/WALL):       162.10/       5.31 seconds.

Running with 32 threads/proc

--executable xvmol finished with status     0 in        7.72 seconds (walltime).
 --invoking executable--
/home/besselman/CFOUR_18/cfour18/bin/xvmol2ja
 @GETMEM-I,  Allocated  152587 MB of main memory.
 @CHECKOUT-I, Total execution time (CPU/WALL):         0.74/       0.06 seconds.
--executable xvmol2ja finished with status     0 in        0.11 seconds (walltime).
 --invoking executable--
/home/besselman/CFOUR_18/cfour18/bin/xvscf
  -------------------------------------------------
  Self-Consistent-Field Program for HF calculations
  -------------------------------------------------
    Integrals from VMOL are used
  There are  176 functions in the AO basis.

  There are 4 irreducible representations.

       Irrep        # of functions
         1                 60
         2                 48
         3                 38
         4                 30


  Parameters for SCF calculation: 
        SCF reference function:  RHF  
  Maximum number of iterations:  150
     Full symmetry point group: C2v 
     Computational point group: C2v 
        Initial density matrix: MOREAD                 
     SCF convergence tolerance: 10**(-10)
  DIIS convergence acceleration:  ON
          Latest start for DIIS:   2
                     DIIS order:  10

     Alpha population by irrep:   8    4    2    1
      Beta population by irrep:   8    4    2    1


 @GETMEM-I,  Allocated      10 MB of main memory.
   Smallest overlap matrix eigenvalues 
     Symmetry    Eigenvalue    
         1      .9195797535D-03              
         2      .1281225217D-02              
         3      .4242747015D-02              
         4      .4022764956D-02              
  --------------------------------------------------------------------
  Iteration         Total Energy            Largest Density Difference
  --------------------------------------------------------------------
       0          -190.687612741007229              0.0000000000D+00
       1          -190.791924105580506              0.6997558334D-01
       2          -190.792758672009825              0.4567946505D-01
       3          -190.793100093628766              0.2445168147D-01
       4          -190.793118408800581              0.5911946370D-02
       5          -190.793122569569618              0.2023733782D-02
       6          -190.793122958892695              0.1044118673D-02
       7          -190.793122989401354              0.2568809738D-03
       8          -190.793122992529959              0.7052320997D-04
       9          -190.793122993219868              0.4191895280D-04
      10          -190.793122993300074              0.1793196480D-04
      11          -190.793122993298823              0.2707498092D-05
      12          -190.793122993301040              0.2187006789D-06
      13          -190.793122993302916              0.3249135860D-07
      14          -190.793122993302518              0.1322697901D-07
      15          -190.793122993301210              0.2825871814D-08
      16          -190.793122993302632              0.4176791135D-09
      17          -190.793122993302745              0.1459053989D-09
   final occupation vector 
     8  4  2  1
     8  4  2  1

  SCF has converged.

 Density matrix saved to file den.dat
 total electron number:   30.0000000000000     
     E(SCF)=      -190.793122993304110              0.3803690696D-10

  Eigenvector printing suppressed.


 
  ORBITAL EIGENVALUES (ALPHA)  (1H = 27.2113834 eV)

       MO #        E(hartree)               E(eV)           FULLSYM    COMPSYM
       ----   --------------------   --------------------   -------   ---------
    1     1         -20.5661872846        -559.6344072761      A1        A1 (1)
    2     2         -11.3501070909        -308.8521156810      A1        A1 (1)
    3     3         -11.2575193242        -306.3326744640      A1        A1 (1)
    4    61         -11.2571038601        -306.3213691105      B1        B1 (2)
    5     4          -1.3968168208         -38.0093180507      A1        A1 (1)
    6     5          -1.1481065161         -31.2415665939      A1        A1 (1)
    7    62          -0.8706954140         -23.6928267357      B1        B1 (2)
    8     6          -0.7581401314         -20.6300417852      A1        A1 (1)
    9   109          -0.6786049946         -18.4657806854      B2        B2 (3)
   10     7          -0.6689915640         -18.2041859387      A1        A1 (1)
   11    63          -0.6111943429         -16.6314435955      B1        B1 (2)
   12   147          -0.5598710597         -15.2348660593      A2        A2 (4)
   13   110          -0.5140209258         -13.9872204880      B2        B2 (3)
   14     8          -0.4534116920         -12.3379593898      A1        A1 (1)
   15    64          -0.3940696816         -10.7231811924      B1        B1 (2)
  +++++++++++++++++++++++++++++++++++++++++++++++++++++++++++++++++++++++++++++
   16   111           0.1204274757           3.2769982126      B2        B2 (3)
   17     9           0.1347276669           3.6661261978      A1        A1 (1)
   18    65           0.1658942468           4.5142119537      B1        B1 (2)
   19   112           0.1969243792           5.3585847824      B2        B2 (3)
   20   148           0.2271075123           6.1799095913      A2        A2 (4)
   21    10           0.2600141533           7.0753448147      A1        A1 (1)
   22    66           0.2604796171           7.0880107280      B1        B1 (2)
   23    11           0.3095461767           8.4231796940      A1        A1 (1)
   24    12           0.3545777615           9.6485514121      A1        A1 (1)
   25    67           0.3590313253           9.7697390448      B1        B1 (2)
   26   113           0.4596677716          12.5081959692      B2        B2 (3)
   27    68           0.4648593058          12.6494647983      B1        B1 (2)
   28   114           0.4934995937          13.4288066530      B2        B2 (3)
   29   149           0.5091443621          13.8545224435      A2        A2 (4)
   30    13           0.5521798611          15.0255779070      A1        A1 (1)
   31    69           0.5587658963          15.2047930357      B1        B1 (2)
   32    70           0.5870407487          15.9741908857      B1        B1 (2)
   33   115           0.5913075289          16.0902958749      B2        B2 (3)
   34    14           0.6035505656          16.4234458422      A1        A1 (1)
   35    15           0.6188730934          16.8403930208      A1        A1 (1)
   36    71           0.6489687862          17.6593384550      B1        B1 (2)
   37   150           0.6545486129          17.8111732586      A2        A2 (4)
   38    16           0.6551460857          17.8274313208      A1        A1 (1)
   39    17           0.7558754047          20.5684154399      A1        A1 (1)
   40   116           0.7998852867          21.7659852120      B2        B2 (3)
   41    72           0.8218801529          22.3644959486      B1        B1 (2)
   42    18           0.8801543601          23.9502177441      A1        A1 (1)
   43   151           0.9251397401          25.1743321668      A2        A2 (4)
   44   117           0.9410040994          25.6060233300      B2        B2 (3)
   45    73           1.0496640175          28.5628100204      B1        B1 (2)
   46   152           1.0513689073          28.6092024318      A2        A2 (4)
   47    19           1.0602771374          28.8516076952      A1        A1 (1)
   48    20           1.0866408039          29.5689995334      A1        A1 (1)
   49   118           1.1328758008          30.8271177613      B2        B2 (3)
   50   153           1.1626266858          31.6366804988      A2        A2 (4)
   51    74           1.1635606497          31.6620949472      B1        B1 (2)
   52    75           1.1916481989          32.4263960192      B1        B1 (2)
   53   119           1.2181809533          33.1483889709      B2        B2 (3)
   54    21           1.2320767334          33.5265123717      A1        A1 (1)
   55    22           1.2694676680          34.5439714290      A1        A1 (1)
   56   120           1.3371428473          36.3855066771      B2        B2 (3)
   57    76           1.3447759271          36.5932133386      B1        B1 (2)
   58    23           1.3700213982          37.2801775326      A1        A1 (1)
   59    77           1.4069990415          38.2863903614      B1        B1 (2)
   60   154           1.4805535171          40.2879093974      A2        A2 (4)
   61   121           1.4847551300          40.4022410986      B2        B2 (3)
   62    24           1.4920920315          40.6018883367      A1        A1 (1)
   63   155           1.5288617217          41.6024424756      A2        A2 (4)
   64   122           1.5434837673          42.0003285627      B2        B2 (3)
   65    78           1.5755100407          42.8718077690      B1        B1 (2)
   66    25           1.6012270145          43.5716022013      A1        A1 (1)
   67    79           1.6482665195          44.8516122064      B1        B1 (2)
   68   156           1.7177181873          46.7414881690      A2        A2 (4)
   69    26           1.7420181341          47.4027233369      A1        A1 (1)
   70    80           1.7731685769          48.2503699795      B1        B1 (2)
   71    27           1.9608558110          53.3575992662      A1        A1 (1)
   72   157           2.0525410902          55.8524825508      A2        A2 (4)
   73    28           2.1249071193          57.8216623113      A1        A1 (1)
   74    29           2.3620116869          64.2736056067      A1        A1 (1)
   75   123           2.3688570688          64.4598779189      B2        B2 (3)
   76    81           2.3863767853          64.9366136411      B1        B1 (2)
   77   124           2.4842984537          67.6011977039      B2        B2 (3)
   78    30           2.5125952233          68.3711919511      A1        A1 (1)
   79    31           2.5292048169          68.8231619708      A1        A1 (1)
   80    82           2.5478338039          69.3300824786      B1        B1 (2)
   81   125           2.5559691039          69.5514552458      B2        B2 (3)
   82   126           2.6310636567          71.5948819111      B2        B2 (3)
   83    32           2.6877105627          73.1363225909      A1        A1 (1)
   84   158           2.7098338832          73.7383287452      A2        A2 (4)
   85    83           2.7663996343          75.2775610860      B1        B1 (2)
   86    33           2.8398764339          77.2769664505      A1        A1 (1)
   87    84           2.8969102103          78.8289344082      B1        B1 (2)
   88   159           2.9240273886          79.5668303431      A2        A2 (4)
   89    85           2.9965610801          81.5405724309      B1        B1 (2)
   90   127           2.9975288192          81.5669059505      B2        B2 (3)
   91    34           3.0218264427          82.2280779013      A1        A1 (1)
   92    35           3.0574453029          83.1973163622      A1        A1 (1)
   93   128           3.0589384560          83.2379471242      B2        B2 (3)
   94   160           3.0869290262          83.9996092608      A2        A2 (4)
   95    86           3.1559617863          85.8780861629      B1        B1 (2)
   96   129           3.1804857592          86.5454173914      B2        B2 (3)
   97    36           3.2392456717          88.1443558991      A1        A1 (1)
   98   130           3.2785102019          89.2127980840      B2        B2 (3)
   99   161           3.2944649007          89.6469475120      A2        A2 (4)
  100    87           3.3030705406          89.8811188763      B1        B1 (2)
  101    88           3.3598802067          91.4269884828      B1        B1 (2)
  102    37           3.3768847757          91.8897063288      A1        A1 (1)
  103   162           3.4458871890          93.7673574537      A2        A2 (4)
  104   131           3.4501148927          93.8823991195      B2        B2 (3)
  105    38           3.4510682420          93.9083410721      A1        A1 (1)
  106    89           3.4746860732          94.5510149319      B1        B1 (2)
  107   163           3.5267881969          95.9687857969      A2        A2 (4)
  108    39           3.5323048998          96.1189029144      A1        A1 (1)
  109   132           3.5496735404          96.5915276533      B2        B2 (3)
  110    90           3.5531936234          96.6873139812      B1        B1 (2)
  111   164           3.5909310873          97.7142025804      A2        A2 (4)
  112    91           3.7087043708         100.9189765522      B1        B1 (2)
  113   133           3.7474930530         101.9744702547      B2        B2 (3)
  114   134           3.7947812646         103.2612479114      B2        B2 (3)
  115    40           3.8567773493         104.9482471394      A1        A1 (1)
  116   165           3.8575862677         104.9702589283      A2        A2 (4)
  117    41           3.9276516424         106.8768347019      A1        A1 (1)
  118   135           3.9519689885         107.5385433321      B2        B2 (3)
  119   166           3.9667723989         107.9413646067      A2        A2 (4)
  120    42           3.9896372192         108.5635479996      A1        A1 (1)
  121    43           4.0368350310         109.8478657516      A1        A1 (1)
  122   167           4.0650060138         110.6144371657      A2        A2 (4)
  123    92           4.0653745276         110.6244649362      B1        B1 (2)
  124    93           4.1414336295         112.6941383174      B1        B1 (2)
  125   168           4.1872720330         113.9414646893      A2        A2 (4)
  126   136           4.2043860114         114.4071597177      B2        B2 (3)
  127    44           4.2681677805         116.1427498919      A1        A1 (1)
  128    94           4.2937901063         116.8399688216      B1        B1 (2)
  129    45           4.3679394970         118.8576763207      A1        A1 (1)
  130    95           4.3977532896         119.6689508613      B1        B1 (2)
  131    96           4.4143255231         120.1199042603      B1        B1 (2)
  132   137           4.4176899621         120.2114552999      B2        B2 (3)
  133    46           4.4480219304         121.0368301198      A1        A1 (1)
  134    47           4.4635186136         121.4585163084      A1        A1 (1)
  135    97           4.5055772536         122.6029900864      B1        B1 (2)
  136   138           4.5996270599         125.1622154249      B2        B2 (3)
  137    98           4.6340391230         126.0986152674      B1        B1 (2)
  138   169           4.6976851757         127.8305124086      A2        A2 (4)
  139   170           4.7961104028         130.5087989982      A2        A2 (4)
  140   139           4.7970293152         130.5338038778      B2        B2 (3)
  141    48           4.8758986083         132.6799464496      A1        A1 (1)
  142    99           4.9470381968         134.6157530673      B1        B1 (2)
  143    49           5.0120039414         136.3835608527      A1        A1 (1)
  144   100           5.2319461902         142.3684937091      B1        B1 (2)
  145   140           5.2496299664         142.8496937228      B2        B2 (3)
  146   171           5.3134638873         144.5867030183      A2        A2 (4)
  147    50           5.3354021998         145.1836748531      A1        A1 (1)
  148   101           5.3594645261         145.8384440389      B1        B1 (2)
  149    51           5.3595491799         145.8407475863      A1        A1 (1)
  150   141           5.3741938999         146.2392506765      B2        B2 (3)
  151   172           5.5018977585         149.7142493341      A2        A2 (4)
  152   102           5.5185824893         150.1682639410      B1        B1 (2)
  153    52           5.5661384353         151.4623270197      A1        A1 (1)
  154   142           5.6170101517         152.8466167988      B2        B2 (3)
  155   103           5.6290812780         153.1750888446      B1        B1 (2)
  156    53           5.6841722290         154.6741898354      A1        A1 (1)
  157   104           5.7528454781         156.5428839464      B1        B1 (2)
  158   143           5.7984819695         157.7847160090      B2        B2 (3)
  159   105           5.9021116134         160.6046219824      B1        B1 (2)
  160   173           6.0212290070         163.8459710488      A2        A2 (4)
  161    54           6.1024475522         166.0560400203      A1        A1 (1)
  162   174           6.1604901007         167.6354580626      A2        A2 (4)
  163   144           6.1694861595         167.8802532684      B2        B2 (3)
  164   175           6.3909669277         173.9070513664      A2        A2 (4)
  165    55           6.8611506060         186.7013997049      A1        A1 (1)
  166   176           6.8850250927         187.3510575174      A2        A2 (4)
  167    56           6.8866180686         187.3944045945      A1        A1 (1)
  168   145           7.0579300614         192.0560409120      B2        B2 (3)
  169   106           7.2856912067         198.2537367604      B1        B1 (2)
  170   146           7.3922589145         201.1535915149      B2        B2 (3)
  171   107           7.5002075446         204.0910230748      B1        B1 (2)
  172    57           7.5750968222         206.1288639212      A1        A1 (1)
  173    58           9.3276583813         253.8184884378      A1        A1 (1)
  174    59          13.1106457901         356.7588092153      A1        A1 (1)
  175   108          13.5175500332         367.8312365815      B1        B1 (2)
  176    60          13.6897161003         372.5161134432      A1        A1 (1)


  VSCF finished.

 @CHECKOUT-I, Total execution time (CPU/WALL):       121.21/       4.96 seconds.
--executable xvscf finished with status     0 in        5.00 seconds (walltime).
 --invoking executable--
/home/besselman/CFOUR_18/cfour18/bin/xvdint
 @GETMEM-I,  Allocated  152587 MB of main memory.
 One- and two-electron integral derivatives are calculated
 for RHF gradients and dipole moments.
 Spherical gaussians are used.

                     Kinetic energy integral gradient
                     --------------------------------

                         O #1 z     1.3862242772
                         C #2 z    -0.6175744444
                         C #3 x    -0.2523109592
                         C #3 z    -0.2753568360
                         H #4 x    -0.8213500475
                         H #4 y    -1.5502051620
                         H #4 z    -0.4932929968


 O #1       0.0000000000            0.0000000000            1.3862242772
 C #2       0.0000000000            0.0000000000           -0.6175744444
 C #3 1    -0.1261554796            0.0000000000           -0.1376784180
 C #3 2     0.1261554796            0.0000000000           -0.1376784180
 H #4 1    -0.2053375119           -0.3875512905           -0.1233232492
 H #4 2     0.2053375119           -0.3875512905           -0.1233232492
 H #4 3    -0.2053375119            0.3875512905           -0.1233232492
 H #4 4     0.2053375119            0.3875512905           -0.1233232492


                   Nuclear attraction integral gradient
                   ------------------------------------

                         O #1 z   -34.1255533800
                         C #2 z     6.0181947638
                         C #3 x    23.1862742960
                         C #3 z    19.0747792268
                         H #4 x    13.5394731009
                         H #4 y    19.9778960226
                         H #4 z     9.0325793893


 O #1       0.0000000000            0.0000000000          -34.1255533800
 C #2       0.0000000000            0.0000000000            6.0181947638
 C #3 1    11.5931371480            0.0000000000            9.5373896134
 C #3 2   -11.5931371480            0.0000000000            9.5373896134
 H #4 1     3.3848682752            4.9944740057            2.2581448473
 H #4 2    -3.3848682752            4.9944740057            2.2581448473
 H #4 3     3.3848682752           -4.9944740057            2.2581448473
 H #4 4    -3.3848682752           -4.9944740057            2.2581448473


                      Reorthonormalization gradient
                      -----------------------------

                         O #1 z     0.6689084462
                         C #2 z    -0.4190269113
                         C #3 x    -0.0362987247
                         C #3 z    -0.0405649229
                         H #4 x    -0.3380766119
                         H #4 y    -0.6266482292
                         H #4 z    -0.2093166120


 O #1       0.0000000000            0.0000000000            0.6689084462
 C #2       0.0000000000            0.0000000000           -0.4190269113
 C #3 1    -0.0181493624            0.0000000000           -0.0202824614
 C #3 2     0.0181493624            0.0000000000           -0.0202824614
 H #4 1    -0.0845191530           -0.1566620573           -0.0523291530
 H #4 2     0.0845191530           -0.1566620573           -0.0523291530
 H #4 3    -0.0845191530            0.1566620573           -0.0523291530
 H #4 4     0.0845191530            0.1566620573           -0.0523291530


                Electronic contributions to dipole moment
                -----------------------------------------

                               au             Debye

                    z     -3.29948589     -8.38645806

  Conversion factor used: 1 a.u. =   2.54174691 Debye 


 Evaluation of 1e integral derivatives required    1.87 seconds.
 Evaluation of 2el integral derivatives

                      Two-electron integral gradient
                      ------------------------------

                         O #1 z    18.0665664360
                         C #2 z    -4.4614026921
                         C #3 x   -10.0586569679
                         C #3 z    -8.7979414964
                         H #4 x    -7.2279074945
                         H #4 y   -11.1126320471
                         H #4 z    -4.8072222475


 O #1       0.0000000000            0.0000000000           18.0665664360
 C #2       0.0000000000            0.0000000000           -4.4614026921
 C #3 1    -5.0293284839            0.0000000000           -4.3989707482
 C #3 2     5.0293284839            0.0000000000           -4.3989707482
 H #4 1    -1.8069768736           -2.7781580118           -1.2018055619
 H #4 2     1.8069768736           -2.7781580118           -1.2018055619
 H #4 3    -1.8069768736            2.7781580118           -1.2018055619
 H #4 4     1.8069768736            2.7781580118           -1.2018055619


 Evaluation of 2e integral derivatives required   41.60 seconds.

                            Molecular gradient
                            ------------------

                         O #1 z    -0.0589878763
                         C #2 z     0.0481722331
                         C #3 x     0.0450670868
                         C #3 z     0.0062724839
                         H #4 x     0.0009433299
                         H #4 y     0.0163021788
                         H #4 z     0.0045431592


 O #1       0.0000000000            0.0000000000           -0.0589878763
 C #2       0.0000000000            0.0000000000            0.0481722331
 C #3 1     0.0225335434            0.0000000000            0.0031362420
 C #3 2    -0.0225335434            0.0000000000            0.0031362420
 H #4 1     0.0002358325            0.0040755447            0.0011357898
 H #4 2    -0.0002358325            0.0040755447            0.0011357898
 H #4 3     0.0002358325           -0.0040755447            0.0011357898
 H #4 4    -0.0002358325           -0.0040755447            0.0011357898


  Molecular gradient norm 0.903E-01

                           Total dipole moment
                           -------------------

                               au             Debye

                    z      1.32176308      3.35958723

  Conversion factor used: 1 a.u. =   2.54174691 Debye 


 @CHECKOUT-I, Total execution time (CPU/WALL):        43.44/      35.86 seconds.
--executable xvdint finished with status     0 in       35.90 seconds (walltime).
 --invoking executable--
/home/besselman/CFOUR_18/cfour18/bin/xjoda
   JODA beginning optimization cycle #  4.
   Retrieving information from last optimization cycle.
                     7                     0
 OriVec is    1.00000000000000      -6.123233995736766E-017
  0.000000000000000E+000                     1
  calling readgh 3                      3                    -1
  gradient from JOBARC 
   0.000000000000000   0.000000000000000  -0.058987876254677
   0.000000000000000   0.000000000000000   0.048172233143986
   0.022533543420006   0.000000000000000   0.003136241960095
  -0.022533543420006   0.000000000000000   0.003136241960095
   0.000235832484813   0.004075544711401   0.001135789797551
  -0.000235832484813   0.004075544711401   0.001135789797551
   0.000235832484813  -0.004075544711401   0.001135789797551
  -0.000235832484813  -0.004075544711401   0.001135789797551
 
                     0
  current gradient vector 
        0.000000000000000        0.000000000000000       -0.058987876254677
        0.000000000000000        0.000000000000000        0.048172233143986
        0.022533543420006        0.000000000000000        0.003136241960095
       -0.022533543420006        0.000000000000000        0.003136241960095
        0.000235832484813        0.004075544711401        0.001135789797551
        0.000235832484813       -0.004075544711401        0.001135789797551
       -0.000235832484813       -0.004075544711401        0.001135789797551
       -0.000235832484813        0.004075544711401        0.001135789797551
   Internal coordinate energy gradients (atomic units): 
                     R                 dV/dR
 [R1   ]    2.275423344517202    0.058987876254640
 [R2   ]    2.771783907950356    0.017158965910835
 [A1   ]    2.559863723589347   -0.043256925830246
 [R2   ]    2.771783907950356    0.017158965910835
 [A1   ]    2.559863723589347   -0.043256925830246
 [D180 ]    3.141592653589793   -0.000000000000000
 [R3   ]    2.038653044680876    0.003894169671052
 [A2   ]    2.066328832157646   -0.001791645636582
 [D1   ]    1.321116474314337    0.002548184274327
 [R3   ]    2.038653044680876    0.003894169671052
 [A2   ]    2.066328832157646   -0.001791645636582
 [Dn1  ]   -1.321116474314337   -0.002548184274327
 [R3   ]    2.038653044680876    0.003894169671052
 [A2   ]    2.066328832157646   -0.001791645636582
 [D1   ]    1.321116474314337    0.002548184274327
 [R3   ]    2.038653044680876    0.003894169671052
 [A2   ]    2.066328832157646   -0.001791645636582
 [Dn1  ]   -1.321116474314338   -0.002548184274327
                     3                    -1                     0 ****
   Hessian from cycle  3 read.
   BFGS update using last two gradients and previous step.
   Optimization cycle  4.  Updating structure with Newton-Raphson step.
  @EFOL-I, Current internal coordinate Hessian written to FCMINT.
   There are   7 independent internal coordinates which will be optimized.
   Hessian matrix in totally symmetric symmetry coordinates: 
              R1        R2        A1        R3        A2   
  R1         1.099695 -0.061364  0.112120 -0.052197 -0.040284
  R2        -0.061364  1.074364 -0.577142 -0.019782  0.004824
  A1         0.112120 -0.577142  3.371649 -0.044948 -0.065157
  R3        -0.052197 -0.019782 -0.044948  0.977598 -0.003112
  A2        -0.040284  0.004824 -0.065157 -0.003112  0.252870
  D1         0.041084 -0.026659  0.166508 -0.001469 -0.006933
  Dn1       -0.041084  0.026659 -0.166508  0.001469  0.006933
 
              D1        Dn1  
  R1         0.041084 -0.041084
  R2        -0.026659  0.026659
  A1         0.166508 -0.166508
  R3        -0.001469  0.001469
  A2        -0.006933  0.006933
  D1         0.113568 -0.013568
  Dn1       -0.013568  0.113568
   The eigenvectors of the Hessian matrix: 
                   1         2         3         4         5
  R1        -0.000000  0.050080  0.047000  0.273891  0.183162
  R2        -0.000000  0.006908  0.013210  0.778859 -0.574251
  A1        -0.000000  0.070978  0.023047  0.175532 -0.132872
  R3        -0.000000  0.004373  0.009371  0.534175  0.786767
  A2         0.000000 -0.021619  0.998344 -0.031657 -0.005354
  D1         0.707107 -0.704244 -0.012397  0.024549 -0.000475
  Dn1        0.707107  0.704244  0.012397 -0.024549  0.000475
 
                   6         7
  R1         0.940176  0.052792
  R2        -0.103154 -0.229675
  A1        -0.084589  0.968922
  R3        -0.308672 -0.016370
  A2        -0.037345 -0.020423
  D1         0.028275  0.049840
  Dn1       -0.028275 -0.049840
   The eigenvalues of the Hessian matrix: 
       0.10000      0.10749      0.24968      0.90727      0.98750      1.11755
       3.53383
   Gradients along Hessian eigenvectors: 
       0.00000     -0.00618     -0.00191      0.02877      0.01114      0.05606
      -0.06143
   There are  0 negative eigenvalues.
  optimized coordinate                      7  automatically set to 
  2.965553680615129E-002
   Summary of Optimization Cycle: 
   The maximum unscaled step is:    0.07112.
   Scale factor set to:  1.00000.
   Forces are in hartree/bohr and hartree/radian.
   Parameter values are in Angstroms and degrees.
--------------------------------------------------------------------------
  Parameter     dV/dR           Step          Rold            Rnew
--------------------------------------------------------------------------
    R1      0.0589878763   -0.0284477210    1.2041021732    1.1756544522
    R2      0.0171589659   -0.0061879911    1.4667648704    1.4605768794
    A1     -0.0432569258    0.8621166420  146.6693874903  147.5315041323
    R3      0.0038941697   -0.0027228416    1.0788087269    1.0760858852
    A2     -0.0017916456    0.2572175213  118.3919211688  118.6491386902
    D1      0.0025481843   -1.6991370982   75.6943982234   73.9952611252
    Dn1    -0.0025481843    1.6991370982  -75.6943982234  -73.9952611252
--------------------------------------------------------------------------
  Minimum force:  0.001791646 / RMS force:  0.028476864
 Updating structure...
  -1.00000000000000       0.536835787655239       0.309627015072830     
  0.275716859836604       0.877572111162034       0.536835787655239     
  0.275716859836604       0.877572111162034       0.536835787655239     
  0.275716859836604       0.877572111162034       0.536835787655239     
  0.275716859836604       0.877572111162034       0.536835787655239     
   Rotational constants (in cm-1): 
          0.2001786178             0.2547733040             0.6827918461
   Rotational constants (in MHz): 
       6001.2048262131          7637.9125742364         20469.5874510956


 ----------------------------------------------------------------
         Coordinates used in calculation (QCOMP) 
 ----------------------------------------------------------------
 Z-matrix   Atomic            Coordinates (in bohr)
  Symbol    Number           X              Y              Z
 ----------------------------------------------------------------
     O         8         0.00000000    -0.00000000    -2.79266436
     C         6         0.00000000    -0.00000000    -0.57099942
     C         6         1.48171525    -0.00000000     1.75765220
     C         6        -1.48171525     0.00000000     1.75765220
     H         1         2.42022519     1.71537846     2.31606877
     H         1         2.42022519    -1.71537846     2.31606877
     H         1        -2.42022519    -1.71537846     2.31606877
     H         1        -2.42022519     1.71537846     2.31606877
 ----------------------------------------------------------------
 
   Interatomic distance matrix (Angstroms) 
 
                 O             C             C             C             H    
                [ 1]        [ 2]        [ 3]        [ 4]        [ 5]
  O    [ 1]     0.00000
  C    [ 2]     1.17565     0.00000
  C    [ 3]     2.53237     1.46058     0.00000
  C    [ 4]     2.53237     1.46058     1.56818     0.00000
  H    [ 5]     3.12614     2.19051     1.07609     2.27482     0.00000
  H    [ 6]     3.12614     2.19051     1.07609     2.27482     1.81548
  H    [ 7]     3.12614     2.19051     2.27482     1.07609     3.13959
  H    [ 8]     3.12614     2.19051     2.27482     1.07609     2.56146
 
                 H             H             H    
                [ 6]        [ 7]        [ 8]
  H    [ 6]     0.00000
  H    [ 7]     2.56146     0.00000
  H    [ 8]     3.13959     1.81548     0.00000
   Rotational constants (order x, y, z, in cm-1): 
          0.2547733040             0.2001786178             0.6827918461
   Rotational constants (order x, y, z, in MHz): 
       7637.9125742364          6001.2048262131         20469.5874510956
  ECPDATA file not present.   Using default ECPDATA. 
  There are  176 basis functions.
 @CHECKOUT-I, Total execution time (CPU/WALL):         0.08/       0.09 seconds.
--executable xjoda finished with status     0 in        0.19 seconds (walltime).
 --invoking executable--
/home/besselman/CFOUR_18/cfour18/bin/xvmol
 SERIAL VERSION OF MOLECULE STARTED
********************************************************************************
                    INPUT FROM MOL FILE
********************************************************************************
INTGRL        1    0    1    0    0    0    0    0    0                         
         *** CFOUR Program System (Release V0.1) ***                            
cyclopropanone opt singlet CCSD[T]/cc-pCVTZ                                     
    4    2 X  Y       0.10E-08              0    0                              
   9999.00      3.00                                                            
          8.00000000    1    4    1    1    1    1                              
O #1   0.000000000000000  -0.000000000000000  -2.792664364849586                
   10    4                                                                      
   15330.0000000000       5.080000000000000E-004 -1.150000000000000E-004        
  0.000000000000000E+000  0.000000000000000E+000                                
   2299.00000000000       3.929000000000000E-003 -8.950000000000000E-004        
  0.000000000000000E+000  0.000000000000000E+000                                
   522.400000000000       2.024300000000000E-002 -4.636000000000000E-003        
  0.000000000000000E+000  0.000000000000000E+000                                
   147.300000000000       7.918100000000000E-002 -1.872400000000000E-002        
  0.000000000000000E+000  0.000000000000000E+000                                
   47.5500000000000       0.230687000000000      -5.846300000000000E-002        
  0.000000000000000E+000  0.000000000000000E+000                                
   16.7600000000000       0.433118000000000      -0.136463000000000             
  0.000000000000000E+000  0.000000000000000E+000                                
   6.20700000000000       0.350260000000000      -0.175740000000000             
  0.000000000000000E+000  0.000000000000000E+000                                
   1.75200000000000       4.272800000000000E-002  0.160934000000000             
   1.00000000000000       0.000000000000000E+000                                
  0.688200000000000      -8.154000000000000E-003  0.603418000000000             
  0.000000000000000E+000  0.000000000000000E+000                                
  0.238400000000000       2.381000000000000E-003  0.378765000000000             
  0.000000000000000E+000   1.00000000000000                                     
    5    3                                                                      
   34.4600000000000       1.592800000000000E-002  0.000000000000000E+000        
  0.000000000000000E+000                                                        
   7.74900000000000       9.974000000000000E-002  0.000000000000000E+000        
  0.000000000000000E+000                                                        
   2.28000000000000       0.310492000000000       0.000000000000000E+000        
  0.000000000000000E+000                                                        
  0.715600000000000       0.491026000000000        1.00000000000000             
  0.000000000000000E+000                                                        
  0.214000000000000       0.336337000000000       0.000000000000000E+000        
   1.00000000000000                                                             
    2    2                                                                      
   2.31400000000000        1.00000000000000       0.000000000000000E+000        
  0.645000000000000       0.000000000000000E+000   1.00000000000000             
    1    1                                                                      
   1.42800000000000        1.00000000000000                                     
          6.00000000    1    4    1    1    1    1                              
C #2   0.000000000000000  -0.000000000000000  -0.570999422107529                
   10    4                                                                      
   8236.00000000000       5.310000000000000E-004 -1.130000000000000E-004        
  0.000000000000000E+000  0.000000000000000E+000                                
   1235.00000000000       4.108000000000000E-003 -8.780000000000000E-004        
  0.000000000000000E+000  0.000000000000000E+000                                
   280.800000000000       2.108700000000000E-002 -4.540000000000000E-003        
  0.000000000000000E+000  0.000000000000000E+000                                
   79.2700000000000       8.185300000000000E-002 -1.813300000000000E-002        
  0.000000000000000E+000  0.000000000000000E+000                                
   25.5900000000000       0.234817000000000      -5.576000000000000E-002        
  0.000000000000000E+000  0.000000000000000E+000                                
   8.99700000000000       0.434401000000000      -0.126895000000000             
  0.000000000000000E+000  0.000000000000000E+000                                
   3.31900000000000       0.346129000000000      -0.170352000000000             
  0.000000000000000E+000  0.000000000000000E+000                                
  0.905900000000000       3.937800000000000E-002  0.140382000000000             
   1.00000000000000       0.000000000000000E+000                                
  0.364300000000000      -8.983000000000000E-003  0.598684000000000             
  0.000000000000000E+000  0.000000000000000E+000                                
  0.128500000000000       2.385000000000000E-003  0.395389000000000             
  0.000000000000000E+000   1.00000000000000                                     
    5    3                                                                      
   18.7100000000000       1.403100000000000E-002  0.000000000000000E+000        
  0.000000000000000E+000                                                        
   4.13300000000000       8.686600000000000E-002  0.000000000000000E+000        
  0.000000000000000E+000                                                        
   1.20000000000000       0.290216000000000       0.000000000000000E+000        
  0.000000000000000E+000                                                        
  0.382700000000000       0.501008000000000        1.00000000000000             
  0.000000000000000E+000                                                        
  0.120900000000000       0.343406000000000       0.000000000000000E+000        
   1.00000000000000                                                             
    2    2                                                                      
   1.09700000000000        1.00000000000000       0.000000000000000E+000        
  0.318000000000000       0.000000000000000E+000   1.00000000000000             
    1    1                                                                      
  0.761000000000000        1.00000000000000                                     
          6.00000000    1    4    1    1    1    1                              
C #3   1.481715249947933  -0.000000000000000   1.757652200534423                
   10    4                                                                      
   8236.00000000000       5.310000000000000E-004 -1.130000000000000E-004        
  0.000000000000000E+000  0.000000000000000E+000                                
   1235.00000000000       4.108000000000000E-003 -8.780000000000000E-004        
  0.000000000000000E+000  0.000000000000000E+000                                
   280.800000000000       2.108700000000000E-002 -4.540000000000000E-003        
  0.000000000000000E+000  0.000000000000000E+000                                
   79.2700000000000       8.185300000000000E-002 -1.813300000000000E-002        
  0.000000000000000E+000  0.000000000000000E+000                                
   25.5900000000000       0.234817000000000      -5.576000000000000E-002        
  0.000000000000000E+000  0.000000000000000E+000                                
   8.99700000000000       0.434401000000000      -0.126895000000000             
  0.000000000000000E+000  0.000000000000000E+000                                
   3.31900000000000       0.346129000000000      -0.170352000000000             
  0.000000000000000E+000  0.000000000000000E+000                                
  0.905900000000000       3.937800000000000E-002  0.140382000000000             
   1.00000000000000       0.000000000000000E+000                                
  0.364300000000000      -8.983000000000000E-003  0.598684000000000             
  0.000000000000000E+000  0.000000000000000E+000                                
  0.128500000000000       2.385000000000000E-003  0.395389000000000             
  0.000000000000000E+000   1.00000000000000                                     
    5    3                                                                      
   18.7100000000000       1.403100000000000E-002  0.000000000000000E+000        
  0.000000000000000E+000                                                        
   4.13300000000000       8.686600000000000E-002  0.000000000000000E+000        
  0.000000000000000E+000                                                        
   1.20000000000000       0.290216000000000       0.000000000000000E+000        
  0.000000000000000E+000                                                        
  0.382700000000000       0.501008000000000        1.00000000000000             
  0.000000000000000E+000                                                        
  0.120900000000000       0.343406000000000       0.000000000000000E+000        
   1.00000000000000                                                             
    2    2                                                                      
   1.09700000000000        1.00000000000000       0.000000000000000E+000        
  0.318000000000000       0.000000000000000E+000   1.00000000000000             
    1    1                                                                      
  0.761000000000000        1.00000000000000                                     
          1.00000000    1    3    1    1    1                                   
H #4   2.420225190255336   1.715378461361680   2.316068770428120                
    5    3                                                                      
   33.8700000000000       6.068000000000000E-003  0.000000000000000E+000        
  0.000000000000000E+000                                                        
   5.09500000000000       4.530800000000000E-002  0.000000000000000E+000        
  0.000000000000000E+000                                                        
   1.15900000000000       0.202822000000000       0.000000000000000E+000        
  0.000000000000000E+000                                                        
  0.325800000000000       0.503903000000000        1.00000000000000             
  0.000000000000000E+000                                                        
  0.102700000000000       0.383421000000000       0.000000000000000E+000        
   1.00000000000000                                                             
    2    2                                                                      
   1.40700000000000        1.00000000000000       0.000000000000000E+000        
  0.388000000000000       0.000000000000000E+000   1.00000000000000             
    1    1                                                                      
   1.05700000000000        1.00000000000000                                     
FINISH                                                                          
 
********************************************************************************
 ONE- AND TWO-ELECTRON INTEGRALS OVER SYMMETRY-ADAPTED AOS ARE CALCULATED.

  SPHERICAL HARMONICS ARE USED.
  
  INTEGRALS LESS THAN  0.10E-13 ARE NEGLECTED.

  NUCLEAR REPULSION ENERGY :  109.8334099629 A.U.
  @MOLECU-I, ONE ELECTRON INTEGRALS (CPU/WALL):        0.08/       0.08 SECONDS.
  @TWOEL-I,    2677528 INTEGRALS OF SYMMETRY TYPE  I I I I
  @TWOEL-I,   11492225 INTEGRALS OF SYMMETRY TYPE  I J I J
  @TWOEL-I,    6005726 INTEGRALS OF SYMMETRY TYPE  I I J J
  @TWOEL-I,    9670920 INTEGRALS OF SYMMETRY TYPE  I J K L
  @TWOEL-I, TOTAL NUMBER OF 2-E INTEGRALS   29846399.
  @MOLECU-I, TWO ELECTRON INTEGRALS (CPU/WALL):      165.08/       5.28 SECONDS.
 @CHECKOUT-I, Total execution time (CPU/WALL):       165.20/       5.40 seconds.

Running with 32 threads/proc

--executable xvmol finished with status     0 in        7.33 seconds (walltime).
 --invoking executable--
/home/besselman/CFOUR_18/cfour18/bin/xvmol2ja
 @GETMEM-I,  Allocated  152587 MB of main memory.
 @CHECKOUT-I, Total execution time (CPU/WALL):         0.98/       0.62 seconds.
--executable xvmol2ja finished with status     0 in        0.67 seconds (walltime).
 --invoking executable--
/home/besselman/CFOUR_18/cfour18/bin/xvscf
  -------------------------------------------------
  Self-Consistent-Field Program for HF calculations
  -------------------------------------------------
    Integrals from VMOL are used
  There are  176 functions in the AO basis.

  There are 4 irreducible representations.

       Irrep        # of functions
         1                 60
         2                 48
         3                 38
         4                 30


  Parameters for SCF calculation: 
        SCF reference function:  RHF  
  Maximum number of iterations:  150
     Full symmetry point group: C2v 
     Computational point group: C2v 
        Initial density matrix: MOREAD                 
     SCF convergence tolerance: 10**(-10)
  DIIS convergence acceleration:  ON
          Latest start for DIIS:   2
                     DIIS order:  10

     Alpha population by irrep:   8    4    2    1
      Beta population by irrep:   8    4    2    1


 @GETMEM-I,  Allocated      10 MB of main memory.
   Smallest overlap matrix eigenvalues 
     Symmetry    Eigenvalue    
         1      .8986393534D-03              
         2      .1211406649D-02              
         3      .4234582786D-02              
         4      .3879759789D-02              
  --------------------------------------------------------------------
  Iteration         Total Energy            Largest Density Difference
  --------------------------------------------------------------------
       0          -190.848903424561030              0.0000000000D+00
       1          -190.795988563922919              0.2423507362D-01
       2          -190.796158551458319              0.1739470198D-01
       3          -190.796208666249726              0.9612200131D-02
       4          -190.796213022407670              0.2392457049D-02
       5          -190.796213852161003              0.7919608446D-03
       6          -190.796213935340035              0.3410326598D-03
       7          -190.796213943735012              0.1105205342D-03
       8          -190.796213944325501              0.3207083011D-04
       9          -190.796213944428558              0.1489998241D-04
      10          -190.796213944444361              0.7411075614D-05
      11          -190.796213944441689              0.1004000836D-05
      12          -190.796213944445213              0.1558265197D-06
      13          -190.796213944443735              0.4141599524D-07
      14          -190.796213944444929              0.7210025577D-08
      15          -190.796213944442542              0.1030167229D-08
      16          -190.796213944444588              0.1322055798D-09
   final occupation vector 
     8  4  2  1
     8  4  2  1

  SCF has converged.

 Density matrix saved to file den.dat
 total electron number:   30.0000000000001     
     E(SCF)=      -190.796213944444418              0.5626502042D-10

  Eigenvector printing suppressed.


 
  ORBITAL EIGENVALUES (ALPHA)  (1H = 27.2113834 eV)

       MO #        E(hartree)               E(eV)           FULLSYM    COMPSYM
       ----   --------------------   --------------------   -------   ---------
    1     1         -20.5653279649        -559.6110240001      A1        A1 (1)
    2     2         -11.3431938239        -308.6639961228      A1        A1 (1)
    3     3         -11.2506581223        -306.1459716685      A1        A1 (1)
    4    61         -11.2501702385        -306.1326956745      B1        B1 (2)
    5     4          -1.4160673466         -38.5331514891      A1        A1 (1)
    6     5          -1.1559655389         -31.4554214772      A1        A1 (1)
    7    62          -0.8683278409         -23.6284017951      B1        B1 (2)
    8     6          -0.7591246568         -20.6568320842      A1        A1 (1)
    9   109          -0.6797082184         -18.4958009301      B2        B2 (3)
   10     7          -0.6769690285         -18.4212637834      A1        A1 (1)
   11    63          -0.6185884752         -16.8326481644      B1        B1 (2)
   12   147          -0.5517880976         -15.0149174805      A2        A2 (4)
   13   110          -0.5245734021         -14.2743679673      B2        B2 (3)
   14     8          -0.4664563194         -12.6929217478      A1        A1 (1)
   15    64          -0.3862055693         -10.5091878185      B1        B1 (2)
  +++++++++++++++++++++++++++++++++++++++++++++++++++++++++++++++++++++++++++++
   16   111           0.1258671192           3.4250184370      B2        B2 (3)
   17     9           0.1366038496           3.7171797243      A1        A1 (1)
   18    65           0.1682505932           4.5783313986      B1        B1 (2)
   19   112           0.2014251226           5.4810562384      B2        B2 (3)
   20   148           0.2292297605           6.2376589008      A2        A2 (4)
   21    10           0.2590714094           7.0496914484      A1        A1 (1)
   22    66           0.2720675912           7.4033355352      B1        B1 (2)
   23    11           0.3097409646           8.4284801412      A1        A1 (1)
   24    12           0.3529671752           9.6047251329      A1        A1 (1)
   25    67           0.3648190619           9.9272313659      B1        B1 (2)
   26   113           0.4564248114          12.4199505355      B2        B2 (3)
   27    68           0.4641336601          12.6297189752      B1        B1 (2)
   28   114           0.4924592329          13.4004969958      B2        B2 (3)
   29   149           0.5134131061          13.9706808736      A2        A2 (4)
   30    69           0.5632066955          15.3256333251      B1        B1 (2)
   31    13           0.5635721624          15.3355781845      A1        A1 (1)
   32   115           0.5884346365          16.0121205004      B2        B2 (3)
   33    70           0.5991137825          16.3027148353      B1        B1 (2)
   34    14           0.6011074991          16.3569666233      A1        A1 (1)
   35    15           0.6226334901          16.9427186167      A1        A1 (1)
   36    16           0.6566165472          17.8674446126      A1        A1 (1)
   37    71           0.6592048022          17.9378746130      B1        B1 (2)
   38   150           0.6598664212          17.9558781795      A2        A2 (4)
   39    17           0.7594450453          20.6655502980      A1        A1 (1)
   40   116           0.8047677846          21.8988447360      B2        B2 (3)
   41    72           0.8247590160          22.4428337973      B1        B1 (2)
   42    18           0.8921180858          24.2757672709      A1        A1 (1)
   43   151           0.9296448469          25.2969223558      A2        A2 (4)
   44   117           0.9397888114          25.5729536631      B2        B2 (3)
   45    73           1.0487671252          28.5384043401      B1        B1 (2)
   46   152           1.0581702388          28.7942760699      A2        A2 (4)
   47    19           1.0604525168          28.8563800129      A1        A1 (1)
   48    20           1.0941392413          29.7730423867      A1        A1 (1)
   49   118           1.1447593981          31.1504868820      B2        B2 (3)
   50   153           1.1720151669          31.8921540582      A2        A2 (4)
   51    74           1.1762461598          32.0072852264      B1        B1 (2)
   52    75           1.1999856652          32.6532700116      B1        B1 (2)
   53    21           1.2297852624          33.4641582758      A1        A1 (1)
   54   119           1.2312799724          33.5048314025      B2        B2 (3)
   55    22           1.2704945290          34.5719137351      A1        A1 (1)
   56   120           1.3397802631          36.4572744106      B2        B2 (3)
   57    76           1.3512931559          36.7705561519      B1        B1 (2)
   58    23           1.3846432504          37.6780583593      A1        A1 (1)
   59    77           1.4195464157          38.6278217707      B1        B1 (2)
   60   154           1.4835535165          40.3695435326      A2        A2 (4)
   61   121           1.4886837973          40.5091455702      B2        B2 (3)
   62    24           1.4960012095          40.7082624793      A1        A1 (1)
   63   155           1.5350125000          41.7698136621      A2        A2 (4)
   64   122           1.5540464478          42.2877537114      B2        B2 (3)
   65    78           1.5840036618          43.1029309492      B1        B1 (2)
   66    25           1.6043791728          43.6573767900      A1        A1 (1)
   67    79           1.6595900215          45.1597403622      B1        B1 (2)
   68   156           1.7323480468          47.1395868837      A2        A2 (4)
   69    26           1.7409311620          47.3731453220      A1        A1 (1)
   70    80           1.7772317398          48.3609342632      B1        B1 (2)
   71    27           1.9686070988          53.5685225290      A1        A1 (1)
   72   157           2.0659744661          56.2180232911      A2        A2 (4)
   73    28           2.1288963427          57.9302145992      A1        A1 (1)
   74   123           2.3679992835          64.4365363947      B2        B2 (3)
   75    29           2.3683306360          64.4455529535      A1        A1 (1)
   76    81           2.3930950247          65.1194262295      B1        B1 (2)
   77   124           2.4824426057          67.5506975130      B2        B2 (3)
   78    30           2.5163516460          68.4734094093      A1        A1 (1)
   79   125           2.5495767877          69.3775114769      B2        B2 (3)
   80    82           2.5543681788          69.5078918578      B1        B1 (2)
   81    31           2.5562435313          69.5589227952      A1        A1 (1)
   82   126           2.6247939998          71.4242758757      B2        B2 (3)
   83    32           2.7062642364          73.6411937191      A1        A1 (1)
   84   158           2.7180550505          73.9620380824      A2        A2 (4)
   85    83           2.7800391196          75.6487103512      B1        B1 (2)
   86    33           2.8423002751          77.3429225225      A1        A1 (1)
   87    84           2.9112804686          79.2199690162      B1        B1 (2)
   88   159           2.9401052725          80.0043318072      A2        A2 (4)
   89    85           2.9997466979          81.6272574991      B1        B1 (2)
   90   127           3.0104908525          81.9196208102      B2        B2 (3)
   91    34           3.0330856421          82.5344562929      A1        A1 (1)
   92   128           3.0625138616          83.3352388547      B2        B2 (3)
   93    35           3.0683004056          83.4926987240      A1        A1 (1)
   94   160           3.1047510601          84.4845714591      A2        A2 (4)
   95   129           3.1683673655          86.2156591355      B2        B2 (3)
   96    86           3.1750854047          86.3984662764      B1        B1 (2)
   97    36           3.2419692446          88.2184680869      A1        A1 (1)
   98   130           3.3002475344          89.8043009722      B2        B2 (3)
   99    87           3.3086616491          90.0332606737      B1        B1 (2)
  100   161           3.3087060317          90.0344683856      A2        A2 (4)
  101    88           3.3656476593          91.5839288470      B1        B1 (2)
  102    37           3.3767485569          91.8859996270      A1        A1 (1)
  103   162           3.4420032854          93.6616710633      A2        A2 (4)
  104   131           3.4479672278          93.8239581856      B2        B2 (3)
  105    38           3.4679841869          94.3686473341      A1        A1 (1)
  106    89           3.4781505148          94.6452871813      B1        B1 (2)
  107   163           3.5387664948          96.2947318533      A2        A2 (4)
  108    39           3.5503310798          96.6094202093      A1        A1 (1)
  109   132           3.5736463934          97.2438621462      B2        B2 (3)
  110    90           3.5760232253          97.3085390321      B1        B1 (2)
  111   164           3.6115686459          98.2757790977      A2        A2 (4)
  112    91           3.7313081721         101.5340572534      B1        B1 (2)
  113   133           3.7591490125         102.2916450362      B2        B2 (3)
  114   134           3.8096548648         103.6659791470      B2        B2 (3)
  115    40           3.8692359634         105.2872632642      A1        A1 (1)
  116   165           3.8881390860         105.8016433804      A2        A2 (4)
  117    41           3.9449201769         107.3467354151      A1        A1 (1)
  118   135           3.9636656985         107.8568269916      B2        B2 (3)
  119   166           3.9815922509         108.3446332805      A2        A2 (4)
  120    42           4.0009358259         108.8709987175      A1        A1 (1)
  121    43           4.0583010912         110.4319869465      A1        A1 (1)
  122   167           4.0803649359         111.0323746827      A2        A2 (4)
  123    92           4.1027913253         111.6426277622      B1        B1 (2)
  124    93           4.1545295135         113.0504954393      B1        B1 (2)
  125   168           4.2078929092         114.5025872586      A2        A2 (4)
  126   136           4.2251250563         114.9714978210      B2        B2 (3)
  127    44           4.2981612736         116.9589143320      A1        A1 (1)
  128    94           4.3026215515         117.0802846637      B1        B1 (2)
  129    45           4.3831240144         119.2708680468      A1        A1 (1)
  130    95           4.4218139649         120.3236751215      B1        B1 (2)
  131   137           4.4362777264         120.7172540828      B2        B2 (3)
  132    96           4.4374440100         120.7489902718      B1        B1 (2)
  133    46           4.4727895517         121.7107913580      A1        A1 (1)
  134    47           4.4998046784         122.4459103288      A1        A1 (1)
  135    97           4.5238483617         123.1001722145      B1        B1 (2)
  136   138           4.6276411545         125.9245176920      B2        B2 (3)
  137    98           4.6862967944         127.5206187993      B1        B1 (2)
  138   169           4.7344122537         128.8299070102      A2        A2 (4)
  139   170           4.8106276631         130.9038337341      A2        A2 (4)
  140   139           4.8266356040         131.3394319520      B2        B2 (3)
  141    48           4.8764931459         132.6961246408      A1        A1 (1)
  142    99           4.9780304250         135.4590944703      B1        B1 (2)
  143    49           5.0184068055         136.5577916411      A1        A1 (1)
  144   100           5.2582063579         143.0830692010      B1        B1 (2)
  145   140           5.2633534029         143.2231274170      B2        B2 (3)
  146   171           5.3238284692         144.8687376304      A2        A2 (4)
  147    50           5.3552762353         145.7244748523      A1        A1 (1)
  148   141           5.4046507841         147.0680246290      B2        B2 (3)
  149   101           5.4393334079         148.0117868031      B1        B1 (2)
  150    51           5.4459541913         148.1919474775      A1        A1 (1)
  151   172           5.5417565218         150.7988614253      A2        A2 (4)
  152   102           5.5601830066         151.3002715670      B1        B1 (2)
  153    52           5.5711251867         151.5980234256      A1        A1 (1)
  154   142           5.6186386659         152.8909309232      B2        B2 (3)
  155   103           5.6355177204         153.3502333486      B1        B1 (2)
  156    53           5.6822192617         154.6210468943      A1        A1 (1)
  157   143           5.7793018671         157.2627988890      B2        B2 (3)
  158   104           5.7869797768         157.4717254344      B1        B1 (2)
  159   105           5.9293054010         161.3446025614      B1        B1 (2)
  160   173           6.0680900460         165.1211247479      A2        A2 (4)
  161    54           6.1500586180         167.3516029877      A1        A1 (1)
  162   144           6.2011174252         168.7409837647      B2        B2 (3)
  163   174           6.2092785969         168.9630605374      A2        A2 (4)
  164   175           6.4347614307         175.0987603777      A2        A2 (4)
  165    55           6.8684825989         186.9009133762      A1        A1 (1)
  166   176           6.8918282065         187.5361796540      A2        A2 (4)
  167    56           6.9528951393         189.1978953749      A1        A1 (1)
  168   145           7.1586514875         194.7968102541      B2        B2 (3)
  169   106           7.3583229510         200.2301470002      B1        B1 (2)
  170   146           7.4038430492         201.4688118444      B2        B2 (3)
  171   107           7.5486449273         205.4090712674      B1        B1 (2)
  172    57           7.6219055592         207.4025944105      A1        A1 (1)
  173    58           9.3516834836         254.4722447067      A1        A1 (1)
  174    59          13.2298661408         360.0029598868      A1        A1 (1)
  175   108          13.8030036619         375.5988247154      B1        B1 (2)
  176    60          14.3450593969         390.3489111455      A1        A1 (1)


  VSCF finished.

 @CHECKOUT-I, Total execution time (CPU/WALL):       114.75/       4.77 seconds.
--executable xvscf finished with status     0 in        4.81 seconds (walltime).
 --invoking executable--
/home/besselman/CFOUR_18/cfour18/bin/xvdint
 @GETMEM-I,  Allocated  152587 MB of main memory.
 One- and two-electron integral derivatives are calculated
 for RHF gradients and dipole moments.
 Spherical gaussians are used.

                     Kinetic energy integral gradient
                     --------------------------------

                         O #1 z     1.4652854908
                         C #2 z    -0.6902538423
                         C #3 x    -0.2286169998
                         C #3 z    -0.2944561190
                         H #4 x    -0.8622742688
                         H #4 y    -1.5318822981
                         H #4 z    -0.4805755296


 O #1       0.0000000000            0.0000000000            1.4652854908
 C #2       0.0000000000            0.0000000000           -0.6902538423
 C #3 1    -0.1143084999            0.0000000000           -0.1472280595
 C #3 2     0.1143084999            0.0000000000           -0.1472280595
 H #4 1    -0.2155685672           -0.3829705745           -0.1201438824
 H #4 2     0.2155685672           -0.3829705745           -0.1201438824
 H #4 3    -0.2155685672            0.3829705745           -0.1201438824
 H #4 4     0.2155685672            0.3829705745           -0.1201438824


                   Nuclear attraction integral gradient
                   ------------------------------------

                         O #1 z   -35.0022303188
                         C #2 z     6.5331439566
                         C #3 x    22.7208038780
                         C #3 z    19.5792079248
                         H #4 x    14.0832482847
                         H #4 y    19.6979875405
                         H #4 z     8.8898784375


 O #1       0.0000000000            0.0000000000          -35.0022303188
 C #2       0.0000000000            0.0000000000            6.5331439566
 C #3 1    11.3604019390            0.0000000000            9.7896039624
 C #3 2   -11.3604019390            0.0000000000            9.7896039624
 H #4 1     3.5208120712            4.9244968851            2.2224696094
 H #4 2    -3.5208120712            4.9244968851            2.2224696094
 H #4 3     3.5208120712           -4.9244968851            2.2224696094
 H #4 4    -3.5208120712           -4.9244968851            2.2224696094


                      Reorthonormalization gradient
                      -----------------------------

                         O #1 z     0.6731049770
                         C #2 z    -0.4342607296
                         C #3 x    -0.0017667078
                         C #3 z    -0.0386373911
                         H #4 x    -0.3500244186
                         H #4 y    -0.6083426987
                         H #4 z    -0.2002068562


 O #1       0.0000000000            0.0000000000            0.6731049770
 C #2       0.0000000000            0.0000000000           -0.4342607296
 C #3 1    -0.0008833539            0.0000000000           -0.0193186956
 C #3 2     0.0008833539            0.0000000000           -0.0193186956
 H #4 1    -0.0875061047           -0.1520856747           -0.0500517141
 H #4 2     0.0875061047           -0.1520856747           -0.0500517141
 H #4 3    -0.0875061047            0.1520856747           -0.0500517141
 H #4 4     0.0875061047            0.1520856747           -0.0500517141


                Electronic contributions to dipole moment
                -----------------------------------------

                               au             Debye

                    z     -3.33872190     -8.48618608

  Conversion factor used: 1 a.u. =   2.54174691 Debye 


 Evaluation of 1e integral derivatives required    1.94 seconds.
 Evaluation of 2el integral derivatives

                      Two-electron integral gradient
                      ------------------------------

                         O #1 z    18.3529745075
                         C #2 z    -4.6300589058
                         C #3 x    -9.4128608276
                         C #3 z    -9.0477143383
                         H #4 x    -7.5525999086
                         H #4 y   -10.8880419586
                         H #4 z    -4.6752012634


 O #1       0.0000000000            0.0000000000           18.3529745075
 C #2       0.0000000000            0.0000000000           -4.6300589058
 C #3 1    -4.7064304138            0.0000000000           -4.5238571692
 C #3 2     4.7064304138            0.0000000000           -4.5238571692
 H #4 1    -1.8881499771           -2.7220104896           -1.1688003159
 H #4 2     1.8881499771           -2.7220104896           -1.1688003159
 H #4 3    -1.8881499771            2.7220104896           -1.1688003159
 H #4 4     1.8881499771            2.7220104896           -1.1688003159


 Evaluation of 2e integral derivatives required   41.64 seconds.

                            Molecular gradient
                            ------------------

                         O #1 z    -0.0070677978
                         C #2 z     0.0043937147
                         C #3 x     0.0070002285
                         C #3 z     0.0010880873
                         H #4 x     0.0028859370
                         H #4 y     0.0033421903
                         H #4 z     0.0015859959


 O #1       0.0000000000            0.0000000000           -0.0070677978
 C #2       0.0000000000            0.0000000000            0.0043937147
 C #3 1     0.0035001142            0.0000000000            0.0005440436
 C #3 2    -0.0035001142            0.0000000000            0.0005440436
 H #4 1     0.0007214843            0.0008355476            0.0003964990
 H #4 2    -0.0007214843            0.0008355476            0.0003964990
 H #4 3     0.0007214843           -0.0008355476            0.0003964990
 H #4 4    -0.0007214843           -0.0008355476            0.0003964990


  Molecular gradient norm 0.119E-01

                           Total dipole moment
                           -------------------

                               au             Debye

                    z      1.25006814      3.17735683

  Conversion factor used: 1 a.u. =   2.54174691 Debye 


 @CHECKOUT-I, Total execution time (CPU/WALL):        43.56/      36.09 seconds.
--executable xvdint finished with status     0 in       36.13 seconds (walltime).
 --invoking executable--
/home/besselman/CFOUR_18/cfour18/bin/xjoda
   JODA beginning optimization cycle #  5.
   Retrieving information from last optimization cycle.
                     7                     0
 OriVec is    1.00000000000000      -6.123233995736766E-017
  0.000000000000000E+000                     1
  calling readgh 3                      4                    -1
  gradient from JOBARC 
   0.000000000000000   0.000000000000000  -0.007067797787024
   0.000000000000000   0.000000000000000   0.004393714678223
   0.003500114236744   0.000000000000000   0.000544043627842
  -0.003500114236744   0.000000000000000   0.000544043627842
   0.000721484252964   0.000835547583120   0.000396498963285
  -0.000721484252964   0.000835547583120   0.000396498963285
   0.000721484252964  -0.000835547583120   0.000396498963285
  -0.000721484252964  -0.000835547583120   0.000396498963285
 
                     0
  current gradient vector 
        0.000000000000000        0.000000000000000       -0.007067797787024
        0.000000000000000        0.000000000000000        0.004393714678223
        0.003500114236744        0.000000000000000        0.000544043627842
       -0.003500114236744        0.000000000000000        0.000544043627842
        0.000721484252964        0.000835547583120        0.000396498963285
        0.000721484252964       -0.000835547583120        0.000396498963285
       -0.000721484252964       -0.000835547583120        0.000396498963285
       -0.000721484252964        0.000835547583120        0.000396498963285
   Internal coordinate energy gradients (atomic units): 
                     R                 dV/dR
 [R1   ]    2.221664942742057    0.007067797787027
 [R2   ]    2.760090299530300    0.003781667965192
 [A1   ]    2.574910497528712   -0.009591143875421
 [R2   ]    2.760090299530300    0.003781667965192
 [A1   ]    2.574910497528712   -0.009591143875421
 [D180 ]    3.141592653589793   -0.000000000000000
 [R3   ]    2.033507619678670    0.001146694528796
 [A2   ]    2.070818124798976    0.000398703695085
 [D1   ]    1.291460937508186   -0.000267920961840
 [R3   ]    2.033507619678670    0.001146694528796
 [A2   ]    2.070818124798976    0.000398703695085
 [Dn1  ]   -1.291460937508186    0.000267920961840
 [R3   ]    2.033507619678670    0.001146694528796
 [A2   ]    2.070818124798976    0.000398703695085
 [D1   ]    1.291460937508186   -0.000267920961840
 [R3   ]    2.033507619678670    0.001146694528796
 [A2   ]    2.070818124798976    0.000398703695085
 [Dn1  ]   -1.291460937508186    0.000267920961840
                     4                    -1                     0 ****
   Hessian from cycle  4 read.
   BFGS update using last two gradients and previous step.
   Optimization cycle  5.  Updating structure with Newton-Raphson step.
  @EFOL-I, Current internal coordinate Hessian written to FCMINT.
   There are   7 independent internal coordinates which will be optimized.
   Hessian matrix in totally symmetric symmetry coordinates: 
              R1        R2        A1        R3        A2   
  R1         1.034620 -0.116001  0.250792 -0.076321 -0.050338
  R2        -0.116001  1.041733 -0.494541 -0.032655  0.003039
  A1         0.250792 -0.494541  3.162561 -0.012396 -0.060736
  R3        -0.076321 -0.032655 -0.012396  0.972769 -0.003129
  A2        -0.050338  0.003039 -0.060736 -0.003129  0.254662
  D1         0.046366 -0.026624  0.166491 -0.001963 -0.008329
  Dn1       -0.046366  0.026624 -0.166491  0.001963  0.008329
 
              D1        Dn1  
  R1         0.046366 -0.046366
  R2        -0.026624  0.026624
  A1         0.166491 -0.166491
  R3        -0.001963  0.001963
  A2        -0.008329  0.008329
  D1         0.114600 -0.014600
  Dn1       -0.014600  0.114600
   The eigenvectors of the Hessian matrix: 
                   1         2         3         4         5
  R1        -0.000000  0.049775  0.063542  0.519600  0.250520
  R2         0.000000  0.004784  0.017541  0.652884 -0.705020
  A1        -0.000000  0.072795  0.020631  0.081235 -0.185054
  R3         0.000000  0.002304  0.012074  0.541327  0.637085
  A2         0.000000 -0.032884  0.997142 -0.051759 -0.007523
  D1         0.707107 -0.703958 -0.019897  0.026883 -0.001889
  Dn1        0.707107  0.703958  0.019897 -0.026883  0.001889
 
                   6         7
  R1         0.804015  0.119587
  R2        -0.171739 -0.216480
  A1        -0.144606  0.965671
  R3        -0.548544 -0.006026
  A2        -0.037768 -0.021567
  D1         0.020349  0.053915
  Dn1       -0.020349 -0.053915
   The eigenvalues of the Hessian matrix: 
       0.10000      0.10850      0.25055      0.85837      0.98254      1.07107
       3.32451
   Gradients along Hessian eigenvectors: 
       0.00000     -0.00010      0.00110      0.00724      0.00197      0.00542
      -0.01348
   There are  0 negative eigenvalues.
  optimized coordinate                      7  automatically set to 
  4.613031491689502E-004
   Summary of Optimization Cycle: 
   The maximum unscaled step is:    0.01002.
   Scale factor set to:  1.00000.
   Forces are in hartree/bohr and hartree/radian.
   Parameter values are in Angstroms and degrees.
--------------------------------------------------------------------------
  Parameter     dV/dR           Step          Rold            Rnew
--------------------------------------------------------------------------
    R1      0.0070677978   -0.0046064432    1.1756544522    1.1710480090
    R2      0.0037816680   -0.0015635414    1.4605768794    1.4590133380
    A1     -0.0095911439    0.1745403429  147.5315041323  147.7060444753
    R3      0.0011466945   -0.0008310622    1.0760858852    1.0752548230
    A2      0.0003987037   -0.1104611291  118.6491386902  118.5386775611
    D1     -0.0002679210   -0.0264307235   73.9952611252   73.9688304017
    Dn1     0.0002679210    0.0264307235  -73.9952611252  -73.9688304017
--------------------------------------------------------------------------
  Minimum force:  0.000267921 / RMS force:  0.004748868
 Updating structure...
 -0.999999999999999       0.534263174678424       0.308396819552174     
  0.276160253013875       0.878494806053642       0.534263174678424     
  0.276160253013875       0.878494806053642       0.534263174678424     
  0.276160253013875       0.878494806053642       0.534263174678424     
  0.276160253013875       0.878494806053642       0.534263174678424     
   Rotational constants (in cm-1): 
          0.2011406983             0.2554099949             0.6893792586
   Rotational constants (in MHz): 
       6030.0472798821          7657.0000883685         20667.0731384954


 ----------------------------------------------------------------
         Coordinates used in calculation (QCOMP) 
 ----------------------------------------------------------------
 Z-matrix   Atomic            Coordinates (in bohr)
  Symbol    Number           X              Y              Z
 ----------------------------------------------------------------
     O         8        -0.00000000    -0.00000000    -2.78736275
     C         6        -0.00000000    -0.00000000    -0.57440272
     C         6         1.47303604    -0.00000000     1.75625421
     C         6        -1.47303604     0.00000000     1.75625421
     H         1         2.40838539     1.71562864     2.31348711
     H         1         2.40838539    -1.71562864     2.31348711
     H         1        -2.40838539    -1.71562864     2.31348711
     H         1        -2.40838539     1.71562864     2.31348711
 ----------------------------------------------------------------
 
   Interatomic distance matrix (Angstroms) 
 
                 O             C             C             C             H    
                [ 1]        [ 2]        [ 3]        [ 4]        [ 5]
  O    [ 1]     0.00000
  C    [ 2]     1.17105     0.00000
  C    [ 3]     2.52758     1.45901     0.00000
  C    [ 4]     2.52758     1.45901     1.55899     0.00000
  H    [ 5]     3.12001     2.18721     1.07525     2.26494     0.00000
  H    [ 6]     3.12001     2.18721     1.07525     2.26494     1.81574
  H    [ 7]     3.12001     2.18721     2.26494     1.07525     3.12953
  H    [ 8]     3.12001     2.18721     2.26494     1.07525     2.54893
 
                 H             H             H    
                [ 6]        [ 7]        [ 8]
  H    [ 6]     0.00000
  H    [ 7]     2.54893     0.00000
  H    [ 8]     3.12953     1.81574     0.00000
   Rotational constants (order x, y, z, in cm-1): 
          0.2554099949             0.2011406983             0.6893792586
   Rotational constants (order x, y, z, in MHz): 
       7657.0000883685          6030.0472798821         20667.0731384954
  ECPDATA file not present.   Using default ECPDATA. 
  There are  176 basis functions.
 @CHECKOUT-I, Total execution time (CPU/WALL):         0.08/       0.09 seconds.
--executable xjoda finished with status     0 in        0.20 seconds (walltime).
 --invoking executable--
/home/besselman/CFOUR_18/cfour18/bin/xvmol
 SERIAL VERSION OF MOLECULE STARTED
********************************************************************************
                    INPUT FROM MOL FILE
********************************************************************************
INTGRL        1    0    1    0    0    0    0    0    0                         
         *** CFOUR Program System (Release V0.1) ***                            
cyclopropanone opt singlet CCSD[T]/cc-pCVTZ                                     
    4    2 X  Y       0.10E-08              0    0                              
   9999.00      3.00                                                            
          8.00000000    1    4    1    1    1    1                              
O #1  -0.000000000000000  -0.000000000000000  -2.787362750480534                
   10    4                                                                      
   15330.0000000000       5.080000000000000E-004 -1.150000000000000E-004        
  0.000000000000000E+000  0.000000000000000E+000                                
   2299.00000000000       3.929000000000000E-003 -8.950000000000000E-004        
  0.000000000000000E+000  0.000000000000000E+000                                
   522.400000000000       2.024300000000000E-002 -4.636000000000000E-003        
  0.000000000000000E+000  0.000000000000000E+000                                
   147.300000000000       7.918100000000000E-002 -1.872400000000000E-002        
  0.000000000000000E+000  0.000000000000000E+000                                
   47.5500000000000       0.230687000000000      -5.846300000000000E-002        
  0.000000000000000E+000  0.000000000000000E+000                                
   16.7600000000000       0.433118000000000      -0.136463000000000             
  0.000000000000000E+000  0.000000000000000E+000                                
   6.20700000000000       0.350260000000000      -0.175740000000000             
  0.000000000000000E+000  0.000000000000000E+000                                
   1.75200000000000       4.272800000000000E-002  0.160934000000000             
   1.00000000000000       0.000000000000000E+000                                
  0.688200000000000      -8.154000000000000E-003  0.603418000000000             
  0.000000000000000E+000  0.000000000000000E+000                                
  0.238400000000000       2.381000000000000E-003  0.378765000000000             
  0.000000000000000E+000   1.00000000000000                                     
    5    3                                                                      
   34.4600000000000       1.592800000000000E-002  0.000000000000000E+000        
  0.000000000000000E+000                                                        
   7.74900000000000       9.974000000000000E-002  0.000000000000000E+000        
  0.000000000000000E+000                                                        
   2.28000000000000       0.310492000000000       0.000000000000000E+000        
  0.000000000000000E+000                                                        
  0.715600000000000       0.491026000000000        1.00000000000000             
  0.000000000000000E+000                                                        
  0.214000000000000       0.336337000000000       0.000000000000000E+000        
   1.00000000000000                                                             
    2    2                                                                      
   2.31400000000000        1.00000000000000       0.000000000000000E+000        
  0.645000000000000       0.000000000000000E+000   1.00000000000000             
    1    1                                                                      
   1.42800000000000        1.00000000000000                                     
          6.00000000    1    4    1    1    1    1                              
C #2  -0.000000000000000  -0.000000000000000  -0.574402723765405                
   10    4                                                                      
   8236.00000000000       5.310000000000000E-004 -1.130000000000000E-004        
  0.000000000000000E+000  0.000000000000000E+000                                
   1235.00000000000       4.108000000000000E-003 -8.780000000000000E-004        
  0.000000000000000E+000  0.000000000000000E+000                                
   280.800000000000       2.108700000000000E-002 -4.540000000000000E-003        
  0.000000000000000E+000  0.000000000000000E+000                                
   79.2700000000000       8.185300000000000E-002 -1.813300000000000E-002        
  0.000000000000000E+000  0.000000000000000E+000                                
   25.5900000000000       0.234817000000000      -5.576000000000000E-002        
  0.000000000000000E+000  0.000000000000000E+000                                
   8.99700000000000       0.434401000000000      -0.126895000000000             
  0.000000000000000E+000  0.000000000000000E+000                                
   3.31900000000000       0.346129000000000      -0.170352000000000             
  0.000000000000000E+000  0.000000000000000E+000                                
  0.905900000000000       3.937800000000000E-002  0.140382000000000             
   1.00000000000000       0.000000000000000E+000                                
  0.364300000000000      -8.983000000000000E-003  0.598684000000000             
  0.000000000000000E+000  0.000000000000000E+000                                
  0.128500000000000       2.385000000000000E-003  0.395389000000000             
  0.000000000000000E+000   1.00000000000000                                     
    5    3                                                                      
   18.7100000000000       1.403100000000000E-002  0.000000000000000E+000        
  0.000000000000000E+000                                                        
   4.13300000000000       8.686600000000000E-002  0.000000000000000E+000        
  0.000000000000000E+000                                                        
   1.20000000000000       0.290216000000000       0.000000000000000E+000        
  0.000000000000000E+000                                                        
  0.382700000000000       0.501008000000000        1.00000000000000             
  0.000000000000000E+000                                                        
  0.120900000000000       0.343406000000000       0.000000000000000E+000        
   1.00000000000000                                                             
    2    2                                                                      
   1.09700000000000        1.00000000000000       0.000000000000000E+000        
  0.318000000000000       0.000000000000000E+000   1.00000000000000             
    1    1                                                                      
  0.761000000000000        1.00000000000000                                     
          6.00000000    1    4    1    1    1    1                              
C #3   1.473036037146666  -0.000000000000000   1.756254209527559                
   10    4                                                                      
   8236.00000000000       5.310000000000000E-004 -1.130000000000000E-004        
  0.000000000000000E+000  0.000000000000000E+000                                
   1235.00000000000       4.108000000000000E-003 -8.780000000000000E-004        
  0.000000000000000E+000  0.000000000000000E+000                                
   280.800000000000       2.108700000000000E-002 -4.540000000000000E-003        
  0.000000000000000E+000  0.000000000000000E+000                                
   79.2700000000000       8.185300000000000E-002 -1.813300000000000E-002        
  0.000000000000000E+000  0.000000000000000E+000                                
   25.5900000000000       0.234817000000000      -5.576000000000000E-002        
  0.000000000000000E+000  0.000000000000000E+000                                
   8.99700000000000       0.434401000000000      -0.126895000000000             
  0.000000000000000E+000  0.000000000000000E+000                                
   3.31900000000000       0.346129000000000      -0.170352000000000             
  0.000000000000000E+000  0.000000000000000E+000                                
  0.905900000000000       3.937800000000000E-002  0.140382000000000             
   1.00000000000000       0.000000000000000E+000                                
  0.364300000000000      -8.983000000000000E-003  0.598684000000000             
  0.000000000000000E+000  0.000000000000000E+000                                
  0.128500000000000       2.385000000000000E-003  0.395389000000000             
  0.000000000000000E+000   1.00000000000000                                     
    5    3                                                                      
   18.7100000000000       1.403100000000000E-002  0.000000000000000E+000        
  0.000000000000000E+000                                                        
   4.13300000000000       8.686600000000000E-002  0.000000000000000E+000        
  0.000000000000000E+000                                                        
   1.20000000000000       0.290216000000000       0.000000000000000E+000        
  0.000000000000000E+000                                                        
  0.382700000000000       0.501008000000000        1.00000000000000             
  0.000000000000000E+000                                                        
  0.120900000000000       0.343406000000000       0.000000000000000E+000        
   1.00000000000000                                                             
    2    2                                                                      
   1.09700000000000        1.00000000000000       0.000000000000000E+000        
  0.318000000000000       0.000000000000000E+000   1.00000000000000             
    1    1                                                                      
  0.761000000000000        1.00000000000000                                     
          1.00000000    1    3    1    1    1                                   
H #4   2.408385391243172   1.715628638431131   2.313487105750846                
    5    3                                                                      
   33.8700000000000       6.068000000000000E-003  0.000000000000000E+000        
  0.000000000000000E+000                                                        
   5.09500000000000       4.530800000000000E-002  0.000000000000000E+000        
  0.000000000000000E+000                                                        
   1.15900000000000       0.202822000000000       0.000000000000000E+000        
  0.000000000000000E+000                                                        
  0.325800000000000       0.503903000000000        1.00000000000000             
  0.000000000000000E+000                                                        
  0.102700000000000       0.383421000000000       0.000000000000000E+000        
   1.00000000000000                                                             
    2    2                                                                      
   1.40700000000000        1.00000000000000       0.000000000000000E+000        
  0.388000000000000       0.000000000000000E+000   1.00000000000000             
    1    1                                                                      
   1.05700000000000        1.00000000000000                                     
FINISH                                                                          
 
********************************************************************************
 ONE- AND TWO-ELECTRON INTEGRALS OVER SYMMETRY-ADAPTED AOS ARE CALCULATED.

  SPHERICAL HARMONICS ARE USED.
  
  INTEGRALS LESS THAN  0.10E-13 ARE NEGLECTED.

  NUCLEAR REPULSION ENERGY :  110.1118509252 A.U.
  @MOLECU-I, ONE ELECTRON INTEGRALS (CPU/WALL):        0.08/       0.08 SECONDS.
  @TWOEL-I,    2677623 INTEGRALS OF SYMMETRY TYPE  I I I I
  @TWOEL-I,   11493435 INTEGRALS OF SYMMETRY TYPE  I J I J
  @TWOEL-I,    6005912 INTEGRALS OF SYMMETRY TYPE  I I J J
  @TWOEL-I,    9672022 INTEGRALS OF SYMMETRY TYPE  I J K L
  @TWOEL-I, TOTAL NUMBER OF 2-E INTEGRALS   29848992.
  @MOLECU-I, TWO ELECTRON INTEGRALS (CPU/WALL):      157.88/       5.15 SECONDS.
 @CHECKOUT-I, Total execution time (CPU/WALL):       158.00/       5.28 seconds.

Running with 32 threads/proc

--executable xvmol finished with status     0 in        7.43 seconds (walltime).
 --invoking executable--
/home/besselman/CFOUR_18/cfour18/bin/xvmol2ja
 @GETMEM-I,  Allocated  152587 MB of main memory.
 @CHECKOUT-I, Total execution time (CPU/WALL):         0.96/       0.07 seconds.
--executable xvmol2ja finished with status     0 in        0.12 seconds (walltime).
 --invoking executable--
/home/besselman/CFOUR_18/cfour18/bin/xvscf
  -------------------------------------------------
  Self-Consistent-Field Program for HF calculations
  -------------------------------------------------
    Integrals from VMOL are used
  There are  176 functions in the AO basis.

  There are 4 irreducible representations.

       Irrep        # of functions
         1                 60
         2                 48
         3                 38
         4                 30


  Parameters for SCF calculation: 
        SCF reference function:  RHF  
  Maximum number of iterations:  150
     Full symmetry point group: C2v 
     Computational point group: C2v 
        Initial density matrix: MOREAD                 
     SCF convergence tolerance: 10**(-10)
  DIIS convergence acceleration:  ON
          Latest start for DIIS:   2
                     DIIS order:  10

     Alpha population by irrep:   8    4    2    1
      Beta population by irrep:   8    4    2    1


 @GETMEM-I,  Allocated      10 MB of main memory.
   Smallest overlap matrix eigenvalues 
     Symmetry    Eigenvalue    
         1      .8907921588D-03              
         2      .1190868617D-02              
         3      .4218520107D-02              
         4      .3849454498D-02              
  --------------------------------------------------------------------
  Iteration         Total Energy            Largest Density Difference
  --------------------------------------------------------------------
       0          -190.805961901725823              0.0000000000D+00
       1          -190.796271476872903              0.5505211546D-02
       2          -190.796276749760409              0.2833164575D-02
       3          -190.796278161451994              0.1592253035D-02
       4          -190.796278332688814              0.4089502028D-03
       5          -190.796278363404383              0.1353180542D-03
       6          -190.796278366651620              0.4996115311D-04
       7          -190.796278366989384              0.1656281686D-04
       8          -190.796278367008938              0.5853431629D-05
       9          -190.796278367010927              0.2429561405D-05
      10          -190.796278367007176              0.1213266990D-05
      11          -190.796278367012349              0.1895461259D-06
      12          -190.796278367011837              0.3244381419D-07
      13          -190.796278367012690              0.8221351655D-08
      14          -190.796278367009847              0.1004263950D-08
      15          -190.796278367009052              0.1686819018D-09
   final occupation vector 
     8  4  2  1
     8  4  2  1

  SCF has converged.

 Density matrix saved to file den.dat
 total electron number:   30.0000000000002     
     E(SCF)=      -190.796278367007687              0.4426563283D-10

  Eigenvector printing suppressed.


 
  ORBITAL EIGENVALUES (ALPHA)  (1H = 27.2113834 eV)

       MO #        E(hartree)               E(eV)           FULLSYM    COMPSYM
       ----   --------------------   --------------------   -------   ---------
    1     1         -20.5651411279        -559.6059399063      A1        A1 (1)
    2     2         -11.3419291433        -308.6295824149      A1        A1 (1)
    3     3         -11.2491505511        -306.1049485695      A1        A1 (1)
    4    61         -11.2486444035        -306.0911755944      B1        B1 (2)
    5     4          -1.4192300693         -38.6192135494      A1        A1 (1)
    6     5          -1.1581645766         -31.5152603345      A1        A1 (1)
    7    62          -0.8675117241         -23.6061941278      B1        B1 (2)
    8     6          -0.7591385175         -20.6572092538      A1        A1 (1)
    9   109          -0.6811483791         -18.5349896971      B2        B2 (3)
   10     7          -0.6780492975         -18.4506593990      A1        A1 (1)
   11    63          -0.6196660609         -16.8619707619      B1        B1 (2)
   12   147          -0.5510672414         -14.9953019842      A2        A2 (4)
   13   110          -0.5264495927         -14.3254217085      B2        B2 (3)
   14     8          -0.4686887415         -12.7536690409      A1        A1 (1)
   15    64          -0.3846190528         -10.4660165100      B1        B1 (2)
  +++++++++++++++++++++++++++++++++++++++++++++++++++++++++++++++++++++++++++++
   16   111           0.1268101051           3.4506783886      B2        B2 (3)
   17     9           0.1368163971           3.7229634367      A1        A1 (1)
   18    65           0.1690075375           4.5989289002      B1        B1 (2)
   19   112           0.2017214724           5.4891203244      B2        B2 (3)
   20   148           0.2296439955           6.2489308058      A2        A2 (4)
   21    10           0.2587428633           7.0407512548      A1        A1 (1)
   22    66           0.2744256607           7.4675018674      B1        B1 (2)
   23    11           0.3096181100           8.4251370977      A1        A1 (1)
   24    12           0.3522399784           9.5849371006      A1        A1 (1)
   25    67           0.3652595790           9.9392184444      B1        B1 (2)
   26   113           0.4560758747          12.4104554868      B2        B2 (3)
   27    68           0.4640117494          12.6264016161      B1        B1 (2)
   28   114           0.4941817742          13.4473697276      B2        B2 (3)
   29   149           0.5136732112          13.9777586928      A2        A2 (4)
   30    69           0.5638820391          15.3440103590      B1        B1 (2)
   31    13           0.5663950387          15.4123925545      A1        A1 (1)
   32   115           0.5877018213          15.9921795835      B2        B2 (3)
   33    14           0.6006744242          16.3451820558      A1        A1 (1)
   34    70           0.6024310349          16.3929818633      B1        B1 (2)
   35    15           0.6230262922          16.9534073056      A1        A1 (1)
   36    16           0.6566480734          17.8683024828      A1        A1 (1)
   37    71           0.6608791957          17.9834371741      B1        B1 (2)
   38   150           0.6615325898          18.0012169333      A2        A2 (4)
   39    17           0.7599539002          20.6793969450      A1        A1 (1)
   40   116           0.8051011503          21.9079160756      B2        B2 (3)
   41    72           0.8261166839          22.4797778198      B1        B1 (2)
   42    18           0.8941872925          24.3320732466      A1        A1 (1)
   43   151           0.9327064510          25.3802328380      A2        A2 (4)
   44   117           0.9393675964          25.5614918196      B2        B2 (3)
   45    73           1.0480549017          28.5190237531      B1        B1 (2)
   46   152           1.0588120461          28.8117405350      A2        A2 (4)
   47    19           1.0610998613          28.8739951528      A1        A1 (1)
   48    20           1.0954721487          29.8093126419      A1        A1 (1)
   49   118           1.1461705907          31.1888873854      B2        B2 (3)
   50   153           1.1719644359          31.8907735957      A2        A2 (4)
   51    74           1.1774844016          32.0409794981      B1        B1 (2)
   52    75           1.2026344070          32.7253459390      B1        B1 (2)
   53    21           1.2297950473          33.4644245357      A1        A1 (1)
   54   119           1.2331321486          33.5552316777      B2        B2 (3)
   55    22           1.2709913686          34.5854334282      A1        A1 (1)
   56   120           1.3431644701          36.5493633664      B2        B2 (3)
   57    76           1.3533253079          36.8258538194      B1        B1 (2)
   58    23           1.3867714853          37.7359705745      A1        A1 (1)
   59    77           1.4215287747          38.6817645019      B1        B1 (2)
   60   154           1.4848763526          40.4055397332      A2        A2 (4)
   61   121           1.4882269612          40.4967144275      B2        B2 (3)
   62    24           1.4970864612          40.7377936791      A1        A1 (1)
   63   155           1.5363992054          41.8075478335      A2        A2 (4)
   64   122           1.5556242259          42.3306872367      B2        B2 (3)
   65    78           1.5855110424          43.1439488597      B1        B1 (2)
   66    25           1.6056138993          43.6909754067      A1        A1 (1)
   67    79           1.6605949978          45.1870871574      B1        B1 (2)
   68   156           1.7352947453          47.2197706273      A2        A2 (4)
   69    26           1.7418293590          47.3975865065      A1        A1 (1)
   70    80           1.7782602950          48.3889226732      B1        B1 (2)
   71    27           1.9708702943          53.6301072101      A1        A1 (1)
   72   157           2.0686667100          56.2912829729      A2        A2 (4)
   73    28           2.1287461674          57.9261281213      A1        A1 (1)
   74   123           2.3679666505          64.4356484043      B2        B2 (3)
   75    29           2.3692472364          64.4704949196      A1        A1 (1)
   76    81           2.3942880276          65.1518894879      B1        B1 (2)
   77   124           2.4832732991          67.5733018290      B2        B2 (3)
   78    30           2.5170610565          68.4927134494      A1        A1 (1)
   79   125           2.5499243217          69.3869683574      B2        B2 (3)
   80    82           2.5547694806          69.5188118355      B1        B1 (2)
   81    31           2.5602092822          69.6668363628      A1        A1 (1)
   82   126           2.6257972498          71.4515756953      B2        B2 (3)
   83    32           2.7099041389          73.7402405007      A1        A1 (1)
   84   158           2.7200430591          74.0161345450      A2        A2 (4)
   85    83           2.7840211175          75.7570660211      B1        B1 (2)
   86    33           2.8452018433          77.4218782071      A1        A1 (1)
   87    84           2.9150198588          79.3217229966      B1        B1 (2)
   88   159           2.9433794699          80.0934272464      A2        A2 (4)
   89    85           3.0020381103          81.6896099995      B1        B1 (2)
   90   127           3.0128843038          81.9847499294      B2        B2 (3)
   91    34           3.0359718534          82.6129940931      A1        A1 (1)
   92   128           3.0656265116          83.4199383681      B2        B2 (3)
   93    35           3.0711574784          83.5704436254      A1        A1 (1)
   94   160           3.1073869199          84.5562968503      A2        A2 (4)
   95   129           3.1668247619          86.1736827563      B2        B2 (3)
   96    86           3.1782167097          86.4836734164      B1        B1 (2)
   97    36           3.2418255239          88.2145572480      A1        A1 (1)
   98   130           3.3013941285          89.8355013844      B2        B2 (3)
   99    87           3.3102401623          90.0762142022      B1        B1 (2)
  100   161           3.3128105221          90.1461572489      A2        A2 (4)
  101    88           3.3675794033          91.6364942723      B1        B1 (2)
  102    37           3.3761964001          91.8709746780      A1        A1 (1)
  103   162           3.4424962458          93.6750851972      A2        A2 (4)
  104   131           3.4479485276          93.8234493272      B2        B2 (3)
  105    38           3.4737800574          94.5263609882      A1        A1 (1)
  106    89           3.4787413516          94.6613646679      B1        B1 (2)
  107   163           3.5395777635          96.3168075975      A2        A2 (4)
  108    39           3.5537201296          96.7016409441      A1        A1 (1)
  109   132           3.5771562792          97.3393709947      B2        B2 (3)
  110    90           3.5817981939          97.4656839155      B1        B1 (2)
  111   164           3.6103427289          98.2424202007      A2        A2 (4)
  112    91           3.7338531712         101.6033102008      B1        B1 (2)
  113   133           3.7630925042         102.3989529010      B2        B2 (3)
  114   134           3.8123747912         103.7399921087      B2        B2 (3)
  115    40           3.8749054612         105.4415381435      A1        A1 (1)
  116   165           3.8942224757         105.9671808316      A2        A2 (4)
  117    41           3.9487466641         107.4508594257      A1        A1 (1)
  118   135           3.9672483849         107.9543168441      B2        B2 (3)
  119   166           3.9838225859         108.4053237817      A2        A2 (4)
  120    42           4.0048391574         108.9772137679      A1        A1 (1)
  121    43           4.0634545560         110.5722198522      A1        A1 (1)
  122   167           4.0822867561         111.0846700703      A2        A2 (4)
  123    92           4.1050161329         111.7031678557      B1        B1 (2)
  124    93           4.1606453763         113.2169165258      B1        B1 (2)
  125   168           4.2172888061         114.7582626123      A2        A2 (4)
  126   136           4.2281335100         115.0533620067      B2        B2 (3)
  127    44           4.3020978032         117.0660327461      A1        A1 (1)
  128    94           4.3088622683         117.2501032007      B1        B1 (2)
  129    45           4.3892995467         119.4389128216      A1        A1 (1)
  130    95           4.4253292509         120.4193309173      B1        B1 (2)
  131   137           4.4423539758         120.8825972347      B2        B2 (3)
  132    96           4.4435983540         120.9164584865      B1        B1 (2)
  133    46           4.4778569584         121.8486825061      A1        A1 (1)
  134    47           4.5052450523         122.5939504284      A1        A1 (1)
  135    97           4.5264867720         123.1719670080      B1        B1 (2)
  136   138           4.6324854377         126.0563373398      B2        B2 (3)
  137    98           4.6938910564         127.7272691746      B1        B1 (2)
  138   169           4.7445724074         129.1063788468      A2        A2 (4)
  139   170           4.8168401263         131.0728834545      A2        A2 (4)
  140   139           4.8346171612         131.5566211643      B2        B2 (3)
  141    48           4.8800744999         132.7935782375      A1        A1 (1)
  142    99           4.9818114654         135.5619818105      B1        B1 (2)
  143    49           5.0193801455         136.5842775687      A1        A1 (1)
  144   100           5.2628928699         143.2105956764      B1        B1 (2)
  145   140           5.2694578778         143.3892386221      B2        B2 (3)
  146   171           5.3286663467         145.0003829695      A2        A2 (4)
  147    50           5.3553936039         145.7276686125      A1        A1 (1)
  148   141           5.4112885367         147.2486470590      B2        B2 (3)
  149   101           5.4549377701         148.4364030864      B1        B1 (2)
  150    51           5.4609104652         148.5989283817      A1        A1 (1)
  151   172           5.5469078405         150.9390359333      A2        A2 (4)
  152   102           5.5705686018         151.5828779789      B1        B1 (2)
  153    52           5.5725205889         151.6359942492      A1        A1 (1)
  154   142           5.6193746595         152.9109583277      B2        B2 (3)
  155   103           5.6383575217         153.4275082698      B1        B1 (2)
  156    53           5.6841946726         154.6748005572      A1        A1 (1)
  157   143           5.7825792004         157.3519796635      B2        B2 (3)
  158   104           5.7957170361         157.7094783471      B1        B1 (2)
  159   105           5.9409707753         161.6620335362      B1        B1 (2)
  160   173           6.0810908879         165.4748956412      A2        A2 (4)
  161    54           6.1588716209         167.5914169888      A1        A1 (1)
  162   144           6.2036964825         168.8111634834      B2        B2 (3)
  163   174           6.2144594294         169.1040381560      A2        A2 (4)
  164   175           6.4422347174         175.3021188479      A2        A2 (4)
  165    55           6.8696172994         186.9317901449      A1        A1 (1)
  166   176           6.8932176122         187.5739873053      A2        A2 (4)
  167    56           6.9660760771         189.5565669265      A1        A1 (1)
  168   145           7.1750324701         195.2425594516      B2        B2 (3)
  169   106           7.3681616929         200.4978727798      B1        B1 (2)
  170   146           7.4061487032         201.5315518798      B2        B2 (3)
  171   107           7.5596643579         205.7089252184      B1        B1 (2)
  172    57           7.6302718637         207.6302531298      A1        A1 (1)
  173    58           9.3646823083         254.8259607106      A1        A1 (1)
  174    59          13.2645059412         360.9455567783      A1        A1 (1)
  175   108          13.8745196892         377.5448747529      B1        B1 (2)
  176    60          14.4564839925         393.3809285351      A1        A1 (1)


  VSCF finished.

 @CHECKOUT-I, Total execution time (CPU/WALL):       109.25/       4.43 seconds.
--executable xvscf finished with status     0 in        4.46 seconds (walltime).
 --invoking executable--
/home/besselman/CFOUR_18/cfour18/bin/xvdint
 @GETMEM-I,  Allocated  152587 MB of main memory.
 One- and two-electron integral derivatives are calculated
 for RHF gradients and dipole moments.
 Spherical gaussians are used.

                     Kinetic energy integral gradient
                     --------------------------------

                         O #1 z     1.4781444808
                         C #2 z    -0.7015492232
                         C #3 x    -0.2341540444
                         C #3 z    -0.2981781258
                         H #4 x    -0.8595471765
                         H #4 y    -1.5360000444
                         H #4 z    -0.4784171317


 O #1       0.0000000000            0.0000000000            1.4781444808
 C #2       0.0000000000            0.0000000000           -0.7015492232
 C #3 1    -0.1170770222            0.0000000000           -0.1490890629
 C #3 2     0.1170770222            0.0000000000           -0.1490890629
 H #4 1    -0.2148867941           -0.3840000111           -0.1196042829
 H #4 2     0.2148867941           -0.3840000111           -0.1196042829
 H #4 3    -0.2148867941            0.3840000111           -0.1196042829
 H #4 4     0.2148867941            0.3840000111           -0.1196042829


                   Nuclear attraction integral gradient
                   ------------------------------------

                         O #1 z   -35.1476916443
                         C #2 z     6.6026411697
                         C #3 x    22.7333561302
                         C #3 z    19.6751962805
                         H #4 x    14.0436635437
                         H #4 y    19.7624148989
                         H #4 z     8.8698541940


 O #1       0.0000000000            0.0000000000          -35.1476916443
 C #2       0.0000000000            0.0000000000            6.6026411697
 C #3 1    11.3666780651            0.0000000000            9.8375981403
 C #3 2   -11.3666780651            0.0000000000            9.8375981403
 H #4 1     3.5109158859            4.9406037247            2.2174635485
 H #4 2    -3.5109158859            4.9406037247            2.2174635485
 H #4 3     3.5109158859           -4.9406037247            2.2174635485
 H #4 4    -3.5109158859           -4.9406037247            2.2174635485


                      Reorthonormalization gradient
                      -----------------------------

                         O #1 z     0.6731618472
                         C #2 z    -0.4371435200
                         C #3 x     0.0027674887
                         C #3 z    -0.0374751550
                         H #4 x    -0.3462941486
                         H #4 y    -0.6090199818
                         H #4 z    -0.1985431722


 O #1       0.0000000000            0.0000000000            0.6731618472
 C #2       0.0000000000            0.0000000000           -0.4371435200
 C #3 1     0.0013837443            0.0000000000           -0.0187375775
 C #3 2    -0.0013837443            0.0000000000           -0.0187375775
 H #4 1    -0.0865735372           -0.1522549955           -0.0496357930
 H #4 2     0.0865735372           -0.1522549955           -0.0496357930
 H #4 3    -0.0865735372            0.1522549955           -0.0496357930
 H #4 4     0.0865735372            0.1522549955           -0.0496357930


                Electronic contributions to dipole moment
                -----------------------------------------

                               au             Debye

                    z     -3.34377875     -8.49903931

  Conversion factor used: 1 a.u. =   2.54174691 Debye 


 Evaluation of 1e integral derivatives required    1.88 seconds.
 Evaluation of 2el integral derivatives

                      Two-electron integral gradient
                      ------------------------------

                         O #1 z    18.3980445097
                         C #2 z    -4.6535915308
                         C #3 x    -9.3365108881
                         C #3 z    -9.0944588115
                         H #4 x    -7.5137151137
                         H #4 y   -10.9249703392
                         H #4 z    -4.6499941675


 O #1       0.0000000000            0.0000000000           18.3980445097
 C #2       0.0000000000            0.0000000000           -4.6535915308
 C #3 1    -4.6682554441            0.0000000000           -4.5472294057
 C #3 2     4.6682554441            0.0000000000           -4.5472294057
 H #4 1    -1.8784287784           -2.7312425848           -1.1624985419
 H #4 2     1.8784287784           -2.7312425848           -1.1624985419
 H #4 3    -1.8784287784            2.7312425848           -1.1624985419
 H #4 4     1.8784287784            2.7312425848           -1.1624985419


 Evaluation of 2e integral derivatives required   41.84 seconds.

                            Molecular gradient
                            ------------------

                         O #1 z     0.0023763018
                         C #2 z    -0.0032209313
                         C #3 x    -0.0003009330
                         C #3 z     0.0005808790
                         H #4 x     0.0000767597
                         H #4 y     0.0022078955
                         H #4 z     0.0002637505


 O #1       0.0000000000            0.0000000000            0.0023763018
 C #2       0.0000000000            0.0000000000           -0.0032209313
 C #3 1    -0.0001504665            0.0000000000            0.0002904395
 C #3 2     0.0001504665            0.0000000000            0.0002904395
 H #4 1     0.0000191899            0.0005519739            0.0000659376
 H #4 2    -0.0000191899            0.0005519739            0.0000659376
 H #4 3     0.0000191899           -0.0005519739            0.0000659376
 H #4 4    -0.0000191899           -0.0005519739            0.0000659376


  Molecular gradient norm 0.463E-02

                           Total dipole moment
                           -------------------

                               au             Debye

                    z      1.23990184      3.15151668

  Conversion factor used: 1 a.u. =   2.54174691 Debye 


 @CHECKOUT-I, Total execution time (CPU/WALL):        43.69/      35.91 seconds.
--executable xvdint finished with status     0 in       35.95 seconds (walltime).
 --invoking executable--
/home/besselman/CFOUR_18/cfour18/bin/xjoda
   JODA beginning optimization cycle #  6.
   Retrieving information from last optimization cycle.
                     7                     0
 OriVec is    1.00000000000000      -6.123233995736766E-017
  0.000000000000000E+000                     1
  calling readgh 3                      5                    -1
  gradient from JOBARC 
   0.000000000000000   0.000000000000000   0.002376301839734
   0.000000000000000   0.000000000000000  -0.003220931331209
  -0.000150466518335   0.000000000000000   0.000290439481070
   0.000150466518335   0.000000000000000   0.000290439481070
   0.000019189929180   0.000551973875781   0.000065937632409
  -0.000019189929180   0.000551973875781   0.000065937632409
   0.000019189929180  -0.000551973875781   0.000065937632409
  -0.000019189929180  -0.000551973875781   0.000065937632409
 
                     0
  current gradient vector 
        0.000000000000000        0.000000000000000        0.002376301839734
        0.000000000000000        0.000000000000000       -0.003220931331209
       -0.000150466518335        0.000000000000000        0.000290439481070
        0.000150466518335        0.000000000000000        0.000290439481070
        0.000019189929180        0.000551973875781        0.000065937632409
        0.000019189929180       -0.000551973875781        0.000065937632409
       -0.000019189929180       -0.000551973875781        0.000065937632409
       -0.000019189929180        0.000551973875781        0.000065937632409
   Internal coordinate energy gradients (atomic units): 
                     R                 dV/dR
 [R1   ]    2.212960026715129   -0.002376301839696
 [R2   ]    2.757135634574280    0.000297106566167
 [A1   ]    2.577956801190536    0.000985283314816
 [R2   ]    2.757135634574280    0.000297106566167
 [A1   ]    2.577956801190536    0.000985283314816
 [D180 ]    3.141592653589793   -0.000000000000000
 [R3   ]    2.031937139738136    0.000492965099700
 [A2   ]    2.068890214401339   -0.000392105490945
 [D1   ]    1.290999634359017    0.000304708402716
 [R3   ]    2.031937139738136    0.000492965099700
 [A2   ]    2.068890214401339   -0.000392105490945
 [Dn1  ]   -1.290999634359017   -0.000304708402716
 [R3   ]    2.031937139738136    0.000492965099700
 [A2   ]    2.068890214401339   -0.000392105490945
 [D1   ]    1.290999634359017    0.000304708402716
 [R3   ]    2.031937139738136    0.000492965099700
 [A2   ]    2.068890214401339   -0.000392105490945
 [Dn1  ]   -1.290999634359017   -0.000304708402716
                     5                    -1                     0 ****
   Hessian from cycle  5 read.
   BFGS update using last two gradients and previous step.
   Optimization cycle  6.  Updating structure with Newton-Raphson step.
  @EFOL-I, Current internal coordinate Hessian written to FCMINT.
   There are   7 independent internal coordinates which will be optimized.
   Hessian matrix in totally symmetric symmetry coordinates: 
              R1        R2        A1        R3        A2   
  R1         1.211824 -0.100684  0.080282 -0.112894 -0.002712
  R2        -0.100684  0.991350 -0.435458 -0.076771  0.019186
  A1         0.080282 -0.435458  3.221235  0.081266 -0.123739
  R3        -0.112894 -0.076771  0.081266  0.947878 -0.003430
  A2        -0.002712  0.019186 -0.123739 -0.003430  0.264664
  D1         0.020614 -0.035925  0.201371 -0.002252 -0.013603
  Dn1       -0.020614  0.035925 -0.201371  0.002252  0.013603
 
              D1        Dn1  
  R1         0.020614 -0.020614
  R2        -0.035925  0.035925
  A1         0.201371 -0.201371
  R3        -0.002252  0.002252
  A2        -0.013603  0.013603
  D1         0.117374 -0.017374
  Dn1       -0.017374  0.117374
   The eigenvectors of the Hessian matrix: 
                   1         2         3         4         5
  R1         0.000000  0.017557  0.000088  0.336169  0.111865
  R2        -0.000000 -0.012128 -0.002198  0.694972 -0.675723
  A1         0.000000  0.087055  0.045989  0.093346 -0.159561
  R3        -0.000000 -0.011150 -0.000910  0.628716  0.710806
  A2         0.000000 -0.051713  0.997794 -0.002290  0.005928
  D1         0.707107 -0.703267 -0.033811 -0.000919 -0.008506
  Dn1        0.707107  0.703267  0.033811  0.000919  0.008506
 
                   6         7
  R1         0.933891  0.044891
  R2        -0.160050 -0.186130
  A1        -0.063035  0.975787
  R3        -0.313024  0.036903
  A2         0.002965 -0.041033
  D1         0.011508  0.063776
  Dn1       -0.011508 -0.063776
   The eigenvalues of the Hessian matrix: 
       0.10000      0.10765      0.25984      0.81474      0.98488      1.26200
       3.34259
   Gradients along Hessian eigenvectors: 
      -0.00000     -0.00050     -0.00075      0.00024     -0.00008     -0.00268
       0.00130
   There are  0 negative eigenvalues.
  optimized coordinate                      7  automatically set to 
  2.388758711284615E-003
   Summary of Optimization Cycle: 
   The maximum unscaled step is:    0.00417.
   Scale factor set to:  1.00000.
   Forces are in hartree/bohr and hartree/radian.
   Parameter values are in Angstroms and degrees.
--------------------------------------------------------------------------
  Parameter     dV/dR           Step          Rold            Rnew
--------------------------------------------------------------------------
    R1     -0.0023763018    0.0010335822    1.1710480090    1.1720815912
    R2      0.0002971066   -0.0002227314    1.4590133380    1.4587906066
    A1      0.0009852833   -0.0006249508  147.7060444753  147.7054195245
    R3      0.0004929651   -0.0002277659    1.0752548230    1.0750270572
    A2     -0.0003921055    0.0762197850  118.5386775611  118.6148973461
    D1      0.0003047084   -0.1368657924   73.9688304017   73.8319646093
    Dn1    -0.0003047084    0.1368657924  -73.9688304017  -73.8319646093
--------------------------------------------------------------------------
  Minimum force:  0.000297107 / RMS force:  0.001020387
 Updating structure...
 -0.999999999999999       0.534272394911360       0.308261946730097     
  0.278455326638112       0.877858482163913       0.534272394911360     
  0.278455326638112       0.877858482163913       0.534272394911360     
  0.278455326638112       0.877858482163913       0.534272394911360     
  0.278455326638112       0.877858482163913       0.534272394911360     
   Rotational constants (in cm-1): 
          0.2010077108             0.2553068919             0.6891757700
   Rotational constants (in MHz): 
       6026.0604145563          7653.9091380349         20660.9727038687


 ----------------------------------------------------------------
         Coordinates used in calculation (QCOMP) 
 ----------------------------------------------------------------
 Z-matrix   Atomic            Coordinates (in bohr)
  Symbol    Number           X              Y              Z
 ----------------------------------------------------------------
     O         8         0.00000000    -0.00000000    -2.78856377
     C         6         0.00000000    -0.00000000    -0.57365056
     C         6         1.47283658    -0.00000000     1.75663451
     C         6        -1.47283658     0.00000000     1.75663451
     H         1         2.41241993     1.71284145     2.31374929
     H         1         2.41241993    -1.71284145     2.31374929
     H         1        -2.41241993    -1.71284145     2.31374929
     H         1        -2.41241993     1.71284145     2.31374929
 ----------------------------------------------------------------
 
   Interatomic distance matrix (Angstroms) 
 
                 O             C             C             C             H    
                [ 1]        [ 2]        [ 3]        [ 4]        [ 5]
  O    [ 1]     0.00000
  C    [ 2]     1.17208     0.00000
  C    [ 3]     2.52834     1.45879     0.00000
  C    [ 4]     2.52834     1.45879     1.55878     0.00000
  H    [ 5]     3.12112     2.18766     1.07503     2.26618     0.00000
  H    [ 6]     3.12112     2.18766     1.07503     2.26618     1.81279
  H    [ 7]     3.12112     2.18766     2.26618     1.07503     3.13130
  H    [ 8]     3.12112     2.18766     2.26618     1.07503     2.55320
 
                 H             H             H    
                [ 6]        [ 7]        [ 8]
  H    [ 6]     0.00000
  H    [ 7]     2.55320     0.00000
  H    [ 8]     3.13130     1.81279     0.00000
   Rotational constants (order x, y, z, in cm-1): 
          0.2553068919             0.2010077108             0.6891757700
   Rotational constants (order x, y, z, in MHz): 
       7653.9091380349          6026.0604145563         20660.9727038687
  ECPDATA file not present.   Using default ECPDATA. 
  There are  176 basis functions.
 @CHECKOUT-I, Total execution time (CPU/WALL):         0.08/       0.09 seconds.
--executable xjoda finished with status     0 in        0.20 seconds (walltime).
 --invoking executable--
/home/besselman/CFOUR_18/cfour18/bin/xvmol
 SERIAL VERSION OF MOLECULE STARTED
********************************************************************************
                    INPUT FROM MOL FILE
********************************************************************************
INTGRL        1    0    1    0    0    0    0    0    0                         
         *** CFOUR Program System (Release V0.1) ***                            
cyclopropanone opt singlet CCSD[T]/cc-pCVTZ                                     
    4    2 X  Y       0.10E-08              0    0                              
   9999.00      3.00                                                            
          8.00000000    1    4    1    1    1    1                              
O #1   0.000000000000000  -0.000000000000000  -2.788563772245665                
   10    4                                                                      
   15330.0000000000       5.080000000000000E-004 -1.150000000000000E-004        
  0.000000000000000E+000  0.000000000000000E+000                                
   2299.00000000000       3.929000000000000E-003 -8.950000000000000E-004        
  0.000000000000000E+000  0.000000000000000E+000                                
   522.400000000000       2.024300000000000E-002 -4.636000000000000E-003        
  0.000000000000000E+000  0.000000000000000E+000                                
   147.300000000000       7.918100000000000E-002 -1.872400000000000E-002        
  0.000000000000000E+000  0.000000000000000E+000                                
   47.5500000000000       0.230687000000000      -5.846300000000000E-002        
  0.000000000000000E+000  0.000000000000000E+000                                
   16.7600000000000       0.433118000000000      -0.136463000000000             
  0.000000000000000E+000  0.000000000000000E+000                                
   6.20700000000000       0.350260000000000      -0.175740000000000             
  0.000000000000000E+000  0.000000000000000E+000                                
   1.75200000000000       4.272800000000000E-002  0.160934000000000             
   1.00000000000000       0.000000000000000E+000                                
  0.688200000000000      -8.154000000000000E-003  0.603418000000000             
  0.000000000000000E+000  0.000000000000000E+000                                
  0.238400000000000       2.381000000000000E-003  0.378765000000000             
  0.000000000000000E+000   1.00000000000000                                     
    5    3                                                                      
   34.4600000000000       1.592800000000000E-002  0.000000000000000E+000        
  0.000000000000000E+000                                                        
   7.74900000000000       9.974000000000000E-002  0.000000000000000E+000        
  0.000000000000000E+000                                                        
   2.28000000000000       0.310492000000000       0.000000000000000E+000        
  0.000000000000000E+000                                                        
  0.715600000000000       0.491026000000000        1.00000000000000             
  0.000000000000000E+000                                                        
  0.214000000000000       0.336337000000000       0.000000000000000E+000        
   1.00000000000000                                                             
    2    2                                                                      
   2.31400000000000        1.00000000000000       0.000000000000000E+000        
  0.645000000000000       0.000000000000000E+000   1.00000000000000             
    1    1                                                                      
   1.42800000000000        1.00000000000000                                     
          6.00000000    1    4    1    1    1    1                              
C #2   0.000000000000000  -0.000000000000000  -0.573650558265681                
   10    4                                                                      
   8236.00000000000       5.310000000000000E-004 -1.130000000000000E-004        
  0.000000000000000E+000  0.000000000000000E+000                                
   1235.00000000000       4.108000000000000E-003 -8.780000000000000E-004        
  0.000000000000000E+000  0.000000000000000E+000                                
   280.800000000000       2.108700000000000E-002 -4.540000000000000E-003        
  0.000000000000000E+000  0.000000000000000E+000                                
   79.2700000000000       8.185300000000000E-002 -1.813300000000000E-002        
  0.000000000000000E+000  0.000000000000000E+000                                
   25.5900000000000       0.234817000000000      -5.576000000000000E-002        
  0.000000000000000E+000  0.000000000000000E+000                                
   8.99700000000000       0.434401000000000      -0.126895000000000             
  0.000000000000000E+000  0.000000000000000E+000                                
   3.31900000000000       0.346129000000000      -0.170352000000000             
  0.000000000000000E+000  0.000000000000000E+000                                
  0.905900000000000       3.937800000000000E-002  0.140382000000000             
   1.00000000000000       0.000000000000000E+000                                
  0.364300000000000      -8.983000000000000E-003  0.598684000000000             
  0.000000000000000E+000  0.000000000000000E+000                                
  0.128500000000000       2.385000000000000E-003  0.395389000000000             
  0.000000000000000E+000   1.00000000000000                                     
    5    3                                                                      
   18.7100000000000       1.403100000000000E-002  0.000000000000000E+000        
  0.000000000000000E+000                                                        
   4.13300000000000       8.686600000000000E-002  0.000000000000000E+000        
  0.000000000000000E+000                                                        
   1.20000000000000       0.290216000000000       0.000000000000000E+000        
  0.000000000000000E+000                                                        
  0.382700000000000       0.501008000000000        1.00000000000000             
  0.000000000000000E+000                                                        
  0.120900000000000       0.343406000000000       0.000000000000000E+000        
   1.00000000000000                                                             
    2    2                                                                      
   1.09700000000000        1.00000000000000       0.000000000000000E+000        
  0.318000000000000       0.000000000000000E+000   1.00000000000000             
    1    1                                                                      
  0.761000000000000        1.00000000000000                                     
          6.00000000    1    4    1    1    1    1                              
C #3   1.472836582642307  -0.000000000000000   1.756634514760572                
   10    4                                                                      
   8236.00000000000       5.310000000000000E-004 -1.130000000000000E-004        
  0.000000000000000E+000  0.000000000000000E+000                                
   1235.00000000000       4.108000000000000E-003 -8.780000000000000E-004        
  0.000000000000000E+000  0.000000000000000E+000                                
   280.800000000000       2.108700000000000E-002 -4.540000000000000E-003        
  0.000000000000000E+000  0.000000000000000E+000                                
   79.2700000000000       8.185300000000000E-002 -1.813300000000000E-002        
  0.000000000000000E+000  0.000000000000000E+000                                
   25.5900000000000       0.234817000000000      -5.576000000000000E-002        
  0.000000000000000E+000  0.000000000000000E+000                                
   8.99700000000000       0.434401000000000      -0.126895000000000             
  0.000000000000000E+000  0.000000000000000E+000                                
   3.31900000000000       0.346129000000000      -0.170352000000000             
  0.000000000000000E+000  0.000000000000000E+000                                
  0.905900000000000       3.937800000000000E-002  0.140382000000000             
   1.00000000000000       0.000000000000000E+000                                
  0.364300000000000      -8.983000000000000E-003  0.598684000000000             
  0.000000000000000E+000  0.000000000000000E+000                                
  0.128500000000000       2.385000000000000E-003  0.395389000000000             
  0.000000000000000E+000   1.00000000000000                                     
    5    3                                                                      
   18.7100000000000       1.403100000000000E-002  0.000000000000000E+000        
  0.000000000000000E+000                                                        
   4.13300000000000       8.686600000000000E-002  0.000000000000000E+000        
  0.000000000000000E+000                                                        
   1.20000000000000       0.290216000000000       0.000000000000000E+000        
  0.000000000000000E+000                                                        
  0.382700000000000       0.501008000000000        1.00000000000000             
  0.000000000000000E+000                                                        
  0.120900000000000       0.343406000000000       0.000000000000000E+000        
   1.00000000000000                                                             
    2    2                                                                      
   1.09700000000000        1.00000000000000       0.000000000000000E+000        
  0.318000000000000       0.000000000000000E+000   1.00000000000000             
    1    1                                                                      
  0.761000000000000        1.00000000000000                                     
          1.00000000    1    3    1    1    1                                   
H #4   2.412419925871047   1.712841453379615   2.313749286431109                
    5    3                                                                      
   33.8700000000000       6.068000000000000E-003  0.000000000000000E+000        
  0.000000000000000E+000                                                        
   5.09500000000000       4.530800000000000E-002  0.000000000000000E+000        
  0.000000000000000E+000                                                        
   1.15900000000000       0.202822000000000       0.000000000000000E+000        
  0.000000000000000E+000                                                        
  0.325800000000000       0.503903000000000        1.00000000000000             
  0.000000000000000E+000                                                        
  0.102700000000000       0.383421000000000       0.000000000000000E+000        
   1.00000000000000                                                             
    2    2                                                                      
   1.40700000000000        1.00000000000000       0.000000000000000E+000        
  0.388000000000000       0.000000000000000E+000   1.00000000000000             
    1    1                                                                      
   1.05700000000000        1.00000000000000                                     
FINISH                                                                          
 
********************************************************************************
 ONE- AND TWO-ELECTRON INTEGRALS OVER SYMMETRY-ADAPTED AOS ARE CALCULATED.

  SPHERICAL HARMONICS ARE USED.
  
  INTEGRALS LESS THAN  0.10E-13 ARE NEGLECTED.

  NUCLEAR REPULSION ENERGY :  110.0886513010 A.U.
  @MOLECU-I, ONE ELECTRON INTEGRALS (CPU/WALL):        0.08/       0.08 SECONDS.
  @TWOEL-I,    2677606 INTEGRALS OF SYMMETRY TYPE  I I I I
  @TWOEL-I,   11493214 INTEGRALS OF SYMMETRY TYPE  I J I J
  @TWOEL-I,    6005899 INTEGRALS OF SYMMETRY TYPE  I I J J
  @TWOEL-I,    9671834 INTEGRALS OF SYMMETRY TYPE  I J K L
  @TWOEL-I, TOTAL NUMBER OF 2-E INTEGRALS   29848553.
  @MOLECU-I, TWO ELECTRON INTEGRALS (CPU/WALL):      162.61/       5.26 SECONDS.
 @CHECKOUT-I, Total execution time (CPU/WALL):       162.74/       5.38 seconds.

Running with 32 threads/proc

--executable xvmol finished with status     0 in        7.96 seconds (walltime).
 --invoking executable--
/home/besselman/CFOUR_18/cfour18/bin/xvmol2ja
 @GETMEM-I,  Allocated  152587 MB of main memory.
 @CHECKOUT-I, Total execution time (CPU/WALL):         1.06/       0.07 seconds.
--executable xvmol2ja finished with status     0 in        0.12 seconds (walltime).
 --invoking executable--
/home/besselman/CFOUR_18/cfour18/bin/xvscf
  -------------------------------------------------
  Self-Consistent-Field Program for HF calculations
  -------------------------------------------------
    Integrals from VMOL are used
  There are  176 functions in the AO basis.

  There are 4 irreducible representations.

       Irrep        # of functions
         1                 60
         2                 48
         3                 38
         4                 30


  Parameters for SCF calculation: 
        SCF reference function:  RHF  
  Maximum number of iterations:  150
     Full symmetry point group: C2v 
     Computational point group: C2v 
        Initial density matrix: MOREAD                 
     SCF convergence tolerance: 10**(-10)
  DIIS convergence acceleration:  ON
          Latest start for DIIS:   2
                     DIIS order:  10

     Alpha population by irrep:   8    4    2    1
      Beta population by irrep:   8    4    2    1


 @GETMEM-I,  Allocated      10 MB of main memory.
   Smallest overlap matrix eigenvalues 
     Symmetry    Eigenvalue    
         1      .8919297142D-03              
         2      .1192903819D-02              
         3      .4219317470D-02              
         4      .3844665054D-02              
  --------------------------------------------------------------------
  Iteration         Total Energy            Largest Density Difference
  --------------------------------------------------------------------
       0          -190.795372171544955              0.0000000000D+00
       1          -190.796282640042989              0.8467626234D-03
       2          -190.796282915337201              0.7107182942D-03
       3          -190.796283030597920              0.3990610967D-03
       4          -190.796283038610909              0.1017517329D-03
       5          -190.796283040379137              0.3728956893D-04
       6          -190.796283040570017              0.1622538086D-04
       7          -190.796283040582580              0.3606862217D-05
       8          -190.796283040582637              0.1310726465D-05
       9          -190.796283040584285              0.4987496999D-06
      10          -190.796283040584512              0.1110279999D-06
      11          -190.796283040584626              0.2297714907D-07
      12          -190.796283040584171              0.6565561650D-08
      13          -190.796283040581841              0.2038461344D-08
      14          -190.796283040583603              0.2290320711D-09
   final occupation vector 
     8  4  2  1
     8  4  2  1

  SCF has converged.

 Density matrix saved to file den.dat
 total electron number:   30.0000000000000     
     E(SCF)=      -190.796283040581955              0.6983298662D-10

  Eigenvector printing suppressed.


 
  ORBITAL EIGENVALUES (ALPHA)  (1H = 27.2113834 eV)

       MO #        E(hartree)               E(eV)           FULLSYM    COMPSYM
       ----   --------------------   --------------------   -------   ---------
    1     1         -20.5651203406        -559.6053742541      A1        A1 (1)
    2     2         -11.3420707691        -308.6334362482      A1        A1 (1)
    3     3         -11.2492474098        -306.1075842304      A1        A1 (1)
    4    61         -11.2487409823        -306.0938036365      B1        B1 (2)
    5     4          -1.4184658657         -38.5984185110      A1        A1 (1)
    6     5          -1.1583062897         -31.5191165425      A1        A1 (1)
    7    62          -0.8678928609         -23.6165653879      B1        B1 (2)
    8     6          -0.7594453867         -20.6655595899      A1        A1 (1)
    9   109          -0.6808141773         -18.5258956035      B2        B2 (3)
   10     7          -0.6780071983         -18.4495138222      A1        A1 (1)
   11    63          -0.6194217450         -16.8553225892      B1        B1 (2)
   12   147          -0.5508425941         -14.9891890218      A2        A2 (4)
   13   110          -0.5259402948         -14.3115630074      B2        B2 (3)
   14     8          -0.4690365186         -12.7631325356      A1        A1 (1)
   15    64          -0.3848982265         -10.4736132109      B1        B1 (2)
  +++++++++++++++++++++++++++++++++++++++++++++++++++++++++++++++++++++++++++++
   16   111           0.1265781611           3.4443668728      B2        B2 (3)
   17     9           0.1368431333           3.7236909658      A1        A1 (1)
   18    65           0.1688321093           4.5941552573      B1        B1 (2)
   19   112           0.2018183394           5.4917562116      B2        B2 (3)
   20   148           0.2296207819           6.2482991317      A2        A2 (4)
   21    10           0.2587488430           7.0409139701      A1        A1 (1)
   22    66           0.2743462432           7.4653408080      B1        B1 (2)
   23    11           0.3096638829           8.4263826419      A1        A1 (1)
   24    12           0.3523169533           9.5870316938      A1        A1 (1)
   25    67           0.3655214216           9.9463435447      B1        B1 (2)
   26   113           0.4560550047          12.4098875851      B2        B2 (3)
   27    68           0.4640235929          12.6267238922      B1        B1 (2)
   28   114           0.4933276995          13.4241291718      B2        B2 (3)
   29   149           0.5138435010          13.9823925141      A2        A2 (4)
   30    69           0.5639335197          15.3454112164      B1        B1 (2)
   31    13           0.5661955658          15.4069646198      A1        A1 (1)
   32   115           0.5877047664          15.9922597257      B2        B2 (3)
   33    14           0.6004945136          16.3402864401      A1        A1 (1)
   34    70           0.6022188683          16.3872085166      B1        B1 (2)
   35    15           0.6231330341          16.9563119013      A1        A1 (1)
   36    16           0.6569068260          17.8753435000      A1        A1 (1)
   37    71           0.6612733240          17.9941619526      B1        B1 (2)
   38   150           0.6613520076          17.9963030403      A2        A2 (4)
   39    17           0.7598001864          20.6752141799      A1        A1 (1)
   40   116           0.8053290138          21.9141165585      B2        B2 (3)
   41    72           0.8257729741          22.4704249999      B1        B1 (2)
   42    18           0.8939322419          24.3251329676      A1        A1 (1)
   43   151           0.9318758967          25.3576323070      A2        A2 (4)
   44   117           0.9395577156          25.5666652256      B2        B2 (3)
   45    73           1.0482117768          28.5232925433      B1        B1 (2)
   46   152           1.0592706348          28.8242193667      A2        A2 (4)
   47    19           1.0608512567          28.8672302768      A1        A1 (1)
   48    20           1.0950903063          29.7989221826      A1        A1 (1)
   49   118           1.1466014671          31.2006121275      B2        B2 (3)
   50   153           1.1730056355          31.9191060792      A2        A2 (4)
   51    74           1.1781178035          32.0582152404      B1        B1 (2)
   52    75           1.2022303816          32.7143518493      B1        B1 (2)
   53    21           1.2294667921          33.4554922582      A1        A1 (1)
   54   119           1.2335197082          33.5657777114      B2        B2 (3)
   55    22           1.2710484729          34.5869873155      A1        A1 (1)
   56   120           1.3420137951          36.5180519059      B2        B2 (3)
   57    76           1.3530310115          36.8178456050      B1        B1 (2)
   58    23           1.3867030988          37.7341096847      A1        A1 (1)
   59    77           1.4218695419          38.6910372506      B1        B1 (2)
   60   154           1.4846170484          40.3984837062      A2        A2 (4)
   61   121           1.4887238499          40.5102354559      B2        B2 (3)
   62    24           1.4969782990          40.7348504342      A1        A1 (1)
   63   155           1.5364245357          41.8082371070      A2        A2 (4)
   64   122           1.5553318503          42.3227312928      B2        B2 (3)
   65    78           1.5851856530          43.1350945647      B1        B1 (2)
   66    25           1.6055101331          43.6881517855      A1        A1 (1)
   67    79           1.6609653912          45.1971660749      B1        B1 (2)
   68   156           1.7353125879          47.2202561488      A2        A2 (4)
   69    26           1.7418673385          47.3986199798      A1        A1 (1)
   70    80           1.7785225555          48.3960591421      B1        B1 (2)
   71    27           1.9702408750          53.6129798393      A1        A1 (1)
   72   157           2.0682176957          56.2790646728      A2        A2 (4)
   73    28           2.1283633666          57.9157115830      A1        A1 (1)
   74   123           2.3677807607          64.4305900854      B2        B2 (3)
   75    29           2.3694420539          64.4757961741      A1        A1 (1)
   76    81           2.3947131757          65.1634583566      B1        B1 (2)
   77   124           2.4825744303          67.5542846426      B2        B2 (3)
   78    30           2.5166105759          68.4804552501      A1        A1 (1)
   79   125           2.5490415369          69.3629465621      B2        B2 (3)
   80    82           2.5551113514          69.5281146137      B1        B1 (2)
   81    31           2.5608034382          69.6830041688      A1        A1 (1)
   82   126           2.6252815408          71.4375425395      B2        B2 (3)
   83    32           2.7098368684          73.7384099786      A1        A1 (1)
   84   158           2.7195701298          74.0032654859      A2        A2 (4)
   85    83           2.7829942386          75.7291232275      B1        B1 (2)
   86    33           2.8440373575          77.3901909392      A1        A1 (1)
   87    84           2.9148348729          79.3166892749      B1        B1 (2)
   88   159           2.9434004353          80.0939977459      A2        A2 (4)
   89    85           3.0012116122          81.6671198430      B1        B1 (2)
   90   127           3.0128697018          81.9843525909      B2        B2 (3)
   91    34           3.0358065130          82.6084949529      A1        A1 (1)
   92   128           3.0650213783          83.4034718536      B2        B2 (3)
   93    35           3.0705586101          83.5541475929      A1        A1 (1)
   94   160           3.1078603751          84.5691802209      A2        A2 (4)
   95   129           3.1662238806          86.1573319463      B2        B2 (3)
   96    86           3.1785129988          86.4917358511      B1        B1 (2)
   97    36           3.2422013066          88.2247828125      A1        A1 (1)
   98   130           3.3030094584          89.8794567463      B2        B2 (3)
   99    87           3.3097460072          90.0627675576      B1        B1 (2)
  100   161           3.3122536910          90.1310051028      A2        A2 (4)
  101    88           3.3668604321          91.6169300727      B1        B1 (2)
  102    37           3.3759604928          91.8645553133      A1        A1 (1)
  103   162           3.4419461940          93.6601175278      A2        A2 (4)
  104   131           3.4477847856          93.8189936810      B2        B2 (3)
  105    38           3.4728279645          94.5004532241      A1        A1 (1)
  106    89           3.4786523692          94.6589433337      B1        B1 (2)
  107   163           3.5403699119          96.3383630518      A2        A2 (4)
  108    39           3.5537120329          96.7014206201      A1        A1 (1)
  109   132           3.5776442235          97.3526486334      B2        B2 (3)
  110    90           3.5816271471          97.4610294955      B1        B1 (2)
  111   164           3.6128578642          98.3108605133      A2        A2 (4)
  112    91           3.7353112917         101.6429876762      B1        B1 (2)
  113   133           3.7619631826         102.3682224971      B2        B2 (3)
  114   134           3.8130461985         103.7582620287      B2        B2 (3)
  115    40           3.8734447119         105.4017891339      A1        A1 (1)
  116   165           3.8946040598         105.9775642621      A2        A2 (4)
  117    41           3.9483439895         107.4399020922      A1        A1 (1)
  118   135           3.9669982122         107.9475092990      B2        B2 (3)
  119   166           3.9843947151         108.4208922107      A2        A2 (4)
  120    42           4.0041076832         108.9573093429      A1        A1 (1)
  121    43           4.0631127000         110.5629174782      A1        A1 (1)
  122   167           4.0829912342         111.1038398938      A2        A2 (4)
  123    92           4.1076773353         111.7755828534      B1        B1 (2)
  124    93           4.1596343588         113.1894053422      B1        B1 (2)
  125   168           4.2159576223         114.7220392575      A2        A2 (4)
  126   136           4.2283299178         115.0587065352      B2        B2 (3)
  127    44           4.3029921306         117.0903686323      A1        A1 (1)
  128    94           4.3075297818         117.2138443996      B1        B1 (2)
  129    45           4.3874294943         119.3880261089      A1        A1 (1)
  130    95           4.4258943268         120.4347074143      B1        B1 (2)
  131   137           4.4419136482         120.8706153112      B2        B2 (3)
  132    96           4.4431209973         120.9034689498      B1        B1 (2)
  133    46           4.4785030707         121.8662641153      A1        A1 (1)
  134    47           4.5069081570         122.6392058099      A1        A1 (1)
  135    97           4.5271725512         123.1906280098      B1        B1 (2)
  136   138           4.6326804299         126.0616433469      B2        B2 (3)
  137    98           4.6955790598         127.7732020822      B1        B1 (2)
  138   169           4.7441926701         129.0960456691      A2        A2 (4)
  139   170           4.8165281631         131.0643945035      A2        A2 (4)
  140   139           4.8330940224         131.5151744528      B2        B2 (3)
  141    48           4.8795300230         132.7787622686      A1        A1 (1)
  142    99           4.9823776782         135.5773892462      B1        B1 (2)
  143    49           5.0205758518         136.6168143908      A1        A1 (1)
  144   100           5.2641811680         143.2456520503      B1        B1 (2)
  145   140           5.2687901318         143.3710683311      B2        B2 (3)
  146   171           5.3282975604         144.9903477865      A2        A2 (4)
  147    50           5.3585928517         145.8147245720      A1        A1 (1)
  148   141           5.4123641505         147.2779159995      B2        B2 (3)
  149   101           5.4556037741         148.4545259764      B1        B1 (2)
  150    51           5.4589933704         148.5467615797      A1        A1 (1)
  151   172           5.5492170596         151.0018729790      A2        A2 (4)
  152   102           5.5709997699         151.5946106608      B1        B1 (2)
  153    52           5.5732554142         151.6559898632      A1        A1 (1)
  154   142           5.6192533958         152.9076585736      B2        B2 (3)
  155   103           5.6379290140         153.4158479823      B1        B1 (2)
  156    53           5.6845607087         154.6847609059      A1        A1 (1)
  157   143           5.7796524002         157.2723373819      B2        B2 (3)
  158   104           5.7958031808         157.7118224642      B1        B1 (2)
  159   105           5.9388571605         161.6045191528      B1        B1 (2)
  160   173           6.0794457854         165.4301301271      A2        A2 (4)
  161    54           6.1570954489         167.5430848912      A1        A1 (1)
  162   144           6.2060731688         168.8758364043      B2        B2 (3)
  163   174           6.2160864690         169.1483121561      A2        A2 (4)
  164   175           6.4428986111         175.3201843143      A2        A2 (4)
  165    55           6.8693935441         186.9257014532      A1        A1 (1)
  166   176           6.8929186538         187.5658522329      A2        A2 (4)
  167    56           6.9633841682         189.4833163636      A1        A1 (1)
  168   145           7.1727405480         195.1801930803      B2        B2 (3)
  169   106           7.3663560758         200.4487394384      B1        B1 (2)
  170   146           7.4059775174         201.5268936781      B2        B2 (3)
  171   107           7.5577019097         205.6555242889      B1        B1 (2)
  172    57           7.6287334729         207.5883913868      A1        A1 (1)
  173    58           9.3641724465         254.8120866645      A1        A1 (1)
  174    59          13.2664647498         360.9988586706      A1        A1 (1)
  175   108          13.8775925781         377.6284923127      B1        B1 (2)
  176    60          14.4353385421         392.8055315778      A1        A1 (1)


  VSCF finished.

 @CHECKOUT-I, Total execution time (CPU/WALL):       101.53/       4.26 seconds.
--executable xvscf finished with status     0 in        4.30 seconds (walltime).
 --invoking executable--
/home/besselman/CFOUR_18/cfour18/bin/xvdint
 @GETMEM-I,  Allocated  152587 MB of main memory.
 One- and two-electron integral derivatives are calculated
 for RHF gradients and dipole moments.
 Spherical gaussians are used.

                     Kinetic energy integral gradient
                     --------------------------------

                         O #1 z     1.4749658483
                         C #2 z    -0.6977949764
                         C #3 x    -0.2298240221
                         C #3 z    -0.2980991017
                         H #4 x    -0.8649851433
                         H #4 y    -1.5334333069
                         H #4 z    -0.4790717702


 O #1       0.0000000000            0.0000000000            1.4749658483
 C #2       0.0000000000            0.0000000000           -0.6977949764
 C #3 1    -0.1149120110            0.0000000000           -0.1490495509
 C #3 2     0.1149120110            0.0000000000           -0.1490495509
 H #4 1    -0.2162462858           -0.3833583267           -0.1197679425
 H #4 2     0.2162462858           -0.3833583267           -0.1197679425
 H #4 3    -0.2162462858            0.3833583267           -0.1197679425
 H #4 4     0.2162462858            0.3833583267           -0.1197679425


                   Nuclear attraction integral gradient
                   ------------------------------------

                         O #1 z   -35.1153582127
                         C #2 z     6.5680815414
                         C #3 x    22.6913820778
                         C #3 z    19.6730519536
                         H #4 x    14.1119699170
                         H #4 y    19.7111606836
                         H #4 z     8.8742247177


 O #1       0.0000000000            0.0000000000          -35.1153582127
 C #2       0.0000000000            0.0000000000            6.5680815414
 C #3 1    11.3456910389            0.0000000000            9.8365259768
 C #3 2   -11.3456910389            0.0000000000            9.8365259768
 H #4 1     3.5279924792            4.9277901709            2.2185561794
 H #4 2    -3.5279924792            4.9277901709            2.2185561794
 H #4 3     3.5279924792           -4.9277901709            2.2185561794
 H #4 4    -3.5279924792           -4.9277901709            2.2185561794


                      Reorthonormalization gradient
                      -----------------------------

                         O #1 z     0.6729158864
                         C #2 z    -0.4364417068
                         C #3 x     0.0041638479
                         C #3 z    -0.0377654557
                         H #4 x    -0.3489273146
                         H #4 y    -0.6071602729
                         H #4 z    -0.1987087239


 O #1       0.0000000000            0.0000000000            0.6729158864
 C #2       0.0000000000            0.0000000000           -0.4364417068
 C #3 1     0.0020819239            0.0000000000           -0.0188827279
 C #3 2    -0.0020819239            0.0000000000           -0.0188827279
 H #4 1    -0.0872318286           -0.1517900682           -0.0496771810
 H #4 2     0.0872318286           -0.1517900682           -0.0496771810
 H #4 3    -0.0872318286            0.1517900682           -0.0496771810
 H #4 4     0.0872318286            0.1517900682           -0.0496771810


                Electronic contributions to dipole moment
                -----------------------------------------

                               au             Debye

                    z     -3.34127655     -8.49267936

  Conversion factor used: 1 a.u. =   2.54174691 Debye 


 Evaluation of 1e integral derivatives required    1.97 seconds.
 Evaluation of 2el integral derivatives

                      Two-electron integral gradient
                      ------------------------------

                         O #1 z    18.3872385075
                         C #2 z    -4.6402529997
                         C #3 x    -9.3128841376
                         C #3 z    -9.0925240591
                         H #4 x    -7.5594800649
                         H #4 y   -10.8874310173
                         H #4 z    -4.6544614487


 O #1       0.0000000000            0.0000000000           18.3872385075
 C #2       0.0000000000            0.0000000000           -4.6402529997
 C #3 1    -4.6564420688            0.0000000000           -4.5462620295
 C #3 2     4.6564420688            0.0000000000           -4.5462620295
 H #4 1    -1.8898700162           -2.7218577543           -1.1636153622
 H #4 2     1.8898700162           -2.7218577543           -1.1636153622
 H #4 3    -1.8898700162            2.7218577543           -1.1636153622
 H #4 4     1.8898700162            2.7218577543           -1.1636153622


 Evaluation of 2e integral derivatives required   41.81 seconds.

                            Molecular gradient
                            ------------------

                         O #1 z     0.0003427594
                         C #2 z    -0.0010920327
                         C #3 x    -0.0008489315
                         C #3 z     0.0003623500
                         H #4 x     0.0009948176
                         H #4 y     0.0006355913
                         H #4 z     0.0003869233


 O #1       0.0000000000            0.0000000000            0.0003427594
 C #2       0.0000000000            0.0000000000           -0.0010920327
 C #3 1    -0.0004244658            0.0000000000            0.0001811750
 C #3 2     0.0004244658            0.0000000000            0.0001811750
 H #4 1     0.0002487044            0.0001588978            0.0000967308
 H #4 2    -0.0002487044            0.0001588978            0.0000967308
 H #4 3     0.0002487044           -0.0001588978            0.0000967308
 H #4 4    -0.0002487044           -0.0001588978            0.0000967308


  Molecular gradient norm 0.192E-02

                           Total dipole moment
                           -------------------

                               au             Debye

                    z      1.24292124      3.15919123

  Conversion factor used: 1 a.u. =   2.54174691 Debye 


 @CHECKOUT-I, Total execution time (CPU/WALL):        43.76/      35.88 seconds.
--executable xvdint finished with status     0 in       35.92 seconds (walltime).
 --invoking executable--
/home/besselman/CFOUR_18/cfour18/bin/xjoda
   JODA beginning optimization cycle #  7.
   Retrieving information from last optimization cycle.
                     7                     0
 OriVec is    1.00000000000000      -6.123233995736766E-017
  0.000000000000000E+000                     1
  calling readgh 3                      6                    -1
  gradient from JOBARC 
   0.000000000000000   0.000000000000000   0.000342759398499
   0.000000000000000   0.000000000000000  -0.001092032742986
  -0.000424465768440   0.000000000000000   0.000181175000430
   0.000424465768440   0.000000000000000   0.000181175000430
   0.000248704397266   0.000158897819724   0.000096730835838
  -0.000248704397266   0.000158897819724   0.000096730835838
   0.000248704397266  -0.000158897819724   0.000096730835838
  -0.000248704397266  -0.000158897819724   0.000096730835838
 
                     0
  current gradient vector 
        0.000000000000000        0.000000000000000        0.000342759398499
        0.000000000000000        0.000000000000000       -0.001092032742986
       -0.000424465768440        0.000000000000000        0.000181175000430
        0.000424465768440        0.000000000000000        0.000181175000430
        0.000248704397266        0.000158897819724        0.000096730835838
        0.000248704397266       -0.000158897819724        0.000096730835838
       -0.000248704397266       -0.000158897819724        0.000096730835838
       -0.000248704397266        0.000158897819724        0.000096730835838
   Internal coordinate energy gradients (atomic units): 
                     R                 dV/dR
 [R1   ]    2.214913213979985   -0.000342759398533
 [R2   ]    2.756714733290051    0.000355656459660
 [A1   ]    2.577945893742060    0.000286460128477
 [R2   ]    2.756714733290051    0.000355656459660
 [A1   ]    2.577945893742060    0.000286460128477
 [D180 ]    3.141592653589793   -0.000000000000000
 [R3   ]    2.031506724601718    0.000275527248960
 [A2   ]    2.070220500604731    0.000191353708486
 [D1   ]    1.288610875647732   -0.000192667803919
 [R3   ]    2.031506724601718    0.000275527248960
 [A2   ]    2.070220500604731    0.000191353708486
 [Dn1  ]   -1.288610875647732    0.000192667803919
 [R3   ]    2.031506724601718    0.000275527248960
 [A2   ]    2.070220500604731    0.000191353708486
 [D1   ]    1.288610875647732   -0.000192667803919
 [R3   ]    2.031506724601718    0.000275527248960
 [A2   ]    2.070220500604731    0.000191353708486
 [Dn1  ]   -1.288610875647732    0.000192667803919
                     6                    -1                     0 ****
   Hessian from cycle  6 read.
   BFGS update using last two gradients and previous step.
   Optimization cycle  7.  Updating structure with Newton-Raphson step.
  @EFOL-I, Current internal coordinate Hessian written to FCMINT.
   There are   7 independent internal coordinates which will be optimized.
   Hessian matrix in totally symmetric symmetry coordinates: 
              R1        R2        A1        R3        A2   
  R1         1.026823  0.005949  0.222873  0.032183  0.019089
  R2         0.005949  0.975505 -0.496596 -0.118232  0.057750
  A1         0.222873 -0.496596  3.121046 -0.011098 -0.116948
  R3         0.032183 -0.118232 -0.011098  0.873075  0.026729
  A2         0.019089  0.057750 -0.116948  0.026729  0.319403
  D1        -0.001755 -0.057539  0.202689 -0.016602 -0.049645
  Dn1        0.001755  0.057539 -0.202689  0.016602  0.049645
 
              D1        Dn1  
  R1        -0.001755  0.001755
  R2        -0.057539  0.057539
  A1         0.202689 -0.202689
  R3        -0.016602  0.016602
  A2        -0.049645  0.049645
  D1         0.140773 -0.040773
  Dn1       -0.040773  0.140773
   The eigenvectors of the Hessian matrix: 
                   1         2         3         4         5
  R1         0.000000  0.014125  0.040396  0.233753  0.323628
  R2         0.000000  0.029959  0.090647 -0.682055 -0.569734
  A1        -0.000000 -0.075565 -0.055936 -0.176966 -0.158010
  R3         0.000000  0.022469  0.074640 -0.663203  0.738091
  A2         0.000000  0.297754 -0.948124 -0.083181  0.019764
  D1         0.707107  0.672321  0.203115  0.032297 -0.016295
  Dn1        0.707107 -0.672321 -0.203115 -0.032297  0.016295
 
                   6         7
  R1         0.910973  0.094453
  R2         0.394950 -0.212378
  A1         0.004946  0.966878
  R3        -0.096295  0.005803
  A2         0.056297 -0.043863
  D1        -0.028948  0.067691
  Dn1        0.028948 -0.067691
   The eigenvalues of the Hessian matrix: 
       0.10000      0.13362      0.32534      0.74215      0.98227      1.02850
       3.28552
   Gradients along Hessian eigenvectors: 
      -0.00000     -0.00026     -0.00042     -0.00091     -0.00004     -0.00013
       0.00020
   There are  0 negative eigenvalues.
  optimized coordinate                      7  automatically set to 
 -1.135513313620672E-003
   Summary of Optimization Cycle: 
   The maximum unscaled step is:    0.00184.
   Scale factor set to:  1.00000.
   Forces are in hartree/bohr and hartree/radian.
   Parameter values are in Angstroms and degrees.
--------------------------------------------------------------------------
  Parameter     dV/dR           Step          Rold            Rnew
--------------------------------------------------------------------------
    R1     -0.0003427594    0.0002573086    1.1720815912    1.1723388998
    R2      0.0003556565   -0.0002320077    1.4587906066    1.4585585989
    A1      0.0002864601   -0.0203381244  147.7054195245  147.6850814001
    R3      0.0002755272   -0.0001734526    1.0750270572    1.0748536045
    A2      0.0001913537   -0.0213398505  118.6148973461  118.5935574956
    D1     -0.0001926678    0.0650601205   73.8319646093   73.8970247297
    Dn1     0.0001926678   -0.0650601205  -73.8319646093  -73.8970247297
--------------------------------------------------------------------------
  Minimum force:  0.000191354 / RMS force:  0.000270663
 Updating structure...
 -0.999999999999999       0.534572419440344       0.308399209175085     
  0.277364544520540       0.878036795384866       0.534572419440344     
  0.277364544520540       0.878036795384866       0.534572419440344     
  0.277364544520539       0.878036795384866       0.534572419440344     
  0.277364544520539       0.878036795384866       0.534572419440344     
   Rotational constants (in cm-1): 
          0.2010288427             0.2553500324             0.6889716645
   Rotational constants (in MHz): 
       6026.6939326208          7655.2024591560         20654.8537736935


 ----------------------------------------------------------------
         Coordinates used in calculation (QCOMP) 
 ----------------------------------------------------------------
 Z-matrix   Atomic            Coordinates (in bohr)
  Symbol    Number           X              Y              Z
 ----------------------------------------------------------------
     O         8        -0.00000000    -0.00000000    -2.78846426
     C         6        -0.00000000    -0.00000000    -0.57306480
     C         6         1.47342929    -0.00000000     1.75632679
     C         6        -1.47342929     0.00000000     1.75632679
     H         1         2.41114482     1.71347576     2.31344287
     H         1         2.41114482    -1.71347576     2.31344287
     H         1        -2.41114482    -1.71347576     2.31344287
     H         1        -2.41114482     1.71347576     2.31344287
 ----------------------------------------------------------------
 
   Interatomic distance matrix (Angstroms) 
 
                 O             C             C             C             H    
                [ 1]        [ 2]        [ 3]        [ 4]        [ 5]
  O    [ 1]     0.00000
  C    [ 2]     1.17234     0.00000
  C    [ 3]     2.52823     1.45856     0.00000
  C    [ 4]     2.52823     1.45856     1.55941     0.00000
  H    [ 5]     3.12076     2.18708     1.07485     2.26598     0.00000
  H    [ 6]     3.12076     2.18708     1.07485     2.26598     1.81346
  H    [ 7]     3.12076     2.18708     2.26598     1.07485     3.13059
  H    [ 8]     3.12076     2.18708     2.26598     1.07485     2.55185
 
                 H             H             H    
                [ 6]        [ 7]        [ 8]
  H    [ 6]     0.00000
  H    [ 7]     2.55185     0.00000
  H    [ 8]     3.13059     1.81346     0.00000
   Rotational constants (order x, y, z, in cm-1): 
          0.2553500324             0.2010288427             0.6889716645
   Rotational constants (order x, y, z, in MHz): 
       7655.2024591560          6026.6939326208         20654.8537736935
  ECPDATA file not present.   Using default ECPDATA. 
  There are  176 basis functions.
 @CHECKOUT-I, Total execution time (CPU/WALL):         0.08/       0.09 seconds.
--executable xjoda finished with status     0 in        0.20 seconds (walltime).
 --invoking executable--
/home/besselman/CFOUR_18/cfour18/bin/xvmol
 SERIAL VERSION OF MOLECULE STARTED
********************************************************************************
                    INPUT FROM MOL FILE
********************************************************************************
INTGRL        1    0    1    0    0    0    0    0    0                         
         *** CFOUR Program System (Release V0.1) ***                            
cyclopropanone opt singlet CCSD[T]/cc-pCVTZ                                     
    4    2 X  Y       0.10E-08              0    0                              
   9999.00      3.00                                                            
          8.00000000    1    4    1    1    1    1                              
O #1  -0.000000000000000  -0.000000000000000  -2.788464260391318                
   10    4                                                                      
   15330.0000000000       5.080000000000000E-004 -1.150000000000000E-004        
  0.000000000000000E+000  0.000000000000000E+000                                
   2299.00000000000       3.929000000000000E-003 -8.950000000000000E-004        
  0.000000000000000E+000  0.000000000000000E+000                                
   522.400000000000       2.024300000000000E-002 -4.636000000000000E-003        
  0.000000000000000E+000  0.000000000000000E+000                                
   147.300000000000       7.918100000000000E-002 -1.872400000000000E-002        
  0.000000000000000E+000  0.000000000000000E+000                                
   47.5500000000000       0.230687000000000      -5.846300000000000E-002        
  0.000000000000000E+000  0.000000000000000E+000                                
   16.7600000000000       0.433118000000000      -0.136463000000000             
  0.000000000000000E+000  0.000000000000000E+000                                
   6.20700000000000       0.350260000000000      -0.175740000000000             
  0.000000000000000E+000  0.000000000000000E+000                                
   1.75200000000000       4.272800000000000E-002  0.160934000000000             
   1.00000000000000       0.000000000000000E+000                                
  0.688200000000000      -8.154000000000000E-003  0.603418000000000             
  0.000000000000000E+000  0.000000000000000E+000                                
  0.238400000000000       2.381000000000000E-003  0.378765000000000             
  0.000000000000000E+000   1.00000000000000                                     
    5    3                                                                      
   34.4600000000000       1.592800000000000E-002  0.000000000000000E+000        
  0.000000000000000E+000                                                        
   7.74900000000000       9.974000000000000E-002  0.000000000000000E+000        
  0.000000000000000E+000                                                        
   2.28000000000000       0.310492000000000       0.000000000000000E+000        
  0.000000000000000E+000                                                        
  0.715600000000000       0.491026000000000        1.00000000000000             
  0.000000000000000E+000                                                        
  0.214000000000000       0.336337000000000       0.000000000000000E+000        
   1.00000000000000                                                             
    2    2                                                                      
   2.31400000000000        1.00000000000000       0.000000000000000E+000        
  0.645000000000000       0.000000000000000E+000   1.00000000000000             
    1    1                                                                      
   1.42800000000000        1.00000000000000                                     
          6.00000000    1    4    1    1    1    1                              
C #2  -0.000000000000000  -0.000000000000000  -0.573064803617737                
   10    4                                                                      
   8236.00000000000       5.310000000000000E-004 -1.130000000000000E-004        
  0.000000000000000E+000  0.000000000000000E+000                                
   1235.00000000000       4.108000000000000E-003 -8.780000000000000E-004        
  0.000000000000000E+000  0.000000000000000E+000                                
   280.800000000000       2.108700000000000E-002 -4.540000000000000E-003        
  0.000000000000000E+000  0.000000000000000E+000                                
   79.2700000000000       8.185300000000000E-002 -1.813300000000000E-002        
  0.000000000000000E+000  0.000000000000000E+000                                
   25.5900000000000       0.234817000000000      -5.576000000000000E-002        
  0.000000000000000E+000  0.000000000000000E+000                                
   8.99700000000000       0.434401000000000      -0.126895000000000             
  0.000000000000000E+000  0.000000000000000E+000                                
   3.31900000000000       0.346129000000000      -0.170352000000000             
  0.000000000000000E+000  0.000000000000000E+000                                
  0.905900000000000       3.937800000000000E-002  0.140382000000000             
   1.00000000000000       0.000000000000000E+000                                
  0.364300000000000      -8.983000000000000E-003  0.598684000000000             
  0.000000000000000E+000  0.000000000000000E+000                                
  0.128500000000000       2.385000000000000E-003  0.395389000000000             
  0.000000000000000E+000   1.00000000000000                                     
    5    3                                                                      
   18.7100000000000       1.403100000000000E-002  0.000000000000000E+000        
  0.000000000000000E+000                                                        
   4.13300000000000       8.686600000000000E-002  0.000000000000000E+000        
  0.000000000000000E+000                                                        
   1.20000000000000       0.290216000000000       0.000000000000000E+000        
  0.000000000000000E+000                                                        
  0.382700000000000       0.501008000000000        1.00000000000000             
  0.000000000000000E+000                                                        
  0.120900000000000       0.343406000000000       0.000000000000000E+000        
   1.00000000000000                                                             
    2    2                                                                      
   1.09700000000000        1.00000000000000       0.000000000000000E+000        
  0.318000000000000       0.000000000000000E+000   1.00000000000000             
    1    1                                                                      
  0.761000000000000        1.00000000000000                                     
          6.00000000    1    4    1    1    1    1                              
C #3   1.473429291506715  -0.000000000000000   1.756326785817813                
   10    4                                                                      
   8236.00000000000       5.310000000000000E-004 -1.130000000000000E-004        
  0.000000000000000E+000  0.000000000000000E+000                                
   1235.00000000000       4.108000000000000E-003 -8.780000000000000E-004        
  0.000000000000000E+000  0.000000000000000E+000                                
   280.800000000000       2.108700000000000E-002 -4.540000000000000E-003        
  0.000000000000000E+000  0.000000000000000E+000                                
   79.2700000000000       8.185300000000000E-002 -1.813300000000000E-002        
  0.000000000000000E+000  0.000000000000000E+000                                
   25.5900000000000       0.234817000000000      -5.576000000000000E-002        
  0.000000000000000E+000  0.000000000000000E+000                                
   8.99700000000000       0.434401000000000      -0.126895000000000             
  0.000000000000000E+000  0.000000000000000E+000                                
   3.31900000000000       0.346129000000000      -0.170352000000000             
  0.000000000000000E+000  0.000000000000000E+000                                
  0.905900000000000       3.937800000000000E-002  0.140382000000000             
   1.00000000000000       0.000000000000000E+000                                
  0.364300000000000      -8.983000000000000E-003  0.598684000000000             
  0.000000000000000E+000  0.000000000000000E+000                                
  0.128500000000000       2.385000000000000E-003  0.395389000000000             
  0.000000000000000E+000   1.00000000000000                                     
    5    3                                                                      
   18.7100000000000       1.403100000000000E-002  0.000000000000000E+000        
  0.000000000000000E+000                                                        
   4.13300000000000       8.686600000000000E-002  0.000000000000000E+000        
  0.000000000000000E+000                                                        
   1.20000000000000       0.290216000000000       0.000000000000000E+000        
  0.000000000000000E+000                                                        
  0.382700000000000       0.501008000000000        1.00000000000000             
  0.000000000000000E+000                                                        
  0.120900000000000       0.343406000000000       0.000000000000000E+000        
   1.00000000000000                                                             
    2    2                                                                      
   1.09700000000000        1.00000000000000       0.000000000000000E+000        
  0.318000000000000       0.000000000000000E+000   1.00000000000000             
    1    1                                                                      
  0.761000000000000        1.00000000000000                                     
          1.00000000    1    3    1    1    1                                   
H #4   2.411144818916360   1.713475756567806   2.313442872936428                
    5    3                                                                      
   33.8700000000000       6.068000000000000E-003  0.000000000000000E+000        
  0.000000000000000E+000                                                        
   5.09500000000000       4.530800000000000E-002  0.000000000000000E+000        
  0.000000000000000E+000                                                        
   1.15900000000000       0.202822000000000       0.000000000000000E+000        
  0.000000000000000E+000                                                        
  0.325800000000000       0.503903000000000        1.00000000000000             
  0.000000000000000E+000                                                        
  0.102700000000000       0.383421000000000       0.000000000000000E+000        
   1.00000000000000                                                             
    2    2                                                                      
   1.40700000000000        1.00000000000000       0.000000000000000E+000        
  0.388000000000000       0.000000000000000E+000   1.00000000000000             
    1    1                                                                      
   1.05700000000000        1.00000000000000                                     
FINISH                                                                          
 
********************************************************************************
 ONE- AND TWO-ELECTRON INTEGRALS OVER SYMMETRY-ADAPTED AOS ARE CALCULATED.

  SPHERICAL HARMONICS ARE USED.
  
  INTEGRALS LESS THAN  0.10E-13 ARE NEGLECTED.

  NUCLEAR REPULSION ENERGY :  110.0886423140 A.U.
  @MOLECU-I, ONE ELECTRON INTEGRALS (CPU/WALL):        0.08/       0.08 SECONDS.
  @TWOEL-I,    2677605 INTEGRALS OF SYMMETRY TYPE  I I I I
  @TWOEL-I,   11493273 INTEGRALS OF SYMMETRY TYPE  I J I J
  @TWOEL-I,    6005871 INTEGRALS OF SYMMETRY TYPE  I I J J
  @TWOEL-I,    9671885 INTEGRALS OF SYMMETRY TYPE  I J K L
  @TWOEL-I, TOTAL NUMBER OF 2-E INTEGRALS   29848634.
  @MOLECU-I, TWO ELECTRON INTEGRALS (CPU/WALL):      154.75/       4.96 SECONDS.
 @CHECKOUT-I, Total execution time (CPU/WALL):       154.87/       5.09 seconds.

Running with 32 threads/proc

--executable xvmol finished with status     0 in        7.91 seconds (walltime).
 --invoking executable--
/home/besselman/CFOUR_18/cfour18/bin/xvmol2ja
 @GETMEM-I,  Allocated  152587 MB of main memory.
 @CHECKOUT-I, Total execution time (CPU/WALL):         0.87/       0.60 seconds.
--executable xvmol2ja finished with status     0 in        0.65 seconds (walltime).
 --invoking executable--
/home/besselman/CFOUR_18/cfour18/bin/xvscf
  -------------------------------------------------
  Self-Consistent-Field Program for HF calculations
  -------------------------------------------------
    Integrals from VMOL are used
  There are  176 functions in the AO basis.

  There are 4 irreducible representations.

       Irrep        # of functions
         1                 60
         2                 48
         3                 38
         4                 30


  Parameters for SCF calculation: 
        SCF reference function:  RHF  
  Maximum number of iterations:  150
     Full symmetry point group: C2v 
     Computational point group: C2v 
        Initial density matrix: MOREAD                 
     SCF convergence tolerance: 10**(-10)
  DIIS convergence acceleration:  ON
          Latest start for DIIS:   2
                     DIIS order:  10

     Alpha population by irrep:   8    4    2    1
      Beta population by irrep:   8    4    2    1


 @GETMEM-I,  Allocated      10 MB of main memory.
   Smallest overlap matrix eigenvalues 
     Symmetry    Eigenvalue    
         1      .8910784234D-03              
         2      .1192293950D-02              
         3      .4215214163D-02              
         4      .3844539103D-02              
  --------------------------------------------------------------------
  Iteration         Total Energy            Largest Density Difference
  --------------------------------------------------------------------
       0          -190.796229311757997              0.0000000000D+00
       1          -190.796284309433929              0.3373209668D-03
       2          -190.796284361387677              0.3007682306D-03
       3          -190.796284382708677              0.1724984378D-03
       4          -190.796284384317175              0.2195221759D-04
       5          -190.796284384460478              0.7892513780D-05
       6          -190.796284384472074              0.3213003253D-05
       7          -190.796284384473324              0.1474516821D-05
       8          -190.796284384471790              0.3431663951D-06
       9          -190.796284384470255              0.8113142291D-07
      10          -190.796284384469914              0.3413069205D-07
      11          -190.796284384469686              0.1470004518D-07
      12          -190.796284384471164              0.3289195361D-08
      13          -190.796284384471846              0.3897555612D-09
   final occupation vector 
     8  4  2  1
     8  4  2  1

  SCF has converged.

 Density matrix saved to file den.dat
 total electron number:   30.0000000000000     
     E(SCF)=      -190.796284384471619              0.8264272600D-10

  Eigenvector printing suppressed.


 
  ORBITAL EIGENVALUES (ALPHA)  (1H = 27.2113834 eV)

       MO #        E(hartree)               E(eV)           FULLSYM    COMPSYM
       ----   --------------------   --------------------   -------   ---------
    1     1         -20.5650922039        -559.6046086168      A1        A1 (1)
    2     2         -11.3420775644        -308.6336211561      A1        A1 (1)
    3     3         -11.2492410374        -306.1074108290      A1        A1 (1)
    4    61         -11.2487357751        -306.0936619428      B1        B1 (2)
    5     4          -1.4182702813         -38.5930963885      A1        A1 (1)
    6     5          -1.1583390628         -31.5200083455      A1        A1 (1)
    7    62          -0.8679674372         -23.6185947132      B1        B1 (2)
    8     6          -0.7594209182         -20.6648937678      A1        A1 (1)
    9   109          -0.6810106552         -18.5312420370      B2        B2 (3)
   10     7          -0.6778989735         -18.4465688737      A1        A1 (1)
   11    63          -0.6193660199         -16.8538062319      B1        B1 (2)
   12   147          -0.5511288305         -14.9969779083      A2        A2 (4)
   13   110          -0.5258339607         -14.3086695101      B2        B2 (3)
   14     8          -0.4687385463         -12.7550242981      A1        A1 (1)
   15    64          -0.3850372249         -10.4773955491      B1        B1 (2)
  +++++++++++++++++++++++++++++++++++++++++++++++++++++++++++++++++++++++++++++
   16   111           0.1265570734           3.4437930474      B2        B2 (3)
   17     9           0.1368200562           3.7230630065      A1        A1 (1)
   18    65           0.1688540524           4.5947523583      B1        B1 (2)
   19   112           0.2017276238           5.4892877127      B2        B2 (3)
   20   148           0.2295948250           6.2475928096      A2        A2 (4)
   21    10           0.2587623874           7.0412825329      A1        A1 (1)
   22    66           0.2741962256           7.4612586225      B1        B1 (2)
   23    11           0.3097335512           8.4282784134      A1        A1 (1)
   24    12           0.3523167641           9.5870265464      A1        A1 (1)
   25    67           0.3653961834           9.9429356393      B1        B1 (2)
   26   113           0.4561025302          12.4111808202      B2        B2 (3)
   27    68           0.4640553314          12.6275875404      B1        B1 (2)
   28   114           0.4935985677          13.4314998722      B2        B2 (3)
   29   149           0.5137284365          13.9792614494      A2        A2 (4)
   30    69           0.5639114153          15.3448097261      B1        B1 (2)
   31    13           0.5661995199          15.4070722181      A1        A1 (1)
   32   115           0.5878144458          15.9952442541      B2        B2 (3)
   33    14           0.6005965828          16.3430638828      A1        A1 (1)
   34    70           0.6022584769          16.3882863196      B1        B1 (2)
   35    15           0.6231238058          16.9560607864      A1        A1 (1)
   36    16           0.6568801206          17.8746168101      A1        A1 (1)
   37    71           0.6610734390          17.9887228051      B1        B1 (2)
   38   150           0.6614054797          17.9977580909      A2        A2 (4)
   39    17           0.7597702392          20.6743992755      A1        A1 (1)
   40   116           0.8053003696          21.9133371088      B2        B2 (3)
   41    72           0.8258599479          22.4727916771      B1        B1 (2)
   42    18           0.8938659575          24.3233292764      A1        A1 (1)
   43   151           0.9321104243          25.3640141260      A2        A2 (4)
   44   117           0.9395896240          25.5675334975      B2        B2 (3)
   45    73           1.0481817432          28.5224752882      B1        B1 (2)
   46   152           1.0592157457          28.8227257603      A2        A2 (4)
   47    19           1.0609724941          28.8705293147      A1        A1 (1)
   48    20           1.0951503125          29.8005550348      A1        A1 (1)
   49   118           1.1463407073          31.1935164922      B2        B2 (3)
   50   153           1.1726870074          31.9104357653      A2        A2 (4)
   51    74           1.1778410927          32.0506855570      B1        B1 (2)
   52    75           1.2023077715          32.7164577341      B1        B1 (2)
   53    21           1.2296242581          33.4597771245      A1        A1 (1)
   54   119           1.2334155700          33.5629439660      B2        B2 (3)
   55    22           1.2711035913          34.5884871631      A1        A1 (1)
   56   120           1.3424354454          36.5295255944      B2        B2 (3)
   57    76           1.3530150521          36.8174113293      B1        B1 (2)
   58    23           1.3864960664          37.7284760451      A1        A1 (1)
   59    77           1.4216255687          38.6843984014      B1        B1 (2)
   60   154           1.4847085962          40.4009748497      A2        A2 (4)
   61   121           1.4886499694          40.5082250648      B2        B2 (3)
   62    24           1.4971085291          40.7383941762      A1        A1 (1)
   63   155           1.5364480258          41.8088763043      A2        A2 (4)
   64   122           1.5551261818          42.3171347686      B2        B2 (3)
   65    78           1.5851351946          43.1337215205      B1        B1 (2)
   66    25           1.6057630240          43.6950332962      A1        A1 (1)
   67    79           1.6608591537          45.1942752056      B1        B1 (2)
   68   156           1.7351621435          47.2161623484      A2        A2 (4)
   69    26           1.7422517694          47.4090808762      A1        A1 (1)
   70    80           1.7787815865          48.4031077362      B1        B1 (2)
   71    27           1.9704175024          53.6177861161      A1        A1 (1)
   72   157           2.0682944939          56.2811544566      A2        A2 (4)
   73    28           2.1282429886          57.9124359313      A1        A1 (1)
   74   123           2.3678886740          64.4335265566      B2        B2 (3)
   75    29           2.3692427806          64.4703736714      A1        A1 (1)
   76    81           2.3946558956          65.1618996869      B1        B1 (2)
   77   124           2.4827878710          67.5600926589      B2        B2 (3)
   78    30           2.5164891922          68.4771522307      A1        A1 (1)
   79   125           2.5495885004          69.3778301971      B2        B2 (3)
   80    82           2.5550039723          69.5251926779      B1        B1 (2)
   81    31           2.5602448583          69.6678044371      A1        A1 (1)
   82   126           2.6254708123          71.4426928785      B2        B2 (3)
   83    32           2.7095907066          73.7317115752      A1        A1 (1)
   84   158           2.7194851417          74.0009528420      A2        A2 (4)
   85    83           2.7830259841          75.7299870649      B1        B1 (2)
   86    33           2.8444793173          77.4022172761      A1        A1 (1)
   87    84           2.9148718245          79.3176947797      B1        B1 (2)
   88   159           2.9432758343          80.0906071779      A2        A2 (4)
   89    85           3.0015627800          81.6766756068      B1        B1 (2)
   90   127           3.0129849107          81.9874875828      B2        B2 (3)
   91    34           3.0358182075          82.6088131771      A1        A1 (1)
   92   128           3.0652016963          83.4083785551      B2        B2 (3)
   93    35           3.0706687462          83.5571445468      A1        A1 (1)
   94   160           3.1075923367          84.5618865252      A2        A2 (4)
   95   129           3.1665009459          86.1648712766      B2        B2 (3)
   96    86           3.1782319229          86.4840873883      B1        B1 (2)
   97    36           3.2423295360          88.2282721128      A1        A1 (1)
   98   130           3.3023854048          89.8624753852      B2        B2 (3)
   99    87           3.3097311995          90.0623646210      B1        B1 (2)
  100   161           3.3122440499          90.1307427550      A2        A2 (4)
  101    88           3.3669484327          91.6193246901      B1        B1 (2)
  102    37           3.3760346796          91.8665740380      A1        A1 (1)
  103   162           3.4422396489          93.6681028411      A2        A2 (4)
  104   131           3.4480182674          93.8253470449      B2        B2 (3)
  105    38           3.4730137678          94.5055091880      A1        A1 (1)
  106    89           3.4787356650          94.6612099281      B1        B1 (2)
  107   163           3.5403132717          96.3368217913      A2        A2 (4)
  108    39           3.5537634439          96.7028195842      A1        A1 (1)
  109   132           3.5772835321          97.3428337229      B2        B2 (3)
  110    90           3.5815977050          97.4602283360      B1        B1 (2)
  111   164           3.6117731096          98.2813428396      A2        A2 (4)
  112    91           3.7350132878         101.6348785781      B1        B1 (2)
  113   133           3.7624170528         102.3805729331      B2        B2 (3)
  114   134           3.8130239643         103.7576570068      B2        B2 (3)
  115    40           3.8740569250         105.4184483004      A1        A1 (1)
  116   165           3.8942843605         105.9688648027      A2        A2 (4)
  117    41           3.9487589219         107.4511929786      A1        A1 (1)
  118   135           3.9673066884         107.9559033644      B2        B2 (3)
  119   166           3.9843163211         108.4187590003      A2        A2 (4)
  120    42           4.0043404652         108.9636436619      A1        A1 (1)
  121    43           4.0630734806         110.5618502630      A1        A1 (1)
  122   167           4.0828790566         111.1007873853      A2        A2 (4)
  123    92           4.1069047509         111.7545597627      B1        B1 (2)
  124    93           4.1603323361         113.2083982685      B1        B1 (2)
  125   168           4.2165271006         114.7375355503      A2        A2 (4)
  126   136           4.2283607870         115.0595465273      B2        B2 (3)
  127    44           4.3026363955         117.0806885894      A1        A1 (1)
  128    94           4.3082363249         117.2330704152      B1        B1 (2)
  129    45           4.3881346811         119.4072152192      A1        A1 (1)
  130    95           4.4257870442         120.4317881077      B1        B1 (2)
  131   137           4.4421469313         120.8769632656      B2        B2 (3)
  132    96           4.4431468672         120.9041729067      B1        B1 (2)
  133    46           4.4783031016         121.8608226802      A1        A1 (1)
  134    47           4.5065542483         122.6295754628      A1        A1 (1)
  135    97           4.5271745649         123.1906828037      B1        B1 (2)
  136   138           4.6326577128         126.0610251847      B2        B2 (3)
  137    98           4.6949210896         127.7552978022      B1        B1 (2)
  138   169           4.7444222099         129.1022917641      A2        A2 (4)
  139   170           4.8172425754         131.0838346502      A2        A2 (4)
  140   139           4.8335409520         131.5273360240      B2        B2 (3)
  141    48           4.8804453088         132.8036684596      A1        A1 (1)
  142    99           4.9822301419         135.5733745771      B1        B1 (2)
  143    49           5.0208581587         136.6244963539      A1        A1 (1)
  144   100           5.2643084384         143.2491152528      B1        B1 (2)
  145   140           5.2696289545         143.3938938577      B2        B2 (3)
  146   171           5.3290649263         145.0112288722      A2        A2 (4)
  147    50           5.3584377503         145.8105040491      A1        A1 (1)
  148   141           5.4125085789         147.2818460967      B2        B2 (3)
  149   101           5.4547849789         148.4322454257      B1        B1 (2)
  150    51           5.4588452043         148.5427297753      A1        A1 (1)
  151   172           5.5488843579         150.9928197056      A2        A2 (4)
  152   102           5.5711243734         151.5980012928      B1        B1 (2)
  153    52           5.5733610509         151.6588643825      A1        A1 (1)
  154   142           5.6193517699         152.9103354703      B2        B2 (3)
  155   103           5.6380794161         153.4199406310      B1        B1 (2)
  156    53           5.6851474108         154.7007258809      A1        A1 (1)
  157   143           5.7815323562         157.3234935834      B2        B2 (3)
  158   104           5.7963334950         157.7262530461      B1        B1 (2)
  159   105           5.9395296062         161.6228173294      B1        B1 (2)
  160   173           6.0794831771         165.4311476048      A2        A2 (4)
  161    54           6.1568599166         167.5366757293      A1        A1 (1)
  162   144           6.2055698939         168.8621415994      B2        B2 (3)
  163   174           6.2151813882         169.1236836556      A2        A2 (4)
  164   175           6.4429867530         175.3225827757      A2        A2 (4)
  165    55           6.8694239617         186.9265291589      A1        A1 (1)
  166   176           6.8929857525         187.5676780833      A2        A2 (4)
  167    56           6.9627665624         189.4665104528      A1        A1 (1)
  168   145           7.1720052162         195.1601836848      B2        B2 (3)
  169   106           7.3660657978         200.4408405749      B1        B1 (2)
  170   146           7.4059066218         201.5249645115      B2        B2 (3)
  171   107           7.5572410532         205.6429837436      B1        B1 (2)
  172    57           7.6284039635         207.5794249816      A1        A1 (1)
  173    58           9.3675845596         254.9049349837      A1        A1 (1)
  174    59          13.2714533482         361.1346053329      A1        A1 (1)
  175   108          13.8777753887         377.6334668418      B1        B1 (2)
  176    60          14.4293830020         392.6434730917      A1        A1 (1)


  VSCF finished.

 @CHECKOUT-I, Total execution time (CPU/WALL):        95.97/       3.98 seconds.
--executable xvscf finished with status     0 in        4.02 seconds (walltime).
 --invoking executable--
/home/besselman/CFOUR_18/cfour18/bin/xvdint
 @GETMEM-I,  Allocated  152587 MB of main memory.
 One- and two-electron integral derivatives are calculated
 for RHF gradients and dipole moments.
 Spherical gaussians are used.

                     Kinetic energy integral gradient
                     --------------------------------

                         O #1 z     1.4741959337
                         C #2 z    -0.6969461680
                         C #3 x    -0.2312324140
                         C #3 z    -0.2978935691
                         H #4 x    -0.8634199134
                         H #4 y    -1.5351471115
                         H #4 z    -0.4793561965


 O #1       0.0000000000            0.0000000000            1.4741959337
 C #2       0.0000000000            0.0000000000           -0.6969461680
 C #3 1    -0.1156162070            0.0000000000           -0.1489467846
 C #3 2     0.1156162070            0.0000000000           -0.1489467846
 H #4 1    -0.2158549784           -0.3837867779           -0.1198390491
 H #4 2     0.2158549784           -0.3837867779           -0.1198390491
 H #4 3    -0.2158549784            0.3837867779           -0.1198390491
 H #4 4     0.2158549784            0.3837867779           -0.1198390491


                   Nuclear attraction integral gradient
                   ------------------------------------

                         O #1 z   -35.1094549863
                         C #2 z     6.5642030584
                         C #3 x    22.7165382515
                         C #3 z    19.6678500245
                         H #4 x    14.0896501904
                         H #4 y    19.7324372065
                         H #4 z     8.8774019034


 O #1       0.0000000000            0.0000000000          -35.1094549863
 C #2       0.0000000000            0.0000000000            6.5642030584
 C #3 1    11.3582691258            0.0000000000            9.8339250122
 C #3 2   -11.3582691258            0.0000000000            9.8339250122
 H #4 1     3.5224125476            4.9331093016            2.2193504759
 H #4 2    -3.5224125476            4.9331093016            2.2193504759
 H #4 3     3.5224125476           -4.9331093016            2.2193504759
 H #4 4    -3.5224125476           -4.9331093016            2.2193504759


                      Reorthonormalization gradient
                      -----------------------------

                         O #1 z     0.6728019936
                         C #2 z    -0.4365740113
                         C #3 x     0.0033564164
                         C #3 z    -0.0374683214
                         H #4 x    -0.3480630662
                         H #4 y    -0.6078892363
                         H #4 z    -0.1987596610


 O #1       0.0000000000            0.0000000000            0.6728019936
 C #2       0.0000000000            0.0000000000           -0.4365740113
 C #3 1     0.0016782082            0.0000000000           -0.0187341607
 C #3 2    -0.0016782082            0.0000000000           -0.0187341607
 H #4 1    -0.0870157665           -0.1519723091           -0.0496899152
 H #4 2     0.0870157665           -0.1519723091           -0.0496899152
 H #4 3    -0.0870157665            0.1519723091           -0.0496899152
 H #4 4     0.0870157665            0.1519723091           -0.0496899152


                Electronic contributions to dipole moment
                -----------------------------------------

                               au             Debye

                    z     -3.33985543     -8.48906723

  Conversion factor used: 1 a.u. =   2.54174691 Debye 


 Evaluation of 1e integral derivatives required    1.93 seconds.
 Evaluation of 2el integral derivatives

                      Two-electron integral gradient
                      ------------------------------

                         O #1 z    18.3856585937
                         C #2 z    -4.6418789794
                         C #3 x    -9.3323590372
                         C #3 z    -9.0877923688
                         H #4 x    -7.5438120288
                         H #4 y   -10.9011250011
                         H #4 z    -4.6559872455


 O #1       0.0000000000            0.0000000000           18.3856585937
 C #2       0.0000000000            0.0000000000           -4.6418789794
 C #3 1    -4.6661795186            0.0000000000           -4.5438961844
 C #3 2     4.6661795186            0.0000000000           -4.5438961844
 H #4 1    -1.8859530072           -2.7252812503           -1.1639968114
 H #4 2     1.8859530072           -2.7252812503           -1.1639968114
 H #4 3    -1.8859530072            2.7252812503           -1.1639968114
 H #4 4     1.8859530072            2.7252812503           -1.1639968114


 Evaluation of 2e integral derivatives required   41.69 seconds.

                            Molecular gradient
                            ------------------

                         O #1 z    -0.0001412505
                         C #2 z    -0.0003522947
                         C #3 x     0.0000065423
                         C #3 z     0.0003088924
                         H #4 x     0.0003721103
                         H #4 y     0.0005649560
                         H #4 z     0.0001846528


 O #1       0.0000000000            0.0000000000           -0.0001412505
 C #2       0.0000000000            0.0000000000           -0.0003522947
 C #3 1     0.0000032711            0.0000000000            0.0001544462
 C #3 2    -0.0000032711            0.0000000000            0.0001544462
 H #4 1     0.0000930276            0.0001412390            0.0000461632
 H #4 2    -0.0000930276            0.0001412390            0.0000461632
 H #4 3     0.0000930276           -0.0001412390            0.0000461632
 H #4 4    -0.0000930276           -0.0001412390            0.0000461632


  Molecular gradient norm 0.855E-03

                           Total dipole moment
                           -------------------

                               au             Debye

                    z      1.24373459      3.16125854

  Conversion factor used: 1 a.u. =   2.54174691 Debye 


 @CHECKOUT-I, Total execution time (CPU/WALL):        43.60/      35.87 seconds.
--executable xvdint finished with status     0 in       35.91 seconds (walltime).
 --invoking executable--
/home/besselman/CFOUR_18/cfour18/bin/xjoda
   JODA beginning optimization cycle #  8.
   Retrieving information from last optimization cycle.
                     7                     0
 OriVec is    1.00000000000000      -6.123233995736766E-017
  0.000000000000000E+000                     1
  calling readgh 3                      7                    -1
  gradient from JOBARC 
   0.000000000000000   0.000000000000000  -0.000141250495471
   0.000000000000000   0.000000000000000  -0.000352294688522
   0.000003271149298   0.000000000000000   0.000154446184186
  -0.000003271149298   0.000000000000000   0.000154446184186
   0.000093027567497   0.000141238998163   0.000046163203938
  -0.000093027567497   0.000141238998163   0.000046163203938
   0.000093027567497  -0.000141238998163   0.000046163203938
  -0.000093027567497  -0.000141238998163   0.000046163203938
 
                     0
  current gradient vector 
        0.000000000000000        0.000000000000000       -0.000141250495471
        0.000000000000000        0.000000000000000       -0.000352294688522
        0.000003271149298        0.000000000000000        0.000154446184186
       -0.000003271149298        0.000000000000000        0.000154446184186
        0.000093027567497        0.000141238998163        0.000046163203938
        0.000093027567497       -0.000141238998163        0.000046163203938
       -0.000093027567497       -0.000141238998163        0.000046163203938
       -0.000093027567497        0.000141238998163        0.000046163203938
   Internal coordinate energy gradients (atomic units): 
                     R                 dV/dR
 [R1   ]    2.215399456773581    0.000141250495487
 [R2   ]    2.756276302187982    0.000309761721852
 [A1   ]    2.577590926508082   -0.000094491491447
 [R2   ]    2.756276302187982    0.000309761721852
 [A1   ]    2.577590926508082   -0.000094491491447
 [D180 ]    3.141592653589793   -0.000000000000000
 [R3   ]    2.031178946626102    0.000174756270431
 [A2   ]    2.069848049951416    0.000011812710349
 [D1   ]    1.289746388961353   -0.000022562437336
 [R3   ]    2.031178946626102    0.000174756270431
 [A2   ]    2.069848049951416    0.000011812710349
 [Dn1  ]   -1.289746388961353    0.000022562437336
 [R3   ]    2.031178946626102    0.000174756270431
 [A2   ]    2.069848049951416    0.000011812710349
 [D1   ]    1.289746388961353   -0.000022562437336
 [R3   ]    2.031178946626102    0.000174756270431
 [A2   ]    2.069848049951416    0.000011812710349
 [Dn1  ]   -1.289746388961353    0.000022562437336
                     7                    -1                     0 ****
   Hessian from cycle  7 read.
   BFGS update using last two gradients and previous step.
   Optimization cycle  8.  Updating structure with Newton-Raphson step.
  @EFOL-I, Current internal coordinate Hessian written to FCMINT.
   There are   7 independent internal coordinates which will be optimized.
   Hessian matrix in totally symmetric symmetry coordinates: 
              R1        R2        A1        R3        A2   
  R1         1.109840  0.065911  0.134138  0.061136 -0.022523
  R2         0.065911  0.863138 -0.568725 -0.236413 -0.016050
  A1         0.134138 -0.568725  3.215478 -0.049226 -0.074728
  R3         0.061136 -0.236413 -0.049226  0.758896 -0.026869
  A2        -0.022523 -0.016050 -0.074728 -0.026869  0.327969
  D1         0.023621 -0.004426  0.177361  0.023327 -0.052590
  Dn1       -0.023621  0.004426 -0.177361 -0.023327  0.052590
 
              D1        Dn1  
  R1         0.023621 -0.023621
  R2        -0.004426  0.004426
  A1         0.177361 -0.177361
  R3         0.023327 -0.023327
  A2        -0.052590  0.052590
  D1         0.140758 -0.040758
  Dn1       -0.040758  0.140758
   The eigenvectors of the Hessian matrix: 
                   1         2         3         4         5
  R1        -0.000000  0.004374  0.014220  0.186833  0.142169
  R2         0.000000  0.072090 -0.221594 -0.658889 -0.638944
  A1         0.000000  0.083295 -0.094161 -0.133433 -0.154392
  R3         0.000000  0.069605 -0.212783 -0.633992  0.740036
  A2        -0.000000 -0.310677 -0.910607  0.269048 -0.001197
  D1         0.707107 -0.665763  0.183503 -0.139323 -0.004820
  Dn1        0.707107  0.665763 -0.183503  0.139323  0.004820
 
                   6         7
  R1         0.970508  0.052672
  R2         0.235250 -0.219026
  A1        -0.003382  0.970846
  R3         0.016230  0.003998
  A2        -0.035520 -0.025000
  D1         0.024850  0.055089
  Dn1       -0.024850 -0.055089
   The eigenvalues of the Hessian matrix: 
       0.10000      0.13267      0.33160      0.50648      0.98477      1.12841
       3.37291
   Gradients along Hessian eigenvectors: 
       0.00000      0.00008     -0.00019     -0.00045      0.00002      0.00024
      -0.00022
   There are  0 negative eigenvalues.
  optimized coordinate                      7  automatically set to 
 -2.713165121339458E-004
   Summary of Optimization Cycle: 
   The maximum unscaled step is:    0.00079.
   Scale factor set to:  1.00000.
   Forces are in hartree/bohr and hartree/radian.
   Parameter values are in Angstroms and degrees.
--------------------------------------------------------------------------
  Parameter     dV/dR           Step          Rold            Rnew
--------------------------------------------------------------------------
    R1      0.0001412505   -0.0000197621    1.1723388998    1.1723191377
    R2      0.0003097617   -0.0003029254    1.4585585989    1.4582556735
    A1     -0.0000944915   -0.0063149706  147.6850814001  147.6787664296
    R3      0.0001747563   -0.0001975289    1.0748536045    1.0746560757
    A2      0.0000118127   -0.0025164614  118.5935574956  118.5910410342
    D1     -0.0000225624    0.0155452911   73.8970247297   73.9125700208
    Dn1     0.0000225624   -0.0155452911  -73.8970247297  -73.9125700208
--------------------------------------------------------------------------
  Minimum force:  0.000011813 / RMS force:  0.000149537
 Updating structure...
 -0.999999999999999       0.534665563102913       0.308431839083825     
  0.277103862973368       0.878057814605051       0.534665563102913     
  0.277103862973368       0.878057814605051       0.534665563102913     
  0.277103862973368       0.878057814605051       0.534665563102913     
  0.277103862973368       0.878057814605051       0.534665563102913     
   Rotational constants (in cm-1): 
          0.2010860982             0.2554284052             0.6891040835
   Rotational constants (in MHz): 
       6028.4104101865          7657.5520173934         20658.8235937714


 ----------------------------------------------------------------
         Coordinates used in calculation (QCOMP) 
 ----------------------------------------------------------------
 Z-matrix   Atomic            Coordinates (in bohr)
  Symbol    Number           X              Y              Z
 ----------------------------------------------------------------
     O         8        -0.00000000    -0.00000000    -2.78811215
     C         6        -0.00000000    -0.00000000    -0.57275004
     C         6         1.47337995    -0.00000000     1.75599539
     C         6        -1.47337995     0.00000000     1.75599539
     H         1         2.41055986     1.71333600     2.31308178
     H         1         2.41055986    -1.71333600     2.31308178
     H         1        -2.41055986    -1.71333600     2.31308178
     H         1        -2.41055986     1.71333600     2.31308178
 ----------------------------------------------------------------
 
   Interatomic distance matrix (Angstroms) 
 
                 O             C             C             C             H    
                [ 1]        [ 2]        [ 3]        [ 4]        [ 5]
  O    [ 1]     0.00000
  C    [ 2]     1.17232     0.00000
  C    [ 3]     2.52788     1.45826     0.00000
  C    [ 4]     2.52788     1.45826     1.55936     0.00000
  H    [ 5]     3.12028     2.18662     1.07466     2.26565     0.00000
  H    [ 6]     3.12028     2.18662     1.07466     2.26565     1.81332
  H    [ 7]     3.12028     2.18662     2.26565     1.07466     3.13000
  H    [ 8]     3.12028     2.18662     2.26565     1.07466     2.55123
 
                 H             H             H    
                [ 6]        [ 7]        [ 8]
  H    [ 6]     0.00000
  H    [ 7]     2.55123     0.00000
  H    [ 8]     3.13000     1.81332     0.00000
   Rotational constants (order x, y, z, in cm-1): 
          0.2554284052             0.2010860982             0.6891040835
   Rotational constants (order x, y, z, in MHz): 
       7657.5520173934          6028.4104101865         20658.8235937714
  ECPDATA file not present.   Using default ECPDATA. 
  There are  176 basis functions.
 @CHECKOUT-I, Total execution time (CPU/WALL):         0.08/       0.09 seconds.
--executable xjoda finished with status     0 in        0.20 seconds (walltime).
 --invoking executable--
/home/besselman/CFOUR_18/cfour18/bin/xvmol
 SERIAL VERSION OF MOLECULE STARTED
********************************************************************************
                    INPUT FROM MOL FILE
********************************************************************************
INTGRL        1    0    1    0    0    0    0    0    0                         
         *** CFOUR Program System (Release V0.1) ***                            
cyclopropanone opt singlet CCSD[T]/cc-pCVTZ                                     
    4    2 X  Y       0.10E-08              0    0                              
   9999.00      3.00                                                            
          8.00000000    1    4    1    1    1    1                              
O #1  -0.000000000000000  -0.000000000000000  -2.788112147972937                
   10    4                                                                      
   15330.0000000000       5.080000000000000E-004 -1.150000000000000E-004        
  0.000000000000000E+000  0.000000000000000E+000                                
   2299.00000000000       3.929000000000000E-003 -8.950000000000000E-004        
  0.000000000000000E+000  0.000000000000000E+000                                
   522.400000000000       2.024300000000000E-002 -4.636000000000000E-003        
  0.000000000000000E+000  0.000000000000000E+000                                
   147.300000000000       7.918100000000000E-002 -1.872400000000000E-002        
  0.000000000000000E+000  0.000000000000000E+000                                
   47.5500000000000       0.230687000000000      -5.846300000000000E-002        
  0.000000000000000E+000  0.000000000000000E+000                                
   16.7600000000000       0.433118000000000      -0.136463000000000             
  0.000000000000000E+000  0.000000000000000E+000                                
   6.20700000000000       0.350260000000000      -0.175740000000000             
  0.000000000000000E+000  0.000000000000000E+000                                
   1.75200000000000       4.272800000000000E-002  0.160934000000000             
   1.00000000000000       0.000000000000000E+000                                
  0.688200000000000      -8.154000000000000E-003  0.603418000000000             
  0.000000000000000E+000  0.000000000000000E+000                                
  0.238400000000000       2.381000000000000E-003  0.378765000000000             
  0.000000000000000E+000   1.00000000000000                                     
    5    3                                                                      
   34.4600000000000       1.592800000000000E-002  0.000000000000000E+000        
  0.000000000000000E+000                                                        
   7.74900000000000       9.974000000000000E-002  0.000000000000000E+000        
  0.000000000000000E+000                                                        
   2.28000000000000       0.310492000000000       0.000000000000000E+000        
  0.000000000000000E+000                                                        
  0.715600000000000       0.491026000000000        1.00000000000000             
  0.000000000000000E+000                                                        
  0.214000000000000       0.336337000000000       0.000000000000000E+000        
   1.00000000000000                                                             
    2    2                                                                      
   2.31400000000000        1.00000000000000       0.000000000000000E+000        
  0.645000000000000       0.000000000000000E+000   1.00000000000000             
    1    1                                                                      
   1.42800000000000        1.00000000000000                                     
          6.00000000    1    4    1    1    1    1                              
C #2  -0.000000000000000  -0.000000000000000  -0.572750036159810                
   10    4                                                                      
   8236.00000000000       5.310000000000000E-004 -1.130000000000000E-004        
  0.000000000000000E+000  0.000000000000000E+000                                
   1235.00000000000       4.108000000000000E-003 -8.780000000000000E-004        
  0.000000000000000E+000  0.000000000000000E+000                                
   280.800000000000       2.108700000000000E-002 -4.540000000000000E-003        
  0.000000000000000E+000  0.000000000000000E+000                                
   79.2700000000000       8.185300000000000E-002 -1.813300000000000E-002        
  0.000000000000000E+000  0.000000000000000E+000                                
   25.5900000000000       0.234817000000000      -5.576000000000000E-002        
  0.000000000000000E+000  0.000000000000000E+000                                
   8.99700000000000       0.434401000000000      -0.126895000000000             
  0.000000000000000E+000  0.000000000000000E+000                                
   3.31900000000000       0.346129000000000      -0.170352000000000             
  0.000000000000000E+000  0.000000000000000E+000                                
  0.905900000000000       3.937800000000000E-002  0.140382000000000             
   1.00000000000000       0.000000000000000E+000                                
  0.364300000000000      -8.983000000000000E-003  0.598684000000000             
  0.000000000000000E+000  0.000000000000000E+000                                
  0.128500000000000       2.385000000000000E-003  0.395389000000000             
  0.000000000000000E+000   1.00000000000000                                     
    5    3                                                                      
   18.7100000000000       1.403100000000000E-002  0.000000000000000E+000        
  0.000000000000000E+000                                                        
   4.13300000000000       8.686600000000000E-002  0.000000000000000E+000
[truncated: 378,027 more chars]
