# Supplementary material for: Cyclopropanone: Preparation, Rotational Spectroscopy, and Semi-Experimental Equilibrium (r e SE) Structure
Source: J Am Chem Soc. 2026 Mar 30;148(13):14072–85. doi: 10.1021/jacs.5c23052 (PMC13067281; doi:10.1021/jacs.5c23052)
Supplement: Supplementary file 2 [file ja5c23052_si_002.zip › SI_revised/cyclopropanone_anharm_freq_CCSDT_pCVTZ.out]

   *************************************************************************
         <<<     CCCCCC     CCCCCC   |||     CCCCCC     CCCCCC   >>>
       <<<      CCC        CCC       |||    CCC        CCC         >>>
      <<<      CCC        CCC        |||   CCC        CCC            >>>
    <<<        CCC        CCC        |||   CCC        CCC              >>>
      <<<      CCC        CCC        |||   CCC        CCC            >>>
       <<<      CCC        CCC       |||    CCC        CCC         >>>
         <<<     CCCCCC     CCCCCC   |||     CCCCCC     CCCCCC   >>>
   *************************************************************************

     ****************************************************************
     * CFOUR Coupled-Cluster techniques for Computational Chemistry *
     ****************************************************************
 

   Department of Chemistry                Institut fuer Physikalische Chemie
   University of Texas at Austin          Universitaet Mainz
   Austin, TX  78712, USA                 D-55099 Mainz, Germany
 
                       Version 1.2
 
                     compute-0-5.local                                 
                     Mon Mar  6 11:54:55 CST 2023                      
                     integer*8 version is running
 
********************************************************************************
*                          Input from ZMAT file                                *
********************************************************************************
cyclopropanoe freq singlet CCSD[T]/cc-pCVTZ                                     
O                                                                               
C 1 R1                                                                          
C 2 R2 1 A1                                                                     
C 2 R2 1 A1 3 D180                                                              
H 3 R3 2 A2 1 D1                                                                
H 3 R3 2 A2 1 Dn1                                                               
H 4 R3 2 A2 1 D1                                                                
H 4 R3 2 A2 1 Dn1                                                               
                                                                                
R1   =        1.198724417788331                                                 
R2   =        1.471062207026606                                                 
A1   =      147.637108268674410                                                 
D180 =      180.000000000000000                                                 
R3   =        1.081936223602009                                                 
A2   =      118.633790303965739                                                 
D1   =       74.377470855720247                                                 
Dn1  =      -74.377470855720247                                                 
                                                                                
*CFOUR(CALC=CCSD(T)                                                             
BASIS=cc-pCVTZ                                                                  
VIB=FINDIF                                                                      
FREQ_ALGORITHM=PARALLEL                                                         
FD_PROJECT=OFF                                                                  
ANH_ALGORITHM=PARALLEL                                                          
ANHARM=VPT2                                                                     
ABCDTYPE=AOBASIS                                                                
FCGRADNEW=2                                                                     
CC_PROG=NCC                                                                     
SCF_CONV=10                                                                     
CC_CONV=9                                                                       
LINEQ_CONV=9                                                                    
LINEQ_MAXCYC=200                                                                
MULT=1                                                                          
FROZEN_CORE=OFF                                                                 
MEM_UNIT=GB                                                                     
MEM=24)                                                                         
                                                                                
********************************************************************************
    -------------------------------------------------------------------
                    CFOUR Control Parameters 
    -------------------------------------------------------------------
        External           Internal           Value            Units
          Name               Name
    -------------------------------------------------------------------
       ABCDTYPE             IABCDT         AOBASIS     [  2]    ***   
       ANHARMONIC           IANHAR         VPT2        [  1]    ***   
       ANH_ALGORIT          IANALG         PARALLEL    [  1]    ***   
       ANH_DERIVAT          IANDER         SECOND      [  1]    ***   
       ANH_MODE             ANHMOD         VIBRATION   [  0]    ***   
       ANH_POINTS           IANPOI              1               ***   
       ANH_STEPSIZ          ICUBST             50000          x 10-6  
       ANH_SYMMETR          IANHSM         ABELIAN     [  0]    ***   
       AO_LADDERS           IAOLAD         SINGLEPASS  [  1]    ***   
       AV_SCF               IAVSCF         OFF         [  0]    ***   
       BASIS                IBASIS         PCVTZ       [ 24]    ***   
       BFIELD               IBFIEL         OFF         [  0]    a.u.  
       BOTHVECTORS          BOTHVC         OFF         [  0]    ***   
       BOX_POTENT           IPIAB          OFF         [  0]    ***   
       BREIT                IBREIT         OFF         [  0]    ***   
       BRUCK_CONV           IBRTOL          10D-  4             ***   
       BRUECKNER            IBRKNR         OFF         [  0]    ***   
       BUFFERSIZE           IBUFFS              4096            ***   
       CACHE_RECS           ICHREC             10               ***   
       CALCLEVEL            ICLLVL         CCSD(T)     [ 22]    ***   
       CAS_GECCO            ICMRCC         OFF         [  0]    ***   
       CAS_GUESS            ICGUES         CANONICAL   [  0]    ***   
       CAS_INPUT            ICSINP         ORBITALS    [  0]    ***   
       CAS_ITMAX            ICITMX          10D- 50           cycles  
       CAS_JACDAV           ICJDAV         OFF         [  0]    ***   
       CAS_MICMAX           ICMIMN          10D- 10             ***   
       CAS_MICMIN           ICMIMX          10D-  2             ***   
       CAS_MICRO            ICSALG         ILU/JACOBI  [  0]    ***   
       CAS_MITMAX           ICMIMX          10D-100           cycles  
       CAS_MMAX             ICMMAX          10D- 50             ***   
       CAS_PRINT            ICPRT           10D-  0             ***   
       CCORBOPT             ICCORB         OFF         [  0]  x 0.01  
       CC_CONV              ICCCNV          10D-  9             ***   
       CC_EXPORDER          ICCEOR              5               ***   
       CC_EXTRAPOL          ICCEXT         DIIS        [  1]    ***   
       CC_GUESS             ICCGES         MP2         [  0]    ***   
       CC_MAXCYC            ICCCYC            100              cycles 
       CC_PROGRAM           ICCPRO         NCC         [  5]    ***   
       CHARGE               ICHRGE              0               ***   
       CHOLESKY             ICHOLE         OFF         [  0]    ***   
       CIS_CONV             ICISTL              5               ***   
       COMM_SIZE            IPSIZE            ***               ***   
       CONSTANT             ICONST         OLD         [  1]    ***   
       CONTINUUM            ICONTU         NONE        [  0]    ***   
       CONTRACTION          ICNTYP         GENERAL     [  1]    ***   
       COORDINATES          ICOORD         INTERNAL    [  0]    ***   
       CPHF_CONVER          ICPHFT          10D- 16             ***   
       CPHF_MAXCYC          ICPHFC             64              cycles 
       CUBIC                ICUBIC         OFF         [  0]    ***   
       CURVILINEAR          ICURVY         OFF         [  0]    ***   
       CV_ELEMENT           ICVELM              0               ***   
       CV_ORBITALS          ICVORB      NONE         
       CV_SEPARATE          ICVSEP         OFF         [  0]    ***   
       DBOC                 IDBOC          OFF         [  0]    ***   
       DCT                  IDCT           OFF         [  0]    ***   
       DERIV_LEV            IDRLVL         FIRST       [  1]    ***   
       DEVMEM_SIZE          IDVMEM         *********           MByte  
       DIAG_MRCC            IEOMST          10D-  0             ***   
       DIFF_TYPE            IDIFTY         RELAXED     [  0]    ***   
       DIRECT               IDIRCT         OFF         [  0]    ***   
       DROPMO               IDRPMO      NONE         
       ECP                  IECP           OFF         [  0]    ***   
       EIGENVECTOR          IVEC                1               ***   
       EL_ANHARM            IELANH         OFF         [  0]    ***   
       EOMFOLLOW            IEOMSR         ENERGY      [  0]    ***   
       EOMIP                IEOMIP         OFF         [  0]    ***   
       EOMLEVEL             HBARFM         SAME        [  0]    ***   
       EOM_MRCC             IMRCCE         NEW         [  1]    ***   
       EOM_NONIT            EOMNON         OFF         [  0]    ***   
       EOM_NSING            IEOMSI          10D-  0             ***   
       EOM_NSTATES          IMRCCD         DAVIDSON    [  0]    ***   
       EOM_NTRIP            IEOMTR          10D-  0             ***   
       EOM_ORDER            IEXORD         ENERGY      [  0]    ***   
       EOM_PROPSTA          IEOMST              0               ***   
       ESTATE_CONV          IEXTOL          10D-  5             ***   
       ESTATE_DIAG          IEXDIG         ITERATIVE   [  0]    ***   
       ESTATE_LOCK          IESLOC         ON          [  1]    ***   
       ESTATE_MAXC          IEXMXC             40               ***   
       ESTATE_PROP          IEXPRP         OFF         [  0]    ***   
       EVAL_HESS            IRECAL              0            # of cyc.
       EXCITATION           IEXCIT              0               ***   
       EXCITE               IEXCIT         NONE        [  0]    ***   
       EXTERN_POT           IEXPOT         OFF         [  0]    ***   
       FCGRADNEW            IFCGNW         OFF         [  0]    ***   
       FC_FIELD             IFINFC              0             x 10-6  
       FD_CALTYPE           IFDCAL         GRADONLY    [  0]    ***   
       FD_PROJECT           IFDPRJ         OFF         [  1]    ***   
       FD_STEPSIZE          IDISFD              5            10-4 bohr
       FD_USEGROUP          IFDGRP         FULL        [  0]    ***   
       FILE_RECSIZ          IFLREC              4096           words  
       FINITE_PERT          IFIPER              0             x 10-6  
       FIXGEOM              IFIXGM         OFF         [  0]    ***   
       FOCK                 IFOCK          AO          [  1]    ***   
       FREQ_ALGORI          IVIALG         PARALLEL    [  1]    ***   
       FROZEN_CORE          IFROCO         OFF         [  0]    ***   
       FROZEN_VIRT          IFROVI         OFF         [  0]    ***   
       GAMMA_ABCD           IGABCD         DIRECT      [  1]    ***   
       GAMMA_ABCI           IGABCI         STORE       [  0]    ***   
       GENBAS_1             IGNBS1              0               ***   
       GENBAS_2             IGNBS2              0               ***   
       GENBAS_3             IGNBS3              0               ***   
       GENBAS_4             IGNBS4              0               ***   
       GEO_CONV             ICONTL              5              H/bohr 
       GEO_MAXCYC           IOPTCY             50               ***   
       GEO_MAXSTEP          IMXSTP            300            millibohr
       GEO_METHOD           INR            SINGLE_POINT[  5]    ***   
       GIAO                 IGIAO          OFF         [  1]    ***   
       GIMIC                IGIMIC         OFF         [  0]    ***   
       GRID                 IGRID          OFF         [  0]    ***   
       GRID_ALGO            IGALGO         SERIAL      [  0]    ***   
       GUESS                IGUESS         MOREAD      [  0]    ***   
       HBAR                 IHBAR          OFF         [  0]    ***   
       HESS_TYPE            IHESTP         SCF         [  0]    ***   
       HF2_FILE             IHF2Fl         USE         [  1]    ***   
       HFSTABILITY          ISTABL         OFF         [  0]    ***   
       INCORE               INCORE         OFF         [  0]    ***   
       INPUT_MRCC           IMRCC          ON          [  1]    ***   
       INTEGRALS            INTTYP         VMOL        [  1]    ***   
       JODA_PRINT           IJPRNT              0               ***   
       KEYWORD_OUT          IDMPKW         NO          [  0]    ***   
       LINDEP_TOL           ILINDP              8               ***   
       LINEQ_CONV           IZTACN          10D-  9           cycles  
       LINEQ_EXPOR          ILMAXD              5               ***   
       LINEQ_MAXCY          ILMAXC            200               ***   
       LINEQ_TYPE           ILTYPE         DIIS        [  1]    ***   
       LOCK_ORBOCC          ILOCOC         OFF         [  0]    ***   
       MEMORY_SIZE          IMEMSZ         *********           words  
       MEM_UNIT             IMEMU          GB          [  3]    ***   
       MRCC                 IMRCCC         OFF         [  0]    ***   
       MULTIPLICTY          IMULTP              1               ***   
       NACOUPLING           IVCOUP         OFF         [  0]    ***   
       NEGEVAL              IDIE           ABORT       [  0]    ***   
       NEWNORM              INEWNO         OFF         [  0]    ***   
       NON-HF               INONHF         OFF         [  0]    ***   
       NTOP_TAMP            ITOPT2             15               ***   
       NUC_MODEL            INUCMO         POINT       [  0]    ***   
       OCCUPATION           IOCCU   ESTIMATED BY SCF 
       OPEN-SHELL           IOPEN          SPIN-ORBITAL[  0]    ***   
       OPTVIB               IOPTVB         OFF         [  0]    ***   
       ORBITALS             IORBTP         STANDARD    [  0]    ***   
       PARALLEL             IPARAL         ON          [  1]    ***   
       PARA_INT             IPINTS         ON          [  1]    ***   
       PARA_PRINT           IPPRIN              0               ***   
       PERT_ORB             IPTORB         CANONICAL   [  1]    ***   
       POINTS               IGRDFD              0               ***   
       PRINT                IPRNT               0               ***   
       PROPS                IPROPS         OFF         [  0]    ***   
       PROP_INTEGR          IINTYP         INTERNAL    [  0]    ***   
       PSI                  IPSI           OFF         [  0]    ***   
       QC_ALG               IQCALG         FLM         [  0]    ***   
       QC_LINALG            IQCLIN         TRIDIAG     [  2]    ***   
       QC_MAXCYC            IQCMAX            100             cycles  
       QC_MAXSCFCY          IQCMSC             20             cycles  
       QC_RTRUST            IQCRTR          10D-  0           x 10-3  
       QC_SKIPSCF           IQCSKI         OFF         [  0]    ***   
       QC_START             IQCSTA          10D-  3             ***   
       QRHFGUESS            IQGUES         OFF         [  0]    ***   
       QUARTIC              IQUART         OFF         [  0]    ***   
       RAMAN_INT            IRAMIN         OFF         [  0]    ***   
       RAMAN_ORB            IRAMRE         UNRELAXED   [  0]    ***   
       RDO                  IRDOFM         ON          [  1]    ***   
       REDUCE_REPR          REDREP         Ir          [  0]    ***   
       REFERENCE            IREFNC         RHF         [  0]    ***   
       RELATIVIST           IRELAT         OFF         [  0]    ***   
       RELAX_DENS           IRDENS         ON          [  1]    ***   
       RESET_FLAGS          IRESET         OFF         [  0]    ***   
       RESTART_CC           ICCRES         OFF         [  0]    ***   
       ROT_EVEC             ROTVEC              0               ***   
       SAVE_INTS            ISVINT         OFF         [  0]    ***   
       SCALE_ON             ISTCRT              0               ***   
       SCF_CONV             ISCFCV          10D- 10             ***   
       SCF_DAMPING          IDAMP               0             x 10-3  
       SCF_EXPORDE          IRPPOR             10               ***   
       SCF_EXPSTAR          IRPPLS              2               ***   
       SCF_EXTRAPO          IRPP           ON          [  1]    ***   
       SCF_MAXCYC           ISCFCY            150              cycles 
       SCF_NOSTOP           ISCFST         OFF         [  0]    ***   
       SCF_ORBITAL          ISCFOR         REAL        [  0]    ***   
       SCF_PRINT            ISCFPR              0               ***   
       SCF_PROG             ISCFPR         SCF         [  0]    ***   
       SD_FIELD             IFINSD              0             x 10-6  
       SOPERT               IPERSO         OFF         [  0]    ***   
       SPHERICAL            IDFGHI         ON          [  1]    ***   
       SPINORBIT            ISOCAL         OFF         [  0]    ***   
       SPINROTATIO          ISRCON         OFF         [  0]    ***   
       SPIN_FLIP            ISPFLP         OFF         [  0]    ***   
       SPIN_ORBIT           ISPORB         OFF         [  0]    ***   
       SPIN_SCAL            ISCSMP         OFF         [  0]    ***   
       STEEPSCALE           ISTPSC              1000          x 10-3  
       SUBGROUP             ISUBGP         DEFAULT     [  0]    ***   
       SUBGRPAXIS           ISBXYZ         X           [  0]    ***   
       SYMMETRY             ISYM           ON          [  0]    ***   
       SYM_CHECK            ISYMCK         OVERRIDE    [  1]    ***   
       T3_EXTRAPOL          IT3EXT         OFF         [  0]    ***   
       T4_EXTRAPOL          IT4EXP         OFF         [  0]    ***   
       TAMP_SUM             IEVERY              5               ***   
       TESTSUITE            ITESTS         OFF         [  0]    ***   
       THERMOCH             ITHERM         OFF         [  0]    ***   
       TOL_CHOLESK          ITOLCH          10D-  4             ***   
       TRANGRAD             IRESRM         OFF         [  0]    ***   
       TRANS_INV            ITRAIN         USE         [  0]    ***   
       TREAT_PERT           ITREAT         SIMULTANEOUS[  0]    ***   
       TRIP_ALGORI          ITRALG         NORMAL      [  0]    ***   
       UIJ_THRESHO          IUIJTH              1               ***   
       UNITS                IUNITS         ANGSTROM    [  0]    ***   
       UNOS                 IUNOS          OFF         [  0]    ***   
       UPDATE_HESS          IHUPDT         ON          [  1]    ***   
       VIBPHASE             ISETPH         STANDARD    [  0]    ***   
       VIBRATION            IVIB           FINDIF      [  3]    ***   
       VIB_ALGORIT          IGEALG         STANDARD    [  0]    ***   
       VNATORB              IVNORB         OFF         [  0]    ***   
       VTRAN                IVTRAN         PARTIAL     [  2]    ***   
       X2CKEY               IX2CKE         MOLVDINT    [  0]    ***   
       XFIELD               IXEFLD              0             x 10-6  
       XFORM_TOL            IXFTOL          10D- 11             ***   
       YFIELD               IYEFLD              0             x 10-6  
       ZFIELD               IZEFLD              0             x 10-6  
       ZSCALE_EXP           IZEXPS         OFF         [  0]    ***   
    -------------------------------------------------------------------
   8 entries found in Z-matrix 
   Job Title : cyclopropanoe freq singlet CCSD[T]/cc-pCVTZ                                     
   There are  8 unique internal coordinates.
   Of these,  0 will be optimized.
   User supplied Z-matrix: 
--------------------------------------------------------------------------------
       SYMBOL    BOND      LENGTH    ANGLE     ANGLE     DIHED     ANGLE
                  TO      (ANGST)    WRT      (DEG)      WRT      (DEG)
--------------------------------------------------------------------------------
        O    
        C          1         R1   
        C          2         R2         1        A1   
        C          2         R2         1        A1         3        D180 
        H          3         R3         2        A2         1        D1   
        H          3         R3         2        A2         1        Dn1  
        H          4         R3         2        A2         1        D1   
        H          4         R3         2        A2         1        Dn1  
                  *Initial values for internal coordinates* 
                      Name             Value
                        R1              1.1987244178
                        R2              1.4710622070
                        A1            147.6371082687
                        D180          180.0000000000
                        R3              1.0819362236
                        A2            118.6337903040
                        D1             74.3774708557
                        Dn1           -74.3774708557
--------------------------------------------------------------------------------
Line Symbol    AtNr   At. Mass
  1  O          8    15.99491
  2  C          6    12.00000
  3  C          6    12.00000
  4  C          6    12.00000
  5  H          1     1.00783
  6  H          1     1.00783
  7  H          1     1.00783
  8  H          1     1.00783
                     1                     4                    18
  -1.00000000000000       0.535279843973062       0.306973082205523     
  0.269298522797632       0.877700513250758       0.535279843973062     
  0.269298522797632       0.877700513250758       0.535279843973062     
  0.269298522797632       0.877700513250758       0.535279843973062     
  0.269298522797632       0.877700513250758       0.535279843973062     
  R VECTOR before symmetry
  0.000000000000000E+000  0.000000000000000E+000  0.000000000000000E+000
   2.26526132326650       0.000000000000000E+000  0.000000000000000E+000
   2.77990526617007        2.57675363741171       0.000000000000000E+000
   2.77990526617007        2.57675363741171        3.14159265358979     
   2.04456357541173        2.07055024492473        1.29813175573844     
   2.04456357541173        2.07055024492473       -1.29813175573844     
   2.04456357541173        2.07055024492473        1.29813175573844     
   2.04456357541173        2.07055024492473       -1.29813175573844     
   Rotational constants (in cm-1): 
          0.1958810158             0.2481389268             0.6778942363
   Rotational constants (in MHz): 
       5872.3659441785          7439.0189207379         20322.7607826386
********************************************************************************
   The full molecular point group is C2v .
   The largest Abelian subgroup of the full molecular point group is C2v .
   The computational point group is C2v .
********************************************************************************
  R VECTOR 
  0.000000000000000E+000  0.000000000000000E+000  0.000000000000000E+000
   2.26526132326650       0.000000000000000E+000  0.000000000000000E+000
   2.77990526617007        2.57675363741171       0.000000000000000E+000
   2.77990526617007        2.57675363741171        3.14159265358979     
   2.04456357541173        2.07055024492473        1.29813175573844     
   2.04456357541173        2.07055024492473       -1.29813175573844     
   2.04456357541173        2.07055024492473        1.29813175573844     
   2.04456357541173        2.07055024492473       -1.29813175573844     
--------------------------------------------------------------------------------
   Analysis of internal coordinates specified by Z-matrix 
--------------------------------------------------------------------------------
   *The nuclear repulsion energy is  108.740120318147618 a.u.
   *There are   6 degrees of freedom within the tot. symm. molecular subspace.
   *Z-matrix requests optimization of   0 coordinates.
   *The optimization is constrained.
   *The following   6 parameters can have non-zero 
    derivatives within the totally symmetric subspace:
             D1   [15]  A2   [14]  R3   [ 7]  R2   [ 2]  R1   [ 1]  A1   [ 3]
   *The following   0 parameters are to be optimized:

   *The following coordinates must be varied in an  unconstrained optimization.
             D1   [15]  A2   [14]  R3   [ 7]  R2   [ 2]  R1   [ 1]  A1   [ 3]
--------------------------------------------------------------------------------


 ----------------------------------------------------------------
         Coordinates used in calculation (QCOMP) 
 ----------------------------------------------------------------
 Z-matrix   Atomic            Coordinates (in bohr)
  Symbol    Number           X              Y              Z
 ----------------------------------------------------------------
     O         8         0.00000000    -0.00000000    -2.83430801
     C         6         0.00000000    -0.00000000    -0.56904669
     C         6         1.48802726    -0.00000000     1.77906919
     C         6        -1.48802726     0.00000000     1.77906919
     H         1         2.42067838     1.72821930     2.34798055
     H         1         2.42067838    -1.72821930     2.34798055
     H         1        -2.42067838    -1.72821930     2.34798055
     H         1        -2.42067838     1.72821930     2.34798055
 ----------------------------------------------------------------
 
   Interatomic distance matrix (Angstroms) 
 
                 O             C             C             C             H    
                [ 1]        [ 2]        [ 3]        [ 4]        [ 5]
  O    [ 1]     0.00000
  C    [ 2]     1.19872     0.00000
  C    [ 3]     2.56514     1.47106     0.00000
  C    [ 4]     2.56514     1.47106     1.57486     0.00000
  H    [ 5]     3.16192     2.20455     1.08194     2.28151     0.00000
  H    [ 6]     3.16192     2.20455     1.08194     2.28151     1.82907
  H    [ 7]     3.16192     2.20455     2.28151     1.08194     3.14786
  H    [ 8]     3.16192     2.20455     2.28151     1.08194     2.56194
 
                 H             H             H    
                [ 6]        [ 7]        [ 8]
  H    [ 6]     0.00000
  H    [ 7]     2.56194     0.00000
  H    [ 8]     3.14786     1.82907     0.00000
   Rotational constants (order x, y, z, in cm-1): 
          0.2481389268             0.1958810158             0.6778942363
   Rotational constants (order x, y, z, in MHz): 
       7439.0189207379          5872.3659441785         20322.7607826386
  ECPDATA file not present.   Using default ECPDATA. 
  There are  228 basis functions.
 @GEOPT-W, Archive file not created for single-point calculation.
 @CHECKOUT-I, Total execution time (CPU/WALL):         0.32/       0.81 seconds.
 @GETMEM-I,  Allocated   22888 MB of main memory.
  @CHRTABLE-I, There are   4 unique irreducible representations.
  @CHRTABLE-I, There are   4 unique irreducible representations.
  @VIBINF-I, Symmetries species for nuclear motions:
  Irrep     Label    Total    Vibrations     Translations     Rotations
    1          A1     7.00       6.00            1.00            0.00
    2          A2     4.00       3.00            0.00            1.00
    3          B1     7.00       5.00            1.00            1.00
    4          B2     6.00       4.00            1.00            1.00
   Total number of calculations required      :    27
   Number of single-point energy calculations :     0
   Number of energy gradient     calculations :    27
  atom charge vector                      8                     6
                     6                     6                     1
                     1                     1                     1
  List of displaced geometries used in the calculation 
 
  Displaced point   1:
O         0.0000000000       -0.0000000000       -2.8342023319
C         0.0000000000       -0.0000000000       -0.5690889109
C         1.4880272571       -0.0000000000        1.7790269659
C        -1.4880272571        0.0000000000        1.7790269659
H         2.4206783820        1.7282193035        2.3479383230
H         2.4206783820       -1.7282193035        2.3479383230
H        -2.4206783820       -1.7282193035        2.3479383230
H        -2.4206783820        1.7282193035        2.3479383230
 
  Displaced point   2:
O         0.0000000000       -0.0000000000       -2.8344136872
C         0.0000000000       -0.0000000000       -0.5690044617
C         1.4880272571       -0.0000000000        1.7791114151
C        -1.4880272571        0.0000000000        1.7791114151
H         2.4206783820        1.7282193035        2.3480227722
H         2.4206783820       -1.7282193035        2.3480227722
H        -2.4206783820       -1.7282193035        2.3480227722
H        -2.4206783820        1.7282193035        2.3480227722
 
  Displaced point   3:
O         0.0000000000       -0.0000000000       -2.8343080095
C         0.0000000000       -0.0000000000       -0.5689259046
C         1.4880272571       -0.0000000000        1.7790174847
C        -1.4880272571        0.0000000000        1.7790174847
H         2.4206783820        1.7282193035        2.3479288418
H         2.4206783820       -1.7282193035        2.3479288418
H        -2.4206783820       -1.7282193035        2.3479288418
H        -2.4206783820        1.7282193035        2.3479288418
 
  Displaced point   4:
O         0.0000000000       -0.0000000000       -2.8343080095
C         0.0000000000       -0.0000000000       -0.5691674680
C         1.4880272571       -0.0000000000        1.7791208963
C        -1.4880272571        0.0000000000        1.7791208963
H         2.4206783820        1.7282193035        2.3480322534
H         2.4206783820       -1.7282193035        2.3480322534
H        -2.4206783820       -1.7282193035        2.3480322534
H        -2.4206783820        1.7282193035        2.3480322534
 
  Displaced point   5:
O         0.0000000000       -0.0000000000       -2.8343080095
C         0.0000000000       -0.0000000000       -0.5690466863
C         1.4881293192       -0.0000000000        1.7790691905
C        -1.4881293192        0.0000000000        1.7790691905
H         2.4206783820        1.7282193035        2.3479805476
H         2.4206783820       -1.7282193035        2.3479805476
H        -2.4206783820       -1.7282193035        2.3479805476
H        -2.4206783820        1.7282193035        2.3479805476
 
  Displaced point   6:
O         0.0000000000       -0.0000000000       -2.8343080095
C         0.0000000000       -0.0000000000       -0.5690466863
C         1.4879251951       -0.0000000000        1.7790691905
C        -1.4879251951        0.0000000000        1.7790691905
H         2.4206783820        1.7282193035        2.3479805476
H         2.4206783820       -1.7282193035        2.3479805476
H        -2.4206783820       -1.7282193035        2.3479805476
H        -2.4206783820        1.7282193035        2.3479805476
 
  Displaced point   7:
O         0.0000000000       -0.0000000000       -2.8343080095
C         0.0000000000       -0.0000000000       -0.5690466863
C         1.4880272571       -0.0000000000        1.7791078954
C        -1.4880272571        0.0000000000        1.7791078954
H         2.4206783820        1.7282193035        2.3477501216
H         2.4206783820       -1.7282193035        2.3477501216
H        -2.4206783820       -1.7282193035        2.3477501216
H        -2.4206783820        1.7282193035        2.3477501216
 
  Displaced point   8:
O         0.0000000000       -0.0000000000       -2.8343080095
C         0.0000000000       -0.0000000000       -0.5690466863
C         1.4880272571       -0.0000000000        1.7790304857
C        -1.4880272571        0.0000000000        1.7790304857
H         2.4206783820        1.7282193035        2.3482109736
H         2.4206783820       -1.7282193035        2.3482109736
H        -2.4206783820       -1.7282193035        2.3482109736
H        -2.4206783820        1.7282193035        2.3482109736
 
  Displaced point   9:
O         0.0000000000       -0.0000000000       -2.8343080095
C         0.0000000000       -0.0000000000       -0.5690466863
C         1.4880272571       -0.0000000000        1.7790691905
C        -1.4880272571        0.0000000000        1.7790691905
H         2.4209274096        1.7282193035        2.3479805476
H         2.4209274096       -1.7282193035        2.3479805476
H        -2.4209274096       -1.7282193035        2.3479805476
H        -2.4209274096        1.7282193035        2.3479805476
 
  Displaced point  10:
O         0.0000000000       -0.0000000000       -2.8343080095
C         0.0000000000       -0.0000000000       -0.5690466863
C         1.4880272571       -0.0000000000        1.7790691905
C        -1.4880272571        0.0000000000        1.7790691905
H         2.4204293544        1.7282193035        2.3479805476
H         2.4204293544       -1.7282193035        2.3479805476
H        -2.4204293544       -1.7282193035        2.3479805476
H        -2.4204293544        1.7282193035        2.3479805476
 
  Displaced point  11:
O         0.0000000000       -0.0000000000       -2.8343080095
C         0.0000000000       -0.0000000000       -0.5690466863
C         1.4880272571       -0.0000000000        1.7790691905
C        -1.4880272571        0.0000000000        1.7790691905
H         2.4206783820        1.7284683311        2.3479805476
H         2.4206783820       -1.7284683311        2.3479805476
H        -2.4206783820       -1.7284683311        2.3479805476
H        -2.4206783820        1.7284683311        2.3479805476
 
  Displaced point  12:
O         0.0000000000       -0.0000000000       -2.8343080095
C         0.0000000000       -0.0000000000       -0.5690466863
C         1.4880272571       -0.0000000000        1.7790691905
C        -1.4880272571        0.0000000000        1.7790691905
H         2.4206783820        1.7279702759        2.3479805476
H         2.4206783820       -1.7279702759        2.3479805476
H        -2.4206783820       -1.7279702759        2.3479805476
H        -2.4206783820        1.7279702759        2.3479805476
 
  Displaced point  13:
O         0.0000000000       -0.0000000000       -2.8343080095
C         0.0000000000       -0.0000000000       -0.5690466863
C         1.4880272571        0.0001020621        1.7790691905
C        -1.4880272571       -0.0001020621        1.7790691905
H         2.4206783820        1.7282193035        2.3479805476
H         2.4206783820       -1.7282193035        2.3479805476
H        -2.4206783820       -1.7282193035        2.3479805476
H        -2.4206783820        1.7282193035        2.3479805476
 
  Displaced point  14:
O         0.0000000000       -0.0000000000       -2.8343080095
C         0.0000000000       -0.0000000000       -0.5690466863
C         1.4880272571       -0.0000000000        1.7790691905
C        -1.4880272571        0.0000000000        1.7790691905
H         2.4209274096        1.7282193035        2.3479805476
H         2.4204293544       -1.7282193035        2.3479805476
H        -2.4209274096       -1.7282193035        2.3479805476
H        -2.4204293544        1.7282193035        2.3479805476
 
  Displaced point  15:
O         0.0000000000       -0.0000000000       -2.8343080095
C         0.0000000000       -0.0000000000       -0.5690466863
C         1.4880272571       -0.0000000000        1.7790691905
C        -1.4880272571        0.0000000000        1.7790691905
H         2.4206783820        1.7284683311        2.3479805476
H         2.4206783820       -1.7279702759        2.3479805476
H        -2.4206783820       -1.7284683311        2.3479805476
H        -2.4206783820        1.7279702759        2.3479805476
 
  Displaced point  16:
O         0.0000000000       -0.0000000000       -2.8343080095
C         0.0000000000       -0.0000000000       -0.5690466863
C         1.4880272571       -0.0000000000        1.7790691905
C        -1.4880272571        0.0000000000        1.7790691905
H         2.4206783820        1.7282193035        2.3482295752
H         2.4206783820       -1.7282193035        2.3477315200
H        -2.4206783820       -1.7282193035        2.3482295752
H        -2.4206783820        1.7282193035        2.3477315200
 
  Displaced point  17:
O         0.0001056777       -0.0000000000       -2.8343080095
C        -0.0000422246       -0.0000000000       -0.5690466863
C         1.4879850325       -0.0000000000        1.7790691905
C        -1.4880694817        0.0000000000        1.7790691905
H         2.4206361574        1.7282193035        2.3479805476
H         2.4206361574       -1.7282193035        2.3479805476
H        -2.4207206066       -1.7282193035        2.3479805476
H        -2.4207206066        1.7282193035        2.3479805476
 
  Displaced point  18:
O         0.0000000000       -0.0000000000       -2.8343080095
C         0.0001207817       -0.0000000000       -0.5690466863
C         1.4879755513       -0.0000000000        1.7790691905
C        -1.4880789629        0.0000000000        1.7790691905
H         2.4206266762        1.7282193035        2.3479805476
H         2.4206266762       -1.7282193035        2.3479805476
H        -2.4207300878       -1.7282193035        2.3479805476
H        -2.4207300878        1.7282193035        2.3479805476
 
  Displaced point  19:
O         0.0000000000       -0.0000000000       -2.8343080095
C         0.0000000000       -0.0000000000       -0.5690466863
C         1.4880659620       -0.0000000000        1.7790691905
C        -1.4879885523        0.0000000000        1.7790691905
H         2.4204479560        1.7282193035        2.3479805476
H         2.4204479560       -1.7282193035        2.3479805476
H        -2.4209088080       -1.7282193035        2.3479805476
H        -2.4209088080        1.7282193035        2.3479805476
 
  Displaced point  20:
O         0.0000000000       -0.0000000000       -2.8343080095
C         0.0000000000       -0.0000000000       -0.5690466863
C         1.4880272571       -0.0000000000        1.7791712526
C        -1.4880272571        0.0000000000        1.7789671285
H         2.4206783820        1.7282193035        2.3479805476
H         2.4206783820       -1.7282193035        2.3479805476
H        -2.4206783820       -1.7282193035        2.3479805476
H        -2.4206783820        1.7282193035        2.3479805476
 
  Displaced point  21:
O         0.0000000000       -0.0000000000       -2.8343080095
C         0.0000000000       -0.0000000000       -0.5690466863
C         1.4880272571       -0.0000000000        1.7790691905
C        -1.4880272571        0.0000000000        1.7790691905
H         2.4206783820        1.7284683311        2.3479805476
H         2.4206783820       -1.7284683311        2.3479805476
H        -2.4206783820       -1.7279702759        2.3479805476
H        -2.4206783820        1.7279702759        2.3479805476
 
  Displaced point  22:
O         0.0000000000       -0.0000000000       -2.8343080095
C         0.0000000000       -0.0000000000       -0.5690466863
C         1.4880272571       -0.0000000000        1.7790691905
C        -1.4880272571        0.0000000000        1.7790691905
H         2.4206783820        1.7282193035        2.3482295752
H         2.4206783820       -1.7282193035        2.3482295752
H        -2.4206783820       -1.7282193035        2.3477315200
H        -2.4206783820        1.7282193035        2.3477315200
 
  Displaced point  23:
O         0.0000000000        0.0001056777       -2.8343080095
C         0.0000000000       -0.0000422246       -0.5690466863
C         1.4880272571       -0.0000422246        1.7790691905
C        -1.4880272571       -0.0000422246        1.7790691905
H         2.4206783820        1.7281770789        2.3479805476
H         2.4206783820       -1.7282615281        2.3479805476
H        -2.4206783820       -1.7282615281        2.3479805476
H        -2.4206783820        1.7281770789        2.3479805476
 
  Displaced point  24:
O         0.0000000000       -0.0000000000       -2.8343080095
C         0.0000000000        0.0001207817       -0.5690466863
C         1.4880272571       -0.0000517058        1.7790691905
C        -1.4880272571       -0.0000517058        1.7790691905
H         2.4206783820        1.7281675977        2.3479805476
H         2.4206783820       -1.7282710093        2.3479805476
H        -2.4206783820       -1.7282710093        2.3479805476
H        -2.4206783820        1.7281675977        2.3479805476
 
  Displaced point  25:
O         0.0000000000       -0.0000000000       -2.8343080095
C         0.0000000000       -0.0000000000       -0.5690466863
C         1.4880272571        0.0000387048        1.7790691905
C        -1.4880272571        0.0000387048        1.7790691905
H         2.4206783820        1.7279888775        2.3479805476
H         2.4206783820       -1.7284497295        2.3479805476
H        -2.4206783820       -1.7284497295        2.3479805476
H        -2.4206783820        1.7279888775        2.3479805476
 
  Displaced point  26:
O         0.0000000000       -0.0000000000       -2.8343080095
C         0.0000000000       -0.0000000000       -0.5690466863
C         1.4880272571       -0.0000000000        1.7790691905
C        -1.4880272571        0.0000000000        1.7790691905
H         2.4209274096        1.7282193035        2.3479805476
H         2.4204293544       -1.7282193035        2.3479805476
H        -2.4204293544       -1.7282193035        2.3479805476
H        -2.4209274096        1.7282193035        2.3479805476
 
  Displaced point  27:
O         0.0000000000       -0.0000000000       -2.8343080095
C         0.0000000000       -0.0000000000       -0.5690466863
C         1.4880272571       -0.0000000000        1.7790691905
C        -1.4880272571        0.0000000000        1.7790691905
H         2.4206783820        1.7282193035        2.3482295752
H         2.4206783820       -1.7282193035        2.3477315200
H        -2.4206783820       -1.7282193035        2.3477315200
H        -2.4206783820        1.7282193035        2.3482295752
 @CHECKOUT-I, Total execution time (CPU/WALL):         0.03/       0.26 seconds.
 @GETMEM-I,  Allocated   22888 MB of main memory.
 @CHECKOUT-I, Total execution time (CPU/WALL):         0.00/       0.00 seconds.
 @GETMEM-I,  Allocated   22888 MB of main memory.
  current energy   -191.774510692710     
  x is   0.000000000000000E+000
  x is  -0.380386381085480     
  x is  -0.380386381085480     
  x is  -0.186133500476951     
  x is  -0.186133500476951     
  x is   0.000000000000000E+000
  x is   0.000000000000000E+000
 @CHECKOUT-I, Total execution time (CPU/WALL):         0.01/       0.04 seconds.
 @GETMEM-I,  Allocated   22888 MB of main memory.
 @CHECKOUT-I, Total execution time (CPU/WALL):         0.00/       0.00 seconds.
 @GETMEM-I,  Allocated   22888 MB of main memory.
  current energy   -191.774510692582     
  x is   0.000000000000000E+000
  x is  -0.380372651509364     
  x is  -0.380372651509364     
  x is  -0.186133500476951     
  x is  -0.186133500476951     
  x is   0.000000000000000E+000
  x is   0.000000000000000E+000
 @CHECKOUT-I, Total execution time (CPU/WALL):         0.01/       0.04 seconds.
 @GETMEM-I,  Allocated   22888 MB of main memory.
 @CHECKOUT-I, Total execution time (CPU/WALL):         0.00/       0.01 seconds.
 @GETMEM-I,  Allocated   22888 MB of main memory.
  current energy   -191.774510690687     
  x is   0.000000000000000E+000
  x is  -0.380387922554126     
  x is  -0.380387922554126     
  x is  -0.186133500476951     
  x is  -0.186133500476951     
  x is   0.000000000000000E+000
  x is   0.000000000000000E+000
 @CHECKOUT-I, Total execution time (CPU/WALL):         0.01/       0.04 seconds.
 @GETMEM-I,  Allocated   22888 MB of main memory.
 @CHECKOUT-I, Total execution time (CPU/WALL):         0.00/       0.00 seconds.
 @GETMEM-I,  Allocated   22888 MB of main memory.
  current energy   -191.774510690692     
  x is   0.000000000000000E+000
  x is  -0.380371110111742     
  x is  -0.380371110111742     
  x is  -0.186133500476951     
  x is  -0.186133500476951     
  x is   0.000000000000000E+000
  x is   0.000000000000000E+000
 @CHECKOUT-I, Total execution time (CPU/WALL):         0.01/       0.04 seconds.
 @GETMEM-I,  Allocated   22888 MB of main memory.
 @CHECKOUT-I, Total execution time (CPU/WALL):         0.00/       0.00 seconds.
 @GETMEM-I,  Allocated   22888 MB of main memory.
  current energy   -191.774510695618     
  x is   0.000000000000000E+000
  x is  -0.380379516226327     
  x is  -0.380379516226326     
  x is  -0.186133500476951     
  x is  -0.186133500476951     
  x is   0.000000000000000E+000
  x is   0.000000000000000E+000
 @CHECKOUT-I, Total execution time (CPU/WALL):         0.01/       0.04 seconds.
 @GETMEM-I,  Allocated   22888 MB of main memory.
 @CHECKOUT-I, Total execution time (CPU/WALL):         0.00/       0.00 seconds.
 @GETMEM-I,  Allocated   22888 MB of main memory.
  current energy   -191.774510695645     
  x is   0.000000000000000E+000
  x is  -0.380379516226327     
  x is  -0.380379516226326     
  x is  -0.186133500476951     
  x is  -0.186133500476951     
  x is   0.000000000000000E+000
  x is   0.000000000000000E+000
 @CHECKOUT-I, Total execution time (CPU/WALL):         0.01/       0.04 seconds.
 @GETMEM-I,  Allocated   22888 MB of main memory.
 @CHECKOUT-I, Total execution time (CPU/WALL):         0.00/       0.00 seconds.
 @GETMEM-I,  Allocated   22888 MB of main memory.
  current energy   -191.774510692549     
  x is   0.000000000000000E+000
  x is  -0.380416980527593     
  x is  -0.380416980527593     
  x is  -0.186133500476951     
  x is  -0.186133500476951     
  x is   0.000000000000000E+000
  x is   0.000000000000000E+000
 @CHECKOUT-I, Total execution time (CPU/WALL):         0.01/       0.05 seconds.
 @GETMEM-I,  Allocated   22888 MB of main memory.
 @CHECKOUT-I, Total execution time (CPU/WALL):         0.00/       0.00 seconds.
 @GETMEM-I,  Allocated   22888 MB of main memory.
  current energy   -191.774510692477     
  x is   0.000000000000000E+000
  x is  -0.380342056159567     
  x is  -0.380342056159567     
  x is  -0.186133500476951     
  x is  -0.186133500476951     
  x is   0.000000000000000E+000
  x is   0.000000000000000E+000
 @CHECKOUT-I, Total execution time (CPU/WALL):         0.01/       0.04 seconds.
 @GETMEM-I,  Allocated   22888 MB of main memory.
 @CHECKOUT-I, Total execution time (CPU/WALL):         0.00/       0.00 seconds.
 @GETMEM-I,  Allocated   22888 MB of main memory.
  current energy   -191.774510687597     
  x is   0.000000000000000E+000
  x is  -0.380405527872022     
  x is  -0.380405527872022     
  x is  -0.186105235476715     
  x is  -0.186105235476715     
  x is   0.000000000000000E+000
  x is   0.000000000000000E+000
 @CHECKOUT-I, Total execution time (CPU/WALL):         0.01/       0.04 seconds.
 @GETMEM-I,  Allocated   22888 MB of main memory.
 @CHECKOUT-I, Total execution time (CPU/WALL):         0.00/       0.00 seconds.
 @GETMEM-I,  Allocated   22888 MB of main memory.
  current energy   -191.774510687742     
  x is   0.000000000000000E+000
  x is  -0.380353503980634     
  x is  -0.380353503980634     
  x is  -0.186161771255903     
  x is  -0.186161771255903     
  x is   0.000000000000000E+000
  x is  -1.110223024625157E-016
 @CHECKOUT-I, Total execution time (CPU/WALL):         0.01/       0.04 seconds.
 @GETMEM-I,  Allocated   22888 MB of main memory.
 @CHECKOUT-I, Total execution time (CPU/WALL):         0.00/       0.00 seconds.
 @GETMEM-I,  Allocated   22888 MB of main memory.
  current energy   -191.774510666340     
  x is   0.000000000000000E+000
  x is  -0.380398087699814     
  x is  -0.380398087699814     
  x is  -0.186173094644669     
  x is  -0.186173094644670     
  x is   0.000000000000000E+000
  x is   0.000000000000000E+000
 @CHECKOUT-I, Total execution time (CPU/WALL):         0.01/       0.03 seconds.
 @GETMEM-I,  Allocated   22888 MB of main memory.
 @CHECKOUT-I, Total execution time (CPU/WALL):         0.00/       0.00 seconds.
 @GETMEM-I,  Allocated   22888 MB of main memory.
  current energy   -191.774510666577     
  x is   0.000000000000000E+000
  x is  -0.380360945759020     
  x is  -0.380360945759020     
  x is  -0.186093906235839     
  x is  -0.186093906235840     
  x is  -1.110223024625157E-016
  x is   0.000000000000000E+000
 @CHECKOUT-I, Total execution time (CPU/WALL):         0.01/       0.05 seconds.
 @GETMEM-I,  Allocated   22888 MB of main memory.
 @CHECKOUT-I, Total execution time (CPU/WALL):         0.00/       0.00 seconds.
 @GETMEM-I,  Allocated   22888 MB of main memory.
  current energy   -191.774510695378     
  x is   0.000000000000000E+000
  x is  -0.380379516226327     
  x is  -0.380379516226326     
  x is  -0.186166223943431     
  x is  -0.186133500476951     
  x is   0.000000000000000E+000
  x is   0.000000000000000E+000
 @CHECKOUT-I, Total execution time (CPU/WALL):         0.01/       0.04 seconds.
 @GETMEM-I,  Allocated   22888 MB of main memory.
 @CHECKOUT-I, Total execution time (CPU/WALL):         0.00/       0.00 seconds.
 @GETMEM-I,  Allocated   22888 MB of main memory.
  current energy   -191.774510688973     
  x is   0.000000000000000E+000
  x is  -0.380353503980634     
  x is  -0.380353503980634     
  x is  -0.186177348292172     
  x is  -0.186161771255903     
  x is   0.000000000000000E+000
  x is  -1.110223024625157E-016
 @CHECKOUT-I, Total execution time (CPU/WALL):         0.01/       0.05 seconds.
 @GETMEM-I,  Allocated   22888 MB of main memory.
 @CHECKOUT-I, Total execution time (CPU/WALL):         0.00/       0.00 seconds.
 @GETMEM-I,  Allocated   22888 MB of main memory.
  current energy   -191.774510670578     
  x is   0.000000000000000E+000
  x is  -0.380360945759021     
  x is  -0.380360945759020     
  x is  -0.186115721239614     
  x is  -0.186093906235840     
  x is   0.000000000000000E+000
  x is   0.000000000000000E+000
 @CHECKOUT-I, Total execution time (CPU/WALL):         0.01/       0.06 seconds.
 @GETMEM-I,  Allocated   22888 MB of main memory.
 @CHECKOUT-I, Total execution time (CPU/WALL):         0.00/       0.00 seconds.
 @GETMEM-I,  Allocated   22888 MB of main memory.
  current energy   -191.774510695570     
  x is   0.000000000000000E+000
  x is  -0.380420005092808     
  x is  -0.380420005092808     
  x is  -0.186133500476951     
  x is  -0.186133500476951     
  x is   0.000000000000000E+000
  x is   0.000000000000000E+000
 @CHECKOUT-I, Total execution time (CPU/WALL):         0.01/       0.04 seconds.
 @GETMEM-I,  Allocated   22888 MB of main memory.
 @CHECKOUT-I, Total execution time (CPU/WALL):         0.00/       0.00 seconds.
 @GETMEM-I,  Allocated   22888 MB of main memory.
  current energy   -191.774510701441     
  x is   0.000000000000000E+000
  x is  -0.543934697564029     
  x is  -0.380383926748722     
  x is  -0.303728873105133     
  x is  -0.186128707515924     
  x is  -0.595427947178897     
  x is  -3.809331738935384E-010
 @CHECKOUT-I, Total execution time (CPU/WALL):         0.01/       0.03 seconds.
 @GETMEM-I,  Allocated   22888 MB of main memory.
 @CHECKOUT-I, Total execution time (CPU/WALL):         0.00/       0.00 seconds.
 @GETMEM-I,  Allocated   22888 MB of main memory.
  current energy   -191.774510698367     
  x is   0.000000000000000E+000
  x is  -0.543935426502557     
  x is  -0.380384917093803     
  x is  -0.303745133976262     
  x is  -0.186127631317783     
  x is  -0.595455055402654     
  x is   0.000000000000000E+000
 @CHECKOUT-I, Total execution time (CPU/WALL):         0.01/       0.04 seconds.
 @GETMEM-I,  Allocated   22888 MB of main memory.
 @CHECKOUT-I, Total execution time (CPU/WALL):         0.00/       0.00 seconds.
 @GETMEM-I,  Allocated   22888 MB of main memory.
  current energy   -191.774510685484     
  x is   0.000000000000000E+000
  x is  -0.543949166849516     
  x is  -0.380403584902519     
  x is  -0.303785589228112     
  x is  -0.186107346585966     
  x is  -0.595490226397785     
  x is   0.000000000000000E+000
 @CHECKOUT-I, Total execution time (CPU/WALL):         0.01/       0.04 seconds.
 @GETMEM-I,  Allocated   22888 MB of main memory.
 @CHECKOUT-I, Total execution time (CPU/WALL):         0.00/       0.00 seconds.
 @GETMEM-I,  Allocated   22888 MB of main memory.
  current energy   -191.774510698415     
  x is   0.000000000000000E+000
  x is  -0.543931451221145     
  x is  -0.380379516226326     
  x is  -0.303770919764640     
  x is  -0.186133500476951     
  x is  -0.595444879367628     
  x is   0.000000000000000E+000
 @CHECKOUT-I, Total execution time (CPU/WALL):         0.01/       0.04 seconds.
 @GETMEM-I,  Allocated   22888 MB of main memory.
 @CHECKOUT-I, Total execution time (CPU/WALL):         0.00/       0.00 seconds.
 @GETMEM-I,  Allocated   22888 MB of main memory.
  current energy   -191.774510666667     
  x is   0.000000000000000E+000
  x is  -0.543983501639707     
  x is  -0.380360945759020     
  x is  -0.303753908445654     
  x is  -0.186093906235840     
  x is  -0.595483495104394     
  x is   0.000000000000000E+000
 @CHECKOUT-I, Total execution time (CPU/WALL):         0.01/       0.04 seconds.
 @GETMEM-I,  Allocated   22888 MB of main memory.
 @CHECKOUT-I, Total execution time (CPU/WALL):         0.00/       0.00 seconds.
 @GETMEM-I,  Allocated   22888 MB of main memory.
  current energy   -191.774510694540     
  x is   0.000000000000000E+000
  x is  -0.543912880101228     
  x is  -0.380420005092808     
  x is  -0.303803301225885     
  x is  -0.186133500476951     
  x is  -0.595466988661571     
  x is   0.000000000000000E+000
 @CHECKOUT-I, Total execution time (CPU/WALL):         0.01/       0.04 seconds.
 @GETMEM-I,  Allocated   22888 MB of main memory.
 @CHECKOUT-I, Total execution time (CPU/WALL):         0.00/       0.00 seconds.
 @GETMEM-I,  Allocated   22888 MB of main memory.
  current energy   -191.774510701848     
  x is   0.000000000000000E+000
  x is  -0.361191670011183     
  x is  -0.380376367385946     
  x is  -0.407201795402670     
  x is  -0.186126786965523     
  x is  -0.344560760736859     
  x is  -7.473317520378941E-010
 @CHECKOUT-I, Total execution time (CPU/WALL):         0.02/       0.04 seconds.
 @GETMEM-I,  Allocated   22888 MB of main memory.
 @CHECKOUT-I, Total execution time (CPU/WALL):         0.00/       0.00 seconds.
 @GETMEM-I,  Allocated   22888 MB of main memory.
  current energy   -191.774510699627     
  x is   0.000000000000000E+000
  x is  -0.361190941076933     
  x is  -0.380375660343056     
  x is  -0.407215636149989     
  x is  -0.186125279500054     
  x is  -0.344529085026421     
  x is   0.000000000000000E+000
 @CHECKOUT-I, Total execution time (CPU/WALL):         0.01/       0.04 seconds.
 @GETMEM-I,  Allocated   22888 MB of main memory.
 @CHECKOUT-I, Total execution time (CPU/WALL):         0.00/       0.00 seconds.
 @GETMEM-I,  Allocated   22888 MB of main memory.
  current energy   -191.774510664632     
  x is   0.000000000000000E+000
  x is  -0.361177200972183     
  x is  -0.380362332881253     
  x is  -0.407266432317266     
  x is  -0.186096863806862     
  x is  -0.344482380391578     
  x is  -1.110223024625157E-016
 @CHECKOUT-I, Total execution time (CPU/WALL):         0.01/       0.04 seconds.
 @GETMEM-I,  Allocated   22888 MB of main memory.
 @CHECKOUT-I, Total execution time (CPU/WALL):         0.00/       0.00 seconds.
 @GETMEM-I,  Allocated   22888 MB of main memory.
  current energy   -191.774510690824     
  x is   0.000000000000000E+000
  x is  -0.361156018970542     
  x is  -0.380405527872022     
  x is  -0.407217112659057     
  x is  -0.186105235476715     
  x is  -0.344519833303048     
  x is   0.000000000000000E+000
 @CHECKOUT-I, Total execution time (CPU/WALL):         0.01/       0.04 seconds.
 @GETMEM-I,  Allocated   22888 MB of main memory.
 @CHECKOUT-I, Total execution time (CPU/WALL):         0.00/       0.00 seconds.
 @GETMEM-I,  Allocated   22888 MB of main memory.
  current energy   -191.774510695050     
  x is   0.000000000000000E+000
  x is  -0.361220928081811     
  x is  -0.380339032305625     
  x is  -0.407264283527874     
  x is  -0.186133500476951     
  x is  -0.344518171343230     
  x is   0.000000000000000E+000
Largest asymmetry in FCM    0.000000013413621
  Vibrational frequencies  (cm-1) :
      1  722.10395     3.04195
      2 1020.45487    18.58338
      3 1050.19733     5.97828
      4 1446.97797     2.47453
      5 1924.04435   253.15781
      6 3141.07198     0.55550
Largest asymmetry in FCM    0.000000273547044
  Vibrational frequencies  (cm-1) :
      1    0.70011     0.00000
      2  642.92821     0.00000
      3 1168.31527     0.00000
      4 3227.72459     0.00000
Largest asymmetry in FCM    0.000000013902554
  Vibrational frequencies  (cm-1) :
      1    0.48307     3.69999
      2  509.70984     1.44931
      3  968.93973    97.32876
      4 1077.38929    19.27119
      5 1427.78209     5.19977
      6 3138.77154     2.01565
Largest asymmetry in FCM    0.000000018120401
  Vibrational frequencies  (cm-1) :
      1    0.49733     4.68712
      2  313.19355     3.48836
      3  703.72728     0.58761
      4 1109.34695     0.00124
      5 3239.71468     1.86369
 @CHECKOUT-I, Total execution time (CPU/WALL):         0.02/       0.04 seconds.
Line Symbol    AtNr   At. Mass
  1  O          8    15.99491
  2  C          6    12.00000
  3  C          6    12.00000
  4  C          6    12.00000
  5  H          1     1.00783
  6  H          1     1.00783
  7  H          1     1.00783
  8  H          1     1.00783
                     1                     4                    18
  -1.00000000000000       0.535279843973062       0.306973082205523     
  0.269298522797632       0.877700513250758       0.535279843973062     
  0.269298522797632       0.877700513250758       0.535279843973062     
  0.269298522797632       0.877700513250758       0.535279843973062     
  0.269298522797632       0.877700513250758       0.535279843973062     
  R VECTOR before symmetry
  0.000000000000000E+000  0.000000000000000E+000  0.000000000000000E+000
   2.26526132326650       0.000000000000000E+000  0.000000000000000E+000
   2.77990526617007        2.57675363741171       0.000000000000000E+000
   2.77990526617007        2.57675363741171        3.14159265358979     
   2.04456357541173        2.07055024492473        1.29813175573844     
   2.04456357541173        2.07055024492473       -1.29813175573844     
   2.04456357541173        2.07055024492473        1.29813175573844     
   2.04456357541173        2.07055024492473       -1.29813175573844     
   Rotational constants (in cm-1): 
          0.1958810158             0.2481389268             0.6778942363
   Rotational constants (in MHz): 
       5872.3659441785          7439.0189207379         20322.7607826386
********************************************************************************
   The full molecular point group is C2v .
   The largest Abelian subgroup of the full molecular point group is C2v .
   The computational point group is C2v .
********************************************************************************
  R VECTOR 
  0.000000000000000E+000  0.000000000000000E+000  0.000000000000000E+000
   2.26526132326650       0.000000000000000E+000  0.000000000000000E+000
   2.77990526617007        2.57675363741171       0.000000000000000E+000
   2.77990526617007        2.57675363741171        3.14159265358979     
   2.04456357541173        2.07055024492473        1.29813175573844     
   2.04456357541173        2.07055024492473       -1.29813175573844     
   2.04456357541173        2.07055024492473        1.29813175573844     
   2.04456357541173        2.07055024492473       -1.29813175573844     
 @GEOPT-W, Archive file not created for single-point calculation.
                     0                     0
  calling readgh 2 
  gradient from JOBARC 
   0.000000000000000   0.000000000000000   0.000000000000000
   0.000000000000000   0.000000000000000   0.000000000000000
   0.000000000000000   0.000000000000000   0.000000000000000
   0.000000000000000   0.000000000000000   0.000000000000000
   0.000000000000000   0.000000000000000   0.000000000000000
   0.000000000000000   0.000000000000000   0.000000000000000
   0.000000000000000   0.000000000000000   0.000000000000000
   0.000000000000000   0.000000000000000   0.000000000000000
 
                     0
  current gradient vector 
        0.000000000000000        0.000000000000000        0.000000000000000
        0.000000000000000        0.000000000000000        0.000000000000000
        0.000000000000000        0.000000000000000        0.000000000000000
        0.000000000000000        0.000000000000000        0.000000000000000
        0.000000000000000        0.000000000000000        0.000000000000000
        0.000000000000000        0.000000000000000        0.000000000000000
        0.000000000000000        0.000000000000000        0.000000000000000
        0.000000000000000        0.000000000000000        0.000000000000000
  @PROJFCM-I, Projecting force constant matrix onto totally symmetric subspace.
  Largest difference between matrix elements of symmetrized
  and unsymmetrized FCM :     0.2775557562E-16.
  masses used (in AMU) in vibrational analysis: 
  15.994914630     12.000000000     12.000000000
  12.000000000      1.007825035      1.007825035
   1.007825035      1.007825035
                     Normal Coordinate Analysis
  ----------------------------------------------------------------
    Irreducible         Harmonic       Infrared        Type 
   Representation       Frequency      Intensity 
  ----------------------------------------------------------------
                       (cm-1)         (km/mol)
  ----------------------------------------------------------------
      ----                 0.0000i        0.0000      TRANSLATION
      ----                 0.0000i        0.0000      TRANSLATION
      ----                 0.0000         0.0000      TRANSLATION
      ----                 0.4831         3.7000       ROTATION  
      ----                 0.4973         4.6871       ROTATION  
      ----                 0.7001         0.0000       ROTATION  
        B2               313.1940         3.4884       VIBRATION 
        B1               509.7105         1.4493       VIBRATION 
        A2               642.9291         0.0000       VIBRATION 
        B2               703.7282         0.5876       VIBRATION 
        A1               722.1049         3.0419       VIBRATION 
        B1               968.9410        97.3288       VIBRATION 
        A1              1020.4563        18.5834       VIBRATION 
        A1              1050.1988         5.9783       VIBRATION 
        B1              1077.3908        19.2712       VIBRATION 
        B2              1109.3485         0.0012       VIBRATION 
        A2              1168.3169         0.0000       VIBRATION 
        B1              1427.7840         5.1998       VIBRATION 
        A1              1446.9799         2.4745       VIBRATION 
        A1              1924.0470       253.1578       VIBRATION 
        B1              3138.7758         2.0156       VIBRATION 
        A1              3141.0763         0.5555       VIBRATION 
        A2              3227.7290         0.0000       VIBRATION 
        B2              3239.7191         1.8637       VIBRATION 
  ----------------------------------------------------------------
 
 
                                   Normal Coordinates 

                B2                        B1                        A2
               313.19                    509.71                    642.93 
             VIBRATION                 VIBRATION                 VIBRATION 
 O      0.000 0.4118 -0.0000    0.5242  0.0000  0.0000    0.0000 -0.0000  0.0000
 C      0.000-0.6729  0.0000   -0.3913 -0.0000  0.0000   -0.0000  0.0000  0.0000
 C     -0.000 0.0602  0.0000   -0.1193 -0.0000 -0.4172    0.0000  0.2369 -0.0000
 C     -0.000 0.0602 -0.0000   -0.1193  0.0000  0.4172   -0.0000 -0.2369  0.0000
 H      0.085 0.0665 -0.2843    0.0213  0.0019 -0.2201    0.1386 -0.1523  0.4237
 H     -0.085 0.0665  0.2843    0.0213 -0.0019 -0.2201   -0.1386 -0.1523 -0.4237
 H      0.085 0.0665  0.2843    0.0213  0.0019  0.2201   -0.1386  0.1523  0.4237
 H     -0.085 0.0665 -0.2843    0.0213 -0.0019  0.2201    0.1386  0.1523 -0.4237

                B2                        A1                        B1
               703.73                    722.10                    968.94 
             VIBRATION                 VIBRATION                 VIBRATION 
 O      0.000 0.0799  0.0000    0.0000 -0.0000  0.4984    0.1396  0.0000  0.0000
 C     -0.000-0.1338  0.0000   -0.0000  0.0000  0.3072   -0.7105 -0.0000  0.0000
 C      0.000-0.0999 -0.0000    0.3585  0.0000 -0.3435    0.3115  0.0000  0.0569
 C     -0.000-0.0999 -0.0000   -0.3585  0.0000 -0.3435    0.3115 -0.0000 -0.0569
 H     -0.442 0.2083  0.0130    0.1107  0.0173 -0.1688   -0.0635  0.0035  0.2544
 H      0.442 0.2083 -0.0130    0.1107 -0.0173 -0.1688   -0.0635 -0.0035  0.2544
 H     -0.442 0.2083 -0.0130   -0.1107 -0.0173 -0.1688   -0.0635  0.0035 -0.2544
 H      0.442 0.2083  0.0130   -0.1107  0.0173 -0.1688   -0.0635 -0.0035 -0.2544

                A1                        A1                        B1
              1020.46                   1050.20                   1077.39 
             VIBRATION                 VIBRATION                 VIBRATION 
 O     -0.000 0.0000  0.0822    0.0000  0.0000  0.3890    0.0456  0.0000  0.0000
 C      0.000-0.0000  0.0545    0.0000 -0.0000  0.1150   -0.3377 -0.0000  0.0000
 C     -0.384 0.0000  0.1449   -0.3989  0.0000 -0.3208    0.0191  0.0000  0.4709
 C      0.384-0.0000  0.1449    0.3989 -0.0000 -0.3208    0.0191 -0.0000 -0.4709
 H      0.139 0.0020 -0.3788   -0.2703  0.0176  0.0668    0.2130  0.0188 -0.2534
 H      0.139-0.0020 -0.3788   -0.2703 -0.0176  0.0668    0.2130 -0.0188 -0.2534
 H     -0.139-0.0020 -0.3788    0.2703 -0.0176  0.0668    0.2130  0.0188  0.2534
 H     -0.139 0.0020 -0.3788    0.2703  0.0176  0.0668    0.2130 -0.0188  0.2534

                B2                        A2                        B1
              1109.35                   1168.32                   1427.78 
             VIBRATION                 VIBRATION                 VIBRATION 
 O      0.000 0.0943 -0.0000   -0.0000 -0.0000 -0.0000    0.0093 -0.0000 -0.0000
 C      0.000-0.5469 -0.0000    0.0000  0.0000 -0.0000   -0.0347 -0.0000  0.0000
 C     -0.000 0.2513 -0.0000   -0.0000  0.3019 -0.0000   -0.1865  0.0000 -0.0907
 C     -0.000 0.2513 -0.0000   -0.0000 -0.3019  0.0000   -0.1865 -0.0000  0.0907
 H      0.001-0.0557  0.3719    0.3888 -0.0427 -0.2269    0.3425 -0.2747  0.1881
 H     -0.001-0.0557 -0.3719   -0.3888 -0.0427  0.2269    0.3425  0.2747  0.1881
 H      0.001-0.0557 -0.3719   -0.3888  0.0427 -0.2269    0.3425 -0.2747 -0.1881
 H     -0.001-0.0557  0.3719    0.3888  0.0427  0.2269    0.3425  0.2747 -0.1881

                A1                        A1                        B1
              1446.98                   1924.05                   3138.78 
             VIBRATION                 VIBRATION                 VIBRATION 
 O      0.000-0.0000  0.1210   -0.0000  0.0000  0.5416    0.0005  0.0000 -0.0000
 C     -0.000 0.0000 -0.0434    0.0000  0.0000 -0.8204    0.0001 -0.0000  0.0000
 C     -0.206-0.0000 -0.1607    0.0606 -0.0000  0.1036   -0.1257 -0.0000 -0.0794
 C      0.206-0.0000 -0.1607   -0.0606  0.0000  0.1036   -0.1257  0.0000  0.0794
 H      0.316-0.2716  0.1943    0.0009  0.0330 -0.0106    0.2163  0.4174  0.1341
 H      0.316 0.2716  0.1943    0.0009 -0.0330 -0.0106    0.2163 -0.4174  0.1341
 H     -0.316 0.2716  0.1943   -0.0009 -0.0330 -0.0106    0.2163  0.4174 -0.1341
 H     -0.316-0.2716  0.1943   -0.0009  0.0330 -0.0106    0.2163 -0.4174 -0.1341

                A1                        A2                        B2
              3141.08                   3227.73                   3239.72 
             VIBRATION                 VIBRATION                 VIBRATION 
 O      0.000-0.0000  0.0016   -0.0000  0.0000  0.0000   -0.0000  0.0008  0.0000
 C      0.000-0.0000 -0.0187    0.0000 -0.0000 -0.0000   -0.0000  0.0019 -0.0000
 C      0.134-0.0000  0.0856   -0.0000  0.2313 -0.0000   -0.0000  0.2292 -0.0000
 C     -0.134 0.0000  0.0856   -0.0000 -0.2313  0.0000   -0.0000  0.2292  0.0000
 H     -0.211-0.4178 -0.1331   -0.2140 -0.3981 -0.1378   -0.2174 -0.3978 -0.1352
 H     -0.211 0.4178 -0.1331    0.2140 -0.3981  0.1378    0.2174 -0.3978  0.1352
 H      0.211 0.4178 -0.1331    0.2140  0.3981 -0.1378   -0.2174 -0.3978  0.1352
 H      0.211-0.4178 -0.1331   -0.2140  0.3981  0.1378    0.2174 -0.3978 -0.1352
 
                      Normal modes in internal coordinates 
---------------------------------------------------------------------------
              0.000         0.000         0.000         0.483         0.497
---------------------------------------------------------------------------
R1         0.000000     -0.000000      0.000000     -0.000000      0.000000
R2        -0.000000      0.000000     -0.000000     -0.000000     -0.000000
A1         0.000000      0.000000      0.000000      0.000000      0.000000
R2        -0.000000      0.000000     -0.000000      0.000000      0.000000
A1        -0.000000     -0.000000     -0.000000     -0.000000     -0.000000
D180      -0.000000      0.000000     -0.000000      0.000000     -0.000002
R3         0.000000     -0.000000     -0.000000      0.000000      0.000000
A2         0.000000      0.000000      0.000000     -0.000000     -0.000000
D1        -0.000000      0.000000     -0.000000     -0.000000     -0.000001
R3        -0.000000      0.000000     -0.000000      0.000000     -0.000000
A2        -0.000000     -0.000000     -0.000000     -0.000000      0.000000
Dn1       -0.000000      0.000000     -0.000000      0.000000     -0.000001
R3        -0.000000      0.000000      0.000000     -0.000000     -0.000000
A2         0.000000     -0.000000     -0.000000      0.000000      0.000000
D1         0.000000     -0.000000      0.000000      0.000000      0.000001
R3         0.000000      0.000000     -0.000000     -0.000000      0.000000
A2        -0.000000      0.000000     -0.000000      0.000000     -0.000000
Dn1        0.000000     -0.000000      0.000000     -0.000000      0.000001
---------------------------------------------------------------------------
              0.700       313.194       509.711       642.929       703.728
---------------------------------------------------------------------------
R1        -0.000000      0.000000     -0.000000     -0.000000     -0.000000
R2        -0.000000      0.000000     -0.244798     -0.000000     -0.000000
A1        -0.000000      0.000000     -0.634623     -0.000000     -0.000000
R2         0.000000     -0.000000      0.244798     -0.000000     -0.000000
A1         0.000000     -0.000000      0.634623      0.000000     -0.000000
D180       0.000000     -0.580113     -0.000000      0.000000     -0.209384
R3        -0.000000      0.001220     -0.002127     -0.010618      0.005474
A2         0.000000     -0.028968     -0.070213      0.498889     -0.270617
D1        -0.000000     -0.406235     -0.117173     -0.031574      0.407156
R3         0.000000     -0.001220     -0.002127      0.010618     -0.005474
A2        -0.000000      0.028968     -0.070213     -0.498889      0.270617
Dn1       -0.000000     -0.406235      0.117173     -0.031574      0.407156
R3        -0.000000     -0.001220      0.002127     -0.010618     -0.005474
A2         0.000000      0.028968      0.070213      0.498889      0.270617
D1        -0.000000      0.406235      0.117173     -0.031574     -0.407156
R3         0.000000      0.001220      0.002127      0.010618      0.005474
A2        -0.000000     -0.028968      0.070213     -0.498889     -0.270617
Dn1       -0.000000      0.406235     -0.117173     -0.031574     -0.407156
---------------------------------------------------------------------------
            722.105       968.941      1020.456      1050.199      1077.391
---------------------------------------------------------------------------
R1        -0.196959     -0.000000     -0.008322     -0.188714     -0.000000
R2        -0.566275      0.313764     -0.064707     -0.494531      0.320627
A1        -0.370737     -0.351457      0.067050      0.031703     -0.100347
R2        -0.566275     -0.313764     -0.064707     -0.494531     -0.320627
A1        -0.370737      0.351457      0.067050      0.031703      0.100347
D180       0.000000     -0.000000     -0.000000     -0.000000     -0.000000
R3        -0.008366     -0.001829     -0.001272     -0.032905      0.003729
A2        -0.064693      0.163317     -0.229730      0.085488     -0.227015
D1         0.083607      0.335170     -0.439162      0.331546     -0.376848
R3        -0.008366     -0.001829     -0.001272     -0.032905      0.003729
A2        -0.064693      0.163317     -0.229730      0.085488     -0.227015
Dn1       -0.083607     -0.335170      0.439162     -0.331546      0.376848
R3        -0.008366      0.001829     -0.001272     -0.032905     -0.003729
A2        -0.064693     -0.163317     -0.229730      0.085488      0.227015
D1         0.083607     -0.335170     -0.439162      0.331546      0.376848
R3        -0.008366      0.001829     -0.001272     -0.032905     -0.003729
A2        -0.064693     -0.163317     -0.229730      0.085488      0.227015
Dn1       -0.083607      0.335170      0.439162     -0.331546     -0.376848
---------------------------------------------------------------------------
           1109.348      1168.317      1427.784      1446.980      1924.047
---------------------------------------------------------------------------
R1        -0.000000     -0.000000      0.000000     -0.079592     -0.727977
R2        -0.000000     -0.000000     -0.084102     -0.112391      0.458925
A1         0.000000      0.000000      0.005240      0.021475      0.090044
R2         0.000000      0.000000      0.084102     -0.112391      0.458925
A1        -0.000000     -0.000000     -0.005240      0.021475      0.090044
D180      -0.650098      0.000000     -0.000000      0.000000      0.000000
R3        -0.004899      0.006561      0.015408      0.016852      0.017551
A2         0.295788      0.060428      0.394562      0.407667     -0.075840
D1        -0.238387     -0.496292     -0.300887     -0.274579     -0.045743
R3         0.004899     -0.006561      0.015408      0.016852      0.017551
A2        -0.295788     -0.060428      0.394562      0.407667     -0.075840
Dn1       -0.238387     -0.496292      0.300887      0.274579      0.045743
R3         0.004899      0.006561     -0.015408      0.016852      0.017551
A2        -0.295788      0.060428     -0.394562      0.407667     -0.075840
D1         0.238387     -0.496292      0.300887     -0.274579     -0.045743
R3        -0.004899     -0.006561     -0.015408      0.016852      0.017551
A2         0.295788     -0.060428     -0.394562      0.407667     -0.075840
Dn1        0.238387     -0.496292     -0.300887      0.274579      0.045743
---------------------------------------------------------------------------
           3138.776      3141.076      3227.729      3239.719
---------------------------------------------------------------------------
R1         0.000000     -0.005675     -0.000000     -0.000000
R2        -0.037985      0.045304      0.000000      0.000000
A1         0.006435     -0.005898      0.000000      0.000000
R2         0.037985      0.045304      0.000000      0.000000
A1        -0.006435     -0.005898     -0.000000     -0.000000
D180       0.000000      0.000000     -0.000000     -0.082336
R3         0.499044     -0.498758     -0.496291     -0.494934
A2         0.010614     -0.010691      0.033616      0.033337
D1        -0.010027      0.008656     -0.050650     -0.047262
R3         0.499044     -0.498758      0.496291      0.494934
A2         0.010614     -0.010691     -0.033616     -0.033337
Dn1        0.010027     -0.008656     -0.050650     -0.047262
R3        -0.499044     -0.498758     -0.496291      0.494934
A2        -0.010614     -0.010691      0.033616     -0.033337
D1         0.010027      0.008656     -0.050650      0.047262
R3        -0.499044     -0.498758      0.496291     -0.494934
A2        -0.010614     -0.010691     -0.033616      0.033337
Dn1       -0.010027     -0.008656     -0.050650      0.047262
---------------------------------------------------------------------------
 
  ----------------------------------------------------------------
                    Dipole Moment Function
                   (Normal Coordinate Basis)
  ----------------------------------------------------------------
    Mode     Symmetry    d(Mu(x))/dQ   d(Mu(y))/dQ   d(Mu(z))/dQ
  ----------------------------------------------------------------
     Q7          B2       -0.000000     -0.059819      0.000000
     Q8          B1       -0.038557     -0.000000     -0.000000
     Q9          A2       -0.000000      0.000000     -0.000000
     Q10         B2       -0.000000      0.024551     -0.000000
     Q11         A1        0.000000     -0.000000     -0.055860
     Q12         B1       -0.315971     -0.000000     -0.000000
     Q13         A1        0.000000     -0.000000     -0.138067
     Q14         A1        0.000000     -0.000000      0.078310
     Q15         B1       -0.140599      0.000000     -0.000000
     Q16         B2        0.000000     -0.001129      0.000000
     Q17         A2        0.000000     -0.000000     -0.000000
     Q18         B1        0.073033      0.000000     -0.000000
     Q19         A1        0.000000      0.000000      0.050382
     Q20         A1        0.000000     -0.000000     -0.509592
     Q21         B1       -0.045471     -0.000000      0.000000
     Q22         A1       -0.000000     -0.000000     -0.023871
     Q23         A2       -0.000000      0.000000     -0.000000
     Q24         B2       -0.000000      0.043723     -0.000000
  ----------------------------------------------------------------
---------------------------------------------------------------------------
------------------------------------------------------------
        Parameter                (MHz)                 (CM-1)
------------------------------------------------------------
 
           R6                -.440283E-04           -.146862E-08
           R5                -.284707E-02           -.949679E-07
           SI                            0.174470E+02
 
  A-reduced centrifugal distortion parameters (Ir representation) 
 
           DJ                0.170262E-02           0.567934E-07
           DK                0.203508E-01           0.678828E-06
           DJK               0.174810E-01           0.583102E-06
           DELJ              0.179068E-02           0.597306E-07
           DELK              0.207910E-01           0.693514E-06
           DELJK             0.169526E-01           0.565479E-06
           delJ              0.413075E-03           0.137787E-07
           delK              0.876678E-02           0.292428E-06
 
  S-reduced centrifugal distortion parameters (Ir representation) 
 
           DJ                0.153944E-02           0.513502E-07
           DK                0.195348E-01           0.651612E-06
           DJK               0.184601E-01           0.615761E-06
           D1                -.413075E-03           -.137787E-07
           D2                -.125620E-03           -.419023E-08
------------------------------------------------------------
   Rotationally projected vibrational frequencies 
            1               0.0000i
            2               0.0000i
            3               0.0000i
            4               0.0000 
            5               0.0000 
            6               0.0000 
            7             313.1940 
            8             509.7105 
            9             642.9291 
           10             703.7282 
           11             722.1049 
           12             968.9410 
           13            1020.4563 
           14            1050.1988 
           15            1077.3908 
           16            1109.3485 
           17            1168.3169 
           18            1427.7840 
           19            1446.9799 
           20            1924.0470 
           21            3138.7758 
           22            3141.0763 
           23            3227.7290 
           24            3239.7191 
  Zero-point energy:   38.3588 kcal/mol =  160.4936 kJ/mol =   13416.215 cm-1 
 
 @CHECKOUT-I, Total execution time (CPU/WALL):         0.08/       0.27 seconds.
 @GETMEM-I,  Allocated   22888 MB of main memory.
  linear flag is set to                      0
  Analysis of normal coordinate   1:
  Mode is not totally symmetric, but + and - distinct.
  Analysis of normal coordinate   2:
  Mode is not totally symmetric, but + and - distinct.
  Analysis of normal coordinate   3:
  Mode is not totally symmetric, but + and - distinct.
  Analysis of normal coordinate   4:
  Mode is not totally symmetric.
  Analysis of normal coordinate   5:
  Mode is not totally symmetric.
  Analysis of normal coordinate   6:
  Mode is not totally symmetric.
  Analysis of normal coordinate   7:
  Mode is not totally symmetric.
  Analysis of normal coordinate   8:
  Mode is not totally symmetric.
  Analysis of normal coordinate   9:
  Mode is not totally symmetric.
  Analysis of normal coordinate  10:
  Mode is not totally symmetric.
  Analysis of normal coordinate  11:
  Mode is totally symmetric.
  Analysis of normal coordinate  12:
  Mode is not totally symmetric.
  Analysis of normal coordinate  13:
  Mode is totally symmetric.
  Analysis of normal coordinate  14:
  Mode is totally symmetric.
  Analysis of normal coordinate  15:
  Mode is not totally symmetric.
  Analysis of normal coordinate  16:
  Mode is not totally symmetric.
  Analysis of normal coordinate  17:
  Mode is not totally symmetric.
  Analysis of normal coordinate  18:
  Mode is not totally symmetric.
  Analysis of normal coordinate  19:
  Mode is totally symmetric.
  Analysis of normal coordinate  20:
  Mode is totally symmetric.
  Analysis of normal coordinate  21:
  Mode is not totally symmetric.
  Analysis of normal coordinate  22:
  Mode is totally symmetric.
  Analysis of normal coordinate  23:
  Mode is not totally symmetric.
  Analysis of normal coordinate  24:
  Mode is not totally symmetric.
  done here
  Choosing displaced geometries for anharmonic force constant calculation.

 *Analyzing normal coordinate   7.
  The one-dimensional nonsymmetric coordinate will be used. [  7]
 *Analyzing normal coordinate   8.
  The one-dimensional nonsymmetric coordinate will be used. [  8]
 *Analyzing normal coordinate   9.
  The one-dimensional nonsymmetric coordinate will be used. [  9]
 *Analyzing normal coordinate  10.
  The one-dimensional nonsymmetric coordinate will be used. [ 10]
 *Analyzing normal coordinate  11.
  This totally symmetric coordinate will be used. [ 11]
 *Analyzing normal coordinate  12.
  The one-dimensional nonsymmetric coordinate will be used. [ 12]
 *Analyzing normal coordinate  13.
  This totally symmetric coordinate will be used. [ 13]
 *Analyzing normal coordinate  14.
  This totally symmetric coordinate will be used. [ 14]
 *Analyzing normal coordinate  15.
  The one-dimensional nonsymmetric coordinate will be used. [ 15]
 *Analyzing normal coordinate  16.
  The one-dimensional nonsymmetric coordinate will be used. [ 16]
 *Analyzing normal coordinate  17.
  The one-dimensional nonsymmetric coordinate will be used. [ 17]
 *Analyzing normal coordinate  18.
  The one-dimensional nonsymmetric coordinate will be used. [ 18]
 *Analyzing normal coordinate  19.
  This totally symmetric coordinate will be used. [ 19]
 *Analyzing normal coordinate  20.
  This totally symmetric coordinate will be used. [ 20]
 *Analyzing normal coordinate  21.
  The one-dimensional nonsymmetric coordinate will be used. [ 21]
 *Analyzing normal coordinate  22.
  This totally symmetric coordinate will be used. [ 22]
 *Analyzing normal coordinate  23.
  The one-dimensional nonsymmetric coordinate will be used. [ 23]
 *Analyzing normal coordinate  24.
  The one-dimensional nonsymmetric coordinate will be used. [ 24]
  length                 20736
  Summary of displaced coordinates used in calculation
  Displaced point   1, normal coordinate   7, positive displacement:
O         0.000000000000000        0.003192230775068       -2.834308009539275
C         0.000000000000000       -0.006022225537040       -0.569046686272771
C         1.488027257135408        0.000538707105665        1.779069190531898
C        -1.488027257135408        0.000538707105665        1.779069190531898
H         2.423325905169398        1.730272804078888        2.339202342121414
H         2.418030858851731       -1.726165802915709        2.356758753057023
H        -2.418030858851731       -1.726165802915709        2.356758753057023
H        -2.423325905169398        1.730272804078888        2.339202342121414
  Displaced point   2, normal coordinate   8, positive displacement:
O         0.003185028234214       -0.000000000000000       -2.834308009539275
C        -0.002744653375074       -0.000000000000000       -0.569046686272771
C         1.487190475641780       -0.000000000000000        1.776142672336894
C        -1.488864038629036        0.000000000000000        1.781995708726902
H         2.421192940980509        1.728265697141029        2.342652458670963
H         2.421192940980509       -1.728265697141029        2.342652458670963
H        -2.420163823040621       -1.728172909853568        2.353308636507474
H        -2.420163823040621        1.728172909853569        2.353308636507474
  Displaced point   3, normal coordinate   9, positive displacement:
O         0.000000000000000       -0.000000000000000       -2.834308009539275
C        -0.000000000000000       -0.000000000000000       -0.569046686272771
C         1.488027257135408        0.001479567497849        1.779069190531898
C        -1.488027257135408       -0.001479567497849        1.779069190531898
H         2.423664581435507        1.724936554892785        2.357113265667478
H         2.417692182585622       -1.731502052101812        2.338847829510958
H        -2.423664581435508       -1.724936554892785        2.357113265667478
H        -2.417692182585622        1.731502052101812        2.338847829510958
  Displaced point   4, normal coordinate  10, positive displacement:
O         0.000000000000000        0.000413219326478       -2.834308009539275
C         0.000000000000000       -0.000798937353206       -0.569046686272771
C         1.488027257135408       -0.000596592332583        1.779069190531898
C        -1.488027257135408       -0.000596592332583        1.779069190531898
H         2.411572118016501        1.732509744736928        2.348247552777377
H         2.429784646004629       -1.723928862257669        2.347713542401059
H        -2.429784646004629       -1.723928862257669        2.347713542401059
H        -2.411572118016501        1.732509744736928        2.348247552777377
  Displaced point   5, normal coordinate  11, positive displacement:
O         0.000000000000000       -0.000000000000000       -2.831763745839551
C         0.000000000000000       -0.000000000000000       -0.567235850795960
C         1.490140186836685       -0.000000000000000        1.777044608954111
C        -1.490140186836685        0.000000000000000        1.777044608954111
H         2.422930314487584        1.728570733372854        2.344548565834534
H         2.422930314487584       -1.728570733372854        2.344548565834534
H        -2.422930314487584       -1.728570733372854        2.344548565834534
H        -2.422930314487584        1.728570733372854        2.344548565834534
  Displaced point   6, normal coordinate  11, negative displacement:
O         0.000000000000000       -0.000000000000000       -2.836852273239000
C         0.000000000000000       -0.000000000000000       -0.570857521749582
C         1.485914327434131       -0.000000000000000        1.781093772109686
C        -1.485914327434131        0.000000000000000        1.781093772109686
H         2.418426449533546        1.727867873621743        2.351412529343902
H         2.418426449533546       -1.727867873621743        2.351412529343902
H        -2.418426449533546       -1.727867873621743        2.351412529343902
H        -2.418426449533546        1.727867873621744        2.351412529343902
  Displaced point   7, normal coordinate  12, positive displacement:
O         0.000615046558069       -0.000000000000000       -2.834308009539275
C        -0.003615191993786       -0.000000000000000       -0.569046686272771
C         1.489612237277592       -0.000000000000000        1.779358619350835
C        -1.486442276993225        0.000000000000000        1.778779761712962
H         2.419563397633153        1.728280352711746        2.352447294436454
H         2.419563397633153       -1.728280352711746        2.352447294436454
H        -2.421793366387977       -1.728158254282851        2.343513800741982
H        -2.421793366387976        1.728158254282852        2.343513800741982
  Displaced point   8, normal coordinate  13, positive displacement:
O         0.000000000000000       -0.000000000000000       -2.833955192251566
C         0.000000000000000       -0.000000000000000       -0.568776524175514
C         1.486119425344967       -0.000000000000000        1.779787476967725
C        -1.486119425344967        0.000000000000000        1.779787476967725
H         2.423070200996958        1.728253704455637        2.341500230789037
H         2.423070200996958       -1.728253704455637        2.341500230789037
H        -2.423070200996959       -1.728253704455637        2.341500230789037
H        -2.423070200996958        1.728253704455638        2.341500230789037
  Displaced point   9, normal coordinate  13, negative displacement:
O         0.000000000000000       -0.000000000000000       -2.834660826826985
C        -0.000000000000000       -0.000000000000000       -0.569316848370028
C         1.489935088925850       -0.000000000000000        1.778350904096072
C        -1.489935088925850        0.000000000000000        1.778350904096072
H         2.418286563024171        1.728184902538960        2.354460864389400
H         2.418286563024171       -1.728184902538960        2.354460864389400
H        -2.418286563024171       -1.728184902538960        2.354460864389400
H        -2.418286563024171        1.728184902538960        2.354460864389400
  Displaced point  10, normal coordinate  14, positive displacement:
O         0.000000000000000       -0.000000000000000       -2.832661255062822
C         0.000000000000000       -0.000000000000000       -0.568484629955333
C         1.486077858556401       -0.000000000000000        1.777501427719920
C        -1.486077858556401        0.000000000000000        1.777501427719920
H         2.416119658367711        1.728516724135149        2.349107214980145
H         2.416119658367711       -1.728516724135149        2.349107214980145
H        -2.416119658367712       -1.728516724135149        2.349107214980145
H        -2.416119658367711        1.728516724135150        2.349107214980145
  Displaced point  11, normal coordinate  14, negative displacement:
O         0.000000000000000       -0.000000000000000       -2.835954764015729
C         0.000000000000000       -0.000000000000000       -0.569608742590209
C         1.489976655714416       -0.000000000000000        1.780636953343877
C        -1.489976655714416        0.000000000000000        1.780636953343877
H         2.425237105653418        1.727921882859448        2.346853880198291
H         2.425237105653418       -1.727921882859448        2.346853880198291
H        -2.425237105653419       -1.727921882859448        2.346853880198291
H        -2.425237105653418        1.727921882859448        2.346853880198291
  Displaced point  12, normal coordinate  15, positive displacement:
O         0.000190771246100       -0.000000000000000       -2.834308009539275
C        -0.001629306556553       -0.000000000000000       -0.569046686272771
C         1.488119210858092       -0.000000000000000        1.781341216971674
C        -1.487935303412725        0.000000000000000        1.776797164092123
H         2.424223992370157        1.728531528437761        2.343761044172130
H         2.424223992370157       -1.728531528437761        2.343761044172130
H        -2.417132771650973       -1.727907078556836        2.352200051006306
H        -2.417132771650973        1.727907078556836        2.352200051006306
  Displaced point  13, normal coordinate  16, positive displacement:
O         0.000000000000000        0.000388348341319       -2.834308009539275
C         0.000000000000000       -0.002600321715355       -0.569046686272771
C         1.488027257135408        0.001194823398420        1.779069190531898
C        -1.488027257135408        0.001194823398420        1.779069190531898
H         2.420709819435602        1.727305578541080        2.354083390308029
H         2.420646944585527       -1.729133028453517        2.341877704870407
H        -2.420646944585528       -1.729133028453517        2.341877704870407
H        -2.420709819435602        1.727305578541080        2.354083390308029
  Displaced point  14, normal coordinate  17, positive displacement:
O         0.000000000000000       -0.000000000000000       -2.834308009539275
C         0.000000000000000       -0.000000000000000       -0.569046686272771
C         1.488027257135408        0.001399052457279        1.779069190531898
C        -1.488027257135408       -0.001399052457279        1.779069190531898
H         2.426894023074952        1.727536846546865        2.344353478259960
H         2.414462740946177       -1.728901760447732        2.351607616918476
H        -2.426894023074952       -1.727536846546865        2.344353478259960
H        -2.414462740946177        1.728901760447732        2.351607616918476
  Displaced point  15, normal coordinate  18, positive displacement:
O         0.000033646794100       -0.000000000000000       -2.834308009539275
C        -0.000145241384654       -0.000000000000000       -0.569046686272771
C         1.487245364406242       -0.000000000000000        1.778688875688672
C        -1.488809149864575        0.000000000000000        1.779449505375125
H         2.425632154695083        1.724246555695295        2.350701565486523
H         2.425632154695083       -1.724246555695295        2.350701565486523
H        -2.415724609326046       -1.732192051299302        2.345259529691913
H        -2.415724609326046        1.732192051299303        2.345259529691913
  Displaced point  16, normal coordinate  19, positive displacement:
O         0.000000000000000       -0.000000000000000       -2.833871596628662
C         0.000000000000000       -0.000000000000000       -0.569227547568653
C         1.487169600835055       -0.000000000000000        1.778399905362981
C        -1.487169600835055        0.000000000000000        1.778399905362981
H         2.425226511626061        1.724317424142911        2.350771903222663
H         2.425226511626061       -1.724317424142911        2.350771903222663
H        -2.425226511626061       -1.724317424142911        2.350771903222663
H        -2.425226511626061        1.724317424142911        2.350771903222663
  Displaced point  17, normal coordinate  19, negative displacement:
O         0.000000000000000       -0.000000000000000       -2.834744422449889
C         0.000000000000000       -0.000000000000000       -0.568865824976890
C         1.488884913435762       -0.000000000000000        1.779738475700816
C        -1.488884913435762        0.000000000000000        1.779738475700816
H         2.416130252395068        1.732121182851686        2.345189191955773
H         2.416130252395068       -1.732121182851686        2.345189191955773
H        -2.416130252395069       -1.732121182851686        2.345189191955773
H        -2.416130252395069        1.732121182851686        2.345189191955773
  Displaced point  18, normal coordinate  20, positive displacement:
O         0.000000000000000       -0.000000000000000       -2.832614064994003
C         0.000000000000000       -0.000000000000000       -0.572008683403261
C         1.488246122670447       -0.000000000000000        1.779443395856315
C        -1.488246122670447        0.000000000000000        1.779443395856315
H         2.420690069907833        1.728630491475494        2.347848714038942
H         2.420690069907833       -1.728630491475494        2.347848714038942
H        -2.420690069907834       -1.728630491475493        2.347848714038942
H        -2.420690069907833        1.728630491475494        2.347848714038942
  Displaced point  19, normal coordinate  20, negative displacement:
O         0.000000000000000       -0.000000000000000       -2.836001954084547
C         0.000000000000000       -0.000000000000000       -0.566084689142282
C         1.487808391600370       -0.000000000000000        1.778694985207482
C        -1.487808391600370        0.000000000000000        1.778694985207482
H         2.420666694113296        1.727808115519104        2.348112381139494
H         2.420666694113296       -1.727808115519104        2.348112381139494
H        -2.420666694113296       -1.727808115519103        2.348112381139494
H        -2.420666694113296        1.727808115519104        2.348112381139495
  Displaced point  20, normal coordinate  21, positive displacement:
O         0.000001172275036       -0.000000000000000       -2.834308009539275
C         0.000000234081139       -0.000000000000000       -0.569046686272771
C         1.487671967470021       -0.000000000000000        1.778844634311826
C        -1.488382546800795        0.000000000000000        1.779293746751971
H         2.422788220588967        1.732290390726788        2.349288662450571
H         2.422788220588967       -1.732290390726788        2.349288662450571
H        -2.418568543432164       -1.724148216267811        2.346672432727865
H        -2.418568543432163        1.724148216267811        2.346672432727865
  Displaced point  21, normal coordinate  22, positive displacement:
O         0.000000000000000       -0.000000000000000       -2.834304211397978
C         0.000000000000000       -0.000000000000000       -0.569099645459919
C         1.488408298091435       -0.000000000000000        1.779311185593719
C        -1.488408298091435        0.000000000000000        1.779311185593719
H         2.418612272338600        1.724145575768480        2.346682424898774
H         2.418612272338600       -1.724145575768480        2.346682424898774
H        -2.418612272338600       -1.724145575768478        2.346682424898773
H        -2.418612272338599        1.724145575768478        2.346682424898773
  Displaced point  22, normal coordinate  22, negative displacement:
O         0.000000000000000       -0.000000000000000       -2.834311807680572
C         0.000000000000000       -0.000000000000000       -0.568993727085624
C         1.487646216179382       -0.000000000000000        1.778827195470078
C        -1.487646216179382        0.000000000000000        1.778827195470078
H         2.422744491682529        1.732293031226117        2.349278670279662
H         2.422744491682529       -1.732293031226117        2.349278670279662
H        -2.422744491682530       -1.732293031226119        2.349278670279663
H        -2.422744491682530        1.732293031226119        2.349278670279663
  Displaced point  23, normal coordinate  23, positive displacement:
O         0.000000000000000       -0.000000000000000       -2.834308009539275
C         0.000000000000000       -0.000000000000000       -0.569046686272771
C         1.488027257135408        0.000644874879645        1.779069190531898
C        -1.488027257135408       -0.000644874879645        1.779069190531898
H         2.418620301515648        1.724389939046241        2.346655052997092
H         2.422736462505481       -1.732048667948356        2.349306042181345
H        -2.418620301515649       -1.724389939046241        2.346655052997092
H        -2.422736462505481        1.732048667948356        2.349306042181345
  Displaced point  24, normal coordinate  24, positive displacement:
O         0.000000000000000        0.000001843990606       -2.834308009539275
C         0.000000000000000        0.000005267133332       -0.569046686272771
C         1.488027257135408        0.000637627527377        1.779069190531898
C        -1.488027257135408        0.000637627527377        1.779069190531898
H         2.418591223270440        1.724400247561325        2.346682522043101
H         2.422765540750690       -1.732038359433272        2.349278573135336
H        -2.422765540750691       -1.732038359433273        2.349278573135336
H        -2.418591223270439        1.724400247561324        2.346682522043101
 @CHECKOUT-I, Total execution time (CPU/WALL):         0.04/       0.06 seconds.
----------------------------------------------------------------------
Processing output from displaced point 001
----------------------------------------------------------------------


   *************************************************************************
         <<<     CCCCCC     CCCCCC   |||     CCCCCC     CCCCCC   >>>
       <<<      CCC        CCC       |||    CCC        CCC         >>>
      <<<      CCC        CCC        |||   CCC        CCC            >>>
    <<<        CCC        CCC        |||   CCC        CCC              >>>
      <<<      CCC        CCC        |||   CCC        CCC            >>>
       <<<      CCC        CCC       |||    CCC        CCC         >>>
         <<<     CCCCCC     CCCCCC   |||     CCCCCC     CCCCCC   >>>
   *************************************************************************

     ****************************************************************
     * CFOUR Coupled-Cluster techniques for Computational Chemistry *
     ****************************************************************
 

   Department of Chemistry                Institut fuer Physikalische Chemie
   University of Texas at Austin          Universitaet Mainz
   Austin, TX  78712, USA                 D-55099 Mainz, Germany
 
                       Version 1.2
 
                     compute-0-5.local                                 
                     Mon Mar  6 11:55:00 CST 2023                      
                     integer*8 version is running
 
********************************************************************************
*                          Input from ZMAT file                                *
********************************************************************************
GEOMETRY  1 NON-SYMMETRIC DISPLACEMENT                                          
O         0.000000000000000        0.003192230775068       -2.834308009539275   
C         0.000000000000000       -0.006022225537040       -0.569046686272771   
C         1.488027257135408        0.000538707105665        1.779069190531898   
C        -1.488027257135408        0.000538707105665        1.779069190531898   
H         2.423325905169398        1.730272804078888        2.339202342121414   
H         2.418030858851731       -1.726165802915709        2.356758753057023   
H        -2.418030858851731       -1.726165802915709        2.356758753057023   
H        -2.423325905169398        1.730272804078888        2.339202342121414   
                                                                                
*CFOUR(CALC=CCSD(T)                                                             
BASIS=cc-pCVTZ                                                                  
VIB=FINDIF                                                                      
FREQ_ALGORITHM=PARALLEL                                                         
FD_PROJECT=OFF                                                                  
ANH_ALGORITHM=PARALLEL                                                          
ANHARM=VPT2                                                                     
ABCDTYPE=AOBASIS                                                                
FCGRADNEW=2                                                                     
CC_PROG=NCC                                                                     
SCF_CONV=10                                                                     
CC_CONV=9                                                                       
LINEQ_CONV=9                                                                    
LINEQ_MAXCYC=200                                                                
MULT=1                                                                          
FROZEN_CORE=OFF                                                                 
MEM_UNIT=GB                                                                     
MEM=24                                                                          
COORD=CARTESIAN,UNITS=BOHR,ANHARM=0)                                            
                                                                                
********************************************************************************
    -------------------------------------------------------------------
                    CFOUR Control Parameters 
    -------------------------------------------------------------------
        External           Internal           Value            Units
          Name               Name
    -------------------------------------------------------------------
       ABCDTYPE             IABCDT         AOBASIS     [  2]    ***   
       ANHARMONIC           IANHAR         OFF         [  0]    ***   
       ANH_ALGORIT          IANALG         PARALLEL    [  1]    ***   
       ANH_DERIVAT          IANDER         SECOND      [  1]    ***   
       ANH_MODE             ANHMOD         VIBRATION   [  0]    ***   
       ANH_POINTS           IANPOI              1               ***   
       ANH_STEPSIZ          ICUBST             50000          x 10-6  
       ANH_SYMMETR          IANHSM         ABELIAN     [  0]    ***   
       AO_LADDERS           IAOLAD         SINGLEPASS  [  1]    ***   
       AV_SCF               IAVSCF         OFF         [  0]    ***   
       BASIS                IBASIS         PCVTZ       [ 24]    ***   
       BFIELD               IBFIEL         OFF         [  0]    a.u.  
       BOTHVECTORS          BOTHVC         OFF         [  0]    ***   
       BOX_POTENT           IPIAB          OFF         [  0]    ***   
       BREIT                IBREIT         OFF         [  0]    ***   
       BRUCK_CONV           IBRTOL          10D-  4             ***   
       BRUECKNER            IBRKNR         OFF         [  0]    ***   
       BUFFERSIZE           IBUFFS              4096            ***   
       CACHE_RECS           ICHREC             10               ***   
       CALCLEVEL            ICLLVL         CCSD(T)     [ 22]    ***   
       CAS_GECCO            ICMRCC         OFF         [  0]    ***   
       CAS_GUESS            ICGUES         CANONICAL   [  0]    ***   
       CAS_INPUT            ICSINP         ORBITALS    [  0]    ***   
       CAS_ITMAX            ICITMX          10D- 50           cycles  
       CAS_JACDAV           ICJDAV         OFF         [  0]    ***   
       CAS_MICMAX           ICMIMN          10D- 10             ***   
       CAS_MICMIN           ICMIMX          10D-  2             ***   
       CAS_MICRO            ICSALG         ILU/JACOBI  [  0]    ***   
       CAS_MITMAX           ICMIMX          10D-100           cycles  
       CAS_MMAX             ICMMAX          10D- 50             ***   
       CAS_PRINT            ICPRT           10D-  0             ***   
       CCORBOPT             ICCORB         OFF         [  0]  x 0.01  
       CC_CONV              ICCCNV          10D-  9             ***   
       CC_EXPORDER          ICCEOR              5               ***   
       CC_EXTRAPOL          ICCEXT         DIIS        [  1]    ***   
       CC_GUESS             ICCGES         MP2         [  0]    ***   
       CC_MAXCYC            ICCCYC            100              cycles 
       CC_PROGRAM           ICCPRO         NCC         [  5]    ***   
       CHARGE               ICHRGE              0               ***   
       CHOLESKY             ICHOLE         OFF         [  0]    ***   
       CIS_CONV             ICISTL              5               ***   
       COMM_SIZE            IPSIZE            ***               ***   
       CONSTANT             ICONST         OLD         [  1]    ***   
       CONTINUUM            ICONTU         NONE        [  0]    ***   
       CONTRACTION          ICNTYP         GENERAL     [  1]    ***   
       COORDINATES          ICOORD         CARTESIAN   [  1]    ***   
       CPHF_CONVER          ICPHFT          10D- 16             ***   
       CPHF_MAXCYC          ICPHFC             64              cycles 
       CUBIC                ICUBIC         OFF         [  0]    ***   
       CURVILINEAR          ICURVY         OFF         [  0]    ***   
       CV_ELEMENT           ICVELM              0               ***   
       CV_ORBITALS          ICVORB      NONE         
       CV_SEPARATE          ICVSEP         OFF         [  0]    ***   
       DBOC                 IDBOC          OFF         [  0]    ***   
       DCT                  IDCT           OFF         [  0]    ***   
       DERIV_LEV            IDRLVL         FIRST       [  1]    ***   
       DEVMEM_SIZE          IDVMEM         *********           MByte  
       DIAG_MRCC            IEOMST          10D-  0             ***   
       DIFF_TYPE            IDIFTY         RELAXED     [  0]    ***   
       DIRECT               IDIRCT         OFF         [  0]    ***   
       DROPMO               IDRPMO      NONE         
       ECP                  IECP           OFF         [  0]    ***   
       EIGENVECTOR          IVEC                1               ***   
       EL_ANHARM            IELANH         OFF         [  0]    ***   
       EOMFOLLOW            IEOMSR         ENERGY      [  0]    ***   
       EOMIP                IEOMIP         OFF         [  0]    ***   
       EOMLEVEL             HBARFM         SAME        [  0]    ***   
       EOM_MRCC             IMRCCE         NEW         [  1]    ***   
       EOM_NONIT            EOMNON         OFF         [  0]    ***   
       EOM_NSING            IEOMSI          10D-  0             ***   
       EOM_NSTATES          IMRCCD         DAVIDSON    [  0]    ***   
       EOM_NTRIP            IEOMTR          10D-  0             ***   
       EOM_ORDER            IEXORD         ENERGY      [  0]    ***   
       EOM_PROPSTA          IEOMST              0               ***   
       ESTATE_CONV          IEXTOL          10D-  5             ***   
       ESTATE_DIAG          IEXDIG         ITERATIVE   [  0]    ***   
       ESTATE_LOCK          IESLOC         ON          [  1]    ***   
       ESTATE_MAXC          IEXMXC             40               ***   
       ESTATE_PROP          IEXPRP         OFF         [  0]    ***   
       EVAL_HESS            IRECAL              0            # of cyc.
       EXCITATION           IEXCIT              0               ***   
       EXCITE               IEXCIT         NONE        [  0]    ***   
       EXTERN_POT           IEXPOT         OFF         [  0]    ***   
       FCGRADNEW            IFCGNW         OFF         [  0]    ***   
       FC_FIELD             IFINFC              0             x 10-6  
       FD_CALTYPE           IFDCAL         GRADONLY    [  0]    ***   
       FD_PROJECT           IFDPRJ         OFF         [  1]    ***   
       FD_STEPSIZE          IDISFD              5            10-4 bohr
       FD_USEGROUP          IFDGRP         FULL        [  0]    ***   
       FILE_RECSIZ          IFLREC              4096           words  
       FINITE_PERT          IFIPER              0             x 10-6  
       FIXGEOM              IFIXGM         OFF         [  0]    ***   
       FOCK                 IFOCK          AO          [  1]    ***   
       FREQ_ALGORI          IVIALG         PARALLEL    [  1]    ***   
       FROZEN_CORE          IFROCO         OFF         [  0]    ***   
       FROZEN_VIRT          IFROVI         OFF         [  0]    ***   
       GAMMA_ABCD           IGABCD         DIRECT      [  1]    ***   
       GAMMA_ABCI           IGABCI         STORE       [  0]    ***   
       GENBAS_1             IGNBS1              0               ***   
       GENBAS_2             IGNBS2              0               ***   
       GENBAS_3             IGNBS3              0               ***   
       GENBAS_4             IGNBS4              0               ***   
       GEO_CONV             ICONTL              5              H/bohr 
       GEO_MAXCYC           IOPTCY             50               ***   
       GEO_MAXSTEP          IMXSTP            300            millibohr
       GEO_METHOD           INR            SINGLE_POINT[  5]    ***   
       GIAO                 IGIAO          OFF         [  1]    ***   
       GIMIC                IGIMIC         OFF         [  0]    ***   
       GRID                 IGRID          OFF         [  0]    ***   
       GRID_ALGO            IGALGO         SERIAL      [  0]    ***   
       GUESS                IGUESS         MOREAD      [  0]    ***   
       HBAR                 IHBAR          OFF         [  0]    ***   
       HESS_TYPE            IHESTP         SCF         [  0]    ***   
       HF2_FILE             IHF2Fl         USE         [  1]    ***   
       HFSTABILITY          ISTABL         OFF         [  0]    ***   
       INCORE               INCORE         OFF         [  0]    ***   
       INPUT_MRCC           IMRCC          ON          [  1]    ***   
       INTEGRALS            INTTYP         VMOL        [  1]    ***   
       JODA_PRINT           IJPRNT              0               ***   
       KEYWORD_OUT          IDMPKW         NO          [  0]    ***   
       LINDEP_TOL           ILINDP              8               ***   
       LINEQ_CONV           IZTACN          10D-  9           cycles  
       LINEQ_EXPOR          ILMAXD              5               ***   
       LINEQ_MAXCY          ILMAXC            200               ***   
       LINEQ_TYPE           ILTYPE         DIIS        [  1]    ***   
       LOCK_ORBOCC          ILOCOC         OFF         [  0]    ***   
       MEMORY_SIZE          IMEMSZ         *********           words  
       MEM_UNIT             IMEMU          GB          [  3]    ***   
       MRCC                 IMRCCC         OFF         [  0]    ***   
       MULTIPLICTY          IMULTP              1               ***   
       NACOUPLING           IVCOUP         OFF         [  0]    ***   
       NEGEVAL              IDIE           ABORT       [  0]    ***   
       NEWNORM              INEWNO         OFF         [  0]    ***   
       NON-HF               INONHF         OFF         [  0]    ***   
       NTOP_TAMP            ITOPT2             15               ***   
       NUC_MODEL            INUCMO         POINT       [  0]    ***   
       OCCUPATION           IOCCU   ESTIMATED BY SCF 
       OPEN-SHELL           IOPEN          SPIN-ORBITAL[  0]    ***   
       OPTVIB               IOPTVB         OFF         [  0]    ***   
       ORBITALS             IORBTP         STANDARD    [  0]    ***   
       PARALLEL             IPARAL         ON          [  1]    ***   
       PARA_INT             IPINTS         ON          [  1]    ***   
       PARA_PRINT           IPPRIN              0               ***   
       PERT_ORB             IPTORB         CANONICAL   [  1]    ***   
       POINTS               IGRDFD              0               ***   
       PRINT                IPRNT               0               ***   
       PROPS                IPROPS         OFF         [  0]    ***   
       PROP_INTEGR          IINTYP         INTERNAL    [  0]    ***   
       PSI                  IPSI           OFF         [  0]    ***   
       QC_ALG               IQCALG         FLM         [  0]    ***   
       QC_LINALG            IQCLIN         TRIDIAG     [  2]    ***   
       QC_MAXCYC            IQCMAX            100             cycles  
       QC_MAXSCFCY          IQCMSC             20             cycles  
       QC_RTRUST            IQCRTR          10D-  0           x 10-3  
       QC_SKIPSCF           IQCSKI         OFF         [  0]    ***   
       QC_START             IQCSTA          10D-  3             ***   
       QRHFGUESS            IQGUES         OFF         [  0]    ***   
       QUARTIC              IQUART         OFF         [  0]    ***   
       RAMAN_INT            IRAMIN         OFF         [  0]    ***   
       RAMAN_ORB            IRAMRE         UNRELAXED   [  0]    ***   
       RDO                  IRDOFM         ON          [  1]    ***   
       REDUCE_REPR          REDREP         Ir          [  0]    ***   
       REFERENCE            IREFNC         RHF         [  0]    ***   
       RELATIVIST           IRELAT         OFF         [  0]    ***   
       RELAX_DENS           IRDENS         ON          [  1]    ***   
       RESET_FLAGS          IRESET         OFF         [  0]    ***   
       RESTART_CC           ICCRES         OFF         [  0]    ***   
       ROT_EVEC             ROTVEC              0               ***   
       SAVE_INTS            ISVINT         OFF         [  0]    ***   
       SCALE_ON             ISTCRT              0               ***   
       SCF_CONV             ISCFCV          10D- 10             ***   
       SCF_DAMPING          IDAMP               0             x 10-3  
       SCF_EXPORDE          IRPPOR             10               ***   
       SCF_EXPSTAR          IRPPLS              2               ***   
       SCF_EXTRAPO          IRPP           ON          [  1]    ***   
       SCF_MAXCYC           ISCFCY            150              cycles 
       SCF_NOSTOP           ISCFST         OFF         [  0]    ***   
       SCF_ORBITAL          ISCFOR         REAL        [  0]    ***   
       SCF_PRINT            ISCFPR              0               ***   
       SCF_PROG             ISCFPR         SCF         [  0]    ***   
       SD_FIELD             IFINSD              0             x 10-6  
       SOPERT               IPERSO         OFF         [  0]    ***   
       SPHERICAL            IDFGHI         ON          [  1]    ***   
       SPINORBIT            ISOCAL         OFF         [  0]    ***   
       SPINROTATIO          ISRCON         OFF         [  0]    ***   
       SPIN_FLIP            ISPFLP         OFF         [  0]    ***   
       SPIN_ORBIT           ISPORB         OFF         [  0]    ***   
       SPIN_SCAL            ISCSMP         OFF         [  0]    ***   
       STEEPSCALE           ISTPSC              1000          x 10-3  
       SUBGROUP             ISUBGP         DEFAULT     [  0]    ***   
       SUBGRPAXIS           ISBXYZ         X           [  0]    ***   
       SYMMETRY             ISYM           ON          [  0]    ***   
       SYM_CHECK            ISYMCK         OVERRIDE    [  1]    ***   
       T3_EXTRAPOL          IT3EXT         OFF         [  0]    ***   
       T4_EXTRAPOL          IT4EXP         OFF         [  0]    ***   
       TAMP_SUM             IEVERY              5               ***   
       TESTSUITE            ITESTS         OFF         [  0]    ***   
       THERMOCH             ITHERM         ON          [  1]    ***   
       TOL_CHOLESK          ITOLCH          10D-  4             ***   
       TRANGRAD             IRESRM         OFF         [  0]    ***   
       TRANS_INV            ITRAIN         USE         [  0]    ***   
       TREAT_PERT           ITREAT         SIMULTANEOUS[  0]    ***   
       TRIP_ALGORI          ITRALG         NORMAL      [  0]    ***   
       UIJ_THRESHO          IUIJTH              1               ***   
       UNITS                IUNITS         BOHR        [  1]    ***   
       UNOS                 IUNOS          OFF         [  0]    ***   
       UPDATE_HESS          IHUPDT         ON          [  1]    ***   
       VIBPHASE             ISETPH         STANDARD    [  0]    ***   
       VIBRATION            IVIB           FINDIF      [  3]    ***   
       VIB_ALGORIT          IGEALG         STANDARD    [  0]    ***   
       VNATORB              IVNORB         OFF         [  0]    ***   
       VTRAN                IVTRAN         PARTIAL     [  2]    ***   
       X2CKEY               IX2CKE         MOLVDINT    [  0]    ***   
       XFIELD               IXEFLD              0             x 10-6  
       XFORM_TOL            IXFTOL          10D- 11             ***   
       YFIELD               IYEFLD              0             x 10-6  
       ZFIELD               IZEFLD              0             x 10-6  
       ZSCALE_EXP           IZEXPS         OFF         [  0]    ***   
    -------------------------------------------------------------------
  @GETXYZ-I,     8 atoms read from ZMAT.
Line Symbol    AtNr   At. Mass
  1  O          8    15.99491
  2  C          6    12.00000
  3  C          6    12.00000
  4  C          6    12.00000
  5  H          1     1.00783
  6  H          1     1.00783
  7  H          1     1.00783
  8  H          1     1.00783
Line Symbol    AtNr   At. Mass
  1  O          8    15.99491
  2  C          6    12.00000
  3  C          6    12.00000
  4  C          6    12.00000
  5  H          1     1.00783
  6  H          1     1.00783
  7  H          1     1.00783
  8  H          1     1.00783
                     1                     4                     0
  R VECTOR before symmetry
  0.000000000000000E+000  0.000000000000000E+000  0.000000000000000E+000
  0.000000000000000E+000  0.000000000000000E+000  0.000000000000000E+000
  0.000000000000000E+000  0.000000000000000E+000  0.000000000000000E+000
  0.000000000000000E+000  0.000000000000000E+000  0.000000000000000E+000
  0.000000000000000E+000  0.000000000000000E+000  0.000000000000000E+000
  0.000000000000000E+000  0.000000000000000E+000  0.000000000000000E+000
  0.000000000000000E+000  0.000000000000000E+000  0.000000000000000E+000
  0.000000000000000E+000  0.000000000000000E+000  0.000000000000000E+000
   Rotational constants (in cm-1): 
          0.1958807562             0.2481379727             0.6778897939
   Rotational constants (in MHz): 
       5872.3581604523          7438.9903181892         20322.6276024670
********************************************************************************
   The full molecular point group is Cs  .
   The largest Abelian subgroup of the full molecular point group is Cs  .
   The computational point group is Cs  .
********************************************************************************
  R VECTOR 
  0.000000000000000E+000  0.000000000000000E+000  0.000000000000000E+000
  0.000000000000000E+000  0.000000000000000E+000  0.000000000000000E+000
  0.000000000000000E+000  0.000000000000000E+000  0.000000000000000E+000
  0.000000000000000E+000  0.000000000000000E+000  0.000000000000000E+000
  0.000000000000000E+000  0.000000000000000E+000  0.000000000000000E+000
  0.000000000000000E+000  0.000000000000000E+000  0.000000000000000E+000
  0.000000000000000E+000  0.000000000000000E+000  0.000000000000000E+000
  0.000000000000000E+000  0.000000000000000E+000  0.000000000000000E+000


 ----------------------------------------------------------------
         Coordinates used in calculation (QCOMP) 
 ----------------------------------------------------------------
 Z-matrix   Atomic            Coordinates (in bohr)
  Symbol    Number           X              Y              Z
 ----------------------------------------------------------------
     O         8         0.00160579    -2.83430935    -0.00000000
     C         6        -0.00634074    -0.56904323    -0.00000000
     C         6         0.00153450     1.77906861     1.48802726
     C         6         0.00153450     1.77906861    -1.48802726
     H         1         1.73158185     2.33823349     2.42332591
     H         1        -1.72484639     2.35772457     2.41803086
     H         1        -1.72484639     2.35772457    -2.41803086
     H         1         1.73158185     2.33823349    -2.42332591
 ----------------------------------------------------------------
 
   Interatomic distance matrix (Angstroms) 
 
                 O             C             C             C             H    
                [ 1]        [ 2]        [ 3]        [ 4]        [ 5]
  O    [ 1]     0.00000
  C    [ 2]     1.19873     0.00000
  C    [ 3]     2.56514     1.47107     0.00000
  C    [ 4]     2.56514     1.47107     1.57486     0.00000
  H    [ 5]     3.15828     2.20389     1.08197     2.28249     0.00000
  H    [ 6]     3.16556     2.20522     1.08192     2.28053     1.82909
  H    [ 7]     3.16556     2.20522     2.28053     1.08192     3.14787
  H    [ 8]     3.15828     2.20389     2.28249     1.08197     2.56474
 
                 H             H             H    
                [ 6]        [ 7]        [ 8]
  H    [ 6]     0.00000
  H    [ 7]     2.55913     0.00000
  H    [ 8]     3.14787     1.82909     0.00000
   Rotational constants (order x, y, z, in cm-1): 
          0.1958807562             0.6778897939             0.2481379727
   Rotational constants (order x, y, z, in MHz): 
       5872.3581604523         20322.6276024670          7438.9903181892
  ECPDATA file not present.   Using default ECPDATA. 
  There are  228 basis functions.
 @GEOPT-W, Archive file not created for single-point calculation.
 @CHECKOUT-I, Total execution time (CPU/WALL):         0.27/       0.41 seconds.
 @GETMEM-I,  Allocated   22888 MB of main memory.
  @SYMCOR-I, Full point group is dangerous! Abelian subgroup will be used.
  @CHRTABLE-I, There are   2 unique irreducible representations.
  @CHRTABLE-I, There are   2 unique irreducible representations.
  @VIBINF-I, Symmetries species for nuclear motions:
  Irrep     Label    Total    Vibrations     Translations     Rotations
    1         A'     13.00      10.00            2.00            1.00
    2         A''    11.00       8.00            1.00            2.00
   Total number of calculations required      :    32
   Number of single-point energy calculations :     0
   Number of energy gradient     calculations :    32
  atom charge vector                      8                     6
                     6                     6                     1
                     1                     1                     1
  List of displaced geometries used in the calculation 
 
  Displaced point   1:
O         0.0017114670       -2.8343093523       -0.0000000000
C        -0.0063829604       -0.5690432263       -0.0000000000
C         0.0014922769        1.7790686103        1.4880272571
C         0.0014922769        1.7790686103       -1.4880272571
H         1.7315396250        2.3382334939        2.4233259052
H        -1.7248886137        2.3577245668        2.4180308589
H        -1.7248886137        2.3577245668       -2.4180308589
H         1.7315396250        2.3382334939       -2.4233259052
 
  Displaced point   2:
O         0.0015001116       -2.8343093523       -0.0000000000
C        -0.0062985112       -0.5690432263       -0.0000000000
C         0.0015767261        1.7790686103        1.4880272571
C         0.0015767261        1.7790686103       -1.4880272571
H         1.7316240742        2.3382334939        2.4233259052
H        -1.7248041645        2.3577245668        2.4180308589
H        -1.7248041645        2.3577245668       -2.4180308589
H         1.7316240742        2.3382334939       -2.4233259052
 
  Displaced point   3:
O         0.0016057893       -2.8342036747       -0.0000000000
C        -0.0063407358       -0.5690854509       -0.0000000000
C         0.0015345015        1.7790263857        1.4880272571
C         0.0015345015        1.7790263857       -1.4880272571
H         1.7315818496        2.3381912693        2.4233259052
H        -1.7248463891        2.3576823423        2.4180308589
H        -1.7248463891        2.3576823423       -2.4180308589
H         1.7315818496        2.3381912693       -2.4233259052
 
  Displaced point   4:
O         0.0016057893       -2.8344150300       -0.0000000000
C        -0.0063407358       -0.5690010017       -0.0000000000
C         0.0015345015        1.7791108349        1.4880272571
C         0.0015345015        1.7791108349       -1.4880272571
H         1.7315818496        2.3382757185        2.4233259052
H        -1.7248463891        2.3577667914        2.4180308589
H        -1.7248463891        2.3577667914       -2.4180308589
H         1.7315818496        2.3382757185       -2.4233259052
 
  Displaced point   5:
O         0.0016057893       -2.8343093523       -0.0000000000
C        -0.0062199541       -0.5690432263       -0.0000000000
C         0.0014827957        1.7790686103        1.4880272571
C         0.0014827957        1.7790686103       -1.4880272571
H         1.7315301438        2.3382334939        2.4233259052
H        -1.7248980949        2.3577245668        2.4180308589
H        -1.7248980949        2.3577245668       -2.4180308589
H         1.7315301438        2.3382334939       -2.4233259052
 
  Displaced point   6:
O         0.0016057893       -2.8343093523       -0.0000000000
C        -0.0064615175       -0.5690432263       -0.0000000000
C         0.0015862073        1.7790686103        1.4880272571
C         0.0015862073        1.7790686103       -1.4880272571
H         1.7316335554        2.3382334939        2.4233259052
H        -1.7247946834        2.3577245668        2.4180308589
H        -1.7247946834        2.3577245668       -2.4180308589
H         1.7316335554        2.3382334939       -2.4233259052
 
  Displaced point   7:
O         0.0016057893       -2.8343093523       -0.0000000000
C        -0.0063407358       -0.5689224446       -0.0000000000
C         0.0015345015        1.7790169045        1.4880272571
C         0.0015345015        1.7790169045       -1.4880272571
H         1.7315818496        2.3381817881        2.4233259052
H        -1.7248463891        2.3576728611        2.4180308589
H        -1.7248463891        2.3576728611       -2.4180308589
H         1.7315818496        2.3381817881       -2.4233259052
 
  Displaced point   8:
O         0.0016057893       -2.8343093523       -0.0000000000
C        -0.0063407358       -0.5691640080       -0.0000000000
C         0.0015345015        1.7791203161        1.4880272571
C         0.0015345015        1.7791203161       -1.4880272571
H         1.7315818496        2.3382851997        2.4233259052
H        -1.7248463891        2.3577762726        2.4180308589
H        -1.7248463891        2.3577762726       -2.4180308589
H         1.7315818496        2.3382851997       -2.4233259052
 
  Displaced point   9:
O         0.0016057893       -2.8343093523       -0.0000000000
C        -0.0063407358       -0.5690432263       -0.0000000000
C         0.0015732063        1.7790686103        1.4880272571
C         0.0015732063        1.7790686103       -1.4880272571
H         1.7313514236        2.3382334939        2.4233259052
H        -1.7250768151        2.3577245668        2.4180308589
H        -1.7250768151        2.3577245668       -2.4180308589
H         1.7313514236        2.3382334939       -2.4233259052
 
  Displaced point  10:
O         0.0016057893       -2.8343093523       -0.0000000000
C        -0.0063407358       -0.5690432263       -0.0000000000
C         0.0014957966        1.7790686103        1.4880272571
C         0.0014957966        1.7790686103       -1.4880272571
H         1.7318122756        2.3382334939        2.4233259052
H        -1.7246159632        2.3577245668        2.4180308589
H        -1.7246159632        2.3577245668       -2.4180308589
H         1.7318122756        2.3382334939       -2.4233259052
 
  Displaced point  11:
O         0.0016057893       -2.8343093523       -0.0000000000
C        -0.0063407358       -0.5690432263       -0.0000000000
C         0.0015345015        1.7791073152        1.4880272571
C         0.0015345015        1.7791073152       -1.4880272571
H         1.7315818496        2.3380030679        2.4233259052
H        -1.7248463891        2.3574941409        2.4180308589
H        -1.7248463891        2.3574941409       -2.4180308589
H         1.7315818496        2.3380030679       -2.4233259052
 
  Displaced point  12:
O         0.0016057893       -2.8343093523       -0.0000000000
C        -0.0063407358       -0.5690432263       -0.0000000000
C         0.0015345015        1.7790299055        1.4880272571
C         0.0015345015        1.7790299055       -1.4880272571
H         1.7315818496        2.3384639199        2.4233259052
H        -1.7248463891        2.3579549928        2.4180308589
H        -1.7248463891        2.3579549928       -2.4180308589
H         1.7315818496        2.3384639199       -2.4233259052
 
  Displaced point  13:
O         0.0016057893       -2.8343093523       -0.0000000000
C        -0.0063407358       -0.5690432263       -0.0000000000
C         0.0015345015        1.7790686103        1.4881293192
C         0.0015345015        1.7790686103       -1.4881293192
H         1.7315818496        2.3382334939        2.4233259052
H        -1.7248463891        2.3577245668        2.4180308589
H        -1.7248463891        2.3577245668       -2.4180308589
H         1.7315818496        2.3382334939       -2.4233259052
 
  Displaced point  14:
O         0.0016057893       -2.8343093523       -0.0000000000
C        -0.0063407358       -0.5690432263       -0.0000000000
C         0.0015345015        1.7790686103        1.4879251951
C         0.0015345015        1.7790686103       -1.4879251951
H         1.7315818496        2.3382334939        2.4233259052
H        -1.7248463891        2.3577245668        2.4180308589
H        -1.7248463891        2.3577245668       -2.4180308589
H         1.7315818496        2.3382334939       -2.4233259052
 
  Displaced point  15:
O         0.0016057893       -2.8343093523       -0.0000000000
C        -0.0063407358       -0.5690432263       -0.0000000000
C         0.0015345015        1.7790686103        1.4880272571
C         0.0015345015        1.7790686103       -1.4880272571
H         1.7318308772        2.3382334939        2.4233259052
H        -1.7250954167        2.3577245668        2.4180308589
H        -1.7250954167        2.3577245668       -2.4180308589
H         1.7318308772        2.3382334939       -2.4233259052
 
  Displaced point  16:
O         0.0016057893       -2.8343093523       -0.0000000000
C        -0.0063407358       -0.5690432263       -0.0000000000
C         0.0015345015        1.7790686103        1.4880272571
C         0.0015345015        1.7790686103       -1.4880272571
H         1.7313328220        2.3382334939        2.4233259052
H        -1.7245973616        2.3577245668        2.4180308589
H        -1.7245973616        2.3577245668       -2.4180308589
H         1.7313328220        2.3382334939       -2.4233259052
 
  Displaced point  17:
O         0.0016057893       -2.8343093523       -0.0000000000
C        -0.0063407358       -0.5690432263       -0.0000000000
C         0.0015345015        1.7790686103        1.4880272571
C         0.0015345015        1.7790686103       -1.4880272571
H         1.7315818496        2.3384825215        2.4233259052
H        -1.7248463891        2.3574755393        2.4180308589
H        -1.7248463891        2.3574755393       -2.4180308589
H         1.7315818496        2.3384825215       -2.4233259052
 
  Displaced point  18:
O         0.0016057893       -2.8343093523       -0.0000000000
C        -0.0063407358       -0.5690432263       -0.0000000000
C         0.0015345015        1.7790686103        1.4880272571
C         0.0015345015        1.7790686103       -1.4880272571
H         1.7315818496        2.3379844663        2.4233259052
H        -1.7248463891        2.3579735944        2.4180308589
H        -1.7248463891        2.3579735944       -2.4180308589
H         1.7315818496        2.3379844663       -2.4233259052
 
  Displaced point  19:
O         0.0016057893       -2.8343093523       -0.0000000000
C        -0.0063407358       -0.5690432263       -0.0000000000
C         0.0015345015        1.7790686103        1.4880272571
C         0.0015345015        1.7790686103       -1.4880272571
H         1.7315818496        2.3382334939        2.4236780833
H        -1.7248463891        2.3577245668        2.4180308589
H        -1.7248463891        2.3577245668       -2.4180308589
H         1.7315818496        2.3382334939       -2.4236780833
 
  Displaced point  20:
O         0.0016057893       -2.8343093523       -0.0000000000
C        -0.0063407358       -0.5690432263       -0.0000000000
C         0.0015345015        1.7790686103        1.4880272571
C         0.0015345015        1.7790686103       -1.4880272571
H         1.7315818496        2.3382334939        2.4229737270
H        -1.7248463891        2.3577245668        2.4180308589
H        -1.7248463891        2.3577245668       -2.4180308589
H         1.7315818496        2.3382334939       -2.4229737270
 
  Displaced point  21:
O         0.0016057893       -2.8343093523       -0.0000000000
C        -0.0063407358       -0.5690432263       -0.0000000000
C         0.0015345015        1.7790686103        1.4880272571
C         0.0015345015        1.7790686103       -1.4880272571
H         1.7315818496        2.3382334939        2.4233259052
H        -1.7248463891        2.3577245668        2.4183830370
H        -1.7248463891        2.3577245668       -2.4183830370
H         1.7315818496        2.3382334939       -2.4233259052
 
  Displaced point  22:
O         0.0016057893       -2.8343093523       -0.0000000000
C        -0.0063407358       -0.5690432263       -0.0000000000
C         0.0015345015        1.7790686103        1.4880272571
C         0.0015345015        1.7790686103       -1.4880272571
H         1.7315818496        2.3382334939        2.4233259052
H        -1.7248463891        2.3577245668        2.4176786807
H        -1.7248463891        2.3577245668       -2.4176786807
H         1.7315818496        2.3382334939       -2.4233259052
 
  Displaced point  23:
O         0.0016057893       -2.8343093523        0.0001056777
C        -0.0063407358       -0.5690432263       -0.0000422246
C         0.0015345015        1.7790686103        1.4879850325
C         0.0015345015        1.7790686103       -1.4880694817
H         1.7315818496        2.3382334939        2.4232836806
H        -1.7248463891        2.3577245668        2.4179886343
H        -1.7248463891        2.3577245668       -2.4180730834
H         1.7315818496        2.3382334939       -2.4233681298
 
  Displaced point  24:
O         0.0016057893       -2.8343093523       -0.0000000000
C        -0.0063407358       -0.5690432263        0.0001207817
C         0.0015345015        1.7790686103        1.4879755513
C         0.0015345015        1.7790686103       -1.4880789629
H         1.7315818496        2.3382334939        2.4232741994
H        -1.7248463891        2.3577245668        2.4179791531
H        -1.7248463891        2.3577245668       -2.4180825646
H         1.7315818496        2.3382334939       -2.4233776110
 
  Displaced point  25:
O         0.0016057893       -2.8343093523       -0.0000000000
C        -0.0063407358       -0.5690432263       -0.0000000000
C         0.0016365636        1.7790686103        1.4880272571
C         0.0014324394        1.7790686103       -1.4880272571
H         1.7315818496        2.3382334939        2.4233259052
H        -1.7248463891        2.3577245668        2.4180308589
H        -1.7248463891        2.3577245668       -2.4180308589
H         1.7315818496        2.3382334939       -2.4233259052
 
  Displaced point  26:
O         0.0016057893       -2.8343093523       -0.0000000000
C        -0.0063407358       -0.5690432263       -0.0000000000
C         0.0015345015        1.7791706724        1.4880272571
C         0.0015345015        1.7789665482       -1.4880272571
H         1.7315818496        2.3382334939        2.4233259052
H        -1.7248463891        2.3577245668        2.4180308589
H        -1.7248463891        2.3577245668       -2.4180308589
H         1.7315818496        2.3382334939       -2.4233259052
 
  Displaced point  27:
O         0.0016057893       -2.8343093523       -0.0000000000
C        -0.0063407358       -0.5690432263       -0.0000000000
C         0.0015345015        1.7790686103        1.4880659620
C         0.0015345015        1.7790686103       -1.4879885523
H         1.7315818496        2.3382334939        2.4230954792
H        -1.7248463891        2.3577245668        2.4178004329
H        -1.7248463891        2.3577245668       -2.4182612848
H         1.7315818496        2.3382334939       -2.4235563311
 
  Displaced point  28:
O         0.0016057893       -2.8343093523       -0.0000000000
C        -0.0063407358       -0.5690432263       -0.0000000000
C         0.0015345015        1.7790686103        1.4880272571
C         0.0015345015        1.7790686103       -1.4880272571
H         1.7319340278        2.3382334939        2.4233259052
H        -1.7248463891        2.3577245668        2.4180308589
H        -1.7248463891        2.3577245668       -2.4180308589
H         1.7312296714        2.3382334939       -2.4233259052
 
  Displaced point  29:
O         0.0016057893       -2.8343093523       -0.0000000000
C        -0.0063407358       -0.5690432263       -0.0000000000
C         0.0015345015        1.7790686103        1.4880272571
C         0.0015345015        1.7790686103       -1.4880272571
H         1.7315818496        2.3385856721        2.4233259052
H        -1.7248463891        2.3577245668        2.4180308589
H        -1.7248463891        2.3577245668       -2.4180308589
H         1.7315818496        2.3378813157       -2.4233259052
 
  Displaced point  30:
O         0.0016057893       -2.8343093523       -0.0000000000
C        -0.0063407358       -0.5690432263       -0.0000000000
C         0.0015345015        1.7790686103        1.4880272571
C         0.0015345015        1.7790686103       -1.4880272571
H         1.7315818496        2.3382334939        2.4235749327
H        -1.7248463891        2.3577245668        2.4177818313
H        -1.7248463891        2.3577245668       -2.4182798864
H         1.7315818496        2.3382334939       -2.4230768776
 
  Displaced point  31:
O         0.0016057893       -2.8343093523       -0.0000000000
C        -0.0063407358       -0.5690432263       -0.0000000000
C         0.0015345015        1.7790686103        1.4880272571
C         0.0015345015        1.7790686103       -1.4880272571
H         1.7315818496        2.3382334939        2.4233259052
H        -1.7244942110        2.3577245668        2.4180308589
H        -1.7251985673        2.3577245668       -2.4180308589
H         1.7315818496        2.3382334939       -2.4233259052
 
  Displaced point  32:
O         0.0016057893       -2.8343093523       -0.0000000000
C        -0.0063407358       -0.5690432263       -0.0000000000
C         0.0015345015        1.7790686103        1.4880272571
C         0.0015345015        1.7790686103       -1.4880272571
H         1.7315818496        2.3382334939        2.4233259052
H        -1.7248463891        2.3580767450        2.4180308589
H        -1.7248463891        2.3573723887       -2.4180308589
H         1.7315818496        2.3382334939       -2.4233259052
 @CHECKOUT-I, Total execution time (CPU/WALL):         0.03/       0.11 seconds.
 @GETMEM-I,  Allocated   22888 MB of main memory.
 @CHECKOUT-I, Total execution time (CPU/WALL):         0.00/       0.00 seconds.
 @GETMEM-I,  Allocated   22888 MB of main memory.
  current energy   -191.774508889498     
  x is   0.000000000000000E+000
  x is  -0.360019974489039     
  x is  -0.360019974489039     
  x is  -0.404855471177847     
  x is  -0.404880129311387     
  x is  -0.346601940217582     
  x is  -0.346601940217582     
 @CHECKOUT-I, Total execution time (CPU/WALL):         0.01/       0.04 seconds.
 @GETMEM-I,  Allocated   22888 MB of main memory.
 @CHECKOUT-I, Total execution time (CPU/WALL):         0.00/       0.00 seconds.
 @GETMEM-I,  Allocated   22888 MB of main memory.
  current energy   -191.774508945581     
  x is   0.000000000000000E+000
  x is  -0.360026501396632     
  x is  -0.360026501396632     
  x is  -0.404886042984062     
  x is  -0.404861384717864     
  x is  -0.346565652192729     
  x is  -0.346565652192729     
 @CHECKOUT-I, Total execution time (CPU/WALL):         0.01/       0.04 seconds.
 @GETMEM-I,  Allocated   22888 MB of main memory.
 @CHECKOUT-I, Total execution time (CPU/WALL):         0.00/       0.00 seconds.
 @GETMEM-I,  Allocated   22888 MB of main memory.
  current energy   -191.774508910500     
  x is   0.000000000000000E+000
  x is  -0.360018831132631     
  x is  -0.360018831132631     
  x is  -0.404863830138894     
  x is  -0.404863816167924     
  x is  -0.346587993981179     
  x is  -0.346587993981179     
 @CHECKOUT-I, Total execution time (CPU/WALL):         0.01/       0.05 seconds.
 @GETMEM-I,  Allocated   22888 MB of main memory.
 @CHECKOUT-I, Total execution time (CPU/WALL):         0.00/       0.00 seconds.
 @GETMEM-I,  Allocated   22888 MB of main memory.
  current energy   -191.774508906188     
  x is   0.000000000000000E+000
  x is  -0.360027644711931     
  x is  -0.360027644711931     
  x is  -0.404877683531558     
  x is  -0.404877697500992     
  x is  -0.346579598773599     
  x is  -0.346579598773599     
 @CHECKOUT-I, Total execution time (CPU/WALL):         0.01/       0.04 seconds.
 @GETMEM-I,  Allocated   22888 MB of main memory.
 @CHECKOUT-I, Total execution time (CPU/WALL):         0.00/       0.00 seconds.
 @GETMEM-I,  Allocated   22888 MB of main memory.
  current energy   -191.774508951802     
  x is   0.000000000000000E+000
  x is  -0.360019241714054     
  x is  -0.360019241714054     
  x is  -0.404869281890662     
  x is  -0.404882233846150     
  x is  -0.346570281064741     
  x is  -0.346570281064741     
 @CHECKOUT-I, Total execution time (CPU/WALL):         0.01/       0.04 seconds.
 @GETMEM-I,  Allocated   22888 MB of main memory.
 @CHECKOUT-I, Total execution time (CPU/WALL):         0.00/       0.00 seconds.
 @GETMEM-I,  Allocated   22888 MB of main memory.
  current energy   -191.774508878838     
  x is   0.000000000000000E+000
  x is  -0.360027234186430     
  x is  -0.360027234186430     
  x is  -0.404872232143310     
  x is  -0.404859280304397     
  x is  -0.346597311386771     
  x is  -0.346597311386771     
 @CHECKOUT-I, Total execution time (CPU/WALL):         0.01/       0.04 seconds.
 @GETMEM-I,  Allocated   22888 MB of main memory.
 @CHECKOUT-I, Total execution time (CPU/WALL):         0.00/       0.00 seconds.
 @GETMEM-I,  Allocated   22888 MB of main memory.
  current energy   -191.774508905664     
  x is   0.000000000000000E+000
  x is  -0.360017841620477     
  x is  -0.360017841620477     
  x is  -0.404862214284990     
  x is  -0.404862257667541     
  x is  -0.346588916310616     
  x is  -0.346588916310615     
 @CHECKOUT-I, Total execution time (CPU/WALL):         0.01/       0.04 seconds.
 @GETMEM-I,  Allocated   22888 MB of main memory.
 @CHECKOUT-I, Total execution time (CPU/WALL):         0.00/       0.00 seconds.
 @GETMEM-I,  Allocated   22888 MB of main memory.
  current energy   -191.774508907103     
  x is   0.000000000000000E+000
  x is  -0.360028634218363     
  x is  -0.360028634218363     
  x is  -0.404879299323120     
  x is  -0.404879255942684     
  x is  -0.346578676516113     
  x is  -0.346578676516113     
 @CHECKOUT-I, Total execution time (CPU/WALL):         0.01/       0.04 seconds.
 @GETMEM-I,  Allocated   22888 MB of main memory.
 @CHECKOUT-I, Total execution time (CPU/WALL):         0.00/       0.00 seconds.
 @GETMEM-I,  Allocated   22888 MB of main memory.
  current energy   -191.774508885552     
  x is   0.000000000000000E+000
  x is  -0.360005429209997     
  x is  -0.360005429209997     
  x is  -0.404919962986678     
  x is  -0.404921906546403     
  x is  -0.346523564668713     
  x is  -0.346523564668713     
 @CHECKOUT-I, Total execution time (CPU/WALL):         0.01/       0.05 seconds.
 @GETMEM-I,  Allocated   22888 MB of main memory.
 @CHECKOUT-I, Total execution time (CPU/WALL):         0.00/       0.00 seconds.
 @GETMEM-I,  Allocated   22888 MB of main memory.
  current energy   -191.774508875095     
  x is   0.000000000000000E+000
  x is  -0.360041047529158     
  x is  -0.360041047529158     
  x is  -0.404821557851845     
  x is  -0.404819614471776     
  x is  -0.346644024845700     
  x is  -0.346644024845700     
 @CHECKOUT-I, Total execution time (CPU/WALL):         0.01/       0.04 seconds.
 @GETMEM-I,  Allocated   22888 MB of main memory.
 @CHECKOUT-I, Total execution time (CPU/WALL):         0.00/       0.00 seconds.
 @GETMEM-I,  Allocated   22888 MB of main memory.
  current energy   -191.774508909772     
  x is   0.000000000000000E+000
  x is  -0.359999189241634     
  x is  -0.359999189241634     
  x is  -0.404832872617000     
  x is  -0.404832878879352     
  x is  -0.346606615219649     
  x is  -0.346606615219649     
 @CHECKOUT-I, Total execution time (CPU/WALL):         0.01/       0.04 seconds.
 @GETMEM-I,  Allocated   22888 MB of main memory.
 @CHECKOUT-I, Total execution time (CPU/WALL):         0.00/       0.00 seconds.
 @GETMEM-I,  Allocated   22888 MB of main memory.
  current energy   -191.774508906638     
  x is   0.000000000000000E+000
  x is  -0.360047286273266     
  x is  -0.360047286273266     
  x is  -0.404908637670621     
  x is  -0.404908631407892     
  x is  -0.346560981746646     
  x is  -0.346560981746646     
 @CHECKOUT-I, Total execution time (CPU/WALL):         0.01/       0.04 seconds.
 @GETMEM-I,  Allocated   22888 MB of main memory.
 @CHECKOUT-I, Total execution time (CPU/WALL):         0.00/       0.00 seconds.
 @GETMEM-I,  Allocated   22888 MB of main memory.
  current energy   -191.774508912619     
  x is   0.000000000000000E+000
  x is  -0.360023237928008     
  x is  -0.360023237928008     
  x is  -0.404870756893207     
  x is  -0.404870756893207     
  x is  -0.346583796303621     
  x is  -0.346583796303621     
 @CHECKOUT-I, Total execution time (CPU/WALL):         0.01/       0.04 seconds.
 @GETMEM-I,  Allocated   22888 MB of main memory.
 @CHECKOUT-I, Total execution time (CPU/WALL):         0.00/       0.00 seconds.
 @GETMEM-I,  Allocated   22888 MB of main memory.
  current energy   -191.774508910028     
  x is   0.000000000000000E+000
  x is  -0.360023237928008     
  x is  -0.360023237928008     
  x is  -0.404870756893207     
  x is  -0.404870756893207     
  x is  -0.346583796303621     
  x is  -0.346583796303621     
 @CHECKOUT-I, Total execution time (CPU/WALL):         0.01/       0.04 seconds.
 @GETMEM-I,  Allocated   22888 MB of main memory.
 @CHECKOUT-I, Total execution time (CPU/WALL):         0.00/       0.00 seconds.
 @GETMEM-I,  Allocated   22888 MB of main memory.
  current energy   -191.774508875156     
  x is   0.000000000000000E+000
  x is  -0.360042485283266     
  x is  -0.360042485283266     
  x is  -0.404815450234900     
  x is  -0.404815486213184     
  x is  -0.346648886779999     
  x is  -0.346648886779999     
 @CHECKOUT-I, Total execution time (CPU/WALL):         0.01/       0.04 seconds.
 @GETMEM-I,  Allocated   22888 MB of main memory.
 @CHECKOUT-I, Total execution time (CPU/WALL):         0.00/       0.00 seconds.
 @GETMEM-I,  Allocated   22888 MB of main memory.
  current energy   -191.774508889155     
  x is   0.000000000000000E+000
  x is  -0.360003991604231     
  x is  -0.360003991604231     
  x is  -0.404926072000529     
  x is  -0.404926036019720     
  x is  -0.346518702214908     
  x is  -0.346518702214908     
 @CHECKOUT-I, Total execution time (CPU/WALL):         0.01/       0.04 seconds.
 @GETMEM-I,  Allocated   22888 MB of main memory.
 @CHECKOUT-I, Total execution time (CPU/WALL):         0.00/       0.00 seconds.
 @GETMEM-I,  Allocated   22888 MB of main memory.
  current energy   -191.774508943495     
  x is   0.000000000000000E+000
  x is  -0.360049227609040     
  x is  -0.360049227609041     
  x is  -0.404918069404715     
  x is  -0.404911688751039     
  x is  -0.346559140186125     
  x is  -0.346559140186125     
 @CHECKOUT-I, Total execution time (CPU/WALL):         0.01/       0.05 seconds.
 @GETMEM-I,  Allocated   22888 MB of main memory.
 @CHECKOUT-I, Total execution time (CPU/WALL):         0.00/       0.00 seconds.
 @GETMEM-I,  Allocated   22888 MB of main memory.
  current energy   -191.774508877983     
  x is   0.000000000000000E+000
  x is  -0.359997247848562     
  x is  -0.359997247848562     
  x is  -0.404823440814776     
  x is  -0.404829820948447     
  x is  -0.346608457512364     
  x is  -0.346608457512364     
 @CHECKOUT-I, Total execution time (CPU/WALL):         0.01/       0.05 seconds.
 @GETMEM-I,  Allocated   22888 MB of main memory.
 @CHECKOUT-I, Total execution time (CPU/WALL):         0.00/       0.00 seconds.
 @GETMEM-I,  Allocated   22888 MB of main memory.
  current energy   -191.774508895870     
  x is   0.000000000000000E+000
  x is  -0.359968328835263     
  x is  -0.359968328835262     
  x is  -0.404870756893208     
  x is  -0.404870756893207     
  x is  -0.346551671791275     
  x is  -0.346551671791275     
 @CHECKOUT-I, Total execution time (CPU/WALL):         0.01/       0.04 seconds.
 @GETMEM-I,  Allocated   22888 MB of main memory.
 @CHECKOUT-I, Total execution time (CPU/WALL):         0.00/       0.00 seconds.
 @GETMEM-I,  Allocated   22888 MB of main memory.
  current energy   -191.774508913919     
  x is   0.000000000000000E+000
  x is  -0.360078156826560     
  x is  -0.360078156826560     
  x is  -0.404870756893208     
  x is  -0.404870756893207     
  x is  -0.346615930084334     
  x is  -0.346615930084334     
 @CHECKOUT-I, Total execution time (CPU/WALL):         0.01/       0.04 seconds.
 @GETMEM-I,  Allocated   22888 MB of main memory.
 @CHECKOUT-I, Total execution time (CPU/WALL):         0.00/       0.00 seconds.
 @GETMEM-I,  Allocated   22888 MB of main memory.
  current energy   -191.774508909926     
  x is   0.000000000000000E+000
  x is  -0.360023237928008     
  x is  -0.360023237928008     
  x is  -0.404870756893207     
  x is  -0.404870756893207     
  x is  -0.346583796303621     
  x is  -0.346583796303621     
 @CHECKOUT-I, Total execution time (CPU/WALL):         0.01/       0.04 seconds.
 @GETMEM-I,  Allocated   22888 MB of main memory.
 @CHECKOUT-I, Total execution time (CPU/WALL):         0.00/       0.00 seconds.
 @GETMEM-I,  Allocated   22888 MB of main memory.
  current energy   -191.774508900032     
  x is   0.000000000000000E+000
  x is  -0.360023237928008     
  x is  -0.360023237928008     
  x is  -0.404870756893207     
  x is  -0.404870756893207     
  x is  -0.346583796303621     
  x is  -0.346583796303621     
 @CHECKOUT-I, Total execution time (CPU/WALL):         0.01/       0.04 seconds.
 @GETMEM-I,  Allocated   22888 MB of main memory.
 @CHECKOUT-I, Total execution time (CPU/WALL):         0.00/       0.00 seconds.
 @GETMEM-I,  Allocated   22888 MB of main memory.
  current energy   -191.774508917132     
  x is   0.000000000000000E+000
  x is  -0.542709329507778     
  x is  -0.360016654055118     
  x is  -0.305615458894204     
  x is  -0.404870756893208     
  x is  -0.595760874951589     
  x is  -0.346600811662274     
 @CHECKOUT-I, Total execution time (CPU/WALL):         0.01/       0.04 seconds.
 @GETMEM-I,  Allocated   22888 MB of main memory.
 @CHECKOUT-I, Total execution time (CPU/WALL):         0.00/       0.00 seconds.
 @GETMEM-I,  Allocated   22888 MB of main memory.
  current energy   -191.774508914055     
  x is   0.000000000000000E+000
  x is  -0.542710216490470     
  x is  -0.360015175718612     
  x is  -0.305631821249853     
  x is  -0.404870756893208     
  x is  -0.595788123108911     
  x is  -0.346579079294576     
 @CHECKOUT-I, Total execution time (CPU/WALL):         0.01/       0.04 seconds.
 @GETMEM-I,  Allocated   22888 MB of main memory.
 @CHECKOUT-I, Total execution time (CPU/WALL):         0.00/       0.00 seconds.
 @GETMEM-I,  Allocated   22888 MB of main memory.
  current energy   -191.774508911067     
  x is   0.000000000000000E+000
  x is  -0.542670063501629     
  x is  -0.360023237928008     
  x is  -0.305626110320963     
  x is  -0.404870756893207     
  x is  -0.595737615818956     
  x is  -0.346583796303621     
 @CHECKOUT-I, Total execution time (CPU/WALL):         0.01/       0.04 seconds.
 @GETMEM-I,  Allocated   22888 MB of main memory.
 @CHECKOUT-I, Total execution time (CPU/WALL):         0.00/       0.00 seconds.
 @GETMEM-I,  Allocated   22888 MB of main memory.
  current energy   -191.774508914102     
  x is   0.000000000000000E+000
  x is  -0.542706103622197     
  x is  -0.360023237928008     
  x is  -0.305657635398322     
  x is  -0.404870756893207     
  x is  -0.595777834153974     
  x is  -0.346583796303621     
 @CHECKOUT-I, Total execution time (CPU/WALL):         0.01/       0.04 seconds.
 @GETMEM-I,  Allocated   22888 MB of main memory.
 @CHECKOUT-I, Total execution time (CPU/WALL):         0.00/       0.00 seconds.
 @GETMEM-I,  Allocated   22888 MB of main memory.
  current energy   -191.774508901169     
  x is   0.000000000000000E+000
  x is  -0.542723929427499     
  x is  -0.359987310454720     
  x is  -0.305672305613516     
  x is  -0.404870756893207     
  x is  -0.595823123136818     
  x is  -0.346562776570373     
 @CHECKOUT-I, Total execution time (CPU/WALL):         0.01/       0.04 seconds.
 @GETMEM-I,  Allocated   22888 MB of main memory.
 @CHECKOUT-I, Total execution time (CPU/WALL):         0.00/       0.00 seconds.
 @GETMEM-I,  Allocated   22888 MB of main memory.
  current energy   -191.774508884251     
  x is   0.000000000000000E+000
  x is  -0.542762655456074     
  x is  -0.359996019818126     
  x is  -0.305633752953616     
  x is  -0.404948935857778     
  x is  -0.595813146441290     
  x is  -0.346491738302909     
 @CHECKOUT-I, Total execution time (CPU/WALL):         0.01/       0.04 seconds.
 @GETMEM-I,  Allocated   22888 MB of main memory.
 @CHECKOUT-I, Total execution time (CPU/WALL):         0.00/       0.00 seconds.
 @GETMEM-I,  Allocated   22888 MB of main memory.
  current energy   -191.774508910852     
  x is   0.000000000000000E+000
  x is  -0.542679839966121     
  x is  -0.359986482288563     
  x is  -0.305702795914536     
  x is  -0.404812863527856     
  x is  -0.595809347464666     
  x is  -0.346618674010966     
 @CHECKOUT-I, Total execution time (CPU/WALL):         0.01/       0.04 seconds.
 @GETMEM-I,  Allocated   22888 MB of main memory.
 @CHECKOUT-I, Total execution time (CPU/WALL):         0.00/       0.00 seconds.
 @GETMEM-I,  Allocated   22888 MB of main memory.
  current energy   -191.774508904658     
  x is   0.000000000000000E+000
  x is  -0.542669702452071     
  x is  -0.360062070438077     
  x is  -0.305596694026443     
  x is  -0.404870756893207     
  x is  -0.595709758322270     
  x is  -0.346606517357914     
 @CHECKOUT-I, Total execution time (CPU/WALL):         0.01/       0.05 seconds.
 @GETMEM-I,  Allocated   22888 MB of main memory.
 @CHECKOUT-I, Total execution time (CPU/WALL):         0.00/       0.00 seconds.
 @GETMEM-I,  Allocated   22888 MB of main memory.
  current energy   -191.774508884371     
  x is   0.000000000000000E+000
  x is  -0.542689131202577     
  x is  -0.360023237928008     
  x is  -0.305633766487252     
  x is  -0.404870756893207     
  x is  -0.595758894395620     
  x is  -0.346583796303621     
 @CHECKOUT-I, Total execution time (CPU/WALL):         0.01/       0.04 seconds.
 @GETMEM-I,  Allocated   22888 MB of main memory.
 @CHECKOUT-I, Total execution time (CPU/WALL):         0.00/       0.00 seconds.
 @GETMEM-I,  Allocated   22888 MB of main memory.
  current energy   -191.774508910640     
  x is   0.000000000000000E+000
  x is  -0.542706103622197     
  x is  -0.360023237928008     
  x is  -0.305648612242980     
  x is  -0.404870756893207     
  x is  -0.595777834153975     
  x is  -0.346583796303621     
Largest asymmetry in FCM    0.000000014830413
  Vibrational frequencies  (cm-1) :
      1    3.35010     4.68806
      2  313.29255     3.48739
      3  703.77099     0.58698
      4  722.14472     3.04467
      5 1020.48935    18.57398
      6 1050.19325     5.98912
      7 1109.37036     0.00425
      8 1446.99593     2.47305
      9 1923.98084   253.14652
     10 3140.96866     0.55528
     11 3239.61239     1.86393
Largest asymmetry in FCM    0.000000201034125
  Vibrational frequencies  (cm-1) :
      1    5.04261i    2.15715
      2    6.95213     1.54278
      3  509.71145     1.44946
      4  643.00994     0.00047
      5  968.95571    97.33799
      6 1077.41030    19.25253
      7 1168.33958     0.00075
      8 1427.80027     5.19946
      9 3138.66817     2.01652
     10 3227.62117     0.00008
 @CHECKOUT-I, Total execution time (CPU/WALL):         0.01/       0.05 seconds.
  @GETXYZ-I,     8 atoms read from ZMAT.
Line Symbol    AtNr   At. Mass
  1  O          8    15.99491
  2  C          6    12.00000
  3  C          6    12.00000
  4  C          6    12.00000
  5  H          1     1.00783
  6  H          1     1.00783
  7  H          1     1.00783
  8  H          1     1.00783
Line Symbol    AtNr   At. Mass
  1  O          8    15.99491
  2  C          6    12.00000
  3  C          6    12.00000
  4  C          6    12.00000
  5  H          1     1.00783
  6  H          1     1.00783
  7  H          1     1.00783
  8  H          1     1.00783
                     1                     4                     0
  R VECTOR before symmetry
  0.000000000000000E+000  0.000000000000000E+000  0.000000000000000E+000
  0.000000000000000E+000  0.000000000000000E+000  0.000000000000000E+000
  0.000000000000000E+000  0.000000000000000E+000  0.000000000000000E+000
  0.000000000000000E+000  0.000000000000000E+000  0.000000000000000E+000
  0.000000000000000E+000  0.000000000000000E+000  0.000000000000000E+000
  0.000000000000000E+000  0.000000000000000E+000  0.000000000000000E+000
  0.000000000000000E+000  0.000000000000000E+000  0.000000000000000E+000
  0.000000000000000E+000  0.000000000000000E+000  0.000000000000000E+000
   Rotational constants (in cm-1): 
          0.1958807562             0.2481379727             0.6778897939
   Rotational constants (in MHz): 
       5872.3581604523          7438.9903181892         20322.6276024670
********************************************************************************
   The full molecular point group is Cs  .
   The largest Abelian subgroup of the full molecular point group is Cs  .
   The computational point group is Cs  .
********************************************************************************
  R VECTOR 
  0.000000000000000E+000  0.000000000000000E+000  0.000000000000000E+000
  0.000000000000000E+000  0.000000000000000E+000  0.000000000000000E+000
  0.000000000000000E+000  0.000000000000000E+000  0.000000000000000E+000
  0.000000000000000E+000  0.000000000000000E+000  0.000000000000000E+000
  0.000000000000000E+000  0.000000000000000E+000  0.000000000000000E+000
  0.000000000000000E+000  0.000000000000000E+000  0.000000000000000E+000
  0.000000000000000E+000  0.000000000000000E+000  0.000000000000000E+000
  0.000000000000000E+000  0.000000000000000E+000  0.000000000000000E+000
 @GEOPT-W, Archive file not created for single-point calculation.
                     0                     0
  calling readgh 2 
  gradient from JOBARC 
   0.000000000000000   0.000000000000000   0.000000000000000
   0.000000000000000   0.000000000000000   0.000000000000000
   0.000000000000000   0.000000000000000   0.000000000000000
   0.000000000000000   0.000000000000000   0.000000000000000
   0.000000000000000   0.000000000000000   0.000000000000000
   0.000000000000000   0.000000000000000   0.000000000000000
   0.000000000000000   0.000000000000000   0.000000000000000
   0.000000000000000   0.000000000000000   0.000000000000000
 
                     0
  current gradient vector 
        0.000000000000000        0.000000000000000        0.000000000000000
        0.000000000000000        0.000000000000000        0.000000000000000
        0.000000000000000        0.000000000000000        0.000000000000000
        0.000000000000000        0.000000000000000        0.000000000000000
        0.000000000000000        0.000000000000000        0.000000000000000
        0.000000000000000        0.000000000000000        0.000000000000000
        0.000000000000000        0.000000000000000        0.000000000000000
        0.000000000000000        0.000000000000000        0.000000000000000
  @PROJFCM-I, Projecting force constant matrix onto totally symmetric subspace.
  Largest difference between matrix elements of symmetrized
  and unsymmetrized FCM :    -0.1110223025E-15.
  masses used (in AMU) in vibrational analysis: 
  15.994914630     12.000000000     12.000000000
  12.000000000      1.007825035      1.007825035
   1.007825035      1.007825035
                     Normal Coordinate Analysis
  ----------------------------------------------------------------
    Irreducible         Harmonic       Infrared        Type 
   Representation       Frequency      Intensity 
  ----------------------------------------------------------------
                       (cm-1)         (km/mol)
  ----------------------------------------------------------------
      ----                 5.0426i        2.1571       ROTATION  
      ----                 0.0000i        0.0000      TRANSLATION
      ----                 0.0000i        0.0000      TRANSLATION
      ----                 0.0000         0.0000      TRANSLATION
      ----                 3.3501         4.6881       ROTATION  
      ----                 6.9521         1.5428       ROTATION  
        A'               313.2930         3.4874       VIBRATION 
       A''               509.7121         1.4495       VIBRATION 
       A''               643.0108         0.0005       VIBRATION 
        A'               703.7719         0.5870       VIBRATION 
        A'               722.1457         3.0447       VIBRATION 
       A''               968.9570        97.3380       VIBRATION 
        A'              1020.4907        18.5740       VIBRATION 
        A'              1050.1947         5.9891       VIBRATION 
       A''              1077.4118        19.2525       VIBRATION 
        A'              1109.3719         0.0042       VIBRATION 
       A''              1168.3412         0.0008       VIBRATION 
       A''              1427.8022         5.1995       VIBRATION 
        A'              1446.9979         2.4730       VIBRATION 
        A'              1923.9835       253.1465       VIBRATION 
       A''              3138.6724         2.0165       VIBRATION 
        A'              3140.9729         0.5553       VIBRATION 
       A''              3227.6256         0.0001       VIBRATION 
        A'              3239.6168         1.8639       VIBRATION 
  ----------------------------------------------------------------
 
 
                                   Normal Coordinates 

                A'                       A''                       A''
               313.29                    509.71                    643.01 
             VIBRATION                 VIBRATION                 VIBRATION 
 O      0.411 0.0052  0.0000   -0.0000 -0.0000  0.5242   -0.0000 -0.0000  0.0030
 C     -0.672 0.0013 -0.0000    0.0000 -0.0000 -0.3913    0.0000 -0.0000  0.0007
 C      0.060-0.0033  0.0016   -0.0015 -0.4172 -0.1193    0.2368 -0.0054 -0.0019
 C      0.060-0.0033 -0.0016    0.0015  0.4172 -0.1193   -0.2368  0.0054 -0.0019
 H      0.064-0.2849  0.0857    0.0028 -0.2232  0.0195   -0.1501  0.4222  0.1382
 H      0.068 0.2836 -0.0858   -0.0010 -0.2170  0.0230   -0.1546 -0.4252 -0.1389
 H      0.068 0.2836  0.0858    0.0010  0.2170  0.0230    0.1546  0.4252 -0.1389
 H      0.064-0.2849 -0.0857   -0.0028  0.2232  0.0195    0.1501 -0.4222  0.1382

                A'                        A'                       A''
               703.77                    722.15                    968.96 
             VIBRATION                 VIBRATION                 VIBRATION 
 O      0.079-0.0202  0.0000    0.0008  0.4980  0.0000    0.0000 -0.0000  0.1396
 C     -0.133-0.0134 -0.0000   -0.0000  0.3070 -0.0000   -0.0000 -0.0000 -0.7106
 C     -0.099 0.0152 -0.0168   -0.0052 -0.3432  0.3581    0.0009  0.0570  0.3115
 C     -0.099 0.0152  0.0168   -0.0052 -0.3432 -0.3581   -0.0009 -0.0570  0.3115
 H      0.208 0.0184 -0.4461    0.0255 -0.1670  0.0912    0.0045  0.2563 -0.0632
 H      0.208-0.0074  0.4372   -0.0091 -0.1704  0.1301   -0.0025  0.2524 -0.0638
 H      0.208-0.0074 -0.4372   -0.0091 -0.1704 -0.1301    0.0025 -0.2524 -0.0638
 H      0.208 0.0184  0.4461    0.0255 -0.1670 -0.0912   -0.0045 -0.2563 -0.0632

                A'                        A'                       A''
              1020.49                   1050.19                   1077.41 
             VIBRATION                 VIBRATION                 VIBRATION 
 O      0.000 0.0824  0.0000    0.0002 -0.3890  0.0000   -0.0000  0.0000  0.0456
 C     -0.003 0.0546 -0.0000    0.0035 -0.1149 -0.0000    0.0000  0.0000 -0.3376
 C      0.003 0.1447 -0.3851   -0.0019  0.3209  0.3986    0.0023  0.4708  0.0190
 C      0.003 0.1447  0.3851   -0.0019  0.3209 -0.3986   -0.0023 -0.4708  0.0190
 H     -0.000-0.3772  0.1406   -0.0175 -0.0718  0.2700    0.0168 -0.2523  0.2123
 H     -0.005-0.3803  0.1387    0.0178 -0.0624  0.2708   -0.0207 -0.2546  0.2136
 H     -0.005-0.3803 -0.1387    0.0178 -0.0624 -0.2708    0.0207  0.2546  0.2136
 H     -0.000-0.3772 -0.1406   -0.0175 -0.0718 -0.2700   -0.0168  0.2523  0.2123

                A'                       A''                       A''
              1109.37                   1168.34                   1427.80 
             VIBRATION                 VIBRATION                 VIBRATION 
 O      0.094-0.0026  0.0000    0.0000 -0.0000  0.0002    0.0000  0.0000  0.0093
 C     -0.546-0.0022 -0.0000   -0.0000  0.0000 -0.0013    0.0000 -0.0000 -0.0346
 C      0.251 0.0017  0.0070    0.3019 -0.0004  0.0003   -0.0002 -0.0907 -0.1865
 C      0.251 0.0017 -0.0070   -0.3019  0.0004  0.0003    0.0002  0.0907 -0.1865
 H     -0.053 0.3736  0.0043   -0.0446 -0.2269  0.3891   -0.2742  0.1899  0.3420
 H     -0.057-0.3703  0.0004   -0.0408  0.2268 -0.3884    0.2752  0.1864  0.3430
 H     -0.057-0.3703 -0.0004    0.0408 -0.2268 -0.3884   -0.2752 -0.1864  0.3430
 H     -0.053 0.3736 -0.0043    0.0446  0.2269  0.3891    0.2742 -0.1899  0.3420

                A'                        A'                       A''
              1447.00                   1923.98                   3138.67 
             VIBRATION                 VIBRATION                 VIBRATION 
 O      0.000-0.1210  0.0000    0.0018 -0.5416 -0.0000    0.0000 -0.0000  0.0005
 C     -0.000 0.0435  0.0000   -0.0016  0.8204  0.0000    0.0000 -0.0000  0.0001
 C      0.000 0.1607  0.2060   -0.0003 -0.1036 -0.0606   -0.0008 -0.0794 -0.1257
 C      0.000 0.1607 -0.2060   -0.0003 -0.1036  0.0606    0.0008  0.0794 -0.1257
 H      0.271-0.1957 -0.3162   -0.0329  0.0111 -0.0012    0.4187  0.1321  0.2174
 H     -0.272-0.1929 -0.3169    0.0331  0.0100 -0.0007   -0.4160  0.1361  0.2152
 H     -0.272-0.1929  0.3169    0.0331  0.0100  0.0007    0.4160 -0.1361  0.2152
 H      0.271-0.1957  0.3162   -0.0329  0.0111  0.0012   -0.4187 -0.1321  0.2174

                A'                       A''                        A'
              3140.97                   3227.63                   3239.62 
             VIBRATION                 VIBRATION                 VIBRATION 
 O      0.000-0.0016  0.0000    0.0000  0.0000  0.0000    0.0008  0.0000 -0.0000
 C      0.000 0.0187 -0.0000    0.0000  0.0000  0.0000    0.0019  0.0000 -0.0000
 C     -0.000-0.0856 -0.1348    0.2313 -0.0015  0.0000    0.2292 -0.0015  0.0000
 C     -0.000-0.0856  0.1348   -0.2313  0.0015  0.0000    0.2292 -0.0015 -0.0000
 H      0.419 0.1311  0.2131   -0.3975 -0.1353 -0.2140   -0.3971 -0.1326 -0.2175
 H     -0.416 0.1351  0.2107   -0.3986  0.1403  0.2139   -0.3984  0.1378  0.2173
 H     -0.416 0.1351 -0.2107    0.3986 -0.1403  0.2139   -0.3984  0.1378 -0.2173
 H      0.419 0.1311 -0.2131    0.3975  0.1353 -0.2140   -0.3971 -0.1326  0.2175
  ----------------------------------------------------------------
                    Dipole Moment Function
                   (Normal Coordinate Basis)
  ----------------------------------------------------------------
    Mode     Symmetry    d(Mu(x))/dQ   d(Mu(y))/dQ   d(Mu(z))/dQ
  ----------------------------------------------------------------
     Q7          A'       -0.059803      0.000968     -0.000000
     Q8         A''        0.000000      0.000000     -0.038559
     Q9         A''       -0.000000      0.000000      0.000693
     Q10         A'        0.024528      0.000696     -0.000000
     Q11         A'        0.000941     -0.055877      0.000000
     Q12        A''       -0.000000      0.000000     -0.315986
     Q13         A'       -0.001546     -0.138023     -0.000000
     Q14         A'       -0.000593     -0.078378     -0.000000
     Q15        A''        0.000000      0.000000     -0.140531
     Q16         A'       -0.001122     -0.001761     -0.000000
     Q17        A''        0.000000     -0.000000     -0.000878
     Q18        A''        0.000000      0.000000      0.073031
     Q19         A'       -0.000159     -0.050366      0.000000
     Q20         A'        0.000387      0.509581      0.000000
     Q21        A''        0.000000     -0.000000     -0.045481
     Q22         A'       -0.000304      0.023864     -0.000000
     Q23        A''        0.000000      0.000000      0.000278
     Q24         A'        0.043725     -0.000271      0.000000
  ----------------------------------------------------------------
---------------------------------------------------------------------------
------------------------------------------------------------
        Parameter                (MHz)                 (CM-1)
------------------------------------------------------------
 
           R6                -.440355E-04           -.146887E-08
           R5                -.284782E-02           -.949932E-07
           SI                            0.174471E+02
 
  A-reduced centrifugal distortion parameters (Ir representation) 
 
           DJ                0.170292E-02           0.568033E-07
           DK                0.203572E-01           0.679044E-06
           DJK               0.174746E-01           0.582892E-06
           DELJ              0.179099E-02           0.597410E-07
           DELK              0.207976E-01           0.693733E-06
           DELJK             0.169462E-01           0.565265E-06
           delJ              0.413148E-03           0.137811E-07
           delK              0.876882E-02           0.292496E-06
 
  S-reduced centrifugal distortion parameters (Ir representation) 
 
           DJ                0.153969E-02           0.513586E-07
           DK                0.195411E-01           0.651821E-06
           DJK               0.184540E-01           0.615559E-06
           D1                -.413148E-03           -.137811E-07
           D2                -.125648E-03           -.419118E-08
------------------------------------------------------------
   Rotationally projected vibrational frequencies 
            1               0.0000i
            2               0.0000i
            3               0.0000i
            4               0.0000 
            5               0.0000 
            6               0.0000 
            7             313.2930 
            8             509.7121 
            9             643.0108 
           10             703.7719 
           11             722.1457 
           12             968.9570 
           13            1020.4907 
           14            1050.1947 
           15            1077.4118 
           16            1109.3719 
           17            1168.3412 
           18            1427.8022 
           19            1446.9979 
           20            1923.9835 
           21            3138.6724 
           22            3140.9729 
           23            3227.6256 
           24            3239.6168 
  Zero-point energy:   38.3588 kcal/mol =  160.4933 kJ/mol =   13416.186 cm-1 
 
  Finite temperature thermodynamic corrections:
=======================================================
Temperature     Entropy       Enthalpy     Gibbs Energy
    (K)        (J/(mol K))    (kJ/mol)      (kJ/mol) 
=======================================================
    298.15      271.3122       12.9708      -67.9210
    100.00      221.2431        3.3729      -18.7514
    200.00      249.1565        7.4688      -42.3625
    300.00      271.7137       13.0908      -68.4233
    400.00      292.8063       20.4635      -96.6590
    500.00      312.6894       29.4004     -126.9443
    600.00      331.2826       39.6158     -159.1538
    700.00      348.6072       50.8665     -193.1585
    800.00      364.7589       62.9710     -228.8361
    900.00      379.8548       75.7942     -266.0751
   1000.00      394.0069       89.2313     -304.7756
   1100.00      407.3142      103.1973     -344.8483
   1200.00      419.8621      117.6214     -386.2131
   1300.00      431.7241      132.4435     -428.7979
   1400.00      442.9638      147.6121     -472.5372
   1500.00      453.6368      163.0835     -517.3717
   1600.00      463.7919      178.8197     -563.2473
   1700.00      473.4721      194.7883     -610.1143
   1800.00      482.7160      210.9616     -657.9272
   1900.00      491.5577      227.3155     -706.6441
   2000.00      500.0279      243.8294     -756.2263
=======================================================
 @CHECKOUT-I, Total execution time (CPU/WALL):         0.08/       0.24 seconds.
 @GETMEM-I,  Allocated   22888 MB of main memory.
 @CHECKOUT-I, Total execution time (CPU/WALL):         0.00/       0.00 seconds.
----------------------------------------------------------------------
Processing output from displaced point 002
----------------------------------------------------------------------


   *************************************************************************
         <<<     CCCCCC     CCCCCC   |||     CCCCCC     CCCCCC   >>>
       <<<      CCC        CCC       |||    CCC        CCC         >>>
      <<<      CCC        CCC        |||   CCC        CCC            >>>
    <<<        CCC        CCC        |||   CCC        CCC              >>>
      <<<      CCC        CCC        |||   CCC        CCC            >>>
       <<<      CCC        CCC       |||    CCC        CCC         >>>
         <<<     CCCCCC     CCCCCC   |||     CCCCCC     CCCCCC   >>>
   *************************************************************************

     ****************************************************************
     * CFOUR Coupled-Cluster techniques for Computational Chemistry *
     ****************************************************************
 

   Department of Chemistry                Institut fuer Physikalische Chemie
   University of Texas at Austin          Universitaet Mainz
   Austin, TX  78712, USA                 D-55099 Mainz, Germany
 
                       Version 1.2
 
                     compute-0-5.local                                 
                     Mon Mar  6 11:55:04 CST 2023                      
                     integer*8 version is running
 
********************************************************************************
*                          Input from ZMAT file                                *
********************************************************************************
GEOMETRY  2 NON-SYMMETRIC DISPLACEMENT                                          
O         0.003185028234214       -0.000000000000000       -2.834308009539275   
C        -0.002744653375074       -0.000000000000000       -0.569046686272771   
C         1.487190475641780       -0.000000000000000        1.776142672336894   
C        -1.488864038629036        0.000000000000000        1.781995708726902   
H         2.421192940980509        1.728265697141029        2.342652458670963   
H         2.421192940980509       -1.728265697141029        2.342652458670963   
H        -2.420163823040621       -1.728172909853568        2.353308636507474   
H        -2.420163823040621        1.728172909853569        2.353308636507474   
                                                                                
*CFOUR(CALC=CCSD(T)                                                             
BASIS=cc-pCVTZ                                                                  
VIB=FINDIF                                                                      
FREQ_ALGORITHM=PARALLEL                                                         
FD_PROJECT=OFF                                                                  
ANH_ALGORITHM=PARALLEL                                                          
ANHARM=VPT2                                                                     
ABCDTYPE=AOBASIS                                                                
FCGRADNEW=2                                                                     
CC_PROG=NCC                                                                     
SCF_CONV=10                                                                     
CC_CONV=9                                                                       
LINEQ_CONV=9                                                                    
LINEQ_MAXCYC=200                                                                
MULT=1                                                                          
FROZEN_CORE=OFF                                                                 
MEM_UNIT=GB                                                                     
MEM=24                                                                          
COORD=CARTESIAN,UNITS=BOHR,ANHARM=0)                                            
                                                                                
********************************************************************************
    -------------------------------------------------------------------
                    CFOUR Control Parameters 
    -------------------------------------------------------------------
        External           Internal           Value            Units
          Name               Name
    -------------------------------------------------------------------
       ABCDTYPE             IABCDT         AOBASIS     [  2]    ***   
       ANHARMONIC           IANHAR         OFF         [  0]    ***   
       ANH_ALGORIT          IANALG         PARALLEL    [  1]    ***   
       ANH_DERIVAT          IANDER         SECOND      [  1]    ***   
       ANH_MODE             ANHMOD         VIBRATION   [  0]    ***   
       ANH_POINTS           IANPOI              1               ***   
       ANH_STEPSIZ          ICUBST             50000          x 10-6  
       ANH_SYMMETR          IANHSM         ABELIAN     [  0]    ***   
       AO_LADDERS           IAOLAD         SINGLEPASS  [  1]    ***   
       AV_SCF               IAVSCF         OFF         [  0]    ***   
       BASIS                IBASIS         PCVTZ       [ 24]    ***   
       BFIELD               IBFIEL         OFF         [  0]    a.u.  
       BOTHVECTORS          BOTHVC         OFF         [  0]    ***   
       BOX_POTENT           IPIAB          OFF         [  0]    ***   
       BREIT                IBREIT         OFF         [  0]    ***   
       BRUCK_CONV           IBRTOL          10D-  4             ***   
       BRUECKNER            IBRKNR         OFF         [  0]    ***   
       BUFFERSIZE           IBUFFS              4096            ***   
       CACHE_RECS           ICHREC             10               ***   
       CALCLEVEL            ICLLVL         CCSD(T)     [ 22]    ***   
       CAS_GECCO            ICMRCC         OFF         [  0]    ***   
       CAS_GUESS            ICGUES         CANONICAL   [  0]    ***   
       CAS_INPUT            ICSINP         ORBITALS    [  0]    ***   
       CAS_ITMAX            ICITMX          10D- 50           cycles  
       CAS_JACDAV           ICJDAV         OFF         [  0]    ***   
       CAS_MICMAX           ICMIMN          10D- 10             ***   
       CAS_MICMIN           ICMIMX          10D-  2             ***   
       CAS_MICRO            ICSALG         ILU/JACOBI  [  0]    ***   
       CAS_MITMAX           ICMIMX          10D-100           cycles  
       CAS_MMAX             ICMMAX          10D- 50             ***   
       CAS_PRINT            ICPRT           10D-  0             ***   
       CCORBOPT             ICCORB         OFF         [  0]  x 0.01  
       CC_CONV              ICCCNV          10D-  9             ***   
       CC_EXPORDER          ICCEOR              5               ***   
       CC_EXTRAPOL          ICCEXT         DIIS        [  1]    ***   
       CC_GUESS             ICCGES         MP2         [  0]    ***   
       CC_MAXCYC            ICCCYC            100              cycles 
       CC_PROGRAM           ICCPRO         NCC         [  5]    ***   
       CHARGE               ICHRGE              0               ***   
       CHOLESKY             ICHOLE         OFF         [  0]    ***   
       CIS_CONV             ICISTL              5               ***   
       COMM_SIZE            IPSIZE            ***               ***   
       CONSTANT             ICONST         OLD         [  1]    ***   
       CONTINUUM            ICONTU         NONE        [  0]    ***   
       CONTRACTION          ICNTYP         GENERAL     [  1]    ***   
       COORDINATES          ICOORD         CARTESIAN   [  1]    ***   
       CPHF_CONVER          ICPHFT          10D- 16             ***   
       CPHF_MAXCYC          ICPHFC             64              cycles 
       CUBIC                ICUBIC         OFF         [  0]    ***   
       CURVILINEAR          ICURVY         OFF         [  0]    ***   
       CV_ELEMENT           ICVELM              0               ***   
       CV_ORBITALS          ICVORB      NONE         
       CV_SEPARATE          ICVSEP         OFF         [  0]    ***   
       DBOC                 IDBOC          OFF         [  0]    ***   
       DCT                  IDCT           OFF         [  0]    ***   
       DERIV_LEV            IDRLVL         FIRST       [  1]    ***   
       DEVMEM_SIZE          IDVMEM         *********           MByte  
       DIAG_MRCC            IEOMST          10D-  0             ***   
       DIFF_TYPE            IDIFTY         RELAXED     [  0]    ***   
       DIRECT               IDIRCT         OFF         [  0]    ***   
       DROPMO               IDRPMO      NONE         
       ECP                  IECP           OFF         [  0]    ***   
       EIGENVECTOR          IVEC                1               ***   
       EL_ANHARM            IELANH         OFF         [  0]    ***   
       EOMFOLLOW            IEOMSR         ENERGY      [  0]    ***   
       EOMIP                IEOMIP         OFF         [  0]    ***   
       EOMLEVEL             HBARFM         SAME        [  0]    ***   
       EOM_MRCC             IMRCCE         NEW         [  1]    ***   
       EOM_NONIT            EOMNON         OFF         [  0]    ***   
       EOM_NSING            IEOMSI          10D-  0             ***   
       EOM_NSTATES          IMRCCD         DAVIDSON    [  0]    ***   
       EOM_NTRIP            IEOMTR          10D-  0             ***   
       EOM_ORDER            IEXORD         ENERGY      [  0]    ***   
       EOM_PROPSTA          IEOMST              0               ***   
       ESTATE_CONV          IEXTOL          10D-  5             ***   
       ESTATE_DIAG          IEXDIG         ITERATIVE   [  0]    ***   
       ESTATE_LOCK          IESLOC         ON          [  1]    ***   
       ESTATE_MAXC          IEXMXC             40               ***   
       ESTATE_PROP          IEXPRP         OFF         [  0]    ***   
       EVAL_HESS            IRECAL              0            # of cyc.
       EXCITATION           IEXCIT              0               ***   
       EXCITE               IEXCIT         NONE        [  0]    ***   
       EXTERN_POT           IEXPOT         OFF         [  0]    ***   
       FCGRADNEW            IFCGNW         OFF         [  0]    ***   
       FC_FIELD             IFINFC              0             x 10-6  
       FD_CALTYPE           IFDCAL         GRADONLY    [  0]    ***   
       FD_PROJECT           IFDPRJ         OFF         [  1]    ***   
       FD_STEPSIZE          IDISFD              5            10-4 bohr
       FD_USEGROUP          IFDGRP         FULL        [  0]    ***   
       FILE_RECSIZ          IFLREC              4096           words  
       FINITE_PERT          IFIPER              0             x 10-6  
       FIXGEOM              IFIXGM         OFF         [  0]    ***   
       FOCK                 IFOCK          AO          [  1]    ***   
       FREQ_ALGORI          IVIALG         PARALLEL    [  1]    ***   
       FROZEN_CORE          IFROCO         OFF         [  0]    ***   
       FROZEN_VIRT          IFROVI         OFF         [  0]    ***   
       GAMMA_ABCD           IGABCD         DIRECT      [  1]    ***   
       GAMMA_ABCI           IGABCI         STORE       [  0]    ***   
       GENBAS_1             IGNBS1              0               ***   
       GENBAS_2             IGNBS2              0               ***   
       GENBAS_3             IGNBS3              0               ***   
       GENBAS_4             IGNBS4              0               ***   
       GEO_CONV             ICONTL              5              H/bohr 
       GEO_MAXCYC           IOPTCY             50               ***   
       GEO_MAXSTEP          IMXSTP            300            millibohr
       GEO_METHOD           INR            SINGLE_POINT[  5]    ***   
       GIAO                 IGIAO          OFF         [  1]    ***   
       GIMIC                IGIMIC         OFF         [  0]    ***   
       GRID                 IGRID          OFF         [  0]    ***   
       GRID_ALGO            IGALGO         SERIAL      [  0]    ***   
       GUESS                IGUESS         MOREAD      [  0]    ***   
       HBAR                 IHBAR          OFF         [  0]    ***   
       HESS_TYPE            IHESTP         SCF         [  0]    ***   
       HF2_FILE             IHF2Fl         USE         [  1]    ***   
       HFSTABILITY          ISTABL         OFF         [  0]    ***   
       INCORE               INCORE         OFF         [  0]    ***   
       INPUT_MRCC           IMRCC          ON          [  1]    ***   
       INTEGRALS            INTTYP         VMOL        [  1]    ***   
       JODA_PRINT           IJPRNT              0               ***   
       KEYWORD_OUT          IDMPKW         NO          [  0]    ***   
       LINDEP_TOL           ILINDP              8               ***   
       LINEQ_CONV           IZTACN          10D-  9           cycles  
       LINEQ_EXPOR          ILMAXD              5               ***   
       LINEQ_MAXCY          ILMAXC            200               ***   
       LINEQ_TYPE           ILTYPE         DIIS        [  1]    ***   
       LOCK_ORBOCC          ILOCOC         OFF         [  0]    ***   
       MEMORY_SIZE          IMEMSZ         *********           words  
       MEM_UNIT             IMEMU          GB          [  3]    ***   
       MRCC                 IMRCCC         OFF         [  0]    ***   
       MULTIPLICTY          IMULTP              1               ***   
       NACOUPLING           IVCOUP         OFF         [  0]    ***   
       NEGEVAL              IDIE           ABORT       [  0]    ***   
       NEWNORM              INEWNO         OFF         [  0]    ***   
       NON-HF               INONHF         OFF         [  0]    ***   
       NTOP_TAMP            ITOPT2             15               ***   
       NUC_MODEL            INUCMO         POINT       [  0]    ***   
       OCCUPATION           IOCCU   ESTIMATED BY SCF 
       OPEN-SHELL           IOPEN          SPIN-ORBITAL[  0]    ***   
       OPTVIB               IOPTVB         OFF         [  0]    ***   
       ORBITALS             IORBTP         STANDARD    [  0]    ***   
       PARALLEL             IPARAL         ON          [  1]    ***   
       PARA_INT             IPINTS         ON          [  1]    ***   
       PARA_PRINT           IPPRIN              0               ***   
       PERT_ORB             IPTORB         CANONICAL   [  1]    ***   
       POINTS               IGRDFD              0               ***   
       PRINT                IPRNT               0               ***   
       PROPS                IPROPS         OFF         [  0]    ***   
       PROP_INTEGR          IINTYP         INTERNAL    [  0]    ***   
       PSI                  IPSI           OFF         [  0]    ***   
       QC_ALG               IQCALG         FLM         [  0]    ***   
       QC_LINALG            IQCLIN         TRIDIAG     [  2]    ***   
       QC_MAXCYC            IQCMAX            100             cycles  
       QC_MAXSCFCY          IQCMSC             20             cycles  
       QC_RTRUST            IQCRTR          10D-  0           x 10-3  
       QC_SKIPSCF           IQCSKI         OFF         [  0]    ***   
       QC_START             IQCSTA          10D-  3             ***   
       QRHFGUESS            IQGUES         OFF         [  0]    ***   
       QUARTIC              IQUART         OFF         [  0]    ***   
       RAMAN_INT            IRAMIN         OFF         [  0]    ***   
       RAMAN_ORB            IRAMRE         UNRELAXED   [  0]    ***   
       RDO                  IRDOFM         ON          [  1]    ***   
       REDUCE_REPR          REDREP         Ir          [  0]    ***   
       REFERENCE            IREFNC         RHF         [  0]    ***   
       RELATIVIST           IRELAT         OFF         [  0]    ***   
       RELAX_DENS           IRDENS         ON          [  1]    ***   
       RESET_FLAGS          IRESET         OFF         [  0]    ***   
       RESTART_CC           ICCRES         OFF         [  0]    ***   
       ROT_EVEC             ROTVEC              0               ***   
       SAVE_INTS            ISVINT         OFF         [  0]    ***   
       SCALE_ON             ISTCRT              0               ***   
       SCF_CONV             ISCFCV          10D- 10             ***   
       SCF_DAMPING          IDAMP               0             x 10-3  
       SCF_EXPORDE          IRPPOR             10               ***   
       SCF_EXPSTAR          IRPPLS              2               ***   
       SCF_EXTRAPO          IRPP           ON          [  1]    ***   
       SCF_MAXCYC           ISCFCY            150              cycles 
       SCF_NOSTOP           ISCFST         OFF         [  0]    ***   
       SCF_ORBITAL          ISCFOR         REAL        [  0]    ***   
       SCF_PRINT            ISCFPR              0               ***   
       SCF_PROG             ISCFPR         SCF         [  0]    ***   
       SD_FIELD             IFINSD              0             x 10-6  
       SOPERT               IPERSO         OFF         [  0]    ***   
       SPHERICAL            IDFGHI         ON          [  1]    ***   
       SPINORBIT            ISOCAL         OFF         [  0]    ***   
       SPINROTATIO          ISRCON         OFF         [  0]    ***   
       SPIN_FLIP            ISPFLP         OFF         [  0]    ***   
       SPIN_ORBIT           ISPORB         OFF         [  0]    ***   
       SPIN_SCAL            ISCSMP         OFF         [  0]    ***   
       STEEPSCALE           ISTPSC              1000          x 10-3  
       SUBGROUP             ISUBGP         DEFAULT     [  0]    ***   
       SUBGRPAXIS           ISBXYZ         X           [  0]    ***   
       SYMMETRY             ISYM           ON          [  0]    ***   
       SYM_CHECK            ISYMCK         OVERRIDE    [  1]    ***   
       T3_EXTRAPOL          IT3EXT         OFF         [  0]    ***   
       T4_EXTRAPOL          IT4EXP         OFF         [  0]    ***   
       TAMP_SUM             IEVERY              5               ***   
       TESTSUITE            ITESTS         OFF         [  0]    ***   
       THERMOCH             ITHERM         ON          [  1]    ***   
       TOL_CHOLESK          ITOLCH          10D-  4             ***   
       TRANGRAD             IRESRM         OFF         [  0]    ***   
       TRANS_INV            ITRAIN         USE         [  0]    ***   
       TREAT_PERT           ITREAT         SIMULTANEOUS[  0]    ***   
       TRIP_ALGORI          ITRALG         NORMAL      [  0]    ***   
       UIJ_THRESHO          IUIJTH              1               ***   
       UNITS                IUNITS         BOHR        [  1]    ***   
       UNOS                 IUNOS          OFF         [  0]    ***   
       UPDATE_HESS          IHUPDT         ON          [  1]    ***   
       VIBPHASE             ISETPH         STANDARD    [  0]    ***   
       VIBRATION            IVIB           FINDIF      [  3]    ***   
       VIB_ALGORIT          IGEALG         STANDARD    [  0]    ***   
       VNATORB              IVNORB         OFF         [  0]    ***   
       VTRAN                IVTRAN         PARTIAL     [  2]    ***   
       X2CKEY               IX2CKE         MOLVDINT    [  0]    ***   
       XFIELD               IXEFLD              0             x 10-6  
       XFORM_TOL            IXFTOL          10D- 11             ***   
       YFIELD               IYEFLD              0             x 10-6  
       ZFIELD               IZEFLD              0             x 10-6  
       ZSCALE_EXP           IZEXPS         OFF         [  0]    ***   
    -------------------------------------------------------------------
  @GETXYZ-I,     8 atoms read from ZMAT.
Line Symbol    AtNr   At. Mass
  1  O          8    15.99491
  2  C          6    12.00000
  3  C          6    12.00000
  4  C          6    12.00000
  5  H          1     1.00783
  6  H          1     1.00783
  7  H          1     1.00783
  8  H          1     1.00783
Line Symbol    AtNr   At. Mass
  1  O          8    15.99491
  2  C          6    12.00000
  3  C          6    12.00000
  4  C          6    12.00000
  5  H          1     1.00783
  6  H          1     1.00783
  7  H          1     1.00783
  8  H          1     1.00783
                     1                     4                     0
  R VECTOR before symmetry
  0.000000000000000E+000  0.000000000000000E+000  0.000000000000000E+000
  0.000000000000000E+000  0.000000000000000E+000  0.000000000000000E+000
  0.000000000000000E+000  0.000000000000000E+000  0.000000000000000E+000
  0.000000000000000E+000  0.000000000000000E+000  0.000000000000000E+000
  0.000000000000000E+000  0.000000000000000E+000  0.000000000000000E+000
  0.000000000000000E+000  0.000000000000000E+000  0.000000000000000E+000
  0.000000000000000E+000  0.000000000000000E+000  0.000000000000000E+000
  0.000000000000000E+000  0.000000000000000E+000  0.000000000000000E+000
   Rotational constants (in cm-1): 
          0.1958806395             0.2481379479             0.6778970341
   Rotational constants (in MHz): 
       5872.3546606637          7438.9895748559         20322.8446584461
********************************************************************************
   The full molecular point group is Cs  .
   The largest Abelian subgroup of the full molecular point group is Cs  .
   The computational point group is Cs  .
********************************************************************************
  R VECTOR 
  0.000000000000000E+000  0.000000000000000E+000  0.000000000000000E+000
  0.000000000000000E+000  0.000000000000000E+000  0.000000000000000E+000
  0.000000000000000E+000  0.000000000000000E+000  0.000000000000000E+000
  0.000000000000000E+000  0.000000000000000E+000  0.000000000000000E+000
  0.000000000000000E+000  0.000000000000000E+000  0.000000000000000E+000
  0.000000000000000E+000  0.000000000000000E+000  0.000000000000000E+000
  0.000000000000000E+000  0.000000000000000E+000  0.000000000000000E+000
  0.000000000000000E+000  0.000000000000000E+000  0.000000000000000E+000


 ----------------------------------------------------------------
         Coordinates used in calculation (QCOMP) 
 ----------------------------------------------------------------
 Z-matrix   Atomic            Coordinates (in bohr)
  Symbol    Number           X              Y              Z
 ----------------------------------------------------------------
     O         8        -2.83430862    -0.00258332    -0.00000000
     C         6        -0.56903992    -0.00390276    -0.00000000
     C         6         1.77311228     1.49080218    -0.00000000
     C         6         1.78502213    -1.48523426    -0.00000000
     H         1         2.33772003     2.42595566     1.72826570
     H         1         2.33772003     2.42595566    -1.72826570
     H         1         2.35822925    -2.41536939    -1.72817291
     H         1         2.35822925    -2.41536939     1.72817291
 ----------------------------------------------------------------
 
   Interatomic distance matrix (Angstroms) 
 
                 O             C             C             C             H    
                [ 1]        [ 2]        [ 3]        [ 4]        [ 5]
  O    [ 1]     0.00000
  C    [ 2]     1.19873     0.00000
  C    [ 3]     2.56302     1.47030     0.00000
  C    [ 4]     2.56727     1.47183     1.57486     0.00000
  H    [ 5]     3.15891     2.20359     1.08193     2.28159     0.00000
  H    [ 6]     3.15891     2.20359     1.08193     2.28159     1.82912
  H    [ 7]     3.16493     2.20551     2.28143     1.08194     3.14786
  H    [ 8]     3.16493     2.20551     2.28143     1.08194     2.56194
 
                 H             H             H    
                [ 6]        [ 7]        [ 8]
  H    [ 6]     0.00000
  H    [ 7]     2.56194     0.00000
  H    [ 8]     3.14786     1.82902     0.00000
   Rotational constants (order x, y, z, in cm-1): 
          0.6778970341             0.2481379479             0.1958806395
   Rotational constants (order x, y, z, in MHz): 
      20322.8446584461          7438.9895748559          5872.3546606637
  ECPDATA file not present.   Using default ECPDATA. 
  There are  228 basis functions.
 @GEOPT-W, Archive file not created for single-point calculation.
 @CHECKOUT-I, Total execution time (CPU/WALL):         0.29/       0.43 seconds.
 @GETMEM-I,  Allocated   22888 MB of main memory.
  @SYMCOR-I, Full point group is dangerous! Abelian subgroup will be used.
  @CHRTABLE-I, There are   2 unique irreducible representations.
  @CHRTABLE-I, There are   2 unique irreducible representations.
  @VIBINF-I, Symmetries species for nuclear motions:
  Irrep     Label    Total    Vibrations     Translations     Rotations
    1         A'     14.00      11.00            2.00            1.00
    2         A''    10.00       7.00            1.00            2.00
   Total number of calculations required      :    33
   Number of single-point energy calculations :     0
   Number of energy gradient     calculations :    33
  atom charge vector                      8                     6
                     6                     6                     1
                     1                     1                     1
  List of displaced geometries used in the calculation 
 
  Displaced point   1:
O        -2.8342029442       -0.0025833238       -0.0000000000
C        -0.5690821465       -0.0039027638       -0.0000000000
C         1.7730700594        1.4908021773       -0.0000000000
C         1.7849799096       -1.4852342616       -0.0000000000
H         2.3376778033        2.4259556614        1.7282656971
H         2.3376778033        2.4259556614       -1.7282656971
H         2.3581870230       -2.4153693889       -1.7281729099
H         2.3581870230       -2.4153693889        1.7281729099
 
  Displaced point   2:
O        -2.8344142995       -0.0025833238       -0.0000000000
C        -0.5689976973       -0.0039027638       -0.0000000000
C         1.7731545086        1.4908021773       -0.0000000000
C         1.7850643588       -1.4852342616       -0.0000000000
H         2.3377622525        2.4259556614        1.7282656971
H         2.3377622525        2.4259556614       -1.7282656971
H         2.3582714722       -2.4153693889       -1.7281729099
H         2.3582714722       -2.4153693889        1.7281729099
 
  Displaced point   3:
O        -2.8343086218       -0.0024776461       -0.0000000000
C        -0.5690399219       -0.0039449884       -0.0000000000
C         1.7731122840        1.4907599527       -0.0000000000
C         1.7850221342       -1.4852764862       -0.0000000000
H         2.3377200279        2.4259134368        1.7282656971
H         2.3377200279        2.4259134368       -1.7282656971
H         2.3582292476       -2.4154116135       -1.7281729099
H         2.3582292476       -2.4154116135        1.7281729099
 
  Displaced point   4:
O        -2.8343086218       -0.0026890014       -0.0000000000
C        -0.5690399219       -0.0038605392       -0.0000000000
C         1.7731122840        1.4908444019       -0.0000000000
C         1.7850221342       -1.4851920370       -0.0000000000
H         2.3377200279        2.4259978860        1.7282656971
H         2.3377200279        2.4259978860       -1.7282656971
H         2.3582292476       -2.4153271643       -1.7281729099
H         2.3582292476       -2.4153271643        1.7281729099
 
  Displaced point   5:
O        -2.8343086218       -0.0025833238       -0.0000000000
C        -0.5689191402       -0.0039027638       -0.0000000000
C         1.7730605782        1.4908021773       -0.0000000000
C         1.7849704284       -1.4852342616       -0.0000000000
H         2.3376683221        2.4259556614        1.7282656971
H         2.3376683221        2.4259556614       -1.7282656971
H         2.3581775418       -2.4153693889       -1.7281729099
H         2.3581775418       -2.4153693889        1.7281729099
 
  Displaced point   6:
O        -2.8343086218       -0.0025833238       -0.0000000000
C        -0.5691607036       -0.0039027638       -0.0000000000
C         1.7731639898        1.4908021773       -0.0000000000
C         1.7850738400       -1.4852342616       -0.0000000000
H         2.3377717337        2.4259556614        1.7282656971
H         2.3377717337        2.4259556614       -1.7282656971
H         2.3582809533       -2.4153693889       -1.7281729099
H         2.3582809533       -2.4153693889        1.7281729099
 
  Displaced point   7:
O        -2.8343086218       -0.0025833238       -0.0000000000
C        -0.5690399219       -0.0037819821       -0.0000000000
C         1.7731122840        1.4907504715       -0.0000000000
C         1.7850221342       -1.4852859674       -0.0000000000
H         2.3377200279        2.4259039556        1.7282656971
H         2.3377200279        2.4259039556       -1.7282656971
H         2.3582292476       -2.4154210947       -1.7281729099
H         2.3582292476       -2.4154210947        1.7281729099
 
  Displaced point   8:
O        -2.8343086218       -0.0025833238       -0.0000000000
C        -0.5690399219       -0.0040235455       -0.0000000000
C         1.7731122840        1.4908538831       -0.0000000000
C         1.7850221342       -1.4851825558       -0.0000000000
H         2.3377200279        2.4260073671        1.7282656971
H         2.3377200279        2.4260073671       -1.7282656971
H         2.3582292476       -2.4153176831       -1.7281729099
H         2.3582292476       -2.4153176831        1.7281729099
 
  Displaced point   9:
O        -2.8343086218       -0.0025833238       -0.0000000000
C        -0.5690399219       -0.0039027638       -0.0000000000
C         1.7732214386        1.4908021773       -0.0000000000
C         1.7849404281       -1.4852342616       -0.0000000000
H         2.3376383217        2.4259556614        1.7282656971
H         2.3376383217        2.4259556614       -1.7282656971
H         2.3581475414       -2.4153693889       -1.7281729099
H         2.3581475414       -2.4153693889        1.7281729099
 
  Displaced point  10:
O        -2.8343086218       -0.0025833238       -0.0000000000
C        -0.5690399219       -0.0039027638       -0.0000000000
C         1.7730031294        1.4908021773       -0.0000000000
C         1.7851038403       -1.4852342616       -0.0000000000
H         2.3378017340        2.4259556614        1.7282656971
H         2.3378017340        2.4259556614       -1.7282656971
H         2.3583109537       -2.4153693889       -1.7281729099
H         2.3583109537       -2.4153693889        1.7281729099
 
  Displaced point  11:
O        -2.8343086218       -0.0025833238       -0.0000000000
C        -0.5690399219       -0.0039027638       -0.0000000000
C         1.7731122840        1.4909113319       -0.0000000000
C         1.7850221342       -1.4853159677       -0.0000000000
H         2.3377200279        2.4258739552        1.7282656971
H         2.3377200279        2.4258739552       -1.7282656971
H         2.3582292476       -2.4154510951       -1.7281729099
H         2.3582292476       -2.4154510951        1.7281729099
 
  Displaced point  12:
O        -2.8343086218       -0.0025833238       -0.0000000000
C        -0.5690399219       -0.0039027638       -0.0000000000
C         1.7731122840        1.4906930226       -0.0000000000
C         1.7850221342       -1.4851525555       -0.0000000000
H         2.3377200279        2.4260373675        1.7282656971
H         2.3377200279        2.4260373675       -1.7282656971
H         2.3582292476       -2.4152876828       -1.7281729099
H         2.3582292476       -2.4152876828        1.7281729099
 
  Displaced point  13:
O        -2.8343086218       -0.0025833238       -0.0000000000
C        -0.5690399219       -0.0039027638       -0.0000000000
C         1.7731122840        1.4908021773       -0.0000000000
C         1.7850945140       -1.4852342616       -0.0000000000
H         2.3375045743        2.4259556614        1.7282656971
H         2.3375045743        2.4259556614       -1.7282656971
H         2.3580137940       -2.4153693889       -1.7281729099
H         2.3580137940       -2.4153693889        1.7281729099
 
  Displaced point  14:
O        -2.8343086218       -0.0025833238       -0.0000000000
C        -0.5690399219       -0.0039027638       -0.0000000000
C         1.7731122840        1.4908021773       -0.0000000000
C         1.7849497544       -1.4852342616       -0.0000000000
H         2.3379354814        2.4259556614        1.7282656971
H         2.3379354814        2.4259556614       -1.7282656971
H         2.3584447011       -2.4153693889       -1.7281729099
H         2.3584447011       -2.4153693889        1.7281729099
 
  Displaced point  15:
O        -2.8343086218       -0.0025833238       -0.0000000000
C        -0.5690399219       -0.0039027638       -0.0000000000
C         1.7731122840        1.4908021773       -0.0000000000
C         1.7850221342       -1.4851618818       -0.0000000000
H         2.3377200279        2.4257402078        1.7282656971
H         2.3377200279        2.4257402078       -1.7282656971
H         2.3582292476       -2.4155848425       -1.7281729099
H         2.3582292476       -2.4155848425        1.7281729099
 
  Displaced point  16:
O        -2.8343086218       -0.0025833238       -0.0000000000
C        -0.5690399219       -0.0039027638       -0.0000000000
C         1.7731122840        1.4908021773       -0.0000000000
C         1.7850221342       -1.4853066414       -0.0000000000
H         2.3377200279        2.4261711149        1.7282656971
H         2.3377200279        2.4261711149       -1.7282656971
H         2.3582292476       -2.4151539354       -1.7281729099
H         2.3582292476       -2.4151539354        1.7281729099
 
  Displaced point  17:
O        -2.8343086218       -0.0025833238       -0.0000000000
C        -0.5690399219       -0.0039027638       -0.0000000000
C         1.7731122840        1.4908021773       -0.0000000000
C         1.7850221342       -1.4852342616       -0.0000000000
H         2.3379690554        2.4259556614        1.7282656971
H         2.3379690554        2.4259556614       -1.7282656971
H         2.3579802200       -2.4153693889       -1.7281729099
H         2.3579802200       -2.4153693889        1.7281729099
 
  Displaced point  18:
O        -2.8343086218       -0.0025833238       -0.0000000000
C        -0.5690399219       -0.0039027638       -0.0000000000
C         1.7731122840        1.4908021773       -0.0000000000
C         1.7850221342       -1.4852342616       -0.0000000000
H         2.3374710003        2.4259556614        1.7282656971
H         2.3374710003        2.4259556614       -1.7282656971
H         2.3584782751       -2.4153693889       -1.7281729099
H         2.3584782751       -2.4153693889        1.7281729099
 
  Displaced point  19:
O        -2.8343086218       -0.0025833238       -0.0000000000
C        -0.5690399219       -0.0039027638       -0.0000000000
C         1.7731122840        1.4908021773       -0.0000000000
C         1.7850221342       -1.4852342616       -0.0000000000
H         2.3377200279        2.4262046889        1.7282656971
H         2.3377200279        2.4262046889       -1.7282656971
H         2.3582292476       -2.4156184165       -1.7281729099
H         2.3582292476       -2.4156184165        1.7281729099
 
  Displaced point  20:
O        -2.8343086218       -0.0025833238       -0.0000000000
C        -0.5690399219       -0.0039027638       -0.0000000000
C         1.7731122840        1.4908021773       -0.0000000000
C         1.7850221342       -1.4852342616       -0.0000000000
H         2.3377200279        2.4257066338        1.7282656971
H         2.3377200279        2.4257066338       -1.7282656971
H         2.3582292476       -2.4151203614       -1.7281729099
H         2.3582292476       -2.4151203614        1.7281729099
 
  Displaced point  21:
O        -2.8343086218       -0.0025833238       -0.0000000000
C        -0.5690399219       -0.0039027638       -0.0000000000
C         1.7731122840        1.4908021773       -0.0000000000
C         1.7850221342       -1.4852342616       -0.0000000000
H         2.3377200279        2.4259556614        1.7286178753
H         2.3377200279        2.4259556614       -1.7286178753
H         2.3582292476       -2.4153693889       -1.7281729099
H         2.3582292476       -2.4153693889        1.7281729099
 
  Displaced point  22:
O        -2.8343086218       -0.0025833238       -0.0000000000
C        -0.5690399219       -0.0039027638       -0.0000000000
C         1.7731122840        1.4908021773       -0.0000000000
C         1.7850221342       -1.4852342616       -0.0000000000
H         2.3377200279        2.4259556614        1.7279135190
H         2.3377200279        2.4259556614       -1.7279135190
H         2.3582292476       -2.4153693889       -1.7281729099
H         2.3582292476       -2.4153693889        1.7281729099
 
  Displaced point  23:
O        -2.8343086218       -0.0025833238       -0.0000000000
C        -0.5690399219       -0.0039027638       -0.0000000000
C         1.7731122840        1.4908021773       -0.0000000000
C         1.7850221342       -1.4852342616       -0.0000000000
H         2.3377200279        2.4259556614        1.7282656971
H         2.3377200279        2.4259556614       -1.7282656971
H         2.3582292476       -2.4153693889       -1.7278207317
H         2.3582292476       -2.4153693889        1.7278207317
 
  Displaced point  24:
O        -2.8343086218       -0.0025833238       -0.0000000000
C        -0.5690399219       -0.0039027638       -0.0000000000
C         1.7731122840        1.4908021773       -0.0000000000
C         1.7850221342       -1.4852342616       -0.0000000000
H         2.3377200279        2.4259556614        1.7282656971
H         2.3377200279        2.4259556614       -1.7282656971
H         2.3582292476       -2.4153693889       -1.7285250880
H         2.3582292476       -2.4153693889        1.7285250880
 
  Displaced point  25:
O        -2.8343086218       -0.0025833238        0.0001056777
C        -0.5690399219       -0.0039027638       -0.0000422246
C         1.7731122840        1.4908021773       -0.0000422246
C         1.7850221342       -1.4852342616       -0.0000422246
H         2.3377200279        2.4259556614        1.7282234725
H         2.3377200279        2.4259556614       -1.7283079217
H         2.3582292476       -2.4153693889       -1.7282151344
H         2.3582292476       -2.4153693889        1.7281306853
 
  Displaced point  26:
O        -2.8343086218       -0.0025833238       -0.0000000000
C        -0.5690399219       -0.0039027638        0.0001207817
C         1.7731122840        1.4908021773       -0.0000517058
C         1.7850221342       -1.4852342616       -0.0000517058
H         2.3377200279        2.4259556614        1.7282139914
H         2.3377200279        2.4259556614       -1.7283174029
H         2.3582292476       -2.4153693889       -1.7282246156
H         2.3582292476       -2.4153693889        1.7281212041
 
  Displaced point  27:
O        -2.8343086218       -0.0025833238       -0.0000000000
C        -0.5690399219       -0.0039027638       -0.0000000000
C         1.7731122840        1.4908021773        0.0001091546
C         1.7850221342       -1.4852342616       -0.0000817061
H         2.3377200279        2.4259556614        1.7281839910
H         2.3377200279        2.4259556614       -1.7283474033
H         2.3582292476       -2.4153693889       -1.7282546160
H         2.3582292476       -2.4153693889        1.7280912037
 
  Displaced point  28:
O        -2.8343086218       -0.0025833238       -0.0000000000
C        -0.5690399219       -0.0039027638       -0.0000000000
C         1.7731122840        1.4908021773       -0.0000000000
C         1.7850221342       -1.4852342616        0.0000723798
H         2.3377200279        2.4259556614        1.7280502436
H         2.3377200279        2.4259556614       -1.7284811507
H         2.3582292476       -2.4153693889       -1.7283883634
H         2.3582292476       -2.4153693889        1.7279574563
 
  Displaced point  29:
O        -2.8343086218       -0.0025833238       -0.0000000000
C        -0.5690399219       -0.0039027638       -0.0000000000
C         1.7731122840        1.4908021773       -0.0000000000
C         1.7850221342       -1.4852342616       -0.0000000000
H         2.3380722060        2.4259556614        1.7282656971
H         2.3373678497        2.4259556614       -1.7282656971
H         2.3582292476       -2.4153693889       -1.7281729099
H         2.3582292476       -2.4153693889        1.7281729099
 
  Displaced point  30:
O        -2.8343086218       -0.0025833238       -0.0000000000
C        -0.5690399219       -0.0039027638       -0.0000000000
C         1.7731122840        1.4908021773       -0.0000000000
C         1.7850221342       -1.4852342616       -0.0000000000
H         2.3377200279        2.4263078395        1.7282656971
H         2.3377200279        2.4256034832       -1.7282656971
H         2.3582292476       -2.4153693889       -1.7281729099
H         2.3582292476       -2.4153693889        1.7281729099
 
  Displaced point  31:
O        -2.8343086218       -0.0025833238       -0.0000000000
C        -0.5690399219       -0.0039027638       -0.0000000000
C         1.7731122840        1.4908021773       -0.0000000000
C         1.7850221342       -1.4852342616       -0.0000000000
H         2.3377200279        2.4259556614        1.7285147247
H         2.3377200279        2.4259556614       -1.7280166696
H         2.3582292476       -2.4153693889       -1.7284219374
H         2.3582292476       -2.4153693889        1.7279238823
 
  Displaced point  32:
O        -2.8343086218       -0.0025833238       -0.0000000000
C        -0.5690399219       -0.0039027638       -0.0000000000
C         1.7731122840        1.4908021773       -0.0000000000
C         1.7850221342       -1.4852342616       -0.0000000000
H         2.3377200279        2.4259556614        1.7282656971
H         2.3377200279        2.4259556614       -1.7282656971
H         2.3585814257       -2.4153693889       -1.7281729099
H         2.3578770694       -2.4153693889        1.7281729099
 
  Displaced point  33:
O        -2.8343086218       -0.0025833238       -0.0000000000
C        -0.5690399219       -0.0039027638       -0.0000000000
C         1.7731122840        1.4908021773       -0.0000000000
C         1.7850221342       -1.4852342616       -0.0000000000
H         2.3377200279        2.4259556614        1.7282656971
H         2.3377200279        2.4259556614       -1.7282656971
H         2.3582292476       -2.4150172108       -1.7281729099
H         2.3582292476       -2.4157215671        1.7281729099
 @CHECKOUT-I, Total execution time (CPU/WALL):         0.03/       0.05 seconds.
 @GETMEM-I,  Allocated   22888 MB of main memory.
 @CHECKOUT-I, Total execution time (CPU/WALL):         0.00/       0.00 seconds.
 @GETMEM-I,  Allocated   22888 MB of main memory.
  current energy   -191.774507790344     
  x is   0.000000000000000E+000
  x is  -0.544295798438864     
  x is  -0.544295798438864     
  x is  -0.301413733097214     
  x is  -0.301413761531097     
  x is  -0.594120520548577     
  x is  -0.594120520548577     
 @CHECKOUT-I, Total execution time (CPU/WALL):         0.01/       0.04 seconds.
 @GETMEM-I,  Allocated   22888 MB of main memory.
 @CHECKOUT-I, Total execution time (CPU/WALL):         0.00/       0.04 seconds.
 @GETMEM-I,  Allocated   22888 MB of main memory.
  current energy   -191.774507788897     
  x is   0.000000000000000E+000
  x is  -0.544302108697901     
  x is  -0.544302108697901     
  x is  -0.301400982100203     
  x is  -0.301400953671774     
  x is  -0.594113028037559     
  x is  -0.594113028037559     
 @CHECKOUT-I, Total execution time (CPU/WALL):         0.02/       0.06 seconds.
 @GETMEM-I,  Allocated   22888 MB of main memory.
 @CHECKOUT-I, Total execution time (CPU/WALL):         0.00/       0.00 seconds.
 @GETMEM-I,  Allocated   22888 MB of main memory.
  current energy   -191.774507724328     
  x is   0.000000000000000E+000
  x is  -0.544302185145412     
  x is  -0.544302185145412     
  x is  -0.301382416913142     
  x is  -0.301413609920774     
  x is  -0.594099815942492     
  x is  -0.594099815942492     
 @CHECKOUT-I, Total execution time (CPU/WALL):         0.01/       0.04 seconds.
 @GETMEM-I,  Allocated   22888 MB of main memory.
 @CHECKOUT-I, Total execution time (CPU/WALL):         0.00/       0.00 seconds.
 @GETMEM-I,  Allocated   22888 MB of main memory.
  current energy   -191.774507872491     
  x is   0.000000000000000E+000
  x is  -0.544295721988138     
  x is  -0.544295721988138     
  x is  -0.301432298863694     
  x is  -0.301401105055643     
  x is  -0.594133732044000     
  x is  -0.594133732044000     
 @CHECKOUT-I, Total execution time (CPU/WALL):         0.01/       0.05 seconds.
 @GETMEM-I,  Allocated   22888 MB of main memory.
 @CHECKOUT-I, Total execution time (CPU/WALL):         0.00/       0.00 seconds.
 @GETMEM-I,  Allocated   22888 MB of main memory.
  current energy   -191.774507786803     
  x is   0.000000000000000E+000
  x is  -0.544295089977562     
  x is  -0.544295089977562     
  x is  -0.301415152000899     
  x is  -0.301415199524101     
  x is  -0.594121333538665     
  x is  -0.594121333538665     
 @CHECKOUT-I, Total execution time (CPU/WALL):         0.01/       0.05 seconds.
 @GETMEM-I,  Allocated   22888 MB of main memory.
 @CHECKOUT-I, Total execution time (CPU/WALL):         0.00/       0.00 seconds.
 @GETMEM-I,  Allocated   22888 MB of main memory.
  current energy   -191.774507788521     
  x is   0.000000000000000E+000
  x is  -0.544302817154686     
  x is  -0.544302817154686     
  x is  -0.301399563280462     
  x is  -0.301399515762626     
  x is  -0.594112215094806     
  x is  -0.594112215094806     
 @CHECKOUT-I, Total execution time (CPU/WALL):         0.01/       0.04 seconds.
 @GETMEM-I,  Allocated   22888 MB of main memory.
 @CHECKOUT-I, Total execution time (CPU/WALL):         0.00/       0.00 seconds.
 @GETMEM-I,  Allocated   22888 MB of main memory.
  current energy   -191.774507825289     
  x is   0.000000000000000E+000
  x is  -0.544302910767431     
  x is  -0.544302910767431     
  x is  -0.301398629322020     
  x is  -0.301415013839761     
  x is  -0.594126975718852     
  x is  -0.594126975718852     
 @CHECKOUT-I, Total execution time (CPU/WALL):         0.01/       0.04 seconds.
 @GETMEM-I,  Allocated   22888 MB of main memory.
 @CHECKOUT-I, Total execution time (CPU/WALL):         0.00/       0.00 seconds.
 @GETMEM-I,  Allocated   22888 MB of main memory.
  current energy   -191.774507765382     
  x is   0.000000000000000E+000
  x is  -0.544294996359997     
  x is  -0.544294996359997     
  x is  -0.301416085653453     
  x is  -0.301399701107397     
  x is  -0.594106572469611     
  x is  -0.594106572469611     
 @CHECKOUT-I, Total execution time (CPU/WALL):         0.01/       0.04 seconds.
 @GETMEM-I,  Allocated   22888 MB of main memory.
 @CHECKOUT-I, Total execution time (CPU/WALL):         0.00/       0.00 seconds.
 @GETMEM-I,  Allocated   22888 MB of main memory.
  current energy   -191.774507860720     
  x is   0.000000000000000E+000
  x is  -0.544292848265285     
  x is  -0.544292848265285     
  x is  -0.301435601261473     
  x is  -0.301419749669257     
  x is  -0.594123978965627     
  x is  -0.594123978965627     
 @CHECKOUT-I, Total execution time (CPU/WALL):         0.01/       0.04 seconds.
 @GETMEM-I,  Allocated   22888 MB of main memory.
 @CHECKOUT-I, Total execution time (CPU/WALL):         0.00/       0.00 seconds.
 @GETMEM-I,  Allocated   22888 MB of main memory.
  current energy   -191.774507728583     
  x is   0.000000000000000E+000
  x is  -0.544305058846665     
  x is  -0.544305058846665     
  x is  -0.301379115363889     
  x is  -0.301394965994335     
  x is  -0.594109569887245     
  x is  -0.594109569887245     
 @CHECKOUT-I, Total execution time (CPU/WALL):         0.01/       0.04 seconds.
 @GETMEM-I,  Allocated   22888 MB of main memory.
 @CHECKOUT-I, Total execution time (CPU/WALL):         0.00/       0.00 seconds.
 @GETMEM-I,  Allocated   22888 MB of main memory.
  current energy   -191.774507795714     
  x is   0.000000000000000E+000
  x is  -0.544305206772479     
  x is  -0.544305206772479     
  x is  -0.301418520819638     
  x is  -0.301419456092881     
  x is  -0.594132894604916     
  x is  -0.594132894604916     
 @CHECKOUT-I, Total execution time (CPU/WALL):         0.01/       0.04 seconds.
 @GETMEM-I,  Allocated   22888 MB of main memory.
 @CHECKOUT-I, Total execution time (CPU/WALL):         0.00/       0.00 seconds.
 @GETMEM-I,  Allocated   22888 MB of main memory.
  current energy   -191.774507786902     
  x is   0.000000000000000E+000
  x is  -0.544292700327434     
  x is  -0.544292700327434     
  x is  -0.301396193883467     
  x is  -0.301395258722782     
  x is  -0.594100653136738     
  x is  -0.594100653136737     
 @CHECKOUT-I, Total execution time (CPU/WALL):         0.01/       0.04 seconds.
 @GETMEM-I,  Allocated   22888 MB of main memory.
 @CHECKOUT-I, Total execution time (CPU/WALL):         0.00/       0.00 seconds.
 @GETMEM-I,  Allocated   22888 MB of main memory.
  current energy   -191.774507765668     
  x is   0.000000000000000E+000
  x is  -0.544282854214251     
  x is  -0.544282854214251     
  x is  -0.301434013073115     
  x is  -0.301440036145058     
  x is  -0.594135773401162     
  x is  -0.594135773401161     
 @CHECKOUT-I, Total execution time (CPU/WALL):         0.01/       0.04 seconds.
 @GETMEM-I,  Allocated   22888 MB of main memory.
 @CHECKOUT-I, Total execution time (CPU/WALL):         0.00/       0.00 seconds.
 @GETMEM-I,  Allocated   22888 MB of main memory.
  current energy   -191.774507814758     
  x is   0.000000000000000E+000
  x is  -0.544315052696134     
  x is  -0.544315052696134     
  x is  -0.301380705768609     
  x is  -0.301374683260843     
  x is  -0.594097777630393     
  x is  -0.594097777630393     
 @CHECKOUT-I, Total execution time (CPU/WALL):         0.01/       0.04 seconds.
 @GETMEM-I,  Allocated   22888 MB of main memory.
 @CHECKOUT-I, Total execution time (CPU/WALL):         0.00/       0.00 seconds.
 @GETMEM-I,  Allocated   22888 MB of main memory.
  current energy   -191.774507795276     
  x is   0.000000000000000E+000
  x is  -0.544315442740585     
  x is  -0.544315442740585     
  x is  -0.301436985388414     
  x is  -0.301439260173759     
  x is  -0.594159280944123     
  x is  -0.594159280944123     
 @CHECKOUT-I, Total execution time (CPU/WALL):         0.01/       0.04 seconds.
 @GETMEM-I,  Allocated   22888 MB of main memory.
 @CHECKOUT-I, Total execution time (CPU/WALL):         0.00/       0.00 seconds.
 @GETMEM-I,  Allocated   22888 MB of main memory.
  current energy   -191.774507772211     
  x is   0.000000000000000E+000
  x is  -0.544282464086112     
  x is  -0.544282464086112     
  x is  -0.301377728007088     
  x is  -0.301375453336144     
  x is  -0.594074262360665     
  x is  -0.594074262360665     
 @CHECKOUT-I, Total execution time (CPU/WALL):         0.01/       0.04 seconds.
 @GETMEM-I,  Allocated   22888 MB of main memory.
 @CHECKOUT-I, Total execution time (CPU/WALL):         0.00/       0.00 seconds.
 @GETMEM-I,  Allocated   22888 MB of main memory.
  current energy   -191.774507844097     
  x is   0.000000000000000E+000
  x is  -0.544280345439130     
  x is  -0.544280345439130     
  x is  -0.301456434897129     
  x is  -0.301445128830729     
  x is  -0.594138734258317     
  x is  -0.594138734258317     
 @CHECKOUT-I, Total execution time (CPU/WALL):         0.01/       0.05 seconds.
 @GETMEM-I,  Allocated   22888 MB of main memory.
 @CHECKOUT-I, Total execution time (CPU/WALL):         0.00/       0.00 seconds.
 @GETMEM-I,  Allocated   22888 MB of main memory.
  current energy   -191.774507738912     
  x is   0.000000000000000E+000
  x is  -0.544317561392168     
  x is  -0.544317561392168     
  x is  -0.301358287319837     
  x is  -0.301369592043543     
  x is  -0.594094817628087     
  x is  -0.594094817628087     
 @CHECKOUT-I, Total execution time (CPU/WALL):         0.01/       0.05 seconds.
 @GETMEM-I,  Allocated   22888 MB of main memory.
 @CHECKOUT-I, Total execution time (CPU/WALL):         0.00/       0.00 seconds.
 @GETMEM-I,  Allocated   22888 MB of main memory.
  current energy   -191.774507784310     
  x is   0.000000000000000E+000
  x is  -0.544318012209488     
  x is  -0.544318012209488     
  x is  -0.301444183512476     
  x is  -0.301444231409243     
  x is  -0.594165904272537     
  x is  -0.594165904272537     
 @CHECKOUT-I, Total execution time (CPU/WALL):         0.01/       0.05 seconds.
 @GETMEM-I,  Allocated   22888 MB of main memory.
 @CHECKOUT-I, Total execution time (CPU/WALL):         0.00/       0.00 seconds.
 @GETMEM-I,  Allocated   22888 MB of main memory.
  current energy   -191.774507784960     
  x is   0.000000000000000E+000
  x is  -0.544279894510006     
  x is  -0.544279894510006     
  x is  -0.301370529477243     
  x is  -0.301370481588320     
  x is  -0.594067637291358     
  x is  -0.594067637291358     
 @CHECKOUT-I, Total execution time (CPU/WALL):         0.01/       0.04 seconds.
 @GETMEM-I,  Allocated   22888 MB of main memory.
 @CHECKOUT-I, Total execution time (CPU/WALL):         0.00/       0.00 seconds.
 @GETMEM-I,  Allocated   22888 MB of main memory.
  current energy   -191.774507762873     
  x is   0.000000000000000E+000
  x is  -0.544298953572903     
  x is  -0.544298953572903     
  x is  -0.301407357517496     
  x is  -0.301407357517496     
  x is  -0.594116774243459     
  x is  -0.594116774243459     
 @CHECKOUT-I, Total execution time (CPU/WALL):         0.01/       0.04 seconds.
 @GETMEM-I,  Allocated   22888 MB of main memory.
 @CHECKOUT-I, Total execution time (CPU/WALL):         0.00/       0.00 seconds.
 @GETMEM-I,  Allocated   22888 MB of main memory.
  current energy   -191.774507764194     
  x is   0.000000000000000E+000
  x is  -0.544298953572903     
  x is  -0.544298953572903     
  x is  -0.301407357517496     
  x is  -0.301407357517496     
  x is  -0.594116774243459     
  x is  -0.594116774243459     
 @CHECKOUT-I, Total execution time (CPU/WALL):         0.01/       0.04 seconds.
 @GETMEM-I,  Allocated   22888 MB of main memory.
 @CHECKOUT-I, Total execution time (CPU/WALL):         0.00/       0.00 seconds.
 @GETMEM-I,  Allocated   22888 MB of main memory.
  current energy   -191.774507763546     
  x is   0.000000000000000E+000
  x is  -0.544372539121046     
  x is  -0.544372539121046     
  x is  -0.301407357517496     
  x is  -0.301407357517496     
  x is  -0.594171520193841     
  x is  -0.594171520193841     
 @CHECKOUT-I, Total execution time (CPU/WALL):         0.01/       0.04 seconds.
 @GETMEM-I,  Allocated   22888 MB of main memory.
 @CHECKOUT-I, Total execution time (CPU/WALL):         0.00/       0.00 seconds.
 @GETMEM-I,  Allocated   22888 MB of main memory.
  current energy   -191.774507763517     
  x is   0.000000000000000E+000
  x is  -0.544225377366366     
  x is  -0.544225377366366     
  x is  -0.301407357517496     
  x is  -0.301407357517496     
  x is  -0.594062039611069     
  x is  -0.594062039611069     
 @CHECKOUT-I, Total execution time (CPU/WALL):         0.01/       0.04 seconds.
 @GETMEM-I,  Allocated   22888 MB of main memory.
 @CHECKOUT-I, Total execution time (CPU/WALL):         0.00/       0.00 seconds.
 @GETMEM-I,  Allocated   22888 MB of main memory.
  current energy   -191.774507798815     
  x is   0.000000000000000E+000
  x is  -0.544288755769160     
  x is  -0.544307775659383     
  x is  -0.301415423916993     
  x is  -0.301407357517496     
  x is  -0.594110570374353     
  x is  -0.594087961348761     
 @CHECKOUT-I, Total execution time (CPU/WALL):         0.01/       0.04 seconds.
 @GETMEM-I,  Allocated   22888 MB of main memory.
 @CHECKOUT-I, Total execution time (CPU/WALL):         0.00/       0.00 seconds.
 @GETMEM-I,  Allocated   22888 MB of main memory.
  current energy   -191.774507796600     
  x is   0.000000000000000E+000
  x is  -0.544299835155552     
  x is  -0.544309756606651     
  x is  -0.301411622040555     
  x is  -0.301407357517496     
  x is  -0.594136764441990     
  x is  -0.594124811177756     
 @CHECKOUT-I, Total execution time (CPU/WALL):         0.01/       0.04 seconds.
 @GETMEM-I,  Allocated   22888 MB of main memory.
 @CHECKOUT-I, Total execution time (CPU/WALL):         0.00/       0.00 seconds.
 @GETMEM-I,  Allocated   22888 MB of main memory.
  current energy   -191.774507788487     
  x is   0.000000000000000E+000
  x is  -0.544281924021430     
  x is  -0.544316024753481     
  x is  -0.301394127127591     
  x is  -0.301407357517496     
  x is  -0.594092390701252     
  x is  -0.594129474418819     
 @CHECKOUT-I, Total execution time (CPU/WALL):         0.01/       0.04 seconds.
 @GETMEM-I,  Allocated   22888 MB of main memory.
 @CHECKOUT-I, Total execution time (CPU/WALL):         0.00/       0.00 seconds.
 @GETMEM-I,  Allocated   22888 MB of main memory.
  current energy   -191.774507765464     
  x is   0.000000000000000E+000
  x is  -0.544355318886425     
  x is  -0.544343970213231     
  x is  -0.301413061826731     
  x is  -0.301407357517496     
  x is  -0.594166255681163     
  x is  -0.594150265066622     
 @CHECKOUT-I, Total execution time (CPU/WALL):         0.01/       0.04 seconds.
 @GETMEM-I,  Allocated   22888 MB of main memory.
 @CHECKOUT-I, Total execution time (CPU/WALL):         0.00/       0.00 seconds.
 @GETMEM-I,  Allocated   22888 MB of main memory.
  current energy   -191.774507792322     
  x is   0.000000000000000E+000
  x is  -0.544302444709134     
  x is  -0.544298953572903     
  x is  -0.301405886044339     
  x is  -0.301407357517496     
  x is  -0.594112649822640     
  x is  -0.594116774243459     
 @CHECKOUT-I, Total execution time (CPU/WALL):         0.01/       0.05 seconds.
 @GETMEM-I,  Allocated   22888 MB of main memory.
 @CHECKOUT-I, Total execution time (CPU/WALL):         0.00/       0.00 seconds.
 @GETMEM-I,  Allocated   22888 MB of main memory.
  current energy   -191.774507786822     
  x is   0.000000000000000E+000
  x is  -0.544286880864303     
  x is  -0.544298953572903     
  x is  -0.301402506762564     
  x is  -0.301407357517496     
  x is  -0.594103178199951     
  x is  -0.594116774243459     
 @CHECKOUT-I, Total execution time (CPU/WALL):         0.01/       0.04 seconds.
 @GETMEM-I,  Allocated   22888 MB of main memory.
 @CHECKOUT-I, Total execution time (CPU/WALL):         0.00/       0.00 seconds.
 @GETMEM-I,  Allocated   22888 MB of main memory.
  current energy   -191.774507767552     
  x is   0.000000000000000E+000
  x is  -0.544327042076341     
  x is  -0.544350985445633     
  x is  -0.301397762753827     
  x is  -0.301407357517496     
  x is  -0.594128588189596     
  x is  -0.594155484304106     
 @CHECKOUT-I, Total execution time (CPU/WALL):         0.01/       0.05 seconds.
 @GETMEM-I,  Allocated   22888 MB of main memory.
 @CHECKOUT-I, Total execution time (CPU/WALL):         0.00/       0.00 seconds.
 @GETMEM-I,  Allocated   22888 MB of main memory.
  current energy   -191.774507792234     
  x is   0.000000000000000E+000
  x is  -0.544269146991029     
  x is  -0.544272637605693     
  x is  -0.301462247667480     
  x is  -0.301460775931433     
  x is  -0.594151956039591     
  x is  -0.594147831390109     
 @CHECKOUT-I, Total execution time (CPU/WALL):         0.01/       0.05 seconds.
 @GETMEM-I,  Allocated   22888 MB of main memory.
 @CHECKOUT-I, Total execution time (CPU/WALL):         0.00/       0.00 seconds.
 @GETMEM-I,  Allocated   22888 MB of main memory.
  current energy   -191.774507786910     
  x is   0.000000000000000E+000
  x is  -0.544337979700562     
  x is  -0.544325906430322     
  x is  -0.301464354430197     
  x is  -0.301459504478490     
  x is  -0.594199847017308     
  x is  -0.594186252569363     
Largest asymmetry in FCM    0.000000021019599
  Vibrational frequencies  (cm-1) :
      1    1.15089     3.69987
      2  509.70654     1.44893
      3  722.09456     3.04564
      4  968.92605    97.31042
      5 1020.45734    18.58197
      6 1050.15562     5.97450
      7 1077.45373    19.28899
      8 1427.78309     5.19978
      9 1446.97845     2.47454
     10 1924.01916   253.15094
     11 3138.76290     2.01537
     12 3141.06391     0.55573
Largest asymmetry in FCM    0.000000197944932
  Vibrational frequencies  (cm-1) :
      1   16.60530i    2.35954
      2   16.68246     2.32752
      3  313.20036     3.48855
      4  642.93546     0.00007
      5  703.72925     0.58760
      6 1109.34629     0.00124
      7 1168.31421     0.00002
      8 3227.71522     0.00000
      9 3239.70513     1.86369
 @CHECKOUT-I, Total execution time (CPU/WALL):         0.02/       0.05 seconds.
  @GETXYZ-I,     8 atoms read from ZMAT.
Line Symbol    AtNr   At. Mass
  1  O          8    15.99491
  2  C          6    12.00000
  3  C          6    12.00000
  4  C          6    12.00000
  5  H          1     1.00783
  6  H          1     1.00783
  7  H          1     1.00783
  8  H          1     1.00783
Line Symbol    AtNr   At. Mass
  1  O          8    15.99491
  2  C          6    12.00000
  3  C          6    12.00000
  4  C          6    12.00000
  5  H          1     1.00783
  6  H          1     1.00783
  7  H          1     1.00783
  8  H          1     1.00783
                     1                     4                     0
  R VECTOR before symmetry
  0.000000000000000E+000  0.000000000000000E+000  0.000000000000000E+000
  0.000000000000000E+000  0.000000000000000E+000  0.000000000000000E+000
  0.000000000000000E+000  0.000000000000000E+000  0.000000000000000E+000
  0.000000000000000E+000  0.000000000000000E+000  0.000000000000000E+000
  0.000000000000000E+000  0.000000000000000E+000  0.000000000000000E+000
  0.000000000000000E+000  0.000000000000000E+000  0.000000000000000E+000
  0.000000000000000E+000  0.000000000000000E+000  0.000000000000000E+000
  0.000000000000000E+000  0.000000000000000E+000  0.000000000000000E+000
   Rotational constants (in cm-1): 
          0.1958806395             0.2481379479             0.6778970341
   Rotational constants (in MHz): 
       5872.3546606637          7438.9895748559         20322.8446584461
********************************************************************************
   The full molecular point group is Cs  .
   The largest Abelian subgroup of the full molecular point group is Cs  .
   The computational point group is Cs  .
********************************************************************************
  R VECTOR 
  0.000000000000000E+000  0.000000000000000E+000  0.000000000000000E+000
  0.000000000000000E+000  0.000000000000000E+000  0.000000000000000E+000
  0.000000000000000E+000  0.000000000000000E+000  0.000000000000000E+000
  0.000000000000000E+000  0.000000000000000E+000  0.000000000000000E+000
  0.000000000000000E+000  0.000000000000000E+000  0.000000000000000E+000
  0.000000000000000E+000  0.000000000000000E+000  0.000000000000000E+000
  0.000000000000000E+000  0.000000000000000E+000  0.000000000000000E+000
  0.000000000000000E+000  0.000000000000000E+000  0.000000000000000E+000
 @GEOPT-W, Archive file not created for single-point calculation.
                     0                     0
  calling readgh 2 
  gradient from JOBARC 
   0.000000000000000   0.000000000000000   0.000000000000000
   0.000000000000000   0.000000000000000   0.000000000000000
   0.000000000000000   0.000000000000000   0.000000000000000
   0.000000000000000   0.000000000000000   0.000000000000000
   0.000000000000000   0.000000000000000   0.000000000000000
   0.000000000000000   0.000000000000000   0.000000000000000
   0.000000000000000   0.000000000000000   0.000000000000000
   0.000000000000000   0.000000000000000   0.000000000000000
 
                     0
  current gradient vector 
        0.000000000000000        0.000000000000000        0.000000000000000
        0.000000000000000        0.000000000000000        0.000000000000000
        0.000000000000000        0.000000000000000        0.000000000000000
        0.000000000000000        0.000000000000000        0.000000000000000
        0.000000000000000        0.000000000000000        0.000000000000000
        0.000000000000000        0.000000000000000        0.000000000000000
        0.000000000000000        0.000000000000000        0.000000000000000
        0.000000000000000        0.000000000000000        0.000000000000000
  @PROJFCM-I, Projecting force constant matrix onto totally symmetric subspace.
  Largest difference between matrix elements of symmetrized
  and unsymmetrized FCM :    -0.6245004514E-16.
  masses used (in AMU) in vibrational analysis: 
  15.994914630     12.000000000     12.000000000
  12.000000000      1.007825035      1.007825035
   1.007825035      1.007825035
                     Normal Coordinate Analysis
  ----------------------------------------------------------------
    Irreducible         Harmonic       Infrared        Type 
   Representation       Frequency      Intensity 
  ----------------------------------------------------------------
                       (cm-1)         (km/mol)
  ----------------------------------------------------------------
      ----                16.6053i        2.3595       ROTATION  
      ----                 0.0000i        0.0000      TRANSLATION
      ----                 0.0000         0.0000      TRANSLATION
      ----                 0.0000         0.0000      TRANSLATION
      ----                 1.1509         3.6999       ROTATION  
      ----                16.6825         2.3275       ROTATION  
       A''               313.2008         3.4886       VIBRATION 
        A'               509.7072         1.4489       VIBRATION 
       A''               642.9363         0.0001       VIBRATION 
       A''               703.7302         0.5876       VIBRATION 
        A'               722.0955         3.0456       VIBRATION 
        A'               968.9274        97.3104       VIBRATION 
        A'              1020.4587        18.5820       VIBRATION 
        A'              1050.1570         5.9745       VIBRATION 
        A'              1077.4552        19.2890       VIBRATION 
       A''              1109.3478         0.0012       VIBRATION 
       A''              1168.3158         0.0000       VIBRATION 
        A'              1427.7850         5.1998       VIBRATION 
        A'              1446.9804         2.4745       VIBRATION 
        A'              1924.0218       253.1509       VIBRATION 
        A'              3138.7672         2.0154       VIBRATION 
        A'              3141.0682         0.5557       VIBRATION 
       A''              3227.7196         0.0000       VIBRATION 
       A''              3239.7095         1.8637       VIBRATION 
  ----------------------------------------------------------------
 
 
                                   Normal Coordinates 

               A''                        A'                       A''
               313.20                    509.71                    642.94 
             VIBRATION                 VIBRATION                 VIBRATION 
 O     -0.000 0.0000  0.4118    0.0021 -0.5242  0.0000   -0.0000 -0.0000  0.0012
 C     -0.000-0.0000 -0.6729    0.0012  0.3912  0.0000   -0.0000  0.0000 -0.0018
 C     -0.000-0.0000  0.0606    0.4153  0.1222 -0.0000    0.0000 -0.0000  0.2365
 C     -0.000-0.0000  0.0598   -0.4190  0.1164 -0.0000    0.0000  0.0000 -0.2372
 H     -0.285 0.0840  0.0672    0.2201 -0.0203 -0.0019    0.4225  0.1389 -0.1514
 H      0.285-0.0840  0.0672    0.2201 -0.0203  0.0019   -0.4225 -0.1389 -0.1514
 H      0.282 0.0875  0.0658   -0.2201 -0.0222 -0.0020    0.4250 -0.1381  0.1532
 H     -0.282-0.0875  0.0658   -0.2201 -0.0222  0.0020   -0.4250  0.1381  0.1532

               A''                        A'                        A'
               703.73                    722.10                    968.93 
             VIBRATION                 VIBRATION                 VIBRATION 
 O      0.000 0.0000  0.0799    0.4984  0.0033 -0.0000    0.0047  0.1396  0.0000
 C      0.000 0.0000 -0.1338    0.3072 -0.0039  0.0000    0.0026 -0.7105 -0.0000
 C     -0.000 0.0000 -0.1009   -0.3445  0.3585  0.0000    0.0540  0.3010 -0.0000
 C     -0.000-0.0000 -0.0990   -0.3426 -0.3585  0.0000   -0.0600  0.3220 -0.0000
 H      0.013-0.4424  0.2088   -0.1700  0.1108  0.0174    0.2526 -0.0651  0.0036
 H     -0.013 0.4424  0.2088   -0.1700  0.1108 -0.0174    0.2526 -0.0651 -0.0036
 H     -0.012-0.4416  0.2077   -0.1675 -0.1107 -0.0172   -0.2561 -0.0619  0.0034
 H      0.012 0.4416  0.2077   -0.1675 -0.1107  0.0172   -0.2561 -0.0619 -0.0034

                A'                        A'                        A'
              1020.46                   1050.16                   1077.46 
             VIBRATION                 VIBRATION                 VIBRATION 
 O      0.082-0.0015  0.0000    0.3885  0.0009 -0.0000    0.0197 -0.0456  0.0000
 C      0.054 0.0052 -0.0000    0.1148 -0.0047  0.0000    0.0054  0.3377  0.0000
 C      0.149-0.3868  0.0000   -0.2992 -0.4025 -0.0000   -0.4847 -0.0399  0.0000
 C      0.140 0.3828 -0.0000   -0.3417  0.3939 -0.0000    0.4560  0.0014 -0.0000
 H     -0.383 0.1402  0.0021    0.0529 -0.2596  0.0185    0.2535 -0.2225 -0.0176
 H     -0.383 0.1402 -0.0021    0.0529 -0.2596 -0.0185    0.2535 -0.2225  0.0176
 H     -0.374-0.1393 -0.0019    0.0809  0.2808 -0.0167   -0.2526 -0.2029 -0.0198
 H     -0.374-0.1393  0.0019    0.0809  0.2808  0.0167   -0.2526 -0.2029  0.0198

               A''                       A''                        A'
              1109.35                   1168.32                   1427.79 
             VIBRATION                 VIBRATION                 VIBRATION 
 O      0.000-0.0000  0.0943   -0.0000 -0.0000  0.0001    0.0003  0.0093 -0.0000
 C      0.000 0.0000 -0.5468   -0.0000  0.0000 -0.0010    0.0000 -0.0347  0.0000
 C     -0.000-0.0000  0.2519   -0.0000  0.0000 -0.3015   -0.0899 -0.1868  0.0000
 C      0.000 0.0000  0.2506    0.0000  0.0000  0.3024    0.0915 -0.1863  0.0000
 H      0.371 0.0041 -0.0558    0.2290 -0.3877  0.0426    0.1864  0.3428 -0.2744
 H     -0.371-0.0041 -0.0558   -0.2290  0.3877  0.0426    0.1864  0.3428  0.2744
 H     -0.372-0.0002 -0.0556    0.2247  0.3898 -0.0427   -0.1899  0.3422 -0.2750
 H      0.372 0.0002 -0.0556   -0.2247 -0.3898 -0.0427   -0.1899  0.3422  0.2750

                A'                        A'                        A'
              1446.98                   1924.02                   3138.77 
             VIBRATION                 VIBRATION                 VIBRATION 
 O      0.121 0.0001 -0.0000    0.5416 -0.0000 -0.0000    0.0000  0.0005 -0.0000
 C     -0.043 0.0006 -0.0000   -0.8204 -0.0013  0.0000   -0.0002  0.0001  0.0000
 C     -0.160-0.2069  0.0000    0.1040  0.0613  0.0000   -0.0779 -0.1244  0.0000
 C     -0.161 0.2050  0.0000    0.1033 -0.0599  0.0000    0.0810 -0.1269 -0.0000
 H      0.193 0.3177 -0.2720   -0.0106  0.0010  0.0331    0.1316  0.2144  0.4124
 H      0.193 0.3177  0.2720   -0.0106  0.0010 -0.0331    0.1316  0.2144 -0.4124
 H      0.195-0.3155  0.2712   -0.0105 -0.0009 -0.0329   -0.1366  0.2182  0.4222
 H      0.195-0.3155 -0.2712   -0.0105 -0.0009  0.0329   -0.1366  0.2182 -0.4222

                A'                       A''                       A''
              3141.07                   3227.72                   3239.71 
             VIBRATION                 VIBRATION                 VIBRATION 
 O      0.001-0.0000  0.0000    0.0000  0.0000  0.0000   -0.0000  0.0000  0.0008
 C     -0.018-0.0001 -0.0000   -0.0000 -0.0000 -0.0001    0.0000  0.0000  0.0019
 C      0.086 0.1367 -0.0000   -0.0000 -0.0000 -0.2312    0.0000  0.0000  0.2293
 C      0.085-0.1330 -0.0000    0.0000 -0.0000  0.2315    0.0000 -0.0000  0.2290
 H     -0.133-0.2150 -0.4226    0.1368  0.2144  0.3978   -0.1343 -0.2181 -0.3980
 H     -0.133-0.2150  0.4226   -0.1368 -0.2144  0.3978    0.1343  0.2181 -0.3980
 H     -0.132 0.2087  0.4129    0.1388 -0.2135 -0.3984    0.1360 -0.2167 -0.3975
 H     -0.132 0.2087 -0.4129   -0.1388  0.2135 -0.3984   -0.1360  0.2167 -0.3975
  ----------------------------------------------------------------
                    Dipole Moment Function
                   (Normal Coordinate Basis)
  ----------------------------------------------------------------
    Mode     Symmetry    d(Mu(x))/dQ   d(Mu(y))/dQ   d(Mu(z))/dQ
  ----------------------------------------------------------------
     Q7         A''        0.000000     -0.000000     -0.059820
     Q8          A'       -0.000234      0.038552     -0.000000
     Q9         A''        0.000000     -0.000000      0.000274
     Q10        A''       -0.000000      0.000000      0.024551
     Q11         A'       -0.055856     -0.002063     -0.000000
     Q12         A'        0.001340     -0.315939     -0.000000
     Q13         A'       -0.138058      0.000966     -0.000000
     Q14         A'        0.078275     -0.001240      0.000000
     Q15         A'        0.002455      0.140642     -0.000000
     Q16        A''        0.000000      0.000000     -0.001128
     Q17        A''       -0.000000     -0.000000      0.000153
     Q18         A'       -0.000200      0.073033      0.000000
     Q19         A'        0.050375      0.000827      0.000000
     Q20         A'       -0.509584     -0.001174      0.000000
     Q21         A'        0.000038     -0.045468     -0.000000
     Q22         A'       -0.023873      0.000396     -0.000000
     Q23        A''       -0.000000     -0.000000      0.000002
     Q24        A''        0.000000     -0.000000      0.043723
  ----------------------------------------------------------------
---------------------------------------------------------------------------
------------------------------------------------------------
        Parameter                (MHz)                 (CM-1)
------------------------------------------------------------
 
           R6                -.440312E-04           -.146872E-08
           R5                -.284680E-02           -.949589E-07
           SI                            0.174474E+02
 
  A-reduced centrifugal distortion parameters (Ir representation) 
 
           DJ                0.170269E-02           0.567955E-07
           DK                0.203538E-01           0.678930E-06
           DJK               0.174802E-01           0.583077E-06
           DELJ              0.179075E-02           0.597330E-07
           DELK              0.207941E-01           0.693617E-06
           DELJK             0.169518E-01           0.565453E-06
           delJ              0.413099E-03           0.137795E-07
           delK              0.876651E-02           0.292419E-06
 
  S-reduced centrifugal distortion parameters (Ir representation) 
 
           DJ                0.153952E-02           0.513529E-07
           DK                0.195380E-01           0.651717E-06
           DJK               0.184592E-01           0.615733E-06
           D1                -.413099E-03           -.137795E-07
           D2                -.125614E-03           -.419002E-08
------------------------------------------------------------
   Rotationally projected vibrational frequencies 
            1               0.0000i
            2               0.0000i
            3               0.0000i
            4               0.0000 
            5               0.0000 
            6               0.0000 
            7             313.1992 
            8             509.7072 
            9             642.9363 
           10             703.7302 
           11             722.0955 
           12             968.9274 
           13            1020.4587 
           14            1050.1570 
           15            1077.4552 
           16            1109.3478 
           17            1168.3158 
           18            1427.7850 
           19            1446.9804 
           20            1924.0218 
           21            3138.7672 
           22            3141.0682 
           23            3227.7196 
           24            3239.7095 
  Zero-point energy:   38.3588 kcal/mol =  160.4933 kJ/mol =   13416.191 cm-1 
 
  Finite temperature thermodynamic corrections:
=======================================================
Temperature     Entropy       Enthalpy     Gibbs Energy
    (K)        (J/(mol K))    (kJ/mol)      (kJ/mol) 
=======================================================
    298.15      271.3153       12.9713      -67.9214
    100.00      221.2437        3.3730      -18.7514
    200.00      249.1585        7.4691      -42.3626
    300.00      271.7168       13.0914      -68.4237
    400.00      292.8101       20.4643      -96.6598
    500.00      312.6937       29.4013     -126.9455
    600.00      331.2872       39.6169     -159.1554
    700.00      348.6119       50.8678     -193.1606
    800.00      364.7637       62.9723     -228.8386
    900.00      379.8596       75.7956     -266.0781
   1000.00      394.0118       89.2326     -304.7791
   1100.00      407.3191      103.1987     -344.8523
   1200.00      419.8670      117.6227     -386.2176
   1300.00      431.7289      132.4448     -428.8029
   1400.00      442.9687      147.6134     -472.5427
   1500.00      453.6416      163.0847     -517.3777
   1600.00      463.7966      178.8209     -563.2537
   1700.00      473.4769      194.7895     -610.1212
   1800.00      482.7207      210.9627     -657.9346
   1900.00      491.5624      227.3166     -706.6520
   2000.00      500.0326      243.8305     -756.2347
=======================================================
 @CHECKOUT-I, Total execution time (CPU/WALL):         0.08/       0.24 seconds.
 @GETMEM-I,  Allocated   22888 MB of main memory.
 @CHECKOUT-I, Total execution time (CPU/WALL):         0.00/       0.00 seconds.
----------------------------------------------------------------------
Processing output from displaced point 003
----------------------------------------------------------------------


   *************************************************************************
         <<<     CCCCCC     CCCCCC   |||     CCCCCC     CCCCCC   >>>
       <<<      CCC        CCC       |||    CCC        CCC         >>>
      <<<      CCC        CCC        |||   CCC        CCC            >>>
    <<<        CCC        CCC        |||   CCC        CCC              >>>
      <<<      CCC        CCC        |||   CCC        CCC            >>>
       <<<      CCC        CCC       |||    CCC        CCC         >>>
         <<<     CCCCCC     CCCCCC   |||     CCCCCC     CCCCCC   >>>
   *************************************************************************

     ****************************************************************
     * CFOUR Coupled-Cluster techniques for Computational Chemistry *
     ****************************************************************
 

   Department of Chemistry                Institut fuer Physikalische Chemie
   University of Texas at Austin          Universitaet Mainz
   Austin, TX  78712, USA                 D-55099 Mainz, Germany
 
                       Version 1.2
 
                     compute-0-5.local                                 
                     Mon Mar  6 11:55:09 CST 2023                      
                     integer*8 version is running
 
********************************************************************************
*                          Input from ZMAT file                                *
********************************************************************************
GEOMETRY  3 NON-SYMMETRIC DISPLACEMENT                                          
O         0.000000000000000       -0.000000000000000       -2.834308009539275   
C        -0.000000000000000       -0.000000000000000       -0.569046686272771   
C         1.488027257135408        0.001479567497849        1.779069190531898   
C        -1.488027257135408       -0.001479567497849        1.779069190531898   
H         2.423664581435507        1.724936554892785        2.357113265667478   
H         2.417692182585622       -1.731502052101812        2.338847829510958   
H        -2.423664581435508       -1.724936554892785        2.357113265667478   
H        -2.417692182585622        1.731502052101812        2.338847829510958   
                                                                                
*CFOUR(CALC=CCSD(T)                                                             
BASIS=cc-pCVTZ                                                                  
VIB=FINDIF                                                                      
FREQ_ALGORITHM=PARALLEL                                                         
FD_PROJECT=OFF                                                                  
ANH_ALGORITHM=PARALLEL                                                          
ANHARM=VPT2                                                                     
ABCDTYPE=AOBASIS                                                                
FCGRADNEW=2                                                                     
CC_PROG=NCC                                                                     
SCF_CONV=10                                                                     
CC_CONV=9                                                                       
LINEQ_CONV=9                                                                    
LINEQ_MAXCYC=200                                                                
MULT=1                                                                          
FROZEN_CORE=OFF                                                                 
MEM_UNIT=GB                                                                     
MEM=24                                                                          
COORD=CARTESIAN,UNITS=BOHR,ANHARM=0)                                            
                                                                                
********************************************************************************
    -------------------------------------------------------------------
                    CFOUR Control Parameters 
    -------------------------------------------------------------------
        External           Internal           Value            Units
          Name               Name
    -------------------------------------------------------------------
       ABCDTYPE             IABCDT         AOBASIS     [  2]    ***   
       ANHARMONIC           IANHAR         OFF         [  0]    ***   
       ANH_ALGORIT          IANALG         PARALLEL    [  1]    ***   
       ANH_DERIVAT          IANDER         SECOND      [  1]    ***   
       ANH_MODE             ANHMOD         VIBRATION   [  0]    ***   
       ANH_POINTS           IANPOI              1               ***   
       ANH_STEPSIZ          ICUBST             50000          x 10-6  
       ANH_SYMMETR          IANHSM         ABELIAN     [  0]    ***   
       AO_LADDERS           IAOLAD         SINGLEPASS  [  1]    ***   
       AV_SCF               IAVSCF         OFF         [  0]    ***   
       BASIS                IBASIS         PCVTZ       [ 24]    ***   
       BFIELD               IBFIEL         OFF         [  0]    a.u.  
       BOTHVECTORS          BOTHVC         OFF         [  0]    ***   
       BOX_POTENT           IPIAB          OFF         [  0]    ***   
       BREIT                IBREIT         OFF         [  0]    ***   
       BRUCK_CONV           IBRTOL          10D-  4             ***   
       BRUECKNER            IBRKNR         OFF         [  0]    ***   
       BUFFERSIZE           IBUFFS              4096            ***   
       CACHE_RECS           ICHREC             10               ***   
       CALCLEVEL            ICLLVL         CCSD(T)     [ 22]    ***   
       CAS_GECCO            ICMRCC         OFF         [  0]    ***   
       CAS_GUESS            ICGUES         CANONICAL   [  0]    ***   
       CAS_INPUT            ICSINP         ORBITALS    [  0]    ***   
       CAS_ITMAX            ICITMX          10D- 50           cycles  
       CAS_JACDAV           ICJDAV         OFF         [  0]    ***   
       CAS_MICMAX           ICMIMN          10D- 10             ***   
       CAS_MICMIN           ICMIMX          10D-  2             ***   
       CAS_MICRO            ICSALG         ILU/JACOBI  [  0]    ***   
       CAS_MITMAX           ICMIMX          10D-100           cycles  
       CAS_MMAX             ICMMAX          10D- 50             ***   
       CAS_PRINT            ICPRT           10D-  0             ***   
       CCORBOPT             ICCORB         OFF         [  0]  x 0.01  
       CC_CONV              ICCCNV          10D-  9             ***   
       CC_EXPORDER          ICCEOR              5               ***   
       CC_EXTRAPOL          ICCEXT         DIIS        [  1]    ***   
       CC_GUESS             ICCGES         MP2         [  0]    ***   
       CC_MAXCYC            ICCCYC            100              cycles 
       CC_PROGRAM           ICCPRO         NCC         [  5]    ***   
       CHARGE               ICHRGE              0               ***   
       CHOLESKY             ICHOLE         OFF         [  0]    ***   
       CIS_CONV             ICISTL              5               ***   
       COMM_SIZE            IPSIZE            ***               ***   
       CONSTANT             ICONST         OLD         [  1]    ***   
       CONTINUUM            ICONTU         NONE        [  0]    ***   
       CONTRACTION          ICNTYP         GENERAL     [  1]    ***   
       COORDINATES          ICOORD         CARTESIAN   [  1]    ***   
       CPHF_CONVER          ICPHFT          10D- 16             ***   
       CPHF_MAXCYC          ICPHFC             64              cycles 
       CUBIC                ICUBIC         OFF         [  0]    ***   
       CURVILINEAR          ICURVY         OFF         [  0]    ***   
       CV_ELEMENT           ICVELM              0               ***   
       CV_ORBITALS          ICVORB      NONE         
       CV_SEPARATE          ICVSEP         OFF         [  0]    ***   
       DBOC                 IDBOC          OFF         [  0]    ***   
       DCT                  IDCT           OFF         [  0]    ***   
       DERIV_LEV            IDRLVL         FIRST       [  1]    ***   
       DEVMEM_SIZE          IDVMEM         *********           MByte  
       DIAG_MRCC            IEOMST          10D-  0             ***   
       DIFF_TYPE            IDIFTY         RELAXED     [  0]    ***   
       DIRECT               IDIRCT         OFF         [  0]    ***   
       DROPMO               IDRPMO      NONE         
       ECP                  IECP           OFF         [  0]    ***   
       EIGENVECTOR          IVEC                1               ***   
       EL_ANHARM            IELANH         OFF         [  0]    ***   
       EOMFOLLOW            IEOMSR         ENERGY      [  0]    ***   
       EOMIP                IEOMIP         OFF         [  0]    ***   
       EOMLEVEL             HBARFM         SAME        [  0]    ***   
       EOM_MRCC             IMRCCE         NEW         [  1]    ***   
       EOM_NONIT            EOMNON         OFF         [  0]    ***   
       EOM_NSING            IEOMSI          10D-  0             ***   
       EOM_NSTATES          IMRCCD         DAVIDSON    [  0]    ***   
       EOM_NTRIP            IEOMTR          10D-  0             ***   
       EOM_ORDER            IEXORD         ENERGY      [  0]    ***   
       EOM_PROPSTA          IEOMST              0               ***   
       ESTATE_CONV          IEXTOL          10D-  5             ***   
       ESTATE_DIAG          IEXDIG         ITERATIVE   [  0]    ***   
       ESTATE_LOCK          IESLOC         ON          [  1]    ***   
       ESTATE_MAXC          IEXMXC             40               ***   
       ESTATE_PROP          IEXPRP         OFF         [  0]    ***   
       EVAL_HESS            IRECAL              0            # of cyc.
       EXCITATION           IEXCIT              0               ***   
       EXCITE               IEXCIT         NONE        [  0]    ***   
       EXTERN_POT           IEXPOT         OFF         [  0]    ***   
       FCGRADNEW            IFCGNW         OFF         [  0]    ***   
       FC_FIELD             IFINFC              0             x 10-6  
       FD_CALTYPE           IFDCAL         GRADONLY    [  0]    ***   
       FD_PROJECT           IFDPRJ         OFF         [  1]    ***   
       FD_STEPSIZE          IDISFD              5            10-4 bohr
       FD_USEGROUP          IFDGRP         FULL        [  0]    ***   
       FILE_RECSIZ          IFLREC              4096           words  
       FINITE_PERT          IFIPER              0             x 10-6  
       FIXGEOM              IFIXGM         OFF         [  0]    ***   
       FOCK                 IFOCK          AO          [  1]    ***   
       FREQ_ALGORI          IVIALG         PARALLEL    [  1]    ***   
       FROZEN_CORE          IFROCO         OFF         [  0]    ***   
       FROZEN_VIRT          IFROVI         OFF         [  0]    ***   
       GAMMA_ABCD           IGABCD         DIRECT      [  1]    ***   
       GAMMA_ABCI           IGABCI         STORE       [  0]    ***   
       GENBAS_1             IGNBS1              0               ***   
       GENBAS_2             IGNBS2              0               ***   
       GENBAS_3             IGNBS3              0               ***   
       GENBAS_4             IGNBS4              0               ***   
       GEO_CONV             ICONTL              5              H/bohr 
       GEO_MAXCYC           IOPTCY             50               ***   
       GEO_MAXSTEP          IMXSTP            300            millibohr
       GEO_METHOD           INR            SINGLE_POINT[  5]    ***   
       GIAO                 IGIAO          OFF         [  1]    ***   
       GIMIC                IGIMIC         OFF         [  0]    ***   
       GRID                 IGRID          OFF         [  0]    ***   
       GRID_ALGO            IGALGO         SERIAL      [  0]    ***   
       GUESS                IGUESS         MOREAD      [  0]    ***   
       HBAR                 IHBAR          OFF         [  0]    ***   
       HESS_TYPE            IHESTP         SCF         [  0]    ***   
       HF2_FILE             IHF2Fl         USE         [  1]    ***   
       HFSTABILITY          ISTABL         OFF         [  0]    ***   
       INCORE               INCORE         OFF         [  0]    ***   
       INPUT_MRCC           IMRCC          ON          [  1]    ***   
       INTEGRALS            INTTYP         VMOL        [  1]    ***   
       JODA_PRINT           IJPRNT              0               ***   
       KEYWORD_OUT          IDMPKW         NO          [  0]    ***   
       LINDEP_TOL           ILINDP              8               ***   
       LINEQ_CONV           IZTACN          10D-  9           cycles  
       LINEQ_EXPOR          ILMAXD              5               ***   
       LINEQ_MAXCY          ILMAXC            200               ***   
       LINEQ_TYPE           ILTYPE         DIIS        [  1]    ***   
       LOCK_ORBOCC          ILOCOC         OFF         [  0]    ***   
       MEMORY_SIZE          IMEMSZ         *********           words  
       MEM_UNIT             IMEMU          GB          [  3]    ***   
       MRCC                 IMRCCC         OFF         [  0]    ***   
       MULTIPLICTY          IMULTP              1               ***   
       NACOUPLING           IVCOUP         OFF         [  0]    ***   
       NEGEVAL              IDIE           ABORT       [  0]    ***   
       NEWNORM              INEWNO         OFF         [  0]    ***   
       NON-HF               INONHF         OFF         [  0]    ***   
       NTOP_TAMP            ITOPT2             15               ***   
       NUC_MODEL            INUCMO         POINT       [  0]    ***   
       OCCUPATION           IOCCU   ESTIMATED BY SCF 
       OPEN-SHELL           IOPEN          SPIN-ORBITAL[  0]    ***   
       OPTVIB               IOPTVB         OFF         [  0]    ***   
       ORBITALS             IORBTP         STANDARD    [  0]    ***   
       PARALLEL             IPARAL         ON          [  1]    ***   
       PARA_INT             IPINTS         ON          [  1]    ***   
       PARA_PRINT           IPPRIN              0               ***   
       PERT_ORB             IPTORB         CANONICAL   [  1]    ***   
       POINTS               IGRDFD              0               ***   
       PRINT                IPRNT               0               ***   
       PROPS                IPROPS         OFF         [  0]    ***   
       PROP_INTEGR          IINTYP         INTERNAL    [  0]    ***   
       PSI                  IPSI           OFF         [  0]    ***   
       QC_ALG               IQCALG         FLM         [  0]    ***   
       QC_LINALG            IQCLIN         TRIDIAG     [  2]    ***   
       QC_MAXCYC            IQCMAX            100             cycles  
       QC_MAXSCFCY          IQCMSC             20             cycles  
       QC_RTRUST            IQCRTR          10D-  0           x 10-3  
       QC_SKIPSCF           IQCSKI         OFF         [  0]    ***   
       QC_START             IQCSTA          10D-  3             ***   
       QRHFGUESS            IQGUES         OFF         [  0]    ***   
       QUARTIC              IQUART         OFF         [  0]    ***   
       RAMAN_INT            IRAMIN         OFF         [  0]    ***   
       RAMAN_ORB            IRAMRE         UNRELAXED   [  0]    ***   
       RDO                  IRDOFM         ON          [  1]    ***   
       REDUCE_REPR          REDREP         Ir          [  0]    ***   
       REFERENCE            IREFNC         RHF         [  0]    ***   
       RELATIVIST           IRELAT         OFF         [  0]    ***   
       RELAX_DENS           IRDENS         ON          [  1]    ***   
       RESET_FLAGS          IRESET         OFF         [  0]    ***   
       RESTART_CC           ICCRES         OFF         [  0]    ***   
       ROT_EVEC             ROTVEC              0               ***   
       SAVE_INTS            ISVINT         OFF         [  0]    ***   
       SCALE_ON             ISTCRT              0               ***   
       SCF_CONV             ISCFCV          10D- 10             ***   
       SCF_DAMPING          IDAMP               0             x 10-3  
       SCF_EXPORDE          IRPPOR             10               ***   
       SCF_EXPSTAR          IRPPLS              2               ***   
       SCF_EXTRAPO          IRPP           ON          [  1]    ***   
       SCF_MAXCYC           ISCFCY            150              cycles 
       SCF_NOSTOP           ISCFST         OFF         [  0]    ***   
       SCF_ORBITAL          ISCFOR         REAL        [  0]    ***   
       SCF_PRINT            ISCFPR              0               ***   
       SCF_PROG             ISCFPR         SCF         [  0]    ***   
       SD_FIELD             IFINSD              0             x 10-6  
       SOPERT               IPERSO         OFF         [  0]    ***   
       SPHERICAL            IDFGHI         ON          [  1]    ***   
       SPINORBIT            ISOCAL         OFF         [  0]    ***   
       SPINROTATIO          ISRCON         OFF         [  0]    ***   
       SPIN_FLIP            ISPFLP         OFF         [  0]    ***   
       SPIN_ORBIT           ISPORB         OFF         [  0]    ***   
       SPIN_SCAL            ISCSMP         OFF         [  0]    ***   
       STEEPSCALE           ISTPSC              1000          x 10-3  
       SUBGROUP             ISUBGP         DEFAULT     [  0]    ***   
       SUBGRPAXIS           ISBXYZ         X           [  0]    ***   
       SYMMETRY             ISYM           ON          [  0]    ***   
       SYM_CHECK            ISYMCK         OVERRIDE    [  1]    ***   
       T3_EXTRAPOL          IT3EXT         OFF         [  0]    ***   
       T4_EXTRAPOL          IT4EXP         OFF         [  0]    ***   
       TAMP_SUM             IEVERY              5               ***   
       TESTSUITE            ITESTS         OFF         [  0]    ***   
       THERMOCH             ITHERM         ON          [  1]    ***   
       TOL_CHOLESK          ITOLCH          10D-  4             ***   
       TRANGRAD             IRESRM         OFF         [  0]    ***   
       TRANS_INV            ITRAIN         USE         [  0]    ***   
       TREAT_PERT           ITREAT         SIMULTANEOUS[  0]    ***   
       TRIP_ALGORI          ITRALG         NORMAL      [  0]    ***   
       UIJ_THRESHO          IUIJTH              1               ***   
       UNITS                IUNITS         BOHR        [  1]    ***   
       UNOS                 IUNOS          OFF         [  0]    ***   
       UPDATE_HESS          IHUPDT         ON          [  1]    ***   
       VIBPHASE             ISETPH         STANDARD    [  0]    ***   
       VIBRATION            IVIB           FINDIF      [  3]    ***   
       VIB_ALGORIT          IGEALG         STANDARD    [  0]    ***   
       VNATORB              IVNORB         OFF         [  0]    ***   
       VTRAN                IVTRAN         PARTIAL     [  2]    ***   
       X2CKEY               IX2CKE         MOLVDINT    [  0]    ***   
       XFIELD               IXEFLD              0             x 10-6  
       XFORM_TOL            IXFTOL          10D- 11             ***   
       YFIELD               IYEFLD              0             x 10-6  
       ZFIELD               IZEFLD              0             x 10-6  
       ZSCALE_EXP           IZEXPS         OFF         [  0]    ***   
    -------------------------------------------------------------------
  @GETXYZ-I,     8 atoms read from ZMAT.
Line Symbol    AtNr   At. Mass
  1  O          8    15.99491
  2  C          6    12.00000
  3  C          6    12.00000
  4  C          6    12.00000
  5  H          1     1.00783
  6  H          1     1.00783
  7  H          1     1.00783
  8  H          1     1.00783
Line Symbol    AtNr   At. Mass
  1  O          8    15.99491
  2  C          6    12.00000
  3  C          6    12.00000
  4  C          6    12.00000
  5  H          1     1.00783
  6  H          1     1.00783
  7  H          1     1.00783
  8  H          1     1.00783
                     1                     4                     0
  R VECTOR before symmetry
  0.000000000000000E+000  0.000000000000000E+000  0.000000000000000E+000
  0.000000000000000E+000  0.000000000000000E+000  0.000000000000000E+000
  0.000000000000000E+000  0.000000000000000E+000  0.000000000000000E+000
  0.000000000000000E+000  0.000000000000000E+000  0.000000000000000E+000
  0.000000000000000E+000  0.000000000000000E+000  0.000000000000000E+000
  0.000000000000000E+000  0.000000000000000E+000  0.000000000000000E+000
  0.000000000000000E+000  0.000000000000000E+000  0.000000000000000E+000
  0.000000000000000E+000  0.000000000000000E+000  0.000000000000000E+000
   Rotational constants (in cm-1): 
          0.1958807616             0.2481385121             0.6778932292
   Rotational constants (in MHz): 
       5872.3583214039          7439.0064878299         20322.7305904170
********************************************************************************
   The full molecular point group is C2  .
   The largest Abelian subgroup of the full molecular point group is C2  .
   The computational point group is C2  .
********************************************************************************
  R VECTOR 
  0.000000000000000E+000  0.000000000000000E+000  0.000000000000000E+000
  0.000000000000000E+000  0.000000000000000E+000  0.000000000000000E+000
  0.000000000000000E+000  0.000000000000000E+000  0.000000000000000E+000
  0.000000000000000E+000  0.000000000000000E+000  0.000000000000000E+000
  0.000000000000000E+000  0.000000000000000E+000  0.000000000000000E+000
  0.000000000000000E+000  0.000000000000000E+000  0.000000000000000E+000
  0.000000000000000E+000  0.000000000000000E+000  0.000000000000000E+000
  0.000000000000000E+000  0.000000000000000E+000  0.000000000000000E+000


 ----------------------------------------------------------------
         Coordinates used in calculation (QCOMP) 
 ----------------------------------------------------------------
 Z-matrix   Atomic            Coordinates (in bohr)
  Symbol    Number           X              Y              Z
 ----------------------------------------------------------------
     O         8         0.00000000    -0.00000000    -2.83430801
     C         6         0.00000000    -0.00000000    -0.56904669
     C         6         1.48802790     0.00052294     1.77906919
     C         6        -1.48802790    -0.00052294     1.77906919
     H         1         2.42477301     1.72337806     2.35711327
     H         1         2.41657853    -1.73305599     2.33884783
     H         1        -2.42477301    -1.72337806     2.35711327
     H         1        -2.41657853     1.73305599     2.33884783
 ----------------------------------------------------------------
 
   Interatomic distance matrix (Angstroms) 
 
                 O             C             C             C             H    
                [ 1]        [ 2]        [ 3]        [ 4]        [ 5]
  O    [ 1]     0.00000
  C    [ 2]     1.19872     0.00000
  C    [ 3]     2.56514     1.47106     0.00000
  C    [ 4]     2.56514     1.47106     1.57486     0.00000
  H    [ 5]     3.16625     2.20813     1.08189     2.28320     0.00000
  H    [ 6]     3.15759     2.20097     1.08202     2.27983     1.82910
  H    [ 7]     3.16625     2.20813     2.28320     1.08189     3.14841
  H    [ 8]     3.15759     2.20097     2.27983     1.08202     2.56196
 
                 H             H             H    
                [ 6]        [ 7]        [ 8]
  H    [ 6]     0.00000
  H    [ 7]     2.56196     0.00000
  H    [ 8]     3.14731     1.82910     0.00000
   Rotational constants (order x, y, z, in cm-1): 
          0.2481385121             0.1958807616             0.6778932292
   Rotational constants (order x, y, z, in MHz): 
       7439.0064878299          5872.3583214039         20322.7305904170
  ECPDATA file not present.   Using default ECPDATA. 
  There are  228 basis functions.
 @GEOPT-W, Archive file not created for single-point calculation.
 @CHECKOUT-I, Total execution time (CPU/WALL):         0.27/       0.40 seconds.
 @GETMEM-I,  Allocated   22888 MB of main memory.
  @SYMCOR-I, Full point group is dangerous! Abelian subgroup will be used.
  @CHRTABLE-I, There are   2 unique irreducible representations.
  @CHRTABLE-I, There are   2 unique irreducible representations.
  @VIBINF-I, Symmetries species for nuclear motions:
  Irrep     Label    Total    Vibrations     Translations     Rotations
    1           A    11.00       9.00            1.00            1.00
    2           B    13.00       9.00            2.00            2.00
   Total number of calculations required      :    31
   Number of single-point energy calculations :     0
   Number of energy gradient     calculations :    31
  atom charge vector                      8                     6
                     6                     6                     1
                     1                     1                     1
  List of displaced geometries used in the calculation 
 
  Displaced point   1:
O         0.0000000000       -0.0000000000       -2.8342023319
C         0.0000000000       -0.0000000000       -0.5690889109
C         1.4880279008        0.0005229388        1.7790269659
C        -1.4880279008       -0.0005229388        1.7790269659
H         2.4247730141        1.7233780641        2.3570710411
H         2.4165785286       -1.7330559891        2.3388056049
H        -2.4247730141       -1.7233780641        2.3570710411
H        -2.4165785286        1.7330559891        2.3388056049
 
  Displaced point   2:
O         0.0000000000       -0.0000000000       -2.8344136872
C         0.0000000000       -0.0000000000       -0.5690044617
C         1.4880279008        0.0005229388        1.7791114151
C        -1.4880279008       -0.0005229388        1.7791114151
H         2.4247730141        1.7233780641        2.3571554903
H         2.4165785286       -1.7330559891        2.3388900541
H        -2.4247730141       -1.7233780641        2.3571554903
H        -2.4165785286        1.7330559891        2.3388900541
 
  Displaced point   3:
O         0.0000000000       -0.0000000000       -2.8343080095
C         0.0000000000       -0.0000000000       -0.5689259046
C         1.4880279008        0.0005229388        1.7790174847
C        -1.4880279008       -0.0005229388        1.7790174847
H         2.4247730141        1.7233780641        2.3570615599
H         2.4165785286       -1.7330559891        2.3387961237
H        -2.4247730141       -1.7233780641        2.3570615599
H        -2.4165785286        1.7330559891        2.3387961237
 
  Displaced point   4:
O         0.0000000000       -0.0000000000       -2.8343080095
C         0.0000000000       -0.0000000000       -0.5691674680
C         1.4880279008        0.0005229388        1.7791208963
C        -1.4880279008       -0.0005229388        1.7791208963
H         2.4247730141        1.7233780641        2.3571649715
H         2.4165785286       -1.7330559891        2.3388995353
H        -2.4247730141       -1.7233780641        2.3571649715
H        -2.4165785286        1.7330559891        2.3388995353
 
  Displaced point   5:
O         0.0000000000       -0.0000000000       -2.8343080095
C         0.0000000000       -0.0000000000       -0.5690466863
C         1.4881299629        0.0005229388        1.7790691905
C        -1.4881299629       -0.0005229388        1.7790691905
H         2.4247730141        1.7233780641        2.3571132657
H         2.4165785286       -1.7330559891        2.3388478295
H        -2.4247730141       -1.7233780641        2.3571132657
H        -2.4165785286        1.7330559891        2.3388478295
 
  Displaced point   6:
O         0.0000000000       -0.0000000000       -2.8343080095
C         0.0000000000       -0.0000000000       -0.5690466863
C         1.4879258388        0.0005229388        1.7790691905
C        -1.4879258388       -0.0005229388        1.7790691905
H         2.4247730141        1.7233780641        2.3571132657
H         2.4165785286       -1.7330559891        2.3388478295
H        -2.4247730141       -1.7233780641        2.3571132657
H        -2.4165785286        1.7330559891        2.3388478295
 
  Displaced point   7:
O         0.0000000000       -0.0000000000       -2.8343080095
C         0.0000000000       -0.0000000000       -0.5690466863
C         1.4880279008        0.0006250009        1.7790691905
C        -1.4880279008       -0.0006250009        1.7790691905
H         2.4247730141        1.7233780641        2.3571132657
H         2.4165785286       -1.7330559891        2.3388478295
H        -2.4247730141       -1.7233780641        2.3571132657
H        -2.4165785286        1.7330559891        2.3388478295
 
  Displaced point   8:
O         0.0000000000       -0.0000000000       -2.8343080095
C         0.0000000000       -0.0000000000       -0.5690466863
C         1.4880279008        0.0004208767        1.7790691905
C        -1.4880279008       -0.0004208767        1.7790691905
H         2.4247730141        1.7233780641        2.3571132657
H         2.4165785286       -1.7330559891        2.3388478295
H        -2.4247730141       -1.7233780641        2.3571132657
H        -2.4165785286        1.7330559891        2.3388478295
 
  Displaced point   9:
O         0.0000000000       -0.0000000000       -2.8343080095
C         0.0000000000       -0.0000000000       -0.5690466863
C         1.4880279008        0.0005229388        1.7791078954
C        -1.4880279008       -0.0005229388        1.7791078954
H         2.4247730141        1.7233780641        2.3568828397
H         2.4165785286       -1.7330559891        2.3386174035
H        -2.4247730141       -1.7233780641        2.3568828397
H        -2.4165785286        1.7330559891        2.3386174035
 
  Displaced point  10:
O         0.0000000000       -0.0000000000       -2.8343080095
C         0.0000000000       -0.0000000000       -0.5690466863
C         1.4880279008        0.0005229388        1.7790304857
C        -1.4880279008       -0.0005229388        1.7790304857
H         2.4247730141        1.7233780641        2.3573436916
H         2.4165785286       -1.7330559891        2.3390782555
H        -2.4247730141       -1.7233780641        2.3573436916
H        -2.4165785286        1.7330559891        2.3390782555
 
  Displaced point  11:
O         0.0000000000       -0.0000000000       -2.8343080095
C         0.0000000000       -0.0000000000       -0.5690466863
C         1.4880279008        0.0005229388        1.7790691905
C        -1.4880279008       -0.0005229388        1.7790691905
H         2.4251251923        1.7233780641        2.3571132657
H         2.4165785286       -1.7330559891        2.3388478295
H        -2.4251251923       -1.7233780641        2.3571132657
H        -2.4165785286        1.7330559891        2.3388478295
 
  Displaced point  12:
O         0.0000000000       -0.0000000000       -2.8343080095
C         0.0000000000       -0.0000000000       -0.5690466863
C         1.4880279008        0.0005229388        1.7790691905
C        -1.4880279008       -0.0005229388        1.7790691905
H         2.4244208359        1.7233780641        2.3571132657
H         2.4165785286       -1.7330559891        2.3388478295
H        -2.4244208359       -1.7233780641        2.3571132657
H        -2.4165785286        1.7330559891        2.3388478295
 
  Displaced point  13:
O         0.0000000000       -0.0000000000       -2.8343080095
C         0.0000000000       -0.0000000000       -0.5690466863
C         1.4880279008        0.0005229388        1.7790691905
C        -1.4880279008       -0.0005229388        1.7790691905
H         2.4247730141        1.7237302423        2.3571132657
H         2.4165785286       -1.7330559891        2.3388478295
H        -2.4247730141       -1.7237302423        2.3571132657
H        -2.4165785286        1.7330559891        2.3388478295
 
  Displaced point  14:
O         0.0000000000       -0.0000000000       -2.8343080095
C         0.0000000000       -0.0000000000       -0.5690466863
C         1.4880279008        0.0005229388        1.7790691905
C        -1.4880279008       -0.0005229388        1.7790691905
H         2.4247730141        1.7230258859        2.3571132657
H         2.4165785286       -1.7330559891        2.3388478295
H        -2.4247730141       -1.7230258859        2.3571132657
H        -2.4165785286        1.7330559891        2.3388478295
 
  Displaced point  15:
O         0.0000000000       -0.0000000000       -2.8343080095
C         0.0000000000       -0.0000000000       -0.5690466863
C         1.4880279008        0.0005229388        1.7790691905
C        -1.4880279008       -0.0005229388        1.7790691905
H         2.4247730141        1.7233780641        2.3573622932
H         2.4165785286       -1.7330559891        2.3385988019
H        -2.4247730141       -1.7233780641        2.3573622932
H        -2.4165785286        1.7330559891        2.3385988019
 
  Displaced point  16:
O         0.0000000000       -0.0000000000       -2.8343080095
C         0.0000000000       -0.0000000000       -0.5690466863
C         1.4880279008        0.0005229388        1.7790691905
C        -1.4880279008       -0.0005229388        1.7790691905
H         2.4247730141        1.7233780641        2.3568642381
H         2.4165785286       -1.7330559891        2.3390968571
H        -2.4247730141       -1.7233780641        2.3568642381
H        -2.4165785286        1.7330559891        2.3390968571
 
  Displaced point  17:
O         0.0000000000       -0.0000000000       -2.8343080095
C         0.0000000000       -0.0000000000       -0.5690466863
C         1.4880279008        0.0005229388        1.7790691905
C        -1.4880279008       -0.0005229388        1.7790691905
H         2.4247730141        1.7233780641        2.3571132657
H         2.4169307068       -1.7330559891        2.3388478295
H        -2.4247730141       -1.7233780641        2.3571132657
H        -2.4169307068        1.7330559891        2.3388478295
 
  Displaced point  18:
O         0.0000000000       -0.0000000000       -2.8343080095
C         0.0000000000       -0.0000000000       -0.5690466863
C         1.4880279008        0.0005229388        1.7790691905
C        -1.4880279008       -0.0005229388        1.7790691905
H         2.4247730141        1.7233780641        2.3571132657
H         2.4162263504       -1.7330559891        2.3388478295
H        -2.4247730141       -1.7233780641        2.3571132657
H        -2.4162263504        1.7330559891        2.3388478295
 
  Displaced point  19:
O         0.0000000000       -0.0000000000       -2.8343080095
C         0.0000000000       -0.0000000000       -0.5690466863
C         1.4880279008        0.0005229388        1.7790691905
C        -1.4880279008       -0.0005229388        1.7790691905
H         2.4247730141        1.7233780641        2.3571132657
H         2.4165785286       -1.7327038109        2.3388478295
H        -2.4247730141       -1.7233780641        2.3571132657
H        -2.4165785286        1.7327038109        2.3388478295
 
  Displaced point  20:
O         0.0000000000       -0.0000000000       -2.8343080095
C         0.0000000000       -0.0000000000       -0.5690466863
C         1.4880279008        0.0005229388        1.7790691905
C        -1.4880279008       -0.0005229388        1.7790691905
H         2.4247730141        1.7233780641        2.3571132657
H         2.4165785286       -1.7334081672        2.3388478295
H        -2.4247730141       -1.7233780641        2.3571132657
H        -2.4165785286        1.7334081672        2.3388478295
 
  Displaced point  21:
O         0.0001056777       -0.0000000000       -2.8343080095
C        -0.0000422246        0.0000000000       -0.5690466863
C         1.4879856762        0.0005229388        1.7790691905
C        -1.4880701254       -0.0005229388        1.7790691905
H         2.4247307895        1.7233780641        2.3571132657
H         2.4165363040       -1.7330559891        2.3388478295
H        -2.4248152387       -1.7233780641        2.3571132657
H        -2.4166207532        1.7330559891        2.3388478295
 
  Displaced point  22:
O         0.0000000000        0.0001056777       -2.8343080095
C         0.0000000000       -0.0000422246       -0.5690466863
C         1.4880279008        0.0004807142        1.7790691905
C        -1.4880279008       -0.0005651634        1.7790691905
H         2.4247730141        1.7233358395        2.3571132657
H         2.4165785286       -1.7330982137        2.3388478295
H        -2.4247730141       -1.7234202887        2.3571132657
H        -2.4165785286        1.7330137645        2.3388478295
 
  Displaced point  23:
O         0.0000000000       -0.0000000000       -2.8343080095
C         0.0001207817       -0.0000000000       -0.5690466863
C         1.4879761950        0.0005229388        1.7790691905
C        -1.4880796066       -0.0005229388        1.7790691905
H         2.4247213083        1.7233780641        2.3571132657
H         2.4165268228       -1.7330559891        2.3388478295
H        -2.4248247199       -1.7233780641        2.3571132657
H        -2.4166302344        1.7330559891        2.3388478295
 
  Displaced point  24:
O         0.0000000000       -0.0000000000       -2.8343080095
C         0.0000000000        0.0001207817       -0.5690466863
C         1.4880279008        0.0004712330        1.7790691905
C        -1.4880279008       -0.0005746446        1.7790691905
H         2.4247730141        1.7233263583        2.3571132657
H         2.4165785286       -1.7331076949        2.3388478295
H        -2.4247730141       -1.7234297699        2.3571132657
H        -2.4165785286        1.7330042833        2.3388478295
 
  Displaced point  25:
O         0.0000000000       -0.0000000000       -2.8343080095
C         0.0000000000       -0.0000000000       -0.5690466863
C         1.4880666057        0.0005229388        1.7790691905
C        -1.4879891960       -0.0005229388        1.7790691905
H         2.4245425881        1.7233780641        2.3571132657
H         2.4163481026       -1.7330559891        2.3388478295
H        -2.4250034401       -1.7233780641        2.3571132657
H        -2.4168089546        1.7330559891        2.3388478295
 
  Displaced point  26:
O         0.0000000000       -0.0000000000       -2.8343080095
C         0.0000000000       -0.0000000000       -0.5690466863
C         1.4880279008        0.0005616436        1.7790691905
C        -1.4880279008       -0.0004842339        1.7790691905
H         2.4247730141        1.7231476381        2.3571132657
H         2.4165785286       -1.7332864150        2.3388478295
H        -2.4247730141       -1.7236084901        2.3571132657
H        -2.4165785286        1.7328255631        2.3388478295
 
  Displaced point  27:
O         0.0000000000       -0.0000000000       -2.8343080095
C         0.0000000000       -0.0000000000       -0.5690466863
C         1.4880279008        0.0005229388        1.7791712526
C        -1.4880279008       -0.0005229388        1.7789671285
H         2.4247730141        1.7233780641        2.3571132657
H         2.4165785286       -1.7330559891        2.3388478295
H        -2.4247730141       -1.7233780641        2.3571132657
H        -2.4165785286        1.7330559891        2.3388478295
 
  Displaced point  28:
O         0.0000000000       -0.0000000000       -2.8343080095
C         0.0000000000       -0.0000000000       -0.5690466863
C         1.4880279008        0.0005229388        1.7790691905
C        -1.4880279008       -0.0005229388        1.7790691905
H         2.4250220417        1.7233780641        2.3571132657
H         2.4163295010       -1.7330559891        2.3388478295
H        -2.4245239865       -1.7233780641        2.3571132657
H        -2.4168275562        1.7330559891        2.3388478295
 
  Displaced point  29:
O         0.0000000000       -0.0000000000       -2.8343080095
C         0.0000000000       -0.0000000000       -0.5690466863
C         1.4880279008        0.0005229388        1.7790691905
C        -1.4880279008       -0.0005229388        1.7790691905
H         2.4247730141        1.7236270917        2.3571132657
H         2.4165785286       -1.7333050166        2.3388478295
H        -2.4247730141       -1.7231290365        2.3571132657
H        -2.4165785286        1.7328069615        2.3388478295
 
  Displaced point  30:
O         0.0000000000       -0.0000000000       -2.8343080095
C         0.0000000000       -0.0000000000       -0.5690466863
C         1.4880279008        0.0005229388        1.7790691905
C        -1.4880279008       -0.0005229388        1.7790691905
H         2.4247730141        1.7233780641        2.3574654438
H         2.4165785286       -1.7330559891        2.3388478295
H        -2.4247730141       -1.7233780641        2.3567610875
H        -2.4165785286        1.7330559891        2.3388478295
 
  Displaced point  31:
O         0.0000000000       -0.0000000000       -2.8343080095
C         0.0000000000       -0.0000000000       -0.5690466863
C         1.4880279008        0.0005229388        1.7790691905
C        -1.4880279008       -0.0005229388        1.7790691905
H         2.4247730141        1.7233780641        2.3571132657
H         2.4165785286       -1.7330559891        2.3392000077
H        -2.4247730141       -1.7233780641        2.3571132657
H        -2.4165785286        1.7330559891        2.3384956513
 @CHECKOUT-I, Total execution time (CPU/WALL):         0.02/       0.05 seconds.
 @GETMEM-I,  Allocated   22888 MB of main memory.
 @CHECKOUT-I, Total execution time (CPU/WALL):         0.00/       0.00 seconds.
 @GETMEM-I,  Allocated   22888 MB of main memory.
  current energy   -191.774507030787     
  x is   0.000000000000000E+000
  x is  -0.381807782392390     
  x is  -0.381807782392390     
  x is  -0.187369950500278     
  x is  -0.187369950500278     
  x is   0.000000000000000E+000
  x is   0.000000000000000E+000
 @CHECKOUT-I, Total execution time (CPU/WALL):         0.01/       0.04 seconds.
 @GETMEM-I,  Allocated   22888 MB of main memory.
 @CHECKOUT-I, Total execution time (CPU/WALL):         0.00/       0.00 seconds.
 @GETMEM-I,  Allocated   22888 MB of main memory.
  current energy   -191.774507030044     
  x is   0.000000000000000E+000
  x is  -0.381793991550560     
  x is  -0.381793991550560     
  x is  -0.187369950500278     
  x is  -0.187369950500278     
  x is   0.000000000000000E+000
  x is   0.000000000000000E+000
 @CHECKOUT-I, Total execution time (CPU/WALL):         0.01/       0.06 seconds.
 @GETMEM-I,  Allocated   22888 MB of main memory.
 @CHECKOUT-I, Total execution time (CPU/WALL):         0.00/       0.00 seconds.
 @GETMEM-I,  Allocated   22888 MB of main memory.
  current energy   -191.774507027776     
  x is   0.000000000000000E+000
  x is  -0.381809330739532     
  x is  -0.381809330739532     
  x is  -0.187369950500278     
  x is  -0.187369950500278     
  x is   0.000000000000000E+000
  x is   0.000000000000000E+000
 @CHECKOUT-I, Total execution time (CPU/WALL):         0.01/       0.04 seconds.
 @GETMEM-I,  Allocated   22888 MB of main memory.
 @CHECKOUT-I, Total execution time (CPU/WALL):         0.00/       0.00 seconds.
 @GETMEM-I,  Allocated   22888 MB of main memory.
  current energy   -191.774507029128     
  x is   0.000000000000000E+000
  x is  -0.381792443274710     
  x is  -0.381792443274710     
  x is  -0.187369950500278     
  x is  -0.187369950500278     
  x is   0.000000000000000E+000
  x is   0.000000000000000E+000
 @CHECKOUT-I, Total execution time (CPU/WALL):         0.01/       0.04 seconds.
 @GETMEM-I,  Allocated   22888 MB of main memory.
 @CHECKOUT-I, Total execution time (CPU/WALL):         0.00/       0.00 seconds.
 @GETMEM-I,  Allocated   22888 MB of main memory.
  current energy   -191.774507034347     
  x is   0.000000000000000E+000
  x is  -0.381800886900112     
  x is  -0.381800886900112     
  x is  -0.187369962032763     
  x is  -0.187369950500278     
  x is   0.000000000000000E+000
  x is   0.000000000000000E+000
 @CHECKOUT-I, Total execution time (CPU/WALL):         0.01/       0.04 seconds.
 @GETMEM-I,  Allocated   22888 MB of main memory.
 @CHECKOUT-I, Total execution time (CPU/WALL):         0.00/       0.00 seconds.
 @GETMEM-I,  Allocated   22888 MB of main memory.
  current energy   -191.774507032449     
  x is   0.000000000000000E+000
  x is  -0.381800886900112     
  x is  -0.381800886900112     
  x is  -0.187369938965195     
  x is  -0.187369950500278     
  x is   0.000000000000000E+000
  x is   0.000000000000000E+000
 @CHECKOUT-I, Total execution time (CPU/WALL):         0.01/       0.04 seconds.
 @GETMEM-I,  Allocated   22888 MB of main memory.
 @CHECKOUT-I, Total execution time (CPU/WALL):         0.00/       0.00 seconds.
 @GETMEM-I,  Allocated   22888 MB of main memory.
  current energy   -191.774506976440     
  x is   0.000000000000000E+000
  x is  -0.381800886900112     
  x is  -0.381800886900112     
  x is  -0.187402771295683     
  x is  -0.187369950500278     
  x is   0.000000000000000E+000
  x is   0.000000000000000E+000
 @CHECKOUT-I, Total execution time (CPU/WALL):         0.01/       0.04 seconds.
 @GETMEM-I,  Allocated   22888 MB of main memory.
 @CHECKOUT-I, Total execution time (CPU/WALL):         0.00/       0.00 seconds.
 @GETMEM-I,  Allocated   22888 MB of main memory.
  current energy   -191.774507089810     
  x is   0.000000000000000E+000
  x is  -0.381800886900112     
  x is  -0.381800886900112     
  x is  -0.187337132284669     
  x is  -0.187369950500278     
  x is   0.000000000000000E+000
  x is   0.000000000000000E+000
 @CHECKOUT-I, Total execution time (CPU/WALL):         0.01/       0.05 seconds.
 @GETMEM-I,  Allocated   22888 MB of main memory.
 @CHECKOUT-I, Total execution time (CPU/WALL):         0.00/       0.00 seconds.
 @GETMEM-I,  Allocated   22888 MB of main memory.
  current energy   -191.774507032824     
  x is   0.000000000000000E+000
  x is  -0.381838518377468     
  x is  -0.381838518377468     
  x is  -0.187369950500278     
  x is  -0.187369950500278     
  x is   0.000000000000000E+000
  x is   0.000000000000000E+000
 @CHECKOUT-I, Total execution time (CPU/WALL):         0.01/       0.04 seconds.
 @GETMEM-I,  Allocated   22888 MB of main memory.
 @CHECKOUT-I, Total execution time (CPU/WALL):         0.00/       0.00 seconds.
 @GETMEM-I,  Allocated   22888 MB of main memory.
  current energy   -191.774507027738     
  x is   0.000000000000000E+000
  x is  -0.381763259673200     
  x is  -0.381763259673200     
  x is  -0.187369950500278     
  x is  -0.187369950500278     
  x is   0.000000000000000E+000
  x is   0.000000000000000E+000
 @CHECKOUT-I, Total execution time (CPU/WALL):         0.01/       0.04 seconds.
 @GETMEM-I,  Allocated   22888 MB of main memory.
 @CHECKOUT-I, Total execution time (CPU/WALL):         0.00/       0.00 seconds.
 @GETMEM-I,  Allocated   22888 MB of main memory.
  current energy   -191.774506990683     
  x is   0.000000000000000E+000
  x is  -0.381800886900112     
  x is  -0.381800886900112     
  x is  -0.187380965540571     
  x is  -0.187369950500278     
  x is   0.000000000000000E+000
  x is   0.000000000000000E+000
 @CHECKOUT-I, Total execution time (CPU/WALL):         0.01/       0.04 seconds.
 @GETMEM-I,  Allocated   22888 MB of main memory.
 @CHECKOUT-I, Total execution time (CPU/WALL):         0.00/       0.00 seconds.
 @GETMEM-I,  Allocated   22888 MB of main memory.
  current energy   -191.774507061393     
  x is   0.000000000000000E+000
  x is  -0.381800886900112     
  x is  -0.381800886900112     
  x is  -0.187358934578516     
  x is  -0.187369950500278     
  x is   0.000000000000000E+000
  x is   0.000000000000000E+000
 @CHECKOUT-I, Total execution time (CPU/WALL):         0.01/       0.04 seconds.
 @GETMEM-I,  Allocated   22888 MB of main memory.
 @CHECKOUT-I, Total execution time (CPU/WALL):         0.00/       0.00 seconds.
 @GETMEM-I,  Allocated   22888 MB of main memory.
  current energy   -191.774507037277     
  x is   0.000000000000000E+000
  x is  -0.381800886900112     
  x is  -0.381800886900112     
  x is  -0.187385450028148     
  x is  -0.187369950500278     
  x is   0.000000000000000E+000
  x is   0.000000000000000E+000
 @CHECKOUT-I, Total execution time (CPU/WALL):         0.01/       0.04 seconds.
 @GETMEM-I,  Allocated   22888 MB of main memory.
 @CHECKOUT-I, Total execution time (CPU/WALL):         0.00/       0.00 seconds.
 @GETMEM-I,  Allocated   22888 MB of main memory.
  current energy   -191.774506975552     
  x is   0.000000000000000E+000
  x is  -0.381800886900112     
  x is  -0.381800886900112     
  x is  -0.187354452718946     
  x is  -0.187369950500278     
  x is   0.000000000000000E+000
  x is   0.000000000000000E+000
 @CHECKOUT-I, Total execution time (CPU/WALL):         0.01/       0.04 seconds.
 @GETMEM-I,  Allocated   22888 MB of main memory.
 @CHECKOUT-I, Total execution time (CPU/WALL):         0.00/       0.00 seconds.
 @GETMEM-I,  Allocated   22888 MB of main memory.
  current energy   -191.774506889839     
  x is   0.000000000000000E+000
  x is  -0.381841556439001     
  x is  -0.381841556439001     
  x is  -0.187369950500278     
  x is  -0.187369950500278     
  x is   0.000000000000000E+000
  x is   0.000000000000000E+000
 @CHECKOUT-I, Total execution time (CPU/WALL):         0.01/       0.05 seconds.
 @GETMEM-I,  Allocated   22888 MB of main memory.
 @CHECKOUT-I, Total execution time (CPU/WALL):         0.00/       0.00 seconds.
 @GETMEM-I,  Allocated   22888 MB of main memory.
  current energy   -191.774507176808     
  x is   0.000000000000000E+000
  x is  -0.381760222325617     
  x is  -0.381760222325617     
  x is  -0.187369950500278     
  x is  -0.187369950500278     
  x is  -1.110223024625157E-016
  x is   0.000000000000000E+000
 @CHECKOUT-I, Total execution time (CPU/WALL):         0.01/       0.04 seconds.
 @GETMEM-I,  Allocated   22888 MB of main memory.
 @CHECKOUT-I, Total execution time (CPU/WALL):         0.00/       0.00 seconds.
 @GETMEM-I,  Allocated   22888 MB of main memory.
  current energy   -191.774507057140     
  x is   0.000000000000000E+000
  x is  -0.381837643679998     
  x is  -0.381837643679998     
  x is  -0.187318658778822     
  x is  -0.187329734319267     
  x is   0.000000000000000E+000
  x is   0.000000000000000E+000
 @CHECKOUT-I, Total execution time (CPU/WALL):         0.01/       0.04 seconds.
 @GETMEM-I,  Allocated   22888 MB of main memory.
 @CHECKOUT-I, Total execution time (CPU/WALL):         0.00/       0.00 seconds.
 @GETMEM-I,  Allocated   22888 MB of main memory.
  current energy   -191.774506995140     
  x is   0.000000000000000E+000
  x is  -0.381764128920384     
  x is  -0.381764128920384     
  x is  -0.187421257434524     
  x is  -0.187410178293957     
  x is   0.000000000000000E+000
  x is   0.000000000000000E+000
 @CHECKOUT-I, Total execution time (CPU/WALL):         0.01/       0.04 seconds.
 @GETMEM-I,  Allocated   22888 MB of main memory.
 @CHECKOUT-I, Total execution time (CPU/WALL):         0.00/       0.00 seconds.
 @GETMEM-I,  Allocated   22888 MB of main memory.
  current energy   -191.774507048155     
  x is   0.000000000000000E+000
  x is  -0.381774527235762     
  x is  -0.381774527235763     
  x is  -0.187329308635220     
  x is  -0.187313864732834     
  x is   0.000000000000000E+000
  x is   0.000000000000000E+000
 @CHECKOUT-I, Total execution time (CPU/WALL):         0.01/       0.04 seconds.
 @GETMEM-I,  Allocated   22888 MB of main memory.
 @CHECKOUT-I, Total execution time (CPU/WALL):         0.00/       0.00 seconds.
 @GETMEM-I,  Allocated   22888 MB of main memory.
  current energy   -191.774506964097     
  x is   0.000000000000000E+000
  x is  -0.381827248549132     
  x is  -0.381827248549131     
  x is  -0.187410587400805     
  x is  -0.187426036052344     
  x is   0.000000000000000E+000
  x is   0.000000000000000E+000
 @CHECKOUT-I, Total execution time (CPU/WALL):         0.01/       0.04 seconds.
 @GETMEM-I,  Allocated   22888 MB of main memory.
 @CHECKOUT-I, Total execution time (CPU/WALL):         0.00/       0.00 seconds.
 @GETMEM-I,  Allocated   22888 MB of main memory.
  current energy   -191.774507039207     
  x is   0.000000000000000E+000
  x is  -0.541925719051396     
  x is  -0.381805293937565     
  x is  -0.304519211604899     
  x is  -0.187365128146755     
  x is  -0.594685441694282     
  x is  -3.821108984780608E-010
 @CHECKOUT-I, Total execution time (CPU/WALL):         0.01/       0.04 seconds.
 @GETMEM-I,  Allocated   22888 MB of main memory.
 @CHECKOUT-I, Total execution time (CPU/WALL):         0.00/       0.00 seconds.
 @GETMEM-I,  Allocated   22888 MB of main memory.
  current energy   -191.774507039620     
  x is   0.000000000000000E+000
  x is  -0.541912304003773     
  x is  -0.381797726389069     
  x is  -0.304552427854554     
  x is  -0.187363226077965     
  x is  -0.594696337860679     
  x is  -7.429410420201066E-010
 @CHECKOUT-I, Total execution time (CPU/WALL):         0.01/       0.04 seconds.
 @GETMEM-I,  Allocated   22888 MB of main memory.
 @CHECKOUT-I, Total execution time (CPU/WALL):         0.00/       0.00 seconds.
 @GETMEM-I,  Allocated   22888 MB of main memory.
  current energy   -191.774507036134     
  x is   0.000000000000000E+000
  x is  -0.541926452304457     
  x is  -0.381806283500130     
  x is  -0.304535492086399     
  x is  -0.187364045348874     
  x is  -0.594712584966890     
  x is   0.000000000000000E+000
 @CHECKOUT-I, Total execution time (CPU/WALL):         0.01/       0.04 seconds.
 @GETMEM-I,  Allocated   22888 MB of main memory.
 @CHECKOUT-I, Total execution time (CPU/WALL):         0.00/       0.00 seconds.
 @GETMEM-I,  Allocated   22888 MB of main memory.
  current energy   -191.774507037395     
  x is   0.000000000000000E+000
  x is  -0.541923289234707     
  x is  -0.381797016725570     
  x is  -0.304548551752908     
  x is  -0.187361716162409     
  x is  -0.594722276511446     
  x is   0.000000000000000E+000
 @CHECKOUT-I, Total execution time (CPU/WALL):         0.01/       0.04 seconds.
 @GETMEM-I,  Allocated   22888 MB of main memory.
 @CHECKOUT-I, Total execution time (CPU/WALL):         0.00/       0.00 seconds.
 @GETMEM-I,  Allocated   22888 MB of main memory.
  current energy   -191.774507023253     
  x is   0.000000000000000E+000
  x is  -0.541940273979415     
  x is  -0.381824936558473     
  x is  -0.304576033599920     
  x is  -0.187343636219663     
  x is  -0.594747852983892     
  x is   0.000000000000000E+000
 @CHECKOUT-I, Total execution time (CPU/WALL):         0.01/       0.05 seconds.
 @GETMEM-I,  Allocated   22888 MB of main memory.
 @CHECKOUT-I, Total execution time (CPU/WALL):         0.00/       0.00 seconds.
 @GETMEM-I,  Allocated   22888 MB of main memory.
  current energy   -191.774507002400     
  x is   0.000000000000000E+000
  x is  -0.541969085977443     
  x is  -0.381783639861630     
  x is  -0.304544906810101     
  x is  -0.187333254275858     
  x is  -0.594739756378332     
  x is   0.000000000000000E+000
 @CHECKOUT-I, Total execution time (CPU/WALL):         0.01/       0.04 seconds.
 @GETMEM-I,  Allocated   22888 MB of main memory.
 @CHECKOUT-I, Total execution time (CPU/WALL):         0.00/       0.00 seconds.
 @GETMEM-I,  Allocated   22888 MB of main memory.
  current energy   -191.774507036176     
  x is   0.000000000000000E+000
  x is  -0.541922457117583     
  x is  -0.381800886900112     
  x is  -0.304561291292841     
  x is  -0.187369950500278     
  x is  -0.594702376529033     
  x is   0.000000000000000E+000
 @CHECKOUT-I, Total execution time (CPU/WALL):         0.02/       0.04 seconds.
 @GETMEM-I,  Allocated   22888 MB of main memory.
 @CHECKOUT-I, Total execution time (CPU/WALL):         0.00/       0.00 seconds.
 @GETMEM-I,  Allocated   22888 MB of main memory.
  current energy   -191.774507028586     
  x is   0.000000000000000E+000
  x is  -0.541941712557085     
  x is  -0.381826877992726     
  x is  -0.304581309559285     
  x is  -0.187341512163670     
  x is  -0.594751523552473     
  x is   0.000000000000000E+000
 @CHECKOUT-I, Total execution time (CPU/WALL):         0.01/       0.04 seconds.
 @GETMEM-I,  Allocated   22888 MB of main memory.
 @CHECKOUT-I, Total execution time (CPU/WALL):         0.00/       0.00 seconds.
 @GETMEM-I,  Allocated   22888 MB of main memory.
  current energy   -191.774507004436     
  x is   0.000000000000000E+000
  x is  -0.541974492354194     
  x is  -0.381782247597103     
  x is  -0.304544252246505     
  x is  -0.187330291895913     
  x is  -0.594740811375665     
  x is   0.000000000000000E+000
 @CHECKOUT-I, Total execution time (CPU/WALL):         0.01/       0.06 seconds.
 @GETMEM-I,  Allocated   22888 MB of main memory.
 @CHECKOUT-I, Total execution time (CPU/WALL):         0.00/       0.00 seconds.
 @GETMEM-I,  Allocated   22888 MB of main memory.
  current energy   -191.774507032470     
  x is   0.000000000000000E+000
  x is  -0.541925914478373     
  x is  -0.381800886900112     
  x is  -0.304550815742009     
  x is  -0.187369950500278     
  x is  -0.594698243822380     
  x is   0.000000000000000E+000
 @CHECKOUT-I, Total execution time (CPU/WALL):         0.01/       0.04 seconds.
 @GETMEM-I,  Allocated   22888 MB of main memory.
 @CHECKOUT-I, Total execution time (CPU/WALL):         0.00/       0.00 seconds.
 @GETMEM-I,  Allocated   22888 MB of main memory.
  current energy   -191.774507032640     
  x is   0.000000000000000E+000
  x is  -0.541892612464216     
  x is  -0.381858403767735     
  x is  -0.304607854247172     
  x is  -0.187369950500278     
  x is  -0.594738056698028     
  x is   0.000000000000000E+000
Largest asymmetry in FCM    0.000000022606139
  Vibrational frequencies  (cm-1) :
      1    4.64058     0.00000
      2  643.04435     0.00001
      3  722.11750     3.04085
      4 1020.48928    18.56980
      5 1050.20112     5.98925
      6 1168.34810     0.00364
      7 1447.00601     2.47256
      8 1924.03976   253.17483
      9 3140.92823     0.55576
     10 3227.58917     0.00011
Largest asymmetry in FCM    0.000000016956993
  Vibrational frequencies  (cm-1) :
      1    5.20071i    4.14303
      2    6.01329     4.24497
      3  313.27054     3.48693
      4  509.71924     1.44915
      5  703.79978     0.59142
      6  968.94215    97.33469
      7 1077.43444    19.25884
      8 1109.35881     0.00536
      9 1427.81230     5.20121
     10 3138.63248     2.01675
     11 3239.57756     1.86461
 @CHECKOUT-I, Total execution time (CPU/WALL):         0.02/       0.05 seconds.
  @GETXYZ-I,     8 atoms read from ZMAT.
Line Symbol    AtNr   At. Mass
  1  O          8    15.99491
  2  C          6    12.00000
  3  C          6    12.00000
  4  C          6    12.00000
  5  H          1     1.00783
  6  H          1     1.00783
  7  H          1     1.00783
  8  H          1     1.00783
Line Symbol    AtNr   At. Mass
  1  O          8    15.99491
  2  C          6    12.00000
  3  C          6    12.00000
  4  C          6    12.00000
  5  H          1     1.00783
  6  H          1     1.00783
  7  H          1     1.00783
  8  H          1     1.00783
                     1                     4                     0
  R VECTOR before symmetry
  0.000000000000000E+000  0.000000000000000E+000  0.000000000000000E+000
  0.000000000000000E+000  0.000000000000000E+000  0.000000000000000E+000
  0.000000000000000E+000  0.000000000000000E+000  0.000000000000000E+000
  0.000000000000000E+000  0.000000000000000E+000  0.000000000000000E+000
  0.000000000000000E+000  0.000000000000000E+000  0.000000000000000E+000
  0.000000000000000E+000  0.000000000000000E+000  0.000000000000000E+000
  0.000000000000000E+000  0.000000000000000E+000  0.000000000000000E+000
  0.000000000000000E+000  0.000000000000000E+000  0.000000000000000E+000
   Rotational constants (in cm-1): 
          0.1958807616             0.2481385121             0.6778932292
   Rotational constants (in MHz): 
       5872.3583214039          7439.0064878299         20322.7305904170
********************************************************************************
   The full molecular point group is C2  .
   The largest Abelian subgroup of the full molecular point group is C2  .
   The computational point group is C2  .
********************************************************************************
  R VECTOR 
  0.000000000000000E+000  0.000000000000000E+000  0.000000000000000E+000
  0.000000000000000E+000  0.000000000000000E+000  0.000000000000000E+000
  0.000000000000000E+000  0.000000000000000E+000  0.000000000000000E+000
  0.000000000000000E+000  0.000000000000000E+000  0.000000000000000E+000
  0.000000000000000E+000  0.000000000000000E+000  0.000000000000000E+000
  0.000000000000000E+000  0.000000000000000E+000  0.000000000000000E+000
  0.000000000000000E+000  0.000000000000000E+000  0.000000000000000E+000
  0.000000000000000E+000  0.000000000000000E+000  0.000000000000000E+000
 @GEOPT-W, Archive file not created for single-point calculation.
                     0                     0
  calling readgh 2 
  gradient from JOBARC 
   0.000000000000000   0.000000000000000   0.000000000000000
   0.000000000000000   0.000000000000000   0.000000000000000
   0.000000000000000   0.000000000000000   0.000000000000000
   0.000000000000000   0.000000000000000   0.000000000000000
   0.000000000000000   0.000000000000000   0.000000000000000
   0.000000000000000   0.000000000000000   0.000000000000000
   0.000000000000000   0.000000000000000   0.000000000000000
   0.000000000000000   0.000000000000000   0.000000000000000
 
                     0
  current gradient vector 
        0.000000000000000        0.000000000000000        0.000000000000000
        0.000000000000000        0.000000000000000        0.000000000000000
        0.000000000000000        0.000000000000000        0.000000000000000
        0.000000000000000        0.000000000000000        0.000000000000000
        0.000000000000000        0.000000000000000        0.000000000000000
        0.000000000000000        0.000000000000000        0.000000000000000
        0.000000000000000        0.000000000000000        0.000000000000000
        0.000000000000000        0.000000000000000        0.000000000000000
  @PROJFCM-I, Projecting force constant matrix onto totally symmetric subspace.
  Largest difference between matrix elements of symmetrized
  and unsymmetrized FCM :    -0.1110223025E-15.
  masses used (in AMU) in vibrational analysis: 
  15.994914630     12.000000000     12.000000000
  12.000000000      1.007825035      1.007825035
   1.007825035      1.007825035
                     Normal Coordinate Analysis
  ----------------------------------------------------------------
    Irreducible         Harmonic       Infrared        Type 
   Representation       Frequency      Intensity 
  ----------------------------------------------------------------
                       (cm-1)         (km/mol)
  ----------------------------------------------------------------
      ----                 5.2007i        4.1430       ROTATION  
      ----                 0.0000i        0.0000      TRANSLATION
      ----                 0.0000         0.0000      TRANSLATION
      ----                 0.0000         0.0000      TRANSLATION
      ----                 4.6406         0.0000       ROTATION  
      ----                 6.0133         4.2450       ROTATION  
         B               313.2710         3.4869       VIBRATION 
         B               509.7199         1.4492       VIBRATION 
         A               643.0452         0.0000       VIBRATION 
         B               703.8007         0.5914       VIBRATION 
         A               722.1185         3.0409       VIBRATION 
         B               968.9435        97.3347       VIBRATION 
         A              1020.4907        18.5698       VIBRATION 
         A              1050.2025         5.9892       VIBRATION 
         B              1077.4359        19.2588       VIBRATION 
         B              1109.3603         0.0054       VIBRATION 
         A              1168.3497         0.0036       VIBRATION 
         B              1427.8142         5.2012       VIBRATION 
         A              1447.0080         2.4726       VIBRATION 
         A              1924.0424       253.1748       VIBRATION 
         B              3138.6368         2.0167       VIBRATION 
         A              3140.9325         0.5558       VIBRATION 
         A              3227.5936         0.0001       VIBRATION 
         B              3239.5820         1.8646       VIBRATION 
  ----------------------------------------------------------------
 
 
                                   Normal Coordinates 

                 B                         B                         A
               313.27                    509.72                    643.05 
             VIBRATION                 VIBRATION                 VIBRATION 
 O      0.003-0.4117 -0.0000    0.5242  0.0017  0.0000   -0.0000  0.0000  0.0062
 C     -0.003 0.6730 -0.0000   -0.3913 -0.0029  0.0000    0.0000 -0.0000  0.0050
 C     -0.000-0.0603 -0.0007   -0.1193  0.0001 -0.4172    0.0064 -0.2368 -0.0055
 C     -0.000-0.0603  0.0007   -0.1193  0.0001  0.4172   -0.0064  0.2368 -0.0055
 H     -0.085-0.0678  0.2832    0.0215  0.0026 -0.2216   -0.1373  0.1553 -0.4246
 H      0.085-0.0653 -0.2854    0.0210 -0.0012 -0.2186    0.1398  0.1494  0.4228
 H     -0.085-0.0678 -0.2832    0.0215  0.0026  0.2216    0.1373 -0.1553 -0.4246
 H      0.085-0.0653  0.2854    0.0210 -0.0012  0.2186   -0.1398 -0.1494  0.4228

                 B                         A                         B
               703.80                    722.12                    968.94 
             VIBRATION                 VIBRATION                 VIBRATION 
 O      0.000 0.0799  0.0000   -0.0000 -0.0000  0.4984    0.1396  0.0011 -0.0000
 C     -0.004-0.1338  0.0000   -0.0000  0.0000  0.3072   -0.7106 -0.0046 -0.0000
 C      0.001-0.0999  0.0022    0.3585  0.0035 -0.3435    0.3115  0.0027  0.0570
 C      0.001-0.0999 -0.0022   -0.3585 -0.0035 -0.3435    0.3115  0.0027 -0.0570
 H     -0.441 0.2096  0.0133    0.1134  0.0151 -0.1629   -0.0617  0.0017  0.2569
 H      0.442 0.2069 -0.0126    0.1080 -0.0194 -0.1746   -0.0652 -0.0052  0.2518
 H     -0.441 0.2096 -0.0133   -0.1134 -0.0151 -0.1629   -0.0617  0.0017 -0.2569
 H      0.442 0.2069  0.0126   -0.1080  0.0194 -0.1746   -0.0652 -0.0052 -0.2518

                 A                         A                         B
              1020.49                   1050.20                   1077.44 
             VIBRATION                 VIBRATION                 VIBRATION 
 O     -0.000 0.0000  0.0824    0.0000 -0.0000  0.3890    0.0456 -0.0002 -0.0000
 C      0.000-0.0000  0.0546   -0.0000  0.0000  0.1150   -0.3376  0.0018 -0.0000
 C     -0.385-0.0005  0.1447   -0.3987 -0.0008 -0.3209    0.0190 -0.0011  0.4709
 C      0.385 0.0005  0.1447    0.3987  0.0008 -0.3209    0.0190 -0.0011 -0.4709
 H      0.141 0.0033 -0.3807   -0.2722  0.0176  0.0678    0.2155  0.0193 -0.2552
 H      0.138-0.0007 -0.3768   -0.2686 -0.0177  0.0662    0.2105 -0.0182 -0.2517
 H     -0.141-0.0033 -0.3807    0.2722 -0.0176  0.0678    0.2155  0.0193  0.2552
 H     -0.138 0.0007 -0.3768    0.2686  0.0177  0.0662    0.2105 -0.0182  0.2517

                 B                         A                         B
              1109.36                   1168.35                   1427.81 
             VIBRATION                 VIBRATION                 VIBRATION 
 O      0.000-0.0943 -0.0000    0.0000  0.0000  0.0007    0.0093 -0.0001 -0.0000
 C     -0.003 0.5468 -0.0000   -0.0000 -0.0000  0.0001   -0.0346  0.0017  0.0000
 C      0.002-0.2513 -0.0010   -0.0013  0.3019 -0.0017   -0.1865 -0.0001 -0.0907
 C      0.002-0.2513  0.0010    0.0013 -0.3019 -0.0017   -0.1865 -0.0001  0.0907
 H     -0.004 0.0584 -0.3690    0.3877 -0.0433 -0.2247    0.3413 -0.2758  0.1855
 H     -0.000 0.0530  0.3749   -0.3898 -0.0421  0.2290    0.3437  0.2735  0.1908
 H     -0.004 0.0584  0.3690   -0.3877  0.0433 -0.2247    0.3413 -0.2758 -0.1855
 H     -0.000 0.0530 -0.3749    0.3898  0.0421  0.2290    0.3437  0.2735 -0.1908

                 A                         A                         B
              1447.01                   1924.04                   3138.64 
             VIBRATION                 VIBRATION                 VIBRATION 
 O      0.000-0.0000  0.1210   -0.0000  0.0000  0.5416    0.0005 -0.0000  0.0000
 C     -0.000-0.0000 -0.0434   -0.0000 -0.0000 -0.8204    0.0001  0.0001 -0.0000
 C     -0.206-0.0004 -0.1607    0.0606 -0.0003  0.1036   -0.1257  0.0020 -0.0794
 C      0.206 0.0004 -0.1607   -0.0606  0.0003  0.1036   -0.1257  0.0020  0.0794
 H      0.314-0.2729  0.1930    0.0012  0.0334 -0.0108    0.2159  0.4138  0.1353
 H      0.318 0.2702  0.1955    0.0007 -0.0326 -0.0103    0.2167 -0.4208  0.1329
 H     -0.314 0.2729  0.1930   -0.0012 -0.0334 -0.0108    0.2159  0.4138 -0.1353
 H     -0.318-0.2702  0.1955   -0.0007  0.0326 -0.0103    0.2167 -0.4208 -0.1329

                 A                         A                         B
              3140.93                   3227.59                   3239.58 
             VIBRATION                 VIBRATION                 VIBRATION 
 O     -0.000 0.0000  0.0016    0.0000  0.0000  0.0001    0.0000 -0.0008  0.0000
 C     -0.000-0.0000 -0.0187    0.0000  0.0000 -0.0005    0.0001 -0.0019 -0.0000
 C      0.134-0.0026  0.0856    0.0018  0.2313  0.0020   -0.0013 -0.2291 -0.0017
 C     -0.134 0.0026  0.0856   -0.0018 -0.2313  0.0020   -0.0013 -0.2291  0.0017
 H     -0.210-0.4131 -0.1339   -0.2167 -0.4006 -0.1409    0.2195  0.3991  0.1379
 H     -0.212 0.4224 -0.1323    0.2112 -0.3955  0.1347   -0.2152  0.3964 -0.1325
 H      0.210 0.4131 -0.1339    0.2167  0.4006 -0.1409    0.2195  0.3991 -0.1379
 H      0.212-0.4224 -0.1323   -0.2112  0.3955  0.1347   -0.2152  0.3964  0.1325
  ----------------------------------------------------------------
                    Dipole Moment Function
                   (Normal Coordinate Basis)
  ----------------------------------------------------------------
    Mode     Symmetry    d(Mu(x))/dQ   d(Mu(y))/dQ   d(Mu(z))/dQ
  ----------------------------------------------------------------
     Q7           B       -0.000530      0.059804      0.000000
     Q8           B       -0.038555      0.000098     -0.000000
     Q9           A        0.000000     -0.000000     -0.000087
     Q10          B       -0.001861      0.024560     -0.000000
     Q11          A       -0.000000     -0.000000     -0.055850
     Q12          B       -0.315981     -0.000508     -0.000000
     Q13          A        0.000000     -0.000000     -0.138016
     Q14          A       -0.000000      0.000000      0.078381
     Q15          B       -0.140550      0.000971      0.000000
     Q16          B       -0.002053      0.001132     -0.000000
     Q17          A       -0.000000     -0.000000      0.001931
     Q18          B        0.073023     -0.001696     -0.000000
     Q19          A        0.000000     -0.000000      0.050362
     Q20          A       -0.000000      0.000000     -0.509609
     Q21          B       -0.045479      0.000596     -0.000000
     Q22          A        0.000000     -0.000000     -0.023877
     Q23          A        0.000000      0.000000      0.000336
     Q24          B       -0.000707     -0.043729      0.000000
  ----------------------------------------------------------------
---------------------------------------------------------------------------
------------------------------------------------------------
        Parameter                (MHz)                 (CM-1)
------------------------------------------------------------
 
           R6                -.440315E-04           -.146873E-08
           R5                -.284815E-02           -.950040E-07
           SI                            0.174471E+02
 
  A-reduced centrifugal distortion parameters (Ir representation) 
 
           DJ                0.170262E-02           0.567932E-07
           DK                0.203575E-01           0.679052E-06
           DJK               0.174756E-01           0.582924E-06
           DELJ              0.179068E-02           0.597306E-07
           DELK              0.207978E-01           0.693739E-06
           DELJK             0.169472E-01           0.565299E-06
           delJ              0.413076E-03           0.137787E-07
           delK              0.876919E-02           0.292509E-06
 
  S-reduced centrifugal distortion parameters (Ir representation) 
 
           DJ                0.153937E-02           0.513479E-07
           DK                0.195412E-01           0.651826E-06
           DJK               0.184551E-01           0.615596E-06
           D1                -.413076E-03           -.137787E-07
           D2                -.125654E-03           -.419137E-08
------------------------------------------------------------
   Rotationally projected vibrational frequencies 
            1               0.0000i
            2               0.0000i
            3               0.0000i
            4               0.0000i
            5               0.0000 
            6               0.0000 
            7             313.2706 
            8             509.7199 
            9             643.0452 
           10             703.8005 
           11             722.1185 
           12             968.9435 
           13            1020.4906 
           14            1050.2025 
           15            1077.4359 
           16            1109.3603 
           17            1168.3497 
           18            1427.8142 
           19            1447.0080 
           20            1924.0424 
           21            3138.6368 
           22            3140.9325 
           23            3227.5936 
           24            3239.5820 
  Zero-point energy:   38.3587 kcal/mol =  160.4931 kJ/mol =   13416.173 cm-1 
 
  Finite temperature thermodynamic corrections:
=======================================================
Temperature     Entropy       Enthalpy     Gibbs Energy
    (K)        (J/(mol K))    (kJ/mol)      (kJ/mol) 
=======================================================
    298.15      265.5492       12.9708      -66.2027
    100.00      215.4801        3.3729      -18.1751
    200.00      243.3935        7.4688      -41.2099
    300.00      265.9507       13.0908      -66.6944
    400.00      287.0432       20.4635      -94.3538
    500.00      306.9262       29.4003     -124.0628
    600.00      325.5193       39.6157     -155.6959
    700.00      342.8438       50.8664     -189.1243
    800.00      358.9955       62.9709     -224.2256
    900.00      374.0914       75.7940     -260.8882
   1000.00      388.2435       89.2311     -299.0124
   1100.00      401.5508      103.1971     -338.5088
   1200.00      414.0987      117.6212     -379.2972
   1300.00      425.9607      132.4432     -421.3057
   1400.00      437.2004      147.6119     -464.4687
   1500.00      447.8734      163.0833     -508.7269
   1600.00      458.0285      178.8195     -554.0261
   1700.00      467.7087      194.7881     -600.3167
   1800.00      476.9526      210.9614     -647.5533
   1900.00      485.7943      227.3154     -695.6938
   2000.00      494.2645      243.8293     -744.6998
=======================================================
 @CHECKOUT-I, Total execution time (CPU/WALL):         0.08/       0.20 seconds.
 @GETMEM-I,  Allocated   22888 MB of main memory.
 @CHECKOUT-I, Total execution time (CPU/WALL):         0.00/       0.00 seconds.
----------------------------------------------------------------------
Processing output from displaced point 004
----------------------------------------------------------------------


   *************************************************************************
         <<<     CCCCCC     CCCCCC   |||     CCCCCC     CCCCCC   >>>
       <<<      CCC        CCC       |||    CCC        CCC         >>>
      <<<      CCC        CCC        |||   CCC        CCC            >>>
    <<<        CCC        CCC        |||   CCC        CCC              >>>
      <<<      CCC        CCC        |||   CCC        CCC            >>>
       <<<      CCC        CCC       |||    CCC        CCC         >>>
         <<<     CCCCCC     CCCCCC   |||     CCCCCC     CCCCCC   >>>
   *************************************************************************

     ****************************************************************
     * CFOUR Coupled-Cluster techniques for Computational Chemistry *
     ****************************************************************
 

   Department of Chemistry                Institut fuer Physikalische Chemie
   University of Texas at Austin          Universitaet Mainz
   Austin, TX  78712, USA                 D-55099 Mainz, Germany
 
                       Version 1.2
 
                     compute-0-5.local                                 
                     Mon Mar  6 11:55:14 CST 2023                      
                     integer*8 version is running
 
********************************************************************************
*                          Input from ZMAT file                                *
********************************************************************************
GEOMETRY  4 NON-SYMMETRIC DISPLACEMENT                                          
O         0.000000000000000        0.000413219326478       -2.834308009539275   
C         0.000000000000000       -0.000798937353206       -0.569046686272771   
C         1.488027257135408       -0.000596592332583        1.779069190531898   
C        -1.488027257135408       -0.000596592332583        1.779069190531898   
H         2.411572118016501        1.732509744736928        2.348247552777377   
H         2.429784646004629       -1.723928862257669        2.347713542401059   
H        -2.429784646004629       -1.723928862257669        2.347713542401059   
H        -2.411572118016501        1.732509744736928        2.348247552777377   
                                                                                
*CFOUR(CALC=CCSD(T)                                                             
BASIS=cc-pCVTZ                                                                  
VIB=FINDIF                                                                      
FREQ_ALGORITHM=PARALLEL                                                         
FD_PROJECT=OFF                                                                  
ANH_ALGORITHM=PARALLEL                                                          
ANHARM=VPT2                                                                     
ABCDTYPE=AOBASIS                                                                
FCGRADNEW=2                                                                     
CC_PROG=NCC                                                                     
SCF_CONV=10                                                                     
CC_CONV=9                                                                       
LINEQ_CONV=9                                                                    
LINEQ_MAXCYC=200                                                                
MULT=1                                                                          
FROZEN_CORE=OFF                                                                 
MEM_UNIT=GB                                                                     
MEM=24                                                                          
COORD=CARTESIAN,UNITS=BOHR,ANHARM=0)                                            
                                                                                
********************************************************************************
    -------------------------------------------------------------------
                    CFOUR Control Parameters 
    -------------------------------------------------------------------
        External           Internal           Value            Units
          Name               Name
    -------------------------------------------------------------------
       ABCDTYPE             IABCDT         AOBASIS     [  2]    ***   
       ANHARMONIC           IANHAR         OFF         [  0]    ***   
       ANH_ALGORIT          IANALG         PARALLEL    [  1]    ***   
       ANH_DERIVAT          IANDER         SECOND      [  1]    ***   
       ANH_MODE             ANHMOD         VIBRATION   [  0]    ***   
       ANH_POINTS           IANPOI              1               ***   
       ANH_STEPSIZ          ICUBST             50000          x 10-6  
       ANH_SYMMETR          IANHSM         ABELIAN     [  0]    ***   
       AO_LADDERS           IAOLAD         SINGLEPASS  [  1]    ***   
       AV_SCF               IAVSCF         OFF         [  0]    ***   
       BASIS                IBASIS         PCVTZ       [ 24]    ***   
       BFIELD               IBFIEL         OFF         [  0]    a.u.  
       BOTHVECTORS          BOTHVC         OFF         [  0]    ***   
       BOX_POTENT           IPIAB          OFF         [  0]    ***   
       BREIT                IBREIT         OFF         [  0]    ***   
       BRUCK_CONV           IBRTOL          10D-  4             ***   
       BRUECKNER            IBRKNR         OFF         [  0]    ***   
       BUFFERSIZE           IBUFFS              4096            ***   
       CACHE_RECS           ICHREC             10               ***   
       CALCLEVEL            ICLLVL         CCSD(T)     [ 22]    ***   
       CAS_GECCO            ICMRCC         OFF         [  0]    ***   
       CAS_GUESS            ICGUES         CANONICAL   [  0]    ***   
       CAS_INPUT            ICSINP         ORBITALS    [  0]    ***   
       CAS_ITMAX            ICITMX          10D- 50           cycles  
       CAS_JACDAV           ICJDAV         OFF         [  0]    ***   
       CAS_MICMAX           ICMIMN          10D- 10             ***   
       CAS_MICMIN           ICMIMX          10D-  2             ***   
       CAS_MICRO            ICSALG         ILU/JACOBI  [  0]    ***   
       CAS_MITMAX           ICMIMX          10D-100           cycles  
       CAS_MMAX             ICMMAX          10D- 50             ***   
       CAS_PRINT            ICPRT           10D-  0             ***   
       CCORBOPT             ICCORB         OFF         [  0]  x 0.01  
       CC_CONV              ICCCNV          10D-  9             ***   
       CC_EXPORDER          ICCEOR              5               ***   
       CC_EXTRAPOL          ICCEXT         DIIS        [  1]    ***   
       CC_GUESS             ICCGES         MP2         [  0]    ***   
       CC_MAXCYC            ICCCYC            100              cycles 
       CC_PROGRAM           ICCPRO         NCC         [  5]    ***   
       CHARGE               ICHRGE              0               ***   
       CHOLESKY             ICHOLE         OFF         [  0]    ***   
       CIS_CONV             ICISTL              5               ***   
       COMM_SIZE            IPSIZE            ***               ***   
       CONSTANT             ICONST         OLD         [  1]    ***   
       CONTINUUM            ICONTU         NONE        [  0]    ***   
       CONTRACTION          ICNTYP         GENERAL     [  1]    ***   
       COORDINATES          ICOORD         CARTESIAN   [  1]    ***   
       CPHF_CONVER          ICPHFT          10D- 16             ***   
       CPHF_MAXCYC          ICPHFC             64              cycles 
       CUBIC                ICUBIC         OFF         [  0]    ***   
       CURVILINEAR          ICURVY         OFF         [  0]    ***   
       CV_ELEMENT           ICVELM              0               ***   
       CV_ORBITALS          ICVORB      NONE         
       CV_SEPARATE          ICVSEP         OFF         [  0]    ***   
       DBOC                 IDBOC          OFF         [  0]    ***   
       DCT                  IDCT           OFF         [  0]    ***   
       DERIV_LEV            IDRLVL         FIRST       [  1]    ***   
       DEVMEM_SIZE          IDVMEM         *********           MByte  
       DIAG_MRCC            IEOMST          10D-  0             ***   
       DIFF_TYPE            IDIFTY         RELAXED     [  0]    ***   
       DIRECT               IDIRCT         OFF         [  0]    ***   
       DROPMO               IDRPMO      NONE         
       ECP                  IECP           OFF         [  0]    ***   
       EIGENVECTOR          IVEC                1               ***   
       EL_ANHARM            IELANH         OFF         [  0]    ***   
       EOMFOLLOW            IEOMSR         ENERGY      [  0]    ***   
       EOMIP                IEOMIP         OFF         [  0]    ***   
       EOMLEVEL             HBARFM         SAME        [  0]    ***   
       EOM_MRCC             IMRCCE         NEW         [  1]    ***   
       EOM_NONIT            EOMNON         OFF         [  0]    ***   
       EOM_NSING            IEOMSI          10D-  0             ***   
       EOM_NSTATES          IMRCCD         DAVIDSON    [  0]    ***   
       EOM_NTRIP            IEOMTR          10D-  0             ***   
       EOM_ORDER            IEXORD         ENERGY      [  0]    ***   
       EOM_PROPSTA          IEOMST              0               ***   
       ESTATE_CONV          IEXTOL          10D-  5             ***   
       ESTATE_DIAG          IEXDIG         ITERATIVE   [  0]    ***   
       ESTATE_LOCK          IESLOC         ON          [  1]    ***   
       ESTATE_MAXC          IEXMXC             40               ***   
       ESTATE_PROP          IEXPRP         OFF         [  0]    ***   
       EVAL_HESS            IRECAL              0            # of cyc.
       EXCITATION           IEXCIT              0               ***   
       EXCITE               IEXCIT         NONE        [  0]    ***   
       EXTERN_POT           IEXPOT         OFF         [  0]    ***   
       FCGRADNEW            IFCGNW         OFF         [  0]    ***   
       FC_FIELD             IFINFC              0             x 10-6  
       FD_CALTYPE           IFDCAL         GRADONLY    [  0]    ***   
       FD_PROJECT           IFDPRJ         OFF         [  1]    ***   
       FD_STEPSIZE          IDISFD              5            10-4 bohr
       FD_USEGROUP          IFDGRP         FULL        [  0]    ***   
       FILE_RECSIZ          IFLREC              4096           words  
       FINITE_PERT          IFIPER              0             x 10-6  
       FIXGEOM              IFIXGM         OFF         [  0]    ***   
       FOCK                 IFOCK          AO          [  1]    ***   
       FREQ_ALGORI          IVIALG         PARALLEL    [  1]    ***   
       FROZEN_CORE          IFROCO         OFF         [  0]    ***   
       FROZEN_VIRT          IFROVI         OFF         [  0]    ***   
       GAMMA_ABCD           IGABCD         DIRECT      [  1]    ***   
       GAMMA_ABCI           IGABCI         STORE       [  0]    ***   
       GENBAS_1             IGNBS1              0               ***   
       GENBAS_2             IGNBS2              0               ***   
       GENBAS_3             IGNBS3              0               ***   
       GENBAS_4             IGNBS4              0               ***   
       GEO_CONV             ICONTL              5              H/bohr 
       GEO_MAXCYC           IOPTCY             50               ***   
       GEO_MAXSTEP          IMXSTP            300            millibohr
       GEO_METHOD           INR            SINGLE_POINT[  5]    ***   
       GIAO                 IGIAO          OFF         [  1]    ***   
       GIMIC                IGIMIC         OFF         [  0]    ***   
       GRID                 IGRID          OFF         [  0]    ***   
       GRID_ALGO            IGALGO         SERIAL      [  0]    ***   
       GUESS                IGUESS         MOREAD      [  0]    ***   
       HBAR                 IHBAR          OFF         [  0]    ***   
       HESS_TYPE            IHESTP         SCF         [  0]    ***   
       HF2_FILE             IHF2Fl         USE         [  1]    ***   
       HFSTABILITY          ISTABL         OFF         [  0]    ***   
       INCORE               INCORE         OFF         [  0]    ***   
       INPUT_MRCC           IMRCC          ON          [  1]    ***   
       INTEGRALS            INTTYP         VMOL        [  1]    ***   
       JODA_PRINT           IJPRNT              0               ***   
       KEYWORD_OUT          IDMPKW         NO          [  0]    ***   
       LINDEP_TOL           ILINDP              8               ***   
       LINEQ_CONV           IZTACN          10D-  9           cycles  
       LINEQ_EXPOR          ILMAXD              5               ***   
       LINEQ_MAXCY          ILMAXC            200               ***   
       LINEQ_TYPE           ILTYPE         DIIS        [  1]    ***   
       LOCK_ORBOCC          ILOCOC         OFF         [  0]    ***   
       MEMORY_SIZE          IMEMSZ         *********           words  
       MEM_UNIT             IMEMU          GB          [  3]    ***   
       MRCC                 IMRCCC         OFF         [  0]    ***   
       MULTIPLICTY          IMULTP              1               ***   
       NACOUPLING           IVCOUP         OFF         [  0]    ***   
       NEGEVAL              IDIE           ABORT       [  0]    ***   
       NEWNORM              INEWNO         OFF         [  0]    ***   
       NON-HF               INONHF         OFF         [  0]    ***   
       NTOP_TAMP            ITOPT2             15               ***   
       NUC_MODEL            INUCMO         POINT       [  0]    ***   
       OCCUPATION           IOCCU   ESTIMATED BY SCF 
       OPEN-SHELL           IOPEN          SPIN-ORBITAL[  0]    ***   
       OPTVIB               IOPTVB         OFF         [  0]    ***   
       ORBITALS             IORBTP         STANDARD    [  0]    ***   
       PARALLEL             IPARAL         ON          [  1]    ***   
       PARA_INT             IPINTS         ON          [  1]    ***   
       PARA_PRINT           IPPRIN              0               ***   
       PERT_ORB             IPTORB         CANONICAL   [  1]    ***   
       POINTS               IGRDFD              0               ***   
       PRINT                IPRNT               0               ***   
       PROPS                IPROPS         OFF         [  0]    ***   
       PROP_INTEGR          IINTYP         INTERNAL    [  0]    ***   
       PSI                  IPSI           OFF         [  0]    ***   
       QC_ALG               IQCALG         FLM         [  0]    ***   
       QC_LINALG            IQCLIN         TRIDIAG     [  2]    ***   
       QC_MAXCYC            IQCMAX            100             cycles  
       QC_MAXSCFCY          IQCMSC             20             cycles  
       QC_RTRUST            IQCRTR          10D-  0           x 10-3  
       QC_SKIPSCF           IQCSKI         OFF         [  0]    ***   
       QC_START             IQCSTA          10D-  3             ***   
       QRHFGUESS            IQGUES         OFF         [  0]    ***   
       QUARTIC              IQUART         OFF         [  0]    ***   
       RAMAN_INT            IRAMIN         OFF         [  0]    ***   
       RAMAN_ORB            IRAMRE         UNRELAXED   [  0]    ***   
       RDO                  IRDOFM         ON          [  1]    ***   
       REDUCE_REPR          REDREP         Ir          [  0]    ***   
       REFERENCE            IREFNC         RHF         [  0]    ***   
       RELATIVIST           IRELAT         OFF         [  0]    ***   
       RELAX_DENS           IRDENS         ON          [  1]    ***   
       RESET_FLAGS          IRESET         OFF         [  0]    ***   
       RESTART_CC           ICCRES         OFF         [  0]    ***   
       ROT_EVEC             ROTVEC              0               ***   
       SAVE_INTS            ISVINT         OFF         [  0]    ***   
       SCALE_ON             ISTCRT              0               ***   
       SCF_CONV             ISCFCV          10D- 10             ***   
       SCF_DAMPING          IDAMP               0             x 10-3  
       SCF_EXPORDE          IRPPOR             10               ***   
       SCF_EXPSTAR          IRPPLS              2               ***   
       SCF_EXTRAPO          IRPP           ON          [  1]    ***   
       SCF_MAXCYC           ISCFCY            150              cycles 
       SCF_NOSTOP           ISCFST         OFF         [  0]    ***   
       SCF_ORBITAL          ISCFOR         REAL        [  0]    ***   
       SCF_PRINT            ISCFPR              0               ***   
       SCF_PROG             ISCFPR         SCF         [  0]    ***   
       SD_FIELD             IFINSD              0             x 10-6  
       SOPERT               IPERSO         OFF         [  0]    ***   
       SPHERICAL            IDFGHI         ON          [  1]    ***   
       SPINORBIT            ISOCAL         OFF         [  0]    ***   
       SPINROTATIO          ISRCON         OFF         [  0]    ***   
       SPIN_FLIP            ISPFLP         OFF         [  0]    ***   
       SPIN_ORBIT           ISPORB         OFF         [  0]    ***   
       SPIN_SCAL            ISCSMP         OFF         [  0]    ***   
       STEEPSCALE           ISTPSC              1000          x 10-3  
       SUBGROUP             ISUBGP         DEFAULT     [  0]    ***   
       SUBGRPAXIS           ISBXYZ         X           [  0]    ***   
       SYMMETRY             ISYM           ON          [  0]    ***   
       SYM_CHECK            ISYMCK         OVERRIDE    [  1]    ***   
       T3_EXTRAPOL          IT3EXT         OFF         [  0]    ***   
       T4_EXTRAPOL          IT4EXP         OFF         [  0]    ***   
       TAMP_SUM             IEVERY              5               ***   
       TESTSUITE            ITESTS         OFF         [  0]    ***   
       THERMOCH             ITHERM         ON          [  1]    ***   
       TOL_CHOLESK          ITOLCH          10D-  4             ***   
       TRANGRAD             IRESRM         OFF         [  0]    ***   
       TRANS_INV            ITRAIN         USE         [  0]    ***   
       TREAT_PERT           ITREAT         SIMULTANEOUS[  0]    ***   
       TRIP_ALGORI          ITRALG         NORMAL      [  0]    ***   
       UIJ_THRESHO          IUIJTH              1               ***   
       UNITS                IUNITS         BOHR        [  1]    ***   
       UNOS                 IUNOS          OFF         [  0]    ***   
       UPDATE_HESS          IHUPDT         ON          [  1]    ***   
       VIBPHASE             ISETPH         STANDARD    [  0]    ***   
       VIBRATION            IVIB           FINDIF      [  3]    ***   
       VIB_ALGORIT          IGEALG         STANDARD    [  0]    ***   
       VNATORB              IVNORB         OFF         [  0]    ***   
       VTRAN                IVTRAN         PARTIAL     [  2]    ***   
       X2CKEY               IX2CKE         MOLVDINT    [  0]    ***   
       XFIELD               IXEFLD              0             x 10-6  
       XFORM_TOL            IXFTOL          10D- 11             ***   
       YFIELD               IYEFLD              0             x 10-6  
       ZFIELD               IZEFLD              0             x 10-6  
       ZSCALE_EXP           IZEXPS         OFF         [  0]    ***   
    -------------------------------------------------------------------
  @GETXYZ-I,     8 atoms read from ZMAT.
Line Symbol    AtNr   At. Mass
  1  O          8    15.99491
  2  C          6    12.00000
  3  C          6    12.00000
  4  C          6    12.00000
  5  H          1     1.00783
  6  H          1     1.00783
  7  H          1     1.00783
  8  H          1     1.00783
Line Symbol    AtNr   At. Mass
  1  O          8    15.99491
  2  C          6    12.00000
  3  C          6    12.00000
  4  C          6    12.00000
  5  H          1     1.00783
  6  H          1     1.00783
  7  H          1     1.00783
  8  H          1     1.00783
                     1                     4                     0
  R VECTOR before symmetry
  0.000000000000000E+000  0.000000000000000E+000  0.000000000000000E+000
  0.000000000000000E+000  0.000000000000000E+000  0.000000000000000E+000
  0.000000000000000E+000  0.000000000000000E+000  0.000000000000000E+000
  0.000000000000000E+000  0.000000000000000E+000  0.000000000000000E+000
  0.000000000000000E+000  0.000000000000000E+000  0.000000000000000E+000
  0.000000000000000E+000  0.000000000000000E+000  0.000000000000000E+000
  0.000000000000000E+000  0.000000000000000E+000  0.000000000000000E+000
  0.000000000000000E+000  0.000000000000000E+000  0.000000000000000E+000
   Rotational constants (in cm-1): 
          0.1958808026             0.2481388312             0.6778909739
   Rotational constants (in MHz): 
       5872.3595499000          7439.0160559468         20322.6629798883
********************************************************************************
   The full molecular point group is Cs  .
   The largest Abelian subgroup of the full molecular point group is Cs  .
   The computational point group is Cs  .
********************************************************************************
  R VECTOR 
  0.000000000000000E+000  0.000000000000000E+000  0.000000000000000E+000
  0.000000000000000E+000  0.000000000000000E+000  0.000000000000000E+000
  0.000000000000000E+000  0.000000000000000E+000  0.000000000000000E+000
  0.000000000000000E+000  0.000000000000000E+000  0.000000000000000E+000
  0.000000000000000E+000  0.000000000000000E+000  0.000000000000000E+000
  0.000000000000000E+000  0.000000000000000E+000  0.000000000000000E+000
  0.000000000000000E+000  0.000000000000000E+000  0.000000000000000E+000
  0.000000000000000E+000  0.000000000000000E+000  0.000000000000000E+000


 ----------------------------------------------------------------
         Coordinates used in calculation (QCOMP) 
 ----------------------------------------------------------------
 Z-matrix   Atomic            Coordinates (in bohr)
  Symbol    Number           X              Y              Z
 ----------------------------------------------------------------
     O         8         0.00046147    -2.83430800    -0.00000000
     C         6        -0.00078925    -0.56904670    -0.00000000
     C         6        -0.00062688     1.77906918     1.48802726
     C         6        -0.00062688     1.77906918    -1.48802726
     H         1         1.73246977     2.34827705     2.41157212
     H         1        -1.72396883     2.34768419     2.42978465
     H         1        -1.72396883     2.34768419    -2.42978465
     H         1         1.73246977     2.34827705    -2.41157212
 ----------------------------------------------------------------
 
   Interatomic distance matrix (Angstroms) 
 
                 O             C             C             C             H    
                [ 1]        [ 2]        [ 3]        [ 4]        [ 5]
  O    [ 1]     0.00000
  C    [ 2]     1.19872     0.00000
  C    [ 3]     2.56514     1.47106     0.00000
  C    [ 4]     2.56514     1.47106     1.57486     0.00000
  H    [ 5]     3.16069     2.20297     1.08198     2.27820     0.00000
  H    [ 6]     3.16316     2.20614     1.08192     2.28483     1.82909
  H    [ 7]     3.16316     2.20614     2.28483     1.08192     3.14786
  H    [ 8]     3.16069     2.20297     2.27820     1.08198     2.55230
 
                 H             H             H    
                [ 6]        [ 7]        [ 8]
  H    [ 6]     0.00000
  H    [ 7]     2.57157     0.00000
  H    [ 8]     3.14786     1.82909     0.00000
   Rotational constants (order x, y, z, in cm-1): 
          0.1958808026             0.6778909739             0.2481388312
   Rotational constants (order x, y, z, in MHz): 
       5872.3595499000         20322.6629798883          7439.0160559468
  ECPDATA file not present.   Using default ECPDATA. 
  There are  228 basis functions.
 @GEOPT-W, Archive file not created for single-point calculation.
 @CHECKOUT-I, Total execution time (CPU/WALL):         0.27/       0.41 seconds.
 @GETMEM-I,  Allocated   22888 MB of main memory.
  @SYMCOR-I, Full point group is dangerous! Abelian subgroup will be used.
  @CHRTABLE-I, There are   2 unique irreducible representations.
  @CHRTABLE-I, There are   2 unique irreducible representations.
  @VIBINF-I, Symmetries species for nuclear motions:
  Irrep     Label    Total    Vibrations     Translations     Rotations
    1         A'     13.00      10.00            2.00            1.00
    2         A''    11.00       8.00            1.00            2.00
   Total number of calculations required      :    32
   Number of single-point energy calculations :     0
   Number of energy gradient     calculations :    32
  atom charge vector                      8                     6
                     6                     6                     1
                     1                     1                     1
  List of displaced geometries used in the calculation 
 
  Displaced point   1:
O         0.0005671517       -2.8343080021       -0.0000000000
C        -0.0008314738       -0.5690466998       -0.0000000000
C        -0.0006691060        1.7790691801        1.4880272571
C        -0.0006691060        1.7790691801       -1.4880272571
H         1.7324275404        2.3482770488        2.4115721180
H        -1.7240110570        2.3476841918        2.4297846460
H        -1.7240110570        2.3476841918       -2.4297846460
H         1.7324275404        2.3482770488       -2.4115721180
 
  Displaced point   2:
O         0.0003557964       -2.8343080021       -0.0000000000
C        -0.0007470246       -0.5690466998       -0.0000000000
C        -0.0005846568        1.7790691801        1.4880272571
C        -0.0005846568        1.7790691801       -1.4880272571
H         1.7325119896        2.3482770488        2.4115721180
H        -1.7239266078        2.3476841918        2.4297846460
H        -1.7239266078        2.3476841918       -2.4297846460
H         1.7325119896        2.3482770488       -2.4115721180
 
  Displaced point   3:
O         0.0004614741       -2.8342023244       -0.0000000000
C        -0.0007892492       -0.5690889244       -0.0000000000
C        -0.0006268814        1.7790269555        1.4880272571
C        -0.0006268814        1.7790269555       -1.4880272571
H         1.7324697650        2.3482348242        2.4115721180
H        -1.7239688324        2.3476419672        2.4297846460
H        -1.7239688324        2.3476419672       -2.4297846460
H         1.7324697650        2.3482348242       -2.4115721180
 
  Displaced point   4:
O         0.0004614741       -2.8344136798       -0.0000000000
C        -0.0007892492       -0.5690044752       -0.0000000000
C        -0.0006268814        1.7791114047        1.4880272571
C        -0.0006268814        1.7791114047       -1.4880272571
H         1.7324697650        2.3483192734        2.4115721180
H        -1.7239688324        2.3477264164        2.4297846460
H        -1.7239688324        2.3477264164       -2.4297846460
H         1.7324697650        2.3483192734       -2.4115721180
 
  Displaced point   5:
O         0.0004614741       -2.8343080021       -0.0000000000
C        -0.0006684675       -0.5690466998       -0.0000000000
C        -0.0006785872        1.7790691801        1.4880272571
C        -0.0006785872        1.7790691801       -1.4880272571
H         1.7324180593        2.3482770488        2.4115721180
H        -1.7240205381        2.3476841918        2.4297846460
H        -1.7240205381        2.3476841918       -2.4297846460
H         1.7324180593        2.3482770488       -2.4115721180
 
  Displaced point   6:
O         0.0004614741       -2.8343080021       -0.0000000000
C        -0.0009100309       -0.5690466998       -0.0000000000
C        -0.0005751756        1.7790691801        1.4880272571
C        -0.0005751756        1.7790691801       -1.4880272571
H         1.7325214708        2.3482770488        2.4115721180
H        -1.7239171266        2.3476841918        2.4297846460
H        -1.7239171266        2.3476841918       -2.4297846460
H         1.7325214708        2.3482770488       -2.4115721180
 
  Displaced point   7:
O         0.0004614741       -2.8343080021       -0.0000000000
C        -0.0007892492       -0.5689259181       -0.0000000000
C        -0.0006268814        1.7790174743        1.4880272571
C        -0.0006268814        1.7790174743       -1.4880272571
H         1.7324697650        2.3482253430        2.4115721180
H        -1.7239688324        2.3476324860        2.4297846460
H        -1.7239688324        2.3476324860       -2.4297846460
H         1.7324697650        2.3482253430       -2.4115721180
 
  Displaced point   8:
O         0.0004614741       -2.8343080021       -0.0000000000
C        -0.0007892492       -0.5691674815       -0.0000000000
C        -0.0006268814        1.7791208859        1.4880272571
C        -0.0006268814        1.7791208859       -1.4880272571
H         1.7324697650        2.3483287546        2.4115721180
H        -1.7239688324        2.3477358976        2.4297846460
H        -1.7239688324        2.3477358976       -2.4297846460
H         1.7324697650        2.3483287546       -2.4115721180
 
  Displaced point   9:
O         0.0004614741       -2.8343080021       -0.0000000000
C        -0.0007892492       -0.5690466998       -0.0000000000
C        -0.0005881765        1.7790691801        1.4880272571
C        -0.0005881765        1.7790691801       -1.4880272571
H         1.7322393391        2.3482770488        2.4115721180
H        -1.7241992583        2.3476841918        2.4297846460
H        -1.7241992583        2.3476841918       -2.4297846460
H         1.7322393391        2.3482770488       -2.4115721180
 
  Displaced point  10:
O         0.0004614741       -2.8343080021       -0.0000000000
C        -0.0007892492       -0.5690466998       -0.0000000000
C        -0.0006655862        1.7790691801        1.4880272571
C        -0.0006655862        1.7790691801       -1.4880272571
H         1.7327001910        2.3482770488        2.4115721180
H        -1.7237384064        2.3476841918        2.4297846460
H        -1.7237384064        2.3476841918       -2.4297846460
H         1.7327001910        2.3482770488       -2.4115721180
 
  Displaced point  11:
O         0.0004614741       -2.8343080021       -0.0000000000
C        -0.0007892492       -0.5690466998       -0.0000000000
C        -0.0006268814        1.7791078850        1.4880272571
C        -0.0006268814        1.7791078850       -1.4880272571
H         1.7324697650        2.3480466228        2.4115721180
H        -1.7239688324        2.3474537658        2.4297846460
H        -1.7239688324        2.3474537658       -2.4297846460
H         1.7324697650        2.3480466228       -2.4115721180
 
  Displaced point  12:
O         0.0004614741       -2.8343080021       -0.0000000000
C        -0.0007892492       -0.5690466998       -0.0000000000
C        -0.0006268814        1.7790304753        1.4880272571
C        -0.0006268814        1.7790304753       -1.4880272571
H         1.7324697650        2.3485074748        2.4115721180
H        -1.7239688324        2.3479146178        2.4297846460
H        -1.7239688324        2.3479146178       -2.4297846460
H         1.7324697650        2.3485074748       -2.4115721180
 
  Displaced point  13:
O         0.0004614741       -2.8343080021       -0.0000000000
C        -0.0007892492       -0.5690466998       -0.0000000000
C        -0.0006268814        1.7790691801        1.4881293192
C        -0.0006268814        1.7790691801       -1.4881293192
H         1.7324697650        2.3482770488        2.4115721180
H        -1.7239688324        2.3476841918        2.4297846460
H        -1.7239688324        2.3476841918       -2.4297846460
H         1.7324697650        2.3482770488       -2.4115721180
 
  Displaced point  14:
O         0.0004614741       -2.8343080021       -0.0000000000
C        -0.0007892492       -0.5690466998       -0.0000000000
C        -0.0006268814        1.7790691801        1.4879251951
C        -0.0006268814        1.7790691801       -1.4879251951
H         1.7324697650        2.3482770488        2.4115721180
H        -1.7239688324        2.3476841918        2.4297846460
H        -1.7239688324        2.3476841918       -2.4297846460
H         1.7324697650        2.3482770488       -2.4115721180
 
  Displaced point  15:
O         0.0004614741       -2.8343080021       -0.0000000000
C        -0.0007892492       -0.5690466998       -0.0000000000
C        -0.0006268814        1.7790691801        1.4880272571
C        -0.0006268814        1.7790691801       -1.4880272571
H         1.7327187926        2.3482770488        2.4115721180
H        -1.7242178599        2.3476841918        2.4297846460
H        -1.7242178599        2.3476841918       -2.4297846460
H         1.7327187926        2.3482770488       -2.4115721180
 
  Displaced point  16:
O         0.0004614741       -2.8343080021       -0.0000000000
C        -0.0007892492       -0.5690466998       -0.0000000000
C        -0.0006268814        1.7790691801        1.4880272571
C        -0.0006268814        1.7790691801       -1.4880272571
H         1.7322207375        2.3482770488        2.4115721180
H        -1.7237198048        2.3476841918        2.4297846460
H        -1.7237198048        2.3476841918       -2.4297846460
H         1.7322207375        2.3482770488       -2.4115721180
 
  Displaced point  17:
O         0.0004614741       -2.8343080021       -0.0000000000
C        -0.0007892492       -0.5690466998       -0.0000000000
C        -0.0006268814        1.7790691801        1.4880272571
C        -0.0006268814        1.7790691801       -1.4880272571
H         1.7324697650        2.3485260764        2.4115721180
H        -1.7239688324        2.3474351642        2.4297846460
H        -1.7239688324        2.3474351642       -2.4297846460
H         1.7324697650        2.3485260764       -2.4115721180
 
  Displaced point  18:
O         0.0004614741       -2.8343080021       -0.0000000000
C        -0.0007892492       -0.5690466998       -0.0000000000
C        -0.0006268814        1.7790691801        1.4880272571
C        -0.0006268814        1.7790691801       -1.4880272571
H         1.7324697650        2.3480280212        2.4115721180
H        -1.7239688324        2.3479332194        2.4297846460
H        -1.7239688324        2.3479332194       -2.4297846460
H         1.7324697650        2.3480280212       -2.4115721180
 
  Displaced point  19:
O         0.0004614741       -2.8343080021       -0.0000000000
C        -0.0007892492       -0.5690466998       -0.0000000000
C        -0.0006268814        1.7790691801        1.4880272571
C        -0.0006268814        1.7790691801       -1.4880272571
H         1.7324697650        2.3482770488        2.4119242962
H        -1.7239688324        2.3476841918        2.4297846460
H        -1.7239688324        2.3476841918       -2.4297846460
H         1.7324697650        2.3482770488       -2.4119242962
 
  Displaced point  20:
O         0.0004614741       -2.8343080021       -0.0000000000
C        -0.0007892492       -0.5690466998       -0.0000000000
C        -0.0006268814        1.7790691801        1.4880272571
C        -0.0006268814        1.7790691801       -1.4880272571
H         1.7324697650        2.3482770488        2.4112199398
H        -1.7239688324        2.3476841918        2.4297846460
H        -1.7239688324        2.3476841918       -2.4297846460
H         1.7324697650        2.3482770488       -2.4112199398
 
  Displaced point  21:
O         0.0004614741       -2.8343080021       -0.0000000000
C        -0.0007892492       -0.5690466998       -0.0000000000
C        -0.0006268814        1.7790691801        1.4880272571
C        -0.0006268814        1.7790691801       -1.4880272571
H         1.7324697650        2.3482770488        2.4115721180
H        -1.7239688324        2.3476841918        2.4301368242
H        -1.7239688324        2.3476841918       -2.4301368242
H         1.7324697650        2.3482770488       -2.4115721180
 
  Displaced point  22:
O         0.0004614741       -2.8343080021       -0.0000000000
C        -0.0007892492       -0.5690466998       -0.0000000000
C        -0.0006268814        1.7790691801        1.4880272571
C        -0.0006268814        1.7790691801       -1.4880272571
H         1.7324697650        2.3482770488        2.4115721180
H        -1.7239688324        2.3476841918        2.4294324678
H        -1.7239688324        2.3476841918       -2.4294324678
H         1.7324697650        2.3482770488       -2.4115721180
 
  Displaced point  23:
O         0.0004614741       -2.8343080021        0.0001056777
C        -0.0007892492       -0.5690466998       -0.0000422246
C        -0.0006268814        1.7790691801        1.4879850325
C        -0.0006268814        1.7790691801       -1.4880694817
H         1.7324697650        2.3482770488        2.4115298934
H        -1.7239688324        2.3476841918        2.4297424214
H        -1.7239688324        2.3476841918       -2.4298268706
H         1.7324697650        2.3482770488       -2.4116143426
 
  Displaced point  24:
O         0.0004614741       -2.8343080021       -0.0000000000
C        -0.0007892492       -0.5690466998        0.0001207817
C        -0.0006268814        1.7790691801        1.4879755513
C        -0.0006268814        1.7790691801       -1.4880789629
H         1.7324697650        2.3482770488        2.4115204122
H        -1.7239688324        2.3476841918        2.4297329402
H        -1.7239688324        2.3476841918       -2.4298363518
H         1.7324697650        2.3482770488       -2.4116238238
 
  Displaced point  25:
O         0.0004614741       -2.8343080021       -0.0000000000
C        -0.0007892492       -0.5690466998       -0.0000000000
C        -0.0005248193        1.7790691801        1.4880272571
C        -0.0007289435        1.7790691801       -1.4880272571
H         1.7324697650        2.3482770488        2.4115721180
H        -1.7239688324        2.3476841918        2.4297846460
H        -1.7239688324        2.3476841918       -2.4297846460
H         1.7324697650        2.3482770488       -2.4115721180
 
  Displaced point  26:
O         0.0004614741       -2.8343080021       -0.0000000000
C        -0.0007892492       -0.5690466998       -0.0000000000
C        -0.0006268814        1.7791712422        1.4880272571
C        -0.0006268814        1.7789671180       -1.4880272571
H         1.7324697650        2.3482770488        2.4115721180
H        -1.7239688324        2.3476841918        2.4297846460
H        -1.7239688324        2.3476841918       -2.4297846460
H         1.7324697650        2.3482770488       -2.4115721180
 
  Displaced point  27:
O         0.0004614741       -2.8343080021       -0.0000000000
C        -0.0007892492       -0.5690466998       -0.0000000000
C        -0.0006268814        1.7790691801        1.4880659620
C        -0.0006268814        1.7790691801       -1.4879885523
H         1.7324697650        2.3482770488        2.4113416920
H        -1.7239688324        2.3476841918        2.4295542200
H        -1.7239688324        2.3476841918       -2.4300150720
H         1.7324697650        2.3482770488       -2.4118025440
 
  Displaced point  28:
O         0.0004614741       -2.8343080021       -0.0000000000
C        -0.0007892492       -0.5690466998       -0.0000000000
C        -0.0006268814        1.7790691801        1.4880272571
C        -0.0006268814        1.7790691801       -1.4880272571
H         1.7328219432        2.3482770488        2.4115721180
H        -1.7239688324        2.3476841918        2.4297846460
H        -1.7239688324        2.3476841918       -2.4297846460
H         1.7321175869        2.3482770488       -2.4115721180
 
  Displaced point  29:
O         0.0004614741       -2.8343080021       -0.0000000000
C        -0.0007892492       -0.5690466998       -0.0000000000
C        -0.0006268814        1.7790691801        1.4880272571
C        -0.0006268814        1.7790691801       -1.4880272571
H         1.7324697650        2.3486292270        2.4115721180
H        -1.7239688324        2.3476841918        2.4297846460
H        -1.7239688324        2.3476841918       -2.4297846460
H         1.7324697650        2.3479248706       -2.4115721180
 
  Displaced point  30:
O         0.0004614741       -2.8343080021       -0.0000000000
C        -0.0007892492       -0.5690466998       -0.0000000000
C        -0.0006268814        1.7790691801        1.4880272571
C        -0.0006268814        1.7790691801       -1.4880272571
H         1.7324697650        2.3482770488        2.4118211456
H        -1.7239688324        2.3476841918        2.4295356184
H        -1.7239688324        2.3476841918       -2.4300336736
H         1.7324697650        2.3482770488       -2.4113230904
 
  Displaced point  31:
O         0.0004614741       -2.8343080021       -0.0000000000
C        -0.0007892492       -0.5690466998       -0.0000000000
C        -0.0006268814        1.7790691801        1.4880272571
C        -0.0006268814        1.7790691801       -1.4880272571
H         1.7324697650        2.3482770488        2.4115721180
H        -1.7236166542        2.3476841918        2.4297846460
H        -1.7243210105        2.3476841918       -2.4297846460
H         1.7324697650        2.3482770488       -2.4115721180
 
  Displaced point  32:
O         0.0004614741       -2.8343080021       -0.0000000000
C        -0.0007892492       -0.5690466998       -0.0000000000
C        -0.0006268814        1.7790691801        1.4880272571
C        -0.0006268814        1.7790691801       -1.4880272571
H         1.7324697650        2.3482770488        2.4115721180
H        -1.7239688324        2.3480363700        2.4297846460
H        -1.7239688324        2.3473320136       -2.4297846460
H         1.7324697650        2.3482770488       -2.4115721180
 @CHECKOUT-I, Total execution time (CPU/WALL):         0.02/       0.05 seconds.
 @GETMEM-I,  Allocated   22888 MB of main memory.
 @CHECKOUT-I, Total execution time (CPU/WALL):         0.00/       0.00 seconds.
 @GETMEM-I,  Allocated   22888 MB of main memory.
  current energy   -191.774506674969     
  x is   0.000000000000000E+000
  x is  -0.362975565140207     
  x is  -0.362975565140207     
  x is  -0.406305941769477     
  x is  -0.406330632778552     
  x is  -0.346606411185070     
  x is  -0.346606411185070     
 @CHECKOUT-I, Total execution time (CPU/WALL):         0.01/       0.04 seconds.
 @GETMEM-I,  Allocated   22888 MB of main memory.
 @CHECKOUT-I, Total execution time (CPU/WALL):         0.00/       0.00 seconds.
 @GETMEM-I,  Allocated   22888 MB of main memory.
  current energy   -191.774506711607     
  x is   0.000000000000000E+000
  x is  -0.362982068267486     
  x is  -0.362982068267486     
  x is  -0.406336584696538     
  x is  -0.406311893553225     
  x is  -0.346570042918317     
  x is  -0.346570042918317     
 @CHECKOUT-I, Total execution time (CPU/WALL):         0.01/       0.05 seconds.
 @GETMEM-I,  Allocated   22888 MB of main memory.
 @CHECKOUT-I, Total execution time (CPU/WALL):         0.00/       0.00 seconds.
 @GETMEM-I,  Allocated   22888 MB of main memory.
  current energy   -191.774506684138     
  x is   0.000000000000000E+000
  x is  -0.362974409349368     
  x is  -0.362974409349368     
  x is  -0.406314354461981     
  x is  -0.406314350441628     
  x is  -0.346592373518737     
  x is  -0.346592373518737     
 @CHECKOUT-I, Total execution time (CPU/WALL):         0.01/       0.04 seconds.
 @GETMEM-I,  Allocated   22888 MB of main memory.
 @CHECKOUT-I, Total execution time (CPU/WALL):         0.00/       0.00 seconds.
 @GETMEM-I,  Allocated   22888 MB of main memory.
  current energy   -191.774506684036     
  x is   0.000000000000000E+000
  x is  -0.362983224016638     
  x is  -0.362983224016638     
  x is  -0.406328171511612     
  x is  -0.406328175531523     
  x is  -0.346584080929640     
  x is  -0.346584080929640     
 @CHECKOUT-I, Total execution time (CPU/WALL):         0.01/       0.05 seconds.
 @GETMEM-I,  Allocated   22888 MB of main memory.
 @CHECKOUT-I, Total execution time (CPU/WALL):         0.00/       0.00 seconds.
 @GETMEM-I,  Allocated   22888 MB of main memory.
  current energy   -191.774506715651     
  x is   0.000000000000000E+000
  x is  -0.362974835035012     
  x is  -0.362974835035012     
  x is  -0.406319767456839     
  x is  -0.406332736710279     
  x is  -0.346574712577265     
  x is  -0.346574712577265     
 @CHECKOUT-I, Total execution time (CPU/WALL):         0.01/       0.07 seconds.
 @GETMEM-I,  Allocated   22888 MB of main memory.
 @CHECKOUT-I, Total execution time (CPU/WALL):         0.00/       0.00 seconds.
 @GETMEM-I,  Allocated   22888 MB of main memory.
  current energy   -191.774506666480     
  x is   0.000000000000000E+000
  x is  -0.362982798387395     
  x is  -0.362982798387395     
  x is  -0.406322758877206     
  x is  -0.406309789742107     
  x is  -0.346601741570286     
  x is  -0.346601741570286     
 @CHECKOUT-I, Total execution time (CPU/WALL):         0.01/       0.04 seconds.
 @GETMEM-I,  Allocated   22888 MB of main memory.
 @CHECKOUT-I, Total execution time (CPU/WALL):         0.00/       0.00 seconds.
 @GETMEM-I,  Allocated   22888 MB of main memory.
  current energy   -191.774506682219     
  x is   0.000000000000000E+000
  x is  -0.362973419714873     
  x is  -0.362973419714873     
  x is  -0.406312793645365     
  x is  -0.406312798255805     
  x is  -0.346593298746033     
  x is  -0.346593298746033     
 @CHECKOUT-I, Total execution time (CPU/WALL):         0.01/       0.04 seconds.
 @GETMEM-I,  Allocated   22888 MB of main memory.
 @CHECKOUT-I, Total execution time (CPU/WALL):         0.00/       0.00 seconds.
 @GETMEM-I,  Allocated   22888 MB of main memory.
  current energy   -191.774506682038     
  x is   0.000000000000000E+000
  x is  -0.362984213645024     
  x is  -0.362984213645024     
  x is  -0.406329732269036     
  x is  -0.406329727658821     
  x is  -0.346583155774284     
  x is  -0.346583155774284     
 @CHECKOUT-I, Total execution time (CPU/WALL):         0.01/       0.04 seconds.
 @GETMEM-I,  Allocated   22888 MB of main memory.
 @CHECKOUT-I, Total execution time (CPU/WALL):         0.00/       0.00 seconds.
 @GETMEM-I,  Allocated   22888 MB of main memory.
  current energy   -191.774506741174     
  x is   0.000000000000000E+000
  x is  -0.362961072854548     
  x is  -0.362961072854548     
  x is  -0.406370451875428     
  x is  -0.406372398030344     
  x is  -0.346527998477433     
  x is  -0.346527998477433     
 @CHECKOUT-I, Total execution time (CPU/WALL):         0.01/       0.04 seconds.
 @GETMEM-I,  Allocated   22888 MB of main memory.
 @CHECKOUT-I, Total execution time (CPU/WALL):         0.00/       0.00 seconds.
 @GETMEM-I,  Allocated   22888 MB of main memory.
  current energy   -191.774506570978     
  x is   0.000000000000000E+000
  x is  -0.362996561400948     
  x is  -0.362996561400948     
  x is  -0.406272081226873     
  x is  -0.406270135250778     
  x is  -0.346648452731716     
  x is  -0.346648452731716     
 @CHECKOUT-I, Total execution time (CPU/WALL):         0.01/       0.04 seconds.
 @GETMEM-I,  Allocated   22888 MB of main memory.
 @CHECKOUT-I, Total execution time (CPU/WALL):         0.00/       0.00 seconds.
 @GETMEM-I,  Allocated   22888 MB of main memory.
  current energy   -191.774506686224     
  x is   0.000000000000000E+000
  x is  -0.362954765022587     
  x is  -0.362954765022587     
  x is  -0.406283521816648     
  x is  -0.406283538500011     
  x is  -0.346610830298193     
  x is  -0.346610830298194     
 @CHECKOUT-I, Total execution time (CPU/WALL):         0.01/       0.04 seconds.
 @GETMEM-I,  Allocated   22888 MB of main memory.
 @CHECKOUT-I, Total execution time (CPU/WALL):         0.00/       0.00 seconds.
 @GETMEM-I,  Allocated   22888 MB of main memory.
  current energy   -191.774506681677     
  x is   0.000000000000000E+000
  x is  -0.363002867991437     
  x is  -0.363002867991437     
  x is  -0.406359000785424     
  x is  -0.406358984101069     
  x is  -0.346565628314172     
  x is  -0.346565628314172     
 @CHECKOUT-I, Total execution time (CPU/WALL):         0.01/       0.04 seconds.
 @GETMEM-I,  Allocated   22888 MB of main memory.
 @CHECKOUT-I, Total execution time (CPU/WALL):         0.00/       0.00 seconds.
 @GETMEM-I,  Allocated   22888 MB of main memory.
  current energy   -191.774506688977     
  x is   0.000000000000000E+000
  x is  -0.362978816689118     
  x is  -0.362978816689118     
  x is  -0.406321263045158     
  x is  -0.406321263045158     
  x is  -0.346588227151675     
  x is  -0.346588227151675     
 @CHECKOUT-I, Total execution time (CPU/WALL):         0.01/       0.04 seconds.
 @GETMEM-I,  Allocated   22888 MB of main memory.
 @CHECKOUT-I, Total execution time (CPU/WALL):         0.00/       0.00 seconds.
 @GETMEM-I,  Allocated   22888 MB of main memory.
  current energy   -191.774506685164     
  x is   0.000000000000000E+000
  x is  -0.362978816689118     
  x is  -0.362978816689118     
  x is  -0.406321263045158     
  x is  -0.406321263045158     
  x is  -0.346588227151675     
  x is  -0.346588227151675     
 @CHECKOUT-I, Total execution time (CPU/WALL):         0.01/       0.04 seconds.
 @GETMEM-I,  Allocated   22888 MB of main memory.
 @CHECKOUT-I, Total execution time (CPU/WALL):         0.00/       0.00 seconds.
 @GETMEM-I,  Allocated   22888 MB of main memory.
  current energy   -191.774506650026     
  x is   0.000000000000000E+000
  x is  -0.362997993916480     
  x is  -0.362997993916479     
  x is  -0.406266009267003     
  x is  -0.406266008171197     
  x is  -0.346653314426839     
  x is  -0.346653314426839     
 @CHECKOUT-I, Total execution time (CPU/WALL):         0.01/       0.04 seconds.
 @GETMEM-I,  Allocated   22888 MB of main memory.
 @CHECKOUT-I, Total execution time (CPU/WALL):         0.00/       0.00 seconds.
 @GETMEM-I,  Allocated   22888 MB of main memory.
  current energy   -191.774506665779     
  x is   0.000000000000000E+000
  x is  -0.362959640486371     
  x is  -0.362959640486371     
  x is  -0.406376525221889     
  x is  -0.406376526317771     
  x is  -0.346523136262574     
  x is  -0.346523136262575     
 @CHECKOUT-I, Total execution time (CPU/WALL):         0.01/       0.04 seconds.
 @GETMEM-I,  Allocated   22888 MB of main memory.
 @CHECKOUT-I, Total execution time (CPU/WALL):         0.00/       0.00 seconds.
 @GETMEM-I,  Allocated   22888 MB of main memory.
  current energy   -191.774506681464     
  x is   0.000000000000000E+000
  x is  -0.363004809564919     
  x is  -0.363004809564919     
  x is  -0.406368418236601     
  x is  -0.406362029056384     
  x is  -0.346563804165853     
  x is  -0.346563804165853     
 @CHECKOUT-I, Total execution time (CPU/WALL):         0.01/       0.04 seconds.
 @GETMEM-I,  Allocated   22888 MB of main memory.
 @CHECKOUT-I, Total execution time (CPU/WALL):         0.00/       0.00 seconds.
 @GETMEM-I,  Allocated   22888 MB of main memory.
  current energy   -191.774506691512     
  x is   0.000000000000000E+000
  x is  -0.362952823387928     
  x is  -0.362952823387928     
  x is  -0.406274104293371     
  x is  -0.406280492958606     
  x is  -0.346612655170301     
  x is  -0.346612655170301     
 @CHECKOUT-I, Total execution time (CPU/WALL):         0.01/       0.04 seconds.
 @GETMEM-I,  Allocated   22888 MB of main memory.
 @CHECKOUT-I, Total execution time (CPU/WALL):         0.00/       0.00 seconds.
 @GETMEM-I,  Allocated   22888 MB of main memory.
  current energy   -191.774506799949     
  x is   0.000000000000000E+000
  x is  -0.362923543689927     
  x is  -0.362923543689927     
  x is  -0.406321263045158     
  x is  -0.406321263045158     
  x is  -0.346555739612906     
  x is  -0.346555739612906     
 @CHECKOUT-I, Total execution time (CPU/WALL):         0.01/       0.04 seconds.
 @GETMEM-I,  Allocated   22888 MB of main memory.
 @CHECKOUT-I, Total execution time (CPU/WALL):         0.00/       0.00 seconds.
 @GETMEM-I,  Allocated   22888 MB of main memory.
  current energy   -191.774506561685     
  x is   0.000000000000000E+000
  x is  -0.363034099515803     
  x is  -0.363034099515803     
  x is  -0.406321263045158     
  x is  -0.406321263045158     
  x is  -0.346620724078397     
  x is  -0.346620724078397     
 @CHECKOUT-I, Total execution time (CPU/WALL):         0.01/       0.05 seconds.
 @GETMEM-I,  Allocated   22888 MB of main memory.
 @CHECKOUT-I, Total execution time (CPU/WALL):         0.00/       0.00 seconds.
 @GETMEM-I,  Allocated   22888 MB of main memory.
  current energy   -191.774506557316     
  x is   0.000000000000000E+000
  x is  -0.362978816689118     
  x is  -0.362978816689118     
  x is  -0.406321263045158     
  x is  -0.406321263045158     
  x is  -0.346588227151675     
  x is  -0.346588227151675     
 @CHECKOUT-I, Total execution time (CPU/WALL):         0.01/       0.05 seconds.
 @GETMEM-I,  Allocated   22888 MB of main memory.
 @CHECKOUT-I, Total execution time (CPU/WALL):         0.00/       0.00 seconds.
 @GETMEM-I,  Allocated   22888 MB of main memory.
  current energy   -191.774506803778     
  x is   0.000000000000000E+000
  x is  -0.362978816689118     
  x is  -0.362978816689118     
  x is  -0.406321263045158     
  x is  -0.406321263045158     
  x is  -0.346588227151675     
  x is  -0.346588227151675     
 @CHECKOUT-I, Total execution time (CPU/WALL):         0.01/       0.05 seconds.
 @GETMEM-I,  Allocated   22888 MB of main memory.
 @CHECKOUT-I, Total execution time (CPU/WALL):         0.00/       0.00 seconds.
 @GETMEM-I,  Allocated   22888 MB of main memory.
  current energy   -191.774506692876     
  x is   0.000000000000000E+000
  x is  -0.542368185434129     
  x is  -0.362972189184322     
  x is  -0.302332826867701     
  x is  -0.406321263045158     
  x is  -0.592791235856821     
  x is  -0.346605328467407     
 @CHECKOUT-I, Total execution time (CPU/WALL):         0.01/       0.04 seconds.
 @GETMEM-I,  Allocated   22888 MB of main memory.
 @CHECKOUT-I, Total execution time (CPU/WALL):         0.00/       0.00 seconds.
 @GETMEM-I,  Allocated   22888 MB of main memory.
  current energy   -191.774506689802     
  x is   0.000000000000000E+000
  x is  -0.542368938610320     
  x is  -0.362970701050664     
  x is  -0.302349071800048     
  x is  -0.406321263045158     
  x is  -0.592818471581227     
  x is  -0.346583456836644     
 @CHECKOUT-I, Total execution time (CPU/WALL):         0.02/       0.07 seconds.
 @GETMEM-I,  Allocated   22888 MB of main memory.
 @CHECKOUT-I, Total execution time (CPU/WALL):         0.00/       0.00 seconds.
 @GETMEM-I,  Allocated   22888 MB of main memory.
  current energy   -191.774506686815     
  x is   0.000000000000000E+000
  x is  -0.542329071372109     
  x is  -0.362978816689118     
  x is  -0.302343306862250     
  x is  -0.406321263045158     
  x is  -0.592767865237286     
  x is  -0.346588227151675     
 @CHECKOUT-I, Total execution time (CPU/WALL):         0.01/       0.05 seconds.
 @GETMEM-I,  Allocated   22888 MB of main memory.
 @CHECKOUT-I, Total execution time (CPU/WALL):         0.00/       0.00 seconds.
 @GETMEM-I,  Allocated   22888 MB of main memory.
  current energy   -191.774506689853     
  x is   0.000000000000000E+000
  x is  -0.542364944621236     
  x is  -0.362978816689118     
  x is  -0.302374774211420     
  x is  -0.406321263045158     
  x is  -0.592808222960511     
  x is  -0.346588227151675     
 @CHECKOUT-I, Total execution time (CPU/WALL):         0.01/       0.04 seconds.
 @GETMEM-I,  Allocated   22888 MB of main memory.
 @CHECKOUT-I, Total execution time (CPU/WALL):         0.00/       0.00 seconds.
 @GETMEM-I,  Allocated   22888 MB of main memory.
  current energy   -191.774506676921     
  x is   0.000000000000000E+000
  x is  -0.542382733304232     
  x is  -0.362942651113730     
  x is  -0.302389566416966     
  x is  -0.406321263045158     
  x is  -0.592853881847852     
  x is  -0.346566969881047     
 @CHECKOUT-I, Total execution time (CPU/WALL):         0.01/       0.04 seconds.
 @GETMEM-I,  Allocated   22888 MB of main memory.
 @CHECKOUT-I, Total execution time (CPU/WALL):         0.00/       0.02 seconds.
 @GETMEM-I,  Allocated   22888 MB of main memory.
  current energy   -191.774506659923     
  x is   0.000000000000000E+000
  x is  -0.542421645451296     
  x is  -0.362951697743336     
  x is  -0.302350991949461     
  x is  -0.406399419574914     
  x is  -0.592843831813189     
  x is  -0.346496173675429     
 @CHECKOUT-I, Total execution time (CPU/WALL):         0.02/       0.04 seconds.
 @GETMEM-I,  Allocated   22888 MB of main memory.
 @CHECKOUT-I, Total execution time (CPU/WALL):         0.00/       0.25 seconds.
 @GETMEM-I,  Allocated   22888 MB of main memory.
  current energy   -191.774506686484     
  x is   0.000000000000000E+000
  x is  -0.542338536146538     
  x is  -0.362942056485537     
  x is  -0.302419480827499     
  x is  -0.406263604242131     
  x is  -0.592839566872479     
  x is  -0.346622775061273     
 @CHECKOUT-I, Total execution time (CPU/WALL):         0.02/       0.04 seconds.
 @GETMEM-I,  Allocated   22888 MB of main memory.
 @CHECKOUT-I, Total execution time (CPU/WALL):         0.00/       0.15 seconds.
 @GETMEM-I,  Allocated   22888 MB of main memory.
  current energy   -191.774506680412     
  x is   0.000000000000000E+000
  x is  -0.542328692971525     
  x is  -0.363017906532993     
  x is  -0.302313920509103     
  x is  -0.406321263045158     
  x is  -0.592739714852612     
  x is  -0.346611204976588     
 @CHECKOUT-I, Total execution time (CPU/WALL):         0.02/       0.04 seconds.
 @GETMEM-I,  Allocated   22888 MB of main memory.
 @CHECKOUT-I, Total execution time (CPU/WALL):         0.00/       0.00 seconds.
 @GETMEM-I,  Allocated   22888 MB of main memory.
  current energy   -191.774506660192     
  x is   0.000000000000000E+000
  x is  -0.542347968667302     
  x is  -0.362978816689118     
  x is  -0.302350939176938     
  x is  -0.406321263045158     
  x is  -0.592789125175216     
  x is  -0.346588227151675     
 @CHECKOUT-I, Total execution time (CPU/WALL):         0.01/       0.05 seconds.
 @GETMEM-I,  Allocated   22888 MB of main memory.
 @CHECKOUT-I, Total execution time (CPU/WALL):         0.00/       0.30 seconds.
 @GETMEM-I,  Allocated   22888 MB of main memory.
  current energy   -191.774506686505     
  x is   0.000000000000000E+000
  x is  -0.542364944621236     
  x is  -0.362978816689118     
  x is  -0.302365829780518     
  x is  -0.406321263045158     
  x is  -0.592808222960511     
  x is  -0.346588227151675     
Largest asymmetry in FCM    0.000000014763315
  Vibrational frequencies  (cm-1) :
      1    2.62466     4.68843
      2  313.27220     3.48754
      3  703.72265     0.60002
      4  722.22543     3.02947
      5 1020.50016    18.56857
      6 1050.22143     5.99507
      7 1109.36868     0.00129
      8 1447.01030     2.47596
      9 1924.04312   253.16447
     10 3140.94433     0.55530
     11 3239.58675     1.86428
Largest asymmetry in FCM    0.000000204296410
  Vibrational frequencies  (cm-1) :
      1    0.94817i    3.41237
      2    4.47231     0.28772
      3  509.71166     1.44943
      4  643.00264     0.00225
      5  968.95138    97.33350
      6 1077.42049    19.25525
      7 1168.33783     0.00140
      8 1427.80947     5.19981
      9 3138.64032     2.01642
     10 3227.59403     0.00000
 @CHECKOUT-I, Total execution time (CPU/WALL):         0.02/       0.68 seconds.
  @GETXYZ-I,     8 atoms read from ZMAT.
Line Symbol    AtNr   At. Mass
  1  O          8    15.99491
  2  C          6    12.00000
  3  C          6    12.00000
  4  C          6    12.00000
  5  H          1     1.00783
  6  H          1     1.00783
  7  H          1     1.00783
  8  H          1     1.00783
Line Symbol    AtNr   At. Mass
  1  O          8    15.99491
  2  C          6    12.00000
  3  C          6    12.00000
  4  C          6    12.00000
  5  H          1     1.00783
  6  H          1     1.00783
  7  H          1     1.00783
  8  H          1     1.00783
                     1                     4                     0
  R VECTOR before symmetry
  0.000000000000000E+000  0.000000000000000E+000  0.000000000000000E+000
  0.000000000000000E+000  0.000000000000000E+000  0.000000000000000E+000
  0.000000000000000E+000  0.000000000000000E+000  0.000000000000000E+000
  0.000000000000000E+000  0.000000000000000E+000  0.000000000000000E+000
  0.000000000000000E+000  0.000000000000000E+000  0.000000000000000E+000
  0.000000000000000E+000  0.000000000000000E+000  0.000000000000000E+000
  0.000000000000000E+000  0.000000000000000E+000  0.000000000000000E+000
  0.000000000000000E+000  0.000000000000000E+000  0.000000000000000E+000
   Rotational constants (in cm-1): 
          0.1958808026             0.2481388312             0.6778909739
   Rotational constants (in MHz): 
       5872.3595499000          7439.0160559468         20322.6629798883
********************************************************************************
   The full molecular point group is Cs  .
   The largest Abelian subgroup of the full molecular point group is Cs  .
   The computational point group is Cs  .
********************************************************************************
  R VECTOR 
  0.000000000000000E+000  0.000000000000000E+000  0.000000000000000E+000
  0.000000000000000E+000  0.000000000000000E+000  0.000000000000000E+000
  0.000000000000000E+000  0.000000000000000E+000  0.000000000000000E+000
  0.000000000000000E+000  0.000000000000000E+000  0.000000000000000E+000
  0.000000000000000E+000  0.000000000000000E+000  0.000000000000000E+000
  0.000000000000000E+000  0.000000000000000E+000  0.000000000000000E+000
  0.000000000000000E+000  0.000000000000000E+000  0.000000000000000E+000
  0.000000000000000E+000  0.000000000000000E+000  0.000000000000000E+000
 @GEOPT-W, Archive file not created for single-point calculation.
                     0                     0
  calling readgh 2 
  gradient from JOBARC 
   0.000000000000000   0.000000000000000   0.000000000000000
   0.000000000000000   0.000000000000000   0.000000000000000
   0.000000000000000   0.000000000000000   0.000000000000000
   0.000000000000000   0.000000000000000   0.000000000000000
   0.000000000000000   0.000000000000000   0.000000000000000
   0.000000000000000   0.000000000000000   0.000000000000000
   0.000000000000000   0.000000000000000   0.000000000000000
   0.000000000000000   0.000000000000000   0.000000000000000
 
                     0
  current gradient vector 
        0.000000000000000        0.000000000000000        0.000000000000000
        0.000000000000000        0.000000000000000        0.000000000000000
        0.000000000000000        0.000000000000000        0.000000000000000
        0.000000000000000        0.000000000000000        0.000000000000000
        0.000000000000000        0.000000000000000        0.000000000000000
        0.000000000000000        0.000000000000000        0.000000000000000
        0.000000000000000        0.000000000000000        0.000000000000000
        0.000000000000000        0.000000000000000        0.000000000000000
  @PROJFCM-I, Projecting force constant matrix onto totally symmetric subspace.
  Largest difference between matrix elements of symmetrized
  and unsymmetrized FCM :     0.1110223025E-15.
  masses used (in AMU) in vibrational analysis: 
  15.994914630     12.000000000     12.000000000
  12.000000000      1.007825035      1.007825035
   1.007825035      1.007825035
                     Normal Coordinate Analysis
  ----------------------------------------------------------------
    Irreducible         Harmonic       Infrared        Type 
   Representation       Frequency      Intensity 
  ----------------------------------------------------------------
[truncated: 1,658,103 more chars]
