# Supplementary material for: Cyclopropanone: Preparation, Rotational Spectroscopy, and Semi-Experimental Equilibrium (r e SE) Structure
Source: J Am Chem Soc. 2026 Mar 30;148(13):14072–85. doi: 10.1021/jacs.5c23052 (PMC13067281; doi:10.1021/jacs.5c23052)
Supplement: Supplementary file 2 [file ja5c23052_si_002.zip › SI_revised/cyclopropanone_B3LYP_anharm.log]

 Entering Gaussian System, Link 0=/share/apps/gaussian/g16/g16
 Initial command:
 /share/apps/gaussian/g16/l1.exe "/scratch/270958.kestrel.chem.wisc.edu/Gau-198622.inp" -scrdir="/scratch/270958.kestrel.chem.wisc.edu/"
 Entering Link 1 = /share/apps/gaussian/g16/l1.exe PID=    198624.
  
 Copyright (c) 1988-2019, Gaussian, Inc.  All Rights Reserved.
  
 This is part of the Gaussian(R) 16 program.  It is based on
 the Gaussian(R) 09 system (copyright 2009, Gaussian, Inc.),
 the Gaussian(R) 03 system (copyright 2003, Gaussian, Inc.),
 the Gaussian(R) 98 system (copyright 1998, Gaussian, Inc.),
 the Gaussian(R) 94 system (copyright 1995, Gaussian, Inc.),
 the Gaussian 92(TM) system (copyright 1992, Gaussian, Inc.),
 the Gaussian 90(TM) system (copyright 1990, Gaussian, Inc.),
 the Gaussian 88(TM) system (copyright 1988, Gaussian, Inc.),
 the Gaussian 86(TM) system (copyright 1986, Carnegie Mellon
 University), and the Gaussian 82(TM) system (copyright 1983,
 Carnegie Mellon University). Gaussian is a federally registered
 trademark of Gaussian, Inc.
  
 This software contains proprietary and confidential information,
 including trade secrets, belonging to Gaussian, Inc.
  
 This software is provided under written license and may be
 used, copied, transmitted, or stored only in accord with that
 written license.
  
 The following legend is applicable only to US Government
 contracts under FAR:
  
                    RESTRICTED RIGHTS LEGEND
  
 Use, reproduction and disclosure by the US Government is
 subject to restrictions as set forth in subparagraphs (a)
 and (c) of the Commercial Computer Software - Restricted
 Rights clause in FAR 52.227-19.
  
 Gaussian, Inc.
 340 Quinnipiac St., Bldg. 40, Wallingford CT 06492
  
  
 ---------------------------------------------------------------
 Warning -- This program may not be used in any manner that
 competes with the business of Gaussian, Inc. or will provide
 assistance to any competitor of Gaussian, Inc.  The licensee
 of this program is prohibited from giving any competitor of
 Gaussian, Inc. access to this program.  By using this program,
 the user acknowledges that Gaussian, Inc. is engaged in the
 business of creating and licensing software in the field of
 computational chemistry and represents and warrants to the
 licensee that it is not a competitor of Gaussian, Inc. and that
 it will not use this program in any manner prohibited above.
 ---------------------------------------------------------------
  

 Cite this work as:
 Gaussian 16, Revision C.01,
 M. J. Frisch, G. W. Trucks, H. B. Schlegel, G. E. Scuseria, 
 M. A. Robb, J. R. Cheeseman, G. Scalmani, V. Barone, 
 G. A. Petersson, H. Nakatsuji, X. Li, M. Caricato, A. V. Marenich, 
 J. Bloino, B. G. Janesko, R. Gomperts, B. Mennucci, H. P. Hratchian, 
 J. V. Ortiz, A. F. Izmaylov, J. L. Sonnenberg, D. Williams-Young, 
 F. Ding, F. Lipparini, F. Egidi, J. Goings, B. Peng, A. Petrone, 
 T. Henderson, D. Ranasinghe, V. G. Zakrzewski, J. Gao, N. Rega, 
 G. Zheng, W. Liang, M. Hada, M. Ehara, K. Toyota, R. Fukuda, 
 J. Hasegawa, M. Ishida, T. Nakajima, Y. Honda, O. Kitao, H. Nakai, 
 T. Vreven, K. Throssell, J. A. Montgomery, Jr., J. E. Peralta, 
 F. Ogliaro, M. J. Bearpark, J. J. Heyd, E. N. Brothers, K. N. Kudin, 
 V. N. Staroverov, T. A. Keith, R. Kobayashi, J. Normand, 
 K. Raghavachari, A. P. Rendell, J. C. Burant, S. S. Iyengar, 
 J. Tomasi, M. Cossi, J. M. Millam, M. Klene, C. Adamo, R. Cammi, 
 J. W. Ochterski, R. L. Martin, K. Morokuma, O. Farkas, 
 J. B. Foresman, and D. J. Fox, Gaussian, Inc., Wallingford CT, 2019.
 
 ******************************************
 Gaussian 16:  ES64L-G16RevC.01  3-Jul-2019
                26-Jan-2024 
 ******************************************
 %NProcShared=16
 Will use up to   16 processors via shared memory.
 %mem=88gb
 ----------------------------------------------------------------------
 #N B3LYP/6-311+G(2d,p) OPT=(maxstep=10,maxcycles=50,VeryTight) Geom=Co
 nnectivity int=ultrafine FREQ=(anharmonic,vibrot)
 ----------------------------------------------------------------------
 1/6=50,7=1,8=10,18=20,19=15,26=4,38=1,57=2,80=1/1,3;
 2/9=110,12=2,17=6,18=5,40=1/2;
 3/5=4,6=6,7=112,11=2,25=1,30=1,71=1,74=-5,75=-5/1,2,3;
 4//1;
 5/5=2,38=5/2;
 6/7=2,8=2,9=2,10=2,28=1/1;
 7//1,2,3,16;
 1/6=50,7=1,8=10,18=20,19=15,26=4,80=1/3(2);
 2/9=110/2;
 99//99;
 2/9=110/2;
 3/5=4,6=6,7=112,11=2,25=1,30=1,71=1,74=-5,75=-5/1,2,3;
 4/5=5,16=3,69=1/1;
 5/5=2,38=5/2;
 7//1,2,3,16;
 1/6=50,7=1,8=10,18=20,19=15,26=4,80=1/3(-5);
 2/9=110/2;
 6/7=2,8=2,9=2,10=2,19=2,28=1/1;
 99/9=1/99;
 -----
 C3H4O
 -----
 Symbolic Z-matrix:
 Charge =  0 Multiplicity = 1
 C
 C                    1    B1
 O                    2    B2       1    A1
 C                    1    B3       2    A2       3    D1       0
 H                    4    B4       1    A3       2    D2       0
 H                    4    B5       1    A4       2    D3       0
 H                    1    B6       2    A5       3    D4       0
 H                    1    B7       2    A6       3    D5       0
       Variables:
  B1                    1.46743                  
  B2                    1.19592                  
  B3                    1.57551                  
  B4                    1.08467                  
  B5                    1.08467                  
  B6                    1.08467                  
  B7                    1.08467                  
  A1                  147.53207                  
  A2                   57.53207                  
  A3                  117.54575                  
  A4                  117.54575                  
  A5                  118.80982                  
  A6                  118.80982                  
  D1                  180.                       
  D2                  108.20011                  
  D3                 -108.20011                  
  D4                  -74.00089                  
  D5                   74.00089                  
 

 GradGradGradGradGradGradGradGradGradGradGradGradGradGradGradGradGradGrad
 Berny optimization.
 Initialization pass.
                           ----------------------------
                           !    Initial Parameters    !
                           ! (Angstroms and Degrees)  !
 --------------------------                            --------------------------
 ! Name  Definition              Value          Derivative Info.                !
 --------------------------------------------------------------------------------
 ! R1    R(1,2)                  1.4674         estimate D2E/DX2                !
 ! R2    R(1,4)                  1.5755         estimate D2E/DX2                !
 ! R3    R(1,7)                  1.0847         estimate D2E/DX2                !
 ! R4    R(1,8)                  1.0847         estimate D2E/DX2                !
 ! R5    R(2,3)                  1.1959         estimate D2E/DX2                !
 ! R6    R(2,4)                  1.4674         estimate D2E/DX2                !
 ! R7    R(4,5)                  1.0847         estimate D2E/DX2                !
 ! R8    R(4,6)                  1.0847         estimate D2E/DX2                !
 ! A1    A(2,1,7)              118.8098         estimate D2E/DX2                !
 ! A2    A(2,1,8)              118.8098         estimate D2E/DX2                !
 ! A3    A(4,1,7)              117.5457         estimate D2E/DX2                !
 ! A4    A(4,1,8)              117.5457         estimate D2E/DX2                !
 ! A5    A(7,1,8)              114.7643         estimate D2E/DX2                !
 ! A6    A(1,2,3)              147.5321         estimate D2E/DX2                !
 ! A7    A(3,2,4)              147.5321         estimate D2E/DX2                !
 ! A8    A(1,4,5)              117.5457         estimate D2E/DX2                !
 ! A9    A(1,4,6)              117.5457         estimate D2E/DX2                !
 ! A10   A(2,4,5)              118.8098         estimate D2E/DX2                !
 ! A11   A(2,4,6)              118.8098         estimate D2E/DX2                !
 ! A12   A(5,4,6)              114.7643         estimate D2E/DX2                !
 ! D1    D(7,1,2,3)            -74.0009         estimate D2E/DX2                !
 ! D2    D(8,1,2,3)             74.0009         estimate D2E/DX2                !
 ! D3    D(7,1,4,5)              0.0            estimate D2E/DX2                !
 ! D4    D(7,1,4,6)            143.5998         estimate D2E/DX2                !
 ! D5    D(8,1,4,5)           -143.5998         estimate D2E/DX2                !
 ! D6    D(8,1,4,6)              0.0            estimate D2E/DX2                !
 ! D7    D(3,2,4,5)             74.0009         estimate D2E/DX2                !
 ! D8    D(3,2,4,6)            -74.0009         estimate D2E/DX2                !
 --------------------------------------------------------------------------------
 Trust Radius=1.00D-01 FncErr=1.00D-07 GrdErr=1.00D-06 EigMax=2.50D+02 EigMin=1.00D-04
 Number of steps in this run=     50 maximum allowed number of steps=    100.
 GradGradGradGradGradGradGradGradGradGradGradGradGradGradGradGradGradGrad

                          Input orientation:                          
 ---------------------------------------------------------------------
 Center     Atomic      Atomic             Coordinates (Angstroms)
 Number     Number       Type             X           Y           Z
 ---------------------------------------------------------------------
      1          6           0        0.000000    0.000000    0.000000
      2          6           0        0.000000    0.000000    1.467429
      3          8           0        0.642005    0.000000    2.476420
      4          6           0       -1.329247    0.000000    0.845778
      5          1           0       -1.913704    0.913599    0.861631
      6          1           0       -1.913704   -0.913599    0.861631
      7          1           0        0.261955    0.913599   -0.522706
      8          1           0        0.261955   -0.913599   -0.522706
 ---------------------------------------------------------------------
                    Distance matrix (angstroms):
                    1          2          3          4          5
     1  C    0.000000
     2  C    1.467429   0.000000
     3  O    2.558286   1.195924   0.000000
     4  C    1.575512   1.467429   2.558286   0.000000
     5  H    2.288959   2.205429   3.158141   1.084668   0.000000
     6  H    2.288959   2.205429   3.158141   1.084668   1.827198
     7  H    1.084668   2.205429   3.158141   2.288959   2.578736
     8  H    1.084668   2.205429   3.158141   2.288959   3.160464
                    6          7          8
     6  H    0.000000
     7  H    3.160464   0.000000
     8  H    2.578736   1.827198   0.000000
 Stoichiometry    C3H4O
 Framework group  C2V[C2(CO),SGV(C2),X(H4)]
 Deg. of freedom     6
 Full point group                 C2V     NOp   4
 Largest Abelian subgroup         C2V     NOp   4
 Largest concise Abelian subgroup C2V     NOp   4
                         Standard orientation:                         
 ---------------------------------------------------------------------
 Center     Atomic      Atomic             Coordinates (Angstroms)
 Number     Number       Type             X           Y           Z
 ---------------------------------------------------------------------
      1          6           0       -0.000000    0.787756   -0.856623
      2          6           0       -0.000000    0.000000    0.381435
      3          8           0       -0.000000    0.000000    1.577359
      4          6           0       -0.000000   -0.787756   -0.856623
      5          1           0       -0.913599   -1.289368   -1.157001
      6          1           0        0.913599   -1.289368   -1.157001
      7          1           0       -0.913599    1.289368   -1.157001
      8          1           0        0.913599    1.289368   -1.157001
 ---------------------------------------------------------------------
 Rotational constants (GHZ):          20.2474584           7.4826871           5.8922350
 Standard basis: 6-311+G(2d,p) (5D, 7F)
 There are    57 symmetry adapted cartesian basis functions of A1  symmetry.
 There are    18 symmetry adapted cartesian basis functions of A2  symmetry.
 There are    26 symmetry adapted cartesian basis functions of B1  symmetry.
 There are    39 symmetry adapted cartesian basis functions of B2  symmetry.
 There are    51 symmetry adapted basis functions of A1  symmetry.
 There are    18 symmetry adapted basis functions of A2  symmetry.
 There are    26 symmetry adapted basis functions of B1  symmetry.
 There are    37 symmetry adapted basis functions of B2  symmetry.
   132 basis functions,   200 primitive gaussians,   140 cartesian basis functions
    15 alpha electrons       15 beta electrons
       nuclear repulsion energy       108.8549400037 Hartrees.
 NAtoms=    8 NActive=    8 NUniq=    4 SFac= 4.00D+00 NAtFMM=   60 NAOKFM=F Big=F
 Integral buffers will be    131072 words long.
 Raffenetti 2 integral format.
 Two-electron integral symmetry is turned on.
 One-electron integrals computed using PRISM.
 NBasis=   132 RedAO= T EigKep=  8.47D-05  NBF=    51    18    26    37
 NBsUse=   132 1.00D-06 EigRej= -1.00D+00 NBFU=    51    18    26    37
 ExpMin= 4.38D-02 ExpMax= 8.59D+03 ExpMxC= 1.30D+03 IAcc=3 IRadAn=         5 AccDes= 0.00D+00
 Harris functional with IExCor=  402 and IRadAn=       5 diagonalized for initial guess.
 HarFok:  IExCor=  402 AccDes= 0.00D+00 IRadAn=         5 IDoV= 1 UseB2=F ITyADJ=14
 ICtDFT=  3500011 ScaDFX=  1.000000  1.000000  1.000000  1.000000
 FoFCou: FMM=F IPFlag=           0 FMFlag=      100000 FMFlg1=           0
         NFxFlg=           0 DoJE=T BraDBF=F KetDBF=T FulRan=T
         wScrn=  0.000000 ICntrl=       500 IOpCl=  0 I1Cent=   200000004 NGrid=           0
         NMat0=    1 NMatS0=      1 NMatT0=    0 NMatD0=    1 NMtDS0=    0 NMtDT0=    0
 Petite list used in FoFCou.
 Initial guess orbital symmetries:
       Occupied  (A1) (A1) (B2) (A1) (A1) (A1) (B2) (A1) (B1) (A1)
                 (B2) (A2) (B1) (A1) (B2)
       Virtual   (B1) (B2) (A1) (B1) (A1) (B2) (A1) (A1) (A2) (B2)
                 (B1) (B2) (A1) (B2) (A1) (B1) (A1) (B2) (A2) (B2)
                 (B1) (A1) (A1) (B2) (A1) (B1) (A1) (B2) (A2) (A1)
                 (B1) (B2) (B1) (A2) (A1) (B2) (A1) (B2) (A1) (B1)
                 (A1) (A2) (A1) (B2) (A2) (B1) (A1) (A1) (B1) (B2)
                 (A2) (B2) (B2) (A1) (B1) (B2) (A1) (B2) (A1) (A2)
                 (A1) (B1) (A1) (B2) (B1) (A2) (A1) (B1) (B2) (A1)
                 (A2) (A1) (B2) (B1) (A2) (B1) (B2) (A1) (A1) (B2)
                 (A1) (A2) (B1) (B2) (A1) (B1) (B2) (A2) (A1) (B1)
                 (B2) (A2) (A1) (A2) (B1) (B2) (A1) (B2) (A1) (A1)
                 (B2) (B1) (A2) (A1) (B2) (B1) (B2) (A1) (A1) (A2)
                 (B1) (B2) (A1) (B2) (A1) (A1) (A1)
 The electronic state of the initial guess is 1-A1.
 Keep R1 ints in memory in symmetry-blocked form, NReq=54040783.
 Requested convergence on RMS density matrix=1.00D-08 within 128 cycles.
 Requested convergence on MAX density matrix=1.00D-06.
 Requested convergence on             energy=1.00D-06.
 No special actions if energy rises.
 SCF Done:  E(RB3LYP) =  -191.944390215     A.U. after   11 cycles
            NFock= 11  Conv=0.30D-08     -V/T= 2.0040

 **********************************************************************

            Population analysis using the SCF Density.

 **********************************************************************

 Orbital symmetries:
       Occupied  (A1) (A1) (A1) (B2) (A1) (A1) (B2) (A1) (B1) (A1)
                 (B2) (A2) (B1) (A1) (B2)
       Virtual   (B1) (A1) (B2) (B1) (A1) (A1) (B2) (A2) (A1) (B1)
                 (B2) (B2) (A1) (B2) (A1) (B1) (A1) (A2) (B2) (B1)
                 (A1) (B2) (A1) (B2) (A1) (B1) (A1) (B2) (A2) (B1)
                 (A1) (B2) (B1) (A1) (B2) (A2) (A1) (B2) (B1) (A1)
                 (A1) (A2) (A1) (B2) (A2) (B1) (A1) (A1) (A2) (B2)
                 (B1) (B2) (B2) (B1) (A1) (B2) (A1) (B2) (A1) (A2)
                 (A1) (B1) (B2) (A1) (B1) (A2) (A1) (B1) (A1) (B2)
                 (A2) (A1) (B2) (B1) (A2) (B1) (B2) (A1) (B2) (A1)
                 (A1) (A2) (B1) (B2) (A1) (B1) (B2) (A2) (A1) (B1)
                 (B2) (A2) (A2) (A1) (B1) (B2) (A1) (B2) (A1) (A1)
                 (B2) (B1) (A2) (A1) (B2) (B1) (B2) (A1) (A1) (A2)
                 (B1) (B2) (A1) (B2) (A1) (A1) (A1)
 The electronic state is 1-A1.
 Alpha  occ. eigenvalues --  -19.14091 -10.28177 -10.19941 -10.19923  -1.06863
 Alpha  occ. eigenvalues --   -0.87723  -0.64126  -0.56264  -0.51236  -0.48177
 Alpha  occ. eigenvalues --   -0.43223  -0.40343  -0.38677  -0.34065  -0.25117
 Alpha virt. eigenvalues --   -0.04773   0.00181   0.01895   0.03804   0.03809
 Alpha virt. eigenvalues --    0.06621   0.06996   0.07324   0.07976   0.08933
 Alpha virt. eigenvalues --    0.11512   0.13563   0.14912   0.16724   0.18397
 Alpha virt. eigenvalues --    0.19265   0.20027   0.22033   0.24756   0.27542
 Alpha virt. eigenvalues --    0.28065   0.28334   0.29974   0.32131   0.37893
 Alpha virt. eigenvalues --    0.41152   0.43769   0.44859   0.46462   0.52510
 Alpha virt. eigenvalues --    0.52904   0.55713   0.57398   0.59022   0.61649
 Alpha virt. eigenvalues --    0.61689   0.64720   0.65485   0.74104   0.76226
 Alpha virt. eigenvalues --    0.76531   0.88901   0.92549   0.93739   0.93871
 Alpha virt. eigenvalues --    0.95646   0.96367   1.09355   1.09430   1.09964
 Alpha virt. eigenvalues --    1.10855   1.16604   1.18051   1.23036   1.23357
 Alpha virt. eigenvalues --    1.27909   1.30821   1.48371   1.51118   1.59924
 Alpha virt. eigenvalues --    1.65023   1.66359   1.75607   1.75942   1.85873
 Alpha virt. eigenvalues --    1.90826   2.03572   2.15110   2.18959   2.19171
 Alpha virt. eigenvalues --    2.28296   2.30831   2.33164   2.35877   2.37659
 Alpha virt. eigenvalues --    2.54511   2.55464   2.57440   2.74054   2.74191
 Alpha virt. eigenvalues --    2.80596   2.84482   2.90217   2.93473   3.04238
 Alpha virt. eigenvalues --    3.08726   3.11524   3.15235   3.15920   3.30922
 Alpha virt. eigenvalues --    3.39095   3.39602   3.42097   3.42703   3.46927
 Alpha virt. eigenvalues --    3.57290   3.60963   3.67558   3.72306   3.88520
 Alpha virt. eigenvalues --    4.00585   4.09522   4.22353   4.39633   4.80377
 Alpha virt. eigenvalues --    5.05465   5.21570   5.95709   6.78173   6.79068
 Alpha virt. eigenvalues --    7.10533   7.20611   7.21236  23.88154  23.97727
 Alpha virt. eigenvalues --   24.17236  49.99050
          Condensed to atoms (all electrons):
               1          2          3          4          5          6
     1  C    5.026917   0.253964  -0.063439   0.179613  -0.024735  -0.024735
     2  C    0.253964   4.932396   0.376050   0.253964   0.005453   0.005453
     3  O   -0.063439   0.376050   8.113069  -0.063439   0.004187   0.004187
     4  C    0.179613   0.253964  -0.063439   5.026917   0.382058   0.382058
     5  H   -0.024735   0.005453   0.004187   0.382058   0.558213  -0.030153
     6  H   -0.024735   0.005453   0.004187   0.382058  -0.030153   0.558213
     7  H    0.382058   0.005453   0.004187  -0.024735  -0.007961   0.002795
     8  H    0.382058   0.005453   0.004187  -0.024735   0.002795  -0.007961
               7          8
     1  C    0.382058   0.382058
     2  C    0.005453   0.005453
     3  O    0.004187   0.004187
     4  C   -0.024735  -0.024735
     5  H   -0.007961   0.002795
     6  H    0.002795  -0.007961
     7  H    0.558213  -0.030153
     8  H   -0.030153   0.558213
 Mulliken charges:
               1
     1  C   -0.111700
     2  C    0.161817
     3  O   -0.378989
     4  C   -0.111700
     5  H    0.110143
     6  H    0.110143
     7  H    0.110143
     8  H    0.110143
 Sum of Mulliken charges =   0.00000
 Mulliken charges with hydrogens summed into heavy atoms:
               1
     1  C    0.108586
     2  C    0.161817
     3  O   -0.378989
     4  C    0.108586
 Electronic spatial extent (au):  <R**2>=            241.7079
 Charge=             -0.0000 electrons
 Dipole moment (field-independent basis, Debye):
    X=              0.0000    Y=              0.0000    Z=             -3.0490  Tot=              3.0490
 Quadrupole moment (field-independent basis, Debye-Ang):
   XX=            -21.6897   YY=            -23.1894   ZZ=            -28.6685
   XY=             -0.0000   XZ=             -0.0000   YZ=             -0.0000
 Traceless Quadrupole moment (field-independent basis, Debye-Ang):
   XX=              2.8261   YY=              1.3265   ZZ=             -4.1526
   XY=             -0.0000   XZ=             -0.0000   YZ=             -0.0000
 Octapole moment (field-independent basis, Debye-Ang**2):
  XXX=              0.0000  YYY=              0.0000  ZZZ=             -1.1801  XYY=              0.0000
  XXY=              0.0000  XXZ=             -0.2846  XZZ=              0.0000  YZZ=              0.0000
  YYZ=             -1.4810  XYZ=              0.0000
 Hexadecapole moment (field-independent basis, Debye-Ang**3):
 XXXX=            -34.8845 YYYY=            -93.3386 ZZZZ=           -202.1136 XXXY=             -0.0000
 XXXZ=             -0.0000 YYYX=             -0.0000 YYYZ=             -0.0000 ZZZX=             -0.0000
 ZZZY=             -0.0000 XXYY=            -18.2673 XXZZ=            -34.0459 YYZZ=            -45.1587
 XXYZ=             -0.0000 YYXZ=             -0.0000 ZZXY=             -0.0000
 N-N= 1.088549400037D+02 E-N=-6.658923535074D+02  KE= 1.911782685299D+02
 Symmetry A1   KE= 1.411650124268D+02
 Symmetry A2   KE= 2.149949341162D+00
 Symmetry B1   KE= 5.720562693405D+00
 Symmetry B2   KE= 4.214274406856D+01
 Calling FoFJK, ICntrl=      2127 FMM=F ISym2X=1 I1Cent= 0 IOpClX= 0 NMat=1 NMatS=1 NMatT=0.
 ***** Axes restored to original set *****
 -------------------------------------------------------------------
 Center     Atomic                   Forces (Hartrees/Bohr)
 Number     Number              X              Y              Z
 -------------------------------------------------------------------
      1        6          -0.000000195   -0.000000000    0.000000222
      2        6          -0.000000091    0.000000000   -0.000000142
      3        8           0.000000132   -0.000000000    0.000000207
      4        6           0.000000283    0.000000000   -0.000000082
      5        1          -0.000000121    0.000000270    0.000000005
      6        1          -0.000000121   -0.000000270    0.000000005
      7        1           0.000000056    0.000000270   -0.000000107
      8        1           0.000000056   -0.000000270   -0.000000107
 -------------------------------------------------------------------
 Cartesian Forces:  Max     0.000000283 RMS     0.000000160

 GradGradGradGradGradGradGradGradGradGradGradGradGradGradGradGradGradGrad
 Berny optimization.
 FormGI is forming the generalized inverse of G from B-inverse, IUseBI=4.
 Internal  Forces:  Max     0.000000292 RMS     0.000000123
 Search for a local minimum.
 Step number   1 out of a maximum of   50
 All quantities printed in internal units (Hartrees-Bohrs-Radians)
 Mixed Optimization -- En-DIIS/RFO-DIIS
 Second derivative matrix not updated -- first step.
 ITU=  0
     Eigenvalues ---    0.01197   0.02081   0.03343   0.03346   0.09269
     Eigenvalues ---    0.12280   0.12366   0.16000   0.16000   0.24943
     Eigenvalues ---    0.25000   0.32623   0.35097   0.35436   0.35436
     Eigenvalues ---    0.35436   0.35436   1.06898
 RFO step:  Lambda= 0.00000000D+00 EMin= 1.19680276D-02
 Linear search not attempted -- first point.
 Iteration  1 RMS(Cart)=  0.00000034 RMS(Int)=  0.00000000
 ClnCor:  largest displacement from symmetrization is 1.81D-13 for atom     8.
 Variable       Old X    -DE/DX   Delta X   Delta X   Delta X     New X
                                 (Linear)    (Quad)   (Total)
    R1        2.77304   0.00000   0.00000   0.00000   0.00000   2.77304
    R2        2.97729  -0.00000   0.00000  -0.00000  -0.00000   2.97729
    R3        2.04973   0.00000   0.00000   0.00000   0.00000   2.04973
    R4        2.04973   0.00000   0.00000   0.00000   0.00000   2.04973
    R5        2.25997   0.00000   0.00000   0.00000   0.00000   2.25997
    R6        2.77304   0.00000   0.00000   0.00000   0.00000   2.77304
    R7        2.04973   0.00000   0.00000   0.00000   0.00000   2.04973
    R8        2.04973   0.00000   0.00000   0.00000   0.00000   2.04973
    A1        2.07362  -0.00000   0.00000  -0.00000  -0.00000   2.07362
    A2        2.07362  -0.00000   0.00000  -0.00000  -0.00000   2.07362
    A3        2.05156  -0.00000   0.00000  -0.00000  -0.00000   2.05156
    A4        2.05156  -0.00000   0.00000  -0.00000  -0.00000   2.05156
    A5        2.00301   0.00000   0.00000   0.00000   0.00000   2.00302
    A6        2.57492   0.00000   0.00000   0.00000   0.00000   2.57492
    A7        2.57492   0.00000   0.00000   0.00000   0.00000   2.57492
    A8        2.05156  -0.00000   0.00000  -0.00000  -0.00000   2.05156
    A9        2.05156  -0.00000   0.00000  -0.00000  -0.00000   2.05156
   A10        2.07362  -0.00000   0.00000  -0.00000  -0.00000   2.07362
   A11        2.07362  -0.00000   0.00000  -0.00000  -0.00000   2.07362
   A12        2.00301   0.00000   0.00000   0.00000   0.00000   2.00302
    D1       -1.29156  -0.00000   0.00000  -0.00000  -0.00000  -1.29156
    D2        1.29156   0.00000   0.00000   0.00000   0.00000   1.29156
    D3       -0.00000   0.00000   0.00000   0.00000   0.00000   0.00000
    D4        2.50629   0.00000   0.00000   0.00000   0.00000   2.50629
    D5       -2.50629  -0.00000   0.00000  -0.00000  -0.00000  -2.50629
    D6        0.00000  -0.00000   0.00000  -0.00000   0.00000   0.00000
    D7        1.29156   0.00000   0.00000   0.00000   0.00000   1.29156
    D8       -1.29156  -0.00000   0.00000  -0.00000  -0.00000  -1.29156
         Item               Value     Threshold  Converged?
 Maximum Force            0.000000     0.000002     YES
 RMS     Force            0.000000     0.000001     YES
 Maximum Displacement     0.000001     0.000006     YES
 RMS     Displacement     0.000000     0.000004     YES
 Predicted change in Energy=-5.591514D-13
 Optimization completed.
    -- Stationary point found.
                           ----------------------------
                           !   Optimized Parameters   !
                           ! (Angstroms and Degrees)  !
 --------------------------                            --------------------------
 ! Name  Definition              Value          Derivative Info.                !
 --------------------------------------------------------------------------------
 ! R1    R(1,2)                  1.4674         -DE/DX =    0.0                 !
 ! R2    R(1,4)                  1.5755         -DE/DX =    0.0                 !
 ! R3    R(1,7)                  1.0847         -DE/DX =    0.0                 !
 ! R4    R(1,8)                  1.0847         -DE/DX =    0.0                 !
 ! R5    R(2,3)                  1.1959         -DE/DX =    0.0                 !
 ! R6    R(2,4)                  1.4674         -DE/DX =    0.0                 !
 ! R7    R(4,5)                  1.0847         -DE/DX =    0.0                 !
 ! R8    R(4,6)                  1.0847         -DE/DX =    0.0                 !
 ! A1    A(2,1,7)              118.8098         -DE/DX =    0.0                 !
 ! A2    A(2,1,8)              118.8098         -DE/DX =    0.0                 !
 ! A3    A(4,1,7)              117.5457         -DE/DX =    0.0                 !
 ! A4    A(4,1,8)              117.5457         -DE/DX =    0.0                 !
 ! A5    A(7,1,8)              114.7643         -DE/DX =    0.0                 !
 ! A6    A(1,2,3)              147.5321         -DE/DX =    0.0                 !
 ! A7    A(3,2,4)              147.5321         -DE/DX =    0.0                 !
 ! A8    A(1,4,5)              117.5457         -DE/DX =    0.0                 !
 ! A9    A(1,4,6)              117.5457         -DE/DX =    0.0                 !
 ! A10   A(2,4,5)              118.8098         -DE/DX =    0.0                 !
 ! A11   A(2,4,6)              118.8098         -DE/DX =    0.0                 !
 ! A12   A(5,4,6)              114.7643         -DE/DX =    0.0                 !
 ! D1    D(7,1,2,3)            -74.0009         -DE/DX =    0.0                 !
 ! D2    D(8,1,2,3)             74.0009         -DE/DX =    0.0                 !
 ! D3    D(7,1,4,5)              0.0            -DE/DX =    0.0                 !
 ! D4    D(7,1,4,6)            143.5998         -DE/DX =    0.0                 !
 ! D5    D(8,1,4,5)           -143.5998         -DE/DX =    0.0                 !
 ! D6    D(8,1,4,6)              0.0            -DE/DX =    0.0                 !
 ! D7    D(3,2,4,5)             74.0009         -DE/DX =    0.0                 !
 ! D8    D(3,2,4,6)            -74.0009         -DE/DX =    0.0                 !
 --------------------------------------------------------------------------------
 GradGradGradGradGradGradGradGradGradGradGradGradGradGradGradGradGradGrad

                          Input orientation:                          
 ---------------------------------------------------------------------
 Center     Atomic      Atomic             Coordinates (Angstroms)
 Number     Number       Type             X           Y           Z
 ---------------------------------------------------------------------
      1          6           0        0.000000   -0.000000   -0.000000
      2          6           0        0.000000    0.000000    1.467429
      3          8           0        0.642005    0.000000    2.476420
      4          6           0       -1.329247   -0.000000    0.845778
      5          1           0       -1.913704    0.913599    0.861631
      6          1           0       -1.913704   -0.913599    0.861631
      7          1           0        0.261955    0.913599   -0.522706
      8          1           0        0.261955   -0.913599   -0.522706
 ---------------------------------------------------------------------
                    Distance matrix (angstroms):
                    1          2          3          4          5
     1  C    0.000000
     2  C    1.467429   0.000000
     3  O    2.558286   1.195924   0.000000
     4  C    1.575512   1.467429   2.558286   0.000000
     5  H    2.288959   2.205429   3.158141   1.084668   0.000000
     6  H    2.288959   2.205429   3.158141   1.084668   1.827198
     7  H    1.084668   2.205429   3.158141   2.288959   2.578736
     8  H    1.084668   2.205429   3.158141   2.288959   3.160464
                    6          7          8
     6  H    0.000000
     7  H    3.160464   0.000000
     8  H    2.578736   1.827198   0.000000
 Stoichiometry    C3H4O
 Framework group  C2V[C2(CO),SGV(C2),X(H4)]
 Deg. of freedom     6
 Full point group                 C2V     NOp   4
 Largest Abelian subgroup         C2V     NOp   4
 Largest concise Abelian subgroup C2V     NOp   4
                         Standard orientation:                         
 ---------------------------------------------------------------------
 Center     Atomic      Atomic             Coordinates (Angstroms)
 Number     Number       Type             X           Y           Z
 ---------------------------------------------------------------------
      1          6           0        0.000000    0.787756   -0.856623
      2          6           0       -0.000000    0.000000    0.381435
      3          8           0       -0.000000    0.000000    1.577359
      4          6           0       -0.000000   -0.787756   -0.856623
      5          1           0       -0.913599   -1.289368   -1.157001
      6          1           0        0.913599   -1.289368   -1.157001
      7          1           0       -0.913599    1.289368   -1.157001
      8          1           0        0.913599    1.289368   -1.157001
 ---------------------------------------------------------------------
 Rotational constants (GHZ):          20.2474584           7.4826871           5.8922350
 B after Tr=     0.000000    0.000000    0.000000
         Rot=    1.000000   -0.000000    0.000000   -0.000000 Ang=   0.00 deg.
 Final structure in terms of initial Z-matrix:
 C
 C,1,B1
 O,2,B2,1,A1
 C,1,B3,2,A2,3,D1,0
 H,4,B4,1,A3,2,D2,0
 H,4,B5,1,A4,2,D3,0
 H,1,B6,2,A5,3,D4,0
 H,1,B7,2,A6,3,D5,0
      Variables:
 B1=1.46742875
 B2=1.195924
 B3=1.575512
 B4=1.084668
 B5=1.084668
 B6=1.084668
 B7=1.084668
 A1=147.53207183
 A2=57.53207183
 A3=117.54574868
 A4=117.54574868
 A5=118.80981534
 A6=118.80981534
 D1=180.
 D2=108.20010945
 D3=-108.20010945
 D4=-74.00089133
 D5=74.00089133
 Unable to Open any file for archive entry.
 1\1\GINC-COMPUTE-0-25\FOpt\RB3LYP\6-311+G(2d,p)\C3H4O1\BESSELMAN\26-Ja
 n-2024\0\\#N B3LYP/6-311+G(2d,p) OPT=(maxstep=10,maxcycles=50,VeryTigh
 t) Geom=Connectivity int=ultrafine FREQ=(anharmonic,vibrot)\\C3H4O\\0,
 1\C,0.,0.,0.\C,0.0000000004,0.,1.4674287467\O,0.6420048059,0.,2.476420
 3441\C,-1.3292469837,0.,0.8457780555\H,-1.9137042006,0.9135990003,0.86
 16305965\H,-1.9137042006,-0.9135990003,0.8616305965\H,0.2619549166,0.9
 135990003,-0.522705618\H,0.2619549166,-0.9135990003,-0.522705618\\Vers
 ion=ES64L-G16RevC.01\State=1-A1\HF=-191.9443902\RMSD=2.973e-09\RMSF=1.
 597e-07\Dipole=-0.6439543,0.,-1.0120555\Quadrupole=-0.1877214,2.101144
 6,-1.9134233,0.,-1.8449944,0.\PG=C02V [C2(C1O1),SGV(C2),X(H4)]\\@
 The archive entry for this job was punched.


 THEREFORE SHALL EVIL COME UPON THEE...
 THOU SHALT NOT KNOW FROM WHENCE IT RISETH...
 AND MISCHIEF SHALL FALL UPON THEE...
 THOU SHALT NOT BE ABLE TO PUT IT OFF...
 AND DESOLATION SHALL COME UPON THEE SUDDENLY...
 WHICH THOU SHALT NOT KNOW...

                                         ISAIAH 47.11
 Job cpu time:       0 days  0 hours  2 minutes 54.8 seconds.
 Elapsed time:       0 days  0 hours  0 minutes 15.9 seconds.
 File lengths (MBytes):  RWF=     10 Int=      0 D2E=      0 Chk=      2 Scr=      1
 Normal termination of Gaussian 16 at Fri Jan 26 16:20:50 2024.
 Link1:  Proceeding to internal job step number  2.
 ----------------------------------------------------------------------
 #N Geom=AllCheck Guess=TCheck SCRF=Check GenChk RB3LYP/6-311+G(2d,p) F
 req
 ----------------------------------------------------------------------
 1/6=50,7=1,8=10,10=4,29=7,30=1,38=21,40=1,80=1/1,6,3;
 2/12=2,40=1/2;
 3/5=4,6=6,7=112,11=2,14=-4,25=1,30=1,70=2,71=2,74=-5,75=-5,116=1,140=1/1,2,3;
 4/5=101,69=2/1;
 5/5=2,38=6,98=1/2;
 8/6=4,10=90,11=11/1;
 11/6=1,8=1,9=11,15=111,16=1/1,2,10;
 10/6=1,60=-2/2;
 6/7=2,8=2,9=2,10=2,28=1/1;
 7/10=1,25=1,70=1,71=2/1,2,3,16;
 1/6=50,7=1,8=10,38=20,80=1/6(3);
 7/8=1,25=202,44=-1,70=1,71=1,92=10/16,17;
 1/6=50,7=1,8=10,10=4,30=1,38=20,80=1/3;
 99//99;
 3/5=4,6=6,7=112,11=2,14=-2,25=1,30=1,70=5,71=2,74=-5,75=-5,116=1,140=1/1,2,3;
 4/5=5,16=3,69=2/1;
 5/5=2,38=5,98=1/2;
 8/6=4,10=90,11=11/1;
 11/6=1,8=1,9=11,15=111,16=1/1,2,10;
 10/6=1,60=-2/2;
 6/7=2,8=2,9=2,10=2,28=1/1;
 7/7=1,10=1,25=1,70=1,71=1/1,2,3,16;
 1/6=50,7=1,8=10,38=20,80=1/6(-8);
 7/8=1,25=202,44=-1,70=1,71=1,92=10/16,17;
 1/6=50,7=1,8=10,10=4,30=1,38=20,80=1/3;
 99//99;
 Structure from the checkpoint file:  "/scratch/270958.kestrel.chem.wisc.edu/Gau-198624.chk"
 -----
 C3H4O
 -----
 Charge =  0 Multiplicity = 1
 Redundant internal coordinates found in file.  (old form).
 C,0,0.,0.,0.
 C,0,0.0000000004,0.,1.4674287467
 O,0,0.6420048059,0.,2.4764203441
 C,0,-1.3292469837,0.,0.8457780555
 H,0,-1.9137042006,0.9135990003,0.8616305965
 H,0,-1.9137042006,-0.9135990003,0.8616305965
 H,0,0.2619549166,0.9135990003,-0.522705618
 H,0,0.2619549166,-0.9135990003,-0.522705618
 Recover connectivity data from disk.
 Numerical evaluation of third derivatives.
 Nuclear step= 0.010000 Angstroms, electric field step= 0.000333 atomic units, NStep=1.

 GradGradGradGradGradGradGradGradGradGradGradGradGradGradGradGradGradGrad
 Berny optimization.
 Initialization pass.
                           ----------------------------
                           !    Initial Parameters    !
                           ! (Angstroms and Degrees)  !
 --------------------------                            --------------------------
 ! Name  Definition              Value          Derivative Info.                !
 --------------------------------------------------------------------------------
 ! R1    R(1,2)                  1.4674         calculate D2E/DX2 analytically  !
 ! R2    R(1,4)                  1.5755         calculate D2E/DX2 analytically  !
 ! R3    R(1,7)                  1.0847         calculate D2E/DX2 analytically  !
 ! R4    R(1,8)                  1.0847         calculate D2E/DX2 analytically  !
 ! R5    R(2,3)                  1.1959         calculate D2E/DX2 analytically  !
 ! R6    R(2,4)                  1.4674         calculate D2E/DX2 analytically  !
 ! R7    R(4,5)                  1.0847         calculate D2E/DX2 analytically  !
 ! R8    R(4,6)                  1.0847         calculate D2E/DX2 analytically  !
 ! A1    A(2,1,7)              118.8098         calculate D2E/DX2 analytically  !
 ! A2    A(2,1,8)              118.8098         calculate D2E/DX2 analytically  !
 ! A3    A(4,1,7)              117.5457         calculate D2E/DX2 analytically  !
 ! A4    A(4,1,8)              117.5457         calculate D2E/DX2 analytically  !
 ! A5    A(7,1,8)              114.7643         calculate D2E/DX2 analytically  !
 ! A6    A(1,2,3)              147.5321         calculate D2E/DX2 analytically  !
 ! A7    A(3,2,4)              147.5321         calculate D2E/DX2 analytically  !
 ! A8    A(1,4,5)              117.5457         calculate D2E/DX2 analytically  !
 ! A9    A(1,4,6)              117.5457         calculate D2E/DX2 analytically  !
 ! A10   A(2,4,5)              118.8098         calculate D2E/DX2 analytically  !
 ! A11   A(2,4,6)              118.8098         calculate D2E/DX2 analytically  !
 ! A12   A(5,4,6)              114.7643         calculate D2E/DX2 analytically  !
 ! D1    D(7,1,2,3)            -74.0009         calculate D2E/DX2 analytically  !
 ! D2    D(8,1,2,3)             74.0009         calculate D2E/DX2 analytically  !
 ! D3    D(7,1,4,5)              0.0            calculate D2E/DX2 analytically  !
 ! D4    D(7,1,4,6)            143.5998         calculate D2E/DX2 analytically  !
 ! D5    D(8,1,4,5)           -143.5998         calculate D2E/DX2 analytically  !
 ! D6    D(8,1,4,6)              0.0            calculate D2E/DX2 analytically  !
 ! D7    D(3,2,4,5)             74.0009         calculate D2E/DX2 analytically  !
 ! D8    D(3,2,4,6)            -74.0009         calculate D2E/DX2 analytically  !
 --------------------------------------------------------------------------------
 Trust Radius=1.00D-01 FncErr=1.00D-07 GrdErr=1.00D-07 EigMax=2.50D+02 EigMin=1.00D-04
 Number of steps in this run=      2 maximum allowed number of steps=      2.
 GradGradGradGradGradGradGradGradGradGradGradGradGradGradGradGradGradGrad

                          Input orientation:                          
 ---------------------------------------------------------------------
 Center     Atomic      Atomic             Coordinates (Angstroms)
 Number     Number       Type             X           Y           Z
 ---------------------------------------------------------------------
      1          6           0        0.000000   -0.000000   -0.000000
      2          6           0        0.000000    0.000000    1.467429
      3          8           0        0.642005    0.000000    2.476420
      4          6           0       -1.329247    0.000000    0.845778
      5          1           0       -1.913704    0.913599    0.861631
      6          1           0       -1.913704   -0.913599    0.861631
      7          1           0        0.261955    0.913599   -0.522706
      8          1           0        0.261955   -0.913599   -0.522706
 ---------------------------------------------------------------------
                    Distance matrix (angstroms):
                    1          2          3          4          5
     1  C    0.000000
     2  C    1.467429   0.000000
     3  O    2.558286   1.195924   0.000000
     4  C    1.575512   1.467429   2.558286   0.000000
     5  H    2.288959   2.205429   3.158141   1.084668   0.000000
     6  H    2.288959   2.205429   3.158141   1.084668   1.827198
     7  H    1.084668   2.205429   3.158141   2.288959   2.578736
     8  H    1.084668   2.205429   3.158141   2.288959   3.160464
                    6          7          8
     6  H    0.000000
     7  H    3.160464   0.000000
     8  H    2.578736   1.827198   0.000000
 Stoichiometry    C3H4O
 Framework group  C2V[C2(CO),SGV(C2),X(H4)]
 Deg. of freedom     6
 Full point group                 C2V     NOp   4
 Largest Abelian subgroup         C2V     NOp   4
 Largest concise Abelian subgroup C2V     NOp   4
                         Standard orientation:                         
 ---------------------------------------------------------------------
 Center     Atomic      Atomic             Coordinates (Angstroms)
 Number     Number       Type             X           Y           Z
 ---------------------------------------------------------------------
      1          6           0       -0.000000    0.787756   -0.856623
      2          6           0       -0.000000   -0.000000    0.381435
      3          8           0       -0.000000   -0.000000    1.577359
      4          6           0       -0.000000   -0.787756   -0.856623
      5          1           0       -0.913599   -1.289368   -1.157001
      6          1           0        0.913599   -1.289368   -1.157001
      7          1           0       -0.913599    1.289368   -1.157001
      8          1           0        0.913599    1.289368   -1.157001
 ---------------------------------------------------------------------
 Rotational constants (GHZ):          20.2474584           7.4826871           5.8922350
 Standard basis: 6-311+G(2d,p) (5D, 7F)
 There are    57 symmetry adapted cartesian basis functions of A1  symmetry.
 There are    18 symmetry adapted cartesian basis functions of A2  symmetry.
 There are    26 symmetry adapted cartesian basis functions of B1  symmetry.
 There are    39 symmetry adapted cartesian basis functions of B2  symmetry.
 There are    51 symmetry adapted basis functions of A1  symmetry.
 There are    18 symmetry adapted basis functions of A2  symmetry.
 There are    26 symmetry adapted basis functions of B1  symmetry.
 There are    37 symmetry adapted basis functions of B2  symmetry.
   132 basis functions,   200 primitive gaussians,   140 cartesian basis functions
    15 alpha electrons       15 beta electrons
       nuclear repulsion energy       108.8549400037 Hartrees.
 NAtoms=    8 NActive=    8 NUniq=    4 SFac= 4.00D+00 NAtFMM=   60 NAOKFM=F Big=F
 Integral buffers will be    131072 words long.
 Raffenetti 2 integral format.
 Two-electron integral symmetry is turned on.
 One-electron integrals computed using PRISM.
 NBasis=   132 RedAO= T EigKep=  8.47D-05  NBF=    51    18    26    37
 NBsUse=   132 1.00D-06 EigRej= -1.00D+00 NBFU=    51    18    26    37
 Initial guess from the checkpoint file:  "/scratch/270958.kestrel.chem.wisc.edu/Gau-198624.chk"
 B after Tr=     0.000000    0.000000   -0.000000
         Rot=    1.000000    0.000000   -0.000000   -0.000000 Ang=   0.00 deg.
 Initial guess orbital symmetries:
       Occupied  (A1) (A1) (A1) (B2) (A1) (A1) (B2) (A1) (B1) (A1)
                 (B2) (A2) (B1) (A1) (B2)
       Virtual   (B1) (A1) (B2) (B1) (A1) (A1) (B2) (A2) (A1) (B1)
                 (B2) (B2) (A1) (B2) (A1) (B1) (A1) (A2) (B2) (B1)
                 (A1) (B2) (A1) (B2) (A1) (B1) (A1) (B2) (A2) (B1)
                 (A1) (B2) (B1) (A1) (B2) (A2) (A1) (B2) (B1) (A1)
                 (A1) (A2) (A1) (B2) (A2) (B1) (A1) (A1) (A2) (B2)
                 (B1) (B2) (B2) (B1) (A1) (B2) (A1) (B2) (A1) (A2)
                 (A1) (B1) (B2) (A1) (B1) (A2) (A1) (B1) (A1) (B2)
                 (A2) (A1) (B2) (B1) (A2) (B1) (B2) (A1) (B2) (A1)
                 (A1) (A2) (B1) (B2) (A1) (B1) (B2) (A2) (A1) (B1)
                 (B2) (A2) (A2) (A1) (B1) (B2) (A1) (B2) (A1) (A1)
                 (B2) (B1) (A2) (A1) (B2) (B1) (B2) (A1) (A1) (A2)
                 (B1) (B2) (A1) (B2) (A1) (A1) (A1)
 Keep R1 ints in memory in symmetry-blocked form, NReq=54040783.
 Requested convergence on RMS density matrix=1.00D-08 within 128 cycles.
 Requested convergence on MAX density matrix=1.00D-06.
 Requested convergence on             energy=1.00D-06.
 No special actions if energy rises.
 SCF Done:  E(RB3LYP) =  -191.944390215     A.U. after    1 cycles
            NFock=  1  Conv=0.54D-09     -V/T= 2.0040
 DoSCS=F DFT=T ScalE2(SS,OS)=  1.000000  1.000000
 Range of M.O.s used for correlation:     1   132
 NBasis=   132 NAE=    15 NBE=    15 NFC=     0 NFV=     0
 NROrb=    132 NOA=    15 NOB=    15 NVA=   117 NVB=   117

 **** Warning!!: The largest alpha MO coefficient is  0.54788081D+02

 Symmetrizing basis deriv contribution to polar:
 IMax=3 JMax=2 DiffMx= 0.00D+00
 G2DrvN: will do     9 centers at a time, making    1 passes.
 Calling FoFCou, ICntrl=  3107 FMM=F I1Cent=   0 AccDes= 0.00D+00.
 End of G2Drv F.D. properties file   721 does not exist.
 End of G2Drv F.D. properties file   722 does not exist.
 End of G2Drv F.D. properties file   788 does not exist.
          IDoAtm=11111111
          Differentiating once with respect to electric field.
                with respect to dipole field.
          Differentiating once with respect to nuclear coordinates.
 Keep R1 ints in memory in symmetry-blocked form, NReq=54010300.
          There are    15 degrees of freedom in the 1st order CPHF.  IDoFFX=4 NUNeed=    15.
     15 vectors produced by pass  0 Test12= 1.17D-14 6.67D-09 XBig12= 3.76D+01 3.97D+00.
 AX will form    15 AO Fock derivatives at one time.
     15 vectors produced by pass  1 Test12= 1.17D-14 6.67D-09 XBig12= 1.54D+01 1.07D+00.
     15 vectors produced by pass  2 Test12= 1.17D-14 6.67D-09 XBig12= 3.68D-01 1.23D-01.
     15 vectors produced by pass  3 Test12= 1.17D-14 6.67D-09 XBig12= 7.31D-03 2.10D-02.
     15 vectors produced by pass  4 Test12= 1.17D-14 6.67D-09 XBig12= 4.61D-05 1.58D-03.
     15 vectors produced by pass  5 Test12= 1.17D-14 6.67D-09 XBig12= 2.14D-07 1.16D-04.
      8 vectors produced by pass  6 Test12= 1.17D-14 6.67D-09 XBig12= 3.38D-10 2.88D-06.
      3 vectors produced by pass  7 Test12= 1.17D-14 6.67D-09 XBig12= 8.51D-13 1.91D-07.
      1 vectors produced by pass  8 Test12= 1.17D-14 6.67D-09 XBig12= 2.33D-15 8.68D-09.
 InvSVY:  IOpt=1 It=  1 EMax= 1.78D-15
 Solved reduced A of dimension   102 with    15 vectors.
 Isotropic polarizability for W=    0.000000       37.26 Bohr**3.
 End of Minotr F.D. properties file   721 does not exist.
 End of Minotr F.D. properties file   722 does not exist.
 End of Minotr F.D. properties file   788 does not exist.

 **********************************************************************

            Population analysis using the SCF Density.

 **********************************************************************

 Orbital symmetries:
       Occupied  (A1) (A1) (A1) (B2) (A1) (A1) (B2) (A1) (B1) (A1)
                 (B2) (A2) (B1) (A1) (B2)
       Virtual   (B1) (A1) (B2) (B1) (A1) (A1) (B2) (A2) (A1) (B1)
                 (B2) (B2) (A1) (B2) (A1) (B1) (A1) (A2) (B2) (B1)
                 (A1) (B2) (A1) (B2) (A1) (B1) (A1) (B2) (A2) (B1)
                 (A1) (B2) (B1) (A1) (B2) (A2) (A1) (B2) (B1) (A1)
                 (A1) (A2) (A1) (B2) (A2) (B1) (A1) (A1) (A2) (B2)
                 (B1) (B2) (B2) (B1) (A1) (B2) (A1) (B2) (A1) (A2)
                 (A1) (B1) (B2) (A1) (B1) (A2) (A1) (B1) (A1) (B2)
                 (A2) (A1) (B2) (B1) (A2) (B1) (B2) (A1) (B2) (A1)
                 (A1) (A2) (B1) (B2) (A1) (B1) (B2) (A2) (A1) (B1)
                 (B2) (A2) (A2) (A1) (B1) (B2) (A1) (B2) (A1) (A1)
                 (B2) (B1) (A2) (A1) (B2) (B1) (B2) (A1) (A1) (A2)
                 (B1) (B2) (A1) (B2) (A1) (A1) (A1)
 The electronic state is 1-A1.
 Alpha  occ. eigenvalues --  -19.14091 -10.28177 -10.19941 -10.19923  -1.06863
 Alpha  occ. eigenvalues --   -0.87723  -0.64126  -0.56264  -0.51236  -0.48177
 Alpha  occ. eigenvalues --   -0.43223  -0.40343  -0.38677  -0.34065  -0.25117
 Alpha virt. eigenvalues --   -0.04773   0.00181   0.01895   0.03804   0.03809
 Alpha virt. eigenvalues --    0.06621   0.06996   0.07324   0.07976   0.08933
 Alpha virt. eigenvalues --    0.11512   0.13563   0.14912   0.16724   0.18397
 Alpha virt. eigenvalues --    0.19265   0.20027   0.22033   0.24756   0.27542
 Alpha virt. eigenvalues --    0.28065   0.28334   0.29974   0.32131   0.37893
 Alpha virt. eigenvalues --    0.41152   0.43769   0.44859   0.46462   0.52510
 Alpha virt. eigenvalues --    0.52904   0.55713   0.57398   0.59022   0.61649
 Alpha virt. eigenvalues --    0.61689   0.64720   0.65485   0.74104   0.76226
 Alpha virt. eigenvalues --    0.76531   0.88901   0.92549   0.93739   0.93871
 Alpha virt. eigenvalues --    0.95646   0.96367   1.09355   1.09430   1.09964
 Alpha virt. eigenvalues --    1.10855   1.16604   1.18051   1.23036   1.23357
 Alpha virt. eigenvalues --    1.27909   1.30821   1.48371   1.51118   1.59924
 Alpha virt. eigenvalues --    1.65023   1.66359   1.75607   1.75942   1.85873
 Alpha virt. eigenvalues --    1.90826   2.03572   2.15110   2.18959   2.19171
 Alpha virt. eigenvalues --    2.28296   2.30831   2.33164   2.35877   2.37659
 Alpha virt. eigenvalues --    2.54511   2.55464   2.57440   2.74054   2.74191
 Alpha virt. eigenvalues --    2.80596   2.84482   2.90217   2.93473   3.04238
 Alpha virt. eigenvalues --    3.08726   3.11524   3.15235   3.15920   3.30922
 Alpha virt. eigenvalues --    3.39095   3.39602   3.42097   3.42703   3.46927
 Alpha virt. eigenvalues --    3.57290   3.60963   3.67558   3.72306   3.88520
 Alpha virt. eigenvalues --    4.00585   4.09522   4.22353   4.39633   4.80377
 Alpha virt. eigenvalues --    5.05465   5.21570   5.95709   6.78173   6.79068
 Alpha virt. eigenvalues --    7.10533   7.20611   7.21236  23.88154  23.97727
 Alpha virt. eigenvalues --   24.17236  49.99050
          Condensed to atoms (all electrons):
               1          2          3          4          5          6
     1  C    5.026917   0.253964  -0.063439   0.179613  -0.024735  -0.024735
     2  C    0.253964   4.932395   0.376050   0.253964   0.005453   0.005453
     3  O   -0.063439   0.376050   8.113069  -0.063439   0.004187   0.004187
     4  C    0.179613   0.253964  -0.063439   5.026917   0.382058   0.382058
     5  H   -0.024735   0.005453   0.004187   0.382058   0.558213  -0.030153
     6  H   -0.024735   0.005453   0.004187   0.382058  -0.030153   0.558213
     7  H    0.382058   0.005453   0.004187  -0.024735  -0.007961   0.002795
     8  H    0.382058   0.005453   0.004187  -0.024735   0.002795  -0.007961
               7          8
     1  C    0.382058   0.382058
     2  C    0.005453   0.005453
     3  O    0.004187   0.004187
     4  C   -0.024735  -0.024735
     5  H   -0.007961   0.002795
     6  H    0.002795  -0.007961
     7  H    0.558213  -0.030153
     8  H   -0.030153   0.558213
 Mulliken charges:
               1
     1  C   -0.111700
     2  C    0.161817
     3  O   -0.378989
     4  C   -0.111700
     5  H    0.110143
     6  H    0.110143
     7  H    0.110143
     8  H    0.110143
 Sum of Mulliken charges =  -0.00000
 Mulliken charges with hydrogens summed into heavy atoms:
               1
     1  C    0.108586
     2  C    0.161817
     3  O   -0.378989
     4  C    0.108586
 APT charges:
               1
     1  C   -0.170528
     2  C    0.911583
     3  O   -0.711196
     4  C   -0.170528
     5  H    0.035167
     6  H    0.035167
     7  H    0.035167
     8  H    0.035167
 Sum of APT charges =  -0.00000
 APT charges with hydrogens summed into heavy atoms:
               1
     1  C   -0.100194
     2  C    0.911583
     3  O   -0.711196
     4  C   -0.100194
 Electronic spatial extent (au):  <R**2>=            241.7079
 Charge=              0.0000 electrons
 Dipole moment (field-independent basis, Debye):
    X=              0.0000    Y=             -0.0000    Z=             -3.0490  Tot=              3.0490
 Quadrupole moment (field-independent basis, Debye-Ang):
   XX=            -21.6897   YY=            -23.1894   ZZ=            -28.6685
   XY=             -0.0000   XZ=             -0.0000   YZ=              0.0000
 Traceless Quadrupole moment (field-independent basis, Debye-Ang):
   XX=              2.8261   YY=              1.3265   ZZ=             -4.1526
   XY=             -0.0000   XZ=             -0.0000   YZ=              0.0000
 Octapole moment (field-independent basis, Debye-Ang**2):
  XXX=              0.0000  YYY=             -0.0000  ZZZ=             -1.1801  XYY=             -0.0000
  XXY=              0.0000  XXZ=             -0.2846  XZZ=             -0.0000  YZZ=             -0.0000
  YYZ=             -1.4810  XYZ=              0.0000
 Hexadecapole moment (field-independent basis, Debye-Ang**3):
 XXXX=            -34.8845 YYYY=            -93.3386 ZZZZ=           -202.1136 XXXY=              0.0000
 XXXZ=             -0.0000 YYYX=             -0.0000 YYYZ=              0.0000 ZZZX=             -0.0000
 ZZZY=              0.0000 XXYY=            -18.2673 XXZZ=            -34.0459 YYZZ=            -45.1587
 XXYZ=              0.0000 YYXZ=             -0.0000 ZZXY=              0.0000
 N-N= 1.088549400037D+02 E-N=-6.658923538833D+02  KE= 1.911782687863D+02
 Symmetry A1   KE= 1.411650124971D+02
 Symmetry A2   KE= 2.149949354927D+00
 Symmetry B1   KE= 5.720562788550D+00
 Symmetry B2   KE= 4.214274414574D+01
  Exact polarizability:      28.947       0.000      38.477       0.000      -0.000      44.359
 Approx polarizability:      40.940       0.000      52.589       0.000       0.000      66.725
 Calling FoFJK, ICntrl=    100127 FMM=F ISym2X=1 I1Cent= 0 IOpClX= 0 NMat=1 NMatS=1 NMatT=0.
 Full mass-weighted force constant matrix:
 Low frequencies ---   -1.6203   -1.5508   -1.3456   -0.0013   -0.0005    0.0012
 Low frequencies ---  306.4097  503.4471  645.9590
 Diagonal vibrational polarizability:
        1.3803777       3.5221102       3.5430334
 Harmonic frequencies (cm**-1), IR intensities (KM/Mole), Raman scattering
 activities (A**4/AMU), depolarization ratios for plane and unpolarized
 incident light, reduced masses (AMU), force constants (mDyne/A),
 and normal coordinates:
                      1                      2                      3
                     B1                     B2                     A2
 Frequencies --    306.4097               503.4471               645.9590
 Red. masses --      2.3154                 3.8383                 1.1220
 Frc consts  --      0.1281                 0.5732                 0.2758
 IR Inten    --      4.6128                 1.2046                 0.0000
  Atom  AN      X      Y      Z        X      Y      Z        X      Y      Z
     1   6    -0.03   0.00  -0.00     0.00  -0.07   0.24    -0.07   0.00   0.00
     2   6     0.29   0.00   0.00     0.00  -0.22  -0.00     0.00  -0.00  -0.00
     3   8    -0.16  -0.00   0.00    -0.00   0.26  -0.00    -0.00   0.00  -0.00
     4   6    -0.03   0.00   0.00    -0.00  -0.07  -0.24     0.07  -0.00   0.00
     5   1    -0.09  -0.14   0.44     0.00   0.04  -0.44    -0.16   0.14   0.45
     6   1    -0.09   0.14  -0.44    -0.00   0.04  -0.44    -0.16  -0.14  -0.45
     7   1    -0.09   0.14   0.44    -0.00   0.04   0.44     0.16   0.14  -0.45
     8   1    -0.09  -0.14  -0.44     0.00   0.04   0.44     0.16  -0.14   0.45
                      4                      5                      6
                     B1                     A1                     B2
 Frequencies --    702.7063               709.7019               950.6846
 Red. masses --      1.0568                 4.3557                 3.6146
 Frc consts  --      0.3075                 1.2926                 1.9248
 IR Inten    --      0.9352                 3.0190               100.5309
  Atom  AN      X      Y      Z        X      Y      Z        X      Y      Z
     1   6     0.03   0.00   0.00     0.00  -0.22  -0.20    -0.00  -0.17   0.05
     2   6     0.04   0.00  -0.00     0.00   0.00   0.19     0.00   0.41   0.00
     3   8    -0.02   0.00  -0.00    -0.00   0.00   0.25    -0.00  -0.07   0.00
     4   6     0.03  -0.00   0.00     0.00   0.22  -0.20    -0.00  -0.17  -0.05
     5   1    -0.22   0.45  -0.01     0.04   0.24  -0.35    -0.02   0.09  -0.43
     6   1    -0.22  -0.45   0.01    -0.04   0.24  -0.35     0.02   0.09  -0.43
     7   1    -0.22  -0.45  -0.01     0.04  -0.24  -0.35     0.02   0.09   0.43
     8   1    -0.22   0.45   0.01    -0.04  -0.24  -0.35    -0.02   0.09   0.43
                      7                      8                      9
                     A1                     A1                     B2
 Frequencies --   1006.6515              1047.9215              1061.8688
 Red. masses --      1.4739                 2.8340                 1.8950
 Frc consts  --      0.8800                 1.8336                 1.2590
 IR Inten    --     19.5551                 5.6289                12.9765
  Atom  AN      X      Y      Z        X      Y      Z        X      Y      Z
     1   6    -0.00   0.13   0.05    -0.00   0.19  -0.16    -0.00   0.00   0.19
     2   6    -0.00   0.00   0.02     0.00  -0.00   0.06     0.00   0.11  -0.00
     3   8     0.00  -0.00   0.03    -0.00   0.00   0.17    -0.00  -0.01  -0.00
     4   6     0.00  -0.13   0.05    -0.00  -0.19  -0.16    -0.00   0.00  -0.19
     5   1     0.00   0.17  -0.46     0.03  -0.44   0.11    -0.03  -0.29   0.38
     6   1    -0.00   0.17  -0.46    -0.03  -0.44   0.11     0.03  -0.29   0.38
     7   1     0.00  -0.17  -0.46     0.03   0.44   0.11     0.03  -0.29  -0.38
     8   1    -0.00  -0.17  -0.46    -0.03   0.44   0.11    -0.03  -0.29  -0.38
                     10                     11                     12
                     B1                     A2                     B2
 Frequencies --   1106.4393              1161.0456              1418.0833
 Red. masses --      1.7045                 1.2141                 1.0895
 Frc consts  --      1.2294                 0.9643                 1.2909
 IR Inten    --      0.1148                 0.0000                 6.2842
  Atom  AN      X      Y      Z        X      Y      Z        X      Y      Z
     1   6    -0.10   0.00   0.00    -0.10   0.00  -0.00    -0.00  -0.05   0.02
     2   6     0.21  -0.00  -0.00    -0.00  -0.00  -0.00     0.00  -0.01   0.00
     3   8    -0.03   0.00  -0.00     0.00   0.00   0.00    -0.00   0.00  -0.00
     4   6    -0.10   0.00   0.00     0.10  -0.00  -0.00    -0.00  -0.05  -0.02
     5   1     0.07  -0.01  -0.48    -0.05   0.43  -0.25    -0.29   0.36   0.19
     6   1     0.07   0.01   0.48    -0.05  -0.43   0.25     0.29   0.36   0.19
     7   1     0.07   0.01  -0.48     0.05   0.43   0.25     0.29   0.36  -0.19
     8   1     0.07  -0.01   0.48     0.05  -0.43  -0.25    -0.29   0.36  -0.19
                     13                     14                     15
                     A1                     A1                     B2
 Frequencies --   1434.9032              1912.3429              3108.7125
 Red. masses --      1.1653                12.4653                 1.0499
 Frc consts  --      1.4136                26.8587                 5.9780
 IR Inten    --      3.9190               362.9220                 2.5287
  Atom  AN      X      Y      Z        X      Y      Z        X      Y      Z
     1   6     0.00   0.06  -0.05     0.00   0.06  -0.10    -0.00  -0.04   0.02
     2   6    -0.00  -0.00  -0.01     0.00   0.00   0.83    -0.00  -0.00   0.00
     3   8     0.00   0.00   0.03     0.00  -0.00  -0.49     0.00   0.00   0.00
     4   6     0.00  -0.06  -0.05     0.00  -0.06  -0.10    -0.00  -0.04  -0.02
     5   1    -0.29   0.34   0.21    -0.10  -0.01   0.04     0.42   0.22   0.14
     6   1     0.29   0.34   0.21     0.10  -0.01   0.04    -0.42   0.22   0.14
     7   1    -0.29  -0.34   0.21    -0.10   0.01   0.04    -0.42   0.22  -0.14
     8   1     0.29  -0.34   0.21     0.10   0.01   0.04     0.42   0.22  -0.14
                     16                     17                     18
                     A1                     A2                     B1
 Frequencies --   3108.8333              3186.0477              3199.1126
 Red. masses --      1.0558                 1.1170                 1.1143
 Frc consts  --      6.0122                 6.6806                 6.7192
 IR Inten    --      0.9373                 0.0000                 1.7842
  Atom  AN      X      Y      Z        X      Y      Z        X      Y      Z
     1   6    -0.00   0.04  -0.02     0.07   0.00   0.00    -0.07   0.00  -0.00
     2   6    -0.00   0.00   0.00    -0.00  -0.00  -0.00    -0.00  -0.00   0.00
     3   8     0.00  -0.00  -0.00     0.00   0.00   0.00    -0.00   0.00  -0.00
     4   6     0.00  -0.04  -0.02    -0.07  -0.00  -0.00    -0.07   0.00   0.00
     5   1     0.43   0.22   0.14     0.42   0.23   0.14     0.42   0.23   0.14
     6   1    -0.43   0.22   0.14     0.42  -0.23  -0.14     0.42  -0.23  -0.14
     7   1     0.43  -0.22   0.14    -0.42   0.23  -0.14     0.42  -0.23   0.14
     8   1    -0.43  -0.22   0.14    -0.42  -0.23   0.14     0.42   0.23  -0.14

 -------------------
 - Thermochemistry -
 -------------------
 Temperature   298.150 Kelvin.  Pressure   1.00000 Atm.
 Atom     1 has atomic number  6 and mass  12.00000
 Atom     2 has atomic number  6 and mass  12.00000
 Atom     3 has atomic number  8 and mass  15.99491
 Atom     4 has atomic number  6 and mass  12.00000
 Atom     5 has atomic number  1 and mass   1.00783
 Atom     6 has atomic number  1 and mass   1.00783
 Atom     7 has atomic number  1 and mass   1.00783
 Atom     8 has atomic number  1 and mass   1.00783
 Molecular mass:    56.02621 amu.
 Principal axes and moments of inertia in atomic units:
                                 1                 2                 3
     Eigenvalues --           89.134210        241.188917        306.291449
           X                   0.000000         -0.000000          1.000000
           Y                   0.000000          1.000000          0.000000
           Z                   1.000000         -0.000000          0.000000
 This molecule is an asymmetric top.
 Rotational symmetry number  2.
 Rotational temperatures (Kelvin)      0.97172     0.35911     0.28278
 Rotational constants (GHZ):          20.24746     7.48269     5.89224
 Zero-point vibrational energy     158929.1 (Joules/Mol)
                                   37.98497 (Kcal/Mol)
 Warning -- explicit consideration of   2 degrees of freedom as
           vibrations may cause significant error
 Vibrational temperatures:    440.86   724.35   929.39  1011.04  1021.10
          (Kelvin)           1367.82  1448.35  1507.73  1527.79  1591.92
                             1670.49  2040.31  2064.51  2751.43  4472.74
                             4472.92  4584.01  4602.81
 
 Zero-point correction=                           0.060533 (Hartree/Particle)
 Thermal correction to Energy=                    0.064554
 Thermal correction to Enthalpy=                  0.065498
 Thermal correction to Gibbs Free Energy=         0.035318
 Sum of electronic and zero-point Energies=           -191.883857
 Sum of electronic and thermal Energies=              -191.879836
 Sum of electronic and thermal Enthalpies=            -191.878892
 Sum of electronic and thermal Free Energies=         -191.909073
 
                     E (Thermal)             CV                S
                      KCal/Mol        Cal/Mol-Kelvin    Cal/Mol-Kelvin
 Total                   40.508             13.599             63.521
 Electronic               0.000              0.000              0.000
 Translational            0.889              2.981             37.991
 Rotational               0.889              2.981             22.025
 Vibrational             38.731              7.638              3.504
 Vibration     1          0.697              1.662              1.382
 Vibration     2          0.859              1.242              0.650
                       Q            Log10(Q)             Ln(Q)
 Total Bot       0.568970D-16        -16.244910        -37.405289
 Total V=0       0.396520D+12         11.598265         26.705992
 Vib (Bot)       0.237665D-27        -27.624035        -63.606692
 Vib (Bot)    1  0.618404D+00         -0.208728         -0.480614
 Vib (Bot)    2  0.325455D+00         -0.487509         -1.122531
 Vib (V=0)       0.165630D+01          0.219140          0.504589
 Vib (V=0)    1  0.129525D+01          0.112354          0.258704
 Vib (V=0)    2  0.109659D+01          0.040045          0.092206
 Electronic      0.100000D+01          0.000000          0.000000
 Translational   0.164832D+08          7.217041         16.617851
 Rotational      0.145239D+05          4.162084          9.583552

     ==================================================
      Anharmonic Data: Displacement Vectors Definition
     ==================================================

 Framework definition based on atomic masses: C2V 

 **********************************************************************

                  Harmonic vibro-rotational analysis

 **********************************************************************


     ==================================================
               Analysis of the Rotor Symmetry
     ==================================================

 Framework Group : C2V 
 Rotor Type      : Asymmetric Top
 Asymm. param.   : Kappa = -0.778415
 Inertia moments : X=    85.77034 , Y=    67.53978 , Z=    24.96012
 Representation  : Il Representation, Iz < Iy < Ix

 Axes Definition for the Symmetric-Top Representation
 ----------------------------------------------------
 Axis Z automatically chosen to be collinear with Z from Eckart orient.
 NOTE: In Vibro-rotational analysis, this will be referred to as the
       spectroscopic orientation.

     ==================================================
        Vibro-Rotational Analysis Based on Symmetry
     ==================================================

 Representation A1
 -----------------
    Z Translation
    6 Vibrations with frequencies:
   3108.83   1912.34   1434.90   1047.92   1006.65    709.70

 Representation A2
 -----------------
    X Rotation
    3 Vibrations with frequencies:
   3186.05   1161.05    645.96

 Representation B1
 -----------------
    X Translation
    Y Rotation
    4 Vibrations with frequencies:
   3199.11   1106.44    702.71    306.41

 Representation B2
 -----------------
    Y Translation
    Z Rotation
    5 Vibrations with frequencies:
   3108.71   1418.08   1061.87    950.68    503.45

 Input/Output information
 ------------------------
 Normal modes will be PRINTED in DESCENDING order (imag. freq. first)
   and sorted by irreducible representation
 The connection between this new numbering (A) and the one used before
   (H) is reported in the present equivalency table:
 ----+------+------+------+------+------+------+------+------+------+
 (H) |     1|     2|     3|     4|     5|     6|     7|     8|     9|
 (A) |    13|    18|     9|    12|     6|    17|     5|     4|    16|
 ----+------+------+------+------+------+------+------+------+------+
 ----+------+------+------+------+------+------+------+------+------+
 (H) |    10|    11|    12|    13|    14|    15|    16|    17|    18|
 (A) |    11|     8|    15|     3|     2|    14|     1|     7|    10|
 ----+------+------+------+------+------+------+------+------+------+

 Normal modes will be READ in ASCENDING order (imag. freq. first)

 Analysis of symmetry-allowed terms
 ----------------------------------

     ==================================================
                   Coriolis Couplings
     ==================================================

 Coriolis Couplings along the X axis
 -----------------------------------
                1             2             3             4             5 
      1   0.000000D+00
      2   0.000000D+00  0.000000D+00
      3   0.000000D+00  0.000000D+00  0.000000D+00
      4   0.000000D+00  0.000000D+00  0.000000D+00  0.000000D+00
      5   0.000000D+00  0.000000D+00  0.000000D+00  0.000000D+00  0.000000D+00
      6   0.000000D+00  0.000000D+00  0.000000D+00  0.000000D+00  0.000000D+00
      7   0.000000D+00  0.000000D+00  0.000000D+00  0.000000D+00  0.000000D+00
      8   0.000000D+00  0.000000D+00  0.000000D+00  0.000000D+00  0.000000D+00
      9   0.000000D+00  0.000000D+00  0.000000D+00  0.000000D+00  0.000000D+00
     10   0.000000D+00  0.000000D+00  0.000000D+00  0.000000D+00  0.000000D+00
     11   0.000000D+00  0.000000D+00  0.000000D+00  0.000000D+00  0.000000D+00
     12   0.000000D+00  0.000000D+00  0.000000D+00  0.000000D+00  0.000000D+00
     13   0.000000D+00  0.000000D+00  0.000000D+00  0.000000D+00  0.000000D+00
     14  -0.187451D-02  0.247444D-01  0.638541D-02 -0.222699D+00  0.501977D+00
     15  -0.335683D-01  0.300946D-02 -0.585398D-01 -0.344091D+00  0.742875D+00
     16   0.470821D+00 -0.179558D+00  0.719802D+00  0.109535D+00  0.179595D+00
     17   0.256952D+00  0.735744D+00  0.347907D+00  0.580251D-01  0.781701D-01
     18   0.107058D+00 -0.628688D+00  0.243923D+00  0.318295D+00  0.242450D+00
                6             7             8             9            10 
      6   0.000000D+00
      7   0.000000D+00  0.000000D+00
      8   0.000000D+00  0.000000D+00  0.000000D+00
      9   0.000000D+00  0.000000D+00  0.000000D+00  0.000000D+00
     10   0.000000D+00  0.397724D-02 -0.407613D+00  0.300893D+00  0.000000D+00
     11   0.000000D+00  0.315743D+00  0.576687D+00 -0.190389D+00  0.000000D+00
     12   0.000000D+00 -0.249074D+00  0.379987D+00  0.750883D+00  0.000000D+00
     13   0.000000D+00  0.303214D+00  0.364673D+00  0.318907D+00  0.000000D+00
     14   0.662139D-01  0.000000D+00  0.000000D+00  0.000000D+00  0.000000D+00
     15   0.144061D+00  0.000000D+00  0.000000D+00  0.000000D+00  0.000000D+00
     16  -0.426378D+00  0.000000D+00  0.000000D+00  0.000000D+00  0.000000D+00
     17   0.511746D+00  0.000000D+00  0.000000D+00  0.000000D+00  0.000000D+00
     18  -0.611294D+00  0.000000D+00  0.000000D+00  0.000000D+00  0.000000D+00
               11            12            13            14            15 
     11   0.000000D+00
     12   0.000000D+00  0.000000D+00
     13   0.000000D+00  0.000000D+00  0.000000D+00
     14   0.000000D+00  0.000000D+00  0.000000D+00  0.000000D+00
     15   0.000000D+00  0.000000D+00  0.000000D+00  0.000000D+00  0.000000D+00
     16   0.000000D+00  0.000000D+00  0.000000D+00  0.000000D+00  0.000000D+00
     17   0.000000D+00  0.000000D+00  0.000000D+00  0.000000D+00  0.000000D+00
     18   0.000000D+00  0.000000D+00  0.000000D+00  0.000000D+00  0.000000D+00
               16            17            18 
     16   0.000000D+00
     17   0.000000D+00  0.000000D+00
     18   0.000000D+00  0.000000D+00  0.000000D+00

 Coriolis Couplings along the Y axis
 -----------------------------------
                1             2             3             4             5 
      1   0.000000D+00
      2   0.000000D+00  0.000000D+00
      3   0.000000D+00  0.000000D+00  0.000000D+00
      4   0.000000D+00  0.000000D+00  0.000000D+00  0.000000D+00
      5   0.000000D+00  0.000000D+00  0.000000D+00  0.000000D+00  0.000000D+00
      6   0.000000D+00  0.000000D+00  0.000000D+00  0.000000D+00  0.000000D+00
      7   0.000000D+00  0.000000D+00  0.000000D+00  0.000000D+00  0.000000D+00
      8   0.000000D+00  0.000000D+00  0.000000D+00  0.000000D+00  0.000000D+00
      9   0.000000D+00  0.000000D+00  0.000000D+00  0.000000D+00  0.000000D+00
     10  -0.229445D-01 -0.747590D-01 -0.524990D+00  0.247661D+00 -0.669300D+00
     11  -0.694452D+00 -0.519120D+00  0.305499D+00 -0.239220D+00  0.128928D+00
     12  -0.110884D+00  0.143922D+00 -0.219138D+00  0.137727D+00 -0.351457D+00
     13  -0.496933D+00  0.806859D+00  0.220670D+00  0.757121D-01 -0.799468D-01
     14   0.000000D+00  0.000000D+00  0.000000D+00  0.000000D+00  0.000000D+00
     15   0.000000D+00  0.000000D+00  0.000000D+00  0.000000D+00  0.000000D+00
     16   0.000000D+00  0.000000D+00  0.000000D+00  0.000000D+00  0.000000D+00
     17   0.000000D+00  0.000000D+00  0.000000D+00  0.000000D+00  0.000000D+00
     18   0.000000D+00  0.000000D+00  0.000000D+00  0.000000D+00  0.000000D+00
                6             7             8             9            10 
      6   0.000000D+00
      7   0.000000D+00  0.000000D+00
      8   0.000000D+00  0.000000D+00  0.000000D+00
      9   0.000000D+00  0.000000D+00  0.000000D+00  0.000000D+00
     10  -0.123681D+00  0.000000D+00  0.000000D+00  0.000000D+00  0.000000D+00
     11  -0.284531D+00  0.000000D+00  0.000000D+00  0.000000D+00  0.000000D+00
     12  -0.807786D-01  0.000000D+00  0.000000D+00  0.000000D+00  0.000000D+00
     13  -0.704199D-01  0.000000D+00  0.000000D+00  0.000000D+00  0.000000D+00
     14   0.000000D+00 -0.193108D-01  0.302718D+00 -0.825799D+00  0.000000D+00
     15   0.000000D+00 -0.481450D+00 -0.330575D+00  0.318713D+00  0.000000D+00
     16   0.000000D+00 -0.670886D+00  0.355226D+00 -0.353105D+00  0.000000D+00
     17   0.000000D+00 -0.310115D+00 -0.237032D-01 -0.106525D+00  0.000000D+00
     18   0.000000D+00 -0.163170D+00 -0.211022D+00 -0.637576D-01  0.000000D+00
               11            12            13            14            15 
     11   0.000000D+00
     12   0.000000D+00  0.000000D+00
     13   0.000000D+00  0.000000D+00  0.000000D+00
     14   0.000000D+00  0.000000D+00  0.000000D+00  0.000000D+00
     15   0.000000D+00  0.000000D+00  0.000000D+00  0.000000D+00  0.000000D+00
     16   0.000000D+00  0.000000D+00  0.000000D+00  0.000000D+00  0.000000D+00
     17   0.000000D+00  0.000000D+00  0.000000D+00  0.000000D+00  0.000000D+00
     18   0.000000D+00  0.000000D+00  0.000000D+00  0.000000D+00  0.000000D+00
               16            17            18 
     16   0.000000D+00
     17   0.000000D+00  0.000000D+00
     18   0.000000D+00  0.000000D+00  0.000000D+00

 Coriolis Couplings along the Z axis
 -----------------------------------
                1             2             3             4             5 
      1   0.000000D+00
      2   0.000000D+00  0.000000D+00
      3   0.000000D+00  0.000000D+00  0.000000D+00
      4   0.000000D+00  0.000000D+00  0.000000D+00  0.000000D+00
      5   0.000000D+00  0.000000D+00  0.000000D+00  0.000000D+00  0.000000D+00
      6   0.000000D+00  0.000000D+00  0.000000D+00  0.000000D+00  0.000000D+00
      7   0.396912D-01  0.440864D-01  0.836835D+00  0.254160D+00 -0.395110D+00
      8   0.768921D+00 -0.825611D-02 -0.242345D+00  0.218591D+00  0.262340D+00
      9   0.419490D+00  0.987973D-02  0.142247D+00 -0.334780D-01 -0.266422D+00
     10   0.000000D+00  0.000000D+00  0.000000D+00  0.000000D+00  0.000000D+00
     11   0.000000D+00  0.000000D+00  0.000000D+00  0.000000D+00  0.000000D+00
     12   0.000000D+00  0.000000D+00  0.000000D+00  0.000000D+00  0.000000D+00
     13   0.000000D+00  0.000000D+00  0.000000D+00  0.000000D+00  0.000000D+00
     14   0.000000D+00  0.000000D+00  0.000000D+00  0.000000D+00  0.000000D+00
     15   0.000000D+00  0.000000D+00  0.000000D+00  0.000000D+00  0.000000D+00
     16   0.000000D+00  0.000000D+00  0.000000D+00  0.000000D+00  0.000000D+00
     17   0.000000D+00  0.000000D+00  0.000000D+00  0.000000D+00  0.000000D+00
     18   0.000000D+00  0.000000D+00  0.000000D+00  0.000000D+00  0.000000D+00
                6             7             8             9            10 
      6   0.000000D+00
      7   0.610016D-02  0.000000D+00
      8  -0.176841D+00  0.000000D+00  0.000000D+00
      9   0.954980D-01  0.000000D+00  0.000000D+00  0.000000D+00
     10   0.000000D+00  0.000000D+00  0.000000D+00  0.000000D+00  0.000000D+00
     11   0.000000D+00  0.000000D+00  0.000000D+00  0.000000D+00  0.000000D+00
     12   0.000000D+00  0.000000D+00  0.000000D+00  0.000000D+00  0.000000D+00
     13   0.000000D+00  0.000000D+00  0.000000D+00  0.000000D+00  0.000000D+00
     14   0.000000D+00  0.000000D+00  0.000000D+00  0.000000D+00  0.381059D-01
     15   0.000000D+00  0.000000D+00  0.000000D+00  0.000000D+00  0.874334D+00
     16   0.000000D+00  0.000000D+00  0.000000D+00  0.000000D+00 -0.315642D+00
     17   0.000000D+00  0.000000D+00  0.000000D+00  0.000000D+00 -0.225253D+00
     18   0.000000D+00  0.000000D+00  0.000000D+00  0.000000D+00 -0.895248D-01
               11            12            13            14            15 
     11   0.000000D+00
     12   0.000000D+00  0.000000D+00
     13   0.000000D+00  0.000000D+00  0.000000D+00
     14   0.120251D+00  0.941156D+00 -0.117345D+00  0.000000D+00
     15   0.135068D+00 -0.147040D+00  0.206839D+00  0.000000D+00  0.000000D+00
     16  -0.103950D+00 -0.260646D+00 -0.235622D+00  0.000000D+00  0.000000D+00
     17   0.595728D+00  0.370738D-01  0.573857D+00  0.000000D+00  0.000000D+00
     18  -0.197444D+00  0.151440D+00 -0.458084D+00  0.000000D+00  0.000000D+00
               16            17            18 
     16   0.000000D+00
     17   0.000000D+00  0.000000D+00
     18   0.000000D+00  0.000000D+00  0.000000D+00

   42 Coriolis couplings larger than .100D-02 along the X axis
   39 Coriolis couplings larger than .100D-02 along the Y axis
   38 Coriolis couplings larger than .100D-02 along the Z axis

     ==================================================
      Inertia Moments Derivatives w.r.t. Normal Modes
     ==================================================

 Units: amu^1/2.Ang

                 Ixx        Ixy        Iyy        Ixz        Iyz        Izz
 Q(     1)    -0.96371   -0.00000   -3.26050   -0.00000   -0.00000   -3.82891
 Q(     2)    -3.07506    0.00000   -3.54382   -0.00000    0.00000    0.87117
 Q(     3)     0.36461   -0.00000    3.46351    0.00000    0.00000    0.90308
 Q(     4)   -15.65218    0.00000   -8.48600    0.00000    0.00000   -6.90768
 Q(     5)    -5.82764   -0.00000   -3.05894   -0.00000    0.00000   -2.73590
 Q(     6)    -7.32199   -0.00000  -12.39372    0.00000    0.00000    5.32956
 Q(     7)    -0.00000    1.58896   -0.00000   -0.00000   -0.00000   -0.00000
 Q(     8)     0.00000    2.85144    0.00000    0.00000    0.00000    0.00000
 Q(     9)    -0.00000    0.99460   -0.00000    0.00000   -0.00000    0.00000
 Q(    10)     0.00000    0.00000   -0.00000    0.99018   -0.00000   -0.00000
 Q(    11)     0.00000   -0.00000    0.00000    2.69934   -0.00000    0.00000
 Q(    12)    -0.00000    0.00000   -0.00000   -0.06829   -0.00000    0.00000
 Q(    13)     0.00000   -0.00000    0.00000    2.12533    0.00000   -0.00000
 Q(    14)    -0.00000   -0.00000   -0.00000    0.00000    0.53802   -0.00000
 Q(    15)    -0.00000    0.00000   -0.00000   -0.00000    1.03394   -0.00000
 Q(    16)    -0.00000    0.00000   -0.00000   -0.00000   -2.21127   -0.00000
 Q(    17)    -0.00000   -0.00000   -0.00000    0.00000    3.37076   -0.00000
 Q(    18)     0.00000    0.00000    0.00000   -0.00000    6.85725   -0.00000

     ==================================================
               Vibro-rotational Alpha Matrix
     ==================================================

 Vibro-Rot alpha Matrix (in cm^-1)
 ---------------------------------
                 A(z)           B(y)           C(x)
 Q(     1)       -0.00089       -0.00010       -0.00003
 Q(     2)       -0.00001       -0.00023       -0.00016
 Q(     3)        0.00044       -0.00007       -0.00027
 Q(     4)       -0.00040        0.00014       -0.00014
 Q(     5)        0.00045        0.00000        0.00027
 Q(     6)       -0.00122       -0.00025       -0.00008
 Q(     7)       -0.00106       -0.00012       -0.00002
 Q(     8)       -0.00056       -0.00022       -0.00101
 Q(     9)        0.00100        0.00028        0.00151
 Q(    10)       -0.00105       -0.00012       -0.00002
 Q(    11)       -0.00468       -0.00009        0.00092
 Q(    12)        0.00162        0.00015       -0.00148
 Q(    13)        0.00383        0.00043        0.00009
 Q(    14)       -0.00083       -0.00010       -0.00003
 Q(    15)        0.00071       -0.00011       -0.00027
 Q(    16)        0.00001        0.00030        0.00008
 Q(    17)        0.00302       -0.00004        0.00000
 Q(    18)       -0.00260       -0.00031        0.00044

 Vibro-Rot alpha Matrix (in MHz)
 -------------------------------
                 A(z)           B(y)           C(x)
 Q(     1)      -26.65921       -3.12201       -0.78656
 Q(     2)       -0.24584       -6.97131       -4.69095
 Q(     3)       13.06776       -1.99791       -8.10027
 Q(     4)      -11.90720        4.29185       -4.14945
 Q(     5)       13.34274        0.05634        8.21259
 Q(     6)      -36.65064       -7.36498       -2.28674
 Q(     7)      -31.90475       -3.47168       -0.62509
 Q(     8)      -16.78873       -6.63735      -30.28114
 Q(     9)       29.95731        8.29752       45.33235
 Q(    10)      -31.61018       -3.47288       -0.66299
 Q(    11)     -140.21434       -2.66516       27.70917
 Q(    12)       48.58829        4.41882      -44.28154
 Q(    13)      114.90803       12.92990        2.66278
 Q(    14)      -25.02998       -2.98223       -0.79411
 Q(    15)       21.26007       -3.15841       -8.02023
 Q(    16)        0.19340        9.03627        2.35951
 Q(    17)       90.67925       -1.08234        0.03583
 Q(    18)      -78.08235       -9.41199       13.18752

     ==================================================
          Quartic Centrifugal Distortion Constants
     ==================================================

 NOTE: Values in Cartesian coords. refer to the structure in Eckart orientation.

 Quartic Centrifugal Distortion Constants Tau Prime
 --------------------------------------------------
                      cm^-1                    MHz
 TauP aaaa     -0.5398733644D-05        -0.1618499629D+00
 TauP bbaa     -0.2282043765D-05        -0.6841395096D-01
 TauP bbbb     -0.3592757388D-06        -0.1077081568D-01
 TauP ccaa     -0.6056687513D-06        -0.1815749237D-01
 TauP ccbb     -0.1941115589D-06        -0.5819318137D-02
 TauP cccc     -0.1295212890D-06        -0.3882950560D-02

 Asymmetric Top Reduction
 ------------------------
       Asymmetry parameter     | Reference formula
  Kappa :        -0.7784148589 |    [2B-A-C]/[A-C]
  Delta :         0.1107925706 |       [B-C]/[A-C]
  Sigma :       -17.0513303841 | [2A'-B'-C']/[B'-C']

 (A,B,C)   : equilibrium rotational constants
 (A',B',C'): effective rotational constants

 Constants in the Asymmetrically reduced Hamiltonian
 ---------------------------------------------------
                        cm^-1                   MHz
  DELTA J  :    0.6109962848D-07         0.1831720781D-02
  DELTA K  :    0.7014266491D-06         0.2102824192D-01
  DELTA JK :    0.5871571334D-06         0.1760252802D-01
  delta J  :   -0.1435965311D-07        -0.4304915703D-03
  delta K  :   -0.3023696591D-06        -0.9064814332D-02

 Effective Rotational Constants
 (Include Terms due to Quartic Centrifugal Distortion Constants)
 ---------------------------------------------------------------
           Be in cm^-1             B(A) in cm^-1            B(A) in MHz
 a          0.675382514             0.675382489              20247.45764
 b          0.249595576             0.249595803               7482.69393
 c          0.196543805             0.196543603               5892.22898

 Nielsen Centrifugal Distortion Constants
 ----------------------------------------
                cm^-1                    MHz
 DJ     0.5795669379D-07         0.1737497969D-02
 DJK    0.6060147415D-06         0.1816786489D-01
 DK     0.6857119757D-06         0.2055712787D-01
 dJ    -0.1435965311D-07        -0.4304915703D-03
 R5     0.9759361180D-07         0.2925782877D-02
 R6    -0.1571467344D-08        -0.4711140577D-04

 Constants in the Symmetrically Reduced Hamiltonian
 --------------------------------------------------
                    cm^-1                     MHz
  D J  :    0.5223317489D-07         0.1565911189D-02
  D JK :    0.6403558549D-06         0.1919738557D-01
  D K  :    0.6570943812D-06         0.1969919397D-01
  d 1  :    0.1435965311D-07         0.4304915703D-03
  d 2  :   -0.4433226796D-08        -0.1329047958D-03


 Effective Rotational Constants
 (Include Terms due to Quartic Centrifugal Distortion Constants)
 ---------------------------------------------------------------
           Be in cm^-1             B(S) in cm^-1            B(S) in MHz
 a          0.675382514             0.675382533              20247.45897
 b          0.249595576             0.249595181               7482.67527
 c          0.196543805             0.196544190               5892.24658

 Wilson Centrifugal Distortion Constants
 ---------------------------------------
                cm^-1                    MHz
 DJ     0.3238032225D-07         0.9707376399D-03
 DJK    0.2380737312D-06         0.7137270905D-02
 DK     0.1079229358D-05         0.3235448218D-01

 Nielsen Centrifugal Distortion Constants
 ----------------------------------------
                cm^-1                    MHz
 DJ     0.5795669379D-07         0.1737497969D-02
 DJK    0.6060147415D-06         0.1816786489D-01
 DK     0.6857119757D-06         0.2055712787D-01
 dJ    -0.1435965311D-07        -0.4304915703D-03
 R5     0.9759361180D-07         0.2925782877D-02
 R6    -0.1571467344D-08        -0.4711140577D-04

     ==================================================
       Average Coordinates and Mean Square Amplitudes
     ==================================================

 NOTE: Temperature is given in K between parentheses
       For Cartesian and internal coords., units are given between
       parentheses next to each label

 Mean Square Amplitudes of Normal Coordinates (in amu.bohr^2)
 -----------------------------------------------------------
 Mode    <Q^2> (0)    <Q^2> (298.15)    <Q^2> (298.15) class.
    1     0.019364       0.019364          0.101913
    2     0.031480       0.031486          0.269336
    3     0.041954       0.042036          0.478388
    4     0.057447       0.058183          0.896949
    5     0.059802       0.060738          0.972002
    6     0.084824       0.090533          1.955570
    7     0.018895       0.018895          0.097033
    8     0.051850       0.052233          0.730679
    9     0.093194       0.101830          2.360562
   10     0.018818       0.018818          0.096242
   11     0.054408       0.054933          0.804582
   12     0.085668       0.091639          1.994700
   13     0.196468       0.312482         10.491085
   14     0.019365       0.019365          0.101921
   15     0.042451       0.042542          0.489803
   16     0.056692       0.057371          0.873542
   17     0.063322       0.064624          1.089814
   18     0.119575       0.142675          3.886133

 Mean Square Amplitudes of Cartesian Coordinates
 -----------------------------------------------
    Label        <(S-Se)^2>^1/2 (0)    <(S-Se)^2>^1/2 (298.15)
 X(1)  (Angs)        0.019904              0.020490
 Y(1)  (Angs)        0.030995              0.031560
 Z(1)  (Angs)        0.035088              0.036688
 X(2)  (Angs)        0.049481              0.060356
 Y(2)  (Angs)        0.036374              0.037686
 Z(2)  (Angs)        0.026663              0.026914
 X(3)  (Angs)        0.024409              0.030593
 Y(3)  (Angs)        0.024491              0.026670
 Z(3)  (Angs)        0.026269              0.026753
 X(4)  (Angs)        0.019904              0.020490
 Y(4)  (Angs)        0.030995              0.031560
 Z(4)  (Angs)        0.035088              0.036688
 X(5)  (Angs)        0.085258              0.086768
 Y(5)  (Angs)        0.117553              0.120614
 Z(5)  (Angs)        0.142028              0.154187
 X(6)  (Angs)        0.085258              0.086768
 Y(6)  (Angs)        0.117553              0.120614
 Z(6)  (Angs)        0.142028              0.154187
 X(7)  (Angs)        0.085258              0.086768
 Y(7)  (Angs)        0.117553              0.120614
 Z(7)  (Angs)        0.142028              0.154187
 X(8)  (Angs)        0.085258              0.086768
 Y(8)  (Angs)        0.117553              0.120614
 Z(8)  (Angs)        0.142028              0.154187
 ***** Axes restored to original set *****
 -------------------------------------------------------------------
 Center     Atomic                   Forces (Hartrees/Bohr)
 Number     Number              X              Y              Z
 -------------------------------------------------------------------
      1        6          -0.000000190    0.000000000    0.000000226
      2        6          -0.000000091    0.000000000   -0.000000144
      3        8           0.000000126   -0.000000000    0.000000199
      4        6           0.000000285   -0.000000000   -0.000000076
      5        1          -0.000000121    0.000000270    0.000000005
      6        1          -0.000000121   -0.000000270    0.000000005
      7        1           0.000000056    0.000000270   -0.000000108
      8        1           0.000000056   -0.000000270   -0.000000108
 -------------------------------------------------------------------
 Cartesian Forces:  Max     0.000000285 RMS     0.000000159
 FormGI is forming the generalized inverse of G from B-inverse, IUseBI=4.
 NDeriv=     18 NFrqRd=  0 NDerD0=      0 MskFDP=       0 MskDFD=       0 MskDF0=       0
 At 1st pt F.D. properties file   721 does not exist.
 At 1st pt F.D. properties file   722 does not exist.
 D2Numr ... symmetry will not be used.
 Standard basis: 6-311+G(2d,p) (5D, 7F)
   132 basis functions,   200 primitive gaussians,   140 cartesian basis functions
    15 alpha electrons       15 beta electrons
       nuclear repulsion energy       108.8547866348 Hartrees.
 NAtoms=    8 NActive=    8 NUniq=    8 SFac= 1.00D+00 NAtFMM=   60 NAOKFM=F Big=F
 Integral buffers will be    131072 words long.
 Raffenetti 2 integral format.
 Two-electron integral symmetry is turned off.
 One-electron integrals computed using PRISM.
 NBasis=   132 RedAO= T EigKep=  8.47D-05  NBF=   132
 NBsUse=   132 1.00D-06 EigRej= -1.00D+00 NBFU=   132
 Initial guess from the checkpoint file:  "/scratch/270958.kestrel.chem.wisc.edu/Gau-198624.chk"
 B after Tr=    -0.000078    0.000000    0.000000
         Rot=    1.000000    0.000000   -0.000087   -0.000000 Ang=  -0.01 deg.
 Keep R1 ints in memory in canonical form, NReq=54018783.
 Requested convergence on RMS density matrix=1.00D-08 within 128 cycles.
 Requested convergence on MAX density matrix=1.00D-06.
 Requested convergence on             energy=1.00D-06.
 No special actions if energy rises.
 SCF Done:  E(RB3LYP) =  -191.944389580     A.U. after    7 cycles
            NFock=  7  Conv=0.98D-08     -V/T= 2.0040
 DoSCS=F DFT=T ScalE2(SS,OS)=  1.000000  1.000000
 Range of M.O.s used for correlation:     1   132
 NBasis=   132 NAE=    15 NBE=    15 NFC=     0 NFV=     0
 NROrb=    132 NOA=    15 NOB=    15 NVA=   117 NVB=   117

 **** Warning!!: The largest alpha MO coefficient is  0.54787156D+02

 Symmetrizing basis deriv contribution to polar:
 IMax=3 JMax=2 DiffMx= 0.00D+00
 G2DrvN: will do     9 centers at a time, making    1 passes.
 Calling FoFCou, ICntrl=  3107 FMM=F I1Cent=   0 AccDes= 0.00D+00.
 End of G2Drv F.D. properties file   721 does not exist.
 End of G2Drv F.D. properties file   722 does not exist.
 End of G2Drv F.D. properties file   788 does not exist.
          IDoAtm=11111111
          Differentiating once with respect to electric field.
                with respect to dipole field.
          Differentiating once with respect to nuclear coordinates.
 Keep R1 ints in memory in canonical form, NReq=53988276.
          There are    27 degrees of freedom in the 1st order CPHF.  IDoFFX=6 NUNeed=     3.
     24 vectors produced by pass  0 Test12= 6.50D-15 3.70D-09 XBig12= 3.76D+01 3.97D+00.
 AX will form    24 AO Fock derivatives at one time.
     24 vectors produced by pass  1 Test12= 6.50D-15 3.70D-09 XBig12= 1.42D+01 1.04D+00.
     24 vectors produced by pass  2 Test12= 6.50D-15 3.70D-09 XBig12= 3.09D-01 1.36D-01.
     24 vectors produced by pass  3 Test12= 6.50D-15 3.70D-09 XBig12= 4.78D-03 1.72D-02.
     24 vectors produced by pass  4 Test12= 6.50D-15 3.70D-09 XBig12= 1.76D-05 1.03D-03.
     17 vectors produced by pass  5 Test12= 6.50D-15 3.70D-09 XBig12= 4.99D-08 5.18D-05.
      6 vectors produced by pass  6 Test12= 6.50D-15 3.70D-09 XBig12= 5.24D-11 1.36D-06.
      1 vectors produced by pass  7 Test12= 6.50D-15 3.70D-09 XBig12= 7.42D-14 7.17D-08.
 InvSVY:  IOpt=1 It=  1 EMax= 1.78D-15
 Solved reduced A of dimension   144 with    27 vectors.
 Isotropic polarizability for W=    0.000000       37.26 Bohr**3.
 End of Minotr F.D. properties file   721 does not exist.
 End of Minotr F.D. properties file   722 does not exist.
 End of Minotr F.D. properties file   788 does not exist.

 **********************************************************************

            Population analysis using the SCF Density.

 **********************************************************************

 Alpha  occ. eigenvalues --  -19.14090 -10.28177 -10.19942 -10.19923  -1.06862
 Alpha  occ. eigenvalues --   -0.87723  -0.64126  -0.56264  -0.51236  -0.48177
 Alpha  occ. eigenvalues --   -0.43223  -0.40343  -0.38677  -0.34065  -0.25117
 Alpha virt. eigenvalues --   -0.04774   0.00181   0.01895   0.03801   0.03812
 Alpha virt. eigenvalues --    0.06621   0.06996   0.07324   0.07976   0.08933
 Alpha virt. eigenvalues --    0.11512   0.13563   0.14912   0.16724   0.18397
 Alpha virt. eigenvalues --    0.19264   0.20029   0.22033   0.24756   0.27540
 Alpha virt. eigenvalues --    0.28067   0.28333   0.29975   0.32131   0.37892
 Alpha virt. eigenvalues --    0.41152   0.43769   0.44859   0.46463   0.52511
 Alpha virt. eigenvalues --    0.52904   0.55713   0.57398   0.59022   0.61631
 Alpha virt. eigenvalues --    0.61707   0.64719   0.65485   0.74100   0.76226
 Alpha virt. eigenvalues --    0.76535   0.88901   0.92548   0.93728   0.93882
 Alpha virt. eigenvalues --    0.95647   0.96366   1.09354   1.09427   1.09968
 Alpha virt. eigenvalues --    1.10855   1.16604   1.18051   1.23016   1.23378
 Alpha virt. eigenvalues --    1.27909   1.30821   1.48369   1.51118   1.59925
 Alpha virt. eigenvalues --    1.65022   1.66359   1.75607   1.75941   1.85872
 Alpha virt. eigenvalues --    1.90826   2.03571   2.15109   2.18960   2.19170
 Alpha virt. eigenvalues --    2.28289   2.30830   2.33170   2.35876   2.37659
 Alpha virt. eigenvalues --    2.54512   2.55463   2.57439   2.74054   2.74191
 Alpha virt. eigenvalues --    2.80596   2.84481   2.90217   2.93474   3.04237
 Alpha virt. eigenvalues --    3.08727   3.11522   3.15237   3.15920   3.30924
 Alpha virt. eigenvalues --    3.39094   3.39602   3.42097   3.42703   3.46927
 Alpha virt. eigenvalues --    3.57289   3.60963   3.67558   3.72305   3.88520
 Alpha virt. eigenvalues --    4.00585   4.09520   4.22352   4.39634   4.80376
 Alpha virt. eigenvalues --    5.05466   5.21569   5.95709   6.78173   6.79069
 Alpha virt. eigenvalues --    7.10533   7.20611   7.21236  23.88152  23.97726
 Alpha virt. eigenvalues --   24.17235  49.99049
          Condensed to atoms (all electrons):
               1          2          3          4          5          6
     1  C    5.026944   0.253951  -0.063439   0.179604  -0.024624  -0.024846
     2  C    0.253951   4.932411   0.376060   0.253951   0.005196   0.005710
     3  O   -0.063439   0.376060   8.113059  -0.063439   0.004213   0.004161
     4  C    0.179604   0.253951  -0.063439   5.026944   0.382177   0.381934
     5  H   -0.024624   0.005196   0.004213   0.382177   0.558139  -0.030153
     6  H   -0.024846   0.005710   0.004161   0.381934  -0.030153   0.558287
     7  H    0.382177   0.005196   0.004213  -0.024624  -0.007934   0.002795
     8  H    0.381934   0.005710   0.004161  -0.024846   0.002795  -0.007987
               7          8
     1  C    0.382177   0.381934
     2  C    0.005196   0.005710
     3  O    0.004213   0.004161
     4  C   -0.024624  -0.024846
     5  H   -0.007934   0.002795
     6  H    0.002795  -0.007987
     7  H    0.558139  -0.030153
     8  H   -0.030153   0.558287
 Mulliken charges:
               1
     1  C   -0.111701
     2  C    0.161815
     3  O   -0.378989
     4  C   -0.111701
     5  H    0.110191
     6  H    0.110097
     7  H    0.110191
     8  H    0.110097
 Sum of Mulliken charges =  -0.00000
 Mulliken charges with hydrogens summed into heavy atoms:
               1
     1  C    0.108587
     2  C    0.161815
     3  O   -0.378989
     4  C    0.108587
 APT charges:
               1
     1  C   -0.170524
     2  C    0.911573
     3  O   -0.711192
     4  C   -0.170524
     5  H    0.034945
     6  H    0.035388
     7  H    0.034945
     8  H    0.035388
 Sum of APT charges =  -0.00000
 APT charges with hydrogens summed into heavy atoms:
               1
     1  C   -0.100190
     2  C    0.911573
     3  O   -0.711192
     4  C   -0.100190
 Electronic spatial extent (au):  <R**2>=            241.7082
 Charge=             -0.0000 electrons
 Dipole moment (field-independent basis, Debye):
    X=              0.0033    Y=             -0.0000    Z=             -3.0490  Tot=              3.0490
 Quadrupole moment (field-independent basis, Debye-Ang):
   XX=            -21.6898   YY=            -23.1894   ZZ=            -28.6684
   XY=             -0.0000   XZ=             -0.0047   YZ=             -0.0000
 Traceless Quadrupole moment (field-independent basis, Debye-Ang):
   XX=              2.8261   YY=              1.3265   ZZ=             -4.1526
   XY=             -0.0000   XZ=             -0.0047   YZ=             -0.0000
 Octapole moment (field-independent basis, Debye-Ang**2):
  XXX=             -0.0041  YYY=             -0.0000  ZZZ=             -1.1803  XYY=             -0.0115
  XXY=             -0.0000  XXZ=             -0.2846  XZZ=              0.0301  YZZ=              0.0000
  YYZ=             -1.4809  XYZ=             -0.0000
 Hexadecapole moment (field-independent basis, Debye-Ang**3):
 XXXX=            -34.8848 YYYY=            -93.3388 ZZZZ=           -202.1136 XXXY=             -0.0000
 XXXZ=              0.0180 YYYX=             -0.0000 YYYZ=              0.0000 ZZZX=             -0.0082
 ZZZY=              0.0000 XXYY=            -18.2674 XXZZ=            -34.0460 YYZZ=            -45.1588
 XXYZ=              0.0000 YYXZ=              0.0036 ZZXY=              0.0000
 N-N= 1.088547866348D+02 E-N=-6.658920221059D+02  KE= 1.911782294174D+02
  Exact polarizability:      28.947       0.000      38.477      -0.022      -0.000      44.359
 Approx polarizability:      40.941      -0.000      52.590      -0.045      -0.000      66.726
 Calling FoFJK, ICntrl=    100127 FMM=F ISym2X=0 I1Cent= 0 IOpClX= 0 NMat=1 NMatS=1 NMatT=0.
 -------------------------------------------------------------------
 Center     Atomic                   Forces (Hartrees/Bohr)
 Number     Number              X              Y              Z
 -------------------------------------------------------------------
      1        6           0.000013752    0.000002301    0.000000046
      2        6          -0.000154046   -0.000000000    0.000002789
      3        8           0.000109750    0.000000000   -0.000005003
      4        6           0.000013752   -0.000002301    0.000000046
      5        1           0.000006579    0.000007409   -0.000019001
      6        1           0.000001817   -0.000005444    0.000020062
      7        1           0.000006579   -0.000007409   -0.000019001
      8        1           0.000001817    0.000005444    0.000020062
 -------------------------------------------------------------------
 Cartesian Forces:  Max     0.000154046 RMS     0.000039784
 NDeriv=     18 NFrqRd=  0 NDerD0=      0 MskFDP=       0 MskDFD=       0 MskDF0=       0
 Re-enter D2Numr:  normal mode      1 step-up   number 1
 Standard basis: 6-311+G(2d,p) (5D, 7F)
   132 basis functions,   200 primitive gaussians,   140 cartesian basis functions
    15 alpha electrons       15 beta electrons
       nuclear repulsion energy       108.8547866349 Hartrees.
 NAtoms=    8 NActive=    8 NUniq=    8 SFac= 1.00D+00 NAtFMM=   60 NAOKFM=F Big=F
 Integral buffers will be    131072 words long.
 Raffenetti 2 integral format.
 Two-electron integral symmetry is turned off.
 One-electron integrals computed using PRISM.
 NBasis=   132 RedAO= T EigKep=  8.47D-05  NBF=   132
 NBsUse=   132 1.00D-06 EigRej= -1.00D+00 NBFU=   132
 Initial guess from the checkpoint file:  "/scratch/270958.kestrel.chem.wisc.edu/Gau-198624.chk"
 B after Tr=     0.000078   -0.000000   -0.000000
         Rot=    1.000000   -0.000000    0.000087    0.000000 Ang=   0.01 deg.
 Keep R1 ints in memory in canonical form, NReq=54018783.
 Requested convergence on RMS density matrix=1.00D-08 within 128 cycles.
 Requested convergence on MAX density matrix=1.00D-06.
 Requested convergence on             energy=1.00D-06.
 No special actions if energy rises.
 SCF Done:  E(RB3LYP) =  -191.944389580     A.U. after    7 cycles
            NFock=  7  Conv=0.98D-08     -V/T= 2.0040
 DoSCS=F DFT=T ScalE2(SS,OS)=  1.000000  1.000000
 Range of M.O.s used for correlation:     1   132
 NBasis=   132 NAE=    15 NBE=    15 NFC=     0 NFV=     0
 NROrb=    132 NOA=    15 NOB=    15 NVA=   117 NVB=   117

 **** Warning!!: The largest alpha MO coefficient is  0.54787156D+02

 Symmetrizing basis deriv contribution to polar:
 IMax=3 JMax=2 DiffMx= 0.00D+00
 G2DrvN: will do     9 centers at a time, making    1 passes.
 Calling FoFCou, ICntrl=  3107 FMM=F I1Cent=   0 AccDes= 0.00D+00.
 End of G2Drv F.D. properties file   721 does not exist.
 End of G2Drv F.D. properties file   722 does not exist.
 End of G2Drv F.D. properties file   788 does not exist.
          IDoAtm=11111111
          Differentiating once with respect to electric field.
                with respect to dipole field.
          Differentiating once with respect to nuclear coordinates.
 Keep R1 ints in memory in canonical form, NReq=53988276.
          There are    27 degrees of freedom in the 1st order CPHF.  IDoFFX=6 NUNeed=     3.
     24 vectors produced by pass  0 Test12= 6.50D-15 3.70D-09 XBig12= 3.76D+01 3.97D+00.
 AX will form    24 AO Fock derivatives at one time.
     24 vectors produced by pass  1 Test12= 6.50D-15 3.70D-09 XBig12= 1.42D+01 1.04D+00.
     24 vectors produced by pass  2 Test12= 6.50D-15 3.70D-09 XBig12= 3.09D-01 1.36D-01.
     24 vectors produced by pass  3 Test12= 6.50D-15 3.70D-09 XBig12= 4.78D-03 1.72D-02.
     24 vectors produced by pass  4 Test12= 6.50D-15 3.70D-09 XBig12= 1.76D-05 1.03D-03.
     17 vectors produced by pass  5 Test12= 6.50D-15 3.70D-09 XBig12= 4.99D-08 5.18D-05.
      6 vectors produced by pass  6 Test12= 6.50D-15 3.70D-09 XBig12= 5.24D-11 1.36D-06.
      1 vectors produced by pass  7 Test12= 6.50D-15 3.70D-09 XBig12= 7.40D-14 7.15D-08.
 InvSVY:  IOpt=1 It=  1 EMax= 2.66D-15
 Solved reduced A of dimension   144 with    27 vectors.
 Isotropic polarizability for W=    0.000000       37.26 Bohr**3.
 End of Minotr F.D. properties file   721 does not exist.
 End of Minotr F.D. properties file   722 does not exist.
 End of Minotr F.D. properties file   788 does not exist.

 **********************************************************************

            Population analysis using the SCF Density.

 **********************************************************************

 Alpha  occ. eigenvalues --  -19.14090 -10.28177 -10.19942 -10.19923  -1.06862
 Alpha  occ. eigenvalues --   -0.87723  -0.64126  -0.56264  -0.51236  -0.48177
 Alpha  occ. eigenvalues --   -0.43223  -0.40343  -0.38677  -0.34065  -0.25117
 Alpha virt. eigenvalues --   -0.04774   0.00181   0.01895   0.03801   0.03812
 Alpha virt. eigenvalues --    0.06621   0.06996   0.07324   0.07976   0.08933
 Alpha virt. eigenvalues --    0.11512   0.13563   0.14912   0.16724   0.18397
 Alpha virt. eigenvalues --    0.19264   0.20029   0.22033   0.24756   0.27540
 Alpha virt. eigenvalues --    0.28067   0.28333   0.29975   0.32131   0.37892
 Alpha virt. eigenvalues --    0.41152   0.43769   0.44859   0.46463   0.52511
 Alpha virt. eigenvalues --    0.52904   0.55713   0.57398   0.59022   0.61631
 Alpha virt. eigenvalues --    0.61707   0.64719   0.65485   0.74100   0.76226
 Alpha virt. eigenvalues --    0.76535   0.88901   0.92548   0.93728   0.93882
 Alpha virt. eigenvalues --    0.95647   0.96366   1.09354   1.09427   1.09968
 Alpha virt. eigenvalues --    1.10855   1.16604   1.18051   1.23016   1.23378
 Alpha virt. eigenvalues --    1.27909   1.30821   1.48369   1.51118   1.59925
 Alpha virt. eigenvalues --    1.65022   1.66359   1.75607   1.75941   1.85872
 Alpha virt. eigenvalues --    1.90826   2.03571   2.15109   2.18960   2.19170
 Alpha virt. eigenvalues --    2.28289   2.30830   2.33170   2.35876   2.37659
 Alpha virt. eigenvalues --    2.54512   2.55463   2.57439   2.74054   2.74191
 Alpha virt. eigenvalues --    2.80596   2.84481   2.90217   2.93474   3.04237
 Alpha virt. eigenvalues --    3.08727   3.11522   3.15237   3.15920   3.30924
 Alpha virt. eigenvalues --    3.39094   3.39602   3.42097   3.42703   3.46927
 Alpha virt. eigenvalues --    3.57289   3.60963   3.67558   3.72305   3.88520
 Alpha virt. eigenvalues --    4.00585   4.09520   4.22352   4.39634   4.80376
 Alpha virt. eigenvalues --    5.05466   5.21569   5.95709   6.78173   6.79069
 Alpha virt. eigenvalues --    7.10533   7.20611   7.21236  23.88152  23.97726
 Alpha virt. eigenvalues --   24.17235  49.99049
          Condensed to atoms (all electrons):
               1          2          3          4          5          6
     1  C    5.026944   0.253951  -0.063439   0.179604  -0.024846  -0.024624
     2  C    0.253951   4.932411   0.376060   0.253951   0.005710   0.005196
     3  O   -0.063439   0.376060   8.113059  -0.063439   0.004161   0.004213
     4  C    0.179604   0.253951  -0.063439   5.026944   0.381934   0.382177
     5  H   -0.024846   0.005710   0.004161   0.381934   0.558287  -0.030153
     6  H   -0.024624   0.005196   0.004213   0.382177  -0.030153   0.558139
     7  H    0.381934   0.005710   0.004161  -0.024846  -0.007987   0.002795
     8  H    0.382177   0.005196   0.004213  -0.024624   0.002795  -0.007934
               7          8
     1  C    0.381934   0.382177
     2  C    0.005710   0.005196
     3  O    0.004161   0.004213
     4  C   -0.024846  -0.024624
     5  H   -0.007987   0.002795
     6  H    0.002795  -0.007934
     7  H    0.558287  -0.030153
     8  H   -0.030153   0.558139
 Mulliken charges:
               1
     1  C   -0.111701
     2  C    0.161815
     3  O   -0.378989
     4  C   -0.111701
     5  H    0.110097
     6  H    0.110191
     7  H    0.110097
     8  H    0.110191
 Sum of Mulliken charges =  -0.00000
 Mulliken charges with hydrogens summed into heavy atoms:
               1
     1  C    0.108587
     2  C    0.161815
     3  O   -0.378989
     4  C    0.108587
 APT charges:
               1
     1  C   -0.170524
     2  C    0.911573
     3  O   -0.711192
     4  C   -0.170524
     5  H    0.035388
     6  H    0.034945
     7  H    0.035388
     8  H    0.034945
 Sum of APT charges =  -0.00000
 APT charges with hydrogens summed into heavy atoms:
               1
     1  C   -0.100190
     2  C    0.911573
     3  O   -0.711192
     4  C   -0.100190
 Electronic spatial extent (au):  <R**2>=            241.7082
 Charge=             -0.0000 electrons
 Dipole moment (field-independent basis, Debye):
    X=             -0.0033    Y=              0.0000    Z=             -3.0490  Tot=              3.0490
 Quadrupole moment (field-independent basis, Debye-Ang):
   XX=            -21.6898   YY=            -23.1894   ZZ=            -28.6684
   XY=              0.0000   XZ=              0.0047   YZ=              0.0000
 Traceless Quadrupole moment (field-independent basis, Debye-Ang):
   XX=              2.8261   YY=              1.3265   ZZ=             -4.1526
   XY=              0.0000   XZ=              0.0047   YZ=              0.0000
 Octapole moment (field-independent basis, Debye-Ang**2):
  XXX=              0.0041  YYY=              0.0000  ZZZ=             -1.1803  XYY=              0.0115
  XXY=              0.0000  XXZ=             -0.2846  XZZ=             -0.0301  YZZ=             -0.0000
  YYZ=             -1.4809  XYZ=              0.0000
 Hexadecapole moment (field-independent basis, Debye-Ang**3):
 XXXX=            -34.8848 YYYY=            -93.3388 ZZZZ=           -202.1136 XXXY=              0.0000
 XXXZ=             -0.0180 YYYX=              0.0000 YYYZ=             -0.0000 ZZZX=              0.0082
 ZZZY=             -0.0000 XXYY=            -18.2674 XXZZ=            -34.0460 YYZZ=            -45.1588
 XXYZ=             -0.0000 YYXZ=             -0.0036 ZZXY=             -0.0000
 N-N= 1.088547866349D+02 E-N=-6.658920221060D+02  KE= 1.911782294174D+02
  Exact polarizability:      28.947       0.000      38.477       0.022      -0.000      44.359
 Approx polarizability:      40.941       0.000      52.590       0.045       0.000      66.726
 Calling FoFJK, ICntrl=    100127 FMM=F ISym2X=0 I1Cent= 0 IOpClX= 0 NMat=1 NMatS=1 NMatT=0.
 -------------------------------------------------------------------
 Center     Atomic                   Forces (Hartrees/Bohr)
 Number     Number              X              Y              Z
 -------------------------------------------------------------------
      1        6          -0.000013752    0.000002301    0.000000046
      2        6           0.000154046    0.000000000    0.000002789
      3        8          -0.000109750   -0.000000000   -0.000005003
      4        6          -0.000013752   -0.000002301    0.000000046
      5        1          -0.000001817   -0.000005444    0.000020062
      6        1          -0.000006579    0.000007409   -0.000019001
      7        1          -0.000001817    0.000005444    0.000020062
      8        1          -0.000006579   -0.000007409   -0.000019001
 -------------------------------------------------------------------
 Cartesian Forces:  Max     0.000154046 RMS     0.000039784
 NDeriv=     18 NFrqRd=  0 NDerD0=      0 MskFDP=       0 MskDFD=       0 MskDF0=       0
 Re-enter D2Numr:  normal mode      1 step-down number 1
 Standard basis: 6-311+G(2d,p) (5D, 7F)
   132 basis functions,   200 primitive gaussians,   140 cartesian basis functions
    15 alpha electrons       15 beta electrons
       nuclear repulsion energy       108.8548690789 Hartrees.
 NAtoms=    8 NActive=    8 NUniq=    8 SFac= 1.00D+00 NAtFMM=   60 NAOKFM=F Big=F
 Integral buffers will be    131072 words long.
 Raffenetti 2 integral format.
 Two-electron integral symmetry is turned off.
 One-electron integrals computed using PRISM.
 NBasis=   132 RedAO= T EigKep=  8.47D-05  NBF=   132
 NBsUse=   132 1.00D-06 EigRej= -1.00D+00 NBFU=   132
 Initial guess from the checkpoint file:  "/scratch/270958.kestrel.chem.wisc.edu/Gau-198624.chk"
 B after Tr=     0.000000   -0.000027   -0.000000
         Rot=    1.000000    0.000063    0.000000    0.000000 Ang=   0.01 deg.
 Keep R1 ints in memory in canonical form, NReq=54018783.
 Requested convergence on RMS density matrix=1.00D-08 within 128 cycles.
 Requested convergence on MAX density matrix=1.00D-06.
 Requested convergence on             energy=1.00D-06.
 No special actions if energy rises.
 SCF Done:  E(RB3LYP) =  -191.944388502     A.U. after    7 cycles
            NFock=  7  Conv=0.90D-08     -V/T= 2.0040
 DoSCS=F DFT=T ScalE2(SS,OS)=  1.000000  1.000000
 Range of M.O.s used for correlation:     1   132
 NBasis=   132 NAE=    15 NBE=    15 NFC=     0 NFV=     0
 NROrb=    132 NOA=    15 NOB=    15 NVA=   117 NVB=   117

 **** Warning!!: The largest alpha MO coefficient is  0.54787255D+02

 Symmetrizing basis deriv contribution to polar:
 IMax=3 JMax=2 DiffMx= 0.00D+00
 G2DrvN: will do     9 centers at a time, making    1 passes.
 Calling FoFCou, ICntrl=  3107 FMM=F I1Cent=   0 AccDes= 0.00D+00.
 End of G2Drv F.D. properties file   721 does not exist.
 End of G2Drv F.D. properties file   722 does not exist.
 End of G2Drv F.D. properties file   788 does not exist.
          IDoAtm=11111111
          Differentiating once with respect to electric field.
                with respect to dipole field.
          Differentiating once with respect to nuclear coordinates.
 Keep R1 ints in memory in canonical form, NReq=53988276.
          There are    27 degrees of freedom in the 1st order CPHF.  IDoFFX=6 NUNeed=     3.
     24 vectors produced by pass  0 Test12= 6.50D-15 3.70D-09 XBig12= 3.76D+01 3.97D+00.
 AX will form    24 AO Fock derivatives at one time.
     24 vectors produced by pass  1 Test12= 6.50D-15 3.70D-09 XBig12= 1.42D+01 1.04D+00.
     24 vectors produced by pass  2 Test12= 6.50D-15 3.70D-09 XBig12= 3.09D-01 1.36D-01.
     24 vectors produced by pass  3 Test12= 6.50D-15 3.70D-09 XBig12= 4.78D-03 1.72D-02.
     24 vectors produced by pass  4 Test12= 6.50D-15 3.70D-09 XBig12= 1.76D-05 1.03D-03.
     17 vectors produced by pass  5 Test12= 6.50D-15 3.70D-09 XBig12= 5.01D-08 5.21D-05.
      6 vectors produced by pass  6 Test12= 6.50D-15 3.70D-09 XBig12= 5.28D-11 1.19D-06.
      1 vectors produced by pass  7 Test12= 6.50D-15 3.70D-09 XBig12= 7.45D-14 6.37D-08.
 InvSVY:  IOpt=1 It=  1 EMax= 7.99D-15
 Solved reduced A of dimension   144 with    27 vectors.
 Isotropic polarizability for W=    0.000000       37.26 Bohr**3.
 End of Minotr F.D. properties file   721 does not exist.
 End of Minotr F.D. properties file   722 does not exist.
 End of Minotr F.D. properties file   788 does not exist.

 **********************************************************************

            Population analysis using the SCF Density.

 **********************************************************************

 Alpha  occ. eigenvalues --  -19.14091 -10.28177 -10.19951 -10.19913  -1.06862
 Alpha  occ. eigenvalues --   -0.87723  -0.64126  -0.56264  -0.51236  -0.48177
 Alpha  occ. eigenvalues --   -0.43223  -0.40343  -0.38677  -0.34065  -0.25117
 Alpha virt. eigenvalues --   -0.04773   0.00181   0.01895   0.03804   0.03809
 Alpha virt. eigenvalues --    0.06621   0.06996   0.07324   0.07976   0.08933
 Alpha virt. eigenvalues --    0.11511   0.13563   0.14912   0.16724   0.18397
 Alpha virt. eigenvalues --    0.19265   0.20027   0.22033   0.24756   0.27542
 Alpha virt. eigenvalues --    0.28065   0.28334   0.29974   0.32131   0.37893
 Alpha virt. eigenvalues --    0.41152   0.43769   0.44859   0.46462   0.52510
 Alpha virt. eigenvalues --    0.52904   0.55713   0.57398   0.59022   0.61649
 Alpha virt. eigenvalues --    0.61689   0.64720   0.65485   0.74104   0.76225
 Alpha virt. eigenvalues --    0.76531   0.88901   0.92549   0.93737   0.93871
 Alpha virt. eigenvalues --    0.95647   0.96368   1.09354   1.09430   1.09965
 Alpha virt. eigenvalues --    1.10855   1.16604   1.18051   1.23036   1.23358
 Alpha virt. eigenvalues --    1.27909   1.30821   1.48370   1.51120   1.59924
 Alpha virt. eigenvalues --    1.65024   1.66359   1.75607   1.75942   1.85872
 Alpha virt. eigenvalues --    1.90826   2.03572   2.15109   2.18959   2.19171
 Alpha virt. eigenvalues --    2.28294   2.30831   2.33164   2.35879   2.37659
 Alpha virt. eigenvalues --    2.54512   2.55462   2.57440   2.74053   2.74193
 Alpha virt. eigenvalues --    2.80597   2.84481   2.90217   2.93473   3.04238
 Alpha virt. eigenvalues --    3.08726   3.11523   3.15235   3.15920   3.30921
 Alpha virt. eigenvalues --    3.39094   3.39602   3.42097   3.42703   3.46928
 Alpha virt. eigenvalues --    3.57289   3.60963   3.67558   3.72306   3.88520
 Alpha virt. eigenvalues --    4.00584   4.09522   4.22352   4.39633   4.80376
 Alpha virt. eigenvalues --    5.05465   5.21569   5.95709   6.78173   6.79068
 Alpha virt. eigenvalues --    7.10533   7.20611   7.21236  23.88154  23.97727
 Alpha virt. eigenvalues --   24.17235  49.99050
          Condensed to atoms (all electrons):
               1          2          3          4          5          6
     1  C    5.027436   0.252624  -0.063171   0.179604  -0.024725  -0.024725
     2  C    0.252624   4.932405   0.376047   0.255292   0.005409   0.005409
     3  O   -0.063171   0.376047   8.113073  -0.063707   0.004183   0.004183
     4  C    0.179604   0.255292  -0.063707   5.026433   0.382063   0.382063
     5  H   -0.024725   0.005409   0.004183   0.382063   0.558245  -0.030149
     6  H   -0.024725   0.005409   0.004183   0.382063  -0.030149   0.558245
     7  H    0.382050   0.005498   0.004191  -0.024745  -0.007960   0.002795
     8  H    0.382050   0.005498   0.004191  -0.024745   0.002795  -0.007960
               7          8
     1  C    0.382050   0.382050
     2  C    0.005498   0.005498
     3  O    0.004191   0.004191
     4  C   -0.024745  -0.024745
     5  H   -0.007960   0.002795
     6  H    0.002795  -0.007960
     7  H    0.558180  -0.030158
     8  H   -0.030158   0.558180
 Mulliken charges:
               1
     1  C   -0.111142
     2  C    0.161818
     3  O   -0.378990
     4  C   -0.112261
     5  H    0.110139
     6  H    0.110139
     7  H    0.110148
     8  H    0.110148
 Sum of Mulliken charges =  -0.00000
 Mulliken charges with hydrogens summed into heavy atoms:
               1
     1  C    0.109155
     2  C    0.161818
     3  O   -0.378990
     4  C    0.108017
 APT charges:
               1
     1  C   -0.170034
     2  C    0.911576
     3  O   -0.711193
     4  C   -0.171017
     5  H    0.035201
     6  H    0.035201
     7  H    0.035133
     8  H    0.035133
 Sum of APT charges =  -0.00000
 APT charges with hydrogens summed into heavy atoms:
               1
     1  C   -0.099768
     2  C    0.911576
     3  O   -0.711193
     4  C   -0.100616
 Electronic spatial extent (au):  <R**2>=            241.7082
 Charge=             -0.0000 electrons
 Dipole moment (field-independent basis, Debye):
    X=             -0.0000    Y=              0.0017    Z=             -3.0490  Tot=              3.0490
 Quadrupole moment (field-independent basis, Debye-Ang):
   XX=            -21.6898   YY=            -23.1894   ZZ=            -28.6685
   XY=             -0.0000   XZ=              0.0000   YZ=             -0.0040
 Traceless Quadrupole moment (field-independent basis, Debye-Ang):
   XX=              2.8261   YY=              1.3265   ZZ=             -4.1526
   XY=             -0.0000   XZ=              0.0000   YZ=             -0.0040
 Octapole moment (field-independent basis, Debye-Ang**2):
  XXX=              0.0000  YYY=             -0.0176  ZZZ=             -1.1802  XYY=              0.0000
  XXY=             -0.0036  XXZ=             -0.2846  XZZ=             -0.0000  YZZ=              0.0159
  YYZ=             -1.4810  XYZ=              0.0000
 Hexadecapole moment (field-independent basis, Debye-Ang**3):
 XXXX=            -34.8845 YYYY=            -93.3388 ZZZZ=           -202.1138 XXXY=             -0.0000
 XXXZ=             -0.0000 YYYX=             -0.0000 YYYZ=              0.0853 ZZZX=              0.0000
 ZZZY=              0.0552 XXYY=            -18.2673 XXZZ=            -34.0459 YYZZ=            -45.1587
 XXYZ=              0.0213 YYXZ=             -0.0000 ZZXY=             -0.0000
 N-N= 1.088548690789D+02 E-N=-6.658922032266D+02  KE= 1.911782562467D+02
  Exact polarizability:      28.947       0.000      38.477       0.000      -0.033      44.359
 Approx polarizability:      40.940       0.000      52.590       0.000      -0.068      66.726
 Calling FoFJK, ICntrl=    100127 FMM=F ISym2X=0 I1Cent= 0 IOpClX= 0 NMat=1 NMatS=1 NMatT=0.
 -------------------------------------------------------------------
 Center     Atomic                   Forces (Hartrees/Bohr)
 Number     Number              X              Y              Z
 -------------------------------------------------------------------
      1        6           0.000000000   -0.000078032    0.000260497
      2        6          -0.000000000   -0.000240742    0.000003247
      3        8          -0.000000000    0.000379777   -0.000001886
      4        6           0.000000000   -0.000076888   -0.000262475
      5        1           0.000000336    0.000004099   -0.000040470
      6        1          -0.000000336    0.000004099   -0.000040470
      7        1          -0.000000401    0.000003843    0.000040778
      8        1           0.000000401    0.000003843    0.000040778
 -------------------------------------------------------------------
 Cartesian Forces:  Max     0.000379777 RMS     0.000122069
 NDeriv=     18 NFrqRd=  0 NDerD0=      0 MskFDP=       0 MskDFD=       0 MskDF0=       0
 Re-enter D2Numr:  normal mode      2 step-up   number 1
 Standard basis: 6-311+G(2d,p) (5D, 7F)
   132 basis functions,   200 primitive gaussians,   140 cartesian basis functions
    15 alpha electrons       15 beta electrons
       nuclear repulsion energy       108.8548690796 Hartrees.
 NAtoms=    8 NActive=    8 NUniq=    8 SFac= 1.00D+00 NAtFMM=   60 NAOKFM=F Big=F
 Integral buffers will be    131072 words long.
 Raffenetti 2 integral format.
 Two-electron integral symmetry is turned off.
 One-electron integrals computed using PRISM.
 NBasis=   132 RedAO= T EigKep=  8.47D-05  NBF=   132
 NBsUse=   132 1.00D-06 EigRej= -1.00D+00 NBFU=   132
 Initial guess from the checkpoint file:  "/scratch/270958.kestrel.chem.wisc.edu/Gau-198624.chk"
 B after Tr=    -0.000000    0.000027    0.000000
         Rot=    1.000000   -0.000063   -0.000000   -0.000000 Ang=  -0.01 deg.
 Keep R1 ints in memory in canonical form, NReq=54018783.
 Requested convergence on RMS density matrix=1.00D-08 within 128 cycles.
 Requested convergence on MAX density matrix=1.00D-06.
 Requested convergence on             energy=1.00D-06.
 No special actions if energy rises.
 SCF Done:  E(RB3LYP) =  -191.944388502     A.U. after    7 cycles
            NFock=  7  Conv=0.90D-08     -V/T= 2.0040
 DoSCS=F DFT=T ScalE2(SS,OS)=  1.000000  1.000000
 Range of M.O.s used for correlation:     1   132
 NBasis=   132 NAE=    15 NBE=    15 NFC=     0 NFV=     0
 NROrb=    132 NOA=    15 NOB=    15 NVA=   117 NVB=   117

 **** Warning!!: The largest alpha MO coefficient is  0.54787255D+02

 Symmetrizing basis deriv contribution to polar:
 IMax=3 JMax=2 DiffMx= 0.00D+00
 G2DrvN: will do     9 centers at a time, making    1 passes.
 Calling FoFCou, ICntrl=  3107 FMM=F I1Cent=   0 AccDes= 0.00D+00.
 End of G2Drv F.D. properties file   721 does not exist.
 End of G2Drv F.D. properties file   722 does not exist.
 End of G2Drv F.D. properties file   788 does not exist.
          IDoAtm=11111111
          Differentiating once with respect to electric field.
                with respect to dipole field.
          Differentiating once with respect to nuclear coordinates.
 Keep R1 ints in memory in canonical form, NReq=53988276.
          There are    27 degrees of freedom in the 1st order CPHF.  IDoFFX=6 NUNeed=     3.
     24 vectors produced by pass  0 Test12= 6.50D-15 3.70D-09 XBig12= 3.76D+01 3.97D+00.
 AX will form    24 AO Fock derivatives at one time.
     24 vectors produced by pass  1 Test12= 6.50D-15 3.70D-09 XBig12= 1.42D+01 1.04D+00.
     24 vectors produced by pass  2 Test12= 6.50D-15 3.70D-09 XBig12= 3.09D-01 1.36D-01.
     24 vectors produced by pass  3 Test12= 6.50D-15 3.70D-09 XBig12= 4.78D-03 1.72D-02.
     24 vectors produced by pass  4 Test12= 6.50D-15 3.70D-09 XBig12= 1.76D-05 1.03D-03.
     17 vectors produced by pass  5 Test12= 6.50D-15 3.70D-09 XBig12= 5.01D-08 5.21D-05.
      6 vectors produced by pass  6 Test12= 6.50D-15 3.70D-09 XBig12= 5.28D-11 1.19D-06.
      1 vectors produced by pass  7 Test12= 6.50D-15 3.70D-09 XBig12= 7.49D-14 6.44D-08.
 InvSVY:  IOpt=1 It=  1 EMax= 2.66D-15
 Solved reduced A of dimension   144 with    27 vectors.
 Isotropic polarizability for W=    0.000000       37.26 Bohr**3.
 End of Minotr F.D. properties file   721 does not exist.
 End of Minotr F.D. properties file   722 does not exist.
 End of Minotr F.D. properties file   788 does not exist.

 **********************************************************************

            Population analysis using the SCF Density.

 **********************************************************************

 Alpha  occ. eigenvalues --  -19.14091 -10.28177 -10.19951 -10.19913  -1.06862
 Alpha  occ. eigenvalues --   -0.87723  -0.64126  -0.56264  -0.51236  -0.48177
 Alpha  occ. eigenvalues --   -0.43223  -0.40343  -0.38677  -0.34065  -0.25117
 Alpha virt. eigenvalues --   -0.04773   0.00181   0.01895   0.03804   0.03809
 Alpha virt. eigenvalues --    0.06621   0.06996   0.07324   0.07976   0.08933
 Alpha virt. eigenvalues --    0.11511   0.13563   0.14912   0.16724   0.18397
 Alpha virt. eigenvalues --    0.19265   0.20027   0.22033   0.24756   0.27542
 Alpha virt. eigenvalues --    0.28065   0.28334   0.29974   0.32131   0.37893
 Alpha virt. eigenvalues --    0.41152   0.43769   0.44859   0.46462   0.52510
 Alpha virt. eigenvalues --    0.52904   0.55713   0.57398   0.59022   0.61649
 Alpha virt. eigenvalues --    0.61689   0.64720   0.65485   0.74104   0.76225
 Alpha virt. eigenvalues --    0.76531   0.88901   0.92549   0.93737   0.93871
 Alpha virt. eigenvalues --    0.95647   0.96368   1.09354   1.09430   1.09965
 Alpha virt. eigenvalues --    1.10855   1.16604   1.18051   1.23036   1.23358
 Alpha virt. eigenvalues --    1.27909   1.30821   1.48370   1.51120   1.59924
 Alpha virt. eigenvalues --    1.65024   1.66359   1.75607   1.75942   1.85872
 Alpha virt. eigenvalues --    1.90826   2.03572   2.15109   2.18959   2.19171
 Alpha virt. eigenvalues --    2.28294   2.30831   2.33164   2.35879   2.37659
 Alpha virt. eigenvalues --    2.54512   2.55462   2.57440   2.74053   2.74193
 Alpha virt. eigenvalues --    2.80597   2.84481   2.90217   2.93473   3.04238
 Alpha virt. eigenvalues --    3.08726   3.11523   3.15235   3.15920   3.30921
 Alpha virt. eigenvalues --    3.39094   3.39602   3.42097   3.42703   3.46928
 Alpha virt. eigenvalues --    3.57289   3.60963   3.67558   3.72306   3.88520
 Alpha virt. eigenvalues --    4.00584   4.09522   4.22352   4.39633   4.80376
 Alpha virt. eigenvalues --    5.05465   5.21569   5.95709   6.78173   6.79068
 Alpha virt. eigenvalues --    7.10533   7.20611   7.21236  23.88154  23.97727
 Alpha virt. eigenvalues --   24.17235  49.99050
          Condensed to atoms (all electrons):
               1          2          3          4          5          6
     1  C    5.026433   0.255292  -0.063707   0.179604  -0.024745  -0.024745
     2  C    0.255292   4.932405   0.376047   0.252624   0.005498   0.005498
     3  O   -0.063707   0.376047   8.113073  -0.063171   0.004191   0.004191
     4  C    0.179604   0.252624  -0.063171   5.027436   0.382050   0.382050
     5  H   -0.024745   0.005498   0.004191   0.382050   0.558180  -0.030158
     6  H   -0.024745   0.005498   0.004191   0.382050  -0.030158   0.558180
     7  H    0.382063   0.005409   0.004183  -0.024725  -0.007960   0.002795
     8  H    0.382063   0.005409   0.004183  -0.024725   0.002795  -0.007960
               7          8
     1  C    0.382063   0.382063
     2  C    0.005409   0.005409
     3  O    0.004183   0.004183
     4  C   -0.024725  -0.024725
     5  H   -0.007960   0.002795
     6  H    0.002795  -0.007960
     7  H    0.558245  -0.030149
     8  H   -0.030149   0.558245
 Mulliken charges:
               1
     1  C   -0.112261
     2  C    0.161818
     3  O   -0.378990
     4  C   -0.111142
     5  H    0.110148
     6  H    0.110148
     7  H    0.110139
     8  H    0.110139
 Sum of Mulliken charges =  -0.00000
 Mulliken charges with hydrogens summed into heavy atoms:
               1
     1  C    0.108017
     2  C    0.161818
     3  O   -0.378990
     4  C    0.109155
 APT charges:
               1
     1  C   -0.171017
     2  C    0.911576
     3  O   -0.711193
     4  C   -0.170034
     5  H    0.035133
     6  H    0.035133
     7  H    0.035201
     8  H    0.035201
 Sum of APT charges =  -0.00000
 APT charges with hydrogens summed into heavy atoms:
               1
     1  C   -0.100616
     2  C    0.911576
     3  O   -0.711193
     4  C   -0.099768
 Electronic spatial extent (au):  <R**2>=            241.7082
 Charge=             -0.0000 electrons
 Dipole moment (field-independent basis, Debye):
    X=              0.0000    Y=             -0.0017    Z=             -3.0490  Tot=              3.0490
 Quadrupole moment (field-independent basis, Debye-Ang):
   XX=            -21.6898   YY=            -23.1894   ZZ=            -28.6685
   XY=              0.0000   XZ=             -0.0000   YZ=              0.0040
 Traceless Quadrupole moment (field-independent basis, Debye-Ang):
   XX=              2.8261   YY=              1.3265   ZZ=             -4.1526
   XY=              0.0000   XZ=             -0.0000   YZ=              0.0040
 Octapole moment (field-independent basis, Debye-Ang**2):
  XXX=             -0.0000  YYY=              0.0176  ZZZ=             -1.1802  XYY=             -0.0000
  XXY=              0.0036  XXZ=             -0.2846  XZZ=              0.0000  YZZ=             -0.0159
  YYZ=             -1.4810  XYZ=             -0.0000
 Hexadecapole moment (field-independent basis, Debye-Ang**3):
 XXXX=            -34.8845 YYYY=            -93.3388 ZZZZ=           -202.1138 XXXY=              0.0000
 XXXZ=              0.0000 YYYX=              0.0000 YYYZ=             -0.0853 ZZZX=             -0.0000
 ZZZY=             -0.0552 XXYY=            -18.2673 XXZZ=            -34.0459 YYZZ=            -45.1587
 XXYZ=             -0.0213 YYXZ=              0.0000 ZZXY=              0.0000
 N-N= 1.088548690796D+02 E-N=-6.658922032281D+02  KE= 1.911782562468D+02
  Exact polarizability:      28.947       0.000      38.477       0.000       0.033      44.359
 Approx polarizability:      40.940      -0.000      52.590      -0.000       0.068      66.726
 Calling FoFJK, ICntrl=    100127 FMM=F ISym2X=0 I1Cent= 0 IOpClX= 0 NMat=1 NMatS=1 NMatT=0.
 -------------------------------------------------------------------
 Center     Atomic                   Forces (Hartrees/Bohr)
 Number     Number              X              Y              Z
 -------------------------------------------------------------------
      1        6          -0.000000000    0.000076888   -0.000262475
      2        6           0.000000000    0.000240742    0.000003247
      3        8           0.000000000   -0.000379777   -0.000001886
      4        6          -0.000000000    0.000078032    0.000260497
      5        1          -0.000000401   -0.000003843    0.000040778
      6        1           0.000000401   -0.000003843    0.000040778
      7        1           0.000000336   -0.000004099   -0.000040470
      8        1          -0.000000336   -0.000004099   -0.000040470
 -------------------------------------------------------------------
 Cartesian Forces:  Max     0.000379777 RMS     0.000122069
 NDeriv=     18 NFrqRd=  0 NDerD0=      0 MskFDP=       0 MskDFD=       0 MskDF0=       0
 Re-enter D2Numr:  normal mode      2 step-down number 1
 Standard basis: 6-311+G(2d,p) (5D, 7F)
   132 basis functions,   200 primitive gaussians,   140 cartesian basis functions
    15 alpha electrons       15 beta electrons
       nuclear repulsion energy       108.8548023665 Hartrees.
 NAtoms=    8 NActive=    8 NUniq=    8 SFac= 1.00D+00 NAtFMM=   60 NAOKFM=F Big=F
 Integral buffers will be    131072 words long.
 Raffenetti 2 integral format.
 Two-electron integral symmetry is turned off.
 One-electron integrals computed using PRISM.
 NBasis=   132 RedAO= T EigKep=  8.47D-05  NBF=   132
 NBsUse=   132 1.00D-06 EigRej= -1.00D+00 NBFU=   132
 Initial guess from the checkpoint file:  "/scratch/270958.kestrel.chem.wisc.edu/Gau-198624.chk"
 B after Tr=    -0.000000   -0.000000   -0.000000
         Rot=    1.000000    0.000000    0.000000   -0.000182 Ang=  -0.02 deg.
 Keep R1 ints in memory in canonical form, NReq=54018783.
 Requested convergence on RMS density matrix=1.00D-08 within 128 cycles.
 Requested convergence on MAX density matrix=1.00D-06.
 Requested convergence on             energy=1.00D-06.
 No special actions if energy rises.
 SCF Done:  E(RB3LYP) =  -191.944387395     A.U. after    8 cycles
            NFock=  8  Conv=0.11D-08     -V/T= 2.0040
 DoSCS=F DFT=T ScalE2(SS,OS)=  1.000000  1.000000
 Range of M.O.s used for correlation:     1   132
 NBasis=   132 NAE=    15 NBE=    15 NFC=     0 NFV=     0
 NROrb=    132 NOA=    15 NOB=    15 NVA=   117 NVB=   117

 **** Warning!!: The largest alpha MO coefficient is  0.54787674D+02

 Symmetrizing basis deriv contribution to polar:
 IMax=3 JMax=2 DiffMx= 0.00D+00
 G2DrvN: will do     9 centers at a time, making    1 passes.
 Calling FoFCou, ICntrl=  3107 FMM=F I1Cent=   0 AccDes= 0.00D+00.
 End of G2Drv F.D. properties file   721 does not exist.
 End of G2Drv F.D. properties file   722 does not exist.
 End of G2Drv F.D. properties file   788 does not exist.
          IDoAtm=11111111
          Differentiating once with respect to electric field.
                with respect to dipole field.
          Differentiating once with respect to nuclear coordinates.
 Keep R1 ints in memory in canonical form, NReq=53988276.
          There are    27 degrees of freedom in the 1st order CPHF.  IDoFFX=6 NUNeed=     3.
     24 vectors produced by pass  0 Test12= 6.50D-15 3.70D-09 XBig12= 3.76D+01 3.97D+00.
 AX will form    24 AO Fock derivatives at one time.
     24 vectors produced by pass  1 Test12= 6.50D-15 3.70D-09 XBig12= 1.42D+01 1.04D+00.
     24 vectors produced by pass  2 Test12= 6.50D-15 3.70D-09 XBig12= 3.09D-01 1.36D-01.
     24 vectors produced by pass  3 Test12= 6.50D-15 3.70D-09 XBig12= 4.78D-03 1.72D-02.
     24 vectors produced by pass  4 Test12= 6.50D-15 3.70D-09 XBig12= 1.76D-05 1.03D-03.
     17 vectors produced by pass  5 Test12= 6.50D-15 3.70D-09 XBig12= 5.00D-08 5.20D-05.
      6 vectors produced by pass  6 Test12= 6.50D-15 3.70D-09 XBig12= 5.28D-11 1.37D-06.
      1 vectors produced by pass  7 Test12= 6.50D-15 3.70D-09 XBig12= 7.54D-14 7.27D-08.
 InvSVY:  IOpt=1 It=  1 EMax= 6.22D-15
 Solved reduced A of dimension   144 with    27 vectors.
 Isotropic polarizability for W=    0.000000       37.26 Bohr**3.
 End of Minotr F.D. properties file   721 does not exist.
 End of Minotr F.D. properties file   722 does not exist.
 End of Minotr F.D. properties file   788 does not exist.

 **********************************************************************

            Population analysis using the SCF Density.

 **********************************************************************

 Alpha  occ. eigenvalues --  -19.14091 -10.28177 -10.19942 -10.19923  -1.06863
 Alpha  occ. eigenvalues --   -0.87723  -0.64126  -0.56263  -0.51236  -0.48177
 Alpha  occ. eigenvalues --   -0.43223  -0.40342  -0.38677  -0.34065  -0.25117
 Alpha virt. eigenvalues --   -0.04773   0.00181   0.01895   0.03804   0.03808
 Alpha virt. eigenvalues --    0.06621   0.06996   0.07324   0.07976   0.08933
 Alpha virt. eigenvalues --    0.11512   0.13563   0.14912   0.16724   0.18397
 Alpha virt. eigenvalues --    0.19264   0.20026   0.22034   0.24756   0.27542
 Alpha virt. eigenvalues --    0.28065   0.28333   0.29974   0.32131   0.37892
 Alpha virt. eigenvalues --    0.41153   0.43769   0.44859   0.46462   0.52511
 Alpha virt. eigenvalues --    0.52905   0.55713   0.57398   0.59022   0.61649
 Alpha virt. eigenvalues --    0.61690   0.64719   0.65485   0.74105   0.76226
 Alpha virt. eigenvalues --    0.76531   0.88900   0.92548   0.93737   0.93871
 Alpha virt. eigenvalues --    0.95647   0.96366   1.09353   1.09433   1.09964
 Alpha virt. eigenvalues --    1.10856   1.16604   1.18049   1.23038   1.23358
 Alpha virt. eigenvalues --    1.27910   1.30819   1.48371   1.51118   1.59925
 Alpha virt. eigenvalues --    1.65023   1.66359   1.75605   1.75941   1.85873
 Alpha virt. eigenvalues --    1.90824   2.03570   2.15106   2.18957   2.19170
 Alpha virt. eigenvalues --    2.28295   2.30827   2.33163   2.35878   2.37663
 Alpha virt. eigenvalues --    2.54479   2.55492   2.57440   2.74055   2.74191
 Alpha virt. eigenvalues --    2.80596   2.84481   2.90209   2.93484   3.04240
 Alpha virt. eigenvalues --    3.08727   3.11526   3.15227   3.15928   3.30922
 Alpha virt. eigenvalues --    3.39095   3.39602   3.42092   3.42707   3.46928
 Alpha virt. eigenvalues --    3.57289   3.60965   3.67558   3.72305   3.88519
 Alpha virt. eigenvalues --    4.00585   4.09520   4.22349   4.39632   4.80370
 Alpha virt. eigenvalues --    5.05465   5.21569   5.95709   6.78173   6.79068
 Alpha virt. eigenvalues --    7.10533   7.20611   7.21235  23.88152  23.97727
 Alpha virt. eigenvalues --   24.17231  49.99050
          Condensed to atoms (all electrons):
               1          2          3          4          5          6
     1  C    5.026960   0.253958  -0.063439   0.179595  -0.024682  -0.024785
     2  C    0.253958   4.932404   0.376051   0.253958   0.005437   0.005470
     3  O   -0.063439   0.376051   8.113067  -0.063439   0.004233   0.004141
     4  C    0.179595   0.253958  -0.063439   5.026960   0.382145   0.381957
     5  H   -0.024682   0.005437   0.004233   0.382145   0.558204  -0.030153
     6  H   -0.024785   0.005470   0.004141   0.381957  -0.030153   0.558223
     7  H    0.381957   0.005470   0.004141  -0.024785  -0.007961   0.002824
     8  H    0.382145   0.005437   0.004233  -0.024682   0.002767  -0.007961
               7          8
     1  C    0.381957   0.382145
     2  C    0.005470   0.005437
     3  O    0.004141   0.004233
     4  C   -0.024785  -0.024682
     5  H   -0.007961   0.002767
     6  H    0.002824  -0.007961
     7  H    0.558223  -0.030153
     8  H   -0.030153   0.558204
 Mulliken charges:
               1
     1  C   -0.111708
     2  C    0.161817
     3  O   -0.378988
     4  C   -0.111708
     5  H    0.110009
     6  H    0.110283
     7  H    0.110283
     8  H    0.110009
 Sum of Mulliken charges =  -0.00000
 Mulliken charges with hydrogens summed into heavy atoms:
               1
     1  C    0.108585
     2  C    0.161817
     3  O   -0.378988
     4  C    0.108585
 APT charges:
               1
     1  C   -0.170528
     2  C    0.911597
     3  O   -0.711198
     4  C   -0.170528
     5  H    0.035141
     6  H    0.035188
     7  H    0.035188
     8  H    0.035141
 Sum of APT charges =  -0.00000
 APT charges with hydrogens summed into heavy atoms:
               1
     1  C   -0.100199
     2  C    0.911597
     3  O   -0.711198
     4  C   -0.100199
 Electronic spatial extent (au):  <R**2>=            241.7084
 Charge=             -0.0000 electrons
 Dipole moment (field-independent basis, Debye):
    X=             -0.0000    Y=              0.0000    Z=             -3.0490  Tot=              3.0490
 Quadrupole moment (field-independent basis, Debye-Ang):
   XX=            -21.6898   YY=            -23.1894   ZZ=            -28.6684
   XY=             -0.0060   XZ=              0.0000   YZ=             -0.0000
 Traceless Quadrupole moment (field-independent basis, Debye-Ang):
   XX=              2.8260   YY=              1.3265   ZZ=             -4.1525
   XY=             -0.0060   XZ=              0.0000   YZ=             -0.0000
 Octapole moment (field-independent basis, Debye-Ang**2):
  XXX=             -0.0000  YYY=              0.0000  ZZZ=             -1.1803  XYY=              0.0000
  XXY=              0.0000  XXZ=             -0.2845  XZZ=             -0.0000  YZZ=              0.0000
  YYZ=             -1.4809  XYZ=             -0.0227
 Hexadecapole moment (field-independent basis, Debye-Ang**3):
 XXXX=            -34.8849 YYYY=            -93.3392 ZZZZ=           -202.1135 XXXY=             -0.0330
 XXXZ=             -0.0000 YYYX=             -0.0030 YYYZ=             -0.0000 ZZZX=              0.0000
 ZZZY=             -0.0000 XXYY=            -18.2675 XXZZ=            -34.0461 YYZZ=            -45.1586
 XXYZ=             -0.0000 YYXZ=             -0.0000 ZZXY=              0.0386
 N-N= 1.088548023665D+02 E-N=-6.658920200166D+02  KE= 1.911782071716D+02
  Exact polarizability:      28.947       0.001      38.477       0.000      -0.000      44.359
 Approx polarizability:      40.941      -0.007      52.590       0.000       0.000      66.726
 Calling FoFJK, ICntrl=    100127 FMM=F ISym2X=0 I1Cent= 0 IOpClX= 0 NMat=1 NMatS=1 NMatT=0.
 -------------------------------------------------------------------
 Center     Atomic                   Forces (Hartrees/Bohr)
 Number     Number              X              Y              Z
 -------------------------------------------------------------------
      1        6          -0.000243677    0.000003223   -0.000004015
      2        6          -0.000000000   -0.000000000    0.000002898
      3        8           0.000000000    0.000000000   -0.000001133
      4        6           0.000243677   -0.000003223   -0.000004015
      5        1          -0.000040088    0.000042806    0.000128911
      6        1          -0.000051242   -0.000038434   -0.000125778
      7        1           0.000051242    0.000038434   -0.000125778
      8        1           0.000040088   -0.000042806    0.000128911
 -------------------------------------------------------------------
 Cartesian Forces:  Max     0.000243677 RMS     0.000091008
 NDeriv=     18 NFrqRd=  0 NDerD0=      0 MskFDP=       0 MskDFD=       0 MskDF0=       0
 Re-enter D2Numr:  normal mode      3 step-up   number 1
 Standard basis: 6-311+G(2d,p) (5D, 7F)
   132 basis functions,   200 primitive gaussians,   140 cartesian basis functions
    15 alpha electrons       15 beta electrons
       nuclear repulsion energy       108.8548023666 Hartrees.
 NAtoms=    8 NActive=    8 NUniq=    8 SFac= 1.00D+00 NAtFMM=   60 NAOKFM=F Big=F
 Integral buffers will be    131072 words long.
 Raffenetti 2 integral format.
 Two-electron integral symmetry is turned off.
 One-electron integrals computed using PRISM.
 NBasis=   132 RedAO= T EigKep=  8.47D-05  NBF=   132
 NBsUse=   132 1.00D-06 EigRej= -1.00D+00 NBFU=   132
 Initial guess from the checkpoint file:  "/scratch/270958.kestrel.chem.wisc.edu/Gau-198624.chk"
 B after Tr=     0.000000    0.000000    0.000000
         Rot=    1.000000   -0.000000   -0.000000    0.000182 Ang=   0.02 deg.
 Keep R1 ints in memory in canonical form, NReq=54018783.
 Requested convergence on RMS density matrix=1.00D-08 within 128 cycles.
 Requested convergence on MAX density matrix=1.00D-06.
 Requested convergence on             energy=1.00D-06.
 No special actions if energy rises.
 SCF Done:  E(RB3LYP) =  -191.944387395     A.U. after    8 cycles
            NFock=  8  Conv=0.11D-08     -V/T= 2.0040
 DoSCS=F DFT=T ScalE2(SS,OS)=  1.000000  1.000000
 Range of M.O.s used for correlation:     1   132
 NBasis=   132 NAE=    15 NBE=    15 NFC=     0 NFV=     0
 NROrb=    132 NOA=    15 NOB=    15 NVA=   117 NVB=   117

 **** Warning!!: The largest alpha MO coefficient is  0.54787673D+02

 Symmetrizing basis deriv contribution to polar:
 IMax=3 JMax=2 DiffMx= 0.00D+00
 G2DrvN: will do     9 centers at a time, making    1 passes.
 Calling FoFCou, ICntrl=  3107 FMM=F I1Cent=   0 AccDes= 0.00D+00.
 End of G2Drv F.D. properties file   721 does not exist.
 End of G2Drv F.D. properties file   722 does not exist.
 End of G2Drv F.D. properties file   788 does not exist.
          IDoAtm=11111111
          Differentiating once with respect to electric field.
                with respect to dipole field.
          Differentiating once with respect to nuclear coordinates.
 Keep R1 ints in memory in canonical form, NReq=53988276.
          There are    27 degrees of freedom in the 1st order CPHF.  IDoFFX=6 NUNeed=     3.
     24 vectors produced by pass  0 Test12= 6.50D-15 3.70D-09 XBig12= 3.76D+01 3.97D+00.
 AX will form    24 AO Fock derivatives at one time.
     24 vectors produced by pass  1 Test12= 6.50D-15 3.70D-09 XBig12= 1.42D+01 1.04D+00.
     24 vectors produced by pass  2 Test12= 6.50D-15 3.70D-09 XBig12= 3.09D-01 1.36D-01.
     24 vectors produced by pass  3 Test12= 6.50D-15 3.70D-09 XBig12= 4.78D-03 1.72D-02.
     24 vectors produced by pass  4 Test12= 6.50D-15 3.70D-09 XBig12= 1.76D-05 1.03D-03.
     17 vectors produced by pass  5 Test12= 6.50D-15 3.70D-09 XBig12= 5.00D-08 5.20D-05.
      6 vectors produced by pass  6 Test12= 6.50D-15 3.70D-09 XBig12= 5.27D-11 1.36D-06.
      1 vectors produced by pass  7 Test12= 6.50D-15 3.70D-09 XBig12= 7.41D-14 7.14D-08.
 InvSVY:  IOpt=1 It=  1 EMax= 2.66D-15
 Solved reduced A of dimension   144 with    27 vectors.
 Isotropic polarizability for W=    0.000000       37.26 Bohr**3.
 End of Minotr F.D. properties file   721 does not exist.
 End of Minotr F.D. properties file   722 does not exist.
 End of Minotr F.D. properties file   788 does not exist.

 **********************************************************************

            Population analysis using the SCF Density.

 **********************************************************************

 Alpha  occ. eigenvalues --  -19.14091 -10.28177 -10.19942 -10.19923  -1.06863
 Alpha  occ. eigenvalues --   -0.87723  -0.64126  -0.56263  -0.51236  -0.48177
 Alpha  occ. eigenvalues --   -0.43223  -0.40342  -0.38677  -0.34065  -0.25117
 Alpha virt. eigenvalues --   -0.04773   0.00181   0.01895   0.03804   0.03808
 Alpha virt. eigenvalues --    0.06621   0.06996   0.07324   0.07976   0.08933
 Alpha virt. eigenvalues --    0.11512   0.13563   0.14912   0.16724   0.18397
 Alpha virt. eigenvalues --    0.19264   0.20026   0.22034   0.24756   0.27542
 Alpha virt. eigenvalues --    0.28065   0.28333   0.29974   0.32131   0.37892
 Alpha virt. eigenvalues --    0.41153   0.43769   0.44859   0.46462   0.52511
 Alpha virt. eigenvalues --    0.52905   0.55713   0.57398   0.59022   0.61649
 Alpha virt. eigenvalues --    0.61690   0.64719   0.65485   0.74105   0.76226
 Alpha virt. eigenvalues --    0.76531   0.88900   0.92548   0.93737   0.93871
 Alpha virt. eigenvalues --    0.95647   0.96366   1.09353   1.09433   1.09964
 Alpha virt. eigenvalues --    1.10856   1.16604   1.18049   1.23038   1.23358
 Alpha virt. eigenvalues --    1.27910   1.30819   1.48371   1.51118   1.59925
 Alpha virt. eigenvalues --    1.65023   1.66359   1.75605   1.75941   1.85873
 Alpha virt. eigenvalues --    1.90824   2.03570   2.15106   2.18957   2.19170
 Alpha virt. eigenvalues --    2.28295   2.30827   2.33163   2.35878   2.37663
 Alpha virt. eigenvalues --    2.54479   2.55492   2.57440   2.74055   2.74191
 Alpha virt. eigenvalues --    2.80596   2.84481   2.90209   2.93484   3.04240
 Alpha virt. eigenvalues --    3.08727   3.11526   3.15227   3.15928   3.30922
 Alpha virt. eigenvalues --    3.39095   3.39602   3.42092   3.42707   3.46928
 Alpha virt. eigenvalues --    3.57289   3.60965   3.67558   3.72305   3.88519
 Alpha virt. eigenvalues --    4.00585   4.09520   4.22349   4.39632   4.80370
 Alpha virt. eigenvalues --    5.05465   5.21569   5.95709   6.78173   6.79068
 Alpha virt. eigenvalues --    7.10533   7.20611   7.21235  23.88152  23.97727
 Alpha virt. eigenvalues --   24.17231  49.99050
          Condensed to atoms (all electrons):
               1          2          3          4          5          6
     1  C    5.026960   0.253958  -0.063439   0.179595  -0.024785  -0.024682
     2  C    0.253958   4.932404   0.376051   0.253958   0.005470   0.005437
     3  O   -0.063439   0.376051   8.113067  -0.063439   0.004141   0.004233
     4  C    0.179595   0.253958  -0.063439   5.026960   0.381957   0.382145
     5  H   -0.024785   0.005470   0.004141   0.381957   0.558223  -0.030153
     6  H   -0.024682   0.005437   0.004233   0.382145  -0.030153   0.558204
     7  H    0.382145   0.005437   0.004233  -0.024682  -0.007961   0.002767
     8  H    0.381957   0.005470   0.004141  -0.024785   0.002824  -0.007961
               7          8
     1  C    0.382145   0.381957
     2  C    0.005437   0.005470
     3  O    0.004233   0.004141
     4  C   -0.024682  -0.024785
     5  H   -0.007961   0.002824
     6  H    0.002767  -0.007961
     7  H    0.558204  -0.030153
     8  H   -0.030153   0.558223
 Mulliken charges:
               1
     1  C   -0.111708
     2  C    0.161817
     3  O   -0.378988
     4  C   -0.111708
     5  H    0.110283
     6  H    0.110009
     7  H    0.110009
     8  H    0.110283
 Sum of Mulliken charges =  -0.00000
 Mulliken charges with hydrogens summed into heavy atoms:
               1
     1  C    0.108585
     2  C    0.161817
     3  O   -0.378988
     4  C    0.108585
 APT charges:
               1
     1  C   -0.170528
     2  C    0.911597
     3  O   -0.711198
     4  C   -0.170528
     5  H    0.035188
     6  H    0.035141
     7  H    0.035141
     8  H    0.035188
 Sum of APT charges =  -0.00000
 APT charges with hydrogens summed into heavy atoms:
               1
     1  C   -0.100199
     2  C    0.911597
     3  O   -0.711198
     4  C   -0.100199
 Electronic spatial extent (au):  <R**2>=            241.7084
 Charge=             -0.0000 electrons
 Dipole moment (field-independent basis, Debye):
    X=              0.0000    Y=             -0.0000    Z=             -3.0490  Tot=              3.0490
 Quadrupole moment (field-independent basis, Debye-Ang):
   XX=            -21.6898   YY=            -23.1894   ZZ=            -28.6684
   XY=              0.0060   XZ=             -0.0000   YZ=              0.0000
 Traceless Quadrupole moment (field-independent basis, Debye-Ang):
   XX=              2.8260   YY=              1.3265   ZZ=             -4.1525
   XY=              0.0060   XZ=             -0.0000   YZ=              0.0000
 Octapole moment (field-independent basis, Debye-Ang**2):
  XXX=              0.0000  YYY=             -0.0000  ZZZ=             -1.1803  XYY=             -0.0000
  XXY=             -0.0000  XXZ=             -0.2845  XZZ=              0.0000  YZZ=             -0.0000
  YYZ=             -1.4809  XYZ=              0.0227
 Hexadecapole moment (field-independent basis, Debye-Ang**3):
 XXXX=            -34.8849 YYYY=            -93.3392 ZZZZ=           -202.1135 XXXY=              0.0330
 XXXZ=              0.0000 YYYX=              0.0030 YYYZ=              0.0000 ZZZX=             -0.0000
 ZZZY=              0.0000 XXYY=            -18.2675 XXZZ=            -34.0461 YYZZ=            -45.1586
 XXYZ=              0.0000 YYXZ=              0.0000 ZZXY=             -0.0386
 N-N= 1.088548023666D+02 E-N=-6.658920200168D+02  KE= 1.911782071717D+02
  Exact polarizability:      28.947      -0.001      38.477       0.000      -0.000      44.359
 Approx polarizability:      40.941       0.007      52.590      -0.000      -0.000      66.726
 Calling FoFJK, ICntrl=    100127 FMM=F ISym2X=0 I1Cent= 0 IOpClX= 0 NMat=1 NMatS=1 NMatT=0.
 -------------------------------------------------------------------
 Center     Atomic                   Forces (Hartrees/Bohr)
 Number     Number              X              Y              Z
 -------------------------------------------------------------------
      1        6           0.000243677    0.000003222   -0.000004015
      2        6           0.000000000    0.000000000    0.000002898
      3        8          -0.000000000   -0.000000000   -0.000001133
      4        6          -0.000243677   -0.000003222   -0.000004015
      5        1           0.000051242   -0.000038434   -0.000125778
      6        1           0.000040088    0.000042806    0.000128911
      7        1          -0.000040088   -0.000042806    0.000128911
      8        1          -0.000051242    0.000038434   -0.000125778
 -------------------------------------------------------------------
 Cartesian Forces:  Max     0.000243677 RMS     0.000091008
 NDeriv=     18 NFrqRd=  0 NDerD0=      0 MskFDP=       0 MskDFD=       0 MskDF0=       0
 Re-enter D2Numr:  normal mode      3 step-down number 1
 Standard basis: 6-311+G(2d,p) (5D, 7F)
   132 basis functions,   200 primitive gaussians,   140 cartesian basis functions
    15 alpha electrons       15 beta electrons
       nuclear repulsion energy       108.8547953559 Hartrees.
 NAtoms=    8 NActive=    8 NUniq=    8 SFac= 1.00D+00 NAtFMM=   60 NAOKFM=F Big=F
 Integral buffers will be    131072 words long.
 Raffenetti 2 integral format.
 Two-electron integral symmetry is turned off.
 One-electron integrals computed using PRISM.
 NBasis=   132 RedAO= T EigKep=  8.47D-05  NBF=   132
 NBsUse=   132 1.00D-06 EigRej= -1.00D+00 NBFU=   132
 Initial guess from the checkpoint file:  "/scratch/270958.kestrel.chem.wisc.edu/Gau-198624.chk"
 B after Tr=     0.000264    0.000000   -0.000000
         Rot=    1.000000    0.000000    0.000061   -0.000000 Ang=   0.01 deg.
 Keep R1 ints in memory in canonical form, NReq=54018783.
 Requested convergence on RMS density matrix=1.00D-08 within 128 cycles.
 Requested convergence on MAX density matrix=1.00D-06.
 Requested convergence on             energy=1.00D-06.
 No special actions if energy rises.
 SCF Done:  E(RB3LYP) =  -191.944386878     A.U. after    7 cycles
            NFock=  7  Conv=0.49D-08     -V/T= 2.0040
 DoSCS=F DFT=T ScalE2(SS,OS)=  1.000000  1.000000
 Range of M.O.s used for correlation:     1   132
 NBasis=   132 NAE=    15 NBE=    15 NFC=     0 NFV=     0
 NROrb=    132 NOA=    15 NOB=    15 NVA=   117 NVB=   117

 **** Warning!!: The largest alpha MO coefficient is  0.54787011D+02

 Symmetrizing basis deriv contribution to polar:
 IMax=3 JMax=2 DiffMx= 0.00D+00
 G2DrvN: will do     9 centers at a time, making    1 passes.
 Calling FoFCou, ICntrl=  3107 FMM=F I1Cent=   0 AccDes= 0.00D+00.
 End of G2Drv F.D. properties file   721 does not exist.
 End of G2Drv F.D. properties file   722 does not exist.
 End of G2Drv F.D. properties file   788 does not exist.
          IDoAtm=11111111
          Differentiating once with respect to electric field.
                with respect to dipole field.
          Differentiating once with respect to nuclear coordinates.
 Keep R1 ints in memory in canonical form, NReq=53988276.
          There are    27 degrees of freedom in the 1st order CPHF.  IDoFFX=6 NUNeed=     3.
     24 vectors produced by pass  0 Test12= 6.50D-15 3.70D-09 XBig12= 3.76D+01 3.97D+00.
 AX will form    24 AO Fock derivatives at one time.
     24 vectors produced by pass  1 Test12= 6.50D-15 3.70D-09 XBig12= 1.42D+01 1.04D+00.
     24 vectors produced by pass  2 Test12= 6.50D-15 3.70D-09 XBig12= 3.09D-01 1.36D-01.
     24 vectors produced by pass  3 Test12= 6.50D-15 3.70D-09 XBig12= 4.78D-03 1.72D-02.
     24 vectors produced by pass  4 Test12= 6.50D-15 3.70D-09 XBig12= 1.76D-05 1.03D-03.
     17 vectors produced by pass  5 Test12= 6.50D-15 3.70D-09 XBig12= 5.01D-08 5.21D-05.
      6 vectors produced by pass  6 Test12= 6.50D-15 3.70D-09 XBig12= 5.26D-11 1.36D-06.
      1 vectors produced by pass  7 Test12= 6.50D-15 3.70D-09 XBig12= 7.40D-14 7.16D-08.
 InvSVY:  IOpt=1 It=  1 EMax= 6.22D-15
 Solved reduced A of dimension   144 with    27 vectors.
 Isotropic polarizability for W=    0.000000       37.26 Bohr**3.
 End of Minotr F.D. properties file   721 does not exist.
 End of Minotr F.D. properties file   722 does not exist.
 End of Minotr F.D. properties file   788 does not exist.

 **********************************************************************

            Population analysis using the SCF Density.

 **********************************************************************

 Alpha  occ. eigenvalues --  -19.14090 -10.28177 -10.19942 -10.19923  -1.06862
 Alpha  occ. eigenvalues --   -0.87723  -0.64126  -0.56263  -0.51236  -0.48177
 Alpha  occ. eigenvalues --   -0.43223  -0.40342  -0.38677  -0.34065  -0.25117
 Alpha virt. eigenvalues --   -0.04773   0.00181   0.01895   0.03803   0.03809
 Alpha virt. eigenvalues --    0.06621   0.06996   0.07324   0.07976   0.08933
 Alpha virt. eigenvalues --    0.11511   0.13563   0.14911   0.16724   0.18395
 Alpha virt. eigenvalues --    0.19265   0.20028   0.22033   0.24756   0.27542
 Alpha virt. eigenvalues --    0.28065   0.28333   0.29974   0.32131   0.37892
 Alpha virt. eigenvalues --    0.41153   0.43769   0.44859   0.46462   0.52510
 Alpha virt. eigenvalues --    0.52904   0.55713   0.57396   0.59024   0.61648
 Alpha virt. eigenvalues --    0.61689   0.64719   0.65485   0.74104   0.76226
 Alpha virt. eigenvalues --    0.76531   0.88898   0.92549   0.93688   0.93923
 Alpha virt. eigenvalues --    0.95646   0.96368   1.09355   1.09407   1.09987
 Alpha virt. eigenvalues --    1.10855   1.16604   1.18051   1.23028   1.23364
 Alpha virt. eigenvalues --    1.27909   1.30820   1.48371   1.51118   1.59924
 Alpha virt. eigenvalues --    1.65020   1.66364   1.75605   1.75942   1.85874
 Alpha virt. eigenvalues --    1.90823   2.03572   2.15108   2.18960   2.19168
 Alpha virt. eigenvalues --    2.28292   2.30829   2.33154   2.35877   2.37666
 Alpha virt. eigenvalues --    2.54512   2.55464   2.57440   2.74055   2.74191
 Alpha virt. eigenvalues --    2.80595   2.84479   2.90217   2.93472   3.04239
 Alpha virt. eigenvalues --    3.08729   3.11516   3.15244   3.15920   3.30922
 Alpha virt. eigenvalues --    3.39085   3.39609   3.42100   3.42703   3.46927
 Alpha virt. eigenvalues --    3.57289   3.60962   3.67559   3.72305   3.88519
 Alpha virt. eigenvalues --    4.00585   4.09520   4.22348   4.39632   4.80372
 Alpha virt. eigenvalues --    5.05465   5.21570   5.95709   6.78174   6.79068
 Alpha virt. eigenvalues --    7.10533   7.20611   7.21236  23.88153  23.97726
 Alpha virt. eigenvalues --   24.17232  49.99050
          Condensed to atoms (all electrons):
               1          2          3          4          5          6
     1  C    5.026942   0.253964  -0.063439   0.179600  -0.024671  -0.024798
     2  C    0.253964   4.932394   0.376049   0.253964   0.005370   0.005536
     3  O   -0.063439   0.376049   8.113071  -0.063439   0.004217   0.004157
     4  C    0.179600   0.253964  -0.063439   5.026942   0.382177   0.381931
     5  H   -0.024671   0.005370   0.004217   0.382177   0.557987  -0.030152
     6  H   -0.024798   0.005536   0.004157   0.381931  -0.030152   0.558437
     7  H    0.382177   0.005370   0.004217  -0.024671  -0.007836   0.002796
     8  H    0.381931   0.005536   0.004157  -0.024798   0.002796  -0.008087
               7          8
     1  C    0.382177   0.381931
     2  C    0.005370   0.005536
     3  O    0.004217   0.004157
     4  C   -0.024671  -0.024798
     5  H   -0.007836   0.002796
     6  H    0.002796  -0.008087
     7  H    0.557987  -0.030152
     8  H   -0.030152   0.558437
 Mulliken charges:
               1
     1  C   -0.111707
     2  C    0.161818
     3  O   -0.378990
     4  C   -0.111707
     5  H    0.110112
     6  H    0.110181
     7  H    0.110112
     8  H    0.110181
 Sum of Mulliken charges =  -0.00000
 Mulliken charges with hydrogens summed into heavy atoms:
               1
     1  C    0.108586
     2  C    0.161818
     3  O   -0.378990
     4  C    0.108586
 APT charges:
               1
     1  C   -0.170523
     2  C    0.911582
     3  O   -0.711197
     4  C   -0.170523
     5  H    0.035279
     6  H    0.035052
     7  H    0.035279
     8  H    0.035052
 Sum of APT charges =  -0.00000
 APT charges with hydrogens summed into heavy atoms:
               1
     1  C   -0.100192
     2  C    0.911582
     3  O   -0.711197
     4  C   -0.100192
 Electronic spatial extent (au):  <R**2>=            241.7084
 Charge=             -0.0000 electrons
 Dipole moment (field-independent basis, Debye):
    X=              0.0015    Y=             -0.0000    Z=             -3.0490  Tot=              3.0490
 Quadrupole moment (field-independent basis, Debye-Ang):
   XX=            -21.6898   YY=            -23.1893   ZZ=            -28.6685
   XY=             -0.0000   XZ=             -0.0076   YZ=              0.0000
 Traceless Quadrupole moment (field-independent basis, Debye-Ang):
   XX=              2.8261   YY=              1.3266   ZZ=             -4.1527
   XY=             -0.0000   XZ=             -0.0076   YZ=              0.0000
 Octapole moment (field-independent basis, Debye-Ang**2):
  XXX=              0.0117  YYY=             -0.0000  ZZZ=             -1.1800  XYY=             -0.0358
  XXY=             -0.0000  XXZ=             -0.2846  XZZ=              0.0098  YZZ=              0.0000
  YYZ=             -1.4809  XYZ=             -0.0000
 Hexadecapole moment (field-independent basis, Debye-Ang**3):
 XXXX=            -34.8848 YYYY=            -93.3385 ZZZZ=           -202.1142 XXXY=             -0.0000
 XXXZ=             -0.0179 YYYX=              0.0000 YYYZ=              0.0000 ZZZX=             -0.0058
 ZZZY=              0.0000 XXYY=            -18.2676 XXZZ=            -34.0460 YYZZ=            -45.1589
 XXYZ=              0.0000 YYXZ=              0.0426 ZZXY=              0.0000
 N-N= 1.088547953559D+02 E-N=-6.658920210895D+02  KE= 1.911782127730D+02
  Exact polarizability:      28.947       0.000      38.477      -0.005      -0.000      44.359
 Approx polarizability:      40.941      -0.000      52.590      -0.004      -0.000      66.726
 Calling FoFJK, ICntrl=    100127 FMM=F ISym2X=0 I1Cent= 0 IOpClX= 0 NMat=1 NMatS=1 NMatT=0.
 -------------------------------------------------------------------
 Center     Atomic                   Forces (Hartrees/Bohr)
 Number     Number              X              Y              Z
 -------------------------------------------------------------------
      1        6           0.000120671    0.000007264   -0.000003052
      2        6           0.000185291    0.000000000   -0.000000756
      3        8          -0.000126342   -0.000000000    0.000000274
      4        6           0.000120671   -0.000007264   -0.000003052
      5        1          -0.000069006    0.000157807   -0.000001662
      6        1          -0.000081140   -0.000153338    0.000004955
      7        1          -0.000069006   -0.000157807   -0.000001662
      8        1          -0.000081140    0.000153338    0.000004955
 -------------------------------------------------------------------
 Cartesian Forces:  Max     0.000185291 RMS     0.000091086
 NDeriv=     18 NFrqRd=  0 NDerD0=      0 MskFDP=       0 MskDFD=       0 MskDF0=       0
 Re-enter D2Numr:  normal mode      4 step-up   number 1
 Standard basis: 6-311+G(2d,p) (5D, 7F)
   132 basis functions,   200 primitive gaussians,   140 cartesian basis functions
    15 alpha electrons       15 beta electrons
       nuclear repulsion energy       108.8547953565 Hartrees.
 NAtoms=    8 NActive=    8 NUniq=    8 SFac= 1.00D+00 NAtFMM=   60 NAOKFM=F Big=F
 Integral buffers will be    131072 words long.
 Raffenetti 2 integral format.
 Two-electron integral symmetry is turned off.
 One-electron integrals computed using PRISM.
 NBasis=   132 RedAO= T EigKep=  8.47D-05  NBF=   132
 NBsUse=   132 1.00D-06 EigRej= -1.00D+00 NBFU=   132
 Initial guess from the checkpoint file:  "/scratch/270958.kestrel.chem.wisc.edu/Gau-198624.chk"
 B after Tr=    -0.000264   -0.000000    0.000000
         Rot=    1.000000   -0.000000   -0.000061    0.000000 Ang=  -0.01 deg.
 Keep R1 ints in memory in canonical form, NReq=54018783.
 Requested convergence on RMS density matrix=1.00D-08 within 128 cycles.
 Requested convergence on MAX density matrix=1.00D-06.
 Requested convergence on             energy=1.00D-06.
 No special actions if energy rises.
 SCF Done:  E(RB3LYP) =  -191.944386878     A.U. after    7 cycles
            NFock=  7  Conv=0.49D-08     -V/T= 2.0040
 DoSCS=F DFT=T ScalE2(SS,OS)=  1.000000  1.000000
 Range of M.O.s used for correlation:     1   132
 NBasis=   132 NAE=    15 NBE=    15 NFC=     0 NFV=     0
 NROrb=    132 NOA=    15 NOB=    15 NVA=   117 NVB=   117

 **** Warning!!: The largest alpha MO coefficient is  0.54787011D+02

 Symmetrizing basis deriv contribution to polar:
 IMax=3 JMax=2 DiffMx= 0.00D+00
 G2DrvN: will do     9 centers at a time, making    1 passes.
 Calling FoFCou, ICntrl=  3107 FMM=F I1Cent=   0 AccDes= 0.00D+00.
 End of G2Drv F.D. properties file   721 does not exist.
 End of G2Drv F.D. properties file   722 does not exist.
 End of G2Drv F.D. properties file   788 does not exist.
          IDoAtm=11111111
          Differentiating once with respect to electric field.
                with respect to dipole field.
          Differentiating once with respect to nuclear coordinates.
 Keep R1 ints in memory in canonical form, NReq=53988276.
          There are    27 degrees of freedom in the 1st order CPHF.  IDoFFX=6 NUNeed=     3.
     24 vectors produced by pass  0 Test12= 6.50D-15 3.70D-09 XBig12= 3.76D+01 3.97D+00.
 AX will form    24 AO Fock derivatives at one time.
     24 vectors produced by pass  1 Test12= 6.50D-15 3.70D-09 XBig12= 1.42D+01 1.04D+00.
     24 vectors produced by pass  2 Test12= 6.50D-15 3.70D-09 XBig12= 3.09D-01 1.36D-01.
     24 vectors produced by pass  3 Test12= 6.50D-15 3.70D-09 XBig12= 4.78D-03 1.72D-02.
     24 vectors produced by pass  4 Test12= 6.50D-15 3.70D-09 XBig12= 1.76D-05 1.03D-03.
     17 vectors produced by pass  5 Test12= 6.50D-15 3.70D-09 XBig12= 5.01D-08 5.21D-05.
      6 vectors produced by pass  6 Test12= 6.50D-15 3.70D-09 XBig12= 5.26D-11 1.36D-06.
      1 vectors produced by pass  7 Test12= 6.50D-15 3.70D-09 XBig12= 7.43D-14 7.17D-08.
 InvSVY:  IOpt=1 It=  1 EMax= 4.44D-15
 Solved reduced A of dimension   144 with    27 vectors.
 Isotropic polarizability for W=    0.000000       37.26 Bohr**3.
 End of Minotr F.D. properties file   721 does not exist.
 End of Minotr F.D. properties file   722 does not exist.
 End of Minotr F.D. properties file   788 does not exist.

 **********************************************************************

            Population analysis using the SCF Density.

 **********************************************************************

 Alpha  occ. eigenvalues --  -19.14090 -10.28177 -10.19942 -10.19923  -1.06862
 Alpha  occ. eigenvalues --   -0.87723  -0.64126  -0.56263  -0.51236  -0.48177
 Alpha  occ. eigenvalues --   -0.43223  -0.40342  -0.38677  -0.34065  -0.25117
 Alpha virt. eigenvalues --   -0.04773   0.00181   0.01895   0.03803   0.03809
 Alpha virt. eigenvalues --    0.06621   0.06996   0.07324   0.07976   0.08933
 Alpha virt. eigenvalues --    0.11511   0.13563   0.14911   0.16724   0.18395
 Alpha virt. eigenvalues --    0.19265   0.20028   0.22033   0.24756   0.27542
 Alpha virt. eigenvalues --    0.28065   0.28333   0.29974   0.32131   0.37892
 Alpha virt. eigenvalues --    0.41153   0.43769   0.44859   0.46462   0.52510
 Alpha virt. eigenvalues --    0.52904   0.55713   0.57396   0.59024   0.61648
 Alpha virt. eigenvalues --    0.61689   0.64719   0.65485   0.74104   0.76226
 Alpha virt. eigenvalues --    0.76531   0.88898   0.92549   0.93688   0.93923
 Alpha virt. eigenvalues --    0.95646   0.96368   1.09355   1.09407   1.09987
 Alpha virt. eigenvalues --    1.10855   1.16604   1.18051   1.23028   1.23364
 Alpha virt. eigenvalues --    1.27909   1.30820   1.48371   1.51118   1.59924
 Alpha virt. eigenvalues --    1.65020   1.66364   1.75605   1.75942   1.85874
 Alpha virt. eigenvalues --    1.90823   2.03572   2.15108   2.18960   2.19168
 Alpha virt. eigenvalues --    2.28292   2.30829   2.33154   2.35877   2.37666
 Alpha virt. eigenvalues --    2.54512   2.55464   2.57440   2.74055   2.74191
 Alpha virt. eigenvalues --    2.80595   2.84479   2.90217   2.93472   3.04239
 Alpha virt. eigenvalues --    3.08729   3.11516   3.15244   3.15920   3.30922
 Alpha virt. eigenvalues --    3.39085   3.39609   3.42100   3.42703   3.46927
 Alpha virt. eigenvalues --    3.57289   3.60962   3.67559   3.72305   3.88519
 Alpha virt. eigenvalues --    4.00585   4.09520   4.22348   4.39632   4.80372
 Alpha virt. eigenvalues --    5.05465   5.21570   5.95709   6.78174   6.79068
 Alpha virt. eigenvalues --    7.10533   7.20611   7.21236  23.88153  23.97726
 Alpha virt. eigenvalues --   24.17232  49.99050
          Condensed to atoms (all electrons):
               1          2          3          4          5          6
     1  C    5.026942   0.253964  -0.063439   0.179600  -0.024798  -0.024671
     2  C    0.253964   4.932394   0.376049   0.253964   0.005536   0.005370
     3  O   -0.063439   0.376049   8.113071  -0.063439   0.004157   0.004217
     4  C    0.179600   0.253964  -0.063439   5.026942   0.381931   0.382177
     5  H   -0.024798   0.005536   0.004157   0.381931   0.558437  -0.030152
     6  H   -0.024671   0.005370   0.004217   0.382177  -0.030152   0.557987
     7  H    0.381931   0.005536   0.004157  -0.024798  -0.008087   0.002796
     8  H    0.382177   0.005370   0.004217  -0.024671   0.002796  -0.007836
               7          8
     1  C    0.381931   0.382177
     2  C    0.005536   0.005370
     3  O    0.004157   0.004217
     4  C   -0.024798  -0.024671
     5  H   -0.008087   0.002796
     6  H    0.002796  -0.007836
     7  H    0.558437  -0.030152
     8  H   -0.030152   0.557987
 Mulliken charges:
               1
     1  C   -0.111707
     2  C    0.161818
     3  O   -0.378990
     4  C   -0.111707
     5  H    0.110181
     6  H    0.110112
     7  H    0.110181
     8  H    0.110112
 Sum of Mulliken charges =  -0.00000
 Mulliken charges with hydrogens summed into heavy atoms:
               1
     1  C    0.108586
     2  C    0.161818
     3  O   -0.378990
     4  C    0.108586
 APT charges:
               1
     1  C   -0.170523
     2  C    0.911582
     3  O   -0.711197
     4  C   -0.170523
     5  H    0.035052
     6  H    0.035279
     7  H    0.035052
     8  H    0.035279
 Sum of APT charges =  -0.00000
 APT charges with hydrogens summed into heavy atoms:
               1
     1  C   -0.100192
     2  C    0.911582
     3  O   -0.711197
     4  C   -0.100192
 Electronic spatial extent (au):  <R**2>=            241.7084
 Charge=             -0.0000 electrons
 Dipole moment (field-independent basis, Debye):
    X=             -0.0015    Y=              0.0000    Z=             -3.0490  Tot=              3.0490
 Quadrupole moment (field-independent basis, Debye-Ang):
   XX=            -21.6898   YY=            -23.1893   ZZ=            -28.6685
   XY=              0.0000   XZ=              0.0076   YZ=             -0.0000
 Traceless Quadrupole moment (field-independent basis, Debye-Ang):
   XX=              2.8261   YY=              1.3266   ZZ=             -4.1527
   XY=              0.0000   XZ=              0.0076   YZ=             -0.0000
 Octapole moment (field-independent basis, Debye-Ang**2):
  XXX=             -0.0117  YYY=              0.0000  ZZZ=             -1.1800  XYY=              0.0358
  XXY=              0.0000  XXZ=             -0.2846  XZZ=             -0.0098  YZZ=             -0.0000
  YYZ=             -1.4809  XYZ=              0.0000
 Hexadecapole moment (field-independent basis, Debye-Ang**3):
 XXXX=            -34.8848 YYYY=            -93.3385 ZZZZ=           -202.1142 XXXY=              0.0000
 XXXZ=              0.0179 YYYX=             -0.0000 YYYZ=             -0.0000 ZZZX=              0.0058
 ZZZY=             -0.0000 XXYY=            -18.2676 XXZZ=            -34.0460 YYZZ=            -45.1589
 XXYZ=             -0.0000 YYXZ=             -0.0426 ZZXY=             -0.0000
 N-N= 1.088547953565D+02 E-N=-6.658920210907D+02  KE= 1.911782127730D+02
  Exact polarizability:      28.947       0.000      38.477       0.005      -0.000      44.359
 Approx polarizability:      40.941       0.000      52.590       0.004       0.000      66.726
 Calling FoFJK, ICntrl=    100127 FMM=F ISym2X=0 I1Cent= 0 IOpClX= 0 NMat=1 NMatS=1 NMatT=0.
 -------------------------------------------------------------------
 Center     Atomic                   Forces (Hartrees/Bohr)
 Number     Number              X              Y              Z
 -------------------------------------------------------------------
      1        6          -0.000120671    0.000007264   -0.000003052
      2        6          -0.000185291   -0.000000000   -0.000000756
      3        8           0.000126342    0.000000000    0.000000274
      4        6          -0.000120671   -0.000007264   -0.000003052
      5        1           0.000081140   -0.000153338    0.000004955
      6        1           0.000069006    0.000157807   -0.000001662
      7        1           0.000081140    0.000153338    0.000004955
      8        1           0.000069006   -0.000157807   -0.000001662
 -------------------------------------------------------------------
 Cartesian Forces:  Max     0.000185291 RMS     0.000091086
 NDeriv=     18 NFrqRd=  0 NDerD0=      0 MskFDP=       0 MskDFD=       0 MskDF0=       0
 Re-enter D2Numr:  normal mode      4 step-down number 1
 Standard basis: 6-311+G(2d,p) (5D, 7F)
   132 basis functions,   200 primitive gaussians,   140 cartesian basis functions
    15 alpha electrons       15 beta electrons
       nuclear repulsion energy       108.8765699302 Hartrees.
 NAtoms=    8 NActive=    8 NUniq=    8 SFac= 1.00D+00 NAtFMM=   60 NAOKFM=F Big=F
 Integral buffers will be    131072 words long.
 Raffenetti 2 integral format.
 Two-electron integral symmetry is turned off.
 One-electron integrals computed using PRISM.
 NBasis=   132 RedAO= T EigKep=  8.49D-05  NBF=   132
 NBsUse=   132 1.00D-06 EigRej= -1.00D+00 NBFU=   132
 Initial guess from the checkpoint file:  "/scratch/270958.kestrel.chem.wisc.edu/Gau-198624.chk"
 B after Tr=     0.000000   -0.000000    0.000210
         Rot=    1.000000    0.000000    0.000000   -0.000000 Ang=   0.00 deg.
 Keep R1 ints in memory in canonical form, NReq=54018783.
 Requested convergence on RMS density matrix=1.00D-08 within 128 cycles.
 Requested convergence on MAX density matrix=1.00D-06.
 Requested convergence on             energy=1.00D-06.
 No special actions if energy rises.
 SCF Done:  E(RB3LYP) =  -191.944386818     A.U. after    8 cycles
            NFock=  8  Conv=0.41D-08     -V/T= 2.0040
 DoSCS=F DFT=T ScalE2(SS,OS)=  1.000000  1.000000
 Range of M.O.s used for correlation:     1   132
 NBasis=   132 NAE=    15 NBE=    15 NFC=     0 NFV=     0
 NROrb=    132 NOA=    15 NOB=    15 NVA=   117 NVB=   117

 **** Warning!!: The largest alpha MO coefficient is  0.54964689D+02

 Symmetrizing basis deriv contribution to polar:
 IMax=3 JMax=2 DiffMx= 0.00D+00
 G2DrvN: will do     9 centers at a time, making    1 passes.
 Calling FoFCou, ICntrl=  3107 FMM=F I1Cent=   0 AccDes= 0.00D+00.
 End of G2Drv F.D. properties file   721 does not exist.
 End of G2Drv F.D. properties file   722 does not exist.
 End of G2Drv F.D. properties file   788 does not exist.
          IDoAtm=11111111
          Differentiating once with respect to electric field.
                with respect to dipole field.
          Differentiating once with respect to nuclear coordinates.
 Keep R1 ints in memory in canonical form, NReq=53988276.
          There are    27 degrees of freedom in the 1st order CPHF.  IDoFFX=6 NUNeed=     3.
     24 vectors produced by pass  0 Test12= 6.50D-15 3.70D-09 XBig12= 3.76D+01 3.97D+00.
 AX will form    24 AO Fock derivatives at one time.
     24 vectors produced by pass  1 Test12= 6.50D-15 3.70D-09 XBig12= 1.42D+01 1.04D+00.
     24 vectors produced by pass  2 Test12= 6.50D-15 3.70D-09 XBig12= 3.08D-01 1.36D-01.
     24 vectors produced by pass  3 Test12= 6.50D-15 3.70D-09 XBig12= 4.77D-03 1.72D-02.
     24 vectors produced by pass  4 Test12= 6.50D-15 3.70D-09 XBig12= 1.75D-05 1.03D-03.
     17 vectors produced by pass  5 Test12= 6.50D-15 3.70D-09 XBig12= 4.99D-08 5.19D-05.
      6 vectors produced by pass  6 Test12= 6.50D-15 3.70D-09 XBig12= 5.18D-11 1.34D-06.
      1 vectors produced by pass  7 Test12= 6.50D-15 3.70D-09 XBig12= 7.30D-14 7.08D-08.
 InvSVY:  IOpt=1 It=  1 EMax= 1.78D-15
 Solved reduced A of dimension   144 with    27 vectors.
 Isotropic polarizability for W=    0.000000       37.26 Bohr**3.
 End of Minotr F.D. properties file   721 does not exist.
 End of Minotr F.D. properties file   722 does not exist.
 End of Minotr F.D. properties file   788 does not exist.

 **********************************************************************

            Population analysis using the SCF Density.

 **********************************************************************

 Alpha  occ. eigenvalues --  -19.14071 -10.28154 -10.19946 -10.19927  -1.06870
 Alpha  occ. eigenvalues --   -0.87719  -0.64154  -0.56250  -0.51240  -0.48168
 Alpha  occ. eigenvalues --   -0.43244  -0.40369  -0.38669  -0.34020  -0.25130
 Alpha virt. eigenvalues --   -0.04761   0.00184   0.01883   0.03810   0.03814
 Alpha virt. eigenvalues --    0.06622   0.06983   0.07319   0.07981   0.08933
 Alpha virt. eigenvalues --    0.11494   0.13557   0.14920   0.16685   0.18388
 Alpha virt. eigenvalues --    0.19276   0.20091   0.22029   0.24753   0.27549
 Alpha virt. eigenvalues --    0.28069   0.28359   0.29974   0.32131   0.37908
 Alpha virt. eigenvalues --    0.41137   0.43786   0.44844   0.46477   0.52512
 Alpha virt. eigenvalues --    0.52911   0.55698   0.57407   0.59022   0.61653
 Alpha virt. eigenvalues --    0.61684   0.64728   0.65471   0.74158   0.76266
 Alpha virt. eigenvalues --    0.76525   0.88824   0.92572   0.93711   0.93916
 Alpha virt. eigenvalues --    0.95611   0.96407   1.09358   1.09385   1.09943
 Alpha virt. eigenvalues --    1.10860   1.16633   1.18056   1.23092   1.23345
 Alpha virt. eigenvalues --    1.27901   1.30846   1.48465   1.51118   1.59963
 Alpha virt. eigenvalues --    1.65071   1.66295   1.75532   1.75970   1.85861
 Alpha virt. eigenvalues --    1.90870   2.03522   2.15113   2.18928   2.19148
 Alpha virt. eigenvalues --    2.28334   2.30868   2.33268   2.35948   2.37623
 Alpha virt. eigenvalues --    2.54412   2.55491   2.57488   2.74041   2.74207
 Alpha virt. eigenvalues --    2.80547   2.84532   2.90329   2.93530   3.04315
 Alpha virt. eigenvalues --    3.08773   3.11271   3.15086   3.15878   3.30949
 Alpha virt. eigenvalues --    3.38965   3.39543   3.42119   3.42863   3.46971
 Alpha virt. eigenvalues --    3.57298   3.61106   3.67574   3.72394   3.88560
 Alpha virt. eigenvalues --    4.00546   4.09515   4.22294   4.39633   4.80315
 Alpha virt. eigenvalues --    5.05487   5.21663   5.95851   6.78206   6.79104
 Alpha virt. eigenvalues --    7.10567   7.20669   7.21243  23.88194  23.97928
 Alpha virt. eigenvalues --   24.17220  49.99098
          Condensed to atoms (all electrons):
               1          2          3          4          5          6
     1  C    5.025710   0.253690  -0.063596   0.180762  -0.024700  -0.024700
     2  C    0.253690   4.933817   0.376225   0.253690   0.005408   0.005408
     3  O   -0.063596   0.376225   8.113369  -0.063596   0.004185   0.004185
     4  C    0.180762   0.253690  -0.063596   5.025710   0.382132   0.382132
     5  H   -0.024700   0.005408   0.004185   0.382132   0.557964  -0.030130
     6  H   -0.024700   0.005408   0.004185   0.382132  -0.030130   0.557964
     7  H    0.382132   0.005408   0.004185  -0.024700  -0.007893   0.002772
     8  H    0.382132   0.005408   0.004185  -0.024700   0.002772  -0.007893
               7          8
     1  C    0.382132   0.382132
     2  C    0.005408   0.005408
     3  O    0.004185   0.004185
     4  C   -0.024700  -0.024700
     5  H   -0.007893   0.002772
     6  H    0.002772  -0.007893
     7  H    0.557964  -0.030130
     8  H   -0.030130   0.557964
 Mulliken charges:
               1
     1  C   -0.111430
     2  C    0.160946
     3  O   -0.379140
     4  C   -0.111430
     5  H    0.110263
     6  H    0.110263
     7  H    0.110263
     8  H    0.110263
 Sum of Mulliken charges =  -0.00000
 Mulliken charges with hydrogens summed into heavy atoms:
               1
     1  C    0.109097
     2  C    0.160946
     3  O   -0.379140
     4  C    0.109097
 APT charges:
               1
     1  C   -0.171264
     2  C    0.912052
     3  O   -0.711148
     4  C   -0.171264
     5  H    0.035406
     6  H    0.035406
     7  H    0.035406
     8  H    0.035406
 Sum of APT charges =  -0.00000
 APT charges with hydrogens summed into heavy atoms:
               1
     1  C   -0.100452
     2  C    0.912052
     3  O   -0.711148
     4  C   -0.100452
 Electronic spatial extent (au):  <R**2>=            241.5716
 Charge=             -0.0000 electrons
 Dipole moment (field-independent basis, Debye):
    X=              0.0000    Y=             -0.0000    Z=             -3.0463  Tot=              3.0463
 Quadrupole moment (field-independent basis, Debye-Ang):
   XX=            -21.6851   YY=            -23.1759   ZZ=            -28.6819
   XY=             -0.0000   XZ=             -0.0000   YZ=             -0.0000
 Traceless Quadrupole moment (field-independent basis, Debye-Ang):
   XX=              2.8292   YY=              1.3384   ZZ=             -4.1676
   XY=             -0.0000   XZ=             -0.0000   YZ=             -0.0000
 Octapole moment (field-independent basis, Debye-Ang**2):
  XXX=              0.0000  YYY=              0.0000  ZZZ=             -1.1542  XYY=             -0.0000
  XXY=             -0.0000  XXZ=             -0.2871  XZZ=              0.0000  YZZ=              0.0000
  YYZ=             -1.4925  XYZ=             -0.0000
 Hexadecapole moment (field-independent basis, Debye-Ang**3):
 XXXX=            -34.8781 YYYY=            -93.4582 ZZZZ=           -201.8499 XXXY=             -0.0000
 XXXZ=             -0.0000 YYYX=             -0.0000 YYYZ=             -0.0000 ZZZX=             -0.0000
 ZZZY=             -0.0000 XXYY=            -18.2747 XXZZ=            -34.0049 YYZZ=            -45.1307
 XXYZ=             -0.0000 YYXZ=              0.0000 ZZXY=              0.0000
 N-N= 1.088765699302D+02 E-N=-6.659380012135D+02  KE= 1.911806582070D+02
  Exact polarizability:      28.947       0.000      38.529       0.000      -0.000      44.317
 Approx polarizability:      40.940      -0.000      52.698      -0.000       0.000      66.632
 Calling FoFJK, ICntrl=    100127 FMM=F ISym2X=0 I1Cent= 0 IOpClX= 0 NMat=1 NMatS=1 NMatT=0.
 -------------------------------------------------------------------
 Center     Atomic                   Forces (Hartrees/Bohr)
 Number     Number              X              Y              Z
 -------------------------------------------------------------------
      1        6           0.000000000   -0.000454773   -0.000422628
      2        6           0.000000000    0.000000000    0.000389679
      3        8          -0.000000000    0.000000000    0.000699795
      4        6           0.000000000    0.000454773   -0.000422628
      5        1           0.000006167    0.000040665   -0.000061054
      6        1          -0.000006167    0.000040665   -0.000061054
      7        1           0.000006167   -0.000040665   -0.000061054
      8        1          -0.000006167   -0.000040665   -0.000061054
 -------------------------------------------------------------------
 Cartesian Forces:  Max     0.000699795 RMS     0.000244447
 NDeriv=     18 NFrqRd=  0 NDerD0=      0 MskFDP=       0 MskDFD=       0 MskDF0=       0
 Re-enter D2Numr:  normal mode      5 step-up   number 1
 Standard basis: 6-311+G(2d,p) (5D, 7F)
   132 basis functions,   200 primitive gaussians,   140 cartesian basis functions
    15 alpha electrons       15 beta electrons
       nuclear repulsion energy       108.8333462017 Hartrees.
 NAtoms=    8 NActive=    8 NUniq=    8 SFac= 1.00D+00 NAtFMM=   60 NAOKFM=F Big=F
 Integral buffers will be    131072 words long.
 Raffenetti 2 integral format.
 Two-electron integral symmetry is turned off.
 One-electron integrals computed using PRISM.
 NBasis=   132 RedAO= T EigKep=  8.45D-05  NBF=   132
 NBsUse=   132 1.00D-06 EigRej= -1.00D+00 NBFU=   132
 Initial guess from the checkpoint file:  "/scratch/270958.kestrel.chem.wisc.edu/Gau-198624.chk"
 B after Tr=    -0.000000    0.000000   -0.000210
         Rot=    1.000000   -0.000000   -0.000000    0.000000 Ang=   0.00 deg.
 Keep R1 ints in memory in canonical form, NReq=54018783.
 Requested convergence on RMS density matrix=1.00D-08 within 128 cycles.
 Requested convergence on MAX density matrix=1.00D-06.
 Requested convergence on             energy=1.00D-06.
 No special actions if energy rises.
 SCF Done:  E(RB3LYP) =  -191.944386806     A.U. after    8 cycles
            NFock=  8  Conv=0.41D-08     -V/T= 2.0040
 DoSCS=F DFT=T ScalE2(SS,OS)=  1.000000  1.000000
 Range of M.O.s used for correlation:     1   132
 NBasis=   132 NAE=    15 NBE=    15 NFC=     0 NFV=     0
 NROrb=    132 NOA=    15 NOB=    15 NVA=   117 NVB=   117

 **** Warning!!: The largest alpha MO coefficient is  0.54611063D+02

 Symmetrizing basis deriv contribution to polar:
 IMax=3 JMax=2 DiffMx= 0.00D+00
 G2DrvN: will do     9 centers at a time, making    1 passes.
 Calling FoFCou, ICntrl=  3107 FMM=F I1Cent=   0 AccDes= 0.00D+00.
 End of G2Drv F.D. properties file   721 does not exist.
 End of G2Drv F.D. properties file   722 does not exist.
 End of G2Drv F.D. properties file   788 does not exist.
          IDoAtm=11111111
          Differentiating once with respect to electric field.
                with respect to dipole field.
          Differentiating once with respect to nuclear coordinates.
 Keep R1 ints in memory in canonical form, NReq=53988276.
          There are    27 degrees of freedom in the 1st order CPHF.  IDoFFX=6 NUNeed=     3.
     24 vectors produced by pass  0 Test12= 6.50D-15 3.70D-09 XBig12= 3.77D+01 3.97D+00.
 AX will form    24 AO Fock derivatives at one time.
     24 vectors produced by pass  1 Test12= 6.50D-15 3.70D-09 XBig12= 1.43D+01 1.04D+00.
     24 vectors produced by pass  2 Test12= 6.50D-15 3.70D-09 XBig12= 3.10D-01 1.36D-01.
     24 vectors produced by pass  3 Test12= 6.50D-15 3.70D-09 XBig12= 4.80D-03 1.72D-02.
     24 vectors produced by pass  4 Test12= 6.50D-15 3.70D-09 XBig12= 1.77D-05 1.04D-03.
     17 vectors produced by pass  5 Test12= 6.50D-15 3.70D-09 XBig12= 5.05D-08 5.24D-05.
      6 vectors produced by pass  6 Test12= 6.50D-15 3.70D-09 XBig12= 5.39D-11 1.39D-06.
      1 vectors produced by pass  7 Test12= 6.50D-15 3.70D-09 XBig12= 7.66D-14 7.32D-08.
 InvSVY:  IOpt=1 It=  1 EMax= 3.55D-15
 Solved reduced A of dimension   144 with    27 vectors.
 Isotropic polarizability for W=    0.000000       37.26 Bohr**3.
 End of Minotr F.D. properties file   721 does not exist.
 End of Minotr F.D. properties file   722 does not exist.
 End of Minotr F.D. properties file   788 does not exist.

 **********************************************************************

            Population analysis using the SCF Density.

 **********************************************************************

 Alpha  occ. eigenvalues --  -19.14110 -10.28201 -10.19937 -10.19918  -1.06855
 Alpha  occ. eigenvalues --   -0.87727  -0.64098  -0.56277  -0.51232  -0.48185
 Alpha  occ. eigenvalues --   -0.43202  -0.40316  -0.38684  -0.34110  -0.25104
 Alpha virt. eigenvalues --   -0.04785   0.00177   0.01906   0.03797   0.03803
 Alpha virt. eigenvalues --    0.06619   0.07009   0.07329   0.07971   0.08933
 Alpha virt. eigenvalues --    0.11529   0.13570   0.14903   0.16762   0.18406
 Alpha virt. eigenvalues --    0.19253   0.19964   0.22037   0.24759   0.27536
 Alpha virt. eigenvalues --    0.28062   0.28309   0.29975   0.32132   0.37877
 Alpha virt. eigenvalues --    0.41167   0.43752   0.44874   0.46448   0.52509
 Alpha virt. eigenvalues --    0.52898   0.55728   0.57389   0.59023   0.61646
 Alpha virt. eigenvalues --    0.61694   0.64711   0.65500   0.74051   0.76185
 Alpha virt. eigenvalues --    0.76537   0.88978   0.92526   0.93766   0.93826
 Alpha virt. eigenvalues --    0.95682   0.96328   1.09351   1.09476   1.09986
 Alpha virt. eigenvalues --    1.10850   1.16575   1.18046   1.22981   1.23370
 Alpha virt. eigenvalues --    1.27918   1.30796   1.48277   1.51119   1.59885
 Alpha virt. eigenvalues --    1.64975   1.66424   1.75682   1.75914   1.85884
 Alpha virt. eigenvalues --    1.90781   2.03620   2.15106   2.18992   2.19194
 Alpha virt. eigenvalues --    2.28257   2.30794   2.33059   2.35806   2.37694
 Alpha virt. eigenvalues --    2.54611   2.55436   2.57392   2.74069   2.74177
 Alpha virt. eigenvalues --    2.80645   2.84429   2.90104   2.93416   3.04163
 Alpha virt. eigenvalues --    3.08678   3.11777   3.15387   3.15961   3.30895
 Alpha virt. eigenvalues --    3.39226   3.39656   3.42081   3.42542   3.46883
 Alpha virt. eigenvalues --    3.57281   3.60821   3.67543   3.72217   3.88480
 Alpha virt. eigenvalues --    4.00623   4.09528   4.22412   4.39632   4.80440
 Alpha virt. eigenvalues --    5.05443   5.21477   5.95566   6.78141   6.79033
 Alpha virt. eigenvalues --    7.10500   7.20553   7.21228  23.88116  23.97526
 Alpha virt. eigenvalues --   24.17249  49.99002
          Condensed to atoms (all electrons):
               1          2          3          4          5          6
     1  C    5.028149   0.254232  -0.063281   0.178446  -0.024769  -0.024769
     2  C    0.254232   4.930983   0.375873   0.254232   0.005496   0.005496
     3  O   -0.063281   0.375873   8.112769  -0.063281   0.004189   0.004189
     4  C    0.178446   0.254232  -0.063281   5.028149   0.381983   0.381983
     5  H   -0.024769   0.005496   0.004189   0.381983   0.558463  -0.030177
     6  H   -0.024769   0.005496   0.004189   0.381983  -0.030177   0.558463
     7  H    0.381983   0.005496   0.004189  -0.024769  -0.008029   0.002819
     8  H    0.381983   0.005496   0.004189  -0.024769   0.002819  -0.008029
               7          8
     1  C    0.381983   0.381983
     2  C    0.005496   0.005496
     3  O    0.004189   0.004189
     4  C   -0.024769  -0.024769
     5  H   -0.008029   0.002819
     6  H    0.002819  -0.008029
     7  H    0.558463  -0.030177
     8  H   -0.030177   0.558463
 Mulliken charges:
               1
     1  C   -0.111975
     2  C    0.162693
     3  O   -0.378838
     4  C   -0.111975
     5  H    0.110023
     6  H    0.110023
     7  H    0.110023
     8  H    0.110023
 Sum of Mulliken charges =  -0.00000
 Mulliken charges with hydrogens summed into heavy atoms:
               1
     1  C    0.108072
     2  C    0.162693
     3  O   -0.378838
     4  C    0.108072
 APT charges:
               1
     1  C   -0.169786
     2  C    0.911106
     3  O   -0.711242
     4  C   -0.169786
     5  H    0.034927
     6  H    0.034927
     7  H    0.034927
     8  H    0.034927
 Sum of APT charges =  -0.00000
 APT charges with hydrogens summed into heavy atoms:
               1
     1  C   -0.099932
     2  C    0.911106
     3  O   -0.711242
     4  C   -0.099932
 Electronic spatial extent (au):  <R**2>=            241.8448
 Charge=             -0.0000 electrons
 Dipole moment (field-independent basis, Debye):
    X=             -0.0000    Y=              0.0000    Z=             -3.0516  Tot=              3.0516
 Quadrupole moment (field-independent basis, Debye-Ang):
   XX=            -21.6943   YY=            -23.2028   ZZ=            -28.6550
   XY=              0.0000   XZ=              0.0000   YZ=              0.0000
 Traceless Quadrupole moment (field-independent basis, Debye-Ang):
   XX=              2.8230   YY=              1.3146   ZZ=             -4.1376
   XY=              0.0000   XZ=              0.0000   YZ=              0.0000
 Octapole moment (field-independent basis, Debye-Ang**2):
  XXX=             -0.0000  YYY=             -0.0000  ZZZ=             -1.2061  XYY=              0.0000
  XXY=              0.0000  XXZ=             -0.2821  XZZ=             -0.0000  YZZ=             -0.0000
  YYZ=             -1.4694  XYZ=              0.0000
 Hexadecapole moment (field-independent basis, Debye-Ang**3):
 XXXX=            -34.8909 YYYY=            -93.2192 ZZZZ=           -202.3777 XXXY=              0.0000
 XXXZ=              0.0000 YYYX=              0.0000 YYYZ=              0.0000 ZZZX=              0.0000
 ZZZY=              0.0000 XXYY=            -18.2598 XXZZ=            -34.0870 YYZZ=            -45.1869
 XXYZ=              0.0000 YYXZ=             -0.0000 ZZXY=             -0.0000
 N-N= 1.088333462017D+02 E-N=-6.658467907803D+02  KE= 1.911759087312D+02
  Exact polarizability:      28.947       0.000      38.424       0.000      -0.000      44.401
 Approx polarizability:      40.941       0.000      52.481       0.000      -0.000      66.819
 Calling FoFJK, ICntrl=    100127 FMM=F ISym2X=0 I1Cent= 0 IOpClX= 0 NMat=1 NMatS=1 NMatT=0.
 -------------------------------------------------------------------
 Center     Atomic                   Forces (Hartrees/Bohr)
 Number     Number              X              Y              Z
 -------------------------------------------------------------------
      1        6          -0.000000000    0.000466371    0.000421318
      2        6          -0.000000000   -0.000000000   -0.000389709
      3        8           0.000000000   -0.000000000   -0.000696763
      4        6          -0.000000000   -0.000466371    0.000421318
      5        1          -0.000006539   -0.000041162    0.000060959
      6        1           0.000006539   -0.000041162    0.000060959
      7        1          -0.000006539    0.000041162    0.000060959
      8        1           0.000006539    0.000041162    0.000060959
 -------------------------------------------------------------------
 Cartesian Forces:  Max     0.000696763 RMS     0.000245729
 NDeriv=     18 NFrqRd=  0 NDerD0=      0 MskFDP=       0 MskDFD=       0 MskDF0=       0
 Re-enter D2Numr:  normal mode      5 step-down number 1
 Standard basis: 6-311+G(2d,p) (5D, 7F)
   132 basis functions,   200 primitive gaussians,   140 cartesian basis functions
    15 alpha electrons       15 beta electrons
       nuclear repulsion energy       108.8548739765 Hartrees.
 NAtoms=    8 NActive=    8 NUniq=    8 SFac= 1.00D+00 NAtFMM=   60 NAOKFM=F Big=F
 Integral buffers will be    131072 words long.
 Raffenetti 2 integral format.
 Two-electron integral symmetry is turned off.
 One-electron integrals computed using PRISM.
 NBasis=   132 RedAO= T EigKep=  8.47D-05  NBF=   132
 NBsUse=   132 1.00D-06 EigRej= -1.00D+00 NBFU=   132
 Initial guess from the checkpoint file:  "/scratch/270958.kestrel.chem.wisc.edu/Gau-198624.chk"
 B after Tr=    -0.000000   -0.000060   -0.000000
         Rot=    1.000000    0.000070   -0.000000   -0.000000 Ang=   0.01 deg.
 Keep R1 ints in memory in canonical form, NReq=54018783.
 Requested convergence on RMS density matrix=1.00D-08 within 128 cycles.
 Requested convergence on MAX density matrix=1.00D-06.
 Requested convergence on             energy=1.00D-06.
 No special actions if energy rises.
 SCF Done:  E(RB3LYP) =  -191.944384108     A.U. after    8 cycles
            NFock=  8  Conv=0.35D-08     -V/T= 2.0040
 DoSCS=F DFT=T ScalE2(SS,OS)=  1.000000  1.000000
 Range of M.O.s used for correlation:     1   132
 NBasis=   132 NAE=    15 NBE=    15 NFC=     0 NFV=     0
 NROrb=    132 NOA=    15 NOB=    15 NVA=   117 NVB=   117

 **** Warning!!: The largest alpha MO coefficient is  0.54786867D+02

 Symmetrizing basis deriv contribution to polar:
 IMax=3 JMax=2 DiffMx= 0.00D+00
 G2DrvN: will do     9 centers at a time, making    1 passes.
 Calling FoFCou, ICntrl=  3107 FMM=F I1Cent=   0 AccDes= 0.00D+00.
 End of G2Drv F.D. properties file   721 does not exist.
 End of G2Drv F.D. properties file   722 does not exist.
 End of G2Drv F.D. properties file   788 does not exist.
          IDoAtm=11111111
          Differentiating once with respect to electric field.
                with respect to dipole field.
          Differentiating once with respect to nuclear coordinates.
 Keep R1 ints in memory in canonical form, NReq=53988276.
          There are    27 degrees of freedom in the 1st order CPHF.  IDoFFX=6 NUNeed=     3.
     24 vectors produced by pass  0 Test12= 6.50D-15 3.70D-09 XBig12= 3.76D+01 3.97D+00.
 AX will form    24 AO Fock derivatives at one time.
     24 vectors produced by pass  1 Test12= 6.50D-15 3.70D-09 XBig12= 1.42D+01 1.04D+00.
     24 vectors produced by pass  2 Test12= 6.50D-15 3.70D-09 XBig12= 3.09D-01 1.36D-01.
     24 vectors produced by pass  3 Test12= 6.50D-15 3.70D-09 XBig12= 4.78D-03 1.72D-02.
     24 vectors produced by pass  4 Test12= 6.50D-15 3.70D-09 XBig12= 1.76D-05 1.03D-03.
     17 vectors produced by pass  5 Test12= 6.50D-15 3.70D-09 XBig12= 5.01D-08 5.21D-05.
      6 vectors produced by pass  6 Test12= 6.50D-15 3.70D-09 XBig12= 5.27D-11 1.21D-06.
      1 vectors produced by pass  7 Test12= 6.50D-15 3.70D-09 XBig12= 7.45D-14 6.51D-08.
 InvSVY:  IOpt=1 It=  1 EMax= 4.44D-15
 Solved reduced A of dimension   144 with    27 vectors.
 Isotropic polarizability for W=    0.000000       37.26 Bohr**3.
 End of Minotr F.D. properties file   721 does not exist.
 End of Minotr F.D. properties file   722 does not exist.
 End of Minotr F.D. properties file   788 does not exist.

 **********************************************************************

            Population analysis using the SCF Density.

 **********************************************************************

 Alpha  occ. eigenvalues --  -19.14091 -10.28178 -10.19951 -10.19913  -1.06863
 Alpha  occ. eigenvalues --   -0.87723  -0.64126  -0.56264  -0.51236  -0.48177
 Alpha  occ. eigenvalues --   -0.43223  -0.40342  -0.38677  -0.34065  -0.25117
 Alpha virt. eigenvalues --   -0.04774   0.00181   0.01895   0.03804   0.03808
 Alpha virt. eigenvalues --    0.06621   0.06996   0.07324   0.07976   0.08933
 Alpha virt. eigenvalues --    0.11511   0.13563   0.14911   0.16724   0.18397
 Alpha virt. eigenvalues --    0.19264   0.20027   0.22033   0.24756   0.27542
 Alpha virt. eigenvalues --    0.28063   0.28332   0.29977   0.32131   0.37893
 Alpha virt. eigenvalues --    0.41152   0.43764   0.44864   0.46462   0.52510
 Alpha virt. eigenvalues --    0.52904   0.55713   0.57397   0.59022   0.61649
 Alpha virt. eigenvalues --    0.61689   0.64720   0.65486   0.74104   0.76226
 Alpha virt. eigenvalues --    0.76531   0.88900   0.92548   0.93739   0.93865
 Alpha virt. eigenvalues --    0.95654   0.96366   1.09355   1.09430   1.09964
 Alpha virt. eigenvalues --    1.10855   1.16603   1.18051   1.23037   1.23358
 Alpha virt. eigenvalues --    1.27909   1.30821   1.48369   1.51120   1.59924
 Alpha virt. eigenvalues --    1.65023   1.66359   1.75607   1.75942   1.85871
 Alpha virt. eigenvalues --    1.90827   2.03573   2.15107   2.18959   2.19172
 Alpha virt. eigenvalues --    2.28296   2.30830   2.33164   2.35875   2.37659
 Alpha virt. eigenvalues --    2.54512   2.55458   2.57443   2.74053   2.74193
 Alpha virt. eigenvalues --    2.80597   2.84477   2.90217   2.93470   3.04231
 Alpha virt. eigenvalues --    3.08728   3.11534   3.15236   3.15922   3.30919
 Alpha virt. eigenvalues --    3.39089   3.39604   3.42094   3.42709   3.46933
 Alpha virt. eigenvalues --    3.57286   3.60965   3.67556   3.72306   3.88518
 Alpha virt. eigenvalues --    4.00584   4.09522   4.22352   4.39633   4.80374
 Alpha virt. eigenvalues --    5.05465   5.21568   5.95709   6.78173   6.79068
 Alpha virt. eigenvalues --    7.10533   7.20610   7.21237  23.88144  23.97739
 Alpha virt. eigenvalues --   24.17234  49.99050
          Condensed to atoms (all electrons):
               1          2          3          4          5          6
     1  C    5.025795   0.255336  -0.064086   0.179606  -0.024875  -0.024875
     2  C    0.255336   4.932406   0.376045   0.252572   0.005637   0.005637
     3  O   -0.064086   0.376045   8.113067  -0.062786   0.004181   0.004181
     4  C    0.179606   0.252572  -0.062786   5.028094   0.381844   0.381844
     5  H   -0.024875   0.005637   0.004181   0.381844   0.558111  -0.030101
     6  H   -0.024875   0.005637   0.004181   0.381844  -0.030101   0.558111
     7  H    0.382269   0.005267   0.004193  -0.024594  -0.007961   0.002795
     8  H    0.382269   0.005267   0.004193  -0.024594   0.002795  -0.007961
               7          8
     1  C    0.382269   0.382269
     2  C    0.005267   0.005267
     3  O    0.004193   0.004193
     4  C   -0.024594  -0.024594
     5  H   -0.007961   0.002795
     6  H    0.002795  -0.007961
     7  H    0.558314  -0.030206
     8  H   -0.030206   0.558314
 Mulliken charges:
               1
     1  C   -0.111440
     2  C    0.161834
     3  O   -0.378988
     4  C   -0.111987
     5  H    0.110367
     6  H    0.110367
     7  H    0.109923
     8  H    0.109923
 Sum of Mulliken charges =  -0.00000
 Mulliken charges with hydrogens summed into heavy atoms:
               1
     1  C    0.108406
     2  C    0.161834
     3  O   -0.378988
     4  C    0.108747
 APT charges:
               1
     1  C   -0.171495
     2  C    0.911597
     3  O   -0.711195
     4  C   -0.169573
     5  H    0.035291
     6  H    0.035291
     7  H    0.035042
     8  H    0.035042
 Sum of APT charges =  -0.00000
 APT charges with hydrogens summed into heavy atoms:
               1
     1  C   -0.101410
     2  C    0.911597
     3  O   -0.711195
     4  C   -0.098991
 Electronic spatial extent (au):  <R**2>=            241.7082
 Charge=             -0.0000 electrons
 Dipole moment (field-independent basis, Debye):
    X=             -0.0000    Y=             -0.0154    Z=             -3.0489  Tot=              3.0490
 Quadrupole moment (field-independent basis, Debye-Ang):
   XX=            -21.6898   YY=            -23.1894   ZZ=            -28.6685
   XY=              0.0000   XZ=             -0.0000   YZ=             -0.0010
 Traceless Quadrupole moment (field-independent basis, Debye-Ang):
   XX=              2.8261   YY=              1.3265   ZZ=             -4.1526
   XY=              0.0000   XZ=             -0.0000   YZ=             -0.0010
 Octapole moment (field-independent basis, Debye-Ang**2):
  XXX=             -0.0000  YYY=             -0.0357  ZZZ=             -1.1799  XYY=              0.0000
  XXY=             -0.0121  XXZ=             -0.2846  XZZ=              0.0000  YZZ=              0.0102
  YYZ=             -1.4809  XYZ=             -0.0000
 Hexadecapole moment (field-independent basis, Debye-Ang**3):
 XXXX=            -34.8846 YYYY=            -93.3392 ZZZZ=           -202.1139 XXXY=              0.0000
 XXXZ=             -0.0000 YYYX=              0.0000 YYYZ=              0.0614 ZZZX=             -0.0000
 ZZZY=              0.0644 XXYY=            -18.2674 XXZZ=            -34.0460 YYZZ=            -45.1588
 XXYZ=              0.0170 YYXZ=             -0.0000 ZZXY=              0.0000
 N-N= 1.088548739765D+02 E-N=-6.658921926658D+02  KE= 1.911782613792D+02
  Exact polarizability:      28.947       0.000      38.477       0.000      -0.028      44.359
 Approx polarizability:      40.941      -0.000      52.590      -0.000      -0.025      66.726
 Calling FoFJK, ICntrl=    100127 FMM=F ISym2X=0 I1Cent= 0 IOpClX= 0 NMat=1 NMatS=1 NMatT=0.
 -------------------------------------------------------------------
 Center     Atomic                   Forces (Hartrees/Bohr)
 Number     Number              X              Y              Z
 -------------------------------------------------------------------
      1        6          -0.000000000   -0.000698753    0.000207069
      2        6           0.000000000    0.001661065    0.000015955
      3        8          -0.000000000   -0.000381944   -0.000005168
      4        6          -0.000000000   -0.000705290   -0.000217147
      5        1          -0.000004500    0.000031773   -0.000146597
      6        1           0.000004500    0.000031773   -0.000146597
      7        1           0.000005899    0.000030688    0.000146243
      8        1          -0.000005899    0.000030688    0.000146243
 -------------------------------------------------------------------
 Cartesian Forces:  Max     0.001661065 RMS     0.000411845
 NDeriv=     18 NFrqRd=  0 NDerD0=      0 MskFDP=       0 MskDFD=       0 MskDF0=       0
 Re-enter D2Numr:  normal mode      6 step-up   number 1
 Standard basis: 6-311+G(2d,p) (5D, 7F)
   132 basis functions,   200 primitive gaussians,   140 cartesian basis functions
    15 alpha electrons       15 beta electrons
       nuclear repulsion energy       108.8548739749 Hartrees.
 NAtoms=    8 NActive=    8 NUniq=    8 SFac= 1.00D+00 NAtFMM=   60 NAOKFM=F Big=F
 Integral buffers will be    131072 words long.
 Raffenetti 2 integral format.
 Two-electron integral symmetry is turned off.
 One-electron integrals computed using PRISM.
 NBasis=   132 RedAO= T EigKep=  8.47D-05  NBF=   132
 NBsUse=   132 1.00D-06 EigRej= -1.00D+00 NBFU=   132
 Initial guess from the checkpoint file:  "/scratch/270958.kestrel.chem.wisc.edu/Gau-198624.chk"
 B after Tr=     0.000000    0.000060    0.000000
         Rot=    1.000000   -0.000070    0.000000    0.000000 Ang=  -0.01 deg.
 Keep R1 ints in memory in canonical form, NReq=54018783.
 Requested convergence on RMS density matrix=1.00D-08 within 128 cycles.
 Requested convergence on MAX density matrix=1.00D-06.
 Requested convergence on             energy=1.00D-06.
 No special actions if energy rises.
 SCF Done:  E(RB3LYP) =  -191.944384108     A.U. after    8 cycles
            NFock=  8  Conv=0.35D-08     -V/T= 2.0040
 DoSCS=F DFT=T ScalE2(SS,OS)=  1.000000  1.000000
 Range of M.O.s used for correlation:     1   132
 NBasis=   132 NAE=    15 NBE=    15 NFC=     0 NFV=     0
 NROrb=    132 NOA=    15 NOB=    15 NVA=   117 NVB=   117

 **** Warning!!: The largest alpha MO coefficient is  0.54786867D+02

 Symmetrizing basis deriv contribution to polar:
 IMax=3 JMax=2 DiffMx= 0.00D+00
 G2DrvN: will do     9 centers at a time, making    1 passes.
 Calling FoFCou, ICntrl=  3107 FMM=F I1Cent=   0 AccDes= 0.00D+00.
 End of G2Drv F.D. properties file   721 does not exist.
 End of G2Drv F.D. properties file   722 does not exist.
 End of G2Drv F.D. properties file   788 does not exist.
          IDoAtm=11111111
          Differentiating once with respect to electric field.
                with respect to dipole field.
          Differentiating once with respect to nuclear coordinates.
 Keep R1 ints in memory in canonical form, NReq=53988276.
          There are    27 degrees of freedom in the 1st order CPHF.  IDoFFX=6 NUNeed=     3.
     24 vectors produced by pass  0 Test12= 6.50D-15 3.70D-09 XBig12= 3.76D+01 3.97D+00.
 AX will form    24 AO Fock derivatives at one time.
     24 vectors produced by pass  1 Test12= 6.50D-15 3.70D-09 XBig12= 1.42D+01 1.04D+00.
     24 vectors produced by pass  2 Test12= 6.50D-15 3.70D-09 XBig12= 3.09D-01 1.36D-01.
     24 vectors produced by pass  3 Test12= 6.50D-15 3.70D-09 XBig12= 4.78D-03 1.72D-02.
     24 vectors produced by pass  4 Test12= 6.50D-15 3.70D-09 XBig12= 1.76D-05 1.03D-03.
     17 vectors produced by pass  5 Test12= 6.50D-15 3.70D-09 XBig12= 5.01D-08 5.21D-05.
      6 vectors produced by pass  6 Test12= 6.50D-15 3.70D-09 XBig12= 5.27D-11 1.19D-06.
      1 vectors produced by pass  7 Test12= 6.50D-15 3.70D-09 XBig12= 7.46D-14 6.37D-08.
 InvSVY:  IOpt=1 It=  1 EMax= 4.44D-15
 Solved reduced A of dimension   144 with    27 vectors.
 Isotropic polarizability for W=    0.000000       37.26 Bohr**3.
 End of Minotr F.D. properties file   721 does not exist.
 End of Minotr F.D. properties file   722 does not exist.
 End of Minotr F.D. properties file   788 does not exist.

 **********************************************************************

            Population analysis using the SCF Density.

 **********************************************************************

 Alpha  occ. eigenvalues --  -19.14091 -10.28178 -10.19951 -10.19913  -1.06863
 Alpha  occ. eigenvalues --   -0.87723  -0.64126  -0.56264  -0.51236  -0.48177
 Alpha  occ. eigenvalues --   -0.43223  -0.40342  -0.38677  -0.34065  -0.25117
 Alpha virt. eigenvalues --   -0.04774   0.00181   0.01895   0.03804   0.03808
 Alpha virt. eigenvalues --    0.06621   0.06996   0.07324   0.07976   0.08933
 Alpha virt. eigenvalues --    0.11511   0.13563   0.14911   0.16724   0.18397
 Alpha virt. eigenvalues --    0.19264   0.20027   0.22033   0.24756   0.27542
 Alpha virt. eigenvalues --    0.28063   0.28332   0.29977   0.32131   0.37893
 Alpha virt. eigenvalues --    0.41152   0.43764   0.44864   0.46462   0.52510
 Alpha virt. eigenvalues --    0.52904   0.55713   0.57397   0.59022   0.61649
 Alpha virt. eigenvalues --    0.61689   0.64720   0.65486   0.74104   0.76226
 Alpha virt. eigenvalues --    0.76531   0.88900   0.92548   0.93739   0.93865
 Alpha virt. eigenvalues --    0.95654   0.96366   1.09355   1.09430   1.09964
 Alpha virt. eigenvalues --    1.10855   1.16603   1.18051   1.23037   1.23358
 Alpha virt. eigenvalues --    1.27909   1.30821   1.48369   1.51120   1.59924
 Alpha virt. eigenvalues --    1.65023   1.66359   1.75607   1.75942   1.85871
 Alpha virt. eigenvalues --    1.90827   2.03573   2.15107   2.18959   2.19172
 Alpha virt. eigenvalues --    2.28296   2.30830   2.33164   2.35875   2.37659
 Alpha virt. eigenvalues --    2.54512   2.55458   2.57443   2.74053   2.74193
 Alpha virt. eigenvalues --    2.80597   2.84477   2.90217   2.93470   3.04231
 Alpha virt. eigenvalues --    3.08728   3.11534   3.15236   3.15922   3.30919
 Alpha virt. eigenvalues --    3.39089   3.39604   3.42094   3.42709   3.46933
 Alpha virt. eigenvalues --    3.57286   3.60965   3.67556   3.72306   3.88518
 Alpha virt. eigenvalues --    4.00584   4.09522   4.22352   4.39633   4.80374
 Alpha virt. eigenvalues --    5.05465   5.21568   5.95709   6.78173   6.79068
 Alpha virt. eigenvalues --    7.10533   7.20610   7.21237  23.88144  23.97739
 Alpha virt. eigenvalues --   24.17234  49.99050
          Condensed to atoms (all electrons):
               1          2          3          4          5          6
     1  C    5.028094   0.252572  -0.062786   0.179606  -0.024594  -0.024594
     2  C    0.252572   4.932406   0.376045   0.255336   0.005267   0.005267
     3  O   -0.062786   0.376045   8.113067  -0.064086   0.004193   0.004193
     4  C    0.179606   0.255336  -0.064086   5.025795   0.382269   0.382269
     5  H   -0.024594   0.005267   0.004193   0.382269   0.558314  -0.030206
     6  H   -0.024594   0.005267   0.004193   0.382269  -0.030206   0.558314
     7  H    0.381844   0.005637   0.004181  -0.024875  -0.007961   0.002795
     8  H    0.381844   0.005637   0.004181  -0.024875   0.002795  -0.007961
               7          8
     1  C    0.381844   0.381844
     2  C    0.005637   0.005637
     3  O    0.004181   0.004181
     4  C   -0.024875  -0.024875
     5  H   -0.007961   0.002795
     6  H    0.002795  -0.007961
     7  H    0.558111  -0.030101
     8  H   -0.030101   0.558111
 Mulliken charges:
               1
     1  C   -0.111987
     2  C    0.161834
     3  O   -0.378988
     4  C   -0.111440
     5  H    0.109923
     6  H    0.109923
     7  H    0.110367
     8  H    0.110367
 Sum of Mulliken charges =  -0.00000
 Mulliken charges with hydrogens summed into heavy atoms:
               1
     1  C    0.108747
     2  C    0.161834
     3  O   -0.378988
     4  C    0.108406
 APT charges:
               1
     1  C   -0.169573
     2  C    0.911597
     3  O   -0.711195
     4  C   -0.171495
     5  H    0.035042
     6  H    0.035042
     7  H    0.035291
     8  H    0.035291
 Sum of APT charges =  -0.00000
 APT charges with hydrogens summed into heavy atoms:
               1
     1  C   -0.098991
     2  C    0.911597
     3  O   -0.711195
     4  C   -0.101410
 Electronic spatial extent (au):  <R**2>=            241.7082
 Charge=             -0.0000 electrons
 Dipole moment (field-independent basis, Debye):
    X=              0.0000    Y=              0.0154    Z=             -3.0489  Tot=              3.0490
 Quadrupole moment (field-independent basis, Debye-Ang):
   XX=            -21.6898   YY=            -23.1894   ZZ=            -28.6685
   XY=             -0.0000   XZ=              0.0000   YZ=              0.0010
 Traceless Quadrupole moment (field-independent basis, Debye-Ang):
   XX=              2.8261   YY=              1.3265   ZZ=             -4.1526
   XY=             -0.0000   XZ=              0.0000   YZ=              0.0010
 Octapole moment (field-independent basis, Debye-Ang**2):
  XXX=              0.0000  YYY=              0.0357  ZZZ=             -1.1799  XYY=             -0.0000
  XXY=              0.0121  XXZ=             -0.2846  XZZ=             -0.0000  YZZ=             -0.0102
  YYZ=             -1.4809  XYZ=              0.0000
 Hexadecapole moment (field-independent basis, Debye-Ang**3):
 XXXX=            -34.8846 YYYY=            -93.3392 ZZZZ=           -202.1139 XXXY=             -0.0000
 XXXZ=              0.0000 YYYX=             -0.0000 YYYZ=             -0.0614 ZZZX=              0.0000
 ZZZY=             -0.0644 XXYY=            -18.2674 XXZZ=            -34.0460 YYZZ=            -45.1588
 XXYZ=             -0.0170 YYXZ=              0.0000 ZZXY=              0.0000
 N-N= 1.088548739749D+02 E-N=-6.658921926624D+02  KE= 1.911782613790D+02
  Exact polarizability:      28.947       0.000      38.477       0.000       0.028      44.359
 Approx polarizability:      40.941       0.000      52.590       0.000       0.025      66.726
 Calling FoFJK, ICntrl=    100127 FMM=F ISym2X=0 I1Cent= 0 IOpClX= 0 NMat=1 NMatS=1 NMatT=0.
 -------------------------------------------------------------------
 Center     Atomic                   Forces (Hartrees/Bohr)
 Number     Number              X              Y              Z
 -------------------------------------------------------------------
      1        6           0.000000000    0.000705290   -0.000217147
      2        6          -0.000000000   -0.001661065    0.000015955
      3        8           0.000000000    0.000381944   -0.000005168
      4        6           0.000000000    0.000698753    0.000207069
      5        1           0.000005899   -0.000030688    0.000146243
      6        1          -0.000005899   -0.000030688    0.000146243
      7        1          -0.000004500   -0.000031773   -0.000146597
      8        1           0.000004500   -0.000031773   -0.000146597
 -------------------------------------------------------------------
 Cartesian Forces:  Max     0.001661065 RMS     0.000411845
 NDeriv=     18 NFrqRd=  0 NDerD0=      0 MskFDP=       0 MskDFD=       0 MskDF0=       0
 Re-enter D2Numr:  normal mode      6 step-down number 1
 Standard basis: 6-311+G(2d,p) (5D, 7F)
   132 basis functions,   200 primitive gaussians,   140 cartesian basis functions
    15 alpha electrons       15 beta electrons
       nuclear repulsion energy       108.8906306816 Hartrees.
 NAtoms=    8 NActive=    8 NUniq=    8 SFac= 1.00D+00 NAtFMM=   60 NAOKFM=F Big=F
 Integral buffers will be    131072 words long.
 Raffenetti 2 integral format.
 Two-electron integral symmetry is turned off.
 One-electron integrals computed using PRISM.
 NBasis=   132 RedAO= T EigKep=  8.40D-05  NBF=   132
 NBsUse=   132 1.00D-06 EigRej= -1.00D+00 NBFU=   132
 Initial guess from the checkpoint file:  "/scratch/270958.kestrel.chem.wisc.edu/Gau-198624.chk"
 B after Tr=     0.000000   -0.000000    0.000473
         Rot=    1.000000    0.000000    0.000000   -0.000000 Ang=   0.00 deg.
 Keep R1 ints in memory in canonical form, NReq=54018783.
 Requested convergence on RMS density matrix=1.00D-08 within 128 cycles.
 Requested convergence on MAX density matrix=1.00D-06.
 Requested convergence on             energy=1.00D-06.
 No special actions if energy rises.
 SCF Done:  E(RB3LYP) =  -191.944383354     A.U. after    8 cycles
            NFock=  8  Conv=0.36D-08     -V/T= 2.0040
 DoSCS=F DFT=T ScalE2(SS,OS)=  1.000000  1.000000
 Range of M.O.s used for correlation:     1   132
 NBasis=   132 NAE=    15 NBE=    15 NFC=     0 NFV=     0
 NROrb=    132 NOA=    15 NOB=    15 NVA=   117 NVB=   117

 **** Warning!!: The largest alpha MO coefficient is  0.54758681D+02

 Symmetrizing basis deriv contribution to polar:
 IMax=3 JMax=2 DiffMx= 0.00D+00
 G2DrvN: will do     9 centers at a time, making    1 passes.
 Calling FoFCou, ICntrl=  3107 FMM=F I1Cent=   0 AccDes= 0.00D+00.
 End of G2Drv F.D. properties file   721 does not exist.
 End of G2Drv F.D. properties file   722 does not exist.
 End of G2Drv F.D. properties file   788 does not exist.
          IDoAtm=11111111
          Differentiating once with respect to electric field.
                with respect to dipole field.
          Differentiating once with respect to nuclear coordinates.
 Keep R1 ints in memory in canonical form, NReq=53988276.
          There are    27 degrees of freedom in the 1st order CPHF.  IDoFFX=6 NUNeed=     3.
     24 vectors produced by pass  0 Test12= 6.50D-15 3.70D-09 XBig12= 3.76D+01 3.96D+00.
 AX will form    24 AO Fock derivatives at one time.
     24 vectors produced by pass  1 Test12= 6.50D-15 3.70D-09 XBig12= 1.42D+01 1.04D+00.
     24 vectors produced by pass  2 Test12= 6.50D-15 3.70D-09 XBig12= 3.07D-01 1.35D-01.
     24 vectors produced by pass  3 Test12= 6.50D-15 3.70D-09 XBig12= 4.76D-03 1.73D-02.
     24 vectors produced by pass  4 Test12= 6.50D-15 3.70D-09 XBig12= 1.77D-05 1.03D-03.
     17 vectors produced by pass  5 Test12= 6.50D-15 3.70D-09 XBig12= 5.00D-08 5.10D-05.
      6 vectors produced by pass  6 Test12= 6.50D-15 3.70D-09 XBig12= 5.09D-11 1.33D-06.
      1 vectors produced by pass  7 Test12= 6.50D-15 3.70D-09 XBig12= 6.98D-14 6.97D-08.
 InvSVY:  IOpt=1 It=  1 EMax= 6.22D-15
 Solved reduced A of dimension   144 with    27 vectors.
 Isotropic polarizability for W=    0.000000       37.24 Bohr**3.
 End of Minotr F.D. properties file   721 does not exist.
 End of Minotr F.D. properties file   722 does not exist.
 End of Minotr F.D. properties file   788 does not exist.

 **********************************************************************

            Population analysis using the SCF Density.

 **********************************************************************

 Alpha  occ. eigenvalues --  -19.14075 -10.28145 -10.19938 -10.19919  -1.06853
 Alpha  occ. eigenvalues --   -0.87772  -0.64139  -0.56238  -0.51255  -0.48177
 Alpha  occ. eigenvalues --   -0.43190  -0.40341  -0.38664  -0.34152  -0.25077
 Alpha virt. eigenvalues --   -0.04751   0.00188   0.01896   0.03806   0.03806
 Alpha virt. eigenvalues --    0.06620   0.07009   0.07318   0.07966   0.08933
 Alpha virt. eigenvalues --    0.11514   0.13560   0.14920   0.16772   0.18402
 Alpha virt. eigenvalues --    0.19193   0.20050   0.22095   0.24744   0.27542
 Alpha virt. eigenvalues --    0.28064   0.28369   0.29983   0.32130   0.37894
 Alpha virt. eigenvalues --    0.41113   0.43748   0.44894   0.46573   0.52531
 Alpha virt. eigenvalues --    0.52938   0.55720   0.57289   0.59061   0.61648
 Alpha virt. eigenvalues --    0.61777   0.64738   0.65493   0.74143   0.76251
 Alpha virt. eigenvalues --    0.76531   0.88728   0.92560   0.93763   0.93976
 Alpha virt. eigenvalues --    0.95723   0.96205   1.09349   1.09470   1.10166
 Alpha virt. eigenvalues --    1.10860   1.16604   1.18066   1.23063   1.23368
 Alpha virt. eigenvalues --    1.27959   1.30863   1.48383   1.51133   1.60035
 Alpha virt. eigenvalues --    1.64969   1.66202   1.75482   1.75995   1.85918
 Alpha virt. eigenvalues --    1.90893   2.03737   2.15092   2.18976   2.19156
 Alpha virt. eigenvalues --    2.28386   2.30679   2.33317   2.35770   2.37854
 Alpha virt. eigenvalues --    2.54364   2.55512   2.57470   2.74060   2.74326
 Alpha virt. eigenvalues --    2.80656   2.84982   2.90224   2.93654   3.04098
 Alpha virt. eigenvalues --    3.08732   3.11323   3.15150   3.16076   3.30911
 Alpha virt. eigenvalues --    3.39376   3.39454   3.42083   3.42689   3.47005
 Alpha virt. eigenvalues --    3.57286   3.60776   3.67535   3.72288   3.88480
 Alpha virt. eigenvalues --    4.00929   4.09598   4.22176   4.39929   4.80702
 Alpha virt. eigenvalues --    5.05475   5.21606   5.95729   6.78182   6.79088
 Alpha virt. eigenvalues --    7.10531   7.20621   7.21253  23.88206  23.97805
 Alpha virt. eigenvalues --   24.17095  49.99081
          Condensed to atoms (all electrons):
               1          2          3          4          5          6
     1  C    5.026810   0.256750  -0.063139   0.177020  -0.024410  -0.024410
     2  C    0.256750   4.927489   0.374787   0.256750   0.005126   0.005126
     3  O   -0.063139   0.374787   8.114111  -0.063139   0.004203   0.004203
     4  C    0.177020   0.256750  -0.063139   5.026810   0.381970   0.381970
     5  H   -0.024410   0.005126   0.004203   0.381970   0.558131  -0.030081
     6  H   -0.024410   0.005126   0.004203   0.381970  -0.030081   0.558131
     7  H    0.381970   0.005126   0.004203  -0.024410  -0.007927   0.002779
     8  H    0.381970   0.005126   0.004203  -0.024410   0.002779  -0.007927
               7          8
     1  C    0.381970   0.381970
     2  C    0.005126   0.005126
     3  O    0.004203   0.004203
     4  C   -0.024410  -0.024410
     5  H   -0.007927   0.002779
     6  H    0.002779  -0.007927
     7  H    0.558131  -0.030081
     8  H   -0.030081   0.558131
 Mulliken charges:
               1
     1  C   -0.112561
     2  C    0.163719
     3  O   -0.379433
     4  C   -0.112561
     5  H    0.110209
     6  H    0.110209
     7  H    0.110209
     8  H    0.110209
 Sum of Mulliken charges =  -0.00000
 Mulliken charges with hydrogens summed into heavy atoms:
               1
     1  C    0.107857
     2  C    0.163719
     3  O   -0.379433
     4  C    0.107857
 APT charges:
               1
     1  C   -0.169902
     2  C    0.910573
     3  O   -0.711852
     4  C   -0.169902
     5  H    0.035271
     6  H    0.035271
     7  H    0.035271
     8  H    0.035271
 Sum of APT charges =  -0.00000
 APT charges with hydrogens summed into heavy atoms:
               1
     1  C   -0.099361
     2  C    0.910573
     3  O   -0.711852
     4  C   -0.099361
 Electronic spatial extent (au):  <R**2>=            241.5724
 Charge=             -0.0000 electrons
 Dipole moment (field-independent basis, Debye):
    X=              0.0000    Y=             -0.0000    Z=             -3.0421  Tot=              3.0421
 Quadrupole moment (field-independent basis, Debye-Ang):
   XX=            -21.6860   YY=            -23.1656   ZZ=            -28.7021
   XY=              0.0000   XZ=              0.0000   YZ=              0.0000
 Traceless Quadrupole moment (field-independent basis, Debye-Ang):
   XX=              2.8319   YY=              1.3523   ZZ=             -4.1842
   XY=              0.0000   XZ=              0.0000   YZ=              0.0000
 Octapole moment (field-independent basis, Debye-Ang**2):
  XXX=              0.0000  YYY=             -0.0000  ZZZ=             -1.1492  XYY=             -0.0000
  XXY=             -0.0000  XXZ=             -0.2764  XZZ=              0.0000  YZZ=             -0.0000
  YYZ=             -1.4775  XYZ=              0.0000
 Hexadecapole moment (field-independent basis, Debye-Ang**3):
 XXXX=            -34.8769 YYYY=            -93.1723 ZZZZ=           -202.1089 XXXY=              0.0000
 XXXZ=              0.0000 YYYX=              0.0000 YYYZ=              0.0000 ZZZX=              0.0000
 ZZZY=              0.0000 XXYY=            -18.2302 XXZZ=            -34.0670 YYZZ=            -45.1798
 XXYZ=              0.0000 YYXZ=             -0.0000 ZZXY=             -0.0000
 N-N= 1.088906306816D+02 E-N=-6.659672817880D+02  KE= 1.911821842999D+02
  Exact polarizability:      28.944       0.000      38.438       0.000      -0.000      44.338
 Approx polarizability:      40.938      -0.000      52.487       0.000      -0.000      66.698
 Calling FoFJK, ICntrl=    100127 FMM=F ISym2X=0 I1Cent= 0 IOpClX= 0 NMat=1 NMatS=1 NMatT=0.
 -------------------------------------------------------------------
 Center     Atomic                   Forces (Hartrees/Bohr)
 Number     Number              X              Y              Z
 -------------------------------------------------------------------
      1        6          -0.000000000    0.000975787    0.000353503
      2        6          -0.000000000    0.000000000    0.000148046
      3        8           0.000000000   -0.000000000    0.000245207
      4        6           0.000000000   -0.000975787    0.000353503
      5        1           0.000005821    0.000104029   -0.000275065
      6        1          -0.000005821    0.000104029   -0.000275065
      7        1           0.000005821   -0.000104029   -0.000275065
      8        1          -0.000005821   -0.000104029   -0.000275065
 -------------------------------------------------------------------
 Cartesian Forces:  Max     0.000975787 RMS     0.000328022
 NDeriv=     18 NFrqRd=  0 NDerD0=      0 MskFDP=       0 MskDFD=       0 MskDF0=       0
 Re-enter D2Numr:  normal mode      7 step-up   number 1
 Standard basis: 6-311+G(2d,p) (5D, 7F)
   132 basis functions,   200 primitive gaussians,   140 cartesian basis functions
    15 alpha electrons       15 beta electrons
       nuclear repulsion energy       108.8190261414 Hartrees.
 NAtoms=    8 NActive=    8 NUniq=    8 SFac= 1.00D+00 NAtFMM=   60 NAOKFM=F Big=F
 Integral buffers will be    131072 words long.
 Raffenetti 2 integral format.
 Two-electron integral symmetry is turned off.
 One-electron integrals computed using PRISM.
 NBasis=   132 RedAO= T EigKep=  8.54D-05  NBF=   132
 NBsUse=   132 1.00D-06 EigRej= -1.00D+00 NBFU=   132
 Initial guess from the checkpoint file:  "/scratch/270958.kestrel.chem.wisc.edu/Gau-198624.chk"
 B after Tr=    -0.000000    0.000000   -0.000473
         Rot=    1.000000   -0.000000   -0.000000    0.000000 Ang=   0.00 deg.
 Keep R1 ints in memory in canonical form, NReq=54018783.
 Requested convergence on RMS density matrix=1.00D-08 within 128 cycles.
 Requested convergence on MAX density matrix=1.00D-06.
 Requested convergence on             energy=1.00D-06.
 No special actions if energy rises.
 SCF Done:  E(RB3LYP) =  -191.944383381     A.U. after    8 cycles
            NFock=  8  Conv=0.38D-08     -V/T= 2.0040
 DoSCS=F DFT=T ScalE2(SS,OS)=  1.000000  1.000000
 Range of M.O.s used for correlation:     1   132
 NBasis=   132 NAE=    15 NBE=    15 NFC=     0 NFV=     0
 NROrb=    132 NOA=    15 NOB=    15 NVA=   117 NVB=   117

 **** Warning!!: The largest alpha MO coefficient is  0.54816604D+02

 Symmetrizing basis deriv contribution to polar:
 IMax=3 JMax=2 DiffMx= 0.00D+00
 G2DrvN: will do     9 centers at a time, making    1 passes.
 Calling FoFCou, ICntrl=  3107 FMM=F I1Cent=   0 AccDes= 0.00D+00.
 End of G2Drv F.D. properties file   721 does not exist.
 End of G2Drv F.D. properties file   722 does not exist.
 End of G2Drv F.D. properties file   788 does not exist.
          IDoAtm=11111111
          Differentiating once with respect to electric field.
                with respect to dipole field.
          Differentiating once with respect to nuclear coordinates.
 Keep R1 ints in memory in canonical form, NReq=53988276.
          There are    27 degrees of freedom in the 1st order CPHF.  IDoFFX=6 NUNeed=     3.
     24 vectors produced by pass  0 Test12= 6.50D-15 3.70D-09 XBig12= 3.76D+01 3.97D+00.
 AX will form    24 AO Fock derivatives at one time.
     24 vectors produced by pass  1 Test12= 6.50D-15 3.70D-09 XBig12= 1.43D+01 1.05D+00.
     24 vectors produced by pass  2 Test12= 6.50D-15 3.70D-09 XBig12= 3.11D-01 1.37D-01.
     24 vectors produced by pass  3 Test12= 6.50D-15 3.70D-09 XBig12= 4.81D-03 1.71D-02.
     24 vectors produced by pass  4 Test12= 6.50D-15 3.70D-09 XBig12= 1.76D-05 1.04D-03.
     17 vectors produced by pass  5 Test12= 6.50D-15 3.70D-09 XBig12= 5.03D-08 5.32D-05.
      6 vectors produced by pass  6 Test12= 6.50D-15 3.70D-09 XBig12= 5.49D-11 1.40D-06.
      1 vectors produced by pass  7 Test12= 6.50D-15 3.70D-09 XBig12= 8.03D-14 7.46D-08.
 InvSVY:  IOpt=1 It=  1 EMax= 2.66D-15
 Solved reduced A of dimension   144 with    27 vectors.
 Isotropic polarizability for W=    0.000000       37.28 Bohr**3.
 End of Minotr F.D. properties file   721 does not exist.
 End of Minotr F.D. properties file   722 does not exist.
 End of Minotr F.D. properties file   788 does not exist.

 **********************************************************************

            Population analysis using the SCF Density.

 **********************************************************************

 Alpha  occ. eigenvalues --  -19.14106 -10.28210 -10.19946 -10.19927  -1.06873
 Alpha  occ. eigenvalues --   -0.87675  -0.64113  -0.56289  -0.51216  -0.48177
 Alpha  occ. eigenvalues --   -0.43257  -0.40343  -0.38689  -0.33979  -0.25157
 Alpha virt. eigenvalues --   -0.04796   0.00173   0.01893   0.03802   0.03811
 Alpha virt. eigenvalues --    0.06621   0.06982   0.07330   0.07985   0.08933
 Alpha virt. eigenvalues --    0.11509   0.13566   0.14903   0.16675   0.18390
 Alpha virt. eigenvalues --    0.19335   0.20005   0.21970   0.24769   0.27542
 Alpha virt. eigenvalues --    0.28066   0.28298   0.29966   0.32133   0.37892
 Alpha virt. eigenvalues --    0.41191   0.43789   0.44824   0.46352   0.52489
 Alpha virt. eigenvalues --    0.52871   0.55706   0.57506   0.58983   0.61600
 Alpha virt. eigenvalues --    0.61650   0.64701   0.65478   0.74065   0.76200
 Alpha virt. eigenvalues --    0.76530   0.89064   0.92538   0.93714   0.93771
 Alpha virt. eigenvalues --    0.95573   0.96527   1.09360   1.09397   1.09760
 Alpha virt. eigenvalues --    1.10850   1.16605   1.18037   1.23011   1.23347
 Alpha virt. eigenvalues --    1.27860   1.30778   1.48359   1.51104   1.59812
 Alpha virt. eigenvalues --    1.65079   1.66516   1.75732   1.75888   1.85820
 Alpha virt. eigenvalues --    1.90756   2.03408   2.15127   2.18946   2.19187
 Alpha virt. eigenvalues --    2.28189   2.30981   2.33009   2.35982   2.37464
 Alpha virt. eigenvalues --    2.54660   2.55409   2.57410   2.74051   2.74057
 Alpha virt. eigenvalues --    2.80537   2.83978   2.90202   2.93299   3.04379
 Alpha virt. eigenvalues --    3.08729   3.11726   3.15322   3.15765   3.30934
 Alpha virt. eigenvalues --    3.38817   3.39718   3.42149   3.42714   3.46851
 Alpha virt. eigenvalues --    3.57293   3.61148   3.67577   3.72318   3.88559
 Alpha virt. eigenvalues --    4.00242   4.09442   4.22528   4.39335   4.80042
 Alpha virt. eigenvalues --    5.05455   5.21533   5.95688   6.78165   6.79049
 Alpha virt. eigenvalues --    7.10535   7.20602   7.21218  23.88101  23.97648
 Alpha virt. eigenvalues --   24.17367  49.99019
          Condensed to atoms (all electrons):
               1          2          3          4          5          6
     1  C    5.027123   0.251129  -0.063739   0.182179  -0.025055  -0.025055
     2  C    0.251129   4.937419   0.377311   0.251129   0.005777   0.005777
     3  O   -0.063739   0.377311   8.112025  -0.063739   0.004171   0.004171
     4  C    0.182179   0.251129  -0.063739   5.027123   0.382139   0.382139
     5  H   -0.025055   0.005777   0.004171   0.382139   0.558288  -0.030226
     6  H   -0.025055   0.005777   0.004171   0.382139  -0.030226   0.558288
     7  H    0.382139   0.005777   0.004171  -0.025055  -0.007995   0.002812
     8  H    0.382139   0.005777   0.004171  -0.025055   0.002812  -0.007995
               7          8
     1  C    0.382139   0.382139
     2  C    0.005777   0.005777
     3  O    0.004171   0.004171
     4  C   -0.025055  -0.025055
     5  H   -0.007995   0.002812
     6  H    0.002812  -0.007995
     7  H    0.558288  -0.030226
     8  H   -0.030226   0.558288
 Mulliken charges:
               1
     1  C   -0.110860
     2  C    0.159903
     3  O   -0.378541
     4  C   -0.110860
     5  H    0.110089
     6  H    0.110089
     7  H    0.110089
     8  H    0.110089
 Sum of Mulliken charges =  -0.00000
 Mulliken charges with hydrogens summed into heavy atoms:
               1
     1  C    0.109319
     2  C    0.159903
     3  O   -0.378541
     4  C    0.109319
 APT charges:
               1
     1  C   -0.171176
     2  C    0.912614
     3  O   -0.710543
     4  C   -0.171176
     5  H    0.035070
     6  H    0.035070
     7  H    0.035070
     8  H    0.035070
 Sum of APT charges =  -0.00000
 APT charges with hydrogens summed into heavy atoms:
               1
     1  C   -0.101036
     2  C    0.912614
     3  O   -0.710543
     4  C   -0.101036
 Electronic spatial extent (au):  <R**2>=            241.8444
 Charge=             -0.0000 electrons
 Dipole moment (field-independent basis, Debye):
    X=             -0.0000    Y=              0.0000    Z=             -3.0558  Tot=              3.0558
 Quadrupole moment (field-independent basis, Debye-Ang):
   XX=            -21.6937   YY=            -23.2134   ZZ=            -28.6348
   XY=             -0.0000   XZ=             -0.0000   YZ=             -0.0000
 Traceless Quadrupole moment (field-independent basis, Debye-Ang):
   XX=              2.8203   YY=              1.3005   ZZ=             -4.1208
   XY=             -0.0000   XZ=             -0.0000   YZ=             -0.0000
 Octapole moment (field-independent basis, Debye-Ang**2):
  XXX=             -0.0000  YYY=              0.0000  ZZZ=             -1.2111  XYY=              0.0000
  XXY=              0.0000  XXZ=             -0.2926  XZZ=             -0.0000  YZZ=              0.0000
  YYZ=             -1.4839  XYZ=             -0.0000
 Hexadecapole moment (field-independent basis, Debye-Ang**3):
 XXXX=            -34.8929 YYYY=            -93.5072 ZZZZ=           -202.1182 XXXY=             -0.0000
 XXXZ=             -0.0000 YYYX=             -0.0000 YYYZ=             -0.0000 ZZZX=             -0.0000
 ZZZY=             -0.0000 XXYY=            -18.3049 XXZZ=            -34.0250 YYZZ=            -45.1384
 XXYZ=             -0.0000 YYXZ=              0.0000 ZZXY=              0.0000
 N-N= 1.088190261414D+02 E-N=-6.658168549059D+02  KE= 1.911742524793D+02
  Exact polarizability:      28.950       0.000      38.517       0.000      -0.000      44.380
 Approx polarizability:      40.944       0.000      52.696      -0.000       0.000      66.755
 Calling FoFJK, ICntrl=    100127 FMM=F ISym2X=0 I1Cent= 0 IOpClX= 0 NMat=1 NMatS=1 NMatT=0.
 -------------------------------------------------------------------
 Center     Atomic                   Forces (Hartrees/Bohr)
 Number     Number              X              Y              Z
 -------------------------------------------------------------------
      1        6           0.000000000   -0.000949807   -0.000358371
      2        6           0.000000000   -0.000000000   -0.000150524
      3        8          -0.000000000    0.000000000   -0.000245466
      4        6          -0.000000000    0.000949807   -0.000358371
      5        1           0.000002574   -0.000097476    0.000278183
      6        1          -0.000002574   -0.000097476    0.000278183
      7        1           0.000002574    0.000097476    0.000278183
      8        1          -0.000002574    0.000097476    0.000278183
 -------------------------------------------------------------------
 Cartesian Forces:  Max     0.000949807 RMS     0.000322207
 NDeriv=     18 NFrqRd=  0 NDerD0=      0 MskFDP=       0 MskDFD=       0 MskDF0=       0
 Re-enter D2Numr:  normal mode      7 step-down number 1
 Standard basis: 6-311+G(2d,p) (5D, 7F)
   132 basis functions,   200 primitive gaussians,   140 cartesian basis functions
    15 alpha electrons       15 beta electrons
       nuclear repulsion energy       108.7636623581 Hartrees.
 NAtoms=    8 NActive=    8 NUniq=    8 SFac= 1.00D+00 NAtFMM=   60 NAOKFM=F Big=F
 Integral buffers will be    131072 words long.
 Raffenetti 2 integral format.
 Two-electron integral symmetry is turned off.
 One-electron integrals computed using PRISM.
 NBasis=   132 RedAO= T EigKep=  8.52D-05  NBF=   132
 NBsUse=   132 1.00D-06 EigRej= -1.00D+00 NBFU=   132
 Initial guess from the checkpoint file:  "/scratch/270958.kestrel.chem.wisc.edu/Gau-198624.chk"
 B after Tr=     0.000000   -0.000000    0.000084
         Rot=    1.000000    0.000000    0.000000   -0.000000 Ang=   0.00 deg.
 Keep R1 ints in memory in canonical form, NReq=54018783.
 Requested convergence on RMS density matrix=1.00D-08 within 128 cycles.
 Requested convergence on MAX density matrix=1.00D-06.
 Requested convergence on             energy=1.00D-06.
 No special actions if energy rises.
 SCF Done:  E(RB3LYP) =  -191.944382814     A.U. after    8 cycles
            NFock=  8  Conv=0.47D-08     -V/T= 2.0041
 DoSCS=F DFT=T ScalE2(SS,OS)=  1.000000  1.000000
 Range of M.O.s used for correlation:     1   132
 NBasis=   132 NAE=    15 NBE=    15 NFC=     0 NFV=     0
 NROrb=    132 NOA=    15 NOB=    15 NVA=   117 NVB=   117

 **** Warning!!: The largest alpha MO coefficient is  0.54578561D+02

 Symmetrizing basis deriv contribution to polar:
 IMax=3 JMax=2 DiffMx= 0.00D+00
 G2DrvN: will do     9 centers at a time, making    1 passes.
 Calling FoFCou, ICntrl=  3107 FMM=F I1Cent=   0 AccDes= 0.00D+00.
 End of G2Drv F.D. properties file   721 does not exist.
 End of G2Drv F.D. properties file   722 does not exist.
 End of G2Drv F.D. properties file   788 does not exist.
          IDoAtm=11111111
          Differentiating once with respect to electric field.
                with respect to dipole field.
          Differentiating once with respect to nuclear coordinates.
 Keep R1 ints in memory in canonical form, NReq=53988276.
          There are    27 degrees of freedom in the 1st order CPHF.  IDoFFX=6 NUNeed=     3.
     24 vectors produced by pass  0 Test12= 6.50D-15 3.70D-09 XBig12= 3.77D+01 3.97D+00.
 AX will form    24 AO Fock derivatives at one time.
     24 vectors produced by pass  1 Test12= 6.50D-15 3.70D-09 XBig12= 1.43D+01 1.04D+00.
     24 vectors produced by pass  2 Test12= 6.50D-15 3.70D-09 XBig12= 3.10D-01 1.36D-01.
     24 vectors produced by pass  3 Test12= 6.50D-15 3.70D-09 XBig12= 4.81D-03 1.73D-02.
     24 vectors produced by pass  4 Test12= 6.50D-15 3.70D-09 XBig12= 1.78D-05 1.04D-03.
     17 vectors produced by pass  5 Test12= 6.50D-15 3.70D-09 XBig12= 5.11D-08 5.26D-05.
      6 vectors produced by pass  6 Test12= 6.50D-15 3.70D-09 XBig12= 5.28D-11 1.34D-06.
      1 vectors produced by pass  7 Test12= 6.50D-15 3.70D-09 XBig12= 7.31D-14 7.09D-08.
 InvSVY:  IOpt=1 It=  1 EMax= 2.66D-15
 Solved reduced A of dimension   144 with    27 vectors.
 Isotropic polarizability for W=    0.000000       37.31 Bohr**3.
 End of Minotr F.D. properties file   721 does not exist.
 End of Minotr F.D. properties file   722 does not exist.
 End of Minotr F.D. properties file   788 does not exist.

 **********************************************************************

            Population analysis using the SCF Density.

 **********************************************************************

 Alpha  occ. eigenvalues --  -19.14106 -10.28206 -10.19976 -10.19957  -1.06834
 Alpha  occ. eigenvalues --   -0.87630  -0.64143  -0.56246  -0.51190  -0.48174
 Alpha  occ. eigenvalues --   -0.43200  -0.40357  -0.38667  -0.34056  -0.25117
 Alpha virt. eigenvalues --   -0.04781   0.00180   0.01878   0.03806   0.03810
 Alpha virt. eigenvalues --    0.06625   0.06982   0.07317   0.07971   0.08934
 Alpha virt. eigenvalues --    0.11485   0.13558   0.14920   0.16674   0.18390
 Alpha virt. eigenvalues --    0.19221   0.19962   0.22040   0.24734   0.27538
 Alpha virt. eigenvalues --    0.28055   0.28259   0.29965   0.32125   0.37918
 Alpha virt. eigenvalues --    0.41098   0.43744   0.44778   0.46499   0.52526
 Alpha virt. eigenvalues --    0.52879   0.55691   0.57339   0.59042   0.61644
 Alpha virt. eigenvalues --    0.61704   0.64715   0.65467   0.74095   0.76147
 Alpha virt. eigenvalues --    0.76539   0.88731   0.92494   0.93690   0.93842
 Alpha virt. eigenvalues --    0.95626   0.96271   1.09352   1.09483   1.09992
 Alpha virt. eigenvalues --    1.10868   1.16604   1.18018   1.22972   1.23224
 Alpha virt. eigenvalues --    1.27812   1.30813   1.48290   1.51078   1.59906
 Alpha virt. eigenvalues --    1.65011   1.66149   1.75540   1.75926   1.85821
 Alpha virt. eigenvalues --    1.90782   2.03485   2.15067   2.18957   2.19219
 Alpha virt. eigenvalues --    2.28128   2.30823   2.33109   2.35828   2.37571
 Alpha virt. eigenvalues --    2.54479   2.55293   2.57386   2.74077   2.74130
 Alpha virt. eigenvalues --    2.80471   2.84639   2.90082   2.93402   3.04178
 Alpha virt. eigenvalues --    3.08796   3.11536   3.15109   3.15925   3.30970
 Alpha virt. eigenvalues --    3.38990   3.39514   3.41987   3.42720   3.46843
 Alpha virt. eigenvalues --    3.57237   3.61075   3.67515   3.72180   3.88514
 Alpha virt. eigenvalues --    4.00082   4.09545   4.22179   4.39327   4.79960
 Alpha virt. eigenvalues --    5.05422   5.21451   5.95516   6.78148   6.79035
 Alpha virt. eigenvalues --    7.10445   7.20519   7.21199  23.87910  23.97402
 Alpha virt. eigenvalues --   24.17152  49.98965
          Condensed to atoms (all electrons):
               1          2          3          4          5          6
     1  C    5.027455   0.254747  -0.063316   0.178530  -0.024466  -0.024466
     2  C    0.254747   4.930263   0.376414   0.254747   0.005321   0.005321
     3  O   -0.063316   0.376414   8.112511  -0.063316   0.004173   0.004173
     4  C    0.178530   0.254747  -0.063316   5.027455   0.382002   0.382002
     5  H   -0.024466   0.005321   0.004173   0.382002   0.557876  -0.030165
     6  H   -0.024466   0.005321   0.004173   0.382002  -0.030165   0.557876
     7  H    0.382002   0.005321   0.004173  -0.024466  -0.007852   0.002760
     8  H    0.382002   0.005321   0.004173  -0.024466   0.002760  -0.007852
               7          8
     1  C    0.382002   0.382002
     2  C    0.005321   0.005321
     3  O    0.004173   0.004173
     4  C   -0.024466  -0.024466
     5  H   -0.007852   0.002760
     6  H    0.002760  -0.007852
     7  H    0.557876  -0.030165
     8  H   -0.030165   0.557876
 Mulliken charges:
               1
     1  C   -0.112486
     2  C    0.162546
     3  O   -0.378983
     4  C   -0.112486
     5  H    0.110352
     6  H    0.110352
     7  H    0.110352
     8  H    0.110352
 Sum of Mulliken charges =  -0.00000
 Mulliken charges with hydrogens summed into heavy atoms:
               1
     1  C    0.108218
     2  C    0.162546
     3  O   -0.378983
     4  C    0.108218
 APT charges:
               1
     1  C   -0.169897
     2  C    0.910681
     3  O   -0.711331
     4  C   -0.169897
     5  H    0.035111
     6  H    0.035111
     7  H    0.035111
     8  H    0.035111
 Sum of APT charges =  -0.00000
 APT charges with hydrogens summed into heavy atoms:
               1
     1  C   -0.099675
     2  C    0.910681
     3  O   -0.711331
     4  C   -0.099675
 Electronic spatial extent (au):  <R**2>=            242.0302
 Charge=             -0.0000 electrons
 Dipole moment (field-independent basis, Debye):
    X=              0.0000    Y=             -0.0000    Z=             -3.0453  Tot=              3.0453
 Quadrupole moment (field-independent basis, Debye-Ang):
   XX=            -21.6989   YY=            -23.1722   ZZ=            -28.6897
   XY=              0.0000   XZ=              0.0000   YZ=             -0.0000
 Traceless Quadrupole moment (field-independent basis, Debye-Ang):
   XX=              2.8214   YY=              1.3480   ZZ=             -4.1694
   XY=              0.0000   XZ=              0.0000   YZ=             -0.0000
 Octapole moment (field-independent basis, Debye-Ang**2):
  XXX=              0.0000  YYY=             -0.0000  ZZZ=             -1.1456  XYY=             -0.0000
  XXY=             -0.0000  XXZ=             -0.2751  XZZ=             -0.0000  YZZ=              0.0000
  YYZ=             -1.4996  XYZ=              0.0000
 Hexadecapole moment (field-independent basis, Debye-Ang**3):
 XXXX=            -34.8983 YYYY=            -93.4995 ZZZZ=           -202.4226 XXXY=              0.0000
 XXXZ=              0.0000 YYYX=              0.0000 YYYZ=              0.0000 ZZZX=              0.0000
 ZZZY=             -0.0000 XXYY=            -18.2832 XXZZ=            -34.1017 YYZZ=            -45.2243
 XXYZ=             -0.0000 YYXZ=              0.0000 ZZXY=             -0.0000
 N-N= 1.087636623581D+02 E-N=-6.657017751537D+02  KE= 1.911669954934D+02
  Exact polarizability:      28.964       0.000      38.553       0.000      -0.000      44.413
 Approx polarizability:      40.965       0.000      52.722       0.000       0.000      66.838
 Calling FoFJK, ICntrl=    100127 FMM=F ISym2X=0 I1Cent= 0 IOpClX= 0 NMat=1 NMatS=1 NMatT=0.
 -------------------------------------------------------------------
 Center     Atomic                   Forces (Hartrees/Bohr)
 Number     Number              X              Y              Z
 -------------------------------------------------------------------
      1        6           0.000000000   -0.001061743    0.000894565
      2        6          -0.000000000    0.000000000   -0.000339659
      3        8           0.000000000   -0.000000000   -0.001238013
      4        6           0.000000000    0.001061743    0.000894565
      5        1          -0.000013280    0.000209074   -0.000052864
      6        1           0.000013280    0.000209074   -0.000052864
      7        1          -0.000013280   -0.000209074   -0.000052864
      8        1           0.000013280   -0.000209074   -0.000052864
 -------------------------------------------------------------------
 Cartesian Forces:  Max     0.001238013 RMS     0.000486906
 NDeriv=     18 NFrqRd=  0 NDerD0=      0 MskFDP=       0 MskDFD=       0 MskDF0=       0
 Re-enter D2Numr:  normal mode      8 step-up   number 1
 Standard basis: 6-311+G(2d,p) (5D, 7F)
   132 basis functions,   200 primitive gaussians,   140 cartesian basis functions
    15 alpha electrons       15 beta electrons
       nuclear repulsion energy       108.9463438186 Hartrees.
 NAtoms=    8 NActive=    8 NUniq=    8 SFac= 1.00D+00 NAtFMM=   60 NAOKFM=F Big=F
 Integral buffers will be    131072 words long.
 Raffenetti 2 integral format.
 Two-electron integral symmetry is turned off.
 One-electron integrals computed using PRISM.
 NBasis=   132 RedAO= T EigKep=  8.42D-05  NBF=   132
 NBsUse=   132 1.00D-06 EigRej= -1.00D+00 NBFU=   132
 Initial guess from the checkpoint file:  "/scratch/270958.kestrel.chem.wisc.edu/Gau-198624.chk"
 B after Tr=    -0.000000    0.000000   -0.000084
         Rot=    1.000000   -0.000000   -0.000000    0.000000 Ang=   0.00 deg.
 Keep R1 ints in memory in canonical form, NReq=54018783.
 Requested convergence on RMS density matrix=1.00D-08 within 128 cycles.
 Requested convergence on MAX density matrix=1.00D-06.
 Requested convergence on             energy=1.00D-06.
 No special actions if energy rises.
 SCF Done:  E(RB3LYP) =  -191.944382775     A.U. after    8 cycles
            NFock=  8  Conv=0.47D-08     -V/T= 2.0039
 DoSCS=F DFT=T ScalE2(SS,OS)=  1.000000  1.000000
 Range of M.O.s used for correlation:     1   132
 NBasis=   132 NAE=    15 NBE=    15 NFC=     0 NFV=     0
 NROrb=    132 NOA=    15 NOB=    15 NVA=   117 NVB=   117

 **** Warning!!: The largest alpha MO coefficient is  0.54998501D+02

 Symmetrizing basis deriv contribution to polar:
 IMax=3 JMax=2 DiffMx= 0.00D+00
 G2DrvN: will do     9 centers at a time, making    1 passes.
 Calling FoFCou, ICntrl=  3107 FMM=F I1Cent=   0 AccDes= 0.00D+00.
 End of G2Drv F.D. properties file   721 does not exist.
 End of G2Drv F.D. properties file   722 does not exist.
 End of G2Drv F.D. properties file   788 does not exist.
          IDoAtm=11111111
          Differentiating once with respect to electric field.
                with respect to dipole field.
          Differentiating once with respect to nuclear coordinates.
 Keep R1 ints in memory in canonical form, NReq=53988276.
          There are    27 degrees of freedom in the 1st order CPHF.  IDoFFX=6 NUNeed=     3.
     24 vectors produced by pass  0 Test12= 6.50D-15 3.70D-09 XBig12= 3.75D+01 3.97D+00.
 AX will form    24 AO Fock derivatives at one time.
     24 vectors produced by pass  1 Test12= 6.50D-15 3.70D-09 XBig12= 1.42D+01 1.04D+00.
     24 vectors produced by pass  2 Test12= 6.50D-15 3.70D-09 XBig12= 3.07D-01 1.36D-01.
     24 vectors produced by pass  3 Test12= 6.50D-15 3.70D-09 XBig12= 4.75D-03 1.71D-02.
     24 vectors produced by pass  4 Test12= 6.50D-15 3.70D-09 XBig12= 1.74D-05 1.03D-03.
     17 vectors produced by pass  5 Test12= 6.50D-15 3.70D-09 XBig12= 4.92D-08 5.17D-05.
      6 vectors produced by pass  6 Test12= 6.50D-15 3.70D-09 XBig12= 5.29D-11 1.39D-06.
      1 vectors produced by pass  7 Test12= 6.50D-15 3.70D-09 XBig12= 7.64D-14 7.32D-08.
 InvSVY:  IOpt=1 It=  1 EMax= 4.44D-15
 Solved reduced A of dimension   144 with    27 vectors.
 Isotropic polarizability for W=    0.000000       37.21 Bohr**3.
 End of Minotr F.D. properties file   721 does not exist.
 End of Minotr F.D. properties file   722 does not exist.
 End of Minotr F.D. properties file   788 does not exist.

 **********************************************************************

            Population analysis using the SCF Density.

 **********************************************************************

 Alpha  occ. eigenvalues --  -19.14075 -10.28149 -10.19907 -10.19888  -1.06891
 Alpha  occ. eigenvalues --   -0.87817  -0.64109  -0.56281  -0.51282  -0.48180
 Alpha  occ. eigenvalues --   -0.43246  -0.40328  -0.38686  -0.34074  -0.25117
 Alpha virt. eigenvalues --   -0.04766   0.00181   0.01911   0.03801   0.03808
 Alpha virt. eigenvalues --    0.06616   0.07010   0.07331   0.07981   0.08932
 Alpha virt. eigenvalues --    0.11538   0.13569   0.14903   0.16774   0.18404
 Alpha virt. eigenvalues --    0.19308   0.20093   0.22026   0.24779   0.27547
 Alpha virt. eigenvalues --    0.28076   0.28408   0.29984   0.32138   0.37868
 Alpha virt. eigenvalues --    0.41207   0.43795   0.44940   0.46425   0.52494
 Alpha virt. eigenvalues --    0.52929   0.55735   0.57457   0.59002   0.61654
 Alpha virt. eigenvalues --    0.61674   0.64724   0.65504   0.74113   0.76304
 Alpha virt. eigenvalues --    0.76523   0.89068   0.92604   0.93787   0.93902
 Alpha virt. eigenvalues --    0.95667   0.96463   1.09357   1.09379   1.09936
 Alpha virt. eigenvalues --    1.10842   1.16603   1.18085   1.23101   1.23491
 Alpha virt. eigenvalues --    1.28007   1.30828   1.48452   1.51159   1.59942
 Alpha virt. eigenvalues --    1.65034   1.66570   1.75675   1.75958   1.85925
 Alpha virt. eigenvalues --    1.90869   2.03659   2.15151   2.18964   2.19122
 Alpha virt. eigenvalues --    2.28457   2.30838   2.33218   2.35926   2.37746
 Alpha virt. eigenvalues --    2.54545   2.55631   2.57494   2.74033   2.74253
 Alpha virt. eigenvalues --    2.80723   2.84315   2.90351   2.93546   3.04289
 Alpha virt. eigenvalues --    3.08657   3.11511   3.15369   3.15923   3.30874
 Alpha virt. eigenvalues --    3.39202   3.39687   3.42213   3.42685   3.47013
 Alpha virt. eigenvalues --    3.57342   3.60849   3.67601   3.72434   3.88526
 Alpha virt. eigenvalues --    4.01091   4.09498   4.22526   4.39938   4.80790
 Alpha virt. eigenvalues --    5.05508   5.21690   5.95901   6.78199   6.79102
 Alpha virt. eigenvalues --    7.10622   7.20704   7.21273  23.88401  23.98054
 Alpha virt. eigenvalues --   24.17316  49.99135
          Condensed to atoms (all electrons):
               1          2          3          4          5          6
     1  C    5.026399   0.253169  -0.063562   0.180697  -0.025004  -0.025004
     2  C    0.253169   4.934548   0.375682   0.253169   0.005586   0.005586
     3  O   -0.063562   0.375682   8.113631  -0.063562   0.004201   0.004201
     4  C    0.180697   0.253169  -0.063562   5.026399   0.382112   0.382112
     5  H   -0.025004   0.005586   0.004201   0.382112   0.558551  -0.030142
     6  H   -0.025004   0.005586   0.004201   0.382112  -0.030142   0.558551
     7  H    0.382112   0.005586   0.004201  -0.025004  -0.008071   0.002831
     8  H    0.382112   0.005586   0.004201  -0.025004   0.002831  -0.008071
               7          8
     1  C    0.382112   0.382112
     2  C    0.005586   0.005586
     3  O    0.004201   0.004201
     4  C   -0.025004  -0.025004
     5  H   -0.008071   0.002831
     6  H    0.002831  -0.008071
     7  H    0.558551  -0.030142
     8  H   -0.030142   0.558551
 Mulliken charges:
               1
     1  C   -0.110919
     2  C    0.161089
     3  O   -0.378995
     4  C   -0.110919
     5  H    0.109936
     6  H    0.109936
     7  H    0.109936
     8  H    0.109936
 Sum of Mulliken charges =  -0.00000
 Mulliken charges with hydrogens summed into heavy atoms:
               1
     1  C    0.108953
     2  C    0.161089
     3  O   -0.378995
     4  C    0.108953
 APT charges:
               1
     1  C   -0.171157
     2  C    0.912486
     3  O   -0.711060
     4  C   -0.171157
     5  H    0.035222
     6  H    0.035222
     7  H    0.035222
     8  H    0.035222
 Sum of APT charges =  -0.00000
 APT charges with hydrogens summed into heavy atoms:
               1
     1  C   -0.100713
     2  C    0.912486
     3  O   -0.711060
     4  C   -0.100713
 Electronic spatial extent (au):  <R**2>=            241.3862
 Charge=             -0.0000 electrons
 Dipole moment (field-independent basis, Debye):
    X=             -0.0000    Y=              0.0000    Z=             -3.0526  Tot=              3.0526
 Quadrupole moment (field-independent basis, Debye-Ang):
   XX=            -21.6806   YY=            -23.2065   ZZ=            -28.6472
   XY=             -0.0000   XZ=             -0.0000   YZ=              0.0000
 Traceless Quadrupole moment (field-independent basis, Debye-Ang):
   XX=              2.8308   YY=              1.3050   ZZ=             -4.1358
   XY=             -0.0000   XZ=             -0.0000   YZ=              0.0000
 Octapole moment (field-independent basis, Debye-Ang**2):
  XXX=             -0.0000  YYY=              0.0000  ZZZ=             -1.2146  XYY=              0.0000
  XXY=              0.0000  XXZ=             -0.2941  XZZ=              0.0000  YZZ=             -0.0000
  YYZ=             -1.4623  XYZ=             -0.0000
 Hexadecapole moment (field-independent basis, Debye-Ang**3):
 XXXX=            -34.8709 YYYY=            -93.1778 ZZZZ=           -201.8051 XXXY=             -0.0000
 XXXZ=             -0.0000 YYYX=             -0.0000 YYYZ=             -0.0000 ZZZX=             -0.0000
 ZZZY=              0.0000 XXYY=            -18.2516 XXZZ=            -33.9902 YYZZ=            -45.0933
 XXYZ=              0.0000 YYXZ=             -0.0000 ZZXY=              0.0000
 N-N= 1.089463438186D+02 E-N=-6.660831845366D+02  KE= 1.911895774922D+02
  Exact polarizability:      28.930       0.000      38.400       0.000      -0.000      44.305
 Approx polarizability:      40.916      -0.000      52.457      -0.000      -0.000      66.613
 Calling FoFJK, ICntrl=    100127 FMM=F ISym2X=0 I1Cent= 0 IOpClX= 0 NMat=1 NMatS=1 NMatT=0.
 -------------------------------------------------------------------
 Center     Atomic                   Forces (Hartrees/Bohr)
 Number     Number              X              Y              Z
 -------------------------------------------------------------------
      1        6          -0.000000000    0.001078478   -0.000903023
      2        6           0.000000000   -0.000000000    0.000348684
      3        8          -0.000000000    0.000000000    0.001244003
      4        6          -0.000000000   -0.001078478   -0.000903023
      5        1           0.000014498   -0.000208650    0.000053340
      6        1          -0.000014498   -0.000208650    0.000053340
      7        1           0.000014498    0.000208650    0.000053340
      8        1          -0.000014498    0.000208650    0.000053340
 -------------------------------------------------------------------
 Cartesian Forces:  Max     0.001244003 RMS     0.000492130
 NDeriv=     18 NFrqRd=  0 NDerD0=      0 MskFDP=       0 MskDFD=       0 MskDF0=       0
 Re-enter D2Numr:  normal mode      8 step-down number 1
 Standard basis: 6-311+G(2d,p) (5D, 7F)
   132 basis functions,   200 primitive gaussians,   140 cartesian basis functions
    15 alpha electrons       15 beta electrons
       nuclear repulsion energy       108.8548327379 Hartrees.
 NAtoms=    8 NActive=    8 NUniq=    8 SFac= 1.00D+00 NAtFMM=   60 NAOKFM=F Big=F
 Integral buffers will be    131072 words long.
 Raffenetti 2 integral format.
 Two-electron integral symmetry is turned off.
 One-electron integrals computed using PRISM.
 NBasis=   132 RedAO= T EigKep=  8.47D-05  NBF=   132
 NBsUse=   132 1.00D-06 EigRej= -1.00D+00 NBFU=   132
 Initial guess from the checkpoint file:  "/scratch/270958.kestrel.chem.wisc.edu/Gau-198624.chk"
 B after Tr=     0.000000   -0.000261   -0.000000
         Rot=    1.000000    0.000121    0.000000    0.000000 Ang=   0.01 deg.
 Keep R1 ints in memory in canonical form, NReq=54018783.
 Requested convergence on RMS density matrix=1.00D-08 within 128 cycles.
 Requested convergence on MAX density matrix=1.00D-06.
 Requested convergence on             energy=1.00D-06.
 No special actions if energy rises.
 SCF Done:  E(RB3LYP) =  -191.944382596     A.U. after    7 cycles
            NFock=  7  Conv=0.70D-08     -V/T= 2.0040
 DoSCS=F DFT=T ScalE2(SS,OS)=  1.000000  1.000000
 Range of M.O.s used for correlation:     1   132
 NBasis=   132 NAE=    15 NBE=    15 NFC=     0 NFV=     0
 NROrb=    132 NOA=    15 NOB=    15 NVA=   117 NVB=   117

 **** Warning!!: The largest alpha MO coefficient is  0.54785447D+02

 Symmetrizing basis deriv contribution to polar:
 IMax=3 JMax=2 DiffMx= 0.00D+00
 G2DrvN: will do     9 centers at a time, making    1 passes.
 Calling FoFCou, ICntrl=  3107 FMM=F I1Cent=   0 AccDes= 0.00D+00.
 End of G2Drv F.D. properties file   721 does not exist.
 End of G2Drv F.D. properties file   722 does not exist.
 End of G2Drv F.D. properties file   788 does not exist.
          IDoAtm=11111111
          Differentiating once with respect to electric field.
                with respect to dipole field.
          Differentiating once with respect to nuclear coordinates.
 Keep R1 ints in memory in canonical form, NReq=53988276.
          There are    27 degrees of freedom in the 1st order CPHF.  IDoFFX=6 NUNeed=     3.
     24 vectors produced by pass  0 Test12= 6.50D-15 3.70D-09 XBig12= 3.76D+01 3.97D+00.
 AX will form    24 AO Fock derivatives at one time.
     24 vectors produced by pass  1 Test12= 6.50D-15 3.70D-09 XBig12= 1.42D+01 1.04D+00.
     24 vectors produced by pass  2 Test12= 6.50D-15 3.70D-09 XBig12= 3.09D-01 1.36D-01.
     24 vectors produced by pass  3 Test12= 6.50D-15 3.70D-09 XBig12= 4.78D-03 1.72D-02.
     24 vectors produced by pass  4 Test12= 6.50D-15 3.70D-09 XBig12= 1.76D-05 1.03D-03.
     17 vectors produced by pass  5 Test12= 6.50D-15 3.70D-09 XBig12= 5.00D-08 5.20D-05.
      6 vectors produced by pass  6 Test12= 6.50D-15 3.70D-09 XBig12= 5.27D-11 1.18D-06.
      1 vectors produced by pass  7 Test12= 6.50D-15 3.70D-09 XBig12= 7.46D-14 6.34D-08.
 InvSVY:  IOpt=1 It=  1 EMax= 2.66D-15
 Solved reduced A of dimension   144 with    27 vectors.
 Isotropic polarizability for W=    0.000000       37.26 Bohr**3.
 End of Minotr F.D. properties file   721 does not exist.
 End of Minotr F.D. properties file   722 does not exist.
 End of Minotr F.D. properties file   788 does not exist.

 **********************************************************************

            Population analysis using the SCF Density.

 **********************************************************************

 Alpha  occ. eigenvalues --  -19.14091 -10.28177 -10.19953 -10.19912  -1.06863
 Alpha  occ. eigenvalues --   -0.87723  -0.64126  -0.56264  -0.51236  -0.48177
 Alpha  occ. eigenvalues --   -0.43223  -0.40342  -0.38677  -0.34065  -0.25117
 Alpha virt. eigenvalues --   -0.04774   0.00181   0.01895   0.03804   0.03808
 Alpha virt. eigenvalues --    0.06620   0.06996   0.07324   0.07976   0.08933
 Alpha virt. eigenvalues --    0.11511   0.13563   0.14912   0.16723   0.18398
 Alpha virt. eigenvalues --    0.19264   0.20027   0.22032   0.24757   0.27542
 Alpha virt. eigenvalues --    0.28064   0.28334   0.29975   0.32131   0.37893
 Alpha virt. eigenvalues --    0.41152   0.43769   0.44859   0.46462   0.52510
 Alpha virt. eigenvalues --    0.52904   0.55713   0.57397   0.59022   0.61649
 Alpha virt. eigenvalues --    0.61688   0.64719   0.65485   0.74104   0.76226
 Alpha virt. eigenvalues --    0.76531   0.88896   0.92547   0.93740   0.93871
 Alpha virt. eigenvalues --    0.95653   0.96366   1.09354   1.09430   1.09963
 Alpha virt. eigenvalues --    1.10855   1.16604   1.18051   1.23037   1.23358
 Alpha virt. eigenvalues --    1.27909   1.30821   1.48371   1.51118   1.59923
 Alpha virt. eigenvalues --    1.65024   1.66359   1.75604   1.75946   1.85866
 Alpha virt. eigenvalues --    1.90831   2.03573   2.15104   2.18958   2.19174
 Alpha virt. eigenvalues --    2.28290   2.30830   2.33163   2.35881   2.37656
 Alpha virt. eigenvalues --    2.54512   2.55462   2.57440   2.74045   2.74201
 Alpha virt. eigenvalues --    2.80597   2.84474   2.90218   2.93469   3.04244
 Alpha virt. eigenvalues --    3.08731   3.11523   3.15235   3.15922   3.30923
 Alpha virt. eigenvalues --    3.39094   3.39603   3.42099   3.42703   3.46927
 Alpha virt. eigenvalues --    3.57289   3.60962   3.67553   3.72309   3.88519
 Alpha virt. eigenvalues --    4.00584   4.09522   4.22351   4.39634   4.80368
 Alpha virt. eigenvalues --    5.05465   5.21570   5.95709   6.78173   6.79068
 Alpha virt. eigenvalues --    7.10533   7.20611   7.21236  23.88150  23.97731
 Alpha virt. eigenvalues --   24.17232  49.99050
          Condensed to atoms (all electrons):
               1          2          3          4          5          6
     1  C    5.028159   0.251631  -0.063116   0.179609  -0.024636  -0.024636
     2  C    0.251631   4.932445   0.376042   0.256254   0.005233   0.005233
     3  O   -0.063116   0.376042   8.113069  -0.063758   0.004195   0.004195
     4  C    0.179609   0.256254  -0.063758   5.025760   0.382312   0.382312
     5  H   -0.024636   0.005233   0.004195   0.382312   0.558130  -0.030158
     6  H   -0.024636   0.005233   0.004195   0.382312  -0.030158   0.558130
     7  H    0.381797   0.005676   0.004179  -0.024836  -0.007960   0.002795
     8  H    0.381797   0.005676   0.004179  -0.024836   0.002795  -0.007960
               7          8
     1  C    0.381797   0.381797
     2  C    0.005676   0.005676
     3  O    0.004179   0.004179
     4  C   -0.024836  -0.024836
     5  H   -0.007960   0.002795
     6  H    0.002795  -0.007960
     7  H    0.558288  -0.030149
     8  H   -0.030149   0.558288
 Mulliken charges:
               1
     1  C   -0.110606
     2  C    0.161810
     3  O   -0.378985
     4  C   -0.112817
     5  H    0.110088
     6  H    0.110088
     7  H    0.110211
     8  H    0.110211
 Sum of Mulliken charges =  -0.00000
 Mulliken charges with hydrogens summed into heavy atoms:
               1
     1  C    0.109816
     2  C    0.161810
     3  O   -0.378985
     4  C    0.107359
 APT charges:
               1
     1  C   -0.168803
     2  C    0.911596
     3  O   -0.711201
     4  C   -0.172278
     5  H    0.035085
     6  H    0.035085
     7  H    0.035258
     8  H    0.035258
 Sum of APT charges =  -0.00000
 APT charges with hydrogens summed into heavy atoms:
               1
     1  C   -0.098287
     2  C    0.911596
     3  O   -0.711201
     4  C   -0.102108
 Electronic spatial extent (au):  <R**2>=            241.7084
 Charge=             -0.0000 electrons
 Dipole moment (field-independent basis, Debye):
    X=              0.0000    Y=              0.0055    Z=             -3.0489  Tot=              3.0489
 Quadrupole moment (field-independent basis, Debye-Ang):
   XX=            -21.6898   YY=            -23.1894   ZZ=            -28.6685
   XY=             -0.0000   XZ=              0.0000   YZ=             -0.0159
 Traceless Quadrupole moment (field-independent basis, Debye-Ang):
   XX=              2.8261   YY=              1.3265   ZZ=             -4.1526
   XY=             -0.0000   XZ=              0.0000   YZ=             -0.0159
 Octapole moment (field-independent basis, Debye-Ang**2):
  XXX=              0.0000  YYY=             -0.0141  ZZZ=             -1.1798  XYY=             -0.0000
  XXY=              0.0006  XXZ=             -0.2845  XZZ=             -0.0000  YZZ=              0.0507
  YYZ=             -1.4807  XYZ=              0.0000
 Hexadecapole moment (field-independent basis, Debye-Ang**3):
 XXXX=            -34.8849 YYYY=            -93.3391 ZZZZ=           -202.1144 XXXY=             -0.0000
 XXXZ=              0.0000 YYYX=             -0.0000 YYYZ=             -0.0216 ZZZX=              0.0000
 ZZZY=             -0.1395 XXYY=            -18.2675 XXZZ=            -34.0461 YYZZ=            -45.1591
 XXYZ=             -0.0239 YYXZ=              0.0000 ZZXY=             -0.0000
 N-N= 1.088548327379D+02 E-N=-6.658920777301D+02  KE= 1.911782260607D+02
  Exact polarizability:      28.947       0.000      38.477       0.000       0.020      44.360
 Approx polarizability:      40.941       0.000      52.590      -0.000       0.040      66.727
 Calling FoFJK, ICntrl=    100127 FMM=F ISym2X=0 I1Cent= 0 IOpClX= 0 NMat=1 NMatS=1 NMatT=0.
 -------------------------------------------------------------------
 Center     Atomic                   Forces (Hartrees/Bohr)
 Number     Number              X              Y              Z
 -------------------------------------------------------------------
      1        6           0.000000000   -0.000004344   -0.001313451
      2        6          -0.000000000   -0.000756626    0.000007546
      3        8           0.000000000    0.000102330   -0.000000857
      4        6           0.000000000   -0.000019925    0.001296986
      5        1           0.000021434    0.000172062   -0.000223423
      6        1          -0.000021434    0.000172062   -0.000223423
      7        1          -0.000014037    0.000167221    0.000228312
      8        1           0.000014037    0.000167221    0.000228312
 -------------------------------------------------------------------
 Cartesian Forces:  Max     0.001313451 RMS     0.000423836
 NDeriv=     18 NFrqRd=  0 NDerD0=      0 MskFDP=       0 MskDFD=       0 MskDF0=       0
 Re-enter D2Numr:  normal mode      9 step-up   number 1
 Standard basis: 6-311+G(2d,p) (5D, 7F)
   132 basis functions,   200 primitive gaussians,   140 cartesian basis functions
    15 alpha electrons       15 beta electrons
       nuclear repulsion energy       108.8548327342 Hartrees.
 NAtoms=    8 NActive=    8 NUniq=    8 SFac= 1.00D+00 NAtFMM=   60 NAOKFM=F Big=F
 Integral buffers will be    131072 words long.
 Raffenetti 2 integral format.
 Two-electron integral symmetry is turned off.
 One-electron integrals computed using PRISM.
 NBasis=   132 RedAO= T EigKep=  8.47D-05  NBF=   132
 NBsUse=   132 1.00D-06 EigRej= -1.00D+00 NBFU=   132
 Initial guess from the checkpoint file:  "/scratch/270958.kestrel.chem.wisc.edu/Gau-198624.chk"
 B after Tr=    -0.000000    0.000261    0.000000
         Rot=    1.000000   -0.000121   -0.000000   -0.000000 Ang=  -0.01 deg.
 Keep R1 ints in memory in canonical form, NReq=54018783.
 Requested convergence on RMS density matrix=1.00D-08 within 128 cycles.
 Requested convergence on MAX density matrix=1.00D-06.
 Requested convergence on             energy=1.00D-06.
 No special actions if energy rises.
 SCF Done:  E(RB3LYP) =  -191.944382596     A.U. after    7 cycles
            NFock=  7  Conv=0.70D-08     -V/T= 2.0040
 DoSCS=F DFT=T ScalE2(SS,OS)=  1.000000  1.000000
 Range of M.O.s used for correlation:     1   132
 NBasis=   132 NAE=    15 NBE=    15 NFC=     0 NFV=     0
 NROrb=    132 NOA=    15 NOB=    15 NVA=   117 NVB=   117

 **** Warning!!: The largest alpha MO coefficient is  0.54785447D+02

 Symmetrizing basis deriv contribution to polar:
 IMax=3 JMax=2 DiffMx= 0.00D+00
 G2DrvN: will do     9 centers at a time, making    1 passes.
 Calling FoFCou, ICntrl=  3107 FMM=F I1Cent=   0 AccDes= 0.00D+00.
 End of G2Drv F.D. properties file   721 does not exist.
 End of G2Drv F.D. properties file   722 does not exist.
 End of G2Drv F.D. properties file   788 does not exist.
          IDoAtm=11111111
          Differentiating once with respect to electric field.
                with respect to dipole field.
          Differentiating once with respect to nuclear coordinates.
 Keep R1 ints in memory in canonical form, NReq=53988276.
          There are    27 degrees of freedom in the 1st order CPHF.  IDoFFX=6 NUNeed=     3.
     24 vectors produced by pass  0 Test12= 6.50D-15 3.70D-09 XBig12= 3.76D+01 3.97D+00.
 AX will form    24 AO Fock derivatives at one time.
     24 vectors produced by pass  1 Test12= 6.50D-15 3.70D-09 XBig12= 1.42D+01 1.04D+00.
     24 vectors produced by pass  2 Test12= 6.50D-15 3.70D-09 XBig12= 3.09D-01 1.36D-01.
     24 vectors produced by pass  3 Test12= 6.50D-15 3.70D-09 XBig12= 4.78D-03 1.72D-02.
     24 vectors produced by pass  4 Test12= 6.50D-15 3.70D-09 XBig12= 1.76D-05 1.03D-03.
     17 vectors produced by pass  5 Test12= 6.50D-15 3.70D-09 XBig12= 5.00D-08 5.20D-05.
      6 vectors produced by pass  6 Test12= 6.50D-15 3.70D-09 XBig12= 5.26D-11 1.18D-06.
      1 vectors produced by pass  7 Test12= 6.50D-15 3.70D-09 XBig12= 7.38D-14 6.37D-08.
 InvSVY:  IOpt=1 It=  1 EMax= 2.66D-15
 Solved reduced A of dimension   144 with    27 vectors.
 Isotropic polarizability for W=    0.000000       37.26 Bohr**3.
 End of Minotr F.D. properties file   721 does not exist.
 End of Minotr F.D. properties file   722 does not exist.
 End of Minotr F.D. properties file   788 does not exist.

 **********************************************************************

            Population analysis using the SCF Density.

 **********************************************************************

 Alpha  occ. eigenvalues --  -19.14091 -10.28177 -10.19953 -10.19912  -1.06863
 Alpha  occ. eigenvalues --   -0.87723  -0.64126  -0.56264  -0.51236  -0.48177
 Alpha  occ. eigenvalues --   -0.43223  -0.40342  -0.38677  -0.34065  -0.25117
 Alpha virt. eigenvalues --   -0.04774   0.00181   0.01895   0.03804   0.03808
 Alpha virt. eigenvalues --    0.06620   0.06996   0.07324   0.07976   0.08933
 Alpha virt. eigenvalues --    0.11511   0.13563   0.14912   0.16723   0.18398
 Alpha virt. eigenvalues --    0.19264   0.20027   0.22032   0.24757   0.27542
 Alpha virt. eigenvalues --    0.28064   0.28334   0.29975   0.32131   0.37893
 Alpha virt. eigenvalues --    0.41152   0.43769   0.44859   0.46462   0.52510
 Alpha virt. eigenvalues --    0.52904   0.55713   0.57397   0.59022   0.61649
 Alpha virt. eigenvalues --    0.61688   0.64719   0.65485   0.74104   0.76226
 Alpha virt. eigenvalues --    0.76531   0.88896   0.92547   0.93740   0.93871
 Alpha virt. eigenvalues --    0.95653   0.96366   1.09354   1.09430   1.09963
 Alpha virt. eigenvalues --    1.10855   1.16604   1.18051   1.23037   1.23358
 Alpha virt. eigenvalues --    1.27909   1.30821   1.48371   1.51118   1.59923
 Alpha virt. eigenvalues --    1.65024   1.66359   1.75604   1.75946   1.85866
 Alpha virt. eigenvalues --    1.90831   2.03573   2.15104   2.18958   2.19174
 Alpha virt. eigenvalues --    2.28290   2.30830   2.33163   2.35881   2.37656
 Alpha virt. eigenvalues --    2.54512   2.55462   2.57440   2.74045   2.74201
 Alpha virt. eigenvalues --    2.80597   2.84474   2.90218   2.93469   3.04244
 Alpha virt. eigenvalues --    3.08731   3.11523   3.15235   3.15922   3.30923
 Alpha virt. eigenvalues --    3.39094   3.39603   3.42099   3.42703   3.46927
 Alpha virt. eigenvalues --    3.57289   3.60962   3.67553   3.72309   3.88519
 Alpha virt. eigenvalues --    4.00584   4.09522   4.22351   4.39634   4.80368
 Alpha virt. eigenvalues --    5.05465   5.21570   5.95709   6.78173   6.79068
 Alpha virt. eigenvalues --    7.10533   7.20611   7.21236  23.88150  23.97731
 Alpha virt. eigenvalues --   24.17232  49.99050
          Condensed to atoms (all electrons):
               1          2          3          4          5          6
     1  C    5.025760   0.256254  -0.063758   0.179609  -0.024836  -0.024836
     2  C    0.256254   4.932445   0.376042   0.251631   0.005676   0.005676
     3  O   -0.063758   0.376042   8.113069  -0.063116   0.004179   0.004179
     4  C    0.179609   0.251631  -0.063116   5.028159   0.381797   0.381797
     5  H   -0.024836   0.005676   0.004179   0.381797   0.558288  -0.030149
     6  H   -0.024836   0.005676   0.004179   0.381797  -0.030149   0.558288
     7  H    0.382312   0.005233   0.004195  -0.024636  -0.007960   0.002795
     8  H    0.382312   0.005233   0.004195  -0.024636   0.002795  -0.007960
               7          8
     1  C    0.382312   0.382312
     2  C    0.005233   0.005233
     3  O    0.004195   0.004195
     4  C   -0.024636  -0.024636
     5  H   -0.007960   0.002795
     6  H    0.002795  -0.007960
     7  H    0.558130  -0.030158
     8  H   -0.030158   0.558130
 Mulliken charges:
               1
     1  C   -0.112817
     2  C    0.161810
     3  O   -0.378985
     4  C   -0.110606
     5  H    0.110211
     6  H    0.110211
     7  H    0.110088
     8  H    0.110088
 Sum of Mulliken charges =  -0.00000
 Mulliken charges with hydrogens summed into heavy atoms:
               1
     1  C    0.107359
     2  C    0.161810
     3  O   -0.378985
     4  C    0.109816
 APT charges:
               1
     1  C   -0.172278
     2  C    0.911596
     3  O   -0.711201
     4  C   -0.168803
     5  H    0.035258
     6  H    0.035258
     7  H    0.035085
     8  H    0.035085
 Sum of APT charges =  -0.00000
 APT charges with hydrogens summed into heavy atoms:
               1
     1  C   -0.102108
     2  C    0.911596
     3  O   -0.711201
     4  C   -0.098287
 Electronic spatial extent (au):  <R**2>=            241.7084
 Charge=             -0.0000 electrons
 Dipole moment (field-independent basis, Debye):
    X=             -0.0000    Y=             -0.0055    Z=             -3.0489  Tot=              3.0489
 Quadrupole moment (field-independent basis, Debye-Ang):
   XX=            -21.6898   YY=            -23.1894   ZZ=            -28.6685
   XY=              0.0000   XZ=             -0.0000   YZ=              0.0159
 Traceless Quadrupole moment (field-independent basis, Debye-Ang):
   XX=              2.8261   YY=              1.3265   ZZ=             -4.1526
   XY=              0.0000   XZ=             -0.0000   YZ=              0.0159
 Octapole moment (field-independent basis, Debye-Ang**2):
  XXX=             -0.0000  YYY=              0.0141  ZZZ=             -1.1798  XYY=              0.0000
  XXY=             -0.0006  XXZ=             -0.2845  XZZ=              0.0000  YZZ=             -0.0507
  YYZ=             -1.4807  XYZ=             -0.0000
 Hexadecapole moment (field-independent basis, Debye-Ang**3):
 XXXX=            -34.8849 YYYY=            -93.3391 ZZZZ=           -202.1144 XXXY=              0.0000
 XXXZ=             -0.0000 YYYX=              0.0000 YYYZ=              0.0216 ZZZX=             -0.0000
 ZZZY=              0.1395 XXYY=            -18.2675 XXZZ=            -34.0461 YYZZ=            -45.1591
 XXYZ=              0.0239 YYXZ=             -0.0000 ZZXY=              0.0000
 N-N= 1.088548327342D+02 E-N=-6.658920777224D+02  KE= 1.911782260602D+02
  Exact polarizability:      28.947       0.000      38.477       0.000      -0.020      44.360
 Approx polarizability:      40.941      -0.000      52.590      -0.000      -0.040      66.727
 Calling FoFJK, ICntrl=    100127 FMM=F ISym2X=0 I1Cent= 0 IOpClX= 0 NMat=1 NMatS=1 NMatT=0.
 -------------------------------------------------------------------
 Center     Atomic                   Forces (Hartrees/Bohr)
 Number     Number              X              Y              Z
 -------------------------------------------------------------------
      1        6          -0.000000000    0.000019925    0.001296986
      2        6           0.000000000    0.000756626    0.000007546
      3        8          -0.000000000   -0.000102330   -0.000000857
      4        6          -0.000000000    0.000004344   -0.001313451
      5        1          -0.000014037   -0.000167221    0.000228312
      6        1           0.000014037   -0.000167221    0.000228312
      7        1           0.000021434   -0.000172062   -0.000223423
      8        1          -0.000021434   -0.000172062   -0.000223423
 -------------------------------------------------------------------
 Cartesian Forces:  Max     0.001313451 RMS     0.000423836
 NDeriv=     18 NFrqRd=  0 NDerD0=      0 MskFDP=       0 MskDFD=       0 MskDF0=       0
 Re-enter D2Numr:  normal mode      9 step-down number 1
 Standard basis: 6-311+G(2d,p) (5D, 7F)
   132 basis functions,   200 primitive gaussians,   140 cartesian basis functions
    15 alpha electrons       15 beta electrons
       nuclear repulsion energy       108.8548037004 Hartrees.
 NAtoms=    8 NActive=    8 NUniq=    8 SFac= 1.00D+00 NAtFMM=   60 NAOKFM=F Big=F
 Integral buffers will be    131072 words long.
 Raffenetti 2 integral format.
 Two-electron integral symmetry is turned off.
 One-electron integrals computed using PRISM.
 NBasis=   132 RedAO= T EigKep=  8.47D-05  NBF=   132
 NBsUse=   132 1.00D-06 EigRej= -1.00D+00 NBFU=   132
 Initial guess from the checkpoint file:  "/scratch/270958.kestrel.chem.wisc.edu/Gau-198624.chk"
 B after Tr=    -0.000070    0.000000    0.000000
         Rot=    1.000000   -0.000000   -0.000104   -0.000000 Ang=  -0.01 deg.
 Keep R1 ints in memory in canonical form, NReq=54018783.
 Requested convergence on RMS density matrix=1.00D-08 within 128 cycles.
 Requested convergence on MAX density matrix=1.00D-06.
 Requested convergence on             energy=1.00D-06.
 No special actions if energy rises.
 SCF Done:  E(RB3LYP) =  -191.944381943     A.U. after    7 cycles
            NFock=  7  Conv=0.48D-08     -V/T= 2.0040
 DoSCS=F DFT=T ScalE2(SS,OS)=  1.000000  1.000000
 Range of M.O.s used for correlation:     1   132
 NBasis=   132 NAE=    15 NBE=    15 NFC=     0 NFV=     0
 NROrb=    132 NOA=    15 NOB=    15 NVA=   117 NVB=   117

 **** Warning!!: The largest alpha MO coefficient is  0.54787022D+02

 Symmetrizing basis deriv contribution to polar:
 IMax=3 JMax=2 DiffMx= 0.00D+00
 G2DrvN: will do     9 centers at a time, making    1 passes.
 Calling FoFCou, ICntrl=  3107 FMM=F I1Cent=   0 AccDes= 0.00D+00.
 End of G2Drv F.D. properties file   721 does not exist.
 End of G2Drv F.D. properties file   722 does not exist.
 End of G2Drv F.D. properties file   788 does not exist.
          IDoAtm=11111111
          Differentiating once with respect to electric field.
                with respect to dipole field.
          Differentiating once with respect to nuclear coordinates.
 Keep R1 ints in memory in canonical form, NReq=53988276.
          There are    27 degrees of freedom in the 1st order CPHF.  IDoFFX=6 NUNeed=     3.
     24 vectors produced by pass  0 Test12= 6.50D-15 3.70D-09 XBig12= 3.76D+01 3.97D+00.
 AX will form    24 AO Fock derivatives at one time.
     24 vectors produced by pass  1 Test12= 6.50D-15 3.70D-09 XBig12= 1.42D+01 1.04D+00.
     24 vectors produced by pass  2 Test12= 6.50D-15 3.70D-09 XBig12= 3.09D-01 1.36D-01.
     24 vectors produced by pass  3 Test12= 6.50D-15 3.70D-09 XBig12= 4.78D-03 1.72D-02.
     24 vectors produced by pass  4 Test12= 6.50D-15 3.70D-09 XBig12= 1.76D-05 1.03D-03.
     17 vectors produced by pass  5 Test12= 6.50D-15 3.70D-09 XBig12= 4.99D-08 5.17D-05.
      6 vectors produced by pass  6 Test12= 6.50D-15 3.70D-09 XBig12= 5.21D-11 1.35D-06.
      1 vectors produced by pass  7 Test12= 6.50D-15 3.70D-09 XBig12= 7.31D-14 7.11D-08.
 InvSVY:  IOpt=1 It=  1 EMax= 5.33D-15
 Solved reduced A of dimension   144 with    27 vectors.
 Isotropic polarizability for W=    0.000000       37.26 Bohr**3.
 End of Minotr F.D. properties file   721 does not exist.
 End of Minotr F.D. properties file   722 does not exist.
 End of Minotr F.D. properties file   788 does not exist.

 **********************************************************************

            Population analysis using the SCF Density.

 **********************************************************************

 Alpha  occ. eigenvalues --  -19.14091 -10.28177 -10.19942 -10.19923  -1.06863
 Alpha  occ. eigenvalues --   -0.87723  -0.64126  -0.56264  -0.51236  -0.48177
 Alpha  occ. eigenvalues --   -0.43224  -0.40342  -0.38677  -0.34065  -0.25117
 Alpha virt. eigenvalues --   -0.04774   0.00181   0.01895   0.03793   0.03820
 Alpha virt. eigenvalues --    0.06621   0.06996   0.07324   0.07976   0.08933
 Alpha virt. eigenvalues --    0.11511   0.13563   0.14911   0.16724   0.18397
 Alpha virt. eigenvalues --    0.19264   0.20028   0.22032   0.24756   0.27542
 Alpha virt. eigenvalues --    0.28065   0.28334   0.29974   0.32131   0.37893
 Alpha virt. eigenvalues --    0.41152   0.43769   0.44856   0.46467   0.52510
 Alpha virt. eigenvalues --    0.52904   0.55712   0.57396   0.59025   0.61644
 Alpha virt. eigenvalues --    0.61692   0.64719   0.65487   0.74103   0.76226
 Alpha virt. eigenvalues --    0.76531   0.88901   0.92549   0.93717   0.93890
 Alpha virt. eigenvalues --    0.95629   0.96384   1.09354   1.09418   1.09979
 Alpha virt. eigenvalues --    1.10856   1.16604   1.18051   1.23027   1.23368
 Alpha virt. eigenvalues --    1.27909   1.30819   1.48371   1.51118   1.59925
 Alpha virt. eigenvalues --    1.65023   1.66360   1.75606   1.75941   1.85874
 Alpha virt. eigenvalues --    1.90825   2.03568   2.15111   2.18958   2.19169
 Alpha virt. eigenvalues --    2.28288   2.30825   2.33169   2.35881   2.37659
 Alpha virt. eigenvalues --    2.54515   2.55463   2.57440   2.74053   2.74191
 Alpha virt. eigenvalues --    2.80596   2.84483   2.90216   2.93475   3.04234
 Alpha virt. eigenvalues --    3.08731   3.11521   3.15239   3.15920   3.30920
 Alpha virt. eigenvalues --    3.39094   3.39602   3.42097   3.42704   3.46928
 Alpha virt. eigenvalues --    3.57289   3.60963   3.67559   3.72305   3.88519
 Alpha virt. eigenvalues --    4.00586   4.09520   4.22351   4.39634   4.80372
 Alpha virt. eigenvalues --    5.05465   5.21569   5.95709   6.78173   6.79069
 Alpha virt. eigenvalues --    7.10533   7.20611   7.21235  23.88152  23.97727
 Alpha virt. eigenvalues --   24.17232  49.99050
          Condensed to atoms (all electrons):
               1          2          3          4          5          6
     1  C    5.026916   0.253972  -0.063438   0.179619  -0.024555  -0.024913
     2  C    0.253972   4.932374   0.376052   0.253972   0.005552   0.005350
     3  O   -0.063438   0.376052   8.113062  -0.063438   0.004191   0.004183
     4  C    0.179619   0.253972  -0.063438   5.026916   0.381569   0.382541
     5  H   -0.024555   0.005552   0.004191   0.381569   0.558580  -0.030153
     6  H   -0.024913   0.005350   0.004183   0.382541  -0.030153   0.557848
     7  H    0.381569   0.005552   0.004191  -0.024555  -0.007997   0.002795
     8  H    0.382541   0.005350   0.004183  -0.024913   0.002795  -0.007925
               7          8
     1  C    0.381569   0.382541
     2  C    0.005552   0.005350
     3  O    0.004191   0.004183
     4  C   -0.024555  -0.024913
     5  H   -0.007997   0.002795
     6  H    0.002795  -0.007925
     7  H    0.558580  -0.030153
     8  H   -0.030153   0.557848
 Mulliken charges:
               1
     1  C   -0.111710
     2  C    0.161827
     3  O   -0.378987
     4  C   -0.111710
     5  H    0.110016
     6  H    0.110274
     7  H    0.110016
     8  H    0.110274
 Sum of Mulliken charges =  -0.00000
 Mulliken charges with hydrogens summed into heavy atoms:
               1
     1  C    0.108580
     2  C    0.161827
     3  O   -0.378987
     4  C    0.108580
 APT charges:
               1
     1  C   -0.170535
     2  C    0.911593
     3  O   -0.711195
     4  C   -0.170535
     5  H    0.034689
     6  H    0.035647
     7  H    0.034689
     8  H    0.035647
 Sum of APT charges =  -0.00000
 APT charges with hydrogens summed into heavy atoms:
               1
     1  C   -0.100199
     2  C    0.911593
     3  O   -0.711195
     4  C   -0.100199
 Electronic spatial extent (au):  <R**2>=            241.7083
 Charge=             -0.0000 electrons
 Dipole moment (field-independent basis, Debye):
    X=             -0.0005    Y=              0.0000    Z=             -3.0490  Tot=              3.0490
 Quadrupole moment (field-independent basis, Debye-Ang):
   XX=            -21.6898   YY=            -23.1894   ZZ=            -28.6684
   XY=              0.0000   XZ=             -0.0224   YZ=             -0.0000
 Traceless Quadrupole moment (field-independent basis, Debye-Ang):
   XX=              2.8261   YY=              1.3265   ZZ=             -4.1525
   XY=              0.0000   XZ=             -0.0224   YZ=             -0.0000
 Octapole moment (field-independent basis, Debye-Ang**2):
  XXX=              0.0005  YYY=              0.0000  ZZZ=             -1.1803  XYY=              0.0044
  XXY=              0.0000  XXZ=             -0.2845  XZZ=              0.0533  YZZ=              0.0000
  YYZ=             -1.4809  XYZ=             -0.0000
 Hexadecapole moment (field-independent basis, Debye-Ang**3):
 XXXX=            -34.8849 YYYY=            -93.3391 ZZZZ=           -202.1134 XXXY=             -0.0000
 XXXZ=              0.0223 YYYX=              0.0000 YYYZ=             -0.0000 ZZZX=             -0.0398
 ZZZY=             -0.0000 XXYY=            -18.2675 XXZZ=            -34.0460 YYZZ=            -45.1587
 XXYZ=             -0.0000 YYXZ=             -0.0244 ZZXY=             -0.0000
 N-N= 1.088548037004D+02 E-N=-6.658920342565D+02  KE= 1.911782236841D+02
  Exact polarizability:      28.947       0.000      38.477      -0.010      -0.000      44.359
 Approx polarizability:      40.941       0.000      52.590      -0.001       0.000      66.726
 Calling FoFJK, ICntrl=    100127 FMM=F ISym2X=0 I1Cent= 0 IOpClX= 0 NMat=1 NMatS=1 NMatT=0.
 -------------------------------------------------------------------
 Center     Atomic                   Forces (Hartrees/Bohr)
 Number     Number              X              Y              Z
 -------------------------------------------------------------------
      1        6          -0.000766948    0.000002717   -0.000000870
      2        6           0.001683790   -0.000000000    0.000001637
      3        8          -0.000346725    0.000000000   -0.000000759
      4        6          -0.000766948   -0.000002717   -0.000000870
      5        1           0.000051849   -0.000003708   -0.000323134
      6        1           0.000046566    0.000005685    0.000323566
      7        1           0.000051849    0.000003708   -0.000323134
      8        1           0.000046566   -0.000005685    0.000323566
 -------------------------------------------------------------------
 Cartesian Forces:  Max     0.001683790 RMS     0.000435882
 NDeriv=     18 NFrqRd=  0 NDerD0=      0 MskFDP=       0 MskDFD=       0 MskDF0=       0
 Re-enter D2Numr:  normal mode     10 step-up   number 1
 Standard basis: 6-311+G(2d,p) (5D, 7F)
   132 basis functions,   200 primitive gaussians,   140 cartesian basis functions
    15 alpha electrons       15 beta electrons
       nuclear repulsion energy       108.8548037008 Hartrees.
 NAtoms=    8 NActive=    8 NUniq=    8 SFac= 1.00D+00 NAtFMM=   60 NAOKFM=F Big=F
 Integral buffers will be    131072 words long.
 Raffenetti 2 integral format.
 Two-electron integral symmetry is turned off.
 One-electron integrals computed using PRISM.
 NBasis=   132 RedAO= T EigKep=  8.47D-05  NBF=   132
 NBsUse=   132 1.00D-06 EigRej= -1.00D+00 NBFU=   132
 Initial guess from the checkpoint file:  "/scratch/270958.kestrel.chem.wisc.edu/Gau-198624.chk"
 B after Tr=     0.000070   -0.000000   -0.000000
         Rot=    1.000000    0.000000    0.000104    0.000000 Ang=   0.01 deg.
 Keep R1 ints in memory in canonical form, NReq=54018783.
 Requested convergence on RMS density matrix=1.00D-08 within 128 cycles.
 Requested convergence on MAX density matrix=1.00D-06.
 Requested convergence on             energy=1.00D-06.
 No special actions if energy rises.
 SCF Done:  E(RB3LYP) =  -191.944381943     A.U. after    7 cycles
            NFock=  7  Conv=0.48D-08     -V/T= 2.0040
 DoSCS=F DFT=T ScalE2(SS,OS)=  1.000000  1.000000
 Range of M.O.s used for correlation:     1   132
 NBasis=   132 NAE=    15 NBE=    15 NFC=     0 NFV=     0
 NROrb=    132 NOA=    15 NOB=    15 NVA=   117 NVB=   117

 **** Warning!!: The largest alpha MO coefficient is  0.54787022D+02

 Symmetrizing basis deriv contribution to polar:
 IMax=3 JMax=2 DiffMx= 0.00D+00
 G2DrvN: will do     9 centers at a time, making    1 passes.
 Calling FoFCou, ICntrl=  3107 FMM=F I1Cent=   0 AccDes= 0.00D+00.
 End of G2Drv F.D. properties file   721 does not exist.
 End of G2Drv F.D. properties file   722 does not exist.
 End of G2Drv F.D. properties file   788 does not exist.
          IDoAtm=11111111
          Differentiating once with respect to electric field.
                with respect to dipole field.
          Differentiating once with respect to nuclear coordinates.
 Keep R1 ints in memory in canonical form, NReq=53988276.
          There are    27 degrees of freedom in the 1st order CPHF.  IDoFFX=6 NUNeed=     3.
     24 vectors produced by pass  0 Test12= 6.50D-15 3.70D-09 XBig12= 3.76D+01 3.97D+00.
 AX will form    24 AO Fock derivatives at one time.
     24 vectors produced by pass  1 Test12= 6.50D-15 3.70D-09 XBig12= 1.42D+01 1.04D+00.
     24 vectors produced by pass  2 Test12= 6.50D-15 3.70D-09 XBig12= 3.09D-01 1.36D-01.
     24 vectors produced by pass  3 Test12= 6.50D-15 3.70D-09 XBig12= 4.78D-03 1.72D-02.
     24 vectors produced by pass  4 Test12= 6.50D-15 3.70D-09 XBig12= 1.76D-05 1.03D-03.
     17 vectors produced by pass  5 Test12= 6.50D-15 3.70D-09 XBig12= 4.99D-08 5.17D-05.
      6 vectors produced by pass  6 Test12= 6.50D-15 3.70D-09 XBig12= 5.22D-11 1.35D-06.
      1 vectors produced by pass  7 Test12= 6.50D-15 3.70D-09 XBig12= 7.30D-14 7.11D-08.
 InvSVY:  IOpt=1 It=  1 EMax= 5.33D-15
 Solved reduced A of dimension   144 with    27 vectors.
 Isotropic polarizability for W=    0.000000       37.26 Bohr**3.
 End of Minotr F.D. properties file   721 does not exist.
 End of Minotr F.D. properties file   722 does not exist.
 End of Minotr F.D. properties file   788 does not exist.

 **********************************************************************

            Population analysis using the SCF Density.

 **********************************************************************

 Alpha  occ. eigenvalues --  -19.14091 -10.28177 -10.19942 -10.19923  -1.06863
 Alpha  occ. eigenvalues --   -0.87723  -0.64126  -0.56264  -0.51236  -0.48177
 Alpha  occ. eigenvalues --   -0.43224  -0.40342  -0.38677  -0.34065  -0.25117
 Alpha virt. eigenvalues --   -0.04774   0.00181   0.01895   0.03793   0.03820
 Alpha virt. eigenvalues --    0.06621   0.06996   0.07324   0.07976   0.08933
 Alpha virt. eigenvalues --    0.11511   0.13563   0.14911   0.16724   0.18397
 Alpha virt. eigenvalues --    0.19264   0.20028   0.22032   0.24756   0.27542
 Alpha virt. eigenvalues --    0.28065   0.28334   0.29974   0.32131   0.37893
 Alpha virt. eigenvalues --    0.41152   0.43769   0.44856   0.46467   0.52510
 Alpha virt. eigenvalues --    0.52904   0.55712   0.57396   0.59025   0.61644
 Alpha virt. eigenvalues --    0.61692   0.64719   0.65487   0.74103   0.76226
 Alpha virt. eigenvalues --    0.76531   0.88901   0.92549   0.93717   0.93890
 Alpha virt. eigenvalues --    0.95629   0.96384   1.09354   1.09418   1.09979
 Alpha virt. eigenvalues --    1.10856   1.16604   1.18051   1.23027   1.23368
 Alpha virt. eigenvalues --    1.27909   1.30819   1.48371   1.51118   1.59925
 Alpha virt. eigenvalues --    1.65023   1.66360   1.75606   1.75941   1.85874
 Alpha virt. eigenvalues --    1.90825   2.03568   2.15111   2.18958   2.19169
 Alpha virt. eigenvalues --    2.28288   2.30825   2.33169   2.35881   2.37659
 Alpha virt. eigenvalues --    2.54515   2.55463   2.57440   2.74053   2.74191
 Alpha virt. eigenvalues --    2.80596   2.84483   2.90216   2.93475   3.04234
 Alpha virt. eigenvalues --    3.08731   3.11521   3.15239   3.15920   3.30920
 Alpha virt. eigenvalues --    3.39094   3.39602   3.42097   3.42704   3.46928
 Alpha virt. eigenvalues --    3.57289   3.60963   3.67559   3.72305   3.88519
 Alpha virt. eigenvalues --    4.00586   4.09520   4.22351   4.39634   4.80372
 Alpha virt. eigenvalues --    5.05465   5.21569   5.95709   6.78173   6.79069
 Alpha virt. eigenvalues --    7.10533   7.20611   7.21235  23.88152  23.97727
 Alpha virt. eigenvalues --   24.17232  49.99050
          Condensed to atoms (all electrons):
               1          2          3          4          5          6
     1  C    5.026916   0.253972  -0.063438   0.179619  -0.024913  -0.024555
     2  C    0.253972   4.932374   0.376052   0.253972   0.005350   0.005552
     3  O   -0.063438   0.376052   8.113062  -0.063438   0.004183   0.004191
     4  C    0.179619   0.253972  -0.063438   5.026916   0.382541   0.381569
     5  H   -0.024913   0.005350   0.004183   0.382541   0.557848  -0.030153
     6  H   -0.024555   0.005552   0.004191   0.381569  -0.030153   0.558580
     7  H    0.382541   0.005350   0.004183  -0.024913  -0.007925   0.002795
     8  H    0.381569   0.005552   0.004191  -0.024555   0.002795  -0.007997
               7          8
     1  C    0.382541   0.381569
     2  C    0.005350   0.005552
     3  O    0.004183   0.004191
     4  C   -0.024913  -0.024555
     5  H   -0.007925   0.002795
     6  H    0.002795  -0.007997
     7  H    0.557848  -0.030153
     8  H   -0.030153   0.558580
 Mulliken charges:
               1
     1  C   -0.111710
     2  C    0.161827
     3  O   -0.378987
     4  C   -0.111710
     5  H    0.110274
     6  H    0.110016
     7  H    0.110274
     8  H    0.110016
 Sum of Mulliken charges =  -0.00000
 Mulliken charges with hydrogens summed into heavy atoms:
               1
     1  C    0.108580
     2  C    0.161827
     3  O   -0.378987
     4  C    0.108580
 APT charges:
               1
     1  C   -0.170535
     2  C    0.911593
     3  O   -0.711195
     4  C   -0.170535
     5  H    0.035647
     6  H    0.034689
     7  H    0.035647
     8  H    0.034689
 Sum of APT charges =  -0.00000
 APT charges with hydrogens summed into heavy atoms:
               1
     1  C   -0.100199
     2  C    0.911593
     3  O   -0.711195
     4  C   -0.100199
 Electronic spatial extent (au):  <R**2>=            241.7083
 Charge=             -0.0000 electrons
 Dipole moment (field-independent basis, Debye):
    X=              0.0005    Y=             -0.0000    Z=             -3.0490  Tot=              3.0490
 Quadrupole moment (field-independent basis, Debye-Ang):
   XX=            -21.6898   YY=            -23.1894   ZZ=            -28.6684
   XY=             -0.0000   XZ=              0.0224   YZ=              0.0000
 Traceless Quadrupole moment (field-independent basis, Debye-Ang):
   XX=              2.8261   YY=              1.3265   ZZ=             -4.1525
   XY=             -0.0000   XZ=              0.0224   YZ=              0.0000
 Octapole moment (field-independent basis, Debye-Ang**2):
  XXX=             -0.0005  YYY=             -0.0000  ZZZ=             -1.1803  XYY=             -0.0044
  XXY=             -0.0000  XXZ=             -0.2845  XZZ=             -0.0533  YZZ=             -0.0000
  YYZ=             -1.4809  XYZ=              0.0000
 Hexadecapole moment (field-independent basis, Debye-Ang**3):
 XXXX=            -34.8849 YYYY=            -93.3391 ZZZZ=           -202.1134 XXXY=              0.0000
 XXXZ=             -0.0223 YYYX=             -0.0000 YYYZ=              0.0000 ZZZX=              0.0398
 ZZZY=              0.0000 XXYY=            -18.2675 XXZZ=            -34.0460 YYZZ=            -45.1587
 XXYZ=              0.0000 YYXZ=              0.0244 ZZXY=              0.0000
 N-N= 1.088548037008D+02 E-N=-6.658920342574D+02  KE= 1.911782236841D+02
  Exact polarizability:      28.947       0.000      38.477       0.010      -0.000      44.359
 Approx polarizability:      40.941      -0.000      52.590       0.001      -0.000      66.726
 Calling FoFJK, ICntrl=    100127 FMM=F ISym2X=0 I1Cent= 0 IOpClX= 0 NMat=1 NMatS=1 NMatT=0.
 -------------------------------------------------------------------
 Center     Atomic                   Forces (Hartrees/Bohr)
 Number     Number              X              Y              Z
 -------------------------------------------------------------------
      1        6           0.000766948    0.000002717   -0.000000870
      2        6          -0.001683790    0.000000000    0.000001637
      3        8           0.000346725   -0.000000000   -0.000000759
      4        6           0.000766948   -0.000002717   -0.000000870
      5        1          -0.000046566    0.000005685    0.000323566
      6        1          -0.000051849   -0.000003708   -0.000323134
      7        1          -0.000046566   -0.000005685    0.000323566
      8        1          -0.000051849    0.000003708   -0.000323134
 -------------------------------------------------------------------
 Cartesian Forces:  Max     0.001683790 RMS     0.000435882
 NDeriv=     18 NFrqRd=  0 NDerD0=      0 MskFDP=       0 MskDFD=       0 MskDF0=       0
 Re-enter D2Numr:  normal mode     10 step-down number 1
 Standard basis: 6-311+G(2d,p) (5D, 7F)
   132 basis functions,   200 primitive gaussians,   140 cartesian basis functions
    15 alpha electrons       15 beta electrons
       nuclear repulsion energy       108.8548022185 Hartrees.
 NAtoms=    8 NActive=    8 NUniq=    8 SFac= 1.00D+00 NAtFMM=   60 NAOKFM=F Big=F
 Integral buffers will be    131072 words long.
 Raffenetti 2 integral format.
 Two-electron integral symmetry is turned off.
 One-electron integrals computed using PRISM.
 NBasis=   132 RedAO= T EigKep=  8.47D-05  NBF=   132
 NBsUse=   132 1.00D-06 EigRej= -1.00D+00 NBFU=   132
 Initial guess from the checkpoint file:  "/scratch/270958.kestrel.chem.wisc.edu/Gau-198624.chk"
 B after Tr=    -0.000000    0.000000    0.000000
         Rot=    1.000000   -0.000000   -0.000000    0.000235 Ang=   0.03 deg.
 Keep R1 ints in memory in canonical form, NReq=54018783.
 Requested convergence on RMS density matrix=1.00D-08 within 128 cycles.
 Requested convergence on MAX density matrix=1.00D-06.
 Requested convergence on             energy=1.00D-06.
 No special actions if energy rises.
 SCF Done:  E(RB3LYP) =  -191.944381106     A.U. after    8 cycles
            NFock=  8  Conv=0.26D-08     -V/T= 2.0040
 DoSCS=F DFT=T ScalE2(SS,OS)=  1.000000  1.000000
 Range of M.O.s used for correlation:     1   132
 NBasis=   132 NAE=    15 NBE=    15 NFC=     0 NFV=     0
 NROrb=    132 NOA=    15 NOB=    15 NVA=   117 NVB=   117

 **** Warning!!: The largest alpha MO coefficient is  0.54787997D+02

 Symmetrizing basis deriv contribution to polar:
 IMax=3 JMax=2 DiffMx= 0.00D+00
 G2DrvN: will do     9 centers at a time, making    1 passes.
 Calling FoFCou, ICntrl=  3107 FMM=F I1Cent=   0 AccDes= 0.00D+00.
 End of G2Drv F.D. properties file   721 does not exist.
 End of G2Drv F.D. properties file   722 does not exist.
 End of G2Drv F.D. properties file   788 does not exist.
          IDoAtm=11111111
          Differentiating once with respect to electric field.
                with respect to dipole field.
          Differentiating once with respect to nuclear coordinates.
 Keep R1 ints in memory in canonical form, NReq=53988276.
          There are    27 degrees of freedom in the 1st order CPHF.  IDoFFX=6 NUNeed=     3.
     24 vectors produced by pass  0 Test12= 6.50D-15 3.70D-09 XBig12= 3.76D+01 3.97D+00.
 AX will form    24 AO Fock derivatives at one time.
     24 vectors produced by pass  1 Test12= 6.50D-15 3.70D-09 XBig12= 1.42D+01 1.04D+00.
     24 vectors produced by pass  2 Test12= 6.50D-15 3.70D-09 XBig12= 3.09D-01 1.36D-01.
     24 vectors produced by pass  3 Test12= 6.50D-15 3.70D-09 XBig12= 4.78D-03 1.72D-02.
     24 vectors produced by pass  4 Test12= 6.50D-15 3.70D-09 XBig12= 1.76D-05 1.03D-03.
     17 vectors produced by pass  5 Test12= 6.50D-15 3.70D-09 XBig12= 5.02D-08 5.21D-05.
      6 vectors produced by pass  6 Test12= 6.50D-15 3.70D-09 XBig12= 5.27D-11 1.36D-06.
      1 vectors produced by pass  7 Test12= 6.50D-15 3.70D-09 XBig12= 7.43D-14 7.16D-08.
 InvSVY:  IOpt=1 It=  1 EMax= 4.44D-15
 Solved reduced A of dimension   144 with    27 vectors.
 Isotropic polarizability for W=    0.000000       37.26 Bohr**3.
 End of Minotr F.D. properties file   721 does not exist.
 End of Minotr F.D. properties file   722 does not exist.
 End of Minotr F.D. properties file   788 does not exist.

 **********************************************************************

            Population analysis using the SCF Density.

 **********************************************************************

 Alpha  occ. eigenvalues --  -19.14091 -10.28177 -10.19942 -10.19923  -1.06863
 Alpha  occ. eigenvalues --   -0.87723  -0.64126  -0.56263  -0.51236  -0.48177
 Alpha  occ. eigenvalues --   -0.43223  -0.40343  -0.38677  -0.34064  -0.25117
 Alpha virt. eigenvalues --   -0.04774   0.00181   0.01895   0.03804   0.03809
 Alpha virt. eigenvalues --    0.06620   0.06996   0.07324   0.07976   0.08933
 Alpha virt. eigenvalues --    0.11511   0.13563   0.14911   0.16723   0.18397
 Alpha virt. eigenvalues --    0.19265   0.20027   0.22033   0.24755   0.27542
 Alpha virt. eigenvalues --    0.28065   0.28333   0.29974   0.32131   0.37892
 Alpha virt. eigenvalues --    0.41153   0.43769   0.44860   0.46463   0.52510
 Alpha virt. eigenvalues --    0.52904   0.55712   0.57399   0.59022   0.61649
 Alpha virt. eigenvalues --    0.61689   0.64719   0.65484   0.74105   0.76226
 Alpha virt. eigenvalues --    0.76531   0.88896   0.92548   0.93736   0.93871
 Alpha virt. eigenvalues --    0.95648   0.96373   1.09350   1.09435   1.09961
 Alpha virt. eigenvalues --    1.10857   1.16604   1.18051   1.23036   1.23358
 Alpha virt. eigenvalues --    1.27909   1.30820   1.48370   1.51118   1.59924
 Alpha virt. eigenvalues --    1.65022   1.66361   1.75605   1.75941   1.85876
 Alpha virt. eigenvalues --    1.90825   2.03572   2.15108   2.18958   2.19169
 Alpha virt. eigenvalues --    2.28278   2.30842   2.33146   2.35894   2.37658
 Alpha virt. eigenvalues --    2.54513   2.55462   2.57440   2.74053   2.74189
 Alpha virt. eigenvalues --    2.80590   2.84487   2.90217   2.93473   3.04242
 Alpha virt. eigenvalues --    3.08729   3.11526   3.15221   3.15937   3.30923
 Alpha virt. eigenvalues --    3.39096   3.39599   3.42092   3.42706   3.46928
 Alpha virt. eigenvalues --    3.57289   3.60967   3.67557   3.72306   3.88520
 Alpha virt. eigenvalues --    4.00585   4.09522   4.22346   4.39633   4.80368
 Alpha virt. eigenvalues --    5.05465   5.21570   5.95709   6.78173   6.79068
 Alpha virt. eigenvalues --    7.10533   7.20611   7.21236  23.88153  23.97726
 Alpha virt. eigenvalues --   24.17234  49.99050
          Condensed to atoms (all electrons):
               1          2          3          4          5          6
     1  C    5.026963   0.253960  -0.063440   0.179592  -0.025176  -0.024295
     2  C    0.253960   4.932400   0.376051   0.253960   0.006178   0.004731
     3  O   -0.063440   0.376051   8.113069  -0.063440   0.004194   0.004180
     4  C    0.179592   0.253960  -0.063440   5.026963   0.381579   0.382523
     5  H   -0.025176   0.006178   0.004194   0.381579   0.558461  -0.030152
     6  H   -0.024295   0.004731   0.004180   0.382523  -0.030152   0.557963
     7  H    0.382523   0.004731   0.004180  -0.024295  -0.007961   0.002753
     8  H    0.381579   0.006178   0.004194  -0.025176   0.002838  -0.007961
               7          8
     1  C    0.382523   0.381579
     2  C    0.004731   0.006178
     3  O    0.004180   0.004194
     4  C   -0.024295  -0.025176
     5  H   -0.007961   0.002838
     6  H    0.002753  -0.007961
     7  H    0.557963  -0.030152
     8  H   -0.030152   0.558461
 Mulliken charges:
               1
     1  C   -0.111707
     2  C    0.161811
     3  O   -0.378988
     4  C   -0.111707
     5  H    0.110038
     6  H    0.110257
     7  H    0.110257
     8  H    0.110038
 Sum of Mulliken charges =  -0.00000
 Mulliken charges with hydrogens summed into heavy atoms:
               1
     1  C    0.108589
     2  C    0.161811
     3  O   -0.378988
     4  C    0.108589
 APT charges:
               1
     1  C   -0.170532
     2  C    0.911579
     3  O   -0.711194
     4  C   -0.170532
     5  H    0.034762
     6  H    0.035577
     7  H    0.035577
     8  H    0.034762
 Sum of APT charges =  -0.00000
 APT charges with hydrogens summed into heavy atoms:
               1
     1  C   -0.100192
     2  C    0.911579
     3  O   -0.711194
     4  C   -0.100192
 Electronic spatial extent (au):  <R**2>=            241.7084
 Charge=             -0.0000 electrons
 Dipole moment (field-independent basis, Debye):
    X=              0.0000    Y=              0.0000    Z=             -3.0490  Tot=              3.0490
 Quadrupole moment (field-independent basis, Debye-Ang):
   XX=            -21.6898   YY=            -23.1894   ZZ=            -28.6685
   XY=             -0.0221   XZ=             -0.0000   YZ=              0.0000
 Traceless Quadrupole moment (field-independent basis, Debye-Ang):
   XX=              2.8261   YY=              1.3265   ZZ=             -4.1526
   XY=             -0.0221   XZ=             -0.0000   YZ=              0.0000
 Octapole moment (field-independent basis, Debye-Ang**2):
  XXX=             -0.0000  YYY=              0.0000  ZZZ=             -1.1801  XYY=              0.0000
  XXY=             -0.0000  XXZ=             -0.2845  XZZ=              0.0000  YZZ=              0.0000
  YYZ=             -1.4808  XYZ=              0.0074
 Hexadecapole moment (field-independent basis, Debye-Ang**3):
 XXXX=            -34.8850 YYYY=            -93.3386 ZZZZ=           -202.1138 XXXY=              0.0230
 XXXZ=              0.0000 YYYX=             -0.0683 YYYZ=              0.0000 ZZZX=             -0.0000
 ZZZY=              0.0000 XXYY=            -18.2676 XXZZ=            -34.0460 YYZZ=            -45.1592
 XXYZ=              0.0000 YYXZ=             -0.0000 ZZXY=              0.0239
 N-N= 1.088548022185D+02 E-N=-6.658920314524D+02  KE= 1.911782195099D+02
  Exact polarizability:      28.947      -0.024      38.477       0.000      -0.000      44.359
 Approx polarizability:      40.941      -0.051      52.590       0.000      -0.000      66.726
 Calling FoFJK, ICntrl=    100127 FMM=F ISym2X=0 I1Cent= 0 IOpClX= 0 NMat=1 NMatS=1 NMatT=0.
 -------------------------------------------------------------------
 Center     Atomic                   Forces (Hartrees/Bohr)
 Number     Number              X              Y              Z
 -------------------------------------------------------------------
      1        6           0.001016964    0.000007352   -0.000001851
      2        6           0.000000000    0.000000000   -0.000001429
      3        8          -0.000000000   -0.000000000    0.000000433
      4        6          -0.001016964   -0.000007352   -0.000001851
      5        1           0.000048063   -0.000374832    0.000218709
      6        1           0.000040293    0.000377408   -0.000216360
      7        1          -0.000040293   -0.000377408   -0.000216360
      8        1          -0.000048063    0.000374832    0.000218709
 -------------------------------------------------------------------
 Cartesian Forces:  Max     0.001016964 RMS     0.000343486
 NDeriv=     18 NFrqRd=  0 NDerD0=      0 MskFDP=       0 MskDFD=       0 MskDF0=       0
 Re-enter D2Numr:  normal mode     11 step-up   number 1
 Standard basis: 6-311+G(2d,p) (5D, 7F)
   132 basis functions,   200 primitive gaussians,   140 cartesian basis functions
    15 alpha electrons       15 beta electrons
       nuclear repulsion energy       108.8548022187 Hartrees.
 NAtoms=    8 NActive=    8 NUniq=    8 SFac= 1.00D+00 NAtFMM=   60 NAOKFM=F Big=F
 Integral buffers will be    131072 words long.
 Raffenetti 2 integral format.
 Two-electron integral symmetry is turned off.
 One-electron integrals computed using PRISM.
 NBasis=   132 RedAO= T EigKep=  8.47D-05  NBF=   132
 NBsUse=   132 1.00D-06 EigRej= -1.00D+00 NBFU=   132
 Initial guess from the checkpoint file:  "/scratch/270958.kestrel.chem.wisc.edu/Gau-198624.chk"
 B after Tr=     0.000000   -0.000000   -0.000000
         Rot=    1.000000    0.000000    0.000000   -0.000235 Ang=  -0.03 deg.
 Keep R1 ints in memory in canonical form, NReq=54018783.
 Requested convergence on RMS density matrix=1.00D-08 within 128 cycles.
 Requested convergence on MAX density matrix=1.00D-06.
 Requested convergence on             energy=1.00D-06.
 No special actions if energy rises.
 SCF Done:  E(RB3LYP) =  -191.944381106     A.U. after    8 cycles
            NFock=  8  Conv=0.26D-08     -V/T= 2.0040
 DoSCS=F DFT=T ScalE2(SS,OS)=  1.000000  1.000000
 Range of M.O.s used for correlation:     1   132
 NBasis=   132 NAE=    15 NBE=    15 NFC=     0 NFV=     0
 NROrb=    132 NOA=    15 NOB=    15 NVA=   117 NVB=   117

 **** Warning!!: The largest alpha MO coefficient is  0.54787997D+02

 Symmetrizing basis deriv contribution to polar:
 IMax=3 JMax=2 DiffMx= 0.00D+00
 G2DrvN: will do     9 centers at a time, making    1 passes.
 Calling FoFCou, ICntrl=  3107 FMM=F I1Cent=   0 AccDes= 0.00D+00.
 End of G2Drv F.D. properties file   721 does not exist.
 End of G2Drv F.D. properties file   722 does not exist.
 End of G2Drv F.D. properties file   788 does not exist.
          IDoAtm=11111111
          Differentiating once with respect to electric field.
                with respect to dipole field.
          Differentiating once with respect to nuclear coordinates.
 Keep R1 ints in memory in canonical form, NReq=53988276.
          There are    27 degrees of freedom in the 1st order CPHF.  IDoFFX=6 NUNeed=     3.
     24 vectors produced by pass  0 Test12= 6.50D-15 3.70D-09 XBig12= 3.76D+01 3.97D+00.
 AX will form    24 AO Fock derivatives at one time.
     24 vectors produced by pass  1 Test12= 6.50D-15 3.70D-09 XBig12= 1.42D+01 1.04D+00.
     24 vectors produced by pass  2 Test12= 6.50D-15 3.70D-09 XBig12= 3.09D-01 1.36D-01.
     24 vectors produced by pass  3 Test12= 6.50D-15 3.70D-09 XBig12= 4.78D-03 1.72D-02.
     24 vectors produced by pass  4 Test12= 6.50D-15 3.70D-09 XBig12= 1.76D-05 1.03D-03.
     17 vectors produced by pass  5 Test12= 6.50D-15 3.70D-09 XBig12= 5.02D-08 5.21D-05.
      6 vectors produced by pass  6 Test12= 6.50D-15 3.70D-09 XBig12= 5.29D-11 1.37D-06.
      1 vectors produced by pass  7 Test12= 6.50D-15 3.70D-09 XBig12= 7.52D-14 7.24D-08.
 InvSVY:  IOpt=1 It=  1 EMax= 4.44D-15
 Solved reduced A of dimension   144 with    27 vectors.
 Isotropic polarizability for W=    0.000000       37.26 Bohr**3.
 End of Minotr F.D. properties file   721 does not exist.
 End of Minotr F.D. properties file   722 does not exist.
 End of Minotr F.D. properties file   788 does not exist.

 **********************************************************************

            Population analysis using the SCF Density.

 **********************************************************************

 Alpha  occ. eigenvalues --  -19.14091 -10.28177 -10.19942 -10.19923  -1.06863
 Alpha  occ. eigenvalues --   -0.87723  -0.64126  -0.56263  -0.51236  -0.48177
 Alpha  occ. eigenvalues --   -0.43223  -0.40343  -0.38677  -0.34064  -0.25117
 Alpha virt. eigenvalues --   -0.04774   0.00181   0.01895   0.03804   0.03809
 Alpha virt. eigenvalues --    0.06620   0.06996   0.07324   0.07976   0.08933
 Alpha virt. eigenvalues --    0.11511   0.13563   0.14911   0.16723   0.18397
 Alpha virt. eigenvalues --    0.19265   0.20027   0.22033   0.24755   0.27542
 Alpha virt. eigenvalues --    0.28065   0.28333   0.29974   0.32131   0.37892
 Alpha virt. eigenvalues --    0.41153   0.43769   0.44860   0.46463   0.52510
 Alpha virt. eigenvalues --    0.52904   0.55712   0.57399   0.59022   0.61649
 Alpha virt. eigenvalues --    0.61689   0.64719   0.65484   0.74105   0.76226
 Alpha virt. eigenvalues --    0.76531   0.88896   0.92548   0.93736   0.93871
 Alpha virt. eigenvalues --    0.95648   0.96373   1.09350   1.09435   1.09961
 Alpha virt. eigenvalues --    1.10857   1.16604   1.18051   1.23036   1.23358
 Alpha virt. eigenvalues --    1.27909   1.30820   1.48370   1.51118   1.59924
 Alpha virt. eigenvalues --    1.65022   1.66361   1.75605   1.75941   1.85876
 Alpha virt. eigenvalues --    1.90825   2.03572   2.15108   2.18958   2.19169
 Alpha virt. eigenvalues --    2.28278   2.30842   2.33146   2.35894   2.37658
 Alpha virt. eigenvalues --    2.54513   2.55462   2.57440   2.74053   2.74189
 Alpha virt. eigenvalues --    2.80590   2.84487   2.90217   2.93473   3.04242
 Alpha virt. eigenvalues --    3.08729   3.11526   3.15221   3.15937   3.30923
 Alpha virt. eigenvalues --    3.39096   3.39599   3.42092   3.42706   3.46928
 Alpha virt. eigenvalues --    3.57289   3.60967   3.67557   3.72306   3.88520
 Alpha virt. eigenvalues --    4.00585   4.09522   4.22346   4.39633   4.80368
 Alpha virt. eigenvalues --    5.05465   5.21570   5.95709   6.78173   6.79068
 Alpha virt. eigenvalues --    7.10533   7.20611   7.21236  23.88153  23.97726
 Alpha virt. eigenvalues --   24.17234  49.99050
          Condensed to atoms (all electrons):
               1          2          3          4          5          6
     1  C    5.026963   0.253960  -0.063440   0.179592  -0.024295  -0.025176
     2  C    0.253960   4.932400   0.376051   0.253960   0.004731   0.006178
     3  O   -0.063440   0.376051   8.113069  -0.063440   0.004180   0.004194
     4  C    0.179592   0.253960  -0.063440   5.026963   0.382523   0.381579
     5  H   -0.024295   0.004731   0.004180   0.382523   0.557963  -0.030152
     6  H   -0.025176   0.006178   0.004194   0.381579  -0.030152   0.558461
     7  H    0.381579   0.006178   0.004194  -0.025176  -0.007961   0.002838
     8  H    0.382523   0.004731   0.004180  -0.024295   0.002753  -0.007961
               7          8
     1  C    0.381579   0.382523
     2  C    0.006178   0.004731
     3  O    0.004194   0.004180
     4  C   -0.025176  -0.024295
     5  H   -0.007961   0.002753
     6  H    0.002838  -0.007961
     7  H    0.558461  -0.030152
     8  H   -0.030152   0.557963
 Mulliken charges:
               1
     1  C   -0.111707
     2  C    0.161811
     3  O   -0.378988
     4  C   -0.111707
     5  H    0.110257
     6  H    0.110038
     7  H    0.110038
     8  H    0.110257
 Sum of Mulliken charges =  -0.00000
 Mulliken charges with hydrogens summed into heavy atoms:
               1
     1  C    0.108589
     2  C    0.161811
     3  O   -0.378988
     4  C    0.108589
 APT charges:
               1
     1  C   -0.170532
     2  C    0.911579
     3  O   -0.711194
     4  C   -0.170532
     5  H    0.035577
     6  H    0.034762
     7  H    0.034762
     8  H    0.035577
 Sum of APT charges =  -0.00000
 APT charges with hydrogens summed into heavy atoms:
               1
     1  C   -0.100192
     2  C    0.911579
     3  O   -0.711194
     4  C   -0.100192
 Electronic spatial extent (au):  <R**2>=            241.7084
 Charge=             -0.0000 electrons
 Dipole moment (field-independent basis, Debye):
    X=             -0.0000    Y=             -0.0000    Z=             -3.0490  Tot=              3.0490
 Quadrupole moment (field-independent basis, Debye-Ang):
   XX=            -21.6898   YY=            -23.1894   ZZ=            -28.6685
   XY=              0.0221   XZ=              0.0000   YZ=             -0.0000
 Traceless Quadrupole moment (field-independent basis, Debye-Ang):
   XX=              2.8261   YY=              1.3265   ZZ=             -4.1526
   XY=              0.0221   XZ=              0.0000   YZ=             -0.0000
 Octapole moment (field-independent basis, Debye-Ang**2):
  XXX=              0.0000  YYY=             -0.0000  ZZZ=             -1.1801  XYY=             -0.0000
  XXY=              0.0000  XXZ=             -0.2845  XZZ=             -0.0000  YZZ=             -0.0000
  YYZ=             -1.4808  XYZ=             -0.0074
 Hexadecapole moment (field-independent basis, Debye-Ang**3):
 XXXX=            -34.8850 YYYY=            -93.3386 ZZZZ=           -202.1138 XXXY=             -0.0230
 XXXZ=             -0.0000 YYYX=              0.0683 YYYZ=             -0.0000 ZZZX=              0.0000
 ZZZY=             -0.0000 XXYY=            -18.2676 XXZZ=            -34.0460 YYZZ=            -45.1592
 XXYZ=             -0.0000 YYXZ=              0.0000 ZZXY=             -0.0239
 N-N= 1.088548022187D+02 E-N=-6.658920314528D+02  KE= 1.911782195100D+02
  Exact polarizability:      28.947       0.024      38.477       0.000      -0.000      44.359
 Approx polarizability:      40.941       0.051      52.590      -0.000       0.000      66.726
 Calling FoFJK, ICntrl=    100127 FMM=F ISym2X=0 I1Cent= 0 IOpClX= 0 NMat=1 NMatS=1 NMatT=0.
 -------------------------------------------------------------------
 Center     Atomic                   Forces (Hartrees/Bohr)
 Number     Number              X              Y              Z
 -------------------------------------------------------------------
      1        6          -0.001016964    0.000007352   -0.000001851
      2        6          -0.000000000   -0.000000000   -0.000001429
      3        8           0.000000000    0.000000000    0.000000433
      4        6           0.001016964   -0.000007352   -0.000001851
      5        1          -0.000040293    0.000377408   -0.000216360
      6        1          -0.000048063   -0.000374832    0.000218709
      7        1           0.000048063    0.000374832    0.000218709
      8        1           0.000040293   -0.000377408   -0.000216360
 -------------------------------------------------------------------
 Cartesian Forces:  Max     0.001016964 RMS     0.000343486
 NDeriv=     18 NFrqRd=  0 NDerD0=      0 MskFDP=       0 MskDFD=       0 MskDF0=       0
 Re-enter D2Numr:  normal mode     11 step-down number 1
 Standard basis: 6-311+G(2d,p) (5D, 7F)
   132 basis functions,   200 primitive gaussians,   140 cartesian basis functions
    15 alpha electrons       15 beta electrons
       nuclear repulsion energy       108.8547983090 Hartrees.
 NAtoms=    8 NActive=    8 NUniq=    8 SFac= 1.00D+00 NAtFMM=   60 NAOKFM=F Big=F
 Integral buffers will be    131072 words long.
 Raffenetti 2 integral format.
 Two-electron integral symmetry is turned off.
 One-electron integrals computed using PRISM.
 NBasis=   132 RedAO= T EigKep=  8.47D-05  NBF=   132
 NBsUse=   132 1.00D-06 EigRej= -1.00D+00 NBFU=   132
 Initial guess from the checkpoint file:  "/scratch/270958.kestrel.chem.wisc.edu/Gau-198624.chk"
 B after Tr=     0.000000    0.000430   -0.000000
         Rot=    1.000000   -0.000033    0.000000    0.000000 Ang=  -0.00 deg.
 Keep R1 ints in memory in canonical form, NReq=54018783.
 Requested convergence on RMS density matrix=1.00D-08 within 128 cycles.
 Requested convergence on MAX density matrix=1.00D-06.
 Requested convergence on             energy=1.00D-06.
 No special actions if energy rises.
 SCF Done:  E(RB3LYP) =  -191.944376627     A.U. after    7 cycles
            NFock=  7  Conv=0.61D-08     -V/T= 2.0040
 DoSCS=F DFT=T ScalE2(SS,OS)=  1.000000  1.000000
 Range of M.O.s used for correlation:     1   132
 NBasis=   132 NAE=    15 NBE=    15 NFC=     0 NFV=     0
 NROrb=    132 NOA=    15 NOB=    15 NVA=   117 NVB=   117

 **** Warning!!: The largest alpha MO coefficient is  0.54786629D+02

 Symmetrizing basis deriv contribution to polar:
 IMax=3 JMax=2 DiffMx= 0.00D+00
 G2DrvN: will do     9 centers at a time, making    1 passes.
 Calling FoFCou, ICntrl=  3107 FMM=F I1Cent=   0 AccDes= 0.00D+00.
 End of G2Drv F.D. properties file   721 does not exist.
 End of G2Drv F.D. properties file   722 does not exist.
 End of G2Drv F.D. properties file   788 does not exist.
          IDoAtm=11111111
          Differentiating once with respect to electric field.
                with respect to dipole field.
          Differentiating once with respect to nuclear coordinates.
 Keep R1 ints in memory in canonical form, NReq=53988276.
          There are    27 degrees of freedom in the 1st order CPHF.  IDoFFX=6 NUNeed=     3.
     24 vectors produced by pass  0 Test12= 6.50D-15 3.70D-09 XBig12= 3.76D+01 3.97D+00.
 AX will form    24 AO Fock derivatives at one time.
     24 vectors produced by pass  1 Test12= 6.50D-15 3.70D-09 XBig12= 1.42D+01 1.04D+00.
     24 vectors produced by pass  2 Test12= 6.50D-15 3.70D-09 XBig12= 3.09D-01 1.36D-01.
     24 vectors produced by pass  3 Test12= 6.50D-15 3.70D-09 XBig12= 4.78D-03 1.72D-02.
     24 vectors produced by pass  4 Test12= 6.50D-15 3.70D-09 XBig12= 1.76D-05 1.03D-03.
     17 vectors produced by pass  5 Test12= 6.50D-15 3.70D-09 XBig12= 5.02D-08 5.20D-05.
      6 vectors produced by pass  6 Test12= 6.50D-15 3.70D-09 XBig12= 5.28D-11 1.23D-06.
      1 vectors produced by pass  7 Test12= 6.50D-15 3.70D-09 XBig12= 7.49D-14 6.69D-08.
 InvSVY:  IOpt=1 It=  1 EMax= 6.22D-15
 Solved reduced A of dimension   144 with    27 vectors.
 Isotropic polarizability for W=    0.000000       37.26 Bohr**3.
 End of Minotr F.D. properties file   721 does not exist.
 End of Minotr F.D. properties file   722 does not exist.
 End of Minotr F.D. properties file   788 does not exist.

 **********************************************************************

            Population analysis using the SCF Density.

 **********************************************************************

 Alpha  occ. eigenvalues --  -19.14090 -10.28177 -10.19948 -10.19916  -1.06863
 Alpha  occ. eigenvalues --   -0.87723  -0.64126  -0.56263  -0.51237  -0.48177
 Alpha  occ. eigenvalues --   -0.43223  -0.40342  -0.38676  -0.34065  -0.25117
 Alpha virt. eigenvalues --   -0.04773   0.00181   0.01895   0.03804   0.03808
 Alpha virt. eigenvalues --    0.06620   0.06996   0.07324   0.07976   0.08933
 Alpha virt. eigenvalues --    0.11512   0.13563   0.14911   0.16723   0.18397
 Alpha virt. eigenvalues --    0.19264   0.20027   0.22033   0.24756   0.27542
 Alpha virt. eigenvalues --    0.28060   0.28339   0.29974   0.32131   0.37894
 Alpha virt. eigenvalues --    0.41152   0.43769   0.44859   0.46465   0.52510
 Alpha virt. eigenvalues --    0.52904   0.55712   0.57397   0.59022   0.61648
 Alpha virt. eigenvalues --    0.61690   0.64717   0.65488   0.74104   0.76226
 Alpha virt. eigenvalues --    0.76531   0.88901   0.92549   0.93737   0.93864
 Alpha virt. eigenvalues --    0.95650   0.96368   1.09353   1.09417   1.09967
 Alpha virt. eigenvalues --    1.10864   1.16604   1.18051   1.23042   1.23357
 Alpha virt. eigenvalues --    1.27909   1.30821   1.48371   1.51118   1.59924
 Alpha virt. eigenvalues --    1.65019   1.66366   1.75506   1.76050   1.85869
 Alpha virt. eigenvalues --    1.90831   2.03568   2.15108   2.18480   2.19647
 Alpha virt. eigenvalues --    2.28294   2.30830   2.33167   2.35845   2.37705
 Alpha virt. eigenvalues --    2.54512   2.55460   2.57442   2.74039   2.74204
 Alpha virt. eigenvalues --    2.80592   2.84471   2.90224   2.93471   3.04239
 Alpha virt. eigenvalues --    3.08729   3.11528   3.15234   3.15920   3.30922
 Alpha virt. eigenvalues --    3.39095   3.39602   3.42095   3.42703   3.46929
 Alpha virt. eigenvalues --    3.57284   3.60962   3.67564   3.72309   3.88520
 Alpha virt. eigenvalues --    4.00585   4.09516   4.22343   4.39633   4.80374
 Alpha virt. eigenvalues --    5.05465   5.21570   5.95709   6.78174   6.79068
 Alpha virt. eigenvalues --    7.10533   7.20611   7.21236  23.88153  23.97728
 Alpha virt. eigenvalues --   24.17233  49.99050
          Condensed to atoms (all electrons):
               1          2          3          4          5          6
     1  C    5.029507   0.252315  -0.063356   0.179599  -0.024824  -0.024824
     2  C    0.252315   4.932427   0.376054   0.255579   0.005120   0.005120
     3  O   -0.063356   0.376054   8.113070  -0.063526   0.004202   0.004202
     4  C    0.179599   0.255579  -0.063526   5.024436   0.382214   0.382214
     5  H   -0.024824   0.005120   0.004202   0.382214   0.558041  -0.029760
     6  H   -0.024824   0.005120   0.004202   0.382214  -0.029760   0.558041
     7  H    0.381889   0.005786   0.004172  -0.024643  -0.007961   0.002796
     8  H    0.381889   0.005786   0.004172  -0.024643   0.002796  -0.007961
               7          8
     1  C    0.381889   0.381889
     2  C    0.005786   0.005786
     3  O    0.004172   0.004172
     4  C   -0.024643  -0.024643
     5  H   -0.007961   0.002796
     6  H    0.002796  -0.007961
     7  H    0.558387  -0.030551
     8  H   -0.030551   0.558387
 Mulliken charges:
               1
     1  C   -0.112194
     2  C    0.161814
     3  O   -0.378990
     4  C   -0.111228
     5  H    0.110173
     6  H    0.110173
     7  H    0.110126
     8  H    0.110126
 Sum of Mulliken charges =  -0.00000
 Mulliken charges with hydrogens summed into heavy atoms:
               1
     1  C    0.108058
     2  C    0.161814
     3  O   -0.378990
     4  C    0.109118
 APT charges:
               1
     1  C   -0.170998
     2  C    0.911591
     3  O   -0.711199
     4  C   -0.170086
     5  H    0.035516
     6  H    0.035516
     7  H    0.034829
     8  H    0.034829
 Sum of APT charges =  -0.00000
 APT charges with hydrogens summed into heavy atoms:
               1
     1  C   -0.101339
     2  C    0.911591
     3  O   -0.711199
     4  C   -0.099053
 Electronic spatial extent (au):  <R**2>=            241.7084
 Charge=             -0.0000 electrons
 Dipole moment (field-independent basis, Debye):
    X=              0.0000    Y=              0.0039    Z=             -3.0490  Tot=              3.0490
 Quadrupole moment (field-independent basis, Debye-Ang):
   XX=            -21.6898   YY=            -23.1894   ZZ=            -28.6685
   XY=             -0.0000   XZ=              0.0000   YZ=             -0.0166
 Traceless Quadrupole moment (field-independent basis, Debye-Ang):
   XX=              2.8261   YY=              1.3265   ZZ=             -4.1526
   XY=             -0.0000   XZ=              0.0000   YZ=             -0.0166
 Octapole moment (field-independent basis, Debye-Ang**2):
  XXX=              0.0000  YYY=              0.0530  ZZZ=             -1.1800  XYY=             -0.0000
  XXY=             -0.0339  XXZ=             -0.2845  XZZ=             -0.0000  YZZ=              0.0318
  YYZ=             -1.4810  XYZ=              0.0000
 Hexadecapole moment (field-independent basis, Debye-Ang**3):
 XXXX=            -34.8849 YYYY=            -93.3389 ZZZZ=           -202.1142 XXXY=             -0.0000
 XXXZ=              0.0000 YYYX=             -0.0000 YYYZ=             -0.0690 ZZZX=              0.0000
 ZZZY=             -0.0204 XXYY=            -18.2679 XXZZ=            -34.0463 YYZZ=            -45.1586
 XXYZ=              0.0332 YYXZ=              0.0000 ZZXY=              0.0000
 N-N= 1.088547983090D+02 E-N=-6.658920011366D+02  KE= 1.911782026384D+02
  Exact polarizability:      28.947       0.000      38.477       0.000      -0.050      44.359
 Approx polarizability:      40.941       0.000      52.591       0.000      -0.090      66.726
 Calling FoFJK, ICntrl=    100127 FMM=F ISym2X=0 I1Cent= 0 IOpClX= 0 NMat=1 NMatS=1 NMatT=0.
 -------------------------------------------------------------------
 Center     Atomic                   Forces (Hartrees/Bohr)
 Number     Number              X              Y              Z
 -------------------------------------------------------------------
      1        6           0.000000000    0.000912940   -0.000402557
      2        6          -0.000000000    0.000246249    0.000000315
      3        8           0.000000000   -0.000066077    0.000000215
      4        6           0.000000000    0.000902525    0.000396942
      5        1           0.000400996   -0.000496904   -0.000264999
      6        1          -0.000400996   -0.000496904   -0.000264999
      7        1          -0.000395596   -0.000500915    0.000267542
      8        1           0.000395596   -0.000500915    0.000267542
 -------------------------------------------------------------------
 Cartesian Forces:  Max     0.000912940 RMS     0.000405508
 NDeriv=     18 NFrqRd=  0 NDerD0=      0 MskFDP=       0 MskDFD=       0 MskDF0=       0
 Re-enter D2Numr:  normal mode     12 step-up   number 1
 Standard basis: 6-311+G(2d,p) (5D, 7F)
   132 basis functions,   200 primitive gaussians,   140 cartesian basis functions
    15 alpha electrons       15 beta electrons
       nuclear repulsion energy       108.8547983085 Hartrees.
 NAtoms=    8 NActive=    8 NUniq=    8 SFac= 1.00D+00 NAtFMM=   60 NAOKFM=F Big=F
 Integral buffers will be    131072 words long.
 Raffenetti 2 integral format.
 Two-electron integral symmetry is turned off.
 One-electron integrals computed using PRISM.
 NBasis=   132 RedAO= T EigKep=  8.47D-05  NBF=   132
 NBsUse=   132 1.00D-06 EigRej= -1.00D+00 NBFU=   132
 Initial guess from the checkpoint file:  "/scratch/270958.kestrel.chem.wisc.edu/Gau-198624.chk"
 B after Tr=    -0.000000   -0.000430    0.000000
         Rot=    1.000000    0.000033   -0.000000   -0.000000 Ang=   0.00 deg.
 Keep R1 ints in memory in canonical form, NReq=54018783.
 Requested convergence on RMS density matrix=1.00D-08 within 128 cycles.
 Requested convergence on MAX density matrix=1.00D-06.
 Requested convergence on             energy=1.00D-06.
 No special actions if energy rises.
 SCF Done:  E(RB3LYP) =  -191.944376627     A.U. after    7 cycles
            NFock=  7  Conv=0.61D-08     -V/T= 2.0040
 DoSCS=F DFT=T ScalE2(SS,OS)=  1.000000  1.000000
 Range of M.O.s used for correlation:     1   132
 NBasis=   132 NAE=    15 NBE=    15 NFC=     0 NFV=     0
 NROrb=    132 NOA=    15 NOB=    15 NVA=   117 NVB=   117

 **** Warning!!: The largest alpha MO coefficient is  0.54786629D+02

 Symmetrizing basis deriv contribution to polar:
 IMax=3 JMax=2 DiffMx= 0.00D+00
 G2DrvN: will do     9 centers at a time, making    1 passes.
 Calling FoFCou, ICntrl=  3107 FMM=F I1Cent=   0 AccDes= 0.00D+00.
 End of G2Drv F.D. properties file   721 does not exist.
 End of G2Drv F.D. properties file   722 does not exist.
 End of G2Drv F.D. properties file   788 does not exist.
          IDoAtm=11111111
          Differentiating once with respect to electric field.
                with respect to dipole field.
          Differentiating once with respect to nuclear coordinates.
 Keep R1 ints in memory in canonical form, NReq=53988276.
          There are    27 degrees of freedom in the 1st order CPHF.  IDoFFX=6 NUNeed=     3.
     24 vectors produced by pass  0 Test12= 6.50D-15 3.70D-09 XBig12= 3.76D+01 3.97D+00.
 AX will form    24 AO Fock derivatives at one time.
     24 vectors produced by pass  1 Test12= 6.50D-15 3.70D-09 XBig12= 1.42D+01 1.04D+00.
     24 vectors produced by pass  2 Test12= 6.50D-15 3.70D-09 XBig12= 3.09D-01 1.36D-01.
     24 vectors produced by pass  3 Test12= 6.50D-15 3.70D-09 XBig12= 4.78D-03 1.72D-02.
     24 vectors produced by pass  4 Test12= 6.50D-15 3.70D-09 XBig12= 1.76D-05 1.03D-03.
     17 vectors produced by pass  5 Test12= 6.50D-15 3.70D-09 XBig12= 5.02D-08 5.20D-05.
      6 vectors produced by pass  6 Test12= 6.50D-15 3.70D-09 XBig12= 5.28D-11 1.21D-06.
      1 vectors produced by pass  7 Test12= 6.50D-15 3.70D-09 XBig12= 7.44D-14 6.38D-08.
 InvSVY:  IOpt=1 It=  1 EMax= 3.55D-15
 Solved reduced A of dimension   144 with    27 vectors.
 Isotropic polarizability for W=    0.000000       37.26 Bohr**3.
 End of Minotr F.D. properties file   721 does not exist.
 End of Minotr F.D. properties file   722 does not exist.
 End of Minotr F.D. properties file   788 does not exist.

 **********************************************************************

            Population analysis using the SCF Density.

 **********************************************************************

 Alpha  occ. eigenvalues --  -19.14090 -10.28177 -10.19948 -10.19916  -1.06863
 Alpha  occ. eigenvalues --   -0.87723  -0.64126  -0.56263  -0.51237  -0.48177
 Alpha  occ. eigenvalues --   -0.43223  -0.40342  -0.38676  -0.34065  -0.25117
 Alpha virt. eigenvalues --   -0.04773   0.00181   0.01895   0.03804   0.03808
 Alpha virt. eigenvalues --    0.06620   0.06996   0.07324   0.07976   0.08933
 Alpha virt. eigenvalues --    0.11512   0.13563   0.14911   0.16723   0.18397
 Alpha virt. eigenvalues --    0.19264   0.20027   0.22033   0.24756   0.27542
 Alpha virt. eigenvalues --    0.28060   0.28339   0.29974   0.32131   0.37894
 Alpha virt. eigenvalues --    0.41152   0.43769   0.44859   0.46465   0.52510
 Alpha virt. eigenvalues --    0.52904   0.55712   0.57397   0.59022   0.61648
 Alpha virt. eigenvalues --    0.61690   0.64717   0.65488   0.74104   0.76226
 Alpha virt. eigenvalues --    0.76531   0.88901   0.92549   0.93737   0.93864
 Alpha virt. eigenvalues --    0.95650   0.96368   1.09353   1.09417   1.09967
 Alpha virt. eigenvalues --    1.10864   1.16604   1.18051   1.23042   1.23357
 Alpha virt. eigenvalues --    1.27909   1.30821   1.48371   1.51118   1.59924
 Alpha virt. eigenvalues --    1.65019   1.66366   1.75506   1.76050   1.85869
 Alpha virt. eigenvalues --    1.90831   2.03568   2.15108   2.18480   2.19647
 Alpha virt. eigenvalues --    2.28294   2.30830   2.33167   2.35845   2.37705
 Alpha virt. eigenvalues --    2.54512   2.55460   2.57442   2.74039   2.74204
 Alpha virt. eigenvalues --    2.80592   2.84471   2.90224   2.93471   3.04239
 Alpha virt. eigenvalues --    3.08729   3.11528   3.15234   3.15920   3.30922
 Alpha virt. eigenvalues --    3.39095   3.39602   3.42095   3.42703   3.46929
 Alpha virt. eigenvalues --    3.57284   3.60962   3.67564   3.72309   3.88520
 Alpha virt. eigenvalues --    4.00585   4.09516   4.22343   4.39633   4.80374
 Alpha virt. eigenvalues --    5.05465   5.21570   5.95709   6.78174   6.79068
 Alpha virt. eigenvalues --    7.10533   7.20611   7.21236  23.88153  23.97728
 Alpha virt. eigenvalues --   24.17233  49.99050
          Condensed to atoms (all electrons):
               1          2          3          4          5          6
     1  C    5.024436   0.255579  -0.063526   0.179599  -0.024643  -0.024643
     2  C    0.255579   4.932427   0.376054   0.252315   0.005786   0.005786
     3  O   -0.063526   0.376054   8.113070  -0.063356   0.004172   0.004172
     4  C    0.179599   0.252315  -0.063356   5.029507   0.381889   0.381889
     5  H   -0.024643   0.005786   0.004172   0.381889   0.558387  -0.030551
     6  H   -0.024643   0.005786   0.004172   0.381889  -0.030551   0.558387
     7  H    0.382214   0.005120   0.004202  -0.024824  -0.007961   0.002796
     8  H    0.382214   0.005120   0.004202  -0.024824   0.002796  -0.007961
               7          8
     1  C    0.382214   0.382214
     2  C    0.005120   0.005120
     3  O    0.004202   0.004202
     4  C   -0.024824  -0.024824
     5  H   -0.007961   0.002796
     6  H    0.002796  -0.007961
     7  H    0.558041  -0.029760
     8  H   -0.029760   0.558041
 Mulliken charges:
               1
     1  C   -0.111228
     2  C    0.161814
     3  O   -0.378990
     4  C   -0.112194
     5  H    0.110126
     6  H    0.110126
     7  H    0.110173
     8  H    0.110173
 Sum of Mulliken charges =  -0.00000
 Mulliken charges with hydrogens summed into heavy atoms:
               1
     1  C    0.109118
     2  C    0.161814
     3  O   -0.378990
     4  C    0.108058
 APT charges:
               1
     1  C   -0.170086
     2  C    0.911591
     3  O   -0.711199
     4  C   -0.170998
     5  H    0.034829
     6  H    0.034829
     7  H    0.035516
     8  H    0.035516
 Sum of APT charges =  -0.00000
 APT charges with hydrogens summed into heavy atoms:
               1
     1  C   -0.099053
     2  C    0.911591
     3  O   -0.711199
     4  C   -0.101339
 Electronic spatial extent (au):  <R**2>=            241.7084
 Charge=             -0.0000 electrons
 Dipole moment (field-independent basis, Debye):
    X=             -0.0000    Y=             -0.0039    Z=             -3.0490  Tot=              3.0490
 Quadrupole moment (field-independent basis, Debye-Ang):
   XX=            -21.6898   YY=            -23.1894   ZZ=            -28.6685
   XY=              0.0000   XZ=             -0.0000   YZ=              0.0166
 Traceless Quadrupole moment (field-independent basis, Debye-Ang):
   XX=              2.8261   YY=              1.3265   ZZ=             -4.1526
   XY=              0.0000   XZ=             -0.0000   YZ=              0.0166
 Octapole moment (field-independent basis, Debye-Ang**2):
  XXX=             -0.0000  YYY=             -0.0530  ZZZ=             -1.1800  XYY=              0.0000
  XXY=              0.0339  XXZ=             -0.2845  XZZ=              0.0000  YZZ=             -0.0318
  YYZ=             -1.4810  XYZ=              0.0000
 Hexadecapole moment (field-independent basis, Debye-Ang**3):
 XXXX=            -34.8849 YYYY=            -93.3389 ZZZZ=           -202.1142 XXXY=              0.0000
 XXXZ=             -0.0000 YYYX=              0.0000 YYYZ=              0.0690 ZZZX=             -0.0000
 ZZZY=              0.0204 XXYY=            -18.2679 XXZZ=            -34.0463 YYZZ=            -45.1586
 XXYZ=             -0.0332 YYXZ=             -0.0000 ZZXY=             -0.0000
 N-N= 1.088547983085D+02 E-N=-6.658920011354D+02  KE= 1.911782026383D+02
  Exact polarizability:      28.947       0.000      38.477       0.000       0.050      44.359
 Approx polarizability:      40.941      -0.000      52.591      -0.000       0.090      66.726
 Calling FoFJK, ICntrl=    100127 FMM=F ISym2X=0 I1Cent= 0 IOpClX= 0 NMat=1 NMatS=1 NMatT=0.
 -------------------------------------------------------------------
 Center     Atomic                   Forces (Hartrees/Bohr)
 Number     Number              X              Y              Z
 -------------------------------------------------------------------
      1        6          -0.000000000   -0.000902525    0.000396942
      2        6           0.000000000   -0.000246249    0.000000315
      3        8          -0.000000000    0.000066077    0.000000215
      4        6          -0.000000000   -0.000912940   -0.000402557
      5        1          -0.000395596    0.000500915    0.000267542
      6        1           0.000395596    0.000500915    0.000267542
      7        1           0.000400996    0.000496904   -0.000264999
      8        1          -0.000400996    0.000496904   -0.000264999
 -------------------------------------------------------------------
 Cartesian Forces:  Max     0.000912940 RMS     0.000405508
 NDeriv=     18 NFrqRd=  0 NDerD0=      0 MskFDP=       0 MskDFD=       0 MskDF0=       0
 Re-enter D2Numr:  normal mode     12 step-down number 1
 Standard basis: 6-311+G(2d,p) (5D, 7F)
   132 basis functions,   200 primitive gaussians,   140 cartesian basis functions
    15 alpha electrons       15 beta electrons
       nuclear repulsion energy       108.8345929340 Hartrees.
 NAtoms=    8 NActive=    8 NUniq=    8 SFac= 1.00D+00 NAtFMM=   60 NAOKFM=F Big=F
 Integral buffers will be    131072 words long.
 Raffenetti 2 integral format.
 Two-electron integral symmetry is turned off.
 One-electron integrals computed using PRISM.
 NBasis=   132 RedAO= T EigKep=  8.45D-05  NBF=   132
 NBsUse=   132 1.00D-06 EigRej= -1.00D+00 NBFU=   132
 Initial guess from the checkpoint file:  "/scratch/270958.kestrel.chem.wisc.edu/Gau-198624.chk"
 B after Tr=     0.000000    0.000000    0.000239
         Rot=    1.000000   -0.000000   -0.000000   -0.000000 Ang=   0.00 deg.
 Keep R1 ints in memory in canonical form, NReq=54018783.
 Requested convergence on RMS density matrix=1.00D-08 within 128 cycles.
 Requested convergence on MAX density matrix=1.00D-06.
 Requested convergence on             energy=1.00D-06.
 No special actions if energy rises.
 SCF Done:  E(RB3LYP) =  -191.944376312     A.U. after    8 cycles
            NFock=  8  Conv=0.19D-08     -V/T= 2.0040
 DoSCS=F DFT=T ScalE2(SS,OS)=  1.000000  1.000000
 Range of M.O.s used for correlation:     1   132
 NBasis=   132 NAE=    15 NBE=    15 NFC=     0 NFV=     0
 NROrb=    132 NOA=    15 NOB=    15 NVA=   117 NVB=   117

 **** Warning!!: The largest alpha MO coefficient is  0.54708413D+02

 Symmetrizing basis deriv contribution to polar:
 IMax=3 JMax=2 DiffMx= 0.00D+00
 G2DrvN: will do     9 centers at a time, making    1 passes.
 Calling FoFCou, ICntrl=  3107 FMM=F I1Cent=   0 AccDes= 0.00D+00.
 End of G2Drv F.D. properties file   721 does not exist.
 End of G2Drv F.D. properties file   722 does not exist.
 End of G2Drv F.D. properties file   788 does not exist.
          IDoAtm=11111111
          Differentiating once with respect to electric field.
                with respect to dipole field.
          Differentiating once with respect to nuclear coordinates.
 Keep R1 ints in memory in canonical form, NReq=53988276.
          There are    27 degrees of freedom in the 1st order CPHF.  IDoFFX=6 NUNeed=     3.
     24 vectors produced by pass  0 Test12= 6.50D-15 3.70D-09 XBig12= 3.76D+01 3.96D+00.
 AX will form    24 AO Fock derivatives at one time.
     24 vectors produced by pass  1 Test12= 6.50D-15 3.70D-09 XBig12= 1.43D+01 1.04D+00.
     24 vectors produced by pass  2 Test12= 6.50D-15 3.70D-09 XBig12= 3.08D-01 1.36D-01.
     24 vectors produced by pass  3 Test12= 6.50D-15 3.70D-09 XBig12= 4.74D-03 1.73D-02.
     24 vectors produced by pass  4 Test12= 6.50D-15 3.70D-09 XBig12= 1.76D-05 1.03D-03.
     17 vectors produced by pass  5 Test12= 6.50D-15 3.70D-09 XBig12= 5.18D-08 5.41D-05.
      6 vectors produced by pass  6 Test12= 6.50D-15 3.70D-09 XBig12= 5.29D-11 1.33D-06.
      1 vectors produced by pass  7 Test12= 6.50D-15 3.70D-09 XBig12= 7.38D-14 7.09D-08.
 InvSVY:  IOpt=1 It=  1 EMax= 2.66D-15
 Solved reduced A of dimension   144 with    27 vectors.
 Isotropic polarizability for W=    0.000000       37.26 Bohr**3.
 End of Minotr F.D. properties file   721 does not exist.
 End of Minotr F.D. properties file   722 does not exist.
 End of Minotr F.D. properties file   788 does not exist.

 **********************************************************************

            Population analysis using the SCF Density.

 **********************************************************************

 Alpha  occ. eigenvalues --  -19.14093 -10.28178 -10.19949 -10.19930  -1.06841
 Alpha  occ. eigenvalues --   -0.87702  -0.64105  -0.56201  -0.51301  -0.48156
 Alpha  occ. eigenvalues --   -0.43188  -0.40429  -0.38681  -0.34032  -0.25100
 Alpha virt. eigenvalues --   -0.04760   0.00180   0.01902   0.03783   0.03809
 Alpha virt. eigenvalues --    0.06601   0.07004   0.07315   0.07962   0.08928
 Alpha virt. eigenvalues --    0.11507   0.13540   0.14907   0.16699   0.18373
 Alpha virt. eigenvalues --    0.19308   0.20025   0.22070   0.24661   0.27537
 Alpha virt. eigenvalues --    0.28065   0.28382   0.29975   0.32131   0.37845
 Alpha virt. eigenvalues --    0.41201   0.43779   0.44833   0.46500   0.52523
 Alpha virt. eigenvalues --    0.52947   0.55687   0.57464   0.58993   0.61601
 Alpha virt. eigenvalues --    0.61755   0.64641   0.65473   0.74115   0.76204
 Alpha virt. eigenvalues --    0.76553   0.88941   0.92530   0.93787   0.94058
 Alpha virt. eigenvalues --    0.95553   0.96331   1.08976   1.09355   1.09967
 Alpha virt. eigenvalues --    1.10836   1.16624   1.18113   1.22938   1.23367
 Alpha virt. eigenvalues --    1.27918   1.30866   1.48360   1.51093   1.60012
 Alpha virt. eigenvalues --    1.64898   1.66527   1.75253   1.75758   1.86110
 Alpha virt. eigenvalues --    1.91175   2.03478   2.15130   2.18466   2.18604
 Alpha virt. eigenvalues --    2.28569   2.30952   2.33162   2.35959   2.38026
 Alpha virt. eigenvalues --    2.54322   2.55567   2.57415   2.73902   2.74167
 Alpha virt. eigenvalues --    2.80650   2.84527   2.90376   2.93518   3.04199
 Alpha virt. eigenvalues --    3.08855   3.11461   3.15206   3.15977   3.30919
 Alpha virt. eigenvalues --    3.39035   3.39675   3.42026   3.42761   3.46922
 Alpha virt. eigenvalues --    3.57337   3.61297   3.67715   3.72097   3.88550
 Alpha virt. eigenvalues --    4.00398   4.09479   4.22314   4.39491   4.80181
 Alpha virt. eigenvalues --    5.05450   5.21544   5.95603   6.78163   6.79073
 Alpha virt. eigenvalues --    7.10480   7.20582   7.21228  23.88092  23.97579
 Alpha virt. eigenvalues --   24.17295  49.99015
          Condensed to atoms (all electrons):
               1          2          3          4          5          6
     1  C    5.025769   0.253487  -0.063396   0.180714  -0.025038  -0.025038
     2  C    0.253487   4.934189   0.376354   0.253487   0.005345   0.005345
     3  O   -0.063396   0.376354   8.112900  -0.063396   0.004195   0.004195
     4  C    0.180714   0.253487  -0.063396   5.025769   0.382338   0.382338
     5  H   -0.025038   0.005345   0.004195   0.382338   0.557945  -0.029706
     6  H   -0.025038   0.005345   0.004195   0.382338  -0.029706   0.557945
     7  H    0.382338   0.005345   0.004195  -0.025038  -0.007997   0.002794
     8  H    0.382338   0.005345   0.004195  -0.025038   0.002794  -0.007997
               7          8
     1  C    0.382338   0.382338
     2  C    0.005345   0.005345
     3  O    0.004195   0.004195
     4  C   -0.025038  -0.025038
     5  H   -0.007997   0.002794
     6  H    0.002794  -0.007997
     7  H    0.557945  -0.029706
     8  H   -0.029706   0.557945
 Mulliken charges:
               1
     1  C   -0.111175
     2  C    0.161101
     3  O   -0.379241
     4  C   -0.111175
     5  H    0.110123
     6  H    0.110123
     7  H    0.110123
     8  H    0.110123
 Sum of Mulliken charges =  -0.00000
 Mulliken charges with hydrogens summed into heavy atoms:
               1
     1  C    0.109070
     2  C    0.161101
     3  O   -0.379241
     4  C    0.109070
 APT charges:
               1
     1  C   -0.170410
     2  C    0.910147
     3  O   -0.711205
     4  C   -0.170410
     5  H    0.035470
     6  H    0.035470
     7  H    0.035470
     8  H    0.035470
 Sum of APT charges =  -0.00000
 APT charges with hydrogens summed into heavy atoms:
               1
     1  C   -0.099471
     2  C    0.910147
     3  O   -0.711205
     4  C   -0.099471
 Electronic spatial extent (au):  <R**2>=            241.7166
 Charge=             -0.0000 electrons
 Dipole moment (field-independent basis, Debye):
    X=             -0.0000    Y=              0.0000    Z=             -3.0459  Tot=              3.0459
 Quadrupole moment (field-independent basis, Debye-Ang):
   XX=            -21.6607   YY=            -23.2229   ZZ=            -28.6914
   XY=              0.0000   XZ=             -0.0000   YZ=              0.0000
 Traceless Quadrupole moment (field-independent basis, Debye-Ang):
   XX=              2.8643   YY=              1.3021   ZZ=             -4.1664
   XY=              0.0000   XZ=             -0.0000   YZ=              0.0000
 Octapole moment (field-independent basis, Debye-Ang**2):
  XXX=             -0.0000  YYY=              0.0000  ZZZ=             -1.1526  XYY=             -0.0000
  XXY=             -0.0000  XXZ=             -0.3164  XZZ=              0.0000  YZZ=              0.0000
  YYZ=             -1.4331  XYZ=             -0.0000
 Hexadecapole moment (field-independent basis, Debye-Ang**3):
 XXXX=            -34.8810 YYYY=            -93.4121 ZZZZ=           -202.2154 XXXY=              0.0000
 XXXZ=             -0.0000 YYYX=              0.0000 YYYZ=              0.0000 ZZZX=             -0.0000
 ZZZY=              0.0000 XXYY=            -18.2540 XXZZ=            -34.0399 YYZZ=            -45.2377
 XXYZ=              0.0000 YYXZ=              0.0000 ZZXY=             -0.0000
 N-N= 1.088345929340D+02 E-N=-6.658499564614D+02  KE= 1.911749344042D+02
  Exact polarizability:      28.969       0.000      38.440       0.000      -0.000      44.360
 Approx polarizability:      40.992      -0.000      52.535      -0.000      -0.000      66.731
 Calling FoFJK, ICntrl=    100127 FMM=F ISym2X=0 I1Cent= 0 IOpClX= 0 NMat=1 NMatS=1 NMatT=0.
 -------------------------------------------------------------------
 Center     Atomic                   Forces (Hartrees/Bohr)
 Number     Number              X              Y              Z
 -------------------------------------------------------------------
      1        6          -0.000000000   -0.001026593    0.000816102
      2        6           0.000000000    0.000000000    0.000159048
      3        8          -0.000000000   -0.000000000   -0.000662008
      4        6          -0.000000000    0.001026593    0.000816102
      5        1           0.000405960   -0.000470278   -0.000282311
      6        1          -0.000405960   -0.000470278   -0.000282311
      7        1           0.000405960    0.000470278   -0.000282311
      8        1          -0.000405960    0.000470278   -0.000282311
 -------------------------------------------------------------------
 Cartesian Forces:  Max     0.001026593 RMS     0.000490155
 NDeriv=     18 NFrqRd=  0 NDerD0=      0 MskFDP=       0 MskDFD=       0 MskDF0=       0
 Re-enter D2Numr:  normal mode     13 step-up   number 1
 Standard basis: 6-311+G(2d,p) (5D, 7F)
   132 basis functions,   200 primitive gaussians,   140 cartesian basis functions
    15 alpha electrons       15 beta electrons
       nuclear repulsion energy       108.8750332746 Hartrees.
 NAtoms=    8 NActive=    8 NUniq=    8 SFac= 1.00D+00 NAtFMM=   60 NAOKFM=F Big=F
 Integral buffers will be    131072 words long.
 Raffenetti 2 integral format.
 Two-electron integral symmetry is turned off.
 One-electron integrals computed using PRISM.
 NBasis=   132 RedAO= T EigKep=  8.49D-05  NBF=   132
 NBsUse=   132 1.00D-06 EigRej= -1.00D+00 NBFU=   132
 Initial guess from the checkpoint file:  "/scratch/270958.kestrel.chem.wisc.edu/Gau-198624.chk"
 B after Tr=    -0.000000   -0.000000   -0.000239
         Rot=    1.000000    0.000000    0.000000    0.000000 Ang=   0.00 deg.
 Keep R1 ints in memory in canonical form, NReq=54018783.
 Requested convergence on RMS density matrix=1.00D-08 within 128 cycles.
 Requested convergence on MAX density matrix=1.00D-06.
 Requested convergence on             energy=1.00D-06.
 No special actions if energy rises.
 SCF Done:  E(RB3LYP) =  -191.944376293     A.U. after    7 cycles
            NFock=  7  Conv=0.51D-08     -V/T= 2.0040
 DoSCS=F DFT=T ScalE2(SS,OS)=  1.000000  1.000000
 Range of M.O.s used for correlation:     1   132
 NBasis=   132 NAE=    15 NBE=    15 NFC=     0 NFV=     0
 NROrb=    132 NOA=    15 NOB=    15 NVA=   117 NVB=   117

 **** Warning!!: The largest alpha MO coefficient is  0.54865767D+02

 Symmetrizing basis deriv contribution to polar:
 IMax=3 JMax=2 DiffMx= 0.00D+00
 G2DrvN: will do     9 centers at a time, making    1 passes.
 Calling FoFCou, ICntrl=  3107 FMM=F I1Cent=   0 AccDes= 0.00D+00.
 End of G2Drv F.D. properties file   721 does not exist.
 End of G2Drv F.D. properties file   722 does not exist.
 End of G2Drv F.D. properties file   788 does not exist.
          IDoAtm=11111111
          Differentiating once with respect to electric field.
                with respect to dipole field.
          Differentiating once with respect to nuclear coordinates.
 Keep R1 ints in memory in canonical form, NReq=53988276.
          There are    27 degrees of freedom in the 1st order CPHF.  IDoFFX=6 NUNeed=     3.
     24 vectors produced by pass  0 Test12= 6.50D-15 3.70D-09 XBig12= 3.76D+01 3.97D+00.
 AX will form    24 AO Fock derivatives at one time.
     24 vectors produced by pass  1 Test12= 6.50D-15 3.70D-09 XBig12= 1.42D+01 1.04D+00.
     24 vectors produced by pass  2 Test12= 6.50D-15 3.70D-09 XBig12= 3.09D-01 1.36D-01.
     24 vectors produced by pass  3 Test12= 6.50D-15 3.70D-09 XBig12= 4.83D-03 1.72D-02.
     24 vectors produced by pass  4 Test12= 6.50D-15 3.70D-09 XBig12= 1.77D-05 1.04D-03.
     17 vectors produced by pass  5 Test12= 6.50D-15 3.70D-09 XBig12= 4.85D-08 5.01D-05.
      6 vectors produced by pass  6 Test12= 6.50D-15 3.70D-09 XBig12= 5.28D-11 1.40D-06.
      1 vectors produced by pass  7 Test12= 6.50D-15 3.70D-09 XBig12= 7.58D-14 7.31D-08.
 InvSVY:  IOpt=1 It=  1 EMax= 1.78D-15
 Solved reduced A of dimension   144 with    27 vectors.
 Isotropic polarizability for W=    0.000000       37.27 Bohr**3.
 End of Minotr F.D. properties file   721 does not exist.
 End of Minotr F.D. properties file   722 does not exist.
 End of Minotr F.D. properties file   788 does not exist.

 **********************************************************************

            Population analysis using the SCF Density.

 **********************************************************************

 Alpha  occ. eigenvalues --  -19.14088 -10.28176 -10.19935 -10.19916  -1.06884
 Alpha  occ. eigenvalues --   -0.87745  -0.64147  -0.56326  -0.51171  -0.48198
 Alpha  occ. eigenvalues --   -0.43259  -0.40255  -0.38672  -0.34098  -0.25134
 Alpha virt. eigenvalues --   -0.04787   0.00181   0.01887   0.03808   0.03825
 Alpha virt. eigenvalues --    0.06639   0.06988   0.07333   0.07990   0.08938
 Alpha virt. eigenvalues --    0.11515   0.13586   0.14916   0.16749   0.18419
 Alpha virt. eigenvalues --    0.19220   0.20030   0.21996   0.24850   0.27548
 Alpha virt. eigenvalues --    0.28065   0.28286   0.29974   0.32132   0.37941
 Alpha virt. eigenvalues --    0.41105   0.43759   0.44886   0.46427   0.52496
 Alpha virt. eigenvalues --    0.52861   0.55737   0.57333   0.59050   0.61623
 Alpha virt. eigenvalues --    0.61696   0.64798   0.65498   0.74094   0.76243
 Alpha virt. eigenvalues --    0.76513   0.88858   0.92568   0.93688   0.93690
 Alpha virt. eigenvalues --    0.95735   0.96404   1.09354   1.09881   1.09963
 Alpha virt. eigenvalues --    1.10872   1.16584   1.17991   1.23138   1.23347
 Alpha virt. eigenvalues --    1.27900   1.30775   1.48382   1.51144   1.59838
 Alpha virt. eigenvalues --    1.65145   1.66200   1.75964   1.76131   1.85637
 Alpha virt. eigenvalues --    1.90484   2.03661   2.15087   2.19460   2.19719
 Alpha virt. eigenvalues --    2.28015   2.30706   2.33176   2.35806   2.37309
 Alpha virt. eigenvalues --    2.54703   2.55358   2.57466   2.74204   2.74208
 Alpha virt. eigenvalues --    2.80539   2.84430   2.90057   2.93423   3.04283
 Alpha virt. eigenvalues --    3.08600   3.11590   3.15262   3.15863   3.30924
 Alpha virt. eigenvalues --    3.39155   3.39528   3.42168   3.42643   3.46932
 Alpha virt. eigenvalues --    3.57242   3.60631   3.67405   3.72516   3.88489
 Alpha virt. eigenvalues --    4.00774   4.09550   4.22377   4.39774   4.80567
 Alpha virt. eigenvalues --    5.05479   5.21596   5.95815   6.78184   6.79063
 Alpha virt. eigenvalues --    7.10586   7.20641   7.21243  23.88216  23.97876
 Alpha virt. eigenvalues --   24.17171  49.99085
          Condensed to atoms (all electrons):
               1          2          3          4          5          6
     1  C    5.028167   0.254429  -0.063484   0.178460  -0.024431  -0.024431
     2  C    0.254429   4.930624   0.375749   0.254429   0.005562   0.005562
     3  O   -0.063484   0.375749   8.113242  -0.063484   0.004179   0.004179
     4  C    0.178460   0.254429  -0.063484   5.028167   0.381764   0.381764
     5  H   -0.024431   0.005562   0.004179   0.381764   0.558484  -0.030606
     6  H   -0.024431   0.005562   0.004179   0.381764  -0.030606   0.558484
     7  H    0.381764   0.005562   0.004179  -0.024431  -0.007925   0.002798
     8  H    0.381764   0.005562   0.004179  -0.024431   0.002798  -0.007925
               7          8
     1  C    0.381764   0.381764
     2  C    0.005562   0.005562
     3  O    0.004179   0.004179
     4  C   -0.024431  -0.024431
     5  H   -0.007925   0.002798
     6  H    0.002798  -0.007925
     7  H    0.558484  -0.030606
     8  H   -0.030606   0.558484
 Mulliken charges:
               1
     1  C   -0.112239
     2  C    0.162519
     3  O   -0.378740
     4  C   -0.112239
     5  H    0.110175
     6  H    0.110175
     7  H    0.110175
     8  H    0.110175
 Sum of Mulliken charges =  -0.00000
 Mulliken charges with hydrogens summed into heavy atoms:
               1
     1  C    0.108111
     2  C    0.162519
     3  O   -0.378740
     4  C    0.108111
 APT charges:
               1
     1  C   -0.170675
     2  C    0.913034
     3  O   -0.711193
     4  C   -0.170675
     5  H    0.034877
     6  H    0.034877
     7  H    0.034877
     8  H    0.034877
 Sum of APT charges =  -0.00000
 APT charges with hydrogens summed into heavy atoms:
               1
     1  C   -0.100920
     2  C    0.913034
     3  O   -0.711193
     4  C   -0.100920
 Electronic spatial extent (au):  <R**2>=            241.7002
 Charge=             -0.0000 electrons
 Dipole moment (field-independent basis, Debye):
    X=              0.0000    Y=             -0.0000    Z=             -3.0520  Tot=              3.0520
 Quadrupole moment (field-independent basis, Debye-Ang):
   XX=            -21.7190   YY=            -23.1559   ZZ=            -28.6456
   XY=             -0.0000   XZ=              0.0000   YZ=             -0.0000
 Traceless Quadrupole moment (field-independent basis, Debye-Ang):
   XX=              2.7878   YY=              1.3510   ZZ=             -4.1388
   XY=             -0.0000   XZ=              0.0000   YZ=             -0.0000
 Octapole moment (field-independent basis, Debye-Ang**2):
  XXX=              0.0000  YYY=             -0.0000  ZZZ=             -1.2075  XYY=              0.0000
  XXY=              0.0000  XXZ=             -0.2526  XZZ=             -0.0000  YZZ=             -0.0000
  YYZ=             -1.5289  XYZ=              0.0000
 Hexadecapole moment (field-independent basis, Debye-Ang**3):
 XXXX=            -34.8887 YYYY=            -93.2658 ZZZZ=           -202.0129 XXXY=             -0.0000
 XXXZ=              0.0000 YYYX=             -0.0000 YYYZ=             -0.0000 ZZZX=              0.0000
 ZZZY=             -0.0000 XXYY=            -18.2818 XXZZ=            -34.0526 YYZZ=            -45.0795
 XXYZ=             -0.0000 YYXZ=             -0.0000 ZZXY=              0.0000
 N-N= 1.088750332746D+02 E-N=-6.659341160643D+02  KE= 1.911814846800D+02
  Exact polarizability:      28.926       0.000      38.515       0.000      -0.000      44.359
 Approx polarizability:      40.891       0.000      52.647       0.000       0.000      66.721
 Calling FoFJK, ICntrl=    100127 FMM=F ISym2X=0 I1Cent= 0 IOpClX= 0 NMat=1 NMatS=1 NMatT=0.
 -------------------------------------------------------------------
 Center     Atomic                   Forces (Hartrees/Bohr)
 Number     Number              X              Y              Z
 -------------------------------------------------------------------
      1        6           0.000000000    0.001038142   -0.000822944
      2        6          -0.000000000   -0.000000000   -0.000158383
      3        8           0.000000000    0.000000000    0.000664251
      4        6           0.000000000   -0.001038142   -0.000822944
      5        1          -0.000400298    0.000473927    0.000285005
      6        1           0.000400298    0.000473927    0.000285005
      7        1          -0.000400298   -0.000473927    0.000285005
      8        1           0.000400298   -0.000473927    0.000285005
 -------------------------------------------------------------------
 Cartesian Forces:  Max     0.001038142 RMS     0.000493312
 NDeriv=     18 NFrqRd=  0 NDerD0=      0 MskFDP=       0 MskDFD=       0 MskDF0=       0
 Re-enter D2Numr:  normal mode     13 step-down number 1
 Standard basis: 6-311+G(2d,p) (5D, 7F)
   132 basis functions,   200 primitive gaussians,   140 cartesian basis functions
    15 alpha electrons       15 beta electrons
       nuclear repulsion energy       108.8818176127 Hartrees.
 NAtoms=    8 NActive=    8 NUniq=    8 SFac= 1.00D+00 NAtFMM=   60 NAOKFM=F Big=F
 Integral buffers will be    131072 words long.
 Raffenetti 2 integral format.
 Two-electron integral symmetry is turned off.
 One-electron integrals computed using PRISM.
 NBasis=   132 RedAO= T EigKep=  8.52D-05  NBF=   132
 NBsUse=   132 1.00D-06 EigRej= -1.00D+00 NBFU=   132
 Initial guess from the checkpoint file:  "/scratch/270958.kestrel.chem.wisc.edu/Gau-198624.chk"
 B after Tr=    -0.000000   -0.000000    0.000013
         Rot=    1.000000    0.000000    0.000000   -0.000000 Ang=   0.00 deg.
 Keep R1 ints in memory in canonical form, NReq=54018783.
 Requested convergence on RMS density matrix=1.00D-08 within 128 cycles.
 Requested convergence on MAX density matrix=1.00D-06.
 Requested convergence on             energy=1.00D-06.
 No special actions if energy rises.
 SCF Done:  E(RB3LYP) =  -191.944365347     A.U. after    8 cycles
            NFock=  8  Conv=0.93D-08     -V/T= 2.0040
 DoSCS=F DFT=T ScalE2(SS,OS)=  1.000000  1.000000
 Range of M.O.s used for correlation:     1   132
 NBasis=   132 NAE=    15 NBE=    15 NFC=     0 NFV=     0
 NROrb=    132 NOA=    15 NOB=    15 NVA=   117 NVB=   117

 **** Warning!!: The largest alpha MO coefficient is  0.54488830D+02

 Symmetrizing basis deriv contribution to polar:
 IMax=3 JMax=2 DiffMx= 0.00D+00
 G2DrvN: will do     9 centers at a time, making    1 passes.
 Calling FoFCou, ICntrl=  3107 FMM=F I1Cent=   0 AccDes= 0.00D+00.
 End of G2Drv F.D. properties file   721 does not exist.
 End of G2Drv F.D. properties file   722 does not exist.
 End of G2Drv F.D. properties file   788 does not exist.
          IDoAtm=11111111
          Differentiating once with respect to electric field.
                with respect to dipole field.
          Differentiating once with respect to nuclear coordinates.
 Keep R1 ints in memory in canonical form, NReq=53988276.
          There are    27 degrees of freedom in the 1st order CPHF.  IDoFFX=6 NUNeed=     3.
     24 vectors produced by pass  0 Test12= 6.50D-15 3.70D-09 XBig12= 3.74D+01 3.93D+00.
 AX will form    24 AO Fock derivatives at one time.
     24 vectors produced by pass  1 Test12= 6.50D-15 3.70D-09 XBig12= 1.40D+01 1.04D+00.
     24 vectors produced by pass  2 Test12= 6.50D-15 3.70D-09 XBig12= 3.05D-01 1.35D-01.
     24 vectors produced by pass  3 Test12= 6.50D-15 3.70D-09 XBig12= 4.67D-03 1.69D-02.
     24 vectors produced by pass  4 Test12= 6.50D-15 3.70D-09 XBig12= 1.71D-05 1.03D-03.
     17 vectors produced by pass  5 Test12= 6.50D-15 3.70D-09 XBig12= 4.92D-08 5.22D-05.
      6 vectors produced by pass  6 Test12= 6.50D-15 3.70D-09 XBig12= 5.30D-11 1.38D-06.
      1 vectors produced by pass  7 Test12= 6.50D-15 3.70D-09 XBig12= 7.47D-14 7.24D-08.
 InvSVY:  IOpt=1 It=  1 EMax= 2.66D-15
 Solved reduced A of dimension   144 with    27 vectors.
 Isotropic polarizability for W=    0.000000       37.25 Bohr**3.
 End of Minotr F.D. properties file   721 does not exist.
 End of Minotr F.D. properties file   722 does not exist.
 End of Minotr F.D. properties file   788 does not exist.

 **********************************************************************

            Population analysis using the SCF Density.

 **********************************************************************

 Alpha  occ. eigenvalues --  -19.14112 -10.28161 -10.19916 -10.19898  -1.07092
 Alpha  occ. eigenvalues --   -0.87616  -0.64081  -0.56215  -0.51205  -0.48221
 Alpha  occ. eigenvalues --   -0.43292  -0.40316  -0.38811  -0.34058  -0.25065
 Alpha virt. eigenvalues --   -0.04684   0.00189   0.01903   0.03807   0.03811
 Alpha virt. eigenvalues --    0.06628   0.07006   0.07328   0.07974   0.08925
 Alpha virt. eigenvalues --    0.11512   0.13568   0.14909   0.16734   0.18405
 Alpha virt. eigenvalues --    0.19276   0.19987   0.22055   0.24753   0.27530
 Alpha virt. eigenvalues --    0.28080   0.28319   0.29931   0.32101   0.37939
 Alpha virt. eigenvalues --    0.41174   0.43865   0.44855   0.46473   0.52522
 Alpha virt. eigenvalues --    0.52908   0.55732   0.57414   0.59038   0.61661
 Alpha virt. eigenvalues --    0.61728   0.64735   0.65502   0.74121   0.76328
 Alpha virt. eigenvalues --    0.76602   0.88905   0.92559   0.93745   0.93807
 Alpha virt. eigenvalues --    0.95652   0.96327   1.09312   1.09431   1.09992
 Alpha virt. eigenvalues --    1.10779   1.16528   1.18064   1.23106   1.23317
 Alpha virt. eigenvalues --    1.27906   1.30822   1.48488   1.51202   1.59959
 Alpha virt. eigenvalues --    1.65069   1.66394   1.75599   1.75984   1.85956
 Alpha virt. eigenvalues --    1.90889   2.03773   2.15201   2.18949   2.19175
 Alpha virt. eigenvalues --    2.28294   2.30860   2.33156   2.35982   2.37700
 Alpha virt. eigenvalues --    2.54589   2.55573   2.57568   2.74115   2.74174
 Alpha virt. eigenvalues --    2.80599   2.84534   2.90080   2.93395   3.04203
 Alpha virt. eigenvalues --    3.08808   3.11735   3.15316   3.16011   3.30964
 Alpha virt. eigenvalues --    3.39105   3.39626   3.42015   3.42649   3.46877
 Alpha virt. eigenvalues --    3.57281   3.61046   3.67507   3.72108   3.88907
 Alpha virt. eigenvalues --    4.00259   4.09565   4.22346   4.39380   4.80023
 Alpha virt. eigenvalues --    5.05548   5.21762   5.96360   6.78174   6.79072
 Alpha virt. eigenvalues --    7.10641   7.20752   7.21243  23.88050  23.97766
 Alpha virt. eigenvalues --   24.17567  49.99276
          Condensed to atoms (all electrons):
               1          2          3          4          5          6
     1  C    5.029547   0.255124  -0.063304   0.176626  -0.024380  -0.024380
     2  C    0.255124   4.933334   0.373139   0.255124   0.005169   0.005169
     3  O   -0.063304   0.373139   8.112674  -0.063304   0.004267   0.004267
     4  C    0.176626   0.255124  -0.063304   5.029547   0.381887   0.381887
     5  H   -0.024380   0.005169   0.004267   0.381887   0.558382  -0.030067
     6  H   -0.024380   0.005169   0.004267   0.381887  -0.030067   0.558382
     7  H    0.381887   0.005169   0.004267  -0.024380  -0.007971   0.002792
     8  H    0.381887   0.005169   0.004267  -0.024380   0.002792  -0.007971
               7          8
     1  C    0.381887   0.381887
     2  C    0.005169   0.005169
     3  O    0.004267   0.004267
     4  C   -0.024380  -0.024380
     5  H   -0.007971   0.002792
     6  H    0.002792  -0.007971
     7  H    0.558382  -0.030067
     8  H   -0.030067   0.558382
 Mulliken charges:
               1
     1  C   -0.113007
     2  C    0.162605
     3  O   -0.376275
     4  C   -0.113007
     5  H    0.109921
     6  H    0.109921
     7  H    0.109921
     8  H    0.109921
 Sum of Mulliken charges =  -0.00000
 Mulliken charges with hydrogens summed into heavy atoms:
               1
     1  C    0.106835
     2  C    0.162605
     3  O   -0.376275
     4  C    0.106835
 APT charges:
               1
     1  C   -0.170761
     2  C    0.916617
     3  O   -0.713853
     4  C   -0.170761
     5  H    0.034690
     6  H    0.034690
     7  H    0.034690
     8  H    0.034690
 Sum of APT charges =  -0.00000
 APT charges with hydrogens summed into heavy atoms:
               1
     1  C   -0.101382
     2  C    0.916617
     3  O   -0.713853
     4  C   -0.101382
 Electronic spatial extent (au):  <R**2>=            241.6546
 Charge=             -0.0000 electrons
 Dipole moment (field-independent basis, Debye):
    X=             -0.0000    Y=             -0.0000    Z=             -3.0196  Tot=              3.0196
 Quadrupole moment (field-independent basis, Debye-Ang):
   XX=            -21.6872   YY=            -23.2036   ZZ=            -28.6504
   XY=              0.0000   XZ=             -0.0000   YZ=             -0.0000
 Traceless Quadrupole moment (field-independent basis, Debye-Ang):
   XX=              2.8265   YY=              1.3101   ZZ=             -4.1366
   XY=              0.0000   XZ=             -0.0000   YZ=             -0.0000
 Octapole moment (field-independent basis, Debye-Ang**2):
  XXX=             -0.0000  YYY=             -0.0000  ZZZ=             -1.0783  XYY=              0.0000
  XXY=              0.0000  XXZ=             -0.2564  XZZ=             -0.0000  YZZ=              0.0000
  YYZ=             -1.4355  XYZ=              0.0000
 Hexadecapole moment (field-independent basis, Debye-Ang**3):
 XXXX=            -34.8894 YYYY=            -93.4377 ZZZZ=           -201.9755 XXXY=              0.0000
 XXXZ=             -0.0000 YYYX=              0.0000 YYYZ=             -0.0000 ZZZX=             -0.0000
 ZZZY=             -0.0000 XXYY=            -18.2855 XXZZ=            -34.0252 YYZZ=            -45.1646
 XXYZ=             -0.0000 YYXZ=             -0.0000 ZZXY=              0.0000
 N-N= 1.088818176127D+02 E-N=-6.659501769935D+02  KE= 1.911853373658D+02
  Exact polarizability:      28.948       0.000      38.489       0.000      -0.000      44.303
 Approx polarizability:      40.943      -0.000      52.596      -0.000       0.000      66.557
 Calling FoFJK, ICntrl=    100127 FMM=F ISym2X=0 I1Cent= 0 IOpClX= 0 NMat=1 NMatS=1 NMatT=0.
 -------------------------------------------------------------------
 Center     Atomic                   Forces (Hartrees/Bohr)
 Number     Number              X              Y              Z
 -------------------------------------------------------------------
      1        6          -0.000000000   -0.000516599    0.000869846
      2        6          -0.000000000   -0.000000000   -0.007465121
      3        8           0.000000000    0.000000000    0.005839251
      4        6           0.000000000    0.000516599    0.000869846
      5        1           0.000071709    0.000010184   -0.000028456
      6        1          -0.000071709    0.000010184   -0.000028456
      7        1           0.000071709   -0.000010184   -0.000028456
      8        1          -0.000071709   -0.000010184   -0.000028456
 -------------------------------------------------------------------
 Cartesian Forces:  Max     0.007465121 RMS     0.001956784
 NDeriv=     18 NFrqRd=  0 NDerD0=      0 MskFDP=       0 MskDFD=       0 MskDF0=       0
 Re-enter D2Numr:  normal mode     14 step-up   number 1
 Standard basis: 6-311+G(2d,p) (5D, 7F)
   132 basis functions,   200 primitive gaussians,   140 cartesian basis functions
    15 alpha electrons       15 beta electrons
       nuclear repulsion energy       108.8285959894 Hartrees.
 NAtoms=    8 NActive=    8 NUniq=    8 SFac= 1.00D+00 NAtFMM=   60 NAOKFM=F Big=F
 Integral buffers will be    131072 words long.
 Raffenetti 2 integral format.
 Two-electron integral symmetry is turned off.
 One-electron integrals computed using PRISM.
 NBasis=   132 RedAO= T EigKep=  8.43D-05  NBF=   132
 NBsUse=   132 1.00D-06 EigRej= -1.00D+00 NBFU=   132
 Initial guess from the checkpoint file:  "/scratch/270958.kestrel.chem.wisc.edu/Gau-198624.chk"
 B after Tr=     0.000000    0.000000   -0.000013
         Rot=    1.000000   -0.000000   -0.000000    0.000000 Ang=   0.00 deg.
 Keep R1 ints in memory in canonical form, NReq=54018783.
 Requested convergence on RMS density matrix=1.00D-08 within 128 cycles.
 Requested convergence on MAX density matrix=1.00D-06.
 Requested convergence on             energy=1.00D-06.
 No special actions if energy rises.
 SCF Done:  E(RB3LYP) =  -191.944365659     A.U. after    9 cycles
            NFock=  9  Conv=0.21D-08     -V/T= 2.0040
 DoSCS=F DFT=T ScalE2(SS,OS)=  1.000000  1.000000
 Range of M.O.s used for correlation:     1   132
 NBasis=   132 NAE=    15 NBE=    15 NFC=     0 NFV=     0
 NROrb=    132 NOA=    15 NOB=    15 NVA=   117 NVB=   117

 **** Warning!!: The largest alpha MO coefficient is  0.55088378D+02

 Symmetrizing basis deriv contribution to polar:
 IMax=3 JMax=2 DiffMx= 0.00D+00
 G2DrvN: will do     9 centers at a time, making    1 passes.
 Calling FoFCou, ICntrl=  3107 FMM=F I1Cent=   0 AccDes= 0.00D+00.
 End of G2Drv F.D. properties file   721 does not exist.
 End of G2Drv F.D. properties file   722 does not exist.
 End of G2Drv F.D. properties file   788 does not exist.
          IDoAtm=11111111
          Differentiating once with respect to electric field.
                with respect to dipole field.
          Differentiating once with respect to nuclear coordinates.
 Keep R1 ints in memory in canonical form, NReq=53988276.
          There are    27 degrees of freedom in the 1st order CPHF.  IDoFFX=6 NUNeed=     3.
     24 vectors produced by pass  0 Test12= 6.50D-15 3.70D-09 XBig12= 3.78D+01 4.00D+00.
 AX will form    24 AO Fock derivatives at one time.
     24 vectors produced by pass  1 Test12= 6.50D-15 3.70D-09 XBig12= 1.45D+01 1.05D+00.
     24 vectors produced by pass  2 Test12= 6.50D-15 3.70D-09 XBig12= 3.13D-01 1.37D-01.
     24 vectors produced by pass  3 Test12= 6.50D-15 3.70D-09 XBig12= 4.90D-03 1.75D-02.
     24 vectors produced by pass  4 Test12= 6.50D-15 3.70D-09 XBig12= 1.81D-05 1.04D-03.
     17 vectors produced by pass  5 Test12= 6.50D-15 3.70D-09 XBig12= 5.09D-08 5.18D-05.
      6 vectors produced by pass  6 Test12= 6.50D-15 3.70D-09 XBig12= 5.24D-11 1.35D-06.
      1 vectors produced by pass  7 Test12= 6.50D-15 3.70D-09 XBig12= 7.44D-14 7.15D-08.
 InvSVY:  IOpt=1 It=  1 EMax= 3.55D-15
 Solved reduced A of dimension   144 with    27 vectors.
 Isotropic polarizability for W=    0.000000       37.28 Bohr**3.
 End of Minotr F.D. properties file   721 does not exist.
 End of Minotr F.D. properties file   722 does not exist.
 End of Minotr F.D. properties file   788 does not exist.

 **********************************************************************

            Population analysis using the SCF Density.

 **********************************************************************

 Alpha  occ. eigenvalues --  -19.14070 -10.28193 -10.19966 -10.19948  -1.06635
 Alpha  occ. eigenvalues --   -0.87831  -0.64171  -0.56313  -0.51268  -0.48133
 Alpha  occ. eigenvalues --   -0.43157  -0.40369  -0.38543  -0.34071  -0.25168
 Alpha virt. eigenvalues --   -0.04862   0.00173   0.01887   0.03796   0.03810
 Alpha virt. eigenvalues --    0.06614   0.06986   0.07320   0.07978   0.08941
 Alpha virt. eigenvalues --    0.11511   0.13559   0.14914   0.16713   0.18389
 Alpha virt. eigenvalues --    0.19254   0.20067   0.22011   0.24760   0.27555
 Alpha virt. eigenvalues --    0.28049   0.28348   0.30017   0.32161   0.37844
 Alpha virt. eigenvalues --    0.41131   0.43675   0.44863   0.46452   0.52498
 Alpha virt. eigenvalues --    0.52900   0.55693   0.57382   0.59007   0.61637
 Alpha virt. eigenvalues --    0.61650   0.64703   0.65469   0.74088   0.75988
 Alpha virt. eigenvalues --    0.76598   0.88897   0.92541   0.93732   0.93936
 Alpha virt. eigenvalues --    0.95640   0.96409   1.09396   1.09430   1.09937
 Alpha virt. eigenvalues --    1.10931   1.16677   1.18040   1.22967   1.23399
 Alpha virt. eigenvalues --    1.27913   1.30820   1.48255   1.51038   1.59889
 Alpha virt. eigenvalues --    1.64977   1.66325   1.75616   1.75901   1.85790
 Alpha virt. eigenvalues --    1.90763   2.03372   2.15018   2.18970   2.19167
 Alpha virt. eigenvalues --    2.28299   2.30803   2.33172   2.35770   2.37618
 Alpha virt. eigenvalues --    2.54434   2.55349   2.57301   2.73998   2.74207
 Alpha virt. eigenvalues --    2.80598   2.84429   2.90354   2.93553   3.04269
 Alpha virt. eigenvalues --    3.08644   3.11316   3.15154   3.15833   3.30881
 Alpha virt. eigenvalues --    3.39084   3.39573   3.42184   3.42756   3.46981
 Alpha virt. eigenvalues --    3.57296   3.60880   3.67612   3.72507   3.88143
 Alpha virt. eigenvalues --    4.00913   4.09479   4.22359   4.39884   4.80731
 Alpha virt. eigenvalues --    5.05384   5.21382   5.95054   6.78172   6.79064
 Alpha virt. eigenvalues --    7.10425   7.20470   7.21239  23.88259  23.97689
 Alpha virt. eigenvalues --   24.16914  49.98831
          Condensed to atoms (all electrons):
               1          2          3          4          5          6
     1  C    5.024425   0.252754  -0.063572   0.182512  -0.025084  -0.025084
     2  C    0.252754   4.931668   0.378894   0.252754   0.005737   0.005737
     3  O   -0.063572   0.378894   8.113489  -0.063572   0.004106   0.004106
     4  C    0.182512   0.252754  -0.063572   5.024425   0.382220   0.382220
     5  H   -0.025084   0.005737   0.004106   0.382220   0.558046  -0.030240
     6  H   -0.025084   0.005737   0.004106   0.382220  -0.030240   0.558046
     7  H    0.382220   0.005737   0.004106  -0.025084  -0.007950   0.002799
     8  H    0.382220   0.005737   0.004106  -0.025084   0.002799  -0.007950
               7          8
     1  C    0.382220   0.382220
     2  C    0.005737   0.005737
     3  O    0.004106   0.004106
     4  C   -0.025084  -0.025084
     5  H   -0.007950   0.002799
     6  H    0.002799  -0.007950
     7  H    0.558046  -0.030240
     8  H   -0.030240   0.558046
 Mulliken charges:
               1
     1  C   -0.110390
     2  C    0.160982
     3  O   -0.381665
     4  C   -0.110390
     5  H    0.110366
     6  H    0.110366
     7  H    0.110366
     8  H    0.110366
 Sum of Mulliken charges =  -0.00000
 Mulliken charges with hydrogens summed into heavy atoms:
               1
     1  C    0.110342
     2  C    0.160982
     3  O   -0.381665
     4  C    0.110342
 APT charges:
               1
     1  C   -0.170319
     2  C    0.906615
     3  O   -0.708558
     4  C   -0.170319
     5  H    0.035645
     6  H    0.035645
     7  H    0.035645
     8  H    0.035645
 Sum of APT charges =  -0.00000
 APT charges with hydrogens summed into heavy atoms:
               1
     1  C   -0.099028
     2  C    0.906615
     3  O   -0.708558
     4  C   -0.099028
 Electronic spatial extent (au):  <R**2>=            241.7616
 Charge=             -0.0000 electrons
 Dipole moment (field-independent basis, Debye):
    X=              0.0000    Y=              0.0000    Z=             -3.0782  Tot=              3.0782
 Quadrupole moment (field-independent basis, Debye-Ang):
   XX=            -21.6923   YY=            -23.1751   ZZ=            -28.6864
   XY=             -0.0000   XZ=              0.0000   YZ=              0.0000
 Traceless Quadrupole moment (field-independent basis, Debye-Ang):
   XX=              2.8257   YY=              1.3428   ZZ=             -4.1685
   XY=             -0.0000   XZ=              0.0000   YZ=              0.0000
 Octapole moment (field-independent basis, Debye-Ang**2):
  XXX=              0.0000  YYY=              0.0000  ZZZ=             -1.2812  XYY=             -0.0000
  XXY=             -0.0000  XXZ=             -0.3127  XZZ=              0.0000  YZZ=             -0.0000
  YYZ=             -1.5262  XYZ=             -0.0000
 Hexadecapole moment (field-independent basis, Debye-Ang**3):
 XXXX=            -34.8798 YYYY=            -93.2401 ZZZZ=           -202.2521 XXXY=             -0.0000
 XXXZ=              0.0000 YYYX=             -0.0000 YYYZ=              0.0000 ZZZX=              0.0000
 ZZZY=              0.0000 XXYY=            -18.2492 XXZZ=            -34.0667 YYZZ=            -45.1531
 XXYZ=              0.0000 YYXZ=              0.0000 ZZXY=             -0.0000
 N-N= 1.088285959894D+02 E-N=-6.658357140471D+02  KE= 1.911714843016D+02
  Exact polarizability:      28.946       0.000      38.465       0.000      -0.000      44.417
 Approx polarizability:      40.938       0.000      52.584       0.000      -0.000      66.898
 Calling FoFJK, ICntrl=    100127 FMM=F ISym2X=0 I1Cent= 0 IOpClX= 0 NMat=1 NMatS=1 NMatT=0.
 -------------------------------------------------------------------
 Center     Atomic                   Forces (Hartrees/Bohr)
 Number     Number              X              Y              Z
 -------------------------------------------------------------------
      1        6           0.000000000    0.000527483   -0.000881521
      2        6           0.000000000    0.000000000    0.007340187
      3        8          -0.000000000   -0.000000000   -0.005688325
      4        6          -0.000000000   -0.000527483   -0.000881521
      5        1          -0.000072282   -0.000010609    0.000027795
      6        1           0.000072282   -0.000010609    0.000027795
      7        1          -0.000072282    0.000010609    0.000027795
      8        1           0.000072282    0.000010609    0.000027795
 -------------------------------------------------------------------
 Cartesian Forces:  Max     0.007340187 RMS     0.001918880
 NDeriv=     18 NFrqRd=  0 NDerD0=      0 MskFDP=       0 MskDFD=       0 MskDF0=       0
 Re-enter D2Numr:  normal mode     14 step-down number 1
 Standard basis: 6-311+G(2d,p) (5D, 7F)
   132 basis functions,   200 primitive gaussians,   140 cartesian basis functions
    15 alpha electrons       15 beta electrons
       nuclear repulsion energy       108.8552382076 Hartrees.
 NAtoms=    8 NActive=    8 NUniq=    8 SFac= 1.00D+00 NAtFMM=   60 NAOKFM=F Big=F
 Integral buffers will be    131072 words long.
 Raffenetti 2 integral format.
 Two-electron integral symmetry is turned off.
 One-electron integrals computed using PRISM.
 NBasis=   132 RedAO= T EigKep=  8.47D-05  NBF=   132
 NBsUse=   132 1.00D-06 EigRej= -1.00D+00 NBFU=   132
 Initial guess from the checkpoint file:  "/scratch/270958.kestrel.chem.wisc.edu/Gau-198624.chk"
 B after Tr=    -0.000000   -0.000272   -0.000000
         Rot=    1.000000    0.000016   -0.000000   -0.000000 Ang=   0.00 deg.
 Keep R1 ints in memory in canonical form, NReq=54018783.
 Requested convergence on RMS density matrix=1.00D-08 within 128 cycles.
 Requested convergence on MAX density matrix=1.00D-06.
 Requested convergence on             energy=1.00D-06.
 No special actions if energy rises.
 SCF Done:  E(RB3LYP) =  -191.944324910     A.U. after    8 cycles
            NFock=  8  Conv=0.76D-08     -V/T= 2.0040
 DoSCS=F DFT=T ScalE2(SS,OS)=  1.000000  1.000000
 Range of M.O.s used for correlation:     1   132
 NBasis=   132 NAE=    15 NBE=    15 NFC=     0 NFV=     0
 NROrb=    132 NOA=    15 NOB=    15 NVA=   117 NVB=   117

 **** Warning!!: The largest alpha MO coefficient is  0.54781567D+02

 Symmetrizing basis deriv contribution to polar:
 IMax=3 JMax=2 DiffMx= 0.00D+00
 G2DrvN: will do     9 centers at a time, making    1 passes.
 Calling FoFCou, ICntrl=  3107 FMM=F I1Cent=   0 AccDes= 0.00D+00.
 End of G2Drv F.D. properties file   721 does not exist.
 End of G2Drv F.D. properties file   722 does not exist.
 End of G2Drv F.D. properties file   788 does not exist.
          IDoAtm=11111111
          Differentiating once with respect to electric field.
                with respect to dipole field.
          Differentiating once with respect to nuclear coordinates.
 Keep R1 ints in memory in canonical form, NReq=53988276.
          There are    27 degrees of freedom in the 1st order CPHF.  IDoFFX=6 NUNeed=     3.
     24 vectors produced by pass  0 Test12= 6.50D-15 3.70D-09 XBig12= 3.76D+01 3.97D+00.
 AX will form    24 AO Fock derivatives at one time.
     24 vectors produced by pass  1 Test12= 6.50D-15 3.70D-09 XBig12= 1.42D+01 1.04D+00.
     24 vectors produced by pass  2 Test12= 6.50D-15 3.70D-09 XBig12= 3.09D-01 1.36D-01.
     24 vectors produced by pass  3 Test12= 6.50D-15 3.70D-09 XBig12= 4.78D-03 1.72D-02.
     24 vectors produced by pass  4 Test12= 6.50D-15 3.70D-09 XBig12= 1.76D-05 1.03D-03.
     17 vectors produced by pass  5 Test12= 6.50D-15 3.70D-09 XBig12= 5.02D-08 5.21D-05.
      6 vectors produced by pass  6 Test12= 6.50D-15 3.70D-09 XBig12= 5.28D-11 1.18D-06.
      1 vectors produced by pass  7 Test12= 6.50D-15 3.70D-09 XBig12= 7.46D-14 6.35D-08.
 InvSVY:  IOpt=1 It=  1 EMax= 7.11D-15
 Solved reduced A of dimension   144 with    27 vectors.
 Isotropic polarizability for W=    0.000000       37.26 Bohr**3.
 End of Minotr F.D. properties file   721 does not exist.
 End of Minotr F.D. properties file   722 does not exist.
 End of Minotr F.D. properties file   788 does not exist.

 **********************************************************************

            Population analysis using the SCF Density.

 **********************************************************************

 Alpha  occ. eigenvalues --  -19.14091 -10.28177 -10.20024 -10.19840  -1.06863
 Alpha  occ. eigenvalues --   -0.87724  -0.64128  -0.56262  -0.51238  -0.48177
 Alpha  occ. eigenvalues --   -0.43223  -0.40343  -0.38675  -0.34065  -0.25117
 Alpha virt. eigenvalues --   -0.04774   0.00180   0.01895   0.03804   0.03809
 Alpha virt. eigenvalues --    0.06620   0.06996   0.07324   0.07976   0.08933
 Alpha virt. eigenvalues --    0.11511   0.13562   0.14912   0.16724   0.18397
 Alpha virt. eigenvalues --    0.19260   0.20027   0.22037   0.24758   0.27542
 Alpha virt. eigenvalues --    0.28065   0.28334   0.29974   0.32131   0.37893
 Alpha virt. eigenvalues --    0.41152   0.43769   0.44859   0.46463   0.52510
 Alpha virt. eigenvalues --    0.52904   0.55712   0.57391   0.59021   0.61643
 Alpha virt. eigenvalues --    0.61697   0.64647   0.65568   0.74104   0.76226
 Alpha virt. eigenvalues --    0.76531   0.88901   0.92549   0.93738   0.93869
 Alpha virt. eigenvalues --    0.95649   0.96367   1.09355   1.09430   1.09965
 Alpha virt. eigenvalues --    1.10855   1.16604   1.18051   1.23037   1.23358
 Alpha virt. eigenvalues --    1.27909   1.30821   1.48371   1.51118   1.59923
 Alpha virt. eigenvalues --    1.65021   1.66360   1.75496   1.76056   1.85868
 Alpha virt. eigenvalues --    1.90829   2.03568   2.15102   2.18490   2.19623
 Alpha virt. eigenvalues --    2.28299   2.30798   2.33208   2.35822   2.37732
 Alpha virt. eigenvalues --    2.54507   2.55474   2.57441   2.74051   2.74192
 Alpha virt. eigenvalues --    2.80594   2.84471   2.90213   2.93469   3.04236
 Alpha virt. eigenvalues --    3.08722   3.11522   3.15242   3.15921   3.30922
 Alpha virt. eigenvalues --    3.39093   3.39601   3.42094   3.42702   3.46932
 Alpha virt. eigenvalues --    3.57289   3.60960   3.67555   3.72323   3.88520
 Alpha virt. eigenvalues --    4.00585   4.09428   4.22464   4.39633   4.80377
 Alpha virt. eigenvalues --    5.05465   5.21570   5.95709   6.78173   6.79068
 Alpha virt. eigenvalues --    7.10533   7.20611   7.21236  23.88118  23.97745
 Alpha virt. eigenvalues --   24.17260  49.99050
          Condensed to atoms (all electrons):
               1          2          3          4          5          6
     1  C    5.022885   0.253660  -0.063497   0.179647  -0.024798  -0.024798
     2  C    0.253660   4.932390   0.376049   0.254277   0.005738   0.005738
     3  O   -0.063497   0.376049   8.113066  -0.063379   0.004185   0.004185
     4  C    0.179647   0.254277  -0.063379   5.030834   0.380830   0.380830
     5  H   -0.024798   0.005738   0.004185   0.380830   0.557978  -0.029738
     6  H   -0.024798   0.005738   0.004185   0.380830  -0.029738   0.557978
     7  H    0.383273   0.005171   0.004188  -0.024661  -0.007960   0.002795
     8  H    0.383273   0.005171   0.004188  -0.024661   0.002795  -0.007960
               7          8
     1  C    0.383273   0.383273
     2  C    0.005171   0.005171
     3  O    0.004188   0.004188
     4  C   -0.024661  -0.024661
     5  H   -0.007960   0.002795
     6  H    0.002795  -0.007960
     7  H    0.558465  -0.030573
     8  H   -0.030573   0.558465
 Mulliken charges:
               1
     1  C   -0.109645
     2  C    0.161805
     3  O   -0.378986
     4  C   -0.113716
     5  H    0.110969
     6  H    0.110969
     7  H    0.109302
     8  H    0.109302
 Sum of Mulliken charges =  -0.00000
 Mulliken charges with hydrogens summed into heavy atoms:
               1
     1  C    0.108960
     2  C    0.161805
     3  O   -0.378986
     4  C    0.108221
 APT charges:
               1
     1  C   -0.173117
     2  C    0.911578
     3  O   -0.711194
     4  C   -0.167928
     5  H    0.034293
     6  H    0.034293
     7  H    0.036037
     8  H    0.036037
 Sum of APT charges =  -0.00000
 APT charges with hydrogens summed into heavy atoms:
               1
     1  C   -0.101042
     2  C    0.911578
     3  O   -0.711194
     4  C   -0.099342
 Electronic spatial extent (au):  <R**2>=            241.7082
 Charge=             -0.0000 electrons
 Dipole moment (field-independent basis, Debye):
    X=              0.0000    Y=              0.0024    Z=             -3.0489  Tot=              3.0489
 Quadrupole moment (field-independent basis, Debye-Ang):
   XX=            -21.6897   YY=            -23.1893   ZZ=            -28.6684
   XY=             -0.0000   XZ=              0.0000   YZ=              0.0006
 Traceless Quadrupole moment (field-independent basis, Debye-Ang):
   XX=              2.8261   YY=              1.3265   ZZ=             -4.1526
   XY=             -0.0000   XZ=              0.0000   YZ=              0.0006
 Octapole moment (field-independent basis, Debye-Ang**2):
  XXX=              0.0000  YYY=              0.0786  ZZZ=             -1.1801  XYY=             -0.0000
  XXY=             -0.0054  XXZ=             -0.2847  XZZ=             -0.0000  YZZ=              0.0249
  YYZ=             -1.4810  XYZ=              0.0000
 Hexadecapole moment (field-independent basis, Debye-Ang**3):
 XXXX=            -34.8851 YYYY=            -93.3388 ZZZZ=           -202.1135 XXXY=             -0.0000
 XXXZ=              0.0000 YYYX=             -0.0000 YYYZ=             -0.0897 ZZZX=              0.0000
 ZZZY=             -0.1100 XXYY=            -18.2672 XXZZ=            -34.0459 YYZZ=            -45.1586
 XXYZ=              0.0148 YYXZ=              0.0000 ZZXY=              0.0000
 N-N= 1.088552382076D+02 E-N=-6.658929601613D+02  KE= 1.911784715851D+02
  Exact polarizability:      28.948       0.000      38.477       0.000       0.091      44.359
 Approx polarizability:      40.942       0.000      52.590       0.000       0.117      66.726
 Calling FoFJK, ICntrl=    100127 FMM=F ISym2X=0 I1Cent= 0 IOpClX= 0 NMat=1 NMatS=1 NMatT=0.
 -------------------------------------------------------------------
 Center     Atomic                   Forces (Hartrees/Bohr)
 Number     Number              X              Y              Z
 -------------------------------------------------------------------
      1        6          -0.000000000   -0.003060028    0.001881898
      2        6          -0.000000000   -0.000055268    0.000000936
      3        8           0.000000000    0.000013535   -0.000000237
      4        6          -0.000000000   -0.002970179   -0.001829807
      5        1           0.002846348    0.001496136    0.000914247
      6        1          -0.002846348    0.001496136    0.000914247
      7        1          -0.002931766    0.001539834   -0.000940642
      8        1           0.002931766    0.001539834   -0.000940642
 -------------------------------------------------------------------
 Cartesian Forces:  Max     0.003060028 RMS     0.001721590
 NDeriv=     18 NFrqRd=  0 NDerD0=      0 MskFDP=       0 MskDFD=       0 MskDF0=       0
 Re-enter D2Numr:  normal mode     15 step-up   number 1
 Standard basis: 6-311+G(2d,p) (5D, 7F)
   132 basis functions,   200 primitive gaussians,   140 cartesian basis functions
    15 alpha electrons       15 beta electrons
       nuclear repulsion energy       108.8552382237 Hartrees.
 NAtoms=    8 NActive=    8 NUniq=    8 SFac= 1.00D+00 NAtFMM=   60 NAOKFM=F Big=F
 Integral buffers will be    131072 words long.
 Raffenetti 2 integral format.
 Two-electron integral symmetry is turned off.
 One-electron integrals computed using PRISM.
 NBasis=   132 RedAO= T EigKep=  8.47D-05  NBF=   132
 NBsUse=   132 1.00D-06 EigRej= -1.00D+00 NBFU=   132
 Initial guess from the checkpoint file:  "/scratch/270958.kestrel.chem.wisc.edu/Gau-198624.chk"
 B after Tr=     0.000000    0.000272    0.000000
         Rot=    1.000000   -0.000016    0.000000    0.000000 Ang=  -0.00 deg.
 Keep R1 ints in memory in canonical form, NReq=54018783.
 Requested convergence on RMS density matrix=1.00D-08 within 128 cycles.
 Requested convergence on MAX density matrix=1.00D-06.
 Requested convergence on             energy=1.00D-06.
 No special actions if energy rises.
 SCF Done:  E(RB3LYP) =  -191.944324910     A.U. after    8 cycles
            NFock=  8  Conv=0.76D-08     -V/T= 2.0040
 DoSCS=F DFT=T ScalE2(SS,OS)=  1.000000  1.000000
 Range of M.O.s used for correlation:     1   132
 NBasis=   132 NAE=    15 NBE=    15 NFC=     0 NFV=     0
 NROrb=    132 NOA=    15 NOB=    15 NVA=   117 NVB=   117

 **** Warning!!: The largest alpha MO coefficient is  0.54781567D+02

 Symmetrizing basis deriv contribution to polar:
 IMax=3 JMax=2 DiffMx= 0.00D+00
 G2DrvN: will do     9 centers at a time, making    1 passes.
 Calling FoFCou, ICntrl=  3107 FMM=F I1Cent=   0 AccDes= 0.00D+00.
 End of G2Drv F.D. properties file   721 does not exist.
 End of G2Drv F.D. properties file   722 does not exist.
 End of G2Drv F.D. properties file   788 does not exist.
          IDoAtm=11111111
          Differentiating once with respect to electric field.
                with respect to dipole field.
          Differentiating once with respect to nuclear coordinates.
 Keep R1 ints in memory in canonical form, NReq=53988276.
          There are    27 degrees of freedom in the 1st order CPHF.  IDoFFX=6 NUNeed=     3.
     24 vectors produced by pass  0 Test12= 6.50D-15 3.70D-09 XBig12= 3.76D+01 3.97D+00.
 AX will form    24 AO Fock derivatives at one time.
     24 vectors produced by pass  1 Test12= 6.50D-15 3.70D-09 XBig12= 1.42D+01 1.04D+00.
     24 vectors produced by pass  2 Test12= 6.50D-15 3.70D-09 XBig12= 3.09D-01 1.36D-01.
     24 vectors produced by pass  3 Test12= 6.50D-15 3.70D-09 XBig12= 4.78D-03 1.72D-02.
     24 vectors produced by pass  4 Test12= 6.50D-15 3.70D-09 XBig12= 1.76D-05 1.03D-03.
     17 vectors produced by pass  5 Test12= 6.50D-15 3.70D-09 XBig12= 5.02D-08 5.21D-05.
      6 vectors produced by pass  6 Test12= 6.50D-15 3.70D-09 XBig12= 5.27D-11 1.18D-06.
      1 vectors produced by pass  7 Test12= 6.50D-15 3.70D-09 XBig12= 7.41D-14 6.38D-08.
 InvSVY:  IOpt=1 It=  1 EMax= 3.55D-15
 Solved reduced A of dimension   144 with    27 vectors.
 Isotropic polarizability for W=    0.000000       37.26 Bohr**3.
 End of Minotr F.D. properties file   721 does not exist.
 End of Minotr F.D. properties file   722 does not exist.
 End of Minotr F.D. properties file   788 does not exist.

 **********************************************************************

            Population analysis using the SCF Density.

 **********************************************************************

 Alpha  occ. eigenvalues --  -19.14091 -10.28177 -10.20024 -10.19840  -1.06863
 Alpha  occ. eigenvalues --   -0.87724  -0.64128  -0.56262  -0.51238  -0.48177
 Alpha  occ. eigenvalues --   -0.43223  -0.40343  -0.38675  -0.34065  -0.25117
 Alpha virt. eigenvalues --   -0.04774   0.00180   0.01895   0.03804   0.03809
 Alpha virt. eigenvalues --    0.06620   0.06996   0.07324   0.07976   0.08933
 Alpha virt. eigenvalues --    0.11511   0.13562   0.14912   0.16724   0.18397
 Alpha virt. eigenvalues --    0.19260   0.20027   0.22037   0.24758   0.27542
 Alpha virt. eigenvalues --    0.28065   0.28334   0.29974   0.32131   0.37893
 Alpha virt. eigenvalues --    0.41152   0.43769   0.44859   0.46463   0.52510
 Alpha virt. eigenvalues --    0.52904   0.55712   0.57391   0.59021   0.61643
 Alpha virt. eigenvalues --    0.61697   0.64647   0.65568   0.74104   0.76226
 Alpha virt. eigenvalues --    0.76531   0.88901   0.92549   0.93738   0.93869
 Alpha virt. eigenvalues --    0.95649   0.96367   1.09355   1.09430   1.09965
 Alpha virt. eigenvalues --    1.10855   1.16604   1.18051   1.23037   1.23358
 Alpha virt. eigenvalues --    1.27909   1.30821   1.48371   1.51118   1.59923
 Alpha virt. eigenvalues --    1.65021   1.66360   1.75496   1.76056   1.85868
 Alpha virt. eigenvalues --    1.90829   2.03568   2.15102   2.18490   2.19623
 Alpha virt. eigenvalues --    2.28299   2.30798   2.33208   2.35822   2.37732
 Alpha virt. eigenvalues --    2.54507   2.55474   2.57441   2.74051   2.74192
 Alpha virt. eigenvalues --    2.80594   2.84471   2.90213   2.93469   3.04236
 Alpha virt. eigenvalues --    3.08722   3.11522   3.15242   3.15921   3.30922
 Alpha virt. eigenvalues --    3.39093   3.39601   3.42094   3.42702   3.46932
 Alpha virt. eigenvalues --    3.57289   3.60960   3.67555   3.72323   3.88520
 Alpha virt. eigenvalues --    4.00585   4.09428   4.22464   4.39633   4.80377
 Alpha virt. eigenvalues --    5.05465   5.21570   5.95709   6.78173   6.79068
 Alpha virt. eigenvalues --    7.10533   7.20611   7.21236  23.88118  23.97745
 Alpha virt. eigenvalues --   24.17260  49.99050
          Condensed to atoms (all electrons):
               1          2          3          4          5          6
     1  C    5.030834   0.254277  -0.063379   0.179647  -0.024661  -0.024661
     2  C    0.254277   4.932390   0.376049   0.253660   0.005171   0.005171
     3  O   -0.063379   0.376049   8.113066  -0.063497   0.004188   0.004188
     4  C    0.179647   0.253660  -0.063497   5.022885   0.383273   0.383273
     5  H   -0.024661   0.005171   0.004188   0.383273   0.558465  -0.030573
     6  H   -0.024661   0.005171   0.004188   0.383273  -0.030573   0.558465
     7  H    0.380830   0.005738   0.004185  -0.024798  -0.007960   0.002795
     8  H    0.380830   0.005738   0.004185  -0.024798   0.002795  -0.007960
               7          8
     1  C    0.380830   0.380830
     2  C    0.005738   0.005738
     3  O    0.004185   0.004185
     4  C   -0.024798  -0.024798
     5  H   -0.007960   0.002795
     6  H    0.002795  -0.007960
     7  H    0.557978  -0.029738
     8  H   -0.029738   0.557978
 Mulliken charges:
               1
     1  C   -0.113716
     2  C    0.161805
     3  O   -0.378986
     4  C   -0.109645
     5  H    0.109302
     6  H    0.109302
     7  H    0.110969
     8  H    0.110969
 Sum of Mulliken charges =  -0.00000
 Mulliken charges with hydrogens summed into heavy atoms:
               1
     1  C    0.108221
     2  C    0.161805
     3  O   -0.378986
     4  C    0.108960
 APT charges:
               1
     1  C   -0.167928
     2  C    0.911578
     3  O   -0.711194
     4  C   -0.173117
     5  H    0.036037
     6  H    0.036037
     7  H    0.034293
     8  H    0.034293
 Sum of APT charges =  -0.00000
 APT charges with hydrogens summed into heavy atoms:
               1
     1  C   -0.099342
     2  C    0.911578
     3  O   -0.711194
     4  C   -0.101042
 Electronic spatial extent (au):  <R**2>=            241.7082
 Charge=             -0.0000 electrons
 Dipole moment (field-independent basis, Debye):
    X=             -0.0000    Y=             -0.0024    Z=             -3.0489  Tot=              3.0489
 Quadrupole moment (field-independent basis, Debye-Ang):
   XX=            -21.6897   YY=            -23.1893   ZZ=            -28.6684
   XY=              0.0000   XZ=             -0.0000   YZ=             -0.0006
 Traceless Quadrupole moment (field-independent basis, Debye-Ang):
   XX=              2.8261   YY=              1.3265   ZZ=             -4.1526
[truncated: 461,847 more chars]
