# Supplementary material for: Cyclopropanone: Preparation, Rotational Spectroscopy, and Semi-Experimental Equilibrium (r e SE) Structure
Source: J Am Chem Soc. 2026 Mar 30;148(13):14072–85. doi: 10.1021/jacs.5c23052 (PMC13067281; doi:10.1021/jacs.5c23052)
Supplement: Supplementary file 2 [file ja5c23052_si_002.zip › SI_revised/cyclopropanone_freq_CCSDT_pCVTZ.out]

   *************************************************************************
         <<<     CCCCCC     CCCCCC   |||     CCCCCC     CCCCCC   >>>
       <<<      CCC        CCC       |||    CCC        CCC         >>>
      <<<      CCC        CCC        |||   CCC        CCC            >>>
    <<<        CCC        CCC        |||   CCC        CCC              >>>
      <<<      CCC        CCC        |||   CCC        CCC            >>>
       <<<      CCC        CCC       |||    CCC        CCC         >>>
         <<<     CCCCCC     CCCCCC   |||     CCCCCC     CCCCCC   >>>
   *************************************************************************

     ****************************************************************
     * CFOUR Coupled-Cluster techniques for Computational Chemistry *
     ****************************************************************
 

   Department of Chemistry                Institut fuer Physikalische Chemie
   University of Texas at Austin          Universitaet Mainz
   Austin, TX  78712, USA                 D-55099 Mainz, Germany
 
                       Version 1.2
 
                     compute-0-5.local                                 
                     Sun Mar  5 16:25:49 CST 2023                      
                     integer*8 version is running
 
********************************************************************************
*                          Input from ZMAT file                                *
********************************************************************************
cyclopropanoe freq singlet CCSD[T]/cc-pCVTZ                                     
O                                                                               
C 1 R1                                                                          
C 2 R2 1 A1                                                                     
C 2 R2 1 A1 3 D180                                                              
H 3 R3 2 A2 1 D1                                                                
H 3 R3 2 A2 1 Dn1                                                               
H 4 R3 2 A2 1 D1                                                                
H 4 R3 2 A2 1 Dn1                                                               
                                                                                
R1   =        1.198724417788331                                                 
R2   =        1.471062207026606                                                 
A1   =      147.637108268674410                                                 
D180 =      180.000000000000000                                                 
R3   =        1.081936223602009                                                 
A2   =      118.633790303965739                                                 
D1   =       74.377470855720247                                                 
Dn1  =      -74.377470855720247                                                 
                                                                                
*CFOUR(CALC=CCSD(T)                                                             
BASIS=cc-pCVTZ                                                                  
VIB=FINDIF                                                                      
FREQ_ALGORITHM=PARALLEL                                                         
FD_PROJECT=OFF                                                                  
ANH_ALGORITHM=PARALLEL                                                          
ANHARM=VPT2                                                                     
ABCDTYPE=AOBASIS                                                                
FCGRADNEW=2                                                                     
CC_PROG=NCC                                                                     
SCF_CONV=10                                                                     
CC_CONV=9                                                                       
LINEQ_CONV=9                                                                    
LINEQ_MAXCYC=200                                                                
MULT=1                                                                          
FROZEN_CORE=OFF                                                                 
MEM_UNIT=GB                                                                     
MEM=24)                                                                         
                                                                                
********************************************************************************
    -------------------------------------------------------------------
                    CFOUR Control Parameters 
    -------------------------------------------------------------------
        External           Internal           Value            Units
          Name               Name
    -------------------------------------------------------------------
       ABCDTYPE             IABCDT         AOBASIS     [  2]    ***   
       ANHARMONIC           IANHAR         VPT2        [  1]    ***   
       ANH_ALGORIT          IANALG         PARALLEL    [  1]    ***   
       ANH_DERIVAT          IANDER         SECOND      [  1]    ***   
       ANH_MODE             ANHMOD         VIBRATION   [  0]    ***   
       ANH_POINTS           IANPOI              1               ***   
       ANH_STEPSIZ          ICUBST             50000          x 10-6  
       ANH_SYMMETR          IANHSM         ABELIAN     [  0]    ***   
       AO_LADDERS           IAOLAD         SINGLEPASS  [  1]    ***   
       AV_SCF               IAVSCF         OFF         [  0]    ***   
       BASIS                IBASIS         PCVTZ       [ 24]    ***   
       BFIELD               IBFIEL         OFF         [  0]    a.u.  
       BOTHVECTORS          BOTHVC         OFF         [  0]    ***   
       BOX_POTENT           IPIAB          OFF         [  0]    ***   
       BREIT                IBREIT         OFF         [  0]    ***   
       BRUCK_CONV           IBRTOL          10D-  4             ***   
       BRUECKNER            IBRKNR         OFF         [  0]    ***   
       BUFFERSIZE           IBUFFS              4096            ***   
       CACHE_RECS           ICHREC             10               ***   
       CALCLEVEL            ICLLVL         CCSD(T)     [ 22]    ***   
       CAS_GECCO            ICMRCC         OFF         [  0]    ***   
       CAS_GUESS            ICGUES         CANONICAL   [  0]    ***   
       CAS_INPUT            ICSINP         ORBITALS    [  0]    ***   
       CAS_ITMAX            ICITMX          10D- 50           cycles  
       CAS_JACDAV           ICJDAV         OFF         [  0]    ***   
       CAS_MICMAX           ICMIMN          10D- 10             ***   
       CAS_MICMIN           ICMIMX          10D-  2             ***   
       CAS_MICRO            ICSALG         ILU/JACOBI  [  0]    ***   
       CAS_MITMAX           ICMIMX          10D-100           cycles  
       CAS_MMAX             ICMMAX          10D- 50             ***   
       CAS_PRINT            ICPRT           10D-  0             ***   
       CCORBOPT             ICCORB         OFF         [  0]  x 0.01  
       CC_CONV              ICCCNV          10D-  9             ***   
       CC_EXPORDER          ICCEOR              5               ***   
       CC_EXTRAPOL          ICCEXT         DIIS        [  1]    ***   
       CC_GUESS             ICCGES         MP2         [  0]    ***   
       CC_MAXCYC            ICCCYC            100              cycles 
       CC_PROGRAM           ICCPRO         NCC         [  5]    ***   
       CHARGE               ICHRGE              0               ***   
       CHOLESKY             ICHOLE         OFF         [  0]    ***   
       CIS_CONV             ICISTL              5               ***   
       COMM_SIZE            IPSIZE            ***               ***   
       CONSTANT             ICONST         OLD         [  1]    ***   
       CONTINUUM            ICONTU         NONE        [  0]    ***   
       CONTRACTION          ICNTYP         GENERAL     [  1]    ***   
       COORDINATES          ICOORD         INTERNAL    [  0]    ***   
       CPHF_CONVER          ICPHFT          10D- 16             ***   
       CPHF_MAXCYC          ICPHFC             64              cycles 
       CUBIC                ICUBIC         OFF         [  0]    ***   
       CURVILINEAR          ICURVY         OFF         [  0]    ***   
       CV_ELEMENT           ICVELM              0               ***   
       CV_ORBITALS          ICVORB      NONE         
       CV_SEPARATE          ICVSEP         OFF         [  0]    ***   
       DBOC                 IDBOC          OFF         [  0]    ***   
       DCT                  IDCT           OFF         [  0]    ***   
       DERIV_LEV            IDRLVL         FIRST       [  1]    ***   
       DEVMEM_SIZE          IDVMEM         *********           MByte  
       DIAG_MRCC            IEOMST          10D-  0             ***   
       DIFF_TYPE            IDIFTY         RELAXED     [  0]    ***   
       DIRECT               IDIRCT         OFF         [  0]    ***   
       DROPMO               IDRPMO      NONE         
       ECP                  IECP           OFF         [  0]    ***   
       EIGENVECTOR          IVEC                1               ***   
       EL_ANHARM            IELANH         OFF         [  0]    ***   
       EOMFOLLOW            IEOMSR         ENERGY      [  0]    ***   
       EOMIP                IEOMIP         OFF         [  0]    ***   
       EOMLEVEL             HBARFM         SAME        [  0]    ***   
       EOM_MRCC             IMRCCE         NEW         [  1]    ***   
       EOM_NONIT            EOMNON         OFF         [  0]    ***   
       EOM_NSING            IEOMSI          10D-  0             ***   
       EOM_NSTATES          IMRCCD         DAVIDSON    [  0]    ***   
       EOM_NTRIP            IEOMTR          10D-  0             ***   
       EOM_ORDER            IEXORD         ENERGY      [  0]    ***   
       EOM_PROPSTA          IEOMST              0               ***   
       ESTATE_CONV          IEXTOL          10D-  5             ***   
       ESTATE_DIAG          IEXDIG         ITERATIVE   [  0]    ***   
       ESTATE_LOCK          IESLOC         ON          [  1]    ***   
       ESTATE_MAXC          IEXMXC             40               ***   
       ESTATE_PROP          IEXPRP         OFF         [  0]    ***   
       EVAL_HESS            IRECAL              0            # of cyc.
       EXCITATION           IEXCIT              0               ***   
       EXCITE               IEXCIT         NONE        [  0]    ***   
       EXTERN_POT           IEXPOT         OFF         [  0]    ***   
       FCGRADNEW            IFCGNW         OFF         [  0]    ***   
       FC_FIELD             IFINFC              0             x 10-6  
       FD_CALTYPE           IFDCAL         GRADONLY    [  0]    ***   
       FD_PROJECT           IFDPRJ         OFF         [  1]    ***   
       FD_STEPSIZE          IDISFD              5            10-4 bohr
       FD_USEGROUP          IFDGRP         FULL        [  0]    ***   
       FILE_RECSIZ          IFLREC              4096           words  
       FINITE_PERT          IFIPER              0             x 10-6  
       FIXGEOM              IFIXGM         OFF         [  0]    ***   
       FOCK                 IFOCK          AO          [  1]    ***   
       FREQ_ALGORI          IVIALG         PARALLEL    [  1]    ***   
       FROZEN_CORE          IFROCO         OFF         [  0]    ***   
       FROZEN_VIRT          IFROVI         OFF         [  0]    ***   
       GAMMA_ABCD           IGABCD         DIRECT      [  1]    ***   
       GAMMA_ABCI           IGABCI         STORE       [  0]    ***   
       GENBAS_1             IGNBS1              0               ***   
       GENBAS_2             IGNBS2              0               ***   
       GENBAS_3             IGNBS3              0               ***   
       GENBAS_4             IGNBS4              0               ***   
       GEO_CONV             ICONTL              5              H/bohr 
       GEO_MAXCYC           IOPTCY             50               ***   
       GEO_MAXSTEP          IMXSTP            300            millibohr
       GEO_METHOD           INR            SINGLE_POINT[  5]    ***   
       GIAO                 IGIAO          OFF         [  1]    ***   
       GIMIC                IGIMIC         OFF         [  0]    ***   
       GRID                 IGRID          OFF         [  0]    ***   
       GRID_ALGO            IGALGO         SERIAL      [  0]    ***   
       GUESS                IGUESS         MOREAD      [  0]    ***   
       HBAR                 IHBAR          OFF         [  0]    ***   
       HESS_TYPE            IHESTP         SCF         [  0]    ***   
       HF2_FILE             IHF2Fl         USE         [  1]    ***   
       HFSTABILITY          ISTABL         OFF         [  0]    ***   
       INCORE               INCORE         OFF         [  0]    ***   
       INPUT_MRCC           IMRCC          ON          [  1]    ***   
       INTEGRALS            INTTYP         VMOL        [  1]    ***   
       JODA_PRINT           IJPRNT              0               ***   
       KEYWORD_OUT          IDMPKW         NO          [  0]    ***   
       LINDEP_TOL           ILINDP              8               ***   
       LINEQ_CONV           IZTACN          10D-  9           cycles  
       LINEQ_EXPOR          ILMAXD              5               ***   
       LINEQ_MAXCY          ILMAXC            200               ***   
       LINEQ_TYPE           ILTYPE         DIIS        [  1]    ***   
       LOCK_ORBOCC          ILOCOC         OFF         [  0]    ***   
       MEMORY_SIZE          IMEMSZ         *********           words  
       MEM_UNIT             IMEMU          GB          [  3]    ***   
       MRCC                 IMRCCC         OFF         [  0]    ***   
       MULTIPLICTY          IMULTP              1               ***   
       NACOUPLING           IVCOUP         OFF         [  0]    ***   
       NEGEVAL              IDIE           ABORT       [  0]    ***   
       NEWNORM              INEWNO         OFF         [  0]    ***   
       NON-HF               INONHF         OFF         [  0]    ***   
       NTOP_TAMP            ITOPT2             15               ***   
       NUC_MODEL            INUCMO         POINT       [  0]    ***   
       OCCUPATION           IOCCU   ESTIMATED BY SCF 
       OPEN-SHELL           IOPEN          SPIN-ORBITAL[  0]    ***   
       OPTVIB               IOPTVB         OFF         [  0]    ***   
       ORBITALS             IORBTP         STANDARD    [  0]    ***   
       PARALLEL             IPARAL         ON          [  1]    ***   
       PARA_INT             IPINTS         ON          [  1]    ***   
       PARA_PRINT           IPPRIN              0               ***   
       PERT_ORB             IPTORB         CANONICAL   [  1]    ***   
       POINTS               IGRDFD              0               ***   
       PRINT                IPRNT               0               ***   
       PROPS                IPROPS         OFF         [  0]    ***   
       PROP_INTEGR          IINTYP         INTERNAL    [  0]    ***   
       PSI                  IPSI           OFF         [  0]    ***   
       QC_ALG               IQCALG         FLM         [  0]    ***   
       QC_LINALG            IQCLIN         TRIDIAG     [  2]    ***   
       QC_MAXCYC            IQCMAX            100             cycles  
       QC_MAXSCFCY          IQCMSC             20             cycles  
       QC_RTRUST            IQCRTR          10D-  0           x 10-3  
       QC_SKIPSCF           IQCSKI         OFF         [  0]    ***   
       QC_START             IQCSTA          10D-  3             ***   
       QRHFGUESS            IQGUES         OFF         [  0]    ***   
       QUARTIC              IQUART         OFF         [  0]    ***   
       RAMAN_INT            IRAMIN         OFF         [  0]    ***   
       RAMAN_ORB            IRAMRE         UNRELAXED   [  0]    ***   
       RDO                  IRDOFM         ON          [  1]    ***   
       REDUCE_REPR          REDREP         Ir          [  0]    ***   
       REFERENCE            IREFNC         RHF         [  0]    ***   
       RELATIVIST           IRELAT         OFF         [  0]    ***   
       RELAX_DENS           IRDENS         ON          [  1]    ***   
       RESET_FLAGS          IRESET         OFF         [  0]    ***   
       RESTART_CC           ICCRES         OFF         [  0]    ***   
       ROT_EVEC             ROTVEC              0               ***   
       SAVE_INTS            ISVINT         OFF         [  0]    ***   
       SCALE_ON             ISTCRT              0               ***   
       SCF_CONV             ISCFCV          10D- 10             ***   
       SCF_DAMPING          IDAMP               0             x 10-3  
       SCF_EXPORDE          IRPPOR             10               ***   
       SCF_EXPSTAR          IRPPLS              2               ***   
       SCF_EXTRAPO          IRPP           ON          [  1]    ***   
       SCF_MAXCYC           ISCFCY            150              cycles 
       SCF_NOSTOP           ISCFST         OFF         [  0]    ***   
       SCF_ORBITAL          ISCFOR         REAL        [  0]    ***   
       SCF_PRINT            ISCFPR              0               ***   
       SCF_PROG             ISCFPR         SCF         [  0]    ***   
       SD_FIELD             IFINSD              0             x 10-6  
       SOPERT               IPERSO         OFF         [  0]    ***   
       SPHERICAL            IDFGHI         ON          [  1]    ***   
       SPINORBIT            ISOCAL         OFF         [  0]    ***   
       SPINROTATIO          ISRCON         OFF         [  0]    ***   
       SPIN_FLIP            ISPFLP         OFF         [  0]    ***   
       SPIN_ORBIT           ISPORB         OFF         [  0]    ***   
       SPIN_SCAL            ISCSMP         OFF         [  0]    ***   
       STEEPSCALE           ISTPSC              1000          x 10-3  
       SUBGROUP             ISUBGP         DEFAULT     [  0]    ***   
       SUBGRPAXIS           ISBXYZ         X           [  0]    ***   
       SYMMETRY             ISYM           ON          [  0]    ***   
       SYM_CHECK            ISYMCK         OVERRIDE    [  1]    ***   
       T3_EXTRAPOL          IT3EXT         OFF         [  0]    ***   
       T4_EXTRAPOL          IT4EXP         OFF         [  0]    ***   
       TAMP_SUM             IEVERY              5               ***   
       TESTSUITE            ITESTS         OFF         [  0]    ***   
       THERMOCH             ITHERM         OFF         [  0]    ***   
       TOL_CHOLESK          ITOLCH          10D-  4             ***   
       TRANGRAD             IRESRM         OFF         [  0]    ***   
       TRANS_INV            ITRAIN         USE         [  0]    ***   
       TREAT_PERT           ITREAT         SIMULTANEOUS[  0]    ***   
       TRIP_ALGORI          ITRALG         NORMAL      [  0]    ***   
       UIJ_THRESHO          IUIJTH              1               ***   
       UNITS                IUNITS         ANGSTROM    [  0]    ***   
       UNOS                 IUNOS          OFF         [  0]    ***   
       UPDATE_HESS          IHUPDT         ON          [  1]    ***   
       VIBPHASE             ISETPH         STANDARD    [  0]    ***   
       VIBRATION            IVIB           FINDIF      [  3]    ***   
       VIB_ALGORIT          IGEALG         STANDARD    [  0]    ***   
       VNATORB              IVNORB         OFF         [  0]    ***   
       VTRAN                IVTRAN         PARTIAL     [  2]    ***   
       X2CKEY               IX2CKE         MOLVDINT    [  0]    ***   
       XFIELD               IXEFLD              0             x 10-6  
       XFORM_TOL            IXFTOL          10D- 11             ***   
       YFIELD               IYEFLD              0             x 10-6  
       ZFIELD               IZEFLD              0             x 10-6  
       ZSCALE_EXP           IZEXPS         OFF         [  0]    ***   
    -------------------------------------------------------------------
   8 entries found in Z-matrix 
   Job Title : cyclopropanoe freq singlet CCSD[T]/cc-pCVTZ                                     
   There are  8 unique internal coordinates.
   Of these,  0 will be optimized.
   User supplied Z-matrix: 
--------------------------------------------------------------------------------
       SYMBOL    BOND      LENGTH    ANGLE     ANGLE     DIHED     ANGLE
                  TO      (ANGST)    WRT      (DEG)      WRT      (DEG)
--------------------------------------------------------------------------------
        O    
        C          1         R1   
        C          2         R2         1        A1   
        C          2         R2         1        A1         3        D180 
        H          3         R3         2        A2         1        D1   
        H          3         R3         2        A2         1        Dn1  
        H          4         R3         2        A2         1        D1   
        H          4         R3         2        A2         1        Dn1  
                  *Initial values for internal coordinates* 
                      Name             Value
                        R1              1.1987244178
                        R2              1.4710622070
                        A1            147.6371082687
                        D180          180.0000000000
                        R3              1.0819362236
                        A2            118.6337903040
                        D1             74.3774708557
                        Dn1           -74.3774708557
--------------------------------------------------------------------------------
Line Symbol    AtNr   At. Mass
  1  O          8    15.99491
  2  C          6    12.00000
  3  C          6    12.00000
  4  C          6    12.00000
  5  H          1     1.00783
  6  H          1     1.00783
  7  H          1     1.00783
  8  H          1     1.00783
                     1                     4                    18
  -1.00000000000000       0.535279843973062       0.306973082205523     
  0.269298522797632       0.877700513250758       0.535279843973062     
  0.269298522797632       0.877700513250758       0.535279843973062     
  0.269298522797632       0.877700513250758       0.535279843973062     
  0.269298522797632       0.877700513250758       0.535279843973062     
  R VECTOR before symmetry
  0.000000000000000E+000  0.000000000000000E+000  0.000000000000000E+000
   2.26526132326650       0.000000000000000E+000  0.000000000000000E+000
   2.77990526617007        2.57675363741171       0.000000000000000E+000
   2.77990526617007        2.57675363741171        3.14159265358979     
   2.04456357541173        2.07055024492473        1.29813175573844     
   2.04456357541173        2.07055024492473       -1.29813175573844     
   2.04456357541173        2.07055024492473        1.29813175573844     
   2.04456357541173        2.07055024492473       -1.29813175573844     
   Rotational constants (in cm-1): 
          0.1958810158             0.2481389268             0.6778942363
   Rotational constants (in MHz): 
       5872.3659441785          7439.0189207379         20322.7607826386
********************************************************************************
   The full molecular point group is C2v .
   The largest Abelian subgroup of the full molecular point group is C2v .
   The computational point group is C2v .
********************************************************************************
  R VECTOR 
  0.000000000000000E+000  0.000000000000000E+000  0.000000000000000E+000
   2.26526132326650       0.000000000000000E+000  0.000000000000000E+000
   2.77990526617007        2.57675363741171       0.000000000000000E+000
   2.77990526617007        2.57675363741171        3.14159265358979     
   2.04456357541173        2.07055024492473        1.29813175573844     
   2.04456357541173        2.07055024492473       -1.29813175573844     
   2.04456357541173        2.07055024492473        1.29813175573844     
   2.04456357541173        2.07055024492473       -1.29813175573844     
--------------------------------------------------------------------------------
   Analysis of internal coordinates specified by Z-matrix 
--------------------------------------------------------------------------------
   *The nuclear repulsion energy is  108.740120318147618 a.u.
   *There are   6 degrees of freedom within the tot. symm. molecular subspace.
   *Z-matrix requests optimization of   0 coordinates.
   *The optimization is constrained.
   *The following   6 parameters can have non-zero 
    derivatives within the totally symmetric subspace:
             D1   [15]  A2   [14]  R3   [ 7]  R2   [ 2]  R1   [ 1]  A1   [ 3]
   *The following   0 parameters are to be optimized:

   *The following coordinates must be varied in an  unconstrained optimization.
             D1   [15]  A2   [14]  R3   [ 7]  R2   [ 2]  R1   [ 1]  A1   [ 3]
--------------------------------------------------------------------------------


 ----------------------------------------------------------------
         Coordinates used in calculation (QCOMP) 
 ----------------------------------------------------------------
 Z-matrix   Atomic            Coordinates (in bohr)
  Symbol    Number           X              Y              Z
 ----------------------------------------------------------------
     O         8         0.00000000    -0.00000000    -2.83430801
     C         6         0.00000000    -0.00000000    -0.56904669
     C         6         1.48802726    -0.00000000     1.77906919
     C         6        -1.48802726     0.00000000     1.77906919
     H         1         2.42067838     1.72821930     2.34798055
     H         1         2.42067838    -1.72821930     2.34798055
     H         1        -2.42067838    -1.72821930     2.34798055
     H         1        -2.42067838     1.72821930     2.34798055
 ----------------------------------------------------------------
 
   Interatomic distance matrix (Angstroms) 
 
                 O             C             C             C             H    
                [ 1]        [ 2]        [ 3]        [ 4]        [ 5]
  O    [ 1]     0.00000
  C    [ 2]     1.19872     0.00000
  C    [ 3]     2.56514     1.47106     0.00000
  C    [ 4]     2.56514     1.47106     1.57486     0.00000
  H    [ 5]     3.16192     2.20455     1.08194     2.28151     0.00000
  H    [ 6]     3.16192     2.20455     1.08194     2.28151     1.82907
  H    [ 7]     3.16192     2.20455     2.28151     1.08194     3.14786
  H    [ 8]     3.16192     2.20455     2.28151     1.08194     2.56194
 
                 H             H             H    
                [ 6]        [ 7]        [ 8]
  H    [ 6]     0.00000
  H    [ 7]     2.56194     0.00000
  H    [ 8]     3.14786     1.82907     0.00000
   Rotational constants (order x, y, z, in cm-1): 
          0.2481389268             0.1958810158             0.6778942363
   Rotational constants (order x, y, z, in MHz): 
       7439.0189207379          5872.3659441785         20322.7607826386
  ECPDATA file not present.   Using default ECPDATA. 
  There are  228 basis functions.
 @GEOPT-W, Archive file not created for single-point calculation.
 @CHECKOUT-I, Total execution time (CPU/WALL):         0.26/       0.32 seconds.
 @GETMEM-I,  Allocated   22888 MB of main memory.
  @CHRTABLE-I, There are   4 unique irreducible representations.
  @CHRTABLE-I, There are   4 unique irreducible representations.
  @VIBINF-I, Symmetries species for nuclear motions:
  Irrep     Label    Total    Vibrations     Translations     Rotations
    1          A1     7.00       6.00            1.00            0.00
    2          A2     4.00       3.00            0.00            1.00
    3          B1     7.00       5.00            1.00            1.00
    4          B2     6.00       4.00            1.00            1.00
   Total number of calculations required      :    27
   Number of single-point energy calculations :     0
   Number of energy gradient     calculations :    27
  atom charge vector                      8                     6
                     6                     6                     1
                     1                     1                     1
  List of displaced geometries used in the calculation 
 
  Displaced point   1:
O         0.0000000000       -0.0000000000       -2.8342023319
C         0.0000000000       -0.0000000000       -0.5690889109
C         1.4880272571       -0.0000000000        1.7790269659
C        -1.4880272571        0.0000000000        1.7790269659
H         2.4206783820        1.7282193035        2.3479383230
H         2.4206783820       -1.7282193035        2.3479383230
H        -2.4206783820       -1.7282193035        2.3479383230
H        -2.4206783820        1.7282193035        2.3479383230
 
  Displaced point   2:
O         0.0000000000       -0.0000000000       -2.8344136872
C         0.0000000000       -0.0000000000       -0.5690044617
C         1.4880272571       -0.0000000000        1.7791114151
C        -1.4880272571        0.0000000000        1.7791114151
H         2.4206783820        1.7282193035        2.3480227722
H         2.4206783820       -1.7282193035        2.3480227722
H        -2.4206783820       -1.7282193035        2.3480227722
H        -2.4206783820        1.7282193035        2.3480227722
 
  Displaced point   3:
O         0.0000000000       -0.0000000000       -2.8343080095
C         0.0000000000       -0.0000000000       -0.5689259046
C         1.4880272571       -0.0000000000        1.7790174847
C        -1.4880272571        0.0000000000        1.7790174847
H         2.4206783820        1.7282193035        2.3479288418
H         2.4206783820       -1.7282193035        2.3479288418
H        -2.4206783820       -1.7282193035        2.3479288418
H        -2.4206783820        1.7282193035        2.3479288418
 
  Displaced point   4:
O         0.0000000000       -0.0000000000       -2.8343080095
C         0.0000000000       -0.0000000000       -0.5691674680
C         1.4880272571       -0.0000000000        1.7791208963
C        -1.4880272571        0.0000000000        1.7791208963
H         2.4206783820        1.7282193035        2.3480322534
H         2.4206783820       -1.7282193035        2.3480322534
H        -2.4206783820       -1.7282193035        2.3480322534
H        -2.4206783820        1.7282193035        2.3480322534
 
  Displaced point   5:
O         0.0000000000       -0.0000000000       -2.8343080095
C         0.0000000000       -0.0000000000       -0.5690466863
C         1.4881293192       -0.0000000000        1.7790691905
C        -1.4881293192        0.0000000000        1.7790691905
H         2.4206783820        1.7282193035        2.3479805476
H         2.4206783820       -1.7282193035        2.3479805476
H        -2.4206783820       -1.7282193035        2.3479805476
H        -2.4206783820        1.7282193035        2.3479805476
 
  Displaced point   6:
O         0.0000000000       -0.0000000000       -2.8343080095
C         0.0000000000       -0.0000000000       -0.5690466863
C         1.4879251951       -0.0000000000        1.7790691905
C        -1.4879251951        0.0000000000        1.7790691905
H         2.4206783820        1.7282193035        2.3479805476
H         2.4206783820       -1.7282193035        2.3479805476
H        -2.4206783820       -1.7282193035        2.3479805476
H        -2.4206783820        1.7282193035        2.3479805476
 
  Displaced point   7:
O         0.0000000000       -0.0000000000       -2.8343080095
C         0.0000000000       -0.0000000000       -0.5690466863
C         1.4880272571       -0.0000000000        1.7791078954
C        -1.4880272571        0.0000000000        1.7791078954
H         2.4206783820        1.7282193035        2.3477501216
H         2.4206783820       -1.7282193035        2.3477501216
H        -2.4206783820       -1.7282193035        2.3477501216
H        -2.4206783820        1.7282193035        2.3477501216
 
  Displaced point   8:
O         0.0000000000       -0.0000000000       -2.8343080095
C         0.0000000000       -0.0000000000       -0.5690466863
C         1.4880272571       -0.0000000000        1.7790304857
C        -1.4880272571        0.0000000000        1.7790304857
H         2.4206783820        1.7282193035        2.3482109736
H         2.4206783820       -1.7282193035        2.3482109736
H        -2.4206783820       -1.7282193035        2.3482109736
H        -2.4206783820        1.7282193035        2.3482109736
 
  Displaced point   9:
O         0.0000000000       -0.0000000000       -2.8343080095
C         0.0000000000       -0.0000000000       -0.5690466863
C         1.4880272571       -0.0000000000        1.7790691905
C        -1.4880272571        0.0000000000        1.7790691905
H         2.4209274096        1.7282193035        2.3479805476
H         2.4209274096       -1.7282193035        2.3479805476
H        -2.4209274096       -1.7282193035        2.3479805476
H        -2.4209274096        1.7282193035        2.3479805476
 
  Displaced point  10:
O         0.0000000000       -0.0000000000       -2.8343080095
C         0.0000000000       -0.0000000000       -0.5690466863
C         1.4880272571       -0.0000000000        1.7790691905
C        -1.4880272571        0.0000000000        1.7790691905
H         2.4204293544        1.7282193035        2.3479805476
H         2.4204293544       -1.7282193035        2.3479805476
H        -2.4204293544       -1.7282193035        2.3479805476
H        -2.4204293544        1.7282193035        2.3479805476
 
  Displaced point  11:
O         0.0000000000       -0.0000000000       -2.8343080095
C         0.0000000000       -0.0000000000       -0.5690466863
C         1.4880272571       -0.0000000000        1.7790691905
C        -1.4880272571        0.0000000000        1.7790691905
H         2.4206783820        1.7284683311        2.3479805476
H         2.4206783820       -1.7284683311        2.3479805476
H        -2.4206783820       -1.7284683311        2.3479805476
H        -2.4206783820        1.7284683311        2.3479805476
 
  Displaced point  12:
O         0.0000000000       -0.0000000000       -2.8343080095
C         0.0000000000       -0.0000000000       -0.5690466863
C         1.4880272571       -0.0000000000        1.7790691905
C        -1.4880272571        0.0000000000        1.7790691905
H         2.4206783820        1.7279702759        2.3479805476
H         2.4206783820       -1.7279702759        2.3479805476
H        -2.4206783820       -1.7279702759        2.3479805476
H        -2.4206783820        1.7279702759        2.3479805476
 
  Displaced point  13:
O         0.0000000000       -0.0000000000       -2.8343080095
C         0.0000000000       -0.0000000000       -0.5690466863
C         1.4880272571        0.0001020621        1.7790691905
C        -1.4880272571       -0.0001020621        1.7790691905
H         2.4206783820        1.7282193035        2.3479805476
H         2.4206783820       -1.7282193035        2.3479805476
H        -2.4206783820       -1.7282193035        2.3479805476
H        -2.4206783820        1.7282193035        2.3479805476
 
  Displaced point  14:
O         0.0000000000       -0.0000000000       -2.8343080095
C         0.0000000000       -0.0000000000       -0.5690466863
C         1.4880272571       -0.0000000000        1.7790691905
C        -1.4880272571        0.0000000000        1.7790691905
H         2.4209274096        1.7282193035        2.3479805476
H         2.4204293544       -1.7282193035        2.3479805476
H        -2.4209274096       -1.7282193035        2.3479805476
H        -2.4204293544        1.7282193035        2.3479805476
 
  Displaced point  15:
O         0.0000000000       -0.0000000000       -2.8343080095
C         0.0000000000       -0.0000000000       -0.5690466863
C         1.4880272571       -0.0000000000        1.7790691905
C        -1.4880272571        0.0000000000        1.7790691905
H         2.4206783820        1.7284683311        2.3479805476
H         2.4206783820       -1.7279702759        2.3479805476
H        -2.4206783820       -1.7284683311        2.3479805476
H        -2.4206783820        1.7279702759        2.3479805476
 
  Displaced point  16:
O         0.0000000000       -0.0000000000       -2.8343080095
C         0.0000000000       -0.0000000000       -0.5690466863
C         1.4880272571       -0.0000000000        1.7790691905
C        -1.4880272571        0.0000000000        1.7790691905
H         2.4206783820        1.7282193035        2.3482295752
H         2.4206783820       -1.7282193035        2.3477315200
H        -2.4206783820       -1.7282193035        2.3482295752
H        -2.4206783820        1.7282193035        2.3477315200
 
  Displaced point  17:
O         0.0001056777       -0.0000000000       -2.8343080095
C        -0.0000422246       -0.0000000000       -0.5690466863
C         1.4879850325       -0.0000000000        1.7790691905
C        -1.4880694817        0.0000000000        1.7790691905
H         2.4206361574        1.7282193035        2.3479805476
H         2.4206361574       -1.7282193035        2.3479805476
H        -2.4207206066       -1.7282193035        2.3479805476
H        -2.4207206066        1.7282193035        2.3479805476
 
  Displaced point  18:
O         0.0000000000       -0.0000000000       -2.8343080095
C         0.0001207817       -0.0000000000       -0.5690466863
C         1.4879755513       -0.0000000000        1.7790691905
C        -1.4880789629        0.0000000000        1.7790691905
H         2.4206266762        1.7282193035        2.3479805476
H         2.4206266762       -1.7282193035        2.3479805476
H        -2.4207300878       -1.7282193035        2.3479805476
H        -2.4207300878        1.7282193035        2.3479805476
 
  Displaced point  19:
O         0.0000000000       -0.0000000000       -2.8343080095
C         0.0000000000       -0.0000000000       -0.5690466863
C         1.4880659620       -0.0000000000        1.7790691905
C        -1.4879885523        0.0000000000        1.7790691905
H         2.4204479560        1.7282193035        2.3479805476
H         2.4204479560       -1.7282193035        2.3479805476
H        -2.4209088080       -1.7282193035        2.3479805476
H        -2.4209088080        1.7282193035        2.3479805476
 
  Displaced point  20:
O         0.0000000000       -0.0000000000       -2.8343080095
C         0.0000000000       -0.0000000000       -0.5690466863
C         1.4880272571       -0.0000000000        1.7791712526
C        -1.4880272571        0.0000000000        1.7789671285
H         2.4206783820        1.7282193035        2.3479805476
H         2.4206783820       -1.7282193035        2.3479805476
H        -2.4206783820       -1.7282193035        2.3479805476
H        -2.4206783820        1.7282193035        2.3479805476
 
  Displaced point  21:
O         0.0000000000       -0.0000000000       -2.8343080095
C         0.0000000000       -0.0000000000       -0.5690466863
C         1.4880272571       -0.0000000000        1.7790691905
C        -1.4880272571        0.0000000000        1.7790691905
H         2.4206783820        1.7284683311        2.3479805476
H         2.4206783820       -1.7284683311        2.3479805476
H        -2.4206783820       -1.7279702759        2.3479805476
H        -2.4206783820        1.7279702759        2.3479805476
 
  Displaced point  22:
O         0.0000000000       -0.0000000000       -2.8343080095
C         0.0000000000       -0.0000000000       -0.5690466863
C         1.4880272571       -0.0000000000        1.7790691905
C        -1.4880272571        0.0000000000        1.7790691905
H         2.4206783820        1.7282193035        2.3482295752
H         2.4206783820       -1.7282193035        2.3482295752
H        -2.4206783820       -1.7282193035        2.3477315200
H        -2.4206783820        1.7282193035        2.3477315200
 
  Displaced point  23:
O         0.0000000000        0.0001056777       -2.8343080095
C         0.0000000000       -0.0000422246       -0.5690466863
C         1.4880272571       -0.0000422246        1.7790691905
C        -1.4880272571       -0.0000422246        1.7790691905
H         2.4206783820        1.7281770789        2.3479805476
H         2.4206783820       -1.7282615281        2.3479805476
H        -2.4206783820       -1.7282615281        2.3479805476
H        -2.4206783820        1.7281770789        2.3479805476
 
  Displaced point  24:
O         0.0000000000       -0.0000000000       -2.8343080095
C         0.0000000000        0.0001207817       -0.5690466863
C         1.4880272571       -0.0000517058        1.7790691905
C        -1.4880272571       -0.0000517058        1.7790691905
H         2.4206783820        1.7281675977        2.3479805476
H         2.4206783820       -1.7282710093        2.3479805476
H        -2.4206783820       -1.7282710093        2.3479805476
H        -2.4206783820        1.7281675977        2.3479805476
 
  Displaced point  25:
O         0.0000000000       -0.0000000000       -2.8343080095
C         0.0000000000       -0.0000000000       -0.5690466863
C         1.4880272571        0.0000387048        1.7790691905
C        -1.4880272571        0.0000387048        1.7790691905
H         2.4206783820        1.7279888775        2.3479805476
H         2.4206783820       -1.7284497295        2.3479805476
H        -2.4206783820       -1.7284497295        2.3479805476
H        -2.4206783820        1.7279888775        2.3479805476
 
  Displaced point  26:
O         0.0000000000       -0.0000000000       -2.8343080095
C         0.0000000000       -0.0000000000       -0.5690466863
C         1.4880272571       -0.0000000000        1.7790691905
C        -1.4880272571        0.0000000000        1.7790691905
H         2.4209274096        1.7282193035        2.3479805476
H         2.4204293544       -1.7282193035        2.3479805476
H        -2.4204293544       -1.7282193035        2.3479805476
H        -2.4209274096        1.7282193035        2.3479805476
 
  Displaced point  27:
O         0.0000000000       -0.0000000000       -2.8343080095
C         0.0000000000       -0.0000000000       -0.5690466863
C         1.4880272571       -0.0000000000        1.7790691905
C        -1.4880272571        0.0000000000        1.7790691905
H         2.4206783820        1.7282193035        2.3482295752
H         2.4206783820       -1.7282193035        2.3477315200
H        -2.4206783820       -1.7282193035        2.3477315200
H        -2.4206783820        1.7282193035        2.3482295752
 @CHECKOUT-I, Total execution time (CPU/WALL):         0.02/       0.06 seconds.
Line Symbol    AtNr   At. Mass
  1  O          8    15.99491
  2  C          6    12.00000
  3  C          6    12.00000
  4  C          6    12.00000
  5  H          1     1.00783
  6  H          1     1.00783
  7  H          1     1.00783
  8  H          1     1.00783
                     1                     4                    18
  -1.00000000000000       0.535279843973062       0.306973082205523     
  0.269298522797632       0.877700513250758       0.535279843973062     
  0.269298522797632       0.877700513250758       0.535279843973062     
  0.269298522797632       0.877700513250758       0.535279843973062     
  0.269298522797632       0.877700513250758       0.535279843973062     
  R VECTOR before symmetry
  0.000000000000000E+000  0.000000000000000E+000  0.000000000000000E+000
   2.26526132326650       0.000000000000000E+000  0.000000000000000E+000
   2.77990526617007        2.57675363741171       0.000000000000000E+000
   2.77990526617007        2.57675363741171        3.14159265358979     
   2.04456357541173        2.07055024492473        1.29813175573844     
   2.04456357541173        2.07055024492473       -1.29813175573844     
   2.04456357541173        2.07055024492473        1.29813175573844     
   2.04456357541173        2.07055024492473       -1.29813175573844     
   Rotational constants (in cm-1): 
          0.1958810158             0.2481389268             0.6778942363
   Rotational constants (in MHz): 
       5872.3659441785          7439.0189207379         20322.7607826386
********************************************************************************
   The full molecular point group is C2v .
   The largest Abelian subgroup of the full molecular point group is C2v .
   The computational point group is C2v .
********************************************************************************
  R VECTOR 
  0.000000000000000E+000  0.000000000000000E+000  0.000000000000000E+000
   2.26526132326650       0.000000000000000E+000  0.000000000000000E+000
   2.77990526617007        2.57675363741171       0.000000000000000E+000
   2.77990526617007        2.57675363741171        3.14159265358979     
   2.04456357541173        2.07055024492473        1.29813175573844     
   2.04456357541173        2.07055024492473       -1.29813175573844     
   2.04456357541173        2.07055024492473        1.29813175573844     
   2.04456357541173        2.07055024492473       -1.29813175573844     
 @GEOPT-W, Archive file not created for single-point calculation.
                     0                     0
  calling readgh 2 
  gradient from JOBARC 
   0.000000000000000   0.000000000000000   0.000000000000000
   0.000000000000000   0.000000000000000   0.000000000000000
   0.000000000000000   0.000000000000000   0.000000000000000
   0.000000000000000   0.000000000000000   0.000000000000000
   0.000000000000000   0.000000000000000   0.000000000000000
   0.000000000000000   0.000000000000000   0.000000000000000
   0.000000000000000   0.000000000000000   0.000000000000000
   0.000000000000000   0.000000000000000   0.000000000000000
 
                     0
  current gradient vector 
        0.000000000000000        0.000000000000000        0.000000000000000
        0.000000000000000        0.000000000000000        0.000000000000000
        0.000000000000000        0.000000000000000        0.000000000000000
        0.000000000000000        0.000000000000000        0.000000000000000
        0.000000000000000        0.000000000000000        0.000000000000000
        0.000000000000000        0.000000000000000        0.000000000000000
        0.000000000000000        0.000000000000000        0.000000000000000
        0.000000000000000        0.000000000000000        0.000000000000000
  @PROJFCM-I, Projecting force constant matrix onto totally symmetric subspace.
  Largest difference between matrix elements of symmetrized
  and unsymmetrized FCM :     0.2775557562E-16.
  masses used (in AMU) in vibrational analysis: 
  15.994914630     12.000000000     12.000000000
  12.000000000      1.007825035      1.007825035
   1.007825035      1.007825035
                     Normal Coordinate Analysis
  ----------------------------------------------------------------
    Irreducible         Harmonic       Infrared        Type 
   Representation       Frequency      Intensity 
  ----------------------------------------------------------------
                       (cm-1)         (km/mol)
  ----------------------------------------------------------------
      ----                 0.0000i        0.0000      TRANSLATION
      ----                 0.0000i        0.0000      TRANSLATION
      ----                 0.0000         0.0000      TRANSLATION
      ----                 0.4831         3.7000       ROTATION  
      ----                 0.4973         4.6871       ROTATION  
      ----                 0.7001         0.0000       ROTATION  
        B2               313.1940         3.4884       VIBRATION 
        B1               509.7105         1.4493       VIBRATION 
        A2               642.9291         0.0000       VIBRATION 
        B2               703.7282         0.5876       VIBRATION 
        A1               722.1049         3.0419       VIBRATION 
        B1               968.9410        97.3288       VIBRATION 
        A1              1020.4563        18.5834       VIBRATION 
        A1              1050.1988         5.9783       VIBRATION 
        B1              1077.3908        19.2712       VIBRATION 
        B2              1109.3485         0.0012       VIBRATION 
        A2              1168.3169         0.0000       VIBRATION 
        B1              1427.7840         5.1998       VIBRATION 
        A1              1446.9799         2.4745       VIBRATION 
        A1              1924.0470       253.1578       VIBRATION 
        B1              3138.7758         2.0156       VIBRATION 
        A1              3141.0763         0.5555       VIBRATION 
        A2              3227.7290         0.0000       VIBRATION 
        B2              3239.7191         1.8637       VIBRATION 
  ----------------------------------------------------------------
 
 
                                   Normal Coordinates 

                B2                        B1                        A2
               313.19                    509.71                    642.93 
             VIBRATION                 VIBRATION                 VIBRATION 
 O      0.000 0.4118 -0.0000    0.5242  0.0000  0.0000    0.0000 -0.0000  0.0000
 C      0.000-0.6729  0.0000   -0.3913 -0.0000  0.0000   -0.0000  0.0000  0.0000
 C     -0.000 0.0602  0.0000   -0.1193 -0.0000 -0.4172    0.0000  0.2369 -0.0000
 C     -0.000 0.0602 -0.0000   -0.1193  0.0000  0.4172   -0.0000 -0.2369  0.0000
 H      0.085 0.0665 -0.2843    0.0213  0.0019 -0.2201    0.1386 -0.1523  0.4237
 H     -0.085 0.0665  0.2843    0.0213 -0.0019 -0.2201   -0.1386 -0.1523 -0.4237
 H      0.085 0.0665  0.2843    0.0213  0.0019  0.2201   -0.1386  0.1523  0.4237
 H     -0.085 0.0665 -0.2843    0.0213 -0.0019  0.2201    0.1386  0.1523 -0.4237

                B2                        A1                        B1
               703.73                    722.10                    968.94 
             VIBRATION                 VIBRATION                 VIBRATION 
 O      0.000 0.0799  0.0000    0.0000 -0.0000  0.4984    0.1396  0.0000  0.0000
 C     -0.000-0.1338  0.0000   -0.0000  0.0000  0.3072   -0.7105 -0.0000  0.0000
 C      0.000-0.0999 -0.0000    0.3585  0.0000 -0.3435    0.3115  0.0000  0.0569
 C     -0.000-0.0999 -0.0000   -0.3585  0.0000 -0.3435    0.3115 -0.0000 -0.0569
 H     -0.442 0.2083  0.0130    0.1107  0.0173 -0.1688   -0.0635  0.0035  0.2544
 H      0.442 0.2083 -0.0130    0.1107 -0.0173 -0.1688   -0.0635 -0.0035  0.2544
 H     -0.442 0.2083 -0.0130   -0.1107 -0.0173 -0.1688   -0.0635  0.0035 -0.2544
 H      0.442 0.2083  0.0130   -0.1107  0.0173 -0.1688   -0.0635 -0.0035 -0.2544

                A1                        A1                        B1
              1020.46                   1050.20                   1077.39 
             VIBRATION                 VIBRATION                 VIBRATION 
 O     -0.000 0.0000  0.0822    0.0000  0.0000  0.3890    0.0456  0.0000  0.0000
 C      0.000-0.0000  0.0545    0.0000 -0.0000  0.1150   -0.3377 -0.0000  0.0000
 C     -0.384 0.0000  0.1449   -0.3989  0.0000 -0.3208    0.0191  0.0000  0.4709
 C      0.384-0.0000  0.1449    0.3989 -0.0000 -0.3208    0.0191 -0.0000 -0.4709
 H      0.139 0.0020 -0.3788   -0.2703  0.0176  0.0668    0.2130  0.0188 -0.2534
 H      0.139-0.0020 -0.3788   -0.2703 -0.0176  0.0668    0.2130 -0.0188 -0.2534
 H     -0.139-0.0020 -0.3788    0.2703 -0.0176  0.0668    0.2130  0.0188  0.2534
 H     -0.139 0.0020 -0.3788    0.2703  0.0176  0.0668    0.2130 -0.0188  0.2534

                B2                        A2                        B1
              1109.35                   1168.32                   1427.78 
             VIBRATION                 VIBRATION                 VIBRATION 
 O      0.000 0.0943 -0.0000   -0.0000 -0.0000 -0.0000    0.0093 -0.0000 -0.0000
 C      0.000-0.5469 -0.0000    0.0000  0.0000 -0.0000   -0.0347 -0.0000  0.0000
 C     -0.000 0.2513 -0.0000   -0.0000  0.3019 -0.0000   -0.1865  0.0000 -0.0907
 C     -0.000 0.2513 -0.0000   -0.0000 -0.3019  0.0000   -0.1865 -0.0000  0.0907
 H      0.001-0.0557  0.3719    0.3888 -0.0427 -0.2269    0.3425 -0.2747  0.1881
 H     -0.001-0.0557 -0.3719   -0.3888 -0.0427  0.2269    0.3425  0.2747  0.1881
 H      0.001-0.0557 -0.3719   -0.3888  0.0427 -0.2269    0.3425 -0.2747 -0.1881
 H     -0.001-0.0557  0.3719    0.3888  0.0427  0.2269    0.3425  0.2747 -0.1881

                A1                        A1                        B1
              1446.98                   1924.05                   3138.78 
             VIBRATION                 VIBRATION                 VIBRATION 
 O      0.000-0.0000  0.1210   -0.0000  0.0000  0.5416    0.0005  0.0000 -0.0000
 C     -0.000 0.0000 -0.0434    0.0000  0.0000 -0.8204    0.0001 -0.0000  0.0000
 C     -0.206-0.0000 -0.1607    0.0606 -0.0000  0.1036   -0.1257 -0.0000 -0.0794
 C      0.206-0.0000 -0.1607   -0.0606  0.0000  0.1036   -0.1257  0.0000  0.0794
 H      0.316-0.2716  0.1943    0.0009  0.0330 -0.0106    0.2163  0.4174  0.1341
 H      0.316 0.2716  0.1943    0.0009 -0.0330 -0.0106    0.2163 -0.4174  0.1341
 H     -0.316 0.2716  0.1943   -0.0009 -0.0330 -0.0106    0.2163  0.4174 -0.1341
 H     -0.316-0.2716  0.1943   -0.0009  0.0330 -0.0106    0.2163 -0.4174 -0.1341

                A1                        A2                        B2
              3141.08                   3227.73                   3239.72 
             VIBRATION                 VIBRATION                 VIBRATION 
 O      0.000-0.0000  0.0016   -0.0000  0.0000  0.0000   -0.0000  0.0008  0.0000
 C      0.000-0.0000 -0.0187    0.0000 -0.0000 -0.0000   -0.0000  0.0019 -0.0000
 C      0.134-0.0000  0.0856   -0.0000  0.2313 -0.0000   -0.0000  0.2292 -0.0000
 C     -0.134 0.0000  0.0856   -0.0000 -0.2313  0.0000   -0.0000  0.2292  0.0000
 H     -0.211-0.4178 -0.1331   -0.2140 -0.3981 -0.1378   -0.2174 -0.3978 -0.1352
 H     -0.211 0.4178 -0.1331    0.2140 -0.3981  0.1378    0.2174 -0.3978  0.1352
 H      0.211 0.4178 -0.1331    0.2140  0.3981 -0.1378   -0.2174 -0.3978  0.1352
 H      0.211-0.4178 -0.1331   -0.2140  0.3981  0.1378    0.2174 -0.3978 -0.1352
 
                      Normal modes in internal coordinates 
---------------------------------------------------------------------------
              0.000         0.000         0.000         0.483         0.497
---------------------------------------------------------------------------
R1         0.000000     -0.000000      0.000000     -0.000000      0.000000
R2        -0.000000      0.000000     -0.000000     -0.000000     -0.000000
A1         0.000000      0.000000      0.000000      0.000000      0.000000
R2        -0.000000      0.000000     -0.000000      0.000000      0.000000
A1        -0.000000     -0.000000     -0.000000     -0.000000     -0.000000
D180      -0.000000      0.000000     -0.000000      0.000000     -0.000002
R3         0.000000     -0.000000     -0.000000      0.000000      0.000000
A2         0.000000      0.000000      0.000000     -0.000000     -0.000000
D1        -0.000000      0.000000     -0.000000     -0.000000     -0.000001
R3        -0.000000      0.000000     -0.000000      0.000000     -0.000000
A2        -0.000000     -0.000000     -0.000000     -0.000000      0.000000
Dn1       -0.000000      0.000000     -0.000000      0.000000     -0.000001
R3        -0.000000      0.000000      0.000000     -0.000000     -0.000000
A2         0.000000     -0.000000     -0.000000      0.000000      0.000000
D1         0.000000     -0.000000      0.000000      0.000000      0.000001
R3         0.000000      0.000000     -0.000000     -0.000000      0.000000
A2        -0.000000      0.000000     -0.000000      0.000000     -0.000000
Dn1        0.000000     -0.000000      0.000000     -0.000000      0.000001
---------------------------------------------------------------------------
              0.700       313.194       509.711       642.929       703.728
---------------------------------------------------------------------------
R1        -0.000000      0.000000     -0.000000     -0.000000     -0.000000
R2        -0.000000      0.000000     -0.244798     -0.000000     -0.000000
A1        -0.000000      0.000000     -0.634623     -0.000000     -0.000000
R2         0.000000     -0.000000      0.244798     -0.000000     -0.000000
A1         0.000000     -0.000000      0.634623      0.000000     -0.000000
D180       0.000000     -0.580113     -0.000000      0.000000     -0.209384
R3        -0.000000      0.001220     -0.002127     -0.010618      0.005474
A2         0.000000     -0.028968     -0.070213      0.498889     -0.270617
D1        -0.000000     -0.406235     -0.117173     -0.031574      0.407156
R3         0.000000     -0.001220     -0.002127      0.010618     -0.005474
A2        -0.000000      0.028968     -0.070213     -0.498889      0.270617
Dn1       -0.000000     -0.406235      0.117173     -0.031574      0.407156
R3        -0.000000     -0.001220      0.002127     -0.010618     -0.005474
A2         0.000000      0.028968      0.070213      0.498889      0.270617
D1        -0.000000      0.406235      0.117173     -0.031574     -0.407156
R3         0.000000      0.001220      0.002127      0.010618      0.005474
A2        -0.000000     -0.028968      0.070213     -0.498889     -0.270617
Dn1       -0.000000      0.406235     -0.117173     -0.031574     -0.407156
---------------------------------------------------------------------------
            722.105       968.941      1020.456      1050.199      1077.391
---------------------------------------------------------------------------
R1        -0.196959     -0.000000     -0.008322     -0.188714     -0.000000
R2        -0.566275      0.313764     -0.064707     -0.494531      0.320627
A1        -0.370737     -0.351457      0.067050      0.031703     -0.100347
R2        -0.566275     -0.313764     -0.064707     -0.494531     -0.320627
A1        -0.370737      0.351457      0.067050      0.031703      0.100347
D180       0.000000     -0.000000     -0.000000     -0.000000     -0.000000
R3        -0.008366     -0.001829     -0.001272     -0.032905      0.003729
A2        -0.064693      0.163317     -0.229730      0.085488     -0.227015
D1         0.083607      0.335170     -0.439162      0.331546     -0.376848
R3        -0.008366     -0.001829     -0.001272     -0.032905      0.003729
A2        -0.064693      0.163317     -0.229730      0.085488     -0.227015
Dn1       -0.083607     -0.335170      0.439162     -0.331546      0.376848
R3        -0.008366      0.001829     -0.001272     -0.032905     -0.003729
A2        -0.064693     -0.163317     -0.229730      0.085488      0.227015
D1         0.083607     -0.335170     -0.439162      0.331546      0.376848
R3        -0.008366      0.001829     -0.001272     -0.032905     -0.003729
A2        -0.064693     -0.163317     -0.229730      0.085488      0.227015
Dn1       -0.083607      0.335170      0.439162     -0.331546     -0.376848
---------------------------------------------------------------------------
           1109.348      1168.317      1427.784      1446.980      1924.047
---------------------------------------------------------------------------
R1        -0.000000     -0.000000      0.000000     -0.079592     -0.727977
R2        -0.000000     -0.000000     -0.084102     -0.112391      0.458925
A1         0.000000      0.000000      0.005240      0.021475      0.090044
R2         0.000000      0.000000      0.084102     -0.112391      0.458925
A1        -0.000000     -0.000000     -0.005240      0.021475      0.090044
D180      -0.650098      0.000000     -0.000000      0.000000      0.000000
R3        -0.004899      0.006561      0.015408      0.016852      0.017551
A2         0.295788      0.060428      0.394562      0.407667     -0.075840
D1        -0.238387     -0.496292     -0.300887     -0.274579     -0.045743
R3         0.004899     -0.006561      0.015408      0.016852      0.017551
A2        -0.295788     -0.060428      0.394562      0.407667     -0.075840
Dn1       -0.238387     -0.496292      0.300887      0.274579      0.045743
R3         0.004899      0.006561     -0.015408      0.016852      0.017551
A2        -0.295788      0.060428     -0.394562      0.407667     -0.075840
D1         0.238387     -0.496292      0.300887     -0.274579     -0.045743
R3        -0.004899     -0.006561     -0.015408      0.016852      0.017551
A2         0.295788     -0.060428     -0.394562      0.407667     -0.075840
Dn1        0.238387     -0.496292     -0.300887      0.274579      0.045743
---------------------------------------------------------------------------
           3138.776      3141.076      3227.729      3239.719
---------------------------------------------------------------------------
R1         0.000000     -0.005675     -0.000000     -0.000000
R2        -0.037985      0.045304      0.000000      0.000000
A1         0.006435     -0.005898      0.000000      0.000000
R2         0.037985      0.045304      0.000000      0.000000
A1        -0.006435     -0.005898     -0.000000     -0.000000
D180       0.000000      0.000000     -0.000000     -0.082336
R3         0.499044     -0.498758     -0.496291     -0.494934
A2         0.010614     -0.010691      0.033616      0.033337
D1        -0.010027      0.008656     -0.050650     -0.047262
R3         0.499044     -0.498758      0.496291      0.494934
A2         0.010614     -0.010691     -0.033616     -0.033337
Dn1        0.010027     -0.008656     -0.050650     -0.047262
R3        -0.499044     -0.498758     -0.496291      0.494934
A2        -0.010614     -0.010691      0.033616     -0.033337
D1         0.010027      0.008656     -0.050650      0.047262
R3        -0.499044     -0.498758      0.496291     -0.494934
A2        -0.010614     -0.010691     -0.033616      0.033337
Dn1       -0.010027     -0.008656     -0.050650      0.047262
---------------------------------------------------------------------------
 
  ----------------------------------------------------------------
                    Dipole Moment Function
                   (Normal Coordinate Basis)
  ----------------------------------------------------------------
    Mode     Symmetry    d(Mu(x))/dQ   d(Mu(y))/dQ   d(Mu(z))/dQ
  ----------------------------------------------------------------
     Q7          B2       -0.000000     -0.059819      0.000000
     Q8          B1       -0.038557     -0.000000     -0.000000
     Q9          A2       -0.000000      0.000000     -0.000000
     Q10         B2       -0.000000      0.024551     -0.000000
     Q11         A1        0.000000     -0.000000     -0.055860
     Q12         B1       -0.315971     -0.000000     -0.000000
     Q13         A1        0.000000     -0.000000     -0.138067
     Q14         A1        0.000000     -0.000000      0.078310
     Q15         B1       -0.140599      0.000000     -0.000000
     Q16         B2        0.000000     -0.001129      0.000000
     Q17         A2        0.000000     -0.000000     -0.000000
     Q18         B1        0.073033      0.000000     -0.000000
     Q19         A1        0.000000      0.000000      0.050382
     Q20         A1        0.000000     -0.000000     -0.509592
     Q21         B1       -0.045471     -0.000000      0.000000
     Q22         A1       -0.000000     -0.000000     -0.023871
     Q23         A2       -0.000000      0.000000     -0.000000
     Q24         B2       -0.000000      0.043723     -0.000000
  ----------------------------------------------------------------
---------------------------------------------------------------------------
------------------------------------------------------------
        Parameter                (MHz)                 (CM-1)
------------------------------------------------------------
 
           R6                -.440283E-04           -.146862E-08
           R5                -.284707E-02           -.949679E-07
           SI                            0.174470E+02
 
  A-reduced centrifugal distortion parameters (Ir representation) 
 
           DJ                0.170262E-02           0.567934E-07
           DK                0.203508E-01           0.678828E-06
           DJK               0.174810E-01           0.583102E-06
           DELJ              0.179068E-02           0.597306E-07
           DELK              0.207910E-01           0.693514E-06
           DELJK             0.169526E-01           0.565479E-06
           delJ              0.413075E-03           0.137787E-07
           delK              0.876678E-02           0.292428E-06
 
  S-reduced centrifugal distortion parameters (Ir representation) 
 
           DJ                0.153944E-02           0.513502E-07
           DK                0.195348E-01           0.651612E-06
           DJK               0.184601E-01           0.615761E-06
           D1                -.413075E-03           -.137787E-07
           D2                -.125620E-03           -.419023E-08
------------------------------------------------------------
   Rotationally projected vibrational frequencies 
            1               0.0000i
            2               0.0000i
            3               0.0000i
            4               0.0000 
            5               0.0000 
            6               0.0000 
            7             313.1940 
            8             509.7105 
            9             642.9291 
           10             703.7282 
           11             722.1049 
           12             968.9410 
           13            1020.4563 
           14            1050.1988 
           15            1077.3908 
           16            1109.3485 
           17            1168.3169 
           18            1427.7840 
           19            1446.9799 
           20            1924.0470 
           21            3138.7758 
           22            3141.0763 
           23            3227.7290 
           24            3239.7191 
  Zero-point energy:   38.3588 kcal/mol =  160.4936 kJ/mol =   13416.215 cm-1 
 
 @CHECKOUT-I, Total execution time (CPU/WALL):         0.08/       0.13 seconds.
