# Supplementary material for: Cyclopropanone: Preparation, Rotational Spectroscopy, and Semi-Experimental Equilibrium (r e SE) Structure
Source: J Am Chem Soc. 2026 Mar 30;148(13):14072–85. doi: 10.1021/jacs.5c23052 (PMC13067281; doi:10.1021/jacs.5c23052)
Supplement: Supplementary file 2 [file ja5c23052_si_002.zip › SI_revised/cyclopropanone_MP2_anharm.log]

 Entering Gaussian System, Link 0=/share/apps/gaussian/g16/g16
 Initial command:
 /share/apps/gaussian/g16/l1.exe "/scratch/328030.kestrel.chem.wisc.edu/Gau-223777.inp" -scrdir="/scratch/328030.kestrel.chem.wisc.edu/"
 Entering Link 1 = /share/apps/gaussian/g16/l1.exe PID=    223778.
  
 Copyright (c) 1988-2019, Gaussian, Inc.  All Rights Reserved.
  
 This is part of the Gaussian(R) 16 program.  It is based on
 the Gaussian(R) 09 system (copyright 2009, Gaussian, Inc.),
 the Gaussian(R) 03 system (copyright 2003, Gaussian, Inc.),
 the Gaussian(R) 98 system (copyright 1998, Gaussian, Inc.),
 the Gaussian(R) 94 system (copyright 1995, Gaussian, Inc.),
 the Gaussian 92(TM) system (copyright 1992, Gaussian, Inc.),
 the Gaussian 90(TM) system (copyright 1990, Gaussian, Inc.),
 the Gaussian 88(TM) system (copyright 1988, Gaussian, Inc.),
 the Gaussian 86(TM) system (copyright 1986, Carnegie Mellon
 University), and the Gaussian 82(TM) system (copyright 1983,
 Carnegie Mellon University). Gaussian is a federally registered
 trademark of Gaussian, Inc.
  
 This software contains proprietary and confidential information,
 including trade secrets, belonging to Gaussian, Inc.
  
 This software is provided under written license and may be
 used, copied, transmitted, or stored only in accord with that
 written license.
  
 The following legend is applicable only to US Government
 contracts under FAR:
  
                    RESTRICTED RIGHTS LEGEND
  
 Use, reproduction and disclosure by the US Government is
 subject to restrictions as set forth in subparagraphs (a)
 and (c) of the Commercial Computer Software - Restricted
 Rights clause in FAR 52.227-19.
  
 Gaussian, Inc.
 340 Quinnipiac St., Bldg. 40, Wallingford CT 06492
  
  
 ---------------------------------------------------------------
 Warning -- This program may not be used in any manner that
 competes with the business of Gaussian, Inc. or will provide
 assistance to any competitor of Gaussian, Inc.  The licensee
 of this program is prohibited from giving any competitor of
 Gaussian, Inc. access to this program.  By using this program,
 the user acknowledges that Gaussian, Inc. is engaged in the
 business of creating and licensing software in the field of
 computational chemistry and represents and warrants to the
 licensee that it is not a competitor of Gaussian, Inc. and that
 it will not use this program in any manner prohibited above.
 ---------------------------------------------------------------
  

 Cite this work as:
 Gaussian 16, Revision C.01,
 M. J. Frisch, G. W. Trucks, H. B. Schlegel, G. E. Scuseria, 
 M. A. Robb, J. R. Cheeseman, G. Scalmani, V. Barone, 
 G. A. Petersson, H. Nakatsuji, X. Li, M. Caricato, A. V. Marenich, 
 J. Bloino, B. G. Janesko, R. Gomperts, B. Mennucci, H. P. Hratchian, 
 J. V. Ortiz, A. F. Izmaylov, J. L. Sonnenberg, D. Williams-Young, 
 F. Ding, F. Lipparini, F. Egidi, J. Goings, B. Peng, A. Petrone, 
 T. Henderson, D. Ranasinghe, V. G. Zakrzewski, J. Gao, N. Rega, 
 G. Zheng, W. Liang, M. Hada, M. Ehara, K. Toyota, R. Fukuda, 
 J. Hasegawa, M. Ishida, T. Nakajima, Y. Honda, O. Kitao, H. Nakai, 
 T. Vreven, K. Throssell, J. A. Montgomery, Jr., J. E. Peralta, 
 F. Ogliaro, M. J. Bearpark, J. J. Heyd, E. N. Brothers, K. N. Kudin, 
 V. N. Staroverov, T. A. Keith, R. Kobayashi, J. Normand, 
 K. Raghavachari, A. P. Rendell, J. C. Burant, S. S. Iyengar, 
 J. Tomasi, M. Cossi, J. M. Millam, M. Klene, C. Adamo, R. Cammi, 
 J. W. Ochterski, R. L. Martin, K. Morokuma, O. Farkas, 
 J. B. Foresman, and D. J. Fox, Gaussian, Inc., Wallingford CT, 2019.
 
 ******************************************
 Gaussian 16:  ES64L-G16RevC.01  3-Jul-2019
                13-Jun-2024 
 ******************************************
 %NProcShared=16
 Will use up to   16 processors via shared memory.
 %mem=88gb
 ----------------------------------------------------------------------
 #N MP2/6-311+G(2d,p) OPT=(maxstep=10,maxcycles=50,VeryTight) Geom=Conn
 ectivity int=ultrafine FREQ=(anharmonic,vibrot)
 ----------------------------------------------------------------------
 1/6=50,7=1,8=10,18=20,19=15,38=1,57=2,80=1/1,3;
 2/9=110,12=2,17=6,18=5,40=1/2;
 3/5=4,6=6,7=112,11=9,25=1,30=1,71=1,75=-5/1,2,3;
 4//1;
 5/5=2,38=5/2;
 8/6=4,10=2/1;
 9/15=2,16=-3/6;
 10/5=1/2;
 6/7=2,8=2,9=2,10=2/1;
 7/12=2/1,2,3,16;
 1/6=50,7=1,8=10,18=20,19=15,80=1/3(2);
 2/9=110/2;
 99//99;
 2/9=110/2;
 3/5=4,6=6,7=112,11=9,25=1,30=1,71=1,75=-5/1,2,3;
 4/5=5,16=3,69=1/1;
 5/5=2,38=5/2;
 8/6=4,10=2/1;
 9/15=2,16=-3/6;
 10/5=1/2;
 7/12=2/1,2,3,16;
 1/6=50,7=1,8=10,18=20,19=15,80=1/3(-8);
 2/9=110/2;
 6/7=2,8=2,9=2,10=2/1;
 99/9=10/99;
 -----
 C3H4O
 -----
 Symbolic Z-matrix:
 Charge =  0 Multiplicity = 1
 C
 C                    1    B1
 O                    2    B2       1    A1
 C                    1    B3       2    A2       3    D1       0
 H                    4    B4       1    A3       2    D2       0
 H                    4    B5       1    A4       2    D3       0
 H                    1    B6       2    A5       3    D4       0
 H                    1    B7       2    A6       3    D5       0
       Variables:
  B1                    1.46743                  
  B2                    1.19592                  
  B3                    1.57551                  
  B4                    1.08467                  
  B5                    1.08467                  
  B6                    1.08467                  
  B7                    1.08467                  
  A1                  147.53207                  
  A2                   57.53207                  
  A3                  117.54575                  
  A4                  117.54575                  
  A5                  118.80982                  
  A6                  118.80982                  
  D1                  180.                       
  D2                  108.20011                  
  D3                 -108.20011                  
  D4                  -74.00089                  
  D5                   74.00089                  
 

 GradGradGradGradGradGradGradGradGradGradGradGradGradGradGradGradGradGrad
 Berny optimization.
 Initialization pass.
                           ----------------------------
                           !    Initial Parameters    !
                           ! (Angstroms and Degrees)  !
 --------------------------                            --------------------------
 ! Name  Definition              Value          Derivative Info.                !
 --------------------------------------------------------------------------------
 ! R1    R(1,2)                  1.4674         estimate D2E/DX2                !
 ! R2    R(1,4)                  1.5755         estimate D2E/DX2                !
 ! R3    R(1,7)                  1.0847         estimate D2E/DX2                !
 ! R4    R(1,8)                  1.0847         estimate D2E/DX2                !
 ! R5    R(2,3)                  1.1959         estimate D2E/DX2                !
 ! R6    R(2,4)                  1.4674         estimate D2E/DX2                !
 ! R7    R(4,5)                  1.0847         estimate D2E/DX2                !
 ! R8    R(4,6)                  1.0847         estimate D2E/DX2                !
 ! A1    A(2,1,7)              118.8098         estimate D2E/DX2                !
 ! A2    A(2,1,8)              118.8098         estimate D2E/DX2                !
 ! A3    A(4,1,7)              117.5457         estimate D2E/DX2                !
 ! A4    A(4,1,8)              117.5457         estimate D2E/DX2                !
 ! A5    A(7,1,8)              114.7643         estimate D2E/DX2                !
 ! A6    A(1,2,3)              147.5321         estimate D2E/DX2                !
 ! A7    A(3,2,4)              147.5321         estimate D2E/DX2                !
 ! A8    A(1,4,5)              117.5457         estimate D2E/DX2                !
 ! A9    A(1,4,6)              117.5457         estimate D2E/DX2                !
 ! A10   A(2,4,5)              118.8098         estimate D2E/DX2                !
 ! A11   A(2,4,6)              118.8098         estimate D2E/DX2                !
 ! A12   A(5,4,6)              114.7643         estimate D2E/DX2                !
 ! D1    D(7,1,2,3)            -74.0009         estimate D2E/DX2                !
 ! D2    D(8,1,2,3)             74.0009         estimate D2E/DX2                !
 ! D3    D(7,1,4,5)              0.0            estimate D2E/DX2                !
 ! D4    D(7,1,4,6)            143.5998         estimate D2E/DX2                !
 ! D5    D(8,1,4,5)           -143.5998         estimate D2E/DX2                !
 ! D6    D(8,1,4,6)              0.0            estimate D2E/DX2                !
 ! D7    D(3,2,4,5)             74.0009         estimate D2E/DX2                !
 ! D8    D(3,2,4,6)            -74.0009         estimate D2E/DX2                !
 --------------------------------------------------------------------------------
 Trust Radius=1.00D-01 FncErr=1.00D-07 GrdErr=1.00D-07 EigMax=2.50D+02 EigMin=1.00D-04
 Number of steps in this run=     50 maximum allowed number of steps=    100.
 GradGradGradGradGradGradGradGradGradGradGradGradGradGradGradGradGradGrad

                          Input orientation:                          
 ---------------------------------------------------------------------
 Center     Atomic      Atomic             Coordinates (Angstroms)
 Number     Number       Type             X           Y           Z
 ---------------------------------------------------------------------
      1          6           0        0.000000    0.000000    0.000000
      2          6           0        0.000000    0.000000    1.467429
      3          8           0        0.642005    0.000000    2.476420
      4          6           0       -1.329247    0.000000    0.845778
      5          1           0       -1.913704    0.913599    0.861631
      6          1           0       -1.913704   -0.913599    0.861631
      7          1           0        0.261955    0.913599   -0.522706
      8          1           0        0.261955   -0.913599   -0.522706
 ---------------------------------------------------------------------
                    Distance matrix (angstroms):
                    1          2          3          4          5
     1  C    0.000000
     2  C    1.467429   0.000000
     3  O    2.558286   1.195924   0.000000
     4  C    1.575512   1.467429   2.558286   0.000000
     5  H    2.288959   2.205429   3.158141   1.084668   0.000000
     6  H    2.288959   2.205429   3.158141   1.084668   1.827198
     7  H    1.084668   2.205429   3.158141   2.288959   2.578736
     8  H    1.084668   2.205429   3.158141   2.288959   3.160464
                    6          7          8
     6  H    0.000000
     7  H    3.160464   0.000000
     8  H    2.578736   1.827198   0.000000
 Stoichiometry    C3H4O
 Framework group  C2V[C2(CO),SGV(C2),X(H4)]
 Deg. of freedom     6
 Full point group                 C2V     NOp   4
 Largest Abelian subgroup         C2V     NOp   4
 Largest concise Abelian subgroup C2V     NOp   4
                         Standard orientation:                         
 ---------------------------------------------------------------------
 Center     Atomic      Atomic             Coordinates (Angstroms)
 Number     Number       Type             X           Y           Z
 ---------------------------------------------------------------------
      1          6           0       -0.000000    0.787756   -0.856623
      2          6           0       -0.000000    0.000000    0.381435
      3          8           0       -0.000000    0.000000    1.577359
      4          6           0       -0.000000   -0.787756   -0.856623
      5          1           0       -0.913599   -1.289368   -1.157001
      6          1           0        0.913599   -1.289368   -1.157001
      7          1           0       -0.913599    1.289368   -1.157001
      8          1           0        0.913599    1.289368   -1.157001
 ---------------------------------------------------------------------
 Rotational constants (GHZ):          20.2474584           7.4826871           5.8922350
 Standard basis: 6-311+G(2d,p) (5D, 7F)
 There are    57 symmetry adapted cartesian basis functions of A1  symmetry.
 There are    18 symmetry adapted cartesian basis functions of A2  symmetry.
 There are    26 symmetry adapted cartesian basis functions of B1  symmetry.
 There are    39 symmetry adapted cartesian basis functions of B2  symmetry.
 There are    51 symmetry adapted basis functions of A1  symmetry.
 There are    18 symmetry adapted basis functions of A2  symmetry.
 There are    26 symmetry adapted basis functions of B1  symmetry.
 There are    37 symmetry adapted basis functions of B2  symmetry.
   132 basis functions,   200 primitive gaussians,   140 cartesian basis functions
    15 alpha electrons       15 beta electrons
       nuclear repulsion energy       108.8549400037 Hartrees.
 NAtoms=    8 NActive=    8 NUniq=    4 SFac= 4.00D+00 NAtFMM=   60 NAOKFM=F Big=F
 Integral buffers will be    131072 words long.
 Raffenetti 1 integral format.
 Two-electron integral symmetry is turned on.
 One-electron integrals computed using PRISM.
 NBasis=   132 RedAO= T EigKep=  8.47D-05  NBF=    51    18    26    37
 NBsUse=   132 1.00D-06 EigRej= -1.00D+00 NBFU=    51    18    26    37
 ExpMin= 4.38D-02 ExpMax= 8.59D+03 ExpMxC= 1.30D+03 IAcc=3 IRadAn=         5 AccDes= 0.00D+00
 Harris functional with IExCor=  205 and IRadAn=       5 diagonalized for initial guess.
 HarFok:  IExCor=  205 AccDes= 0.00D+00 IRadAn=         5 IDoV= 1 UseB2=F ITyADJ=14
 ICtDFT=  3500011 ScaDFX=  1.000000  1.000000  1.000000  1.000000
 FoFCou: FMM=F IPFlag=           0 FMFlag=      100000 FMFlg1=           0
         NFxFlg=           0 DoJE=T BraDBF=F KetDBF=T FulRan=T
         wScrn=  0.000000 ICntrl=       500 IOpCl=  0 I1Cent=   200000004 NGrid=           0
         NMat0=    1 NMatS0=      1 NMatT0=    0 NMatD0=    1 NMtDS0=    0 NMtDT0=    0
 Petite list used in FoFCou.
 Initial guess orbital symmetries:
       Occupied  (A1) (A1) (B2) (A1) (A1) (A1) (B2) (A1) (B1) (A1)
                 (B2) (A2) (B1) (A1) (B2)
       Virtual   (B1) (B2) (A1) (B1) (A1) (B2) (A1) (A1) (A2) (B2)
                 (B1) (B2) (A1) (B1) (A1) (B2) (B2) (A1) (A2) (B2)
                 (A1) (B1) (A1) (B2) (A1) (B1) (B2) (A1) (A2) (A1)
                 (B1) (B2) (B1) (A1) (A2) (B2) (A1) (B2) (A1) (B1)
                 (A1) (A2) (A1) (B2) (A2) (B1) (A1) (A1) (B2) (B1)
                 (A2) (B2) (B2) (A1) (B1) (B2) (A1) (B2) (A1) (A2)
                 (A1) (B1) (A1) (B2) (B1) (A2) (A1) (B1) (B2) (A1)
                 (A2) (A1) (B2) (B1) (A2) (B2) (A1) (B1) (A1) (B2)
                 (A1) (A2) (B1) (B2) (A1) (B1) (B2) (A2) (A1) (B1)
                 (B2) (A2) (A1) (A2) (B1) (B2) (A1) (B2) (A1) (A1)
                 (B2) (B1) (A2) (A1) (B2) (B1) (B2) (A1) (A1) (A2)
                 (B1) (B2) (A1) (B2) (A1) (A1) (A1)
 The electronic state of the initial guess is 1-A1.
 Keep R1 ints in memory in symmetry-blocked form, NReq=48336252.
 Requested convergence on RMS density matrix=1.00D-08 within 128 cycles.
 Requested convergence on MAX density matrix=1.00D-06.
 Requested convergence on             energy=1.00D-06.
 No special actions if energy rises.
 SCF Done:  E(RHF) =  -190.781821122     A.U. after   13 cycles
            NFock= 13  Conv=0.40D-08     -V/T= 2.0012
 ExpMin= 4.38D-02 ExpMax= 8.59D+03 ExpMxC= 1.30D+03 IAcc=3 IRadAn=         5 AccDes= 0.00D+00
 HarFok:  IExCor=  205 AccDes= 0.00D+00 IRadAn=         5 IDoV=-2 UseB2=F ITyADJ=14
 ICtDFT= 12500011 ScaDFX=  1.000000  1.000000  1.000000  1.000000
 Range of M.O.s used for correlation:     5   132
 NBasis=   132 NAE=    15 NBE=    15 NFC=     4 NFV=     0
 NROrb=    128 NOA=    11 NOB=    11 NVA=   117 NVB=   117

 **** Warning!!: The largest alpha MO coefficient is  0.60364217D+02

 Fully direct method using O(ONN) memory.
 JobTyp=1 Pass  1:  I=   5 to  15 NPSUse= 16 ParTrn=T ParDer=T DoDerP=T.
 Spin components of T(2) and E(2):
     alpha-alpha T2 =       0.2679057375D-01 E2=     -0.8263443502D-01
     alpha-beta  T2 =       0.1516879674D+00 E2=     -0.4844223162D+00
     beta-beta   T2 =       0.2679057375D-01 E2=     -0.8263443502D-01
 ANorm=    0.1097847492D+01
 E2 =    -0.6496911862D+00 EUMP2 =    -0.19143151230839D+03
          IDoAtm=11111111
          Differentiating once with respect to electric field.
                with respect to dipole field.
          Differentiating once with respect to nuclear coordinates.
 Keep R1 ints in memory in symmetry-blocked form, NReq=48337544.
          There are     1 degrees of freedom in the 1st order CPHF.  IDoFFX=0 NUNeed=     1.
 LinEq1:  Iter=  0 NonCon=     1 RMS=5.39D-03 Max=6.60D-02 NDo=     1
 AX will form     1 AO Fock derivatives at one time.
 LinEq1:  Iter=  1 NonCon=     1 RMS=1.72D-03 Max=2.07D-02 NDo=     1
 LinEq1:  Iter=  2 NonCon=     1 RMS=5.79D-04 Max=6.27D-03 NDo=     1
 LinEq1:  Iter=  3 NonCon=     1 RMS=2.31D-04 Max=2.59D-03 NDo=     1
 LinEq1:  Iter=  4 NonCon=     1 RMS=6.50D-05 Max=9.52D-04 NDo=     1
 LinEq1:  Iter=  5 NonCon=     1 RMS=1.23D-05 Max=1.53D-04 NDo=     1
 LinEq1:  Iter=  6 NonCon=     1 RMS=2.61D-06 Max=3.91D-05 NDo=     1
 LinEq1:  Iter=  7 NonCon=     1 RMS=9.79D-07 Max=1.36D-05 NDo=     1
 LinEq1:  Iter=  8 NonCon=     1 RMS=2.50D-07 Max=2.28D-06 NDo=     1
 LinEq1:  Iter=  9 NonCon=     1 RMS=4.52D-08 Max=4.84D-07 NDo=     1
 LinEq1:  Iter= 10 NonCon=     1 RMS=7.70D-09 Max=6.45D-08 NDo=     1
 LinEq1:  Iter= 11 NonCon=     1 RMS=1.10D-09 Max=1.01D-08 NDo=     1
 LinEq1:  Iter= 12 NonCon=     1 RMS=1.55D-10 Max=1.95D-09 NDo=     1
 LinEq1:  Iter= 13 NonCon=     0 RMS=1.98D-11 Max=1.88D-10 NDo=     1
 Linear equations converged to 1.000D-10 1.000D-09 after    13 iterations.
 End of Minotr F.D. properties file   721 does not exist.
 End of Minotr F.D. properties file   722 does not exist.
 End of Minotr F.D. properties file   788 does not exist.

 **********************************************************************

            Population analysis using the SCF Density.

 **********************************************************************

 Orbital symmetries:
       Occupied  (A1) (A1) (A1) (B2) (A1) (A1) (B2) (A1) (B1) (A1)
                 (B2) (A2) (B1) (A1) (B2)
       Virtual   (A1) (B2) (B1) (A1) (B1) (A2) (B2) (A1) (A1) (B1)
                 (B2) (B2) (A1) (A1) (B2) (B1) (A1) (A2) (B2) (B1)
                 (A1) (A1) (B2) (B2) (A1) (B1) (A1) (A2) (B2) (B1)
                 (A1) (B2) (A1) (B1) (B2) (A2) (B2) (A1) (B1) (A1)
                 (A1) (A2) (B2) (A2) (A1) (B1) (A1) (A1) (A2) (B2)
                 (B1) (B2) (B2) (A1) (B1) (B2) (A1) (B2) (A1) (A2)
                 (A1) (B1) (B2) (A1) (B1) (A2) (A1) (B1) (A1) (B2)
                 (A2) (B2) (A1) (B1) (A2) (B2) (B1) (A1) (B2) (A1)
                 (A2) (A1) (B1) (B2) (A1) (B2) (B1) (A1) (A2) (B1)
                 (A2) (A2) (B2) (A1) (B1) (B2) (A1) (B2) (A1) (A1)
                 (B2) (B1) (A2) (A1) (B2) (B1) (B2) (A1) (A1) (A2)
                 (B1) (B2) (A1) (B2) (A1) (A1) (A1)
 The electronic state is 1-A1.
 Alpha  occ. eigenvalues --  -20.57031 -11.35170 -11.25788 -11.25740  -1.40659
 Alpha  occ. eigenvalues --   -1.15662  -0.86850  -0.76136  -0.67778  -0.67584
 Alpha  occ. eigenvalues --   -0.61364  -0.55264  -0.51925  -0.46773  -0.39165
 Alpha virt. eigenvalues --    0.06602   0.07753   0.08833   0.09594   0.12188
 Alpha virt. eigenvalues --    0.12513   0.12951   0.13045   0.15080   0.15112
 Alpha virt. eigenvalues --    0.17158   0.20473   0.20940   0.28862   0.31223
 Alpha virt. eigenvalues --    0.32112   0.33855   0.33936   0.36235   0.37527
 Alpha virt. eigenvalues --    0.37855   0.42091   0.42147   0.43492   0.52448
 Alpha virt. eigenvalues --    0.56542   0.58988   0.61708   0.63860   0.70092
 Alpha virt. eigenvalues --    0.71845   0.74986   0.75766   0.77939   0.79828
 Alpha virt. eigenvalues --    0.83325   0.84488   0.85603   0.93333   0.94140
 Alpha virt. eigenvalues --    0.99372   1.10079   1.13936   1.14704   1.15205
 Alpha virt. eigenvalues --    1.17136   1.18460   1.30214   1.30221   1.31232
 Alpha virt. eigenvalues --    1.33929   1.39645   1.41417   1.48445   1.49224
 Alpha virt. eigenvalues --    1.51628   1.54746   1.76247   1.77345   1.88029
 Alpha virt. eigenvalues --    1.92902   1.93733   2.02158   2.03756   2.13815
 Alpha virt. eigenvalues --    2.19902   2.34493   2.46649   2.47755   2.50459
 Alpha virt. eigenvalues --    2.56926   2.62717   2.63225   2.65475   2.67788
 Alpha virt. eigenvalues --    2.87975   2.88825   2.90800   3.08652   3.09924
 Alpha virt. eigenvalues --    3.17976   3.18962   3.27582   3.31532   3.42315
 Alpha virt. eigenvalues --    3.46951   3.47717   3.52445   3.53935   3.67052
 Alpha virt. eigenvalues --    3.75281   3.78385   3.78394   3.79847   3.84169
 Alpha virt. eigenvalues --    3.95949   3.97718   4.04675   4.11371   4.29921
 Alpha virt. eigenvalues --    4.41777   4.48570   4.61583   4.81428   5.24436
 Alpha virt. eigenvalues --    5.63069   5.78290   6.53566   7.34025   7.34989
 Alpha virt. eigenvalues --    7.66286   7.76683   7.77305  25.04503  25.13362
 Alpha virt. eigenvalues --   25.33313  51.70640
          Condensed to atoms (all electrons):
               1          2          3          4          5          6
     1  C    4.939908   0.265323  -0.037235   0.208563  -0.048876  -0.048876
     2  C    0.265323   4.809653   0.335177   0.265323   0.008114   0.008114
     3  O   -0.037235   0.335177   8.252434  -0.037235   0.003542   0.003542
     4  C    0.208563   0.265323  -0.037235   4.939908   0.420914   0.420914
     5  H   -0.048876   0.008114   0.003542   0.420914   0.525703  -0.025945
     6  H   -0.048876   0.008114   0.003542   0.420914  -0.025945   0.525703
     7  H    0.420914   0.008114   0.003542  -0.048876  -0.004618   0.002036
     8  H    0.420914   0.008114   0.003542  -0.048876   0.002036  -0.004618
               7          8
     1  C    0.420914   0.420914
     2  C    0.008114   0.008114
     3  O    0.003542   0.003542
     4  C   -0.048876  -0.048876
     5  H   -0.004618   0.002036
     6  H    0.002036  -0.004618
     7  H    0.525703  -0.025945
     8  H   -0.025945   0.525703
 Mulliken charges:
               1
     1  C   -0.120636
     2  C    0.292068
     3  O   -0.527312
     4  C   -0.120636
     5  H    0.119129
     6  H    0.119129
     7  H    0.119129
     8  H    0.119129
 Sum of Mulliken charges =  -0.00000
 Mulliken charges with hydrogens summed into heavy atoms:
               1
     1  C    0.117622
     2  C    0.292068
     3  O   -0.527312
     4  C    0.117622
 Electronic spatial extent (au):  <R**2>=            241.8241
 Charge=             -0.0000 electrons
 Dipole moment (field-independent basis, Debye):
    X=              0.0000    Y=              0.0000    Z=             -3.4599  Tot=              3.4599
 Quadrupole moment (field-independent basis, Debye-Ang):
   XX=            -21.6565   YY=            -22.9276   ZZ=            -29.1196
   XY=             -0.0000   XZ=             -0.0000   YZ=             -0.0000
 Traceless Quadrupole moment (field-independent basis, Debye-Ang):
   XX=              2.9114   YY=              1.6403   ZZ=             -4.5517
   XY=             -0.0000   XZ=             -0.0000   YZ=             -0.0000
 Octapole moment (field-independent basis, Debye-Ang**2):
  XXX=              0.0000  YYY=              0.0000  ZZZ=             -2.5130  XYY=              0.0000
  XXY=              0.0000  XXZ=             -0.5599  XZZ=              0.0000  YZZ=              0.0000
  YYZ=             -1.8486  XYZ=              0.0000
 Hexadecapole moment (field-independent basis, Debye-Ang**3):
 XXXX=            -33.6939 YYYY=            -90.4852 ZZZZ=           -200.3927 XXXY=              0.0000
 XXXZ=             -0.0000 YYYX=             -0.0000 YYYZ=             -0.0000 ZZZX=             -0.0000
 ZZZY=             -0.0000 XXYY=            -17.5187 XXZZ=            -33.6737 YYZZ=            -43.7805
 XXYZ=             -0.0000 YYXZ=             -0.0000 ZZXY=             -0.0000
 N-N= 1.088549400037D+02 E-N=-6.647627860145D+02  KE= 1.905470429246D+02
 Symmetry A1   KE= 1.409839930338D+02
 Symmetry A2   KE= 2.098955739756D+00
 Symmetry B1   KE= 5.460763053262D+00
 Symmetry B2   KE= 4.200333109781D+01
 Calling FoFJK, ICntrl=  10002127 FMM=F ISym2X=1 I1Cent= 0 IOpClX= 0 NMat=1 NMatS=1 NMatT=0.
 ***** Axes restored to original set *****
 -------------------------------------------------------------------
 Center     Atomic                   Forces (Hartrees/Bohr)
 Number     Number              X              Y              Z
 -------------------------------------------------------------------
      1        6           0.002771536    0.000000000   -0.004386037
      2        6          -0.005363966   -0.000000000   -0.008430150
      3        8           0.007511475    0.000000000    0.011805232
      4        6          -0.005147135    0.000000000    0.000652484
      5        1           0.000924298    0.000443844   -0.000462216
      6        1           0.000924298   -0.000443844   -0.000462216
      7        1          -0.000810254    0.000443844    0.000641451
      8        1          -0.000810254   -0.000443844    0.000641451
 -------------------------------------------------------------------
 Cartesian Forces:  Max     0.011805232 RMS     0.003843407

 GradGradGradGradGradGradGradGradGradGradGradGradGradGradGradGradGradGrad
 Berny optimization.
 FormGI is forming the generalized inverse of G from B-inverse, IUseBI=4.
 Internal  Forces:  Max     0.013992346 RMS     0.002770603
 Search for a local minimum.
 Step number   1 out of a maximum of   50
 All quantities printed in internal units (Hartrees-Bohrs-Radians)
 Mixed Optimization -- RFO/linear search
 Second derivative matrix not updated -- first step.
 ITU=  0
     Eigenvalues ---    0.01197   0.02081   0.03343   0.03346   0.09269
     Eigenvalues ---    0.12280   0.12366   0.16000   0.16000   0.24943
     Eigenvalues ---    0.25000   0.32623   0.35097   0.35436   0.35436
     Eigenvalues ---    0.35436   0.35436   1.06898
 RFO step:  Lambda=-2.80655363D-04 EMin= 1.19680276D-02
 Linear search not attempted -- first point.
 Iteration  1 RMS(Cart)=  0.00703092 RMS(Int)=  0.00004017
 Iteration  2 RMS(Cart)=  0.00003256 RMS(Int)=  0.00002526
 Iteration  3 RMS(Cart)=  0.00000000 RMS(Int)=  0.00002526
 ClnCor:  largest displacement from symmetrization is 3.87D-09 for atom     4.
 Variable       Old X    -DE/DX   Delta X   Delta X   Delta X     New X
                                 (Linear)    (Quad)   (Total)
    R1        2.77304   0.00241   0.00000   0.00663   0.00663   2.77967
    R2        2.97729   0.00129   0.00000   0.00518   0.00518   2.98246
    R3        2.04973  -0.00013   0.00000  -0.00037  -0.00037   2.04936
    R4        2.04973  -0.00013   0.00000  -0.00037  -0.00037   2.04936
    R5        2.25997   0.01399   0.00000   0.01309   0.01309   2.27305
    R6        2.77304   0.00241   0.00000   0.00663   0.00663   2.77967
    R7        2.04973  -0.00013   0.00000  -0.00037  -0.00037   2.04936
    R8        2.04973  -0.00013   0.00000  -0.00037  -0.00037   2.04936
    A1        2.07362  -0.00030   0.00000   0.00073   0.00071   2.07433
    A2        2.07362  -0.00030   0.00000   0.00073   0.00071   2.07433
    A3        2.05156  -0.00067   0.00000  -0.00751  -0.00754   2.04402
    A4        2.05156  -0.00067   0.00000  -0.00751  -0.00754   2.04402
    A5        2.00301   0.00104   0.00000   0.00733   0.00726   2.01027
    A6        2.57492   0.00028   0.00000   0.00041   0.00041   2.57533
    A7        2.57492   0.00028   0.00000   0.00041   0.00041   2.57533
    A8        2.05156  -0.00067   0.00000  -0.00751  -0.00754   2.04402
    A9        2.05156  -0.00067   0.00000  -0.00751  -0.00754   2.04402
   A10        2.07362  -0.00030   0.00000   0.00073   0.00071   2.07433
   A11        2.07362  -0.00030   0.00000   0.00073   0.00071   2.07433
   A12        2.00301   0.00104   0.00000   0.00733   0.00726   2.01027
    D1       -1.29156  -0.00057   0.00000  -0.00958  -0.00961  -1.30117
    D2        1.29156   0.00057   0.00000   0.00958   0.00961   1.30117
    D3       -0.00000  -0.00000   0.00000  -0.00000   0.00000   0.00000
    D4        2.50629  -0.00011   0.00000  -0.00958  -0.00955   2.49674
    D5       -2.50629   0.00011   0.00000   0.00958   0.00955  -2.49674
    D6        0.00000   0.00000   0.00000   0.00000   0.00000   0.00000
    D7        1.29156   0.00057   0.00000   0.00958   0.00961   1.30117
    D8       -1.29156  -0.00057   0.00000  -0.00958  -0.00961  -1.30117
         Item               Value     Threshold  Converged?
 Maximum Force            0.013992     0.000002     NO 
 RMS     Force            0.002771     0.000001     NO 
 Maximum Displacement     0.017967     0.000006     NO 
 RMS     Displacement     0.007042     0.000004     NO 
 Predicted change in Energy=-1.405361D-04
 GradGradGradGradGradGradGradGradGradGradGradGradGradGradGradGradGradGrad

                          Input orientation:                          
 ---------------------------------------------------------------------
 Center     Atomic      Atomic             Coordinates (Angstroms)
 Number     Number       Type             X           Y           Z
 ---------------------------------------------------------------------
      1          6           0        0.001724   -0.000000    0.000158
      2          6           0        0.002332    0.000000    1.471094
      3          8           0        0.648055    0.000000    2.485928
      4          6           0       -1.329834   -0.000000    0.847407
      5          1           0       -1.911037    0.915549    0.854680
      6          1           0       -1.911037   -0.915549    0.854680
      7          1           0        0.254529    0.915549   -0.523235
      8          1           0        0.254529   -0.915549   -0.523235
 ---------------------------------------------------------------------
                    Distance matrix (angstroms):
                    1          2          3          4          5
     1  C    0.000000
     2  C    1.470936   0.000000
     3  O    2.568423   1.202849   0.000000
     4  C    1.578251   1.470936   2.568423   0.000000
     5  H    2.286284   2.208887   3.169882   1.084473   0.000000
     6  H    2.286284   2.208887   3.169882   1.084473   1.831099
     7  H    1.084473   2.208887   3.169882   2.286284   2.566773
     8  H    1.084473   2.208887   3.169882   2.286284   3.152975
                    6          7          8
     6  H    0.000000
     7  H    3.152975   0.000000
     8  H    2.566773   1.831099   0.000000
 Stoichiometry    C3H4O
 Framework group  C2V[C2(CO),SGV(C2),X(H4)]
 Deg. of freedom     6
 Full point group                 C2V     NOp   4
 Largest Abelian subgroup         C2V     NOp   4
 Largest concise Abelian subgroup C2V     NOp   4
                         Standard orientation:                         
 ---------------------------------------------------------------------
 Center     Atomic      Atomic             Coordinates (Angstroms)
 Number     Number       Type             X           Y           Z
 ---------------------------------------------------------------------
      1          6           0       -0.000000    0.789126   -0.859271
      2          6           0       -0.000000    0.000000    0.382073
      3          8           0       -0.000000    0.000000    1.584922
      4          6           0       -0.000000   -0.789126   -0.859271
      5          1           0       -0.915549   -1.283387   -1.165140
      6          1           0        0.915549   -1.283387   -1.165140
      7          1           0       -0.915549    1.283387   -1.165140
      8          1           0        0.915549    1.283387   -1.165140
 ---------------------------------------------------------------------
 Rotational constants (GHZ):          20.2440652           7.4186822           5.8541412
 Standard basis: 6-311+G(2d,p) (5D, 7F)
 There are    57 symmetry adapted cartesian basis functions of A1  symmetry.
 There are    18 symmetry adapted cartesian basis functions of A2  symmetry.
 There are    26 symmetry adapted cartesian basis functions of B1  symmetry.
 There are    39 symmetry adapted cartesian basis functions of B2  symmetry.
 There are    51 symmetry adapted basis functions of A1  symmetry.
 There are    18 symmetry adapted basis functions of A2  symmetry.
 There are    26 symmetry adapted basis functions of B1  symmetry.
 There are    37 symmetry adapted basis functions of B2  symmetry.
   132 basis functions,   200 primitive gaussians,   140 cartesian basis functions
    15 alpha electrons       15 beta electrons
       nuclear repulsion energy       108.5525894152 Hartrees.
 NAtoms=    8 NActive=    8 NUniq=    4 SFac= 4.00D+00 NAtFMM=   60 NAOKFM=F Big=F
 Integral buffers will be    131072 words long.
 Raffenetti 1 integral format.
 Two-electron integral symmetry is turned on.
 One-electron integrals computed using PRISM.
 NBasis=   132 RedAO= T EigKep=  8.55D-05  NBF=    51    18    26    37
 NBsUse=   132 1.00D-06 EigRej= -1.00D+00 NBFU=    51    18    26    37
 Initial guess from the checkpoint file:  "/scratch/328030.kestrel.chem.wisc.edu/Gau-223778.chk"
 B after Tr=     0.000000   -0.000000   -0.000000
         Rot=    1.000000    0.000000    0.000000    0.000000 Ang=   0.00 deg.
 Initial guess orbital symmetries:
       Occupied  (A1) (A1) (A1) (B2) (A1) (A1) (B2) (A1) (B1) (A1)
                 (B2) (A2) (B1) (A1) (B2)
       Virtual   (A1) (B2) (B1) (A1) (B1) (A2) (B2) (A1) (A1) (B1)
                 (B2) (B2) (A1) (A1) (B2) (B1) (A1) (A2) (B2) (B1)
                 (A1) (A1) (B2) (B2) (A1) (B1) (A1) (A2) (B2) (B1)
                 (A1) (B2) (A1) (B1) (B2) (A2) (B2) (A1) (B1) (A1)
                 (A1) (A2) (B2) (A2) (A1) (B1) (A1) (A1) (A2) (B2)
                 (B1) (B2) (B2) (A1) (B1) (B2) (A1) (B2) (A1) (A2)
                 (A1) (B1) (B2) (A1) (B1) (A2) (A1) (B1) (A1) (B2)
                 (A2) (B2) (A1) (B1) (A2) (B2) (B1) (A1) (B2) (A1)
                 (A2) (A1) (B1) (B2) (A1) (B2) (B1) (A1) (A2) (B1)
                 (A2) (A2) (B2) (A1) (B1) (B2) (A1) (B2) (A1) (A1)
                 (B2) (B1) (A2) (A1) (B2) (B1) (B2) (A1) (A1) (A2)
                 (B1) (B2) (A1) (B2) (A1) (A1) (A1)
 Keep R1 ints in memory in symmetry-blocked form, NReq=48336252.
 Requested convergence on RMS density matrix=1.00D-08 within 128 cycles.
 Requested convergence on MAX density matrix=1.00D-06.
 Requested convergence on             energy=1.00D-06.
 No special actions if energy rises.
 SCF Done:  E(RHF) =  -190.781002033     A.U. after   10 cycles
            NFock= 10  Conv=0.60D-08     -V/T= 2.0015
 ExpMin= 4.38D-02 ExpMax= 8.59D+03 ExpMxC= 1.30D+03 IAcc=3 IRadAn=         5 AccDes= 0.00D+00
 HarFok:  IExCor=  205 AccDes= 0.00D+00 IRadAn=         5 IDoV=-2 UseB2=F ITyADJ=14
 ICtDFT= 12500011 ScaDFX=  1.000000  1.000000  1.000000  1.000000
 Range of M.O.s used for correlation:     5   132
 NBasis=   132 NAE=    15 NBE=    15 NFC=     4 NFV=     0
 NROrb=    128 NOA=    11 NOB=    11 NVA=   117 NVB=   117

 **** Warning!!: The largest alpha MO coefficient is  0.60049467D+02

 Fully direct method using O(ONN) memory.
 JobTyp=1 Pass  1:  I=   5 to  15 NPSUse= 16 ParTrn=T ParDer=T DoDerP=T.
 Spin components of T(2) and E(2):
     alpha-alpha T2 =       0.2691900878D-01 E2=     -0.8274452962D-01
     alpha-beta  T2 =       0.1524502756D+00 E2=     -0.4851809256D+00
     beta-beta   T2 =       0.2691900878D-01 E2=     -0.8274452962D-01
 ANorm=    0.1098311565D+01
 E2 =    -0.6506699848D+00 EUMP2 =    -0.19143167201813D+03
          IDoAtm=11111111
          Differentiating once with respect to electric field.
                with respect to dipole field.
          Differentiating once with respect to nuclear coordinates.
 Keep R1 ints in memory in symmetry-blocked form, NReq=48337544.
          There are     1 degrees of freedom in the 1st order CPHF.  IDoFFX=0 NUNeed=     1.
 LinEq1:  Iter=  0 NonCon=     1 RMS=5.45D-03 Max=6.76D-02 NDo=     1
 AX will form     1 AO Fock derivatives at one time.
 LinEq1:  Iter=  1 NonCon=     1 RMS=1.75D-03 Max=2.12D-02 NDo=     1
 LinEq1:  Iter=  2 NonCon=     1 RMS=5.93D-04 Max=6.52D-03 NDo=     1
 LinEq1:  Iter=  3 NonCon=     1 RMS=2.38D-04 Max=2.48D-03 NDo=     1
 LinEq1:  Iter=  4 NonCon=     1 RMS=6.76D-05 Max=9.30D-04 NDo=     1
 LinEq1:  Iter=  5 NonCon=     1 RMS=1.32D-05 Max=1.79D-04 NDo=     1
 LinEq1:  Iter=  6 NonCon=     1 RMS=2.80D-06 Max=4.11D-05 NDo=     1
 LinEq1:  Iter=  7 NonCon=     1 RMS=1.04D-06 Max=1.40D-05 NDo=     1
 LinEq1:  Iter=  8 NonCon=     1 RMS=2.62D-07 Max=2.35D-06 NDo=     1
 LinEq1:  Iter=  9 NonCon=     1 RMS=4.68D-08 Max=5.03D-07 NDo=     1
 LinEq1:  Iter= 10 NonCon=     1 RMS=7.96D-09 Max=6.66D-08 NDo=     1
 LinEq1:  Iter= 11 NonCon=     1 RMS=1.15D-09 Max=1.02D-08 NDo=     1
 LinEq1:  Iter= 12 NonCon=     1 RMS=1.63D-10 Max=2.03D-09 NDo=     1
 LinEq1:  Iter= 13 NonCon=     0 RMS=2.09D-11 Max=1.96D-10 NDo=     1
 Linear equations converged to 1.000D-10 1.000D-09 after    13 iterations.
 End of Minotr F.D. properties file   721 does not exist.
 End of Minotr F.D. properties file   722 does not exist.
 End of Minotr F.D. properties file   788 does not exist.
 Calling FoFJK, ICntrl=  10002127 FMM=F ISym2X=1 I1Cent= 0 IOpClX= 0 NMat=1 NMatS=1 NMatT=0.
 ***** Axes restored to original set *****
 -------------------------------------------------------------------
 Center     Atomic                   Forces (Hartrees/Bohr)
 Number     Number              X              Y              Z
 -------------------------------------------------------------------
      1        6           0.001280442    0.000000000   -0.001612078
      2        6          -0.001310775    0.000000000   -0.002060048
      3        8           0.001171692    0.000000000    0.001841462
      4        6          -0.002002713   -0.000000000    0.000476939
      5        1           0.000527646    0.000195100    0.000139715
      6        1           0.000527646   -0.000195100    0.000139715
      7        1          -0.000096969    0.000195100    0.000537148
      8        1          -0.000096969   -0.000195100    0.000537148
 -------------------------------------------------------------------
 Cartesian Forces:  Max     0.002060048 RMS     0.000925257

 GradGradGradGradGradGradGradGradGradGradGradGradGradGradGradGradGradGrad
 Berny optimization.
 Using GEDIIS/GDIIS optimizer.
 FormGI is forming the generalized inverse of G from B-inverse, IUseBI=4.
 Internal  Forces:  Max     0.002182623 RMS     0.000516087
 Search for a local minimum.
 Step number   2 out of a maximum of   50
 All quantities printed in internal units (Hartrees-Bohrs-Radians)
 Mixed Optimization -- En-DIIS/RFO-DIIS
 Update second derivatives using D2CorX and points    1    2
 DE= -1.60D-04 DEPred=-1.41D-04 R= 1.14D+00
 TightC=F SS=  1.41D+00  RLast= 3.42D-02 DXNew= 1.6818D-01 1.0274D-01
 Trust test= 1.14D+00 RLast= 3.42D-02 DXMaxT set to 1.03D-01
 ITU=  1  0
 Use linear search instead of GDIIS.
     Eigenvalues ---    0.01197   0.02087   0.03365   0.03712   0.09284
     Eigenvalues ---    0.10689   0.12284   0.16000   0.16000   0.24322
     Eigenvalues ---    0.25000   0.32672   0.35319   0.35436   0.35436
     Eigenvalues ---    0.35436   0.36296   0.95891
 RFO step:  Lambda=-2.57507790D-05 EMin= 1.19680276D-02
 Quartic linear search produced a step of  0.16967.
 Iteration  1 RMS(Cart)=  0.00264248 RMS(Int)=  0.00000988
 Iteration  2 RMS(Cart)=  0.00000668 RMS(Int)=  0.00000708
 Iteration  3 RMS(Cart)=  0.00000000 RMS(Int)=  0.00000708
 ClnCor:  largest displacement from symmetrization is 3.58D-12 for atom     4.
 Variable       Old X    -DE/DX   Delta X   Delta X   Delta X     New X
                                 (Linear)    (Quad)   (Total)
    R1        2.77967  -0.00008   0.00112  -0.00099   0.00013   2.77980
    R2        2.98246   0.00114   0.00088   0.00549   0.00636   2.98883
    R3        2.04936  -0.00012  -0.00006  -0.00036  -0.00042   2.04893
    R4        2.04936  -0.00012  -0.00006  -0.00036  -0.00042   2.04893
    R5        2.27305   0.00218   0.00222   0.00139   0.00361   2.27666
    R6        2.77967  -0.00008   0.00112  -0.00099   0.00013   2.77980
    R7        2.04936  -0.00012  -0.00006  -0.00036  -0.00042   2.04893
    R8        2.04936  -0.00012  -0.00006  -0.00036  -0.00042   2.04893
    A1        2.07433  -0.00018   0.00012  -0.00371  -0.00360   2.07074
    A2        2.07433  -0.00018   0.00012  -0.00371  -0.00360   2.07074
    A3        2.04402  -0.00012  -0.00128   0.00067  -0.00062   2.04340
    A4        2.04402  -0.00012  -0.00128   0.00067  -0.00062   2.04340
    A5        2.01027   0.00045   0.00123   0.00456   0.00577   2.01604
    A6        2.57533  -0.00026   0.00007  -0.00140  -0.00133   2.57401
    A7        2.57533  -0.00026   0.00007  -0.00140  -0.00133   2.57401
    A8        2.04402  -0.00012  -0.00128   0.00067  -0.00062   2.04340
    A9        2.04402  -0.00012  -0.00128   0.00067  -0.00062   2.04340
   A10        2.07433  -0.00018   0.00012  -0.00371  -0.00360   2.07074
   A11        2.07433  -0.00018   0.00012  -0.00371  -0.00360   2.07074
   A12        2.01027   0.00045   0.00123   0.00456   0.00577   2.01604
    D1       -1.30117  -0.00016  -0.00163   0.00217   0.00054  -1.30063
    D2        1.30117   0.00016   0.00163  -0.00217  -0.00054   1.30063
    D3       -0.00000  -0.00000   0.00000  -0.00000  -0.00000  -0.00000
    D4        2.49674   0.00049  -0.00162   0.01071   0.00910   2.50584
    D5       -2.49674  -0.00049   0.00162  -0.01071  -0.00910  -2.50584
    D6        0.00000   0.00000   0.00000   0.00000   0.00000   0.00000
    D7        1.30117   0.00016   0.00163  -0.00217  -0.00054   1.30063
    D8       -1.30117  -0.00016  -0.00163   0.00217   0.00054  -1.30063
         Item               Value     Threshold  Converged?
 Maximum Force            0.002183     0.000002     NO 
 RMS     Force            0.000516     0.000001     NO 
 Maximum Displacement     0.004991     0.000006     NO 
 RMS     Displacement     0.002641     0.000004     NO 
 Predicted change in Energy=-1.637175D-05
 GradGradGradGradGradGradGradGradGradGradGradGradGradGradGradGradGradGrad

                          Input orientation:                          
 ---------------------------------------------------------------------
 Center     Atomic      Atomic             Coordinates (Angstroms)
 Number     Number       Type             X           Y           Z
 ---------------------------------------------------------------------
      1          6           0        0.002039   -0.000000   -0.002483
      2          6           0        0.000695    0.000000    1.468522
      3          8           0        0.647442    0.000000    2.484966
      4          6           0       -1.332360    0.000000    0.846573
      5          1           0       -1.910753    0.917034    0.856961
      6          1           0       -1.910753   -0.917034    0.856961
      7          1           0        0.256474    0.917034   -0.522011
      8          1           0        0.256474   -0.917034   -0.522011
 ---------------------------------------------------------------------
                    Distance matrix (angstroms):
                    1          2          3          4          5
     1  C    0.000000
     2  C    1.471006   0.000000
     3  O    2.569814   1.204757   0.000000
     4  C    1.581620   1.471006   2.569814   0.000000
     5  H    2.288749   2.206489   3.167919   1.084250   0.000000
     6  H    2.288749   2.206489   3.167919   1.084250   1.834068
     7  H    1.084250   2.206489   3.167919   2.288749   2.568742
     8  H    1.084250   2.206489   3.167919   2.288749   3.156302
                    6          7          8
     6  H    0.000000
     7  H    3.156302   0.000000
     8  H    2.568742   1.834068   0.000000
 Stoichiometry    C3H4O
 Framework group  C2V[C2(CO),SGV(C2),X(H4)]
 Deg. of freedom     6
 Full point group                 C2V     NOp   4
 Largest Abelian subgroup         C2V     NOp   4
 Largest concise Abelian subgroup C2V     NOp   4
                         Standard orientation:                         
 ---------------------------------------------------------------------
 Center     Atomic      Atomic             Coordinates (Angstroms)
 Number     Number       Type             X           Y           Z
 ---------------------------------------------------------------------
      1          6           0       -0.000000    0.790810   -0.859869
      2          6           0        0.000000    0.000000    0.380485
      3          8           0        0.000000    0.000000    1.585242
      4          6           0       -0.000000   -0.790810   -0.859869
      5          1           0       -0.917034   -1.284371   -1.161603
      6          1           0        0.917034   -1.284371   -1.161603
      7          1           0       -0.917034    1.284371   -1.161603
      8          1           0        0.917034    1.284371   -1.161603
 ---------------------------------------------------------------------
 Rotational constants (GHZ):          20.1753590           7.4179798           5.8494299
 Standard basis: 6-311+G(2d,p) (5D, 7F)
 There are    57 symmetry adapted cartesian basis functions of A1  symmetry.
 There are    18 symmetry adapted cartesian basis functions of A2  symmetry.
 There are    26 symmetry adapted cartesian basis functions of B1  symmetry.
 There are    39 symmetry adapted cartesian basis functions of B2  symmetry.
 There are    51 symmetry adapted basis functions of A1  symmetry.
 There are    18 symmetry adapted basis functions of A2  symmetry.
 There are    26 symmetry adapted basis functions of B1  symmetry.
 There are    37 symmetry adapted basis functions of B2  symmetry.
   132 basis functions,   200 primitive gaussians,   140 cartesian basis functions
    15 alpha electrons       15 beta electrons
       nuclear repulsion energy       108.4858950329 Hartrees.
 NAtoms=    8 NActive=    8 NUniq=    4 SFac= 4.00D+00 NAtFMM=   60 NAOKFM=F Big=F
 Integral buffers will be    131072 words long.
 Raffenetti 1 integral format.
 Two-electron integral symmetry is turned on.
 One-electron integrals computed using PRISM.
 NBasis=   132 RedAO= T EigKep=  8.56D-05  NBF=    51    18    26    37
 NBsUse=   132 1.00D-06 EigRej= -1.00D+00 NBFU=    51    18    26    37
 Initial guess from the checkpoint file:  "/scratch/328030.kestrel.chem.wisc.edu/Gau-223778.chk"
 B after Tr=    -0.000000    0.000000   -0.000000
         Rot=    1.000000    0.000000    0.000000   -0.000000 Ang=   0.00 deg.
 Initial guess orbital symmetries:
       Occupied  (A1) (A1) (A1) (B2) (A1) (A1) (B2) (A1) (B1) (A1)
                 (B2) (A2) (B1) (A1) (B2)
       Virtual   (A1) (B2) (B1) (A1) (B1) (A2) (B2) (A1) (B1) (A1)
                 (B2) (B2) (A1) (A1) (B2) (B1) (A1) (A2) (B2) (B1)
                 (A1) (A1) (B2) (B2) (A1) (B1) (A1) (A2) (B2) (B1)
                 (A1) (B2) (A1) (B1) (B2) (A2) (B2) (A1) (B1) (A1)
                 (A1) (A2) (B2) (A2) (A1) (B1) (A1) (A2) (A1) (B2)
                 (B1) (B2) (B2) (A1) (B1) (B2) (A1) (B2) (A1) (A2)
                 (A1) (B1) (B2) (A1) (B1) (A2) (A1) (B1) (A1) (B2)
                 (A2) (B2) (A1) (B1) (A2) (B2) (B1) (A1) (B2) (A1)
                 (A2) (A1) (B1) (B2) (A1) (B2) (B1) (A1) (A2) (B1)
                 (A2) (B2) (A2) (A1) (B1) (B2) (A1) (B2) (A1) (A1)
                 (B2) (B1) (A2) (A1) (B2) (B1) (B2) (A1) (A1) (A2)
                 (B1) (B2) (A1) (B2) (A1) (A1) (A1)
 Keep R1 ints in memory in symmetry-blocked form, NReq=48336252.
 Requested convergence on RMS density matrix=1.00D-08 within 128 cycles.
 Requested convergence on MAX density matrix=1.00D-06.
 Requested convergence on             energy=1.00D-06.
 No special actions if energy rises.
 SCF Done:  E(RHF) =  -190.780781996     A.U. after    9 cycles
            NFock=  9  Conv=0.10D-07     -V/T= 2.0015
 ExpMin= 4.38D-02 ExpMax= 8.59D+03 ExpMxC= 1.30D+03 IAcc=3 IRadAn=         5 AccDes= 0.00D+00
 HarFok:  IExCor=  205 AccDes= 0.00D+00 IRadAn=         5 IDoV=-2 UseB2=F ITyADJ=14
 ICtDFT= 12500011 ScaDFX=  1.000000  1.000000  1.000000  1.000000
 Range of M.O.s used for correlation:     5   132
 NBasis=   132 NAE=    15 NBE=    15 NFC=     4 NFV=     0
 NROrb=    128 NOA=    11 NOB=    11 NVA=   117 NVB=   117

 **** Warning!!: The largest alpha MO coefficient is  0.59952272D+02

 Fully direct method using O(ONN) memory.
 JobTyp=1 Pass  1:  I=   5 to  15 NPSUse= 16 ParTrn=T ParDer=T DoDerP=T.
 Spin components of T(2) and E(2):
     alpha-alpha T2 =       0.2695347810D-01 E2=     -0.8277339366D-01
     alpha-beta  T2 =       0.1526465580D+00 E2=     -0.4853600426D+00
     beta-beta   T2 =       0.2695347810D-01 E2=     -0.8277339366D-01
 ANorm=    0.1098432298D+01
 E2 =    -0.6509068300D+00 EUMP2 =    -0.19143168882634D+03
          IDoAtm=11111111
          Differentiating once with respect to electric field.
                with respect to dipole field.
          Differentiating once with respect to nuclear coordinates.
 Keep R1 ints in memory in symmetry-blocked form, NReq=48337544.
          There are     1 degrees of freedom in the 1st order CPHF.  IDoFFX=0 NUNeed=     1.
 LinEq1:  Iter=  0 NonCon=     1 RMS=5.46D-03 Max=6.77D-02 NDo=     1
 AX will form     1 AO Fock derivatives at one time.
 LinEq1:  Iter=  1 NonCon=     1 RMS=1.75D-03 Max=2.13D-02 NDo=     1
 LinEq1:  Iter=  2 NonCon=     1 RMS=5.97D-04 Max=6.60D-03 NDo=     1
 LinEq1:  Iter=  3 NonCon=     1 RMS=2.40D-04 Max=2.46D-03 NDo=     1
 LinEq1:  Iter=  4 NonCon=     1 RMS=6.85D-05 Max=9.24D-04 NDo=     1
 LinEq1:  Iter=  5 NonCon=     1 RMS=1.35D-05 Max=1.86D-04 NDo=     1
 LinEq1:  Iter=  6 NonCon=     1 RMS=2.86D-06 Max=4.15D-05 NDo=     1
 LinEq1:  Iter=  7 NonCon=     1 RMS=1.07D-06 Max=1.45D-05 NDo=     1
 LinEq1:  Iter=  8 NonCon=     1 RMS=2.66D-07 Max=2.42D-06 NDo=     1
 LinEq1:  Iter=  9 NonCon=     1 RMS=4.74D-08 Max=5.11D-07 NDo=     1
 LinEq1:  Iter= 10 NonCon=     1 RMS=8.08D-09 Max=6.77D-08 NDo=     1
 LinEq1:  Iter= 11 NonCon=     1 RMS=1.17D-09 Max=1.03D-08 NDo=     1
 LinEq1:  Iter= 12 NonCon=     1 RMS=1.66D-10 Max=2.09D-09 NDo=     1
 LinEq1:  Iter= 13 NonCon=     0 RMS=2.14D-11 Max=1.99D-10 NDo=     1
 Linear equations converged to 1.000D-10 1.000D-09 after    13 iterations.
 End of Minotr F.D. properties file   721 does not exist.
 End of Minotr F.D. properties file   722 does not exist.
 End of Minotr F.D. properties file   788 does not exist.
 Calling FoFJK, ICntrl=  10002127 FMM=F ISym2X=1 I1Cent= 0 IOpClX= 0 NMat=1 NMatS=1 NMatT=0.
 ***** Axes restored to original set *****
 -------------------------------------------------------------------
 Center     Atomic                   Forces (Hartrees/Bohr)
 Number     Number              X              Y              Z
 -------------------------------------------------------------------
      1        6           0.000397301    0.000000000   -0.000141472
      2        6           0.000208363   -0.000000000    0.000327468
      3        8          -0.000373114    0.000000000   -0.000586396
      4        6          -0.000296460   -0.000000000    0.000299957
      5        1           0.000192573    0.000081789   -0.000087254
      6        1           0.000192573   -0.000081789   -0.000087254
      7        1          -0.000160618    0.000081789    0.000137476
      8        1          -0.000160618   -0.000081789    0.000137476
 -------------------------------------------------------------------
 Cartesian Forces:  Max     0.000586396 RMS     0.000223140

 GradGradGradGradGradGradGradGradGradGradGradGradGradGradGradGradGradGrad
 Berny optimization.
 Using GEDIIS/GDIIS optimizer.
 FormGI is forming the generalized inverse of G from B-inverse, IUseBI=4.
 Internal  Forces:  Max     0.000695035 RMS     0.000164463
 Search for a local minimum.
 Step number   3 out of a maximum of   50
 All quantities printed in internal units (Hartrees-Bohrs-Radians)
 Mixed Optimization -- En-DIIS/RFO-DIIS
 Swapping is turned off.
 Update second derivatives using D2CorX and points    1    2    3
 DE= -1.68D-05 DEPred=-1.64D-05 R= 1.03D+00
 TightC=F SS=  1.41D+00  RLast= 1.86D-02 DXNew= 1.7278D-01 5.5684D-02
 Trust test= 1.03D+00 RLast= 1.86D-02 DXMaxT set to 1.03D-01
 ITU=  1  1  0
     Eigenvalues ---    0.01197   0.02080   0.03348   0.04098   0.07815
     Eigenvalues ---    0.09317   0.12315   0.16000   0.16000   0.25000
     Eigenvalues ---    0.25064   0.32714   0.35312   0.35436   0.35436
     Eigenvalues ---    0.35436   0.36475   1.11499
 En-DIIS/RFO-DIIS/Sim-DIIS IScMMF=       -3 using points:     3    2
 RFO step:  Lambda=-3.11213164D-06.
 DidBck=F Rises=F RFO-DIIS coefs:    1.04394   -0.04394
 Iteration  1 RMS(Cart)=  0.00111272 RMS(Int)=  0.00000149
 Iteration  2 RMS(Cart)=  0.00000119 RMS(Int)=  0.00000091
 Iteration  3 RMS(Cart)=  0.00000000 RMS(Int)=  0.00000091
 ClnCor:  largest displacement from symmetrization is 2.52D-09 for atom     4.
 Variable       Old X    -DE/DX   Delta X   Delta X   Delta X     New X
                                 (Linear)    (Quad)   (Total)
    R1        2.77980  -0.00014   0.00001  -0.00039  -0.00039   2.77941
    R2        2.98883   0.00002   0.00028   0.00059   0.00087   2.98970
    R3        2.04893  -0.00003  -0.00002  -0.00012  -0.00014   2.04879
    R4        2.04893  -0.00003  -0.00002  -0.00012  -0.00014   2.04879
    R5        2.27666  -0.00070   0.00016  -0.00036  -0.00020   2.27646
    R6        2.77980  -0.00014   0.00001  -0.00039  -0.00039   2.77941
    R7        2.04893  -0.00003  -0.00002  -0.00012  -0.00014   2.04879
    R8        2.04893  -0.00003  -0.00002  -0.00012  -0.00014   2.04879
    A1        2.07074  -0.00004  -0.00016  -0.00004  -0.00020   2.07053
    A2        2.07074  -0.00004  -0.00016  -0.00004  -0.00020   2.07053
    A3        2.04340  -0.00012  -0.00003  -0.00161  -0.00164   2.04176
    A4        2.04340  -0.00012  -0.00003  -0.00161  -0.00164   2.04176
    A5        2.01604   0.00020   0.00025   0.00190   0.00215   2.01819
    A6        2.57401  -0.00004  -0.00006  -0.00022  -0.00027   2.57373
    A7        2.57401  -0.00004  -0.00006  -0.00022  -0.00027   2.57373
    A8        2.04340  -0.00012  -0.00003  -0.00161  -0.00164   2.04176
    A9        2.04340  -0.00012  -0.00003  -0.00161  -0.00164   2.04176
   A10        2.07074  -0.00004  -0.00016  -0.00004  -0.00020   2.07053
   A11        2.07074  -0.00004  -0.00016  -0.00004  -0.00020   2.07053
   A12        2.01604   0.00020   0.00025   0.00190   0.00215   2.01819
    D1       -1.30063  -0.00014   0.00002  -0.00208  -0.00206  -1.30269
    D2        1.30063   0.00014  -0.00002   0.00208   0.00206   1.30269
    D3        0.00000   0.00000   0.00000   0.00000   0.00000   0.00000
    D4        2.50584   0.00002   0.00040  -0.00138  -0.00098   2.50486
    D5       -2.50584  -0.00002  -0.00040   0.00138   0.00098  -2.50486
    D6       -0.00000  -0.00000   0.00000  -0.00000   0.00000   0.00000
    D7        1.30063   0.00014  -0.00002   0.00208   0.00206   1.30269
    D8       -1.30063  -0.00014   0.00002  -0.00208  -0.00206  -1.30269
         Item               Value     Threshold  Converged?
 Maximum Force            0.000695     0.000002     NO 
 RMS     Force            0.000164     0.000001     NO 
 Maximum Displacement     0.002452     0.000006     NO 
 RMS     Displacement     0.001113     0.000004     NO 
 Predicted change in Energy=-1.556548D-06
 GradGradGradGradGradGradGradGradGradGradGradGradGradGradGradGradGradGrad

                          Input orientation:                          
 ---------------------------------------------------------------------
 Center     Atomic      Atomic             Coordinates (Angstroms)
 Number     Number       Type             X           Y           Z
 ---------------------------------------------------------------------
      1          6           0        0.002475   -0.000000   -0.002226
      2          6           0        0.000729    0.000000    1.468574
      3          8           0        0.647419    0.000000    2.484929
      4          6           0       -1.332312    0.000000    0.847077
      5          1           0       -1.909703    0.917591    0.856019
      6          1           0       -1.909703   -0.917591    0.856019
      7          1           0        0.255177    0.917591   -0.521458
      8          1           0        0.255177   -0.917591   -0.521458
 ---------------------------------------------------------------------
                    Distance matrix (angstroms):
                    1          2          3          4          5
     1  C    0.000000
     2  C    1.470801   0.000000
     3  O    2.569415   1.204651   0.000000
     4  C    1.582079   1.470801   2.569415   0.000000
     5  H    2.288009   2.206116   3.167679   1.084175   0.000000
     6  H    2.288009   2.206116   3.167679   1.084175   1.835183
     7  H    1.084175   2.206116   3.167679   2.288009   2.565960
     8  H    1.084175   2.206116   3.167679   2.288009   3.154686
                    6          7          8
     6  H    0.000000
     7  H    3.154686   0.000000
     8  H    2.565960   1.835183   0.000000
 Stoichiometry    C3H4O
 Framework group  C2V[C2(CO),SGV(C2),X(H4)]
 Deg. of freedom     6
 Full point group                 C2V     NOp   4
 Largest Abelian subgroup         C2V     NOp   4
 Largest concise Abelian subgroup C2V     NOp   4
                         Standard orientation:                         
 ---------------------------------------------------------------------
 Center     Atomic      Atomic             Coordinates (Angstroms)
 Number     Number       Type             X           Y           Z
 ---------------------------------------------------------------------
      1          6           0       -0.000000    0.791039   -0.859569
      2          6           0        0.000000    0.000000    0.380396
      3          8           0        0.000000    0.000000    1.585048
      4          6           0       -0.000000   -0.791039   -0.859569
      5          1           0       -0.917591   -1.282980   -1.161984
      6          1           0        0.917591   -1.282980   -1.161984
      7          1           0       -0.917591    1.282980   -1.161984
      8          1           0        0.917591    1.282980   -1.161984
 ---------------------------------------------------------------------
 Rotational constants (GHZ):          20.1766116           7.4196780           5.8511497
 Standard basis: 6-311+G(2d,p) (5D, 7F)
 There are    57 symmetry adapted cartesian basis functions of A1  symmetry.
 There are    18 symmetry adapted cartesian basis functions of A2  symmetry.
 There are    26 symmetry adapted cartesian basis functions of B1  symmetry.
 There are    39 symmetry adapted cartesian basis functions of B2  symmetry.
 There are    51 symmetry adapted basis functions of A1  symmetry.
 There are    18 symmetry adapted basis functions of A2  symmetry.
 There are    26 symmetry adapted basis functions of B1  symmetry.
 There are    37 symmetry adapted basis functions of B2  symmetry.
   132 basis functions,   200 primitive gaussians,   140 cartesian basis functions
    15 alpha electrons       15 beta electrons
       nuclear repulsion energy       108.4951681215 Hartrees.
 NAtoms=    8 NActive=    8 NUniq=    4 SFac= 4.00D+00 NAtFMM=   60 NAOKFM=F Big=F
 Integral buffers will be    131072 words long.
 Raffenetti 1 integral format.
 Two-electron integral symmetry is turned on.
 One-electron integrals computed using PRISM.
 NBasis=   132 RedAO= T EigKep=  8.57D-05  NBF=    51    18    26    37
 NBsUse=   132 1.00D-06 EigRej= -1.00D+00 NBFU=    51    18    26    37
 Initial guess from the checkpoint file:  "/scratch/328030.kestrel.chem.wisc.edu/Gau-223778.chk"
 B after Tr=    -0.000000   -0.000000   -0.000000
         Rot=    1.000000   -0.000000   -0.000000    0.000000 Ang=   0.00 deg.
 Initial guess orbital symmetries:
       Occupied  (A1) (A1) (A1) (B2) (A1) (A1) (B2) (A1) (B1) (A1)
                 (B2) (A2) (B1) (A1) (B2)
       Virtual   (A1) (B2) (B1) (A1) (B1) (A2) (B2) (A1) (B1) (A1)
                 (B2) (B2) (A1) (A1) (B2) (B1) (A1) (A2) (B2) (B1)
                 (A1) (A1) (B2) (B2) (A1) (B1) (A1) (A2) (B2) (B1)
                 (A1) (B2) (A1) (B1) (B2) (A2) (B2) (A1) (B1) (A1)
                 (A1) (A2) (B2) (A2) (A1) (B1) (A1) (A2) (A1) (B2)
                 (B1) (B2) (B2) (A1) (B1) (B2) (A1) (B2) (A1) (A2)
                 (A1) (B1) (B2) (A1) (B1) (A2) (A1) (B1) (A1) (B2)
                 (A2) (B2) (A1) (B1) (A2) (B2) (B1) (A1) (B2) (A1)
                 (A2) (A1) (B1) (B2) (A1) (B2) (B1) (A1) (A2) (B1)
                 (A2) (B2) (A2) (A1) (B1) (B2) (A1) (B2) (A1) (A1)
                 (B2) (B1) (A2) (A1) (B2) (B1) (B2) (A1) (A1) (A2)
                 (B1) (B2) (A1) (B2) (A1) (A1) (A1)
 Keep R1 ints in memory in symmetry-blocked form, NReq=48336252.
 Requested convergence on RMS density matrix=1.00D-08 within 128 cycles.
 Requested convergence on MAX density matrix=1.00D-06.
 Requested convergence on             energy=1.00D-06.
 No special actions if energy rises.
 SCF Done:  E(RHF) =  -190.780787314     A.U. after    8 cycles
            NFock=  8  Conv=0.35D-08     -V/T= 2.0015
 ExpMin= 4.38D-02 ExpMax= 8.59D+03 ExpMxC= 1.30D+03 IAcc=3 IRadAn=         5 AccDes= 0.00D+00
 HarFok:  IExCor=  205 AccDes= 0.00D+00 IRadAn=         5 IDoV=-2 UseB2=F ITyADJ=14
 ICtDFT= 12500011 ScaDFX=  1.000000  1.000000  1.000000  1.000000
 Range of M.O.s used for correlation:     5   132
 NBasis=   132 NAE=    15 NBE=    15 NFC=     4 NFV=     0
 NROrb=    128 NOA=    11 NOB=    11 NVA=   117 NVB=   117

 **** Warning!!: The largest alpha MO coefficient is  0.59990489D+02

 Fully direct method using O(ONN) memory.
 JobTyp=1 Pass  1:  I=   5 to  15 NPSUse= 16 ParTrn=T ParDer=T DoDerP=T.
 Spin components of T(2) and E(2):
     alpha-alpha T2 =       0.2695266721D-01 E2=     -0.8277471672D-01
     alpha-beta  T2 =       0.1526384199D+00 E2=     -0.4853539645D+00
     beta-beta   T2 =       0.2695266721D-01 E2=     -0.8277471672D-01
 ANorm=    0.1098427856D+01
 E2 =    -0.6509033980D+00 EUMP2 =    -0.19143169071171D+03
          IDoAtm=11111111
          Differentiating once with respect to electric field.
                with respect to dipole field.
          Differentiating once with respect to nuclear coordinates.
 Keep R1 ints in memory in symmetry-blocked form, NReq=48337544.
          There are     1 degrees of freedom in the 1st order CPHF.  IDoFFX=0 NUNeed=     1.
 LinEq1:  Iter=  0 NonCon=     1 RMS=5.46D-03 Max=6.76D-02 NDo=     1
 AX will form     1 AO Fock derivatives at one time.
 LinEq1:  Iter=  1 NonCon=     1 RMS=1.75D-03 Max=2.13D-02 NDo=     1
 LinEq1:  Iter=  2 NonCon=     1 RMS=5.96D-04 Max=6.59D-03 NDo=     1
 LinEq1:  Iter=  3 NonCon=     1 RMS=2.40D-04 Max=2.46D-03 NDo=     1
 LinEq1:  Iter=  4 NonCon=     1 RMS=6.84D-05 Max=9.24D-04 NDo=     1
 LinEq1:  Iter=  5 NonCon=     1 RMS=1.35D-05 Max=1.86D-04 NDo=     1
 LinEq1:  Iter=  6 NonCon=     1 RMS=2.86D-06 Max=4.15D-05 NDo=     1
 LinEq1:  Iter=  7 NonCon=     1 RMS=1.07D-06 Max=1.45D-05 NDo=     1
 LinEq1:  Iter=  8 NonCon=     1 RMS=2.66D-07 Max=2.42D-06 NDo=     1
 LinEq1:  Iter=  9 NonCon=     1 RMS=4.74D-08 Max=5.12D-07 NDo=     1
 LinEq1:  Iter= 10 NonCon=     1 RMS=8.09D-09 Max=6.78D-08 NDo=     1
 LinEq1:  Iter= 11 NonCon=     1 RMS=1.17D-09 Max=1.04D-08 NDo=     1
 LinEq1:  Iter= 12 NonCon=     1 RMS=1.67D-10 Max=2.10D-09 NDo=     1
 LinEq1:  Iter= 13 NonCon=     0 RMS=2.15D-11 Max=2.01D-10 NDo=     1
 Linear equations converged to 1.000D-10 1.000D-09 after    13 iterations.
 End of Minotr F.D. properties file   721 does not exist.
 End of Minotr F.D. properties file   722 does not exist.
 End of Minotr F.D. properties file   788 does not exist.
 Calling FoFJK, ICntrl=  10002127 FMM=F ISym2X=1 I1Cent= 0 IOpClX= 0 NMat=1 NMatS=1 NMatT=0.
 ***** Axes restored to original set *****
 -------------------------------------------------------------------
 Center     Atomic                   Forces (Hartrees/Bohr)
 Number     Number              X              Y              Z
 -------------------------------------------------------------------
      1        6           0.000112936    0.000000000   -0.000087280
      2        6           0.000229164   -0.000000000    0.000360160
      3        8          -0.000279723    0.000000000   -0.000439620
      4        6          -0.000126905    0.000000000    0.000065327
      5        1           0.000051401    0.000015015    0.000002912
      6        1           0.000051401   -0.000015015    0.000002912
      7        1          -0.000019137    0.000015015    0.000047794
      8        1          -0.000019137   -0.000015015    0.000047794
 -------------------------------------------------------------------
 Cartesian Forces:  Max     0.000439620 RMS     0.000145200

 GradGradGradGradGradGradGradGradGradGradGradGradGradGradGradGradGradGrad
 Berny optimization.
 Using GEDIIS/GDIIS optimizer.
 FormGI is forming the generalized inverse of G from B-inverse, IUseBI=4.
 Internal  Forces:  Max     0.000521067 RMS     0.000102332
 Search for a local minimum.
 Step number   4 out of a maximum of   50
 All quantities printed in internal units (Hartrees-Bohrs-Radians)
 Mixed Optimization -- En-DIIS/RFO-DIIS
 Swapping is turned off.
 Update second derivatives using D2CorX and points    1    2    3    4
 DE= -1.89D-06 DEPred=-1.56D-06 R= 1.21D+00
 TightC=F SS=  1.41D+00  RLast= 6.35D-03 DXNew= 1.7278D-01 1.9054D-02
 Trust test= 1.21D+00 RLast= 6.35D-03 DXMaxT set to 1.03D-01
 ITU=  1  1  1  0
     Eigenvalues ---    0.01197   0.02080   0.03349   0.04420   0.06537
     Eigenvalues ---    0.09325   0.12320   0.16000   0.16000   0.25000
     Eigenvalues ---    0.25333   0.32727   0.35289   0.35436   0.35436
     Eigenvalues ---    0.35436   0.35824   1.01450
 En-DIIS/RFO-DIIS/Sim-DIIS IScMMF=       -3 using points:     4    3    2
 RFO step:  Lambda=-4.87548263D-07.
 DidBck=F Rises=F RFO-DIIS coefs:    1.18683   -0.12915   -0.05768
 Iteration  1 RMS(Cart)=  0.00028938 RMS(Int)=  0.00000031
 Iteration  2 RMS(Cart)=  0.00000006 RMS(Int)=  0.00000030
 ClnCor:  largest displacement from symmetrization is 1.44D-08 for atom     7.
 Variable       Old X    -DE/DX   Delta X   Delta X   Delta X     New X
                                 (Linear)    (Quad)   (Total)
    R1        2.77941  -0.00005  -0.00006  -0.00010  -0.00016   2.77925
    R2        2.98970   0.00007   0.00053   0.00001   0.00054   2.99023
    R3        2.04879  -0.00001  -0.00005  -0.00002  -0.00007   2.04873
    R4        2.04879  -0.00001  -0.00005  -0.00002  -0.00007   2.04873
    R5        2.27646  -0.00052   0.00017  -0.00064  -0.00047   2.27599
    R6        2.77941  -0.00005  -0.00006  -0.00010  -0.00016   2.77925
    R7        2.04879  -0.00001  -0.00005  -0.00002  -0.00007   2.04873
    R8        2.04879  -0.00001  -0.00005  -0.00002  -0.00007   2.04873
    A1        2.07053  -0.00001  -0.00025  -0.00002  -0.00027   2.07027
    A2        2.07053  -0.00001  -0.00025  -0.00002  -0.00027   2.07027
    A3        2.04176  -0.00002  -0.00034   0.00001  -0.00033   2.04143
    A4        2.04176  -0.00002  -0.00034   0.00001  -0.00033   2.04143
    A5        2.01819   0.00004   0.00073   0.00002   0.00076   2.01895
    A6        2.57373  -0.00003  -0.00013  -0.00002  -0.00015   2.57358
    A7        2.57373  -0.00003  -0.00013  -0.00002  -0.00015   2.57358
    A8        2.04176  -0.00002  -0.00034   0.00001  -0.00033   2.04143
    A9        2.04176  -0.00002  -0.00034   0.00001  -0.00033   2.04143
   A10        2.07053  -0.00001  -0.00025  -0.00002  -0.00027   2.07027
   A11        2.07053  -0.00001  -0.00025  -0.00002  -0.00027   2.07027
   A12        2.01819   0.00004   0.00073   0.00002   0.00076   2.01895
    D1       -1.30269  -0.00002  -0.00035   0.00001  -0.00034  -1.30302
    D2        1.30269   0.00002   0.00035  -0.00001   0.00034   1.30302
    D3       -0.00000  -0.00000   0.00000   0.00000  -0.00000  -0.00000
    D4        2.50486   0.00004   0.00034   0.00008   0.00042   2.50528
    D5       -2.50486  -0.00004  -0.00034  -0.00008  -0.00042  -2.50528
    D6        0.00000   0.00000   0.00000   0.00000   0.00000   0.00000
    D7        1.30269   0.00002   0.00035  -0.00001   0.00034   1.30302
    D8       -1.30269  -0.00002  -0.00035   0.00001  -0.00034  -1.30302
         Item               Value     Threshold  Converged?
 Maximum Force            0.000521     0.000002     NO 
 RMS     Force            0.000102     0.000001     NO 
 Maximum Displacement     0.000700     0.000006     NO 
 RMS     Displacement     0.000289     0.000004     NO 
 Predicted change in Energy=-2.434708D-07
 GradGradGradGradGradGradGradGradGradGradGradGradGradGradGradGradGradGrad

                          Input orientation:                          
 ---------------------------------------------------------------------
 Center     Atomic      Atomic             Coordinates (Angstroms)
 Number     Number       Type             X           Y           Z
 ---------------------------------------------------------------------
      1          6           0        0.002598   -0.000000   -0.002299
      2          6           0        0.000628    0.000000    1.468416
      3          8           0        0.647183    0.000000    2.484559
      4          6           0       -1.332430    0.000000    0.847158
      5          1           0       -1.909456    0.917780    0.856045
      6          1           0       -1.909456   -0.917780    0.856045
      7          1           0        0.255096    0.917780   -0.521224
      8          1           0        0.255096   -0.917780   -0.521224
 ---------------------------------------------------------------------
                    Distance matrix (angstroms):
                    1          2          3          4          5
     1  C    0.000000
     2  C    1.470716   0.000000
     3  O    2.569037   1.204401   0.000000
     4  C    1.582364   1.470716   2.569037   0.000000
     5  H    2.288018   2.205842   3.167141   1.084139   0.000000
     6  H    2.288018   2.205842   3.167141   1.084139   1.835559
     7  H    1.084139   2.205842   3.167141   2.288018   2.565571
     8  H    1.084139   2.205842   3.167141   2.288018   3.154589
                    6          7          8
     6  H    0.000000
     7  H    3.154589   0.000000
     8  H    2.565571   1.835559   0.000000
 Stoichiometry    C3H4O
 Framework group  C2V[C2(CO),SGV(C2),X(H4)]
 Deg. of freedom     6
 Full point group                 C2V     NOp   4
 Largest Abelian subgroup         C2V     NOp   4
 Largest concise Abelian subgroup C2V     NOp   4
                         Standard orientation:                         
 ---------------------------------------------------------------------
 Center     Atomic      Atomic             Coordinates (Angstroms)
 Number     Number       Type             X           Y           Z
 ---------------------------------------------------------------------
      1          6           0       -0.000000    0.791182   -0.859432
      2          6           0       -0.000000   -0.000000    0.380341
      3          8           0       -0.000000   -0.000000    1.584741
      4          6           0       -0.000000   -0.791182   -0.859432
      5          1           0       -0.917780   -1.282786   -1.161697
      6          1           0        0.917780   -1.282786   -1.161697
      7          1           0       -0.917780    1.282786   -1.161697
      8          1           0        0.917780    1.282786   -1.161697
 ---------------------------------------------------------------------
 Rotational constants (GHZ):          20.1727559           7.4221620           5.8525587
 Standard basis: 6-311+G(2d,p) (5D, 7F)
 There are    57 symmetry adapted cartesian basis functions of A1  symmetry.
 There are    18 symmetry adapted cartesian basis functions of A2  symmetry.
 There are    26 symmetry adapted cartesian basis functions of B1  symmetry.
 There are    39 symmetry adapted cartesian basis functions of B2  symmetry.
 There are    51 symmetry adapted basis functions of A1  symmetry.
 There are    18 symmetry adapted basis functions of A2  symmetry.
 There are    26 symmetry adapted basis functions of B1  symmetry.
 There are    37 symmetry adapted basis functions of B2  symmetry.
   132 basis functions,   200 primitive gaussians,   140 cartesian basis functions
    15 alpha electrons       15 beta electrons
       nuclear repulsion energy       108.5037480905 Hartrees.
 NAtoms=    8 NActive=    8 NUniq=    4 SFac= 4.00D+00 NAtFMM=   60 NAOKFM=F Big=F
 Integral buffers will be    131072 words long.
 Raffenetti 1 integral format.
 Two-electron integral symmetry is turned on.
 One-electron integrals computed using PRISM.
 NBasis=   132 RedAO= T EigKep=  8.57D-05  NBF=    51    18    26    37
 NBsUse=   132 1.00D-06 EigRej= -1.00D+00 NBFU=    51    18    26    37
 Initial guess from the checkpoint file:  "/scratch/328030.kestrel.chem.wisc.edu/Gau-223778.chk"
 B after Tr=    -0.000000    0.000000    0.000000
         Rot=    1.000000    0.000000    0.000000   -0.000000 Ang=   0.00 deg.
 Initial guess orbital symmetries:
       Occupied  (A1) (A1) (A1) (B2) (A1) (A1) (B2) (A1) (B1) (A1)
                 (B2) (A2) (B1) (A1) (B2)
       Virtual   (A1) (B2) (B1) (A1) (B1) (A2) (B2) (A1) (B1) (A1)
                 (B2) (B2) (A1) (A1) (B2) (B1) (A1) (A2) (B2) (B1)
                 (A1) (A1) (B2) (B2) (A1) (B1) (A1) (A2) (B2) (B1)
                 (A1) (B2) (A1) (B1) (B2) (A2) (B2) (A1) (B1) (A1)
                 (A1) (A2) (B2) (A2) (A1) (B1) (A1) (A2) (A1) (B2)
                 (B1) (B2) (B2) (A1) (B1) (B2) (A1) (B2) (A1) (A2)
                 (A1) (B1) (B2) (A1) (B1) (A2) (A1) (B1) (A1) (B2)
                 (A2) (B2) (A1) (B1) (A2) (B2) (B1) (A1) (B2) (A1)
                 (A2) (A1) (B1) (B2) (A1) (B2) (B1) (A1) (A2) (B1)
                 (A2) (B2) (A2) (A1) (B1) (B2) (A1) (B2) (A1) (A1)
                 (B2) (B1) (A2) (A1) (B2) (B1) (B2) (A1) (A1) (A2)
                 (B1) (B2) (A1) (B2) (A1) (A1) (A1)
 Keep R1 ints in memory in symmetry-blocked form, NReq=48336252.
 Requested convergence on RMS density matrix=1.00D-08 within 128 cycles.
 Requested convergence on MAX density matrix=1.00D-06.
 Requested convergence on             energy=1.00D-06.
 No special actions if energy rises.
 SCF Done:  E(RHF) =  -190.780814562     A.U. after    7 cycles
            NFock=  7  Conv=0.68D-08     -V/T= 2.0015
 ExpMin= 4.38D-02 ExpMax= 8.59D+03 ExpMxC= 1.30D+03 IAcc=3 IRadAn=         5 AccDes= 0.00D+00
 HarFok:  IExCor=  205 AccDes= 0.00D+00 IRadAn=         5 IDoV=-2 UseB2=F ITyADJ=14
 ICtDFT= 12500011 ScaDFX=  1.000000  1.000000  1.000000  1.000000
 Range of M.O.s used for correlation:     5   132
 NBasis=   132 NAE=    15 NBE=    15 NFC=     4 NFV=     0
 NROrb=    128 NOA=    11 NOB=    11 NVA=   117 NVB=   117

 **** Warning!!: The largest alpha MO coefficient is  0.59998599D+02

 Fully direct method using O(ONN) memory.
 JobTyp=1 Pass  1:  I=   5 to  15 NPSUse= 16 ParTrn=T ParDer=T DoDerP=T.
 Spin components of T(2) and E(2):
     alpha-alpha T2 =       0.2694934262D-01 E2=     -0.8277176902D-01
     alpha-beta  T2 =       0.1526188535D+00 E2=     -0.4853328778D+00
     beta-beta   T2 =       0.2694934262D-01 E2=     -0.8277176902D-01
 ANorm=    0.1098415922D+01
 E2 =    -0.6508764159D+00 EUMP2 =    -0.19143169097830D+03
          IDoAtm=11111111
          Differentiating once with respect to electric field.
                with respect to dipole field.
          Differentiating once with respect to nuclear coordinates.
 Keep R1 ints in memory in symmetry-blocked form, NReq=48337544.
          There are     1 degrees of freedom in the 1st order CPHF.  IDoFFX=0 NUNeed=     1.
 LinEq1:  Iter=  0 NonCon=     1 RMS=5.46D-03 Max=6.76D-02 NDo=     1
 AX will form     1 AO Fock derivatives at one time.
 LinEq1:  Iter=  1 NonCon=     1 RMS=1.75D-03 Max=2.12D-02 NDo=     1
 LinEq1:  Iter=  2 NonCon=     1 RMS=5.96D-04 Max=6.59D-03 NDo=     1
 LinEq1:  Iter=  3 NonCon=     1 RMS=2.39D-04 Max=2.46D-03 NDo=     1
 LinEq1:  Iter=  4 NonCon=     1 RMS=6.83D-05 Max=9.25D-04 NDo=     1
 LinEq1:  Iter=  5 NonCon=     1 RMS=1.35D-05 Max=1.85D-04 NDo=     1
 LinEq1:  Iter=  6 NonCon=     1 RMS=2.86D-06 Max=4.15D-05 NDo=     1
 LinEq1:  Iter=  7 NonCon=     1 RMS=1.07D-06 Max=1.44D-05 NDo=     1
 LinEq1:  Iter=  8 NonCon=     1 RMS=2.66D-07 Max=2.42D-06 NDo=     1
 LinEq1:  Iter=  9 NonCon=     1 RMS=4.74D-08 Max=5.12D-07 NDo=     1
 LinEq1:  Iter= 10 NonCon=     1 RMS=8.09D-09 Max=6.78D-08 NDo=     1
 LinEq1:  Iter= 11 NonCon=     1 RMS=1.17D-09 Max=1.04D-08 NDo=     1
 LinEq1:  Iter= 12 NonCon=     1 RMS=1.67D-10 Max=2.10D-09 NDo=     1
 LinEq1:  Iter= 13 NonCon=     0 RMS=2.15D-11 Max=2.02D-10 NDo=     1
 Linear equations converged to 1.000D-10 1.000D-09 after    13 iterations.
 End of Minotr F.D. properties file   721 does not exist.
 End of Minotr F.D. properties file   722 does not exist.
 End of Minotr F.D. properties file   788 does not exist.
 Calling FoFJK, ICntrl=  10002127 FMM=F ISym2X=1 I1Cent= 0 IOpClX= 0 NMat=1 NMatS=1 NMatT=0.
 ***** Axes restored to original set *****
 -------------------------------------------------------------------
 Center     Atomic                   Forces (Hartrees/Bohr)
 Number     Number              X              Y              Z
 -------------------------------------------------------------------
      1        6           0.000008295   -0.000000000   -0.000032029
      2        6           0.000081601   -0.000000000    0.000128247
      3        8          -0.000062261    0.000000000   -0.000097851
      4        6          -0.000032527    0.000000000   -0.000006055
      5        1           0.000000864   -0.000000310    0.000002150
      6        1           0.000000864    0.000000310    0.000002150
      7        1           0.000001582   -0.000000310    0.000001694
      8        1           0.000001582    0.000000310    0.000001694
 -------------------------------------------------------------------
 Cartesian Forces:  Max     0.000128247 RMS     0.000040192

 GradGradGradGradGradGradGradGradGradGradGradGradGradGradGradGradGradGrad
 Berny optimization.
 Using GEDIIS/GDIIS optimizer.
 FormGI is forming the generalized inverse of G from B-inverse, IUseBI=4.
 Internal  Forces:  Max     0.000115979 RMS     0.000022799
 Search for a local minimum.
 Step number   5 out of a maximum of   50
 All quantities printed in internal units (Hartrees-Bohrs-Radians)
 Mixed Optimization -- En-DIIS/RFO-DIIS
 Swapping is turned off.
 Update second derivatives using D2CorX and points    1    2    3    4    5
 DE= -2.67D-07 DEPred=-2.43D-07 R= 1.09D+00
 Trust test= 1.09D+00 RLast= 1.82D-03 DXMaxT set to 1.03D-01
 ITU=  0  1  1  1  0
     Eigenvalues ---    0.01197   0.02080   0.03348   0.04439   0.06526
     Eigenvalues ---    0.09329   0.12323   0.16000   0.16000   0.25000
     Eigenvalues ---    0.25377   0.32732   0.35285   0.35436   0.35436
     Eigenvalues ---    0.35436   0.37566   0.84942
 En-DIIS/RFO-DIIS/Sim-DIIS IScMMF=       -3 using points:     5    4    3    2
 RFO step:  Lambda=-1.82824274D-08.
 DIIS inversion failure, remove point   4.
 RFO-DIIS uses    3 points instead of    4
 DidBck=F Rises=F RFO-DIIS coefs:    1.10670   -0.12953    0.02283    0.00000
 Iteration  1 RMS(Cart)=  0.00002784 RMS(Int)=  0.00000002
 Iteration  2 RMS(Cart)=  0.00000000 RMS(Int)=  0.00000002
 ClnCor:  largest displacement from symmetrization is 9.46D-09 for atom     7.
 Variable       Old X    -DE/DX   Delta X   Delta X   Delta X     New X
                                 (Linear)    (Quad)   (Total)
    R1        2.77925   0.00002  -0.00001   0.00007   0.00006   2.77931
    R2        2.99023   0.00002   0.00004   0.00003   0.00006   2.99030
    R3        2.04873  -0.00000  -0.00000   0.00000  -0.00000   2.04872
    R4        2.04873  -0.00000  -0.00000   0.00000  -0.00000   2.04872
    R5        2.27599  -0.00012  -0.00005  -0.00009  -0.00014   2.27585
    R6        2.77925   0.00002  -0.00001   0.00007   0.00006   2.77931
    R7        2.04873  -0.00000  -0.00000   0.00000  -0.00000   2.04872
    R8        2.04873  -0.00000  -0.00000   0.00000  -0.00000   2.04872
    A1        2.07027  -0.00000  -0.00002   0.00000  -0.00002   2.07025
    A2        2.07027  -0.00000  -0.00002   0.00000  -0.00002   2.07025
    A3        2.04143   0.00000   0.00000  -0.00000   0.00000   2.04143
    A4        2.04143   0.00000   0.00000  -0.00000   0.00000   2.04143
    A5        2.01895   0.00000   0.00003  -0.00001   0.00002   2.01897
    A6        2.57358   0.00000  -0.00001   0.00001   0.00000   2.57358
    A7        2.57358   0.00000  -0.00001   0.00001   0.00000   2.57358
    A8        2.04143   0.00000   0.00000  -0.00000   0.00000   2.04143
    A9        2.04143   0.00000   0.00000  -0.00000   0.00000   2.04143
   A10        2.07027  -0.00000  -0.00002   0.00000  -0.00002   2.07025
   A11        2.07027  -0.00000  -0.00002   0.00000  -0.00002   2.07025
   A12        2.01895   0.00000   0.00003  -0.00001   0.00002   2.01897
    D1       -1.30302   0.00000   0.00001   0.00000   0.00001  -1.30301
    D2        1.30302  -0.00000  -0.00001  -0.00000  -0.00001   1.30301
    D3        0.00000  -0.00000   0.00000   0.00000  -0.00000   0.00000
    D4        2.50528   0.00000   0.00007  -0.00002   0.00005   2.50533
    D5       -2.50528  -0.00000  -0.00007   0.00002  -0.00005  -2.50533
    D6       -0.00000   0.00000  -0.00000  -0.00000   0.00000   0.00000
    D7        1.30302  -0.00000  -0.00001  -0.00000  -0.00001   1.30301
    D8       -1.30302   0.00000   0.00001   0.00000   0.00001  -1.30301
         Item               Value     Threshold  Converged?
 Maximum Force            0.000116     0.000002     NO 
 RMS     Force            0.000023     0.000001     NO 
 Maximum Displacement     0.000087     0.000006     NO 
 RMS     Displacement     0.000028     0.000004     NO 
 Predicted change in Energy=-9.733998D-09
 GradGradGradGradGradGradGradGradGradGradGradGradGradGradGradGradGradGrad

                          Input orientation:                          
 ---------------------------------------------------------------------
 Center     Atomic      Atomic             Coordinates (Angstroms)
 Number     Number       Type             X           Y           Z
 ---------------------------------------------------------------------
      1          6           0        0.002607    0.000000   -0.002315
      2          6           0        0.000638    0.000000    1.468431
      3          8           0        0.647154   -0.000000    2.484513
      4          6           0       -1.332449    0.000000    0.847159
      5          1           0       -1.909463    0.917785    0.856066
      6          1           0       -1.909463   -0.917785    0.856066
      7          1           0        0.255118    0.917785   -0.521221
      8          1           0        0.255118   -0.917785   -0.521221
 ---------------------------------------------------------------------
                    Distance matrix (angstroms):
                    1          2          3          4          5
     1  C    0.000000
     2  C    1.470748   0.000000
     3  O    2.568999   1.204328   0.000000
     4  C    1.582397   1.470748   2.568999   0.000000
     5  H    2.288047   2.205857   3.167090   1.084138   0.000000
     6  H    2.288047   2.205857   3.167090   1.084138   1.835570
     7  H    1.084138   2.205857   3.167090   2.288047   2.565605
     8  H    1.084138   2.205857   3.167090   2.288047   3.154623
                    6          7          8
     6  H    0.000000
     7  H    3.154623   0.000000
     8  H    2.565605   1.835570   0.000000
 Stoichiometry    C3H4O
 Framework group  C2V[C2(CO),SGV(C2),X(H4)]
 Deg. of freedom     6
 Full point group                 C2V     NOp   4
 Largest Abelian subgroup         C2V     NOp   4
 Largest concise Abelian subgroup C2V     NOp   4
                         Standard orientation:                         
 ---------------------------------------------------------------------
 Center     Atomic      Atomic             Coordinates (Angstroms)
 Number     Number       Type             X           Y           Z
 ---------------------------------------------------------------------
      1          6           0       -0.000000    0.791198   -0.859428
      2          6           0       -0.000000    0.000000    0.380371
      3          8           0       -0.000000    0.000000    1.584699
      4          6           0       -0.000000   -0.791198   -0.859428
      5          1           0       -0.917785   -1.282803   -1.161670
      6          1           0        0.917785   -1.282803   -1.161670
      7          1           0       -0.917785    1.282803   -1.161670
      8          1           0        0.917785    1.282803   -1.161670
 ---------------------------------------------------------------------
 Rotational constants (GHZ):          20.1720758           7.4223997           5.8526546
 Standard basis: 6-311+G(2d,p) (5D, 7F)
 There are    57 symmetry adapted cartesian basis functions of A1  symmetry.
 There are    18 symmetry adapted cartesian basis functions of A2  symmetry.
 There are    26 symmetry adapted cartesian basis functions of B1  symmetry.
 There are    39 symmetry adapted cartesian basis functions of B2  symmetry.
 There are    51 symmetry adapted basis functions of A1  symmetry.
 There are    18 symmetry adapted basis functions of A2  symmetry.
 There are    26 symmetry adapted basis functions of B1  symmetry.
 There are    37 symmetry adapted basis functions of B2  symmetry.
   132 basis functions,   200 primitive gaussians,   140 cartesian basis functions
    15 alpha electrons       15 beta electrons
       nuclear repulsion energy       108.5044820355 Hartrees.
 NAtoms=    8 NActive=    8 NUniq=    4 SFac= 4.00D+00 NAtFMM=   60 NAOKFM=F Big=F
 Integral buffers will be    131072 words long.
 Raffenetti 1 integral format.
 Two-electron integral symmetry is turned on.
 One-electron integrals computed using PRISM.
 NBasis=   132 RedAO= T EigKep=  8.57D-05  NBF=    51    18    26    37
 NBsUse=   132 1.00D-06 EigRej= -1.00D+00 NBFU=    51    18    26    37
 Initial guess from the checkpoint file:  "/scratch/328030.kestrel.chem.wisc.edu/Gau-223778.chk"
 B after Tr=     0.000000    0.000000   -0.000000
         Rot=    1.000000    0.000000    0.000000   -0.000000 Ang=   0.00 deg.
 Initial guess orbital symmetries:
       Occupied  (A1) (A1) (A1) (B2) (A1) (A1) (B2) (A1) (B1) (A1)
                 (B2) (A2) (B1) (A1) (B2)
       Virtual   (A1) (B2) (B1) (A1) (B1) (A2) (B2) (A1) (A1) (B1)
                 (B2) (B2) (A1) (A1) (B2) (B1) (A1) (A2) (B2) (B1)
                 (A1) (A1) (B2) (B2) (A1) (B1) (A1) (A2) (B2) (B1)
                 (A1) (B2) (A1) (B1) (B2) (A2) (B2) (A1) (B1) (A1)
                 (A1) (A2) (B2) (A2) (A1) (B1) (A1) (A2) (A1) (B2)
                 (B1) (B2) (B2) (A1) (B1) (B2) (A1) (B2) (A1) (A2)
                 (A1) (B1) (B2) (A1) (B1) (A2) (A1) (B1) (A1) (B2)
                 (A2) (B2) (A1) (B1) (A2) (B2) (B1) (A1) (B2) (A1)
                 (A2) (A1) (B1) (B2) (A1) (B2) (B1) (A1) (A2) (B1)
                 (A2) (B2) (A2) (A1) (B1) (B2) (A1) (B2) (A1) (A1)
                 (B2) (B1) (A2) (A1) (B2) (B1) (B2) (A1) (A1) (A2)
                 (B1) (B2) (A1) (B2) (A1) (A1) (A1)
 Keep R1 ints in memory in symmetry-blocked form, NReq=48336252.
 Requested convergence on RMS density matrix=1.00D-08 within 128 cycles.
 Requested convergence on MAX density matrix=1.00D-06.
 Requested convergence on             energy=1.00D-06.
 No special actions if energy rises.
 SCF Done:  E(RHF) =  -190.780821175     A.U. after    6 cycles
            NFock=  6  Conv=0.50D-08     -V/T= 2.0015
 ExpMin= 4.38D-02 ExpMax= 8.59D+03 ExpMxC= 1.30D+03 IAcc=3 IRadAn=         5 AccDes= 0.00D+00
 HarFok:  IExCor=  205 AccDes= 0.00D+00 IRadAn=         5 IDoV=-2 UseB2=F ITyADJ=14
 ICtDFT= 12500011 ScaDFX=  1.000000  1.000000  1.000000  1.000000
 Range of M.O.s used for correlation:     5   132
 NBasis=   132 NAE=    15 NBE=    15 NFC=     4 NFV=     0
 NROrb=    128 NOA=    11 NOB=    11 NVA=   117 NVB=   117

 **** Warning!!: The largest alpha MO coefficient is  0.59994926D+02

 Fully direct method using O(ONN) memory.
 JobTyp=1 Pass  1:  I=   5 to  15 NPSUse= 16 ParTrn=T ParDer=T DoDerP=T.
 Spin components of T(2) and E(2):
     alpha-alpha T2 =       0.2694857271D-01 E2=     -0.8277074215D-01
     alpha-beta  T2 =       0.1526151366D+00 E2=     -0.4853283236D+00
     beta-beta   T2 =       0.2694857271D-01 E2=     -0.8277074215D-01
 ANorm=    0.1098413530D+01
 E2 =    -0.6508698079D+00 EUMP2 =    -0.19143169098284D+03
          IDoAtm=11111111
          Differentiating once with respect to electric field.
                with respect to dipole field.
          Differentiating once with respect to nuclear coordinates.
 Keep R1 ints in memory in symmetry-blocked form, NReq=48337544.
          There are     1 degrees of freedom in the 1st order CPHF.  IDoFFX=0 NUNeed=     1.
 LinEq1:  Iter=  0 NonCon=     1 RMS=5.46D-03 Max=6.75D-02 NDo=     1
 AX will form     1 AO Fock derivatives at one time.
 LinEq1:  Iter=  1 NonCon=     1 RMS=1.75D-03 Max=2.12D-02 NDo=     1
 LinEq1:  Iter=  2 NonCon=     1 RMS=5.96D-04 Max=6.58D-03 NDo=     1
 LinEq1:  Iter=  3 NonCon=     1 RMS=2.39D-04 Max=2.46D-03 NDo=     1
 LinEq1:  Iter=  4 NonCon=     1 RMS=6.83D-05 Max=9.26D-04 NDo=     1
 LinEq1:  Iter=  5 NonCon=     1 RMS=1.35D-05 Max=1.85D-04 NDo=     1
 LinEq1:  Iter=  6 NonCon=     1 RMS=2.86D-06 Max=4.14D-05 NDo=     1
 LinEq1:  Iter=  7 NonCon=     1 RMS=1.06D-06 Max=1.44D-05 NDo=     1
 LinEq1:  Iter=  8 NonCon=     1 RMS=2.66D-07 Max=2.41D-06 NDo=     1
 LinEq1:  Iter=  9 NonCon=     1 RMS=4.74D-08 Max=5.12D-07 NDo=     1
 LinEq1:  Iter= 10 NonCon=     1 RMS=8.09D-09 Max=6.78D-08 NDo=     1
 LinEq1:  Iter= 11 NonCon=     1 RMS=1.17D-09 Max=1.04D-08 NDo=     1
 LinEq1:  Iter= 12 NonCon=     1 RMS=1.67D-10 Max=2.10D-09 NDo=     1
 LinEq1:  Iter= 13 NonCon=     0 RMS=2.15D-11 Max=2.02D-10 NDo=     1
 Linear equations converged to 1.000D-10 1.000D-09 after    13 iterations.
 End of Minotr F.D. properties file   721 does not exist.
 End of Minotr F.D. properties file   722 does not exist.
 End of Minotr F.D. properties file   788 does not exist.
 Calling FoFJK, ICntrl=  10002127 FMM=F ISym2X=1 I1Cent= 0 IOpClX= 0 NMat=1 NMatS=1 NMatT=0.
 ***** Axes restored to original set *****
 -------------------------------------------------------------------
 Center     Atomic                   Forces (Hartrees/Bohr)
 Number     Number              X              Y              Z
 -------------------------------------------------------------------
      1        6           0.000000719   -0.000000000   -0.000010605
      2        6           0.000012949   -0.000000000    0.000020350
      3        8          -0.000003865    0.000000000   -0.000006074
      4        6          -0.000009911   -0.000000000   -0.000003841
      5        1          -0.000000350   -0.000000076    0.000000283
      6        1          -0.000000350    0.000000076    0.000000283
      7        1           0.000000404   -0.000000076   -0.000000197
      8        1           0.000000404    0.000000076   -0.000000197
 -------------------------------------------------------------------
 Cartesian Forces:  Max     0.000020350 RMS     0.000005988

 GradGradGradGradGradGradGradGradGradGradGradGradGradGradGradGradGradGrad
 Berny optimization.
 Using GEDIIS/GDIIS optimizer.
 FormGI is forming the generalized inverse of G from B-inverse, IUseBI=4.
 Internal  Forces:  Max     0.000009462 RMS     0.000002970
 Search for a local minimum.
 Step number   6 out of a maximum of   50
 All quantities printed in internal units (Hartrees-Bohrs-Radians)
 Mixed Optimization -- En-DIIS/RFO-DIIS
 Swapping is turned off.
 Update second derivatives using D2CorX and points    1    2    3    4    5
                                                      6
 DE= -4.54D-09 DEPred=-9.73D-09 R= 4.67D-01
 Trust test= 4.67D-01 RLast= 1.95D-04 DXMaxT set to 1.03D-01
 ITU=  0  0  1  1  1  0
     Eigenvalues ---    0.01197   0.02080   0.03348   0.04436   0.06523
     Eigenvalues ---    0.09329   0.12323   0.16000   0.16000   0.25000
     Eigenvalues ---    0.25128   0.32732   0.33287   0.35337   0.35436
     Eigenvalues ---    0.35436   0.35436   0.87068
 En-DIIS/RFO-DIIS/Sim-DIIS IScMMF=       -3 using points:     6    5    4    3    2
 RFO step:  Lambda=-6.49145246D-10.
 DIIS inversion failure, remove point   5.
 DIIS inversion failure, remove point   4.
 DIIS inversion failure, remove point   3.
 DIIS inversion failure, remove point   2.
 Use linear search instead of GDIIS.
 RFO step:  Lambda= 0.00000000D+00 EMin= 1.19680276D-02
 Quartic linear search produced a step of -0.40585.
 Iteration  1 RMS(Cart)=  0.00007059 RMS(Int)=  0.00000001
 Iteration  2 RMS(Cart)=  0.00000001 RMS(Int)=  0.00000000
 ClnCor:  largest displacement from symmetrization is 9.39D-08 for atom     7.
 Variable       Old X    -DE/DX   Delta X   Delta X   Delta X     New X
                                 (Linear)    (Quad)   (Total)
    R1        2.77931   0.00001  -0.00002  -0.00000  -0.00003   2.77928
    R2        2.99030   0.00000  -0.00003  -0.00005  -0.00008   2.99022
    R3        2.04872   0.00000   0.00000   0.00000   0.00001   2.04873
    R4        2.04872   0.00000   0.00000   0.00000   0.00001   2.04873
    R5        2.27585  -0.00001   0.00006  -0.00002   0.00003   2.27588
    R6        2.77931   0.00001  -0.00002  -0.00000  -0.00003   2.77928
    R7        2.04872   0.00000   0.00000   0.00000   0.00001   2.04873
    R8        2.04872   0.00000   0.00000   0.00000   0.00001   2.04873
    A1        2.07025  -0.00000   0.00001   0.00009   0.00010   2.07035
    A2        2.07025  -0.00000   0.00001   0.00009   0.00010   2.07035
    A3        2.04143   0.00000  -0.00000  -0.00001  -0.00001   2.04142
    A4        2.04143   0.00000  -0.00000  -0.00001  -0.00001   2.04142
    A5        2.01897  -0.00000  -0.00001  -0.00011  -0.00012   2.01885
    A6        2.57358   0.00000  -0.00000   0.00001   0.00001   2.57359
    A7        2.57358   0.00000  -0.00000   0.00001   0.00001   2.57359
    A8        2.04143   0.00000  -0.00000  -0.00001  -0.00001   2.04142
    A9        2.04143   0.00000  -0.00000  -0.00001  -0.00001   2.04142
   A10        2.07025  -0.00000   0.00001   0.00009   0.00010   2.07035
   A11        2.07025  -0.00000   0.00001   0.00009   0.00010   2.07035
   A12        2.01897  -0.00000  -0.00001  -0.00011  -0.00012   2.01885
    D1       -1.30301   0.00000  -0.00000  -0.00006  -0.00006  -1.30307
    D2        1.30301  -0.00000   0.00000   0.00006   0.00006   1.30307
    D3        0.00000   0.00000   0.00000   0.00000  -0.00000   0.00000
    D4        2.50533  -0.00000  -0.00002  -0.00024  -0.00026   2.50507
    D5       -2.50533   0.00000   0.00002   0.00024   0.00026  -2.50507
    D6        0.00000  -0.00000   0.00000   0.00000   0.00000   0.00000
    D7        1.30301  -0.00000   0.00000   0.00006   0.00006   1.30307
    D8       -1.30301   0.00000  -0.00000  -0.00006  -0.00006  -1.30307
         Item               Value     Threshold  Converged?
 Maximum Force            0.000009     0.000002     NO 
 RMS     Force            0.000003     0.000001     NO 
 Maximum Displacement     0.000130     0.000006     NO 
 RMS     Displacement     0.000071     0.000004     NO 
 Predicted change in Energy=-7.181922D-09
 GradGradGradGradGradGradGradGradGradGradGradGradGradGradGradGradGradGrad

                          Input orientation:                          
 ---------------------------------------------------------------------
 Center     Atomic      Atomic             Coordinates (Angstroms)
 Number     Number       Type             X           Y           Z
 ---------------------------------------------------------------------
      1          6           0        0.002622   -0.000000   -0.002254
      2          6           0        0.000667    0.000000    1.468477
      3          8           0        0.647193    0.000000    2.484574
      4          6           0       -1.332399    0.000000    0.847198
      5          1           0       -1.909470    0.917754    0.855997
      6          1           0       -1.909470   -0.917754    0.855997
      7          1           0        0.255058    0.917754   -0.521256
      8          1           0        0.255058   -0.917754   -0.521256
 ---------------------------------------------------------------------
                    Distance matrix (angstroms):
                    1          2          3          4          5
     1  C    0.000000
     2  C    1.470732   0.000000
     3  O    2.569004   1.204345   0.000000
     4  C    1.582356   1.470732   2.569004   0.000000
     5  H    2.288004   2.205907   3.167184   1.084140   0.000000
     6  H    2.288004   2.205907   3.167184   1.084140   1.835509
     7  H    1.084140   2.205907   3.167184   2.288004   2.565542
     8  H    1.084140   2.205907   3.167184   2.288004   3.154536
                    6          7          8
     6  H    0.000000
     7  H    3.154536   0.000000
     8  H    2.565542   1.835509   0.000000
 Stoichiometry    C3H4O
 Framework group  C2V[C2(CO),SGV(C2),X(H4)]
 Deg. of freedom     6
 Full point group                 C2V     NOp   4
 Largest Abelian subgroup         C2V     NOp   4
 Largest concise Abelian subgroup C2V     NOp   4
                         Standard orientation:                         
 ---------------------------------------------------------------------
 Center     Atomic      Atomic             Coordinates (Angstroms)
 Number     Number       Type             X           Y           Z
 ---------------------------------------------------------------------
      1          6           0        0.000000    0.791178   -0.859415
      2          6           0       -0.000000    0.000000    0.380380
      3          8           0       -0.000000    0.000000    1.584725
      4          6           0       -0.000000   -0.791178   -0.859415
      5          1           0       -0.917754   -1.282771   -1.161778
      6          1           0        0.917754   -1.282771   -1.161778
      7          1           0       -0.917754    1.282771   -1.161778
      8          1           0        0.917754    1.282771   -1.161778
 ---------------------------------------------------------------------
 Rotational constants (GHZ):          20.1731482           7.4222311           5.8526092
 Standard basis: 6-311+G(2d,p) (5D, 7F)
 There are    57 symmetry adapted cartesian basis functions of A1  symmetry.
 There are    18 symmetry adapted cartesian basis functions of A2  symmetry.
 There are    26 symmetry adapted cartesian basis functions of B1  symmetry.
 There are    39 symmetry adapted cartesian basis functions of B2  symmetry.
 There are    51 symmetry adapted basis functions of A1  symmetry.
 There are    18 symmetry adapted basis functions of A2  symmetry.
 There are    26 symmetry adapted basis functions of B1  symmetry.
 There are    37 symmetry adapted basis functions of B2  symmetry.
   132 basis functions,   200 primitive gaussians,   140 cartesian basis functions
    15 alpha electrons       15 beta electrons
       nuclear repulsion energy       108.5045408081 Hartrees.
 NAtoms=    8 NActive=    8 NUniq=    4 SFac= 4.00D+00 NAtFMM=   60 NAOKFM=F Big=F
 Integral buffers will be    131072 words long.
 Raffenetti 1 integral format.
 Two-electron integral symmetry is turned on.
 One-electron integrals computed using PRISM.
 NBasis=   132 RedAO= T EigKep=  8.57D-05  NBF=    51    18    26    37
 NBsUse=   132 1.00D-06 EigRej= -1.00D+00 NBFU=    51    18    26    37
 Initial guess from the checkpoint file:  "/scratch/328030.kestrel.chem.wisc.edu/Gau-223778.chk"
 B after Tr=    -0.000000   -0.000000   -0.000000
         Rot=    1.000000    0.000000   -0.000000   -0.000000 Ang=   0.00 deg.
 Initial guess orbital symmetries:
       Occupied  (A1) (A1) (A1) (B2) (A1) (A1) (B2) (A1) (B1) (A1)
                 (B2) (A2) (B1) (A1) (B2)
       Virtual   (A1) (B2) (B1) (A1) (B1) (A2) (B2) (A1) (A1) (B1)
                 (B2) (B2) (A1) (A1) (B2) (B1) (A1) (A2) (B2) (B1)
                 (A1) (A1) (B2) (B2) (A1) (B1) (A1) (A2) (B2) (B1)
                 (A1) (B2) (A1) (B1) (B2) (A2) (B2) (A1) (B1) (A1)
                 (A1) (A2) (B2) (A2) (A1) (B1) (A1) (A2) (A1) (B2)
                 (B1) (B2) (B2) (A1) (B1) (B2) (A1) (B2) (A1) (A2)
                 (A1) (B1) (B2) (A1) (B1) (A2) (A1) (B1) (A1) (B2)
                 (A2) (B2) (A1) (B1) (A2) (B2) (B1) (A1) (B2) (A1)
                 (A2) (A1) (B1) (B2) (A1) (B2) (B1) (A1) (A2) (B1)
                 (A2) (B2) (A2) (A1) (B1) (B2) (A1) (B2) (A1) (A1)
                 (B2) (B1) (A2) (A1) (B2) (B1) (B2) (A1) (A1) (A2)
                 (B1) (B2) (A1) (B2) (A1) (A1) (A1)
 Keep R1 ints in memory in symmetry-blocked form, NReq=48336252.
 Requested convergence on RMS density matrix=1.00D-08 within 128 cycles.
 Requested convergence on MAX density matrix=1.00D-06.
 Requested convergence on             energy=1.00D-06.
 No special actions if energy rises.
 SCF Done:  E(RHF) =  -190.780819671     A.U. after    6 cycles
            NFock=  6  Conv=0.90D-08     -V/T= 2.0015
 ExpMin= 4.38D-02 ExpMax= 8.59D+03 ExpMxC= 1.30D+03 IAcc=3 IRadAn=         5 AccDes= 0.00D+00
 HarFok:  IExCor=  205 AccDes= 0.00D+00 IRadAn=         5 IDoV=-2 UseB2=F ITyADJ=14
 ICtDFT= 12500011 ScaDFX=  1.000000  1.000000  1.000000  1.000000
 Range of M.O.s used for correlation:     5   132
 NBasis=   132 NAE=    15 NBE=    15 NFC=     4 NFV=     0
 NROrb=    128 NOA=    11 NOB=    11 NVA=   117 NVB=   117

 **** Warning!!: The largest alpha MO coefficient is  0.59998366D+02

 Fully direct method using O(ONN) memory.
 JobTyp=1 Pass  1:  I=   5 to  15 NPSUse= 16 ParTrn=T ParDer=T DoDerP=T.
 Spin components of T(2) and E(2):
     alpha-alpha T2 =       0.2694868822D-01 E2=     -0.8277101868D-01
     alpha-beta  T2 =       0.1526155569D+00 E2=     -0.4853292687D+00
     beta-beta   T2 =       0.2694868822D-01 E2=     -0.8277101868D-01
 ANorm=    0.1098413826D+01
 E2 =    -0.6508713061D+00 EUMP2 =    -0.19143169097719D+03
          IDoAtm=11111111
          Differentiating once with respect to electric field.
                with respect to dipole field.
          Differentiating once with respect to nuclear coordinates.
 Keep R1 ints in memory in symmetry-blocked form, NReq=48337544.
          There are     1 degrees of freedom in the 1st order CPHF.  IDoFFX=0 NUNeed=     1.
 LinEq1:  Iter=  0 NonCon=     1 RMS=5.46D-03 Max=6.75D-02 NDo=     1
 AX will form     1 AO Fock derivatives at one time.
 LinEq1:  Iter=  1 NonCon=     1 RMS=1.75D-03 Max=2.12D-02 NDo=     1
 LinEq1:  Iter=  2 NonCon=     1 RMS=5.96D-04 Max=6.58D-03 NDo=     1
 LinEq1:  Iter=  3 NonCon=     1 RMS=2.39D-04 Max=2.46D-03 NDo=     1
 LinEq1:  Iter=  4 NonCon=     1 RMS=6.83D-05 Max=9.26D-04 NDo=     1
 LinEq1:  Iter=  5 NonCon=     1 RMS=1.35D-05 Max=1.85D-04 NDo=     1
 LinEq1:  Iter=  6 NonCon=     1 RMS=2.86D-06 Max=4.15D-05 NDo=     1
 LinEq1:  Iter=  7 NonCon=     1 RMS=1.06D-06 Max=1.44D-05 NDo=     1
 LinEq1:  Iter=  8 NonCon=     1 RMS=2.66D-07 Max=2.41D-06 NDo=     1
 LinEq1:  Iter=  9 NonCon=     1 RMS=4.74D-08 Max=5.12D-07 NDo=     1
 LinEq1:  Iter= 10 NonCon=     1 RMS=8.09D-09 Max=6.78D-08 NDo=     1
 LinEq1:  Iter= 11 NonCon=     1 RMS=1.17D-09 Max=1.04D-08 NDo=     1
 LinEq1:  Iter= 12 NonCon=     1 RMS=1.67D-10 Max=2.10D-09 NDo=     1
 LinEq1:  Iter= 13 NonCon=     0 RMS=2.15D-11 Max=2.02D-10 NDo=     1
 Linear equations converged to 1.000D-10 1.000D-09 after    13 iterations.
 End of Minotr F.D. properties file   721 does not exist.
 End of Minotr F.D. properties file   722 does not exist.
 End of Minotr F.D. properties file   788 does not exist.
 Calling FoFJK, ICntrl=  10002127 FMM=F ISym2X=1 I1Cent= 0 IOpClX= 0 NMat=1 NMatS=1 NMatT=0.
 ***** Axes restored to original set *****
 -------------------------------------------------------------------
 Center     Atomic                   Forces (Hartrees/Bohr)
 Number     Number              X              Y              Z
 -------------------------------------------------------------------
      1        6           0.000006063    0.000000000   -0.000041611
      2        6           0.000031426   -0.000000000    0.000049389
      3        8          -0.000018546    0.000000000   -0.000029148
      4        6          -0.000040262    0.000000000   -0.000012135
      5        1           0.000006496    0.000003069    0.000007634
      6        1           0.000006496   -0.000003069    0.000007634
      7        1           0.000004164    0.000003069    0.000009118
      8        1           0.000004164   -0.000003069    0.000009118
 -------------------------------------------------------------------
 Cartesian Forces:  Max     0.000049389 RMS     0.000018926

 GradGradGradGradGradGradGradGradGradGradGradGradGradGradGradGradGradGrad
 Berny optimization.
 Using GEDIIS/GDIIS optimizer.
 FormGI is forming the generalized inverse of G from B-inverse, IUseBI=4.
 Internal  Forces:  Max     0.000034548 RMS     0.000009131
 Search for a local minimum.
 Step number   7 out of a maximum of   50
 All quantities printed in internal units (Hartrees-Bohrs-Radians)
 Mixed Optimization -- En-DIIS/RFO-DIIS
 Swapping is turned off.
 Update second derivatives using D2CorX and points    1    2    3    4    5
                                                      6    7
 DE=  5.64D-09 DEPred=-7.18D-09 R=-7.86D-01
 Trust test=-7.86D-01 RLast= 4.72D-04 DXMaxT set to 5.14D-02
 ITU= -1  0  0  1  1  1  0
     Eigenvalues ---    0.01197   0.02080   0.03349   0.04146   0.06477
     Eigenvalues ---    0.09328   0.12322   0.16000   0.16000   0.25000
     Eigenvalues ---    0.25319   0.31036   0.32732   0.35308   0.35436
     Eigenvalues ---    0.35436   0.35436   0.83943
 En-DIIS/RFO-DIIS/Sim-DIIS IScMMF=       -3 using points:     7    6    5    4    3    2
 RFO step:  Lambda=-9.56967293D-09.
 DIIS inversion failure, remove point   6.
 DIIS inversion failure, remove point   5.
 DIIS inversion failure, remove point   4.
 DIIS inversion failure, remove point   3.
 DIIS inversion failure, remove point   2.
 Use linear search instead of GDIIS.
 RFO step:  Lambda=-1.47561788D-08 EMin= 1.19680276D-02
 Skip linear search -- no minimum in search direction.
 Iteration  1 RMS(Cart)=  0.00007091 RMS(Int)=  0.00000001
 Iteration  2 RMS(Cart)=  0.00000001 RMS(Int)=  0.00000000
 ClnCor:  largest displacement from symmetrization is 1.46D-09 for atom     7.
 Variable       Old X    -DE/DX   Delta X   Delta X   Delta X     New X
                                 (Linear)    (Quad)   (Total)
    R1        2.77928   0.00001   0.00000   0.00006   0.00006   2.77934
    R2        2.99022   0.00002   0.00000   0.00009   0.00009   2.99031
    R3        2.04873  -0.00000   0.00000  -0.00001  -0.00001   2.04872
    R4        2.04873  -0.00000   0.00000  -0.00001  -0.00001   2.04872
    R5        2.27588  -0.00003   0.00000  -0.00004  -0.00004   2.27584
    R6        2.77928   0.00001   0.00000   0.00006   0.00006   2.77934
    R7        2.04873  -0.00000   0.00000  -0.00001  -0.00001   2.04872
    R8        2.04873  -0.00000   0.00000  -0.00001  -0.00001   2.04872
    A1        2.07035  -0.00000   0.00000  -0.00010  -0.00010   2.07025
    A2        2.07035  -0.00000   0.00000  -0.00010  -0.00010   2.07025
    A3        2.04142   0.00000   0.00000   0.00002   0.00002   2.04143
    A4        2.04142   0.00000   0.00000   0.00002   0.00002   2.04143
    A5        2.01885   0.00001   0.00000   0.00011   0.00011   2.01897
    A6        2.57359  -0.00000   0.00000  -0.00001  -0.00001   2.57359
    A7        2.57359  -0.00000   0.00000  -0.00001  -0.00001   2.57359
    A8        2.04142   0.00000   0.00000   0.00002   0.00002   2.04143
    A9        2.04142   0.00000   0.00000   0.00002   0.00002   2.04143
   A10        2.07035  -0.00000   0.00000  -0.00010  -0.00010   2.07025
   A11        2.07035  -0.00000   0.00000  -0.00010  -0.00010   2.07025
   A12        2.01885   0.00001   0.00000   0.00011   0.00011   2.01897
    D1       -1.30307   0.00000   0.00000   0.00007   0.00007  -1.30301
    D2        1.30307  -0.00000   0.00000  -0.00007  -0.00007   1.30301
    D3        0.00000   0.00000   0.00000  -0.00000  -0.00000   0.00000
    D4        2.50507   0.00001   0.00000   0.00027   0.00027   2.50534
    D5       -2.50507  -0.00001   0.00000  -0.00027  -0.00027  -2.50534
    D6       -0.00000  -0.00000   0.00000  -0.00000   0.00000   0.00000
    D7        1.30307  -0.00000   0.00000  -0.00007  -0.00007   1.30301
    D8       -1.30307   0.00000   0.00000   0.00007   0.00007  -1.30301
         Item               Value     Threshold  Converged?
 Maximum Force            0.000035     0.000002     NO 
 RMS     Force            0.000009     0.000001     NO 
 Maximum Displacement     0.000134     0.000006     NO 
 RMS     Displacement     0.000071     0.000004     NO 
 Predicted change in Energy=-7.378092D-09
 GradGradGradGradGradGradGradGradGradGradGradGradGradGradGradGradGradGrad

                          Input orientation:                          
 ---------------------------------------------------------------------
 Center     Atomic      Atomic             Coordinates (Angstroms)
 Number     Number       Type             X           Y           Z
 ---------------------------------------------------------------------
      1          6           0        0.002607   -0.000000   -0.002322
      2          6           0        0.000645    0.000000    1.468442
      3          8           0        0.647157    0.000000    2.484518
      4          6           0       -1.332454    0.000000    0.847156
      5          1           0       -1.909470    0.917785    0.856068
      6          1           0       -1.909470   -0.917785    0.856068
      7          1           0        0.255122    0.917785   -0.521226
      8          1           0        0.255122   -0.917785   -0.521226
 ---------------------------------------------------------------------
                    Distance matrix (angstroms):
                    1          2          3          4          5
     1  C    0.000000
     2  C    1.470765   0.000000
     3  O    2.569011   1.204321   0.000000
     4  C    1.582403   1.470765   2.569011   0.000000
     5  H    2.288055   2.205871   3.167100   1.084138   0.000000
     6  H    2.288055   2.205871   3.167100   1.084138   1.835569
     7  H    1.084138   2.205871   3.167100   2.288055   2.565618
     8  H    1.084138   2.205871   3.167100   2.288055   3.154633
                    6          7          8
     6  H    0.000000
     7  H    3.154633   0.000000
     8  H    2.565618   1.835569   0.000000
 Stoichiometry    C3H4O
 Framework group  C2V[C2(CO),SGV(C2),X(H4)]
 Deg. of freedom     6
 Full point group                 C2V     NOp   4
 Largest Abelian subgroup         C2V     NOp   4
 Largest concise Abelian subgroup C2V     NOp   4
                         Standard orientation:                         
 ---------------------------------------------------------------------
 Center     Atomic      Atomic             Coordinates (Angstroms)
 Number     Number       Type             X           Y           Z
 ---------------------------------------------------------------------
      1          6           0        0.000000    0.791202   -0.859436
      2          6           0       -0.000000    0.000000    0.380382
      3          8           0       -0.000000    0.000000    1.584704
      4          6           0       -0.000000   -0.791202   -0.859436
      5          1           0       -0.917785   -1.282809   -1.161674
      6          1           0        0.917785   -1.282809   -1.161674
      7          1           0       -0.917785    1.282809   -1.161674
      8          1           0        0.917785    1.282809   -1.161674
 ---------------------------------------------------------------------
 Rotational constants (GHZ):          20.1719277           7.4223258           5.8525958
 Standard basis: 6-311+G(2d,p) (5D, 7F)
 There are    57 symmetry adapted cartesian basis functions of A1  symmetry.
 There are    18 symmetry adapted cartesian basis functions of A2  symmetry.
 There are    26 symmetry adapted cartesian basis functions of B1  symmetry.
 There are    39 symmetry adapted cartesian basis functions of B2  symmetry.
 There are    51 symmetry adapted basis functions of A1  symmetry.
 There are    18 symmetry adapted basis functions of A2  symmetry.
 There are    26 symmetry adapted basis functions of B1  symmetry.
 There are    37 symmetry adapted basis functions of B2  symmetry.
   132 basis functions,   200 primitive gaussians,   140 cartesian basis functions
    15 alpha electrons       15 beta electrons
       nuclear repulsion energy       108.5040667865 Hartrees.
 NAtoms=    8 NActive=    8 NUniq=    4 SFac= 4.00D+00 NAtFMM=   60 NAOKFM=F Big=F
 Integral buffers will be    131072 words long.
 Raffenetti 1 integral format.
 Two-electron integral symmetry is turned on.
 One-electron integrals computed using PRISM.
 NBasis=   132 RedAO= T EigKep=  8.57D-05  NBF=    51    18    26    37
 NBsUse=   132 1.00D-06 EigRej= -1.00D+00 NBFU=    51    18    26    37
 Initial guess from the checkpoint file:  "/scratch/328030.kestrel.chem.wisc.edu/Gau-223778.chk"
 B after Tr=     0.000000    0.000000    0.000000
         Rot=    1.000000   -0.000000   -0.000000    0.000000 Ang=   0.00 deg.
 Initial guess orbital symmetries:
       Occupied  (A1) (A1) (A1) (B2) (A1) (A1) (B2) (A1) (B1) (A1)
                 (B2) (A2) (B1) (A1) (B2)
       Virtual   (A1) (B2) (B1) (A1) (B1) (A2) (B2) (A1) (A1) (B1)
                 (B2) (B2) (A1) (A1) (B2) (B1) (A1) (A2) (B2) (B1)
                 (A1) (A1) (B2) (B2) (A1) (B1) (A1) (A2) (B2) (B1)
                 (A1) (B2) (A1) (B1) (B2) (A2) (B2) (A1) (B1) (A1)
                 (A1) (A2) (B2) (A2) (A1) (B1) (A1) (A2) (A1) (B2)
                 (B1) (B2) (B2) (A1) (B1) (B2) (A1) (B2) (A1) (A2)
                 (A1) (B1) (B2) (A1) (B1) (A2) (A1) (B1) (A1) (B2)
                 (A2) (B2) (A1) (B1) (A2) (B2) (B1) (A1) (B2) (A1)
                 (A2) (A1) (B1) (B2) (A1) (B2) (B1) (A1) (A2) (B1)
                 (A2) (B2) (A2) (A1) (B1) (B2) (A1) (B2) (A1) (A1)
                 (B2) (B1) (A2) (A1) (B2) (B1) (B2) (A1) (A1) (A2)
                 (B1) (B2) (A1) (B2) (A1) (A1) (A1)
 Keep R1 ints in memory in symmetry-blocked form, NReq=48336252.
 Requested convergence on RMS density matrix=1.00D-08 within 128 cycles.
 Requested convergence on MAX density matrix=1.00D-06.
 Requested convergence on             energy=1.00D-06.
 No special actions if energy rises.
 SCF Done:  E(RHF) =  -190.780821200     A.U. after    6 cycles
            NFock=  6  Conv=0.87D-08     -V/T= 2.0015
 ExpMin= 4.38D-02 ExpMax= 8.59D+03 ExpMxC= 1.30D+03 IAcc=3 IRadAn=         5 AccDes= 0.00D+00
 HarFok:  IExCor=  205 AccDes= 0.00D+00 IRadAn=         5 IDoV=-2 UseB2=F ITyADJ=14
 ICtDFT= 12500011 ScaDFX=  1.000000  1.000000  1.000000  1.000000
 Range of M.O.s used for correlation:     5   132
 NBasis=   132 NAE=    15 NBE=    15 NFC=     4 NFV=     0
 NROrb=    128 NOA=    11 NOB=    11 NVA=   117 NVB=   117

 **** Warning!!: The largest alpha MO coefficient is  0.59992980D+02

 Fully direct method using O(ONN) memory.
 JobTyp=1 Pass  1:  I=   5 to  15 NPSUse= 16 ParTrn=T ParDer=T DoDerP=T.
 Spin components of T(2) and E(2):
     alpha-alpha T2 =       0.2694859678D-01 E2=     -0.8277064718D-01
     alpha-beta  T2 =       0.1526155422D+00 E2=     -0.4853284936D+00
     beta-beta   T2 =       0.2694859678D-01 E2=     -0.8277064718D-01
 ANorm=    0.1098413736D+01
 E2 =    -0.6508697880D+00 EUMP2 =    -0.19143169098778D+03
          IDoAtm=11111111
          Differentiating once with respect to electric field.
                with respect to dipole field.
          Differentiating once with respect to nuclear coordinates.
 Keep R1 ints in memory in symmetry-blocked form, NReq=48337544.
          There are     1 degrees of freedom in the 1st order CPHF.  IDoFFX=0 NUNeed=     1.
 LinEq1:  Iter=  0 NonCon=     1 RMS=5.46D-03 Max=6.75D-02 NDo=     1
 AX will form     1 AO Fock derivatives at one time.
 LinEq1:  Iter=  1 NonCon=     1 RMS=1.75D-03 Max=2.12D-02 NDo=     1
 LinEq1:  Iter=  2 NonCon=     1 RMS=5.96D-04 Max=6.58D-03 NDo=     1
 LinEq1:  Iter=  3 NonCon=     1 RMS=2.39D-04 Max=2.46D-03 NDo=     1
 LinEq1:  Iter=  4 NonCon=     1 RMS=6.83D-05 Max=9.26D-04 NDo=     1
 LinEq1:  Iter=  5 NonCon=     1 RMS=1.35D-05 Max=1.85D-04 NDo=     1
 LinEq1:  Iter=  6 NonCon=     1 RMS=2.85D-06 Max=4.14D-05 NDo=     1
 LinEq1:  Iter=  7 NonCon=     1 RMS=1.06D-06 Max=1.44D-05 NDo=     1
 LinEq1:  Iter=  8 NonCon=     1 RMS=2.66D-07 Max=2.41D-06 NDo=     1
 LinEq1:  Iter=  9 NonCon=     1 RMS=4.74D-08 Max=5.12D-07 NDo=     1
 LinEq1:  Iter= 10 NonCon=     1 RMS=8.09D-09 Max=6.78D-08 NDo=     1
 LinEq1:  Iter= 11 NonCon=     1 RMS=1.17D-09 Max=1.04D-08 NDo=     1
 LinEq1:  Iter= 12 NonCon=     1 RMS=1.67D-10 Max=2.10D-09 NDo=     1
 LinEq1:  Iter= 13 NonCon=     0 RMS=2.15D-11 Max=2.02D-10 NDo=     1
 Linear equations converged to 1.000D-10 1.000D-09 after    13 iterations.
 End of Minotr F.D. properties file   721 does not exist.
 End of Minotr F.D. properties file   722 does not exist.
 End of Minotr F.D. properties file   788 does not exist.
 Calling FoFJK, ICntrl=  10002127 FMM=F ISym2X=1 I1Cent= 0 IOpClX= 0 NMat=1 NMatS=1 NMatT=0.
 ***** Axes restored to original set *****
 -------------------------------------------------------------------
 Center     Atomic                   Forces (Hartrees/Bohr)
 Number     Number              X              Y              Z
 -------------------------------------------------------------------
      1        6          -0.000000109   -0.000000000   -0.000000795
      2        6           0.000000707   -0.000000000    0.000001112
      3        8           0.000000155    0.000000000    0.000000244
      4        6          -0.000000674   -0.000000000   -0.000000436
      5        1           0.000000012    0.000000034   -0.000000052
      6        1           0.000000012   -0.000000034   -0.000000052
      7        1          -0.000000052    0.000000034   -0.000000011
      8        1          -0.000000052   -0.000000034   -0.000000011
 -------------------------------------------------------------------
 Cartesian Forces:  Max     0.000001112 RMS     0.000000361

 GradGradGradGradGradGradGradGradGradGradGradGradGradGradGradGradGradGrad
 Berny optimization.
 Using GEDIIS/GDIIS optimizer.
 FormGI is forming the generalized inverse of G from B-inverse, IUseBI=4.
 Internal  Forces:  Max     0.000000889 RMS     0.000000257
 Search for a local minimum.
 Step number   8 out of a maximum of   50
 All quantities printed in internal units (Hartrees-Bohrs-Radians)
 Mixed Optimization -- En-DIIS/RFO-DIIS
 Swapping is turned off.
 Update second derivatives using D2CorX and points    1    2    3    4    5
                                                      6    7    8
 DE= -1.06D-08 DEPred=-7.38D-09 R= 1.43D+00
 Trust test= 1.43D+00 RLast= 4.95D-04 DXMaxT set to 5.14D-02
 ITU=  0 -1  0  0  1  1  1  0
     Eigenvalues ---    0.01197   0.02080   0.03348   0.04142   0.06525
     Eigenvalues ---    0.09329   0.12323   0.16000   0.16000   0.24709
     Eigenvalues ---    0.25000   0.27997   0.32732   0.35312   0.35436
     Eigenvalues ---    0.35436   0.35436   0.84611
 En-DIIS/RFO-DIIS/Sim-DIIS IScMMF=       -3 using points:     8    7    6    5    4    3    2
 RFO step:  Lambda=-5.47946475D-12.
 DIIS inversion failure, remove point   7.
 DIIS inversion failure, remove point   6.
 DIIS inversion failure, remove point   5.
 DIIS inversion failure, remove point   4.
 DIIS inversion failure, remove point   3.
 RFO-DIIS uses    2 points instead of    7
 DidBck=F Rises=F RFO-DIIS coefs:    0.99963    0.00037    0.00000    0.00000    0.00000
                  RFO-DIIS coefs:    0.00000    0.00000
 Iteration  1 RMS(Cart)=  0.00000107 RMS(Int)=  0.00000000
 Iteration  2 RMS(Cart)=  0.00000000 RMS(Int)=  0.00000000
 ClnCor:  largest displacement from symmetrization is 5.33D-09 for atom     6.
 Variable       Old X    -DE/DX   Delta X   Delta X   Delta X     New X
                                 (Linear)    (Quad)   (Total)
    R1        2.77934   0.00000  -0.00000   0.00000   0.00000   2.77935
    R2        2.99031  -0.00000  -0.00000  -0.00000  -0.00000   2.99031
    R3        2.04872   0.00000   0.00000   0.00000   0.00000   2.04872
    R4        2.04872   0.00000   0.00000   0.00000   0.00000   2.04872
    R5        2.27584   0.00000   0.00000  -0.00000  -0.00000   2.27584
    R6        2.77934   0.00000  -0.00000   0.00000   0.00000   2.77935
    R7        2.04872   0.00000   0.00000   0.00000   0.00000   2.04872
    R8        2.04872   0.00000   0.00000   0.00000   0.00000   2.04872
    A1        2.07025  -0.00000   0.00000  -0.00000  -0.00000   2.07025
    A2        2.07025  -0.00000   0.00000  -0.00000  -0.00000   2.07025
    A3        2.04143  -0.00000  -0.00000  -0.00000  -0.00000   2.04143
    A4        2.04143  -0.00000  -0.00000  -0.00000  -0.00000   2.04143
    A5        2.01897   0.00000  -0.00000   0.00000   0.00000   2.01897
    A6        2.57359   0.00000   0.00000   0.00000   0.00000   2.57359
    A7        2.57359   0.00000   0.00000   0.00000   0.00000   2.57359
    A8        2.04143  -0.00000  -0.00000  -0.00000  -0.00000   2.04143
    A9        2.04143  -0.00000  -0.00000  -0.00000  -0.00000   2.04143
   A10        2.07025  -0.00000   0.00000  -0.00000  -0.00000   2.07025
   A11        2.07025  -0.00000   0.00000  -0.00000  -0.00000   2.07025
   A12        2.01897   0.00000  -0.00000   0.00000   0.00000   2.01897
    D1       -1.30301   0.00000  -0.00000  -0.00000  -0.00000  -1.30301
    D2        1.30301  -0.00000   0.00000   0.00000   0.00000   1.30301
    D3        0.00000   0.00000   0.00000   0.00000  -0.00000   0.00000
    D4        2.50534  -0.00000  -0.00000  -0.00000  -0.00000   2.50534
    D5       -2.50534   0.00000   0.00000   0.00000   0.00000  -2.50534
    D6        0.00000  -0.00000   0.00000   0.00000   0.00000   0.00000
    D7        1.30301  -0.00000   0.00000   0.00000   0.00000   1.30301
    D8       -1.30301   0.00000  -0.00000  -0.00000  -0.00000  -1.30301
         Item               Value     Threshold  Converged?
 Maximum Force            0.000001     0.000002     YES
 RMS     Force            0.000000     0.000001     YES
 Maximum Displacement     0.000003     0.000006     YES
 RMS     Displacement     0.000001     0.000004     YES
 Predicted change in Energy=-3.111626D-12
 Optimization completed.
    -- Stationary point found.
                           ----------------------------
                           !   Optimized Parameters   !
                           ! (Angstroms and Degrees)  !
 --------------------------                            --------------------------
 ! Name  Definition              Value          Derivative Info.                !
 --------------------------------------------------------------------------------
 ! R1    R(1,2)                  1.4708         -DE/DX =    0.0                 !
 ! R2    R(1,4)                  1.5824         -DE/DX =    0.0                 !
 ! R3    R(1,7)                  1.0841         -DE/DX =    0.0                 !
 ! R4    R(1,8)                  1.0841         -DE/DX =    0.0                 !
 ! R5    R(2,3)                  1.2043         -DE/DX =    0.0                 !
 ! R6    R(2,4)                  1.4708         -DE/DX =    0.0                 !
 ! R7    R(4,5)                  1.0841         -DE/DX =    0.0                 !
 ! R8    R(4,6)                  1.0841         -DE/DX =    0.0                 !
 ! A1    A(2,1,7)              118.6164         -DE/DX =    0.0                 !
 ! A2    A(2,1,8)              118.6164         -DE/DX =    0.0                 !
 ! A3    A(4,1,7)              116.9656         -DE/DX =    0.0                 !
 ! A4    A(4,1,8)              116.9656         -DE/DX =    0.0                 !
 ! A5    A(7,1,8)              115.6783         -DE/DX =    0.0                 !
 ! A6    A(1,2,3)              147.4556         -DE/DX =    0.0                 !
 ! A7    A(3,2,4)              147.4556         -DE/DX =    0.0                 !
 ! A8    A(1,4,5)              116.9656         -DE/DX =    0.0                 !
 ! A9    A(1,4,6)              116.9656         -DE/DX =    0.0                 !
 ! A10   A(2,4,5)              118.6164         -DE/DX =    0.0                 !
 ! A11   A(2,4,6)              118.6164         -DE/DX =    0.0                 !
 ! A12   A(5,4,6)              115.6783         -DE/DX =    0.0                 !
 ! D1    D(7,1,2,3)            -74.6567         -DE/DX =    0.0                 !
 ! D2    D(8,1,2,3)             74.6567         -DE/DX =    0.0                 !
 ! D3    D(7,1,4,5)              0.0            -DE/DX =    0.0                 !
 ! D4    D(7,1,4,6)            143.5453         -DE/DX =    0.0                 !
 ! D5    D(8,1,4,5)           -143.5453         -DE/DX =    0.0                 !
 ! D6    D(8,1,4,6)              0.0            -DE/DX =    0.0                 !
 ! D7    D(3,2,4,5)             74.6567         -DE/DX =    0.0                 !
 ! D8    D(3,2,4,6)            -74.6567         -DE/DX =    0.0                 !
 --------------------------------------------------------------------------------
 GradGradGradGradGradGradGradGradGradGradGradGradGradGradGradGradGradGrad

                          Input orientation:                          
 ---------------------------------------------------------------------
 Center     Atomic      Atomic             Coordinates (Angstroms)
 Number     Number       Type             X           Y           Z
 ---------------------------------------------------------------------
      1          6           0        0.002607   -0.000000   -0.002322
      2          6           0        0.000645    0.000000    1.468442
      3          8           0        0.647157    0.000000    2.484518
      4          6           0       -1.332454    0.000000    0.847156
      5          1           0       -1.909470    0.917785    0.856068
      6          1           0       -1.909470   -0.917785    0.856068
      7          1           0        0.255122    0.917785   -0.521226
      8          1           0        0.255122   -0.917785   -0.521226
 ---------------------------------------------------------------------
                    Distance matrix (angstroms):
                    1          2          3          4          5
     1  C    0.000000
     2  C    1.470765   0.000000
     3  O    2.569011   1.204321   0.000000
     4  C    1.582403   1.470765   2.569011   0.000000
     5  H    2.288055   2.205871   3.167100   1.084138   0.000000
     6  H    2.288055   2.205871   3.167100   1.084138   1.835569
     7  H    1.084138   2.205871   3.167100   2.288055   2.565618
     8  H    1.084138   2.205871   3.167100   2.288055   3.154633
                    6          7          8
     6  H    0.000000
     7  H    3.154633   0.000000
     8  H    2.565618   1.835569   0.000000
 Stoichiometry    C3H4O
 Framework group  C2V[C2(CO),SGV(C2),X(H4)]
 Deg. of freedom     6
 Full point group                 C2V     NOp   4
 Largest Abelian subgroup         C2V     NOp   4
 Largest concise Abelian subgroup C2V     NOp   4
                         Standard orientation:                         
 ---------------------------------------------------------------------
 Center     Atomic      Atomic             Coordinates (Angstroms)
 Number     Number       Type             X           Y           Z
 ---------------------------------------------------------------------
      1          6           0       -0.000000    0.791202   -0.859436
      2          6           0       -0.000000    0.000000    0.380382
      3          8           0       -0.000000    0.000000    1.584704
      4          6           0       -0.000000   -0.791202   -0.859436
      5          1           0       -0.917785   -1.282809   -1.161674
      6          1           0        0.917785   -1.282809   -1.161674
      7          1           0       -0.917785    1.282809   -1.161674
      8          1           0        0.917785    1.282809   -1.161674
 ---------------------------------------------------------------------
 Rotational constants (GHZ):          20.1719277           7.4223258           5.8525958

 **********************************************************************

            Population analysis using the SCF Density.

 **********************************************************************

 Orbital symmetries:
       Occupied  (A1) (A1) (A1) (B2) (A1) (A1) (B2) (A1) (B1) (A1)
                 (B2) (A2) (B1) (A1) (B2)
       Virtual   (A1) (B2) (B1) (A1) (B1) (A2) (B2) (A1) (A1) (B1)
                 (B2) (B2) (A1) (A1) (B2) (B1) (A1) (A2) (B2) (B1)
                 (A1) (A1) (B2) (B2) (A1) (B1) (A1) (A2) (B2) (B1)
                 (A1) (B2) (A1) (B1) (B2) (A2) (B2) (A1) (B1) (A1)
                 (A1) (A2) (B2) (A2) (A1) (B1) (A1) (A2) (A1) (B2)
                 (B1) (B2) (B2) (A1) (B1) (B2) (A1) (B2) (A1) (A2)
                 (A1) (B1) (B2) (A1) (B1) (A2) (A1) (B1) (A1) (B2)
                 (A2) (B2) (A1) (B1) (A2) (B2) (B1) (A1) (B2) (A1)
                 (A2) (A1) (B1) (B2) (A1) (B2) (B1) (A1) (A2) (B1)
                 (A2) (B2) (A2) (A1) (B1) (B2) (A1) (B2) (A1) (A1)
                 (B2) (B1) (A2) (A1) (B2) (B1) (B2) (A1) (A1) (A2)
                 (B1) (B2) (A1) (B2) (A1) (A1) (A1)
 The electronic state is 1-A1.
 Alpha  occ. eigenvalues --  -20.57088 -11.35399 -11.25925 -11.25878  -1.40111
 Alpha  occ. eigenvalues --   -1.15512  -0.86852  -0.76138  -0.67878  -0.67355
 Alpha  occ. eigenvalues --   -0.61114  -0.55536  -0.51667  -0.46523  -0.39305
 Alpha virt. eigenvalues --    0.06586   0.07744   0.08769   0.09621   0.12075
 Alpha virt. eigenvalues --    0.12498   0.12957   0.13042   0.15058   0.15062
 Alpha virt. eigenvalues --    0.17166   0.20450   0.20919   0.28776   0.30993
 Alpha virt. eigenvalues --    0.32150   0.33818   0.33866   0.36152   0.37532
 Alpha virt. eigenvalues --    0.37787   0.42092   0.42185   0.43310   0.52296
 Alpha virt. eigenvalues --    0.56703   0.58821   0.61553   0.63539   0.70138
 Alpha virt. eigenvalues --    0.71759   0.74824   0.75659   0.78103   0.79665
 Alpha virt. eigenvalues --    0.83238   0.84383   0.85379   0.93114   0.94388
 Alpha virt. eigenvalues --    0.98831   1.10399   1.13969   1.14796   1.14969
 Alpha virt. eigenvalues --    1.16763   1.18314   1.29367   1.30280   1.30850
 Alpha virt. eigenvalues --    1.34028   1.39771   1.41407   1.48221   1.48661
 Alpha virt. eigenvalues --    1.51348   1.54654   1.75619   1.77092   1.87859
 Alpha virt. eigenvalues --    1.92548   1.94132   2.01714   2.03143   2.14011
 Alpha virt. eigenvalues --    2.20288   2.33564   2.46523   2.46757   2.49279
 Alpha virt. eigenvalues --    2.56946   2.62253   2.63687   2.65446   2.68056
 Alpha virt. eigenvalues --    2.87580   2.88713   2.90346   3.08370   3.09774
 Alpha virt. eigenvalues --    3.17152   3.18574   3.27659   3.31142   3.42432
 Alpha virt. eigenvalues --    3.47298   3.47847   3.52098   3.53864   3.67039
 Alpha virt. eigenvalues --    3.75459   3.77690   3.78201   3.79789   3.83771
 Alpha virt. eigenvalues --    3.95941   3.98615   4.04988   4.10838   4.29254
 Alpha virt. eigenvalues --    4.40265   4.48390   4.61747   4.80363   5.23246
 Alpha virt. eigenvalues --    5.62791   5.77547   6.51678   7.33908   7.34859
 Alpha virt. eigenvalues --    7.65801   7.76122   7.77180  25.03961  25.11801
 Alpha virt. eigenvalues --   25.33146  51.69934
          Condensed to atoms (all electrons):
               1          2          3          4          5          6
     1  C    4.946030   0.258711  -0.038686   0.209627  -0.049844  -0.049844
     2  C    0.258711   4.814143   0.345109   0.258711   0.009041   0.009041
     3  O   -0.038686   0.345109   8.248870  -0.038686   0.003427   0.003427
     4  C    0.209627   0.258711  -0.038686   4.946030   0.420859   0.420859
     5  H   -0.049844   0.009041   0.003427   0.420859   0.524827  -0.025351
     6  H   -0.049844   0.009041   0.003427   0.420859  -0.025351   0.524827
     7  H    0.420859   0.009041   0.003427  -0.049844  -0.004669   0.002066
     8  H    0.420859   0.009041   0.003427  -0.049844   0.002066  -0.004669
               7          8
     1  C    0.420859   0.420859
     2  C    0.009041   0.009041
     3  O    0.003427   0.003427
     4  C   -0.049844  -0.049844
     5  H   -0.004669   0.002066
     6  H    0.002066  -0.004669
     7  H    0.524827  -0.025351
     8  H   -0.025351   0.524827
 Mulliken charges:
               1
     1  C   -0.117712
     2  C    0.287162
     3  O   -0.530314
     4  C   -0.117712
     5  H    0.119644
     6  H    0.119644
     7  H    0.119644
     8  H    0.119644
 Sum of Mulliken charges =  -0.00000
 Mulliken charges with hydrogens summed into heavy atoms:
               1
     1  C    0.121576
     2  C    0.287162
     3  O   -0.530314
     4  C    0.121576
 Electronic spatial extent (au):  <R**2>=            243.0151
 Charge=             -0.0000 electrons
 Dipole moment (field-independent basis, Debye):
    X=              0.0000    Y=             -0.0000    Z=             -3.5216  Tot=              3.5216
 Quadrupole moment (field-independent basis, Debye-Ang):
   XX=            -21.6316   YY=            -23.0112   ZZ=            -29.1704
   XY=             -0.0000   XZ=             -0.0000   YZ=             -0.0000
 Traceless Quadrupole moment (field-independent basis, Debye-Ang):
   XX=              2.9728   YY=              1.5932   ZZ=             -4.5660
   XY=             -0.0000   XZ=             -0.0000   YZ=             -0.0000
 Octapole moment (field-independent basis, Debye-Ang**2):
  XXX=              0.0000  YYY=              0.0000  ZZZ=             -2.7326  XYY=              0.0000
  XXY=              0.0000  XXZ=             -0.6852  XZZ=              0.0000  YZZ=             -0.0000
  YYZ=             -1.8512  XYZ=              0.0000
 Hexadecapole moment (field-independent basis, Debye-Ang**3):
 XXXX=            -33.7073 YYYY=            -90.9080 ZZZZ=           -201.9435 XXXY=             -0.0000
 XXXZ=             -0.0000 YYYX=             -0.0000 YYYZ=             -0.0000 ZZZX=             -0.0000
 ZZZY=             -0.0000 XXYY=            -17.5537 XXZZ=            -33.8320 YYZZ=            -44.0710
 XXYZ=             -0.0000 YYXZ=             -0.0000 ZZXY=             -0.0000
 N-N= 1.085040667865D+02 E-N=-6.640184053806D+02  KE= 1.904942144253D+02
 Symmetry A1   KE= 1.409380618495D+02
 Symmetry A2   KE= 2.101539607358D+00
 Symmetry B1   KE= 5.454120840186D+00
 Symmetry B2   KE= 4.200049212835D+01
 B after Tr=    -0.002286    0.000000   -0.003592
         Rot=    1.000000   -0.000000    0.000000   -0.000000 Ang=   0.00 deg.
 Final structure in terms of initial Z-matrix:
 C
 C,1,B1
 O,2,B2,1,A1
 C,1,B3,2,A2,3,D1,0
 H,4,B4,1,A3,2,D2,0
 H,4,B5,1,A4,2,D3,0
 H,1,B6,2,A5,3,D4,0
 H,1,B7,2,A6,3,D5,0
      Variables:
 B1=1.47076488
 B2=1.20432149
 B3=1.58240306
 B4=1.08413769
 B5=1.08413769
 B6=1.08413769
 B7=1.08413769
 A1=147.45564025
 A2=57.45564025
 A3=116.9655641
 A4=116.9655641
 A5=118.61642788
 A6=118.61642788
 D1=180.
 D2=108.22737426
 D3=-108.22737426
 D4=-74.65669493
 D5=74.65669493
 Unable to Open any file for archive entry.
 1\1\GINC-COMPUTE-0-12\FOpt\RMP2-FC\6-311+G(2d,p)\C3H4O1\BESSELMAN\13-J
 un-2024\0\\#N MP2/6-311+G(2d,p) OPT=(maxstep=10,maxcycles=50,VeryTight
 ) Geom=Connectivity int=ultrafine FREQ=(anharmonic,vibrot)\\C3H4O\\0,1
 \C,0.0026065138,0.,-0.0023218546\C,0.0006445398,0.,1.4684417218\O,0.64
 71573486,0.,2.4845182153\C,-1.332454403,0.,0.8471555112\H,-1.909469551
 5,0.9177846214,0.8560679583\H,-1.9094695515,-0.9177846214,0.8560679583
 \H,0.2551221538,0.9177846214,-0.5212262435\H,0.2551221538,-0.917784621
 4,-0.5212262435\\Version=ES64L-G16RevC.01\State=1-A1\HF=-190.7808212\M
 P2=-191.431691\RMSD=8.712e-09\RMSF=3.608e-07\Dipole=-0.6079005,0.,-0.9
 553924\PG=C02V [C2(C1O1),SGV(C2),X(H4)]\\@
 The archive entry for this job was punched.


 ... IT IS NO ONE DREAME THAT
     CAN PLEASE THESE ALL ...

                -- BEN JONSON
 Job cpu time:       0 days  0 hours 17 minutes 25.6 seconds.
 Elapsed time:       0 days  0 hours  1 minutes 15.6 seconds.
 File lengths (MBytes):  RWF=     14 Int=      0 D2E=      0 Chk=      3 Scr=      1
 Normal termination of Gaussian 16 at Thu Jun 13 12:23:22 2024.
 Link1:  Proceeding to internal job step number  2.
 ----------------------------------------------------------------------
 #N Geom=AllCheck Guess=TCheck SCRF=Check GenChk RMP2(FC)/6-311+G(2d,p)
  Freq
 ----------------------------------------------------------------------
 1/6=50,7=1,8=10,10=4,29=7,30=1,38=21,40=1,80=1/1,6,3;
 2/12=2,40=1/2;
 3/5=4,6=6,7=112,11=1,14=-4,25=1,30=1,70=2,71=2,75=-5,116=1,140=1/1,2,3;
 4/5=101,69=2/1;
 5/5=2,38=6,98=1/2;
 8/6=3,8=1,10=2,19=11,30=-1/1;
 9/15=3,16=-3/6;
 11/6=1,8=1,15=11,17=12,24=-1,27=1,28=-2,29=300,32=6,42=3/1,2,10;
 10/6=2,21=1,60=-2/2;
 8/6=4,8=1,10=2,19=11,30=-1/11,4;
 10/5=1,20=4,60=-2/2;
 11/12=2,14=11,16=1,17=2,28=-2,42=3,76=2/2,10,12;
 6/7=2,8=2,9=2,10=2,22=-1/1;
 7/10=1,12=2,25=1,44=2,70=1,71=2/1,2,3,16;
 1/6=50,7=1,8=10,38=20,80=1/6(3);
 7/8=1,25=202,44=-1,70=1,71=1,92=10/16,17;
 1/6=50,7=1,8=10,10=4,30=1,38=20,80=1/3;
 99//99;
 3/5=4,6=6,7=112,11=1,14=-2,25=1,30=1,70=5,71=2,75=-5,116=1,140=1/1,2,3;
 4/5=5,16=3,69=2/1;
 5/5=2,38=5,98=1/2;
 8/6=3,8=1,10=2,19=11,30=-1/1;
 9/15=3,16=-3/6;
 11/6=1,8=1,15=11,17=12,24=-1,27=1,28=-2,29=300,32=6,42=3/1,2,10;
 10/6=2,21=1,60=-2/2;
 8/6=4,8=1,10=2,19=11,30=-1/11,4;
 10/5=1,20=4,60=-2/2;
 11/12=2,14=11,16=1,17=2,28=-2,42=3,76=2/2,10,12;
 6/7=2,8=2,9=2,10=2,22=-1/1;
 7/7=1,10=1,12=2,25=1,44=2,70=1,71=1/1,2,3,16;
 1/6=50,7=1,8=10,38=20,80=1/6(-12);
 7/8=1,25=202,44=-1,70=1,71=1,92=10/16,17;
 1/6=50,7=1,8=10,10=4,30=1,38=20,80=1/3;
 99//99;
 Structure from the checkpoint file:  "/scratch/328030.kestrel.chem.wisc.edu/Gau-223778.chk"
 -----
 C3H4O
 -----
 Charge =  0 Multiplicity = 1
 Redundant internal coordinates found in file.  (old form).
 C,0,0.0026065138,0.,-0.0023218546
 C,0,0.0006445398,0.,1.4684417218
 O,0,0.6471573486,0.,2.4845182153
 C,0,-1.332454403,0.,0.8471555112
 H,0,-1.9094695515,0.9177846214,0.8560679583
 H,0,-1.9094695515,-0.9177846214,0.8560679583
 H,0,0.2551221538,0.9177846214,-0.5212262435
 H,0,0.2551221538,-0.9177846214,-0.5212262435
 Recover connectivity data from disk.
 Numerical evaluation of third derivatives.
 Nuclear step= 0.010000 Angstroms, electric field step= 0.000333 atomic units, NStep=1.

 GradGradGradGradGradGradGradGradGradGradGradGradGradGradGradGradGradGrad
 Berny optimization.
 Initialization pass.
                           ----------------------------
                           !    Initial Parameters    !
                           ! (Angstroms and Degrees)  !
 --------------------------                            --------------------------
 ! Name  Definition              Value          Derivative Info.                !
 --------------------------------------------------------------------------------
 ! R1    R(1,2)                  1.4708         calculate D2E/DX2 analytically  !
 ! R2    R(1,4)                  1.5824         calculate D2E/DX2 analytically  !
 ! R3    R(1,7)                  1.0841         calculate D2E/DX2 analytically  !
 ! R4    R(1,8)                  1.0841         calculate D2E/DX2 analytically  !
 ! R5    R(2,3)                  1.2043         calculate D2E/DX2 analytically  !
 ! R6    R(2,4)                  1.4708         calculate D2E/DX2 analytically  !
 ! R7    R(4,5)                  1.0841         calculate D2E/DX2 analytically  !
 ! R8    R(4,6)                  1.0841         calculate D2E/DX2 analytically  !
 ! A1    A(2,1,7)              118.6164         calculate D2E/DX2 analytically  !
 ! A2    A(2,1,8)              118.6164         calculate D2E/DX2 analytically  !
 ! A3    A(4,1,7)              116.9656         calculate D2E/DX2 analytically  !
 ! A4    A(4,1,8)              116.9656         calculate D2E/DX2 analytically  !
 ! A5    A(7,1,8)              115.6783         calculate D2E/DX2 analytically  !
 ! A6    A(1,2,3)              147.4556         calculate D2E/DX2 analytically  !
 ! A7    A(3,2,4)              147.4556         calculate D2E/DX2 analytically  !
 ! A8    A(1,4,5)              116.9656         calculate D2E/DX2 analytically  !
 ! A9    A(1,4,6)              116.9656         calculate D2E/DX2 analytically  !
 ! A10   A(2,4,5)              118.6164         calculate D2E/DX2 analytically  !
 ! A11   A(2,4,6)              118.6164         calculate D2E/DX2 analytically  !
 ! A12   A(5,4,6)              115.6783         calculate D2E/DX2 analytically  !
 ! D1    D(7,1,2,3)            -74.6567         calculate D2E/DX2 analytically  !
 ! D2    D(8,1,2,3)             74.6567         calculate D2E/DX2 analytically  !
 ! D3    D(7,1,4,5)              0.0            calculate D2E/DX2 analytically  !
 ! D4    D(7,1,4,6)            143.5453         calculate D2E/DX2 analytically  !
 ! D5    D(8,1,4,5)           -143.5453         calculate D2E/DX2 analytically  !
 ! D6    D(8,1,4,6)              0.0            calculate D2E/DX2 analytically  !
 ! D7    D(3,2,4,5)             74.6567         calculate D2E/DX2 analytically  !
 ! D8    D(3,2,4,6)            -74.6567         calculate D2E/DX2 analytically  !
 --------------------------------------------------------------------------------
 Trust Radius=1.00D-01 FncErr=1.00D-07 GrdErr=1.00D-07 EigMax=2.50D+02 EigMin=1.00D-04
 Number of steps in this run=      2 maximum allowed number of steps=      2.
 GradGradGradGradGradGradGradGradGradGradGradGradGradGradGradGradGradGrad

                          Input orientation:                          
 ---------------------------------------------------------------------
 Center     Atomic      Atomic             Coordinates (Angstroms)
 Number     Number       Type             X           Y           Z
 ---------------------------------------------------------------------
      1          6           0        0.002607   -0.000000   -0.002322
      2          6           0        0.000645    0.000000    1.468442
      3          8           0        0.647157    0.000000    2.484518
      4          6           0       -1.332454    0.000000    0.847156
      5          1           0       -1.909470    0.917785    0.856068
      6          1           0       -1.909470   -0.917785    0.856068
      7          1           0        0.255122    0.917785   -0.521226
      8          1           0        0.255122   -0.917785   -0.521226
 ---------------------------------------------------------------------
                    Distance matrix (angstroms):
                    1          2          3          4          5
     1  C    0.000000
     2  C    1.470765   0.000000
     3  O    2.569011   1.204321   0.000000
     4  C    1.582403   1.470765   2.569011   0.000000
     5  H    2.288055   2.205871   3.167100   1.084138   0.000000
     6  H    2.288055   2.205871   3.167100   1.084138   1.835569
     7  H    1.084138   2.205871   3.167100   2.288055   2.565618
     8  H    1.084138   2.205871   3.167100   2.288055   3.154633
                    6          7          8
     6  H    0.000000
     7  H    3.154633   0.000000
     8  H    2.565618   1.835569   0.000000
 Stoichiometry    C3H4O
 Framework group  C2V[C2(CO),SGV(C2),X(H4)]
 Deg. of freedom     6
 Full point group                 C2V     NOp   4
 Largest Abelian subgroup         C2V     NOp   4
 Largest concise Abelian subgroup C2V     NOp   4
                         Standard orientation:                         
 ---------------------------------------------------------------------
 Center     Atomic      Atomic             Coordinates (Angstroms)
 Number     Number       Type             X           Y           Z
 ---------------------------------------------------------------------
      1          6           0       -0.000000    0.791202   -0.859436
      2          6           0        0.000000    0.000000    0.380382
      3          8           0        0.000000    0.000000    1.584704
      4          6           0       -0.000000   -0.791202   -0.859436
      5          1           0       -0.917785   -1.282809   -1.161674
      6          1           0        0.917785   -1.282809   -1.161674
      7          1           0       -0.917785    1.282809   -1.161674
      8          1           0        0.917785    1.282809   -1.161674
 ---------------------------------------------------------------------
 Rotational constants (GHZ):          20.1719277           7.4223258           5.8525958
 Standard basis: 6-311+G(2d,p) (5D, 7F)
 There are    57 symmetry adapted cartesian basis functions of A1  symmetry.
 There are    18 symmetry adapted cartesian basis functions of A2  symmetry.
 There are    26 symmetry adapted cartesian basis functions of B1  symmetry.
 There are    39 symmetry adapted cartesian basis functions of B2  symmetry.
 There are    51 symmetry adapted basis functions of A1  symmetry.
 There are    18 symmetry adapted basis functions of A2  symmetry.
 There are    26 symmetry adapted basis functions of B1  symmetry.
 There are    37 symmetry adapted basis functions of B2  symmetry.
   132 basis functions,   200 primitive gaussians,   140 cartesian basis functions
    15 alpha electrons       15 beta electrons
       nuclear repulsion energy       108.5040667865 Hartrees.
 NAtoms=    8 NActive=    8 NUniq=    4 SFac= 4.00D+00 NAtFMM=   60 NAOKFM=F Big=F
 Integral buffers will be    131072 words long.
 Raffenetti 1 integral format.
 Two-electron integral symmetry is turned on.
 One-electron integrals computed using PRISM.
 NBasis=   132 RedAO= T EigKep=  8.57D-05  NBF=    51    18    26    37
 NBsUse=   132 1.00D-06 EigRej= -1.00D+00 NBFU=    51    18    26    37
 Initial guess from the checkpoint file:  "/scratch/328030.kestrel.chem.wisc.edu/Gau-223778.chk"
 B after Tr=    -0.000000   -0.000000    0.000000
         Rot=    1.000000   -0.000000    0.000000   -0.000000 Ang=   0.00 deg.
 Initial guess orbital symmetries:
       Occupied  (A1) (A1) (A1) (B2) (A1) (A1) (B2) (A1) (B1) (A1)
                 (B2) (A2) (B1) (A1) (B2)
       Virtual   (A1) (B2) (B1) (A1) (B1) (A2) (B2) (A1) (A1) (B1)
                 (B2) (B2) (A1) (A1) (B2) (B1) (A1) (A2) (B2) (B1)
                 (A1) (A1) (B2) (B2) (A1) (B1) (A1) (A2) (B2) (B1)
                 (A1) (B2) (A1) (B1) (B2) (A2) (B2) (A1) (B1) (A1)
                 (A1) (A2) (B2) (A2) (A1) (B1) (A1) (A2) (A1) (B2)
                 (B1) (B2) (B2) (A1) (B1) (B2) (A1) (B2) (A1) (A2)
                 (A1) (B1) (B2) (A1) (B1) (A2) (A1) (B1) (A1) (B2)
                 (A2) (B2) (A1) (B1) (A2) (B2) (B1) (A1) (B2) (A1)
                 (A2) (A1) (B1) (B2) (A1) (B2) (B1) (A1) (A2) (B1)
                 (A2) (B2) (A2) (A1) (B1) (B2) (A1) (B2) (A1) (A1)
                 (B2) (B1) (A2) (A1) (B2) (B1) (B2) (A1) (A1) (A2)
                 (B1) (B2) (A1) (B2) (A1) (A1) (A1)
 Keep R1 ints in memory in symmetry-blocked form, NReq=48336252.
 Requested convergence on RMS density matrix=1.00D-08 within 128 cycles.
 Requested convergence on MAX density matrix=1.00D-06.
 Requested convergence on             energy=1.00D-06.
 No special actions if energy rises.
 SCF Done:  E(RHF) =  -190.780821200     A.U. after    1 cycles
            NFock=  1  Conv=0.14D-08     -V/T= 2.0015
 ExpMin= 4.38D-02 ExpMax= 8.59D+03 ExpMxC= 1.30D+03 IAcc=3 IRadAn=         5 AccDes= 0.00D+00
 HarFok:  IExCor=  205 AccDes= 0.00D+00 IRadAn=         5 IDoV=-2 UseB2=F ITyADJ=14
 ICtDFT= 12500011 ScaDFX=  1.000000  1.000000  1.000000  1.000000
 Range of M.O.s used for correlation:     5   132
 NBasis=   132 NAE=    15 NBE=    15 NFC=     4 NFV=     0
 NROrb=    128 NOA=    11 NOB=    11 NVA=   117 NVB=   117

 **** Warning!!: The largest alpha MO coefficient is  0.59992981D+02

 Disk-based method using ON**2 memory for 11 occupieds at a time.
 Permanent disk used for amplitudes=     3792555 words.
 Estimated scratch disk usage=    30755548 words.
 Actual    scratch disk usage=    28473052 words.
 JobTyp=1 Pass  1:  I=   5 to  15 NPSUse= 16 ParTrn=T ParDer=T DoDerP=T.
 (rs|ai) integrals will be sorted in core.
 Spin components of T(2) and E(2):
     alpha-alpha T2 =       0.2694859680D-01 E2=     -0.8277064722D-01
     alpha-beta  T2 =       0.1526155419D+00 E2=     -0.4853284935D+00
     beta-beta   T2 =       0.2694859680D-01 E2=     -0.8277064722D-01
 ANorm=    0.1098413736D+01
 E2 =    -0.6508697879D+00 EUMP2 =    -0.19143169098771D+03
 G2DrvN: will do     9 centers at a time, making    1 passes.
 Calling FoFCou, ICntrl=  3107 FMM=F I1Cent=   0 AccDes= 0.00D+00.
 End of G2Drv F.D. properties file   721 does not exist.
 End of G2Drv F.D. properties file   722 does not exist.
 End of G2Drv F.D. properties file   788 does not exist.
          IDoAtm=11111111
          Differentiating once with respect to electric field.
                with respect to dipole field.
          Differentiating once with respect to nuclear coordinates.
 Keep R1 ints in memory in symmetry-blocked form, NReq=48337544.
          There are    27 degrees of freedom in the 1st order CPHF.  IDoFFX=6 NUNeed=    27.
     24 vectors produced by pass  0 Test12= 6.50D-15 3.70D-09 XBig12= 1.13D+01 1.41D+00.
 AX will form    24 AO Fock derivatives at one time.
     24 vectors produced by pass  1 Test12= 6.50D-15 3.70D-09 XBig12= 9.20D-01 2.59D-01.
     24 vectors produced by pass  2 Test12= 6.50D-15 3.70D-09 XBig12= 5.33D-02 6.03D-02.
     24 vectors produced by pass  3 Test12= 6.50D-15 3.70D-09 XBig12= 1.57D-03 1.00D-02.
     24 vectors produced by pass  4 Test12= 6.50D-15 3.70D-09 XBig12= 2.82D-05 1.37D-03.
     24 vectors produced by pass  5 Test12= 6.50D-15 3.70D-09 XBig12= 2.80D-07 1.04D-04.
     24 vectors produced by pass  6 Test12= 6.50D-15 3.70D-09 XBig12= 1.89D-09 8.34D-06.
      9 vectors produced by pass  7 Test12= 6.50D-15 3.70D-09 XBig12= 1.31D-11 7.83D-07.
      3 vectors produced by pass  8 Test12= 6.50D-15 3.70D-09 XBig12= 1.06D-13 6.94D-08.
      1 vectors produced by pass  9 Test12= 6.50D-15 3.70D-09 XBig12= 7.25D-16 5.15D-09.
 InvSVY:  IOpt=1 It=  1 EMax= 2.22D-15
 Solved reduced A of dimension   181 with    27 vectors.
 End of Minotr F.D. properties file   721 does not exist.
 End of Minotr F.D. properties file   722 does not exist.
 End of Minotr F.D. properties file   788 does not exist.
 MDV= 11811160064.
 Form MO integral derivatives with frozen-active canonical formalism.
 Discarding MO integrals.
 Reordered first order wavefunction length =      6160050
 In DefCFB: NBatch=  1 ICI= 15 ICA=117 LFMax= 59
            Large arrays: LIAPS=   129729600 LIARS=    49877100 words.
 Semi-Direct transformation.
 ModeAB=           4 MOrb=            15 LenV=   11810624245
 LASXX=     15891825 LTotXX=    15891825 LenRXX=    32139975
 LTotAB=    16248150 MaxLAS=    10436580 LenRXY=           0
 NonZer=    48031800 LenScr=    72817664 LnRSAI=    10436580
 LnScr1=    16429056 LExtra=           0 Total=    131823275
 MaxDsk=          -1 SrtSym=           T ITran=            4
 JobTyp=0 Pass  1:  I=   1 to  15.
 (rs|ai) integrals will be sorted in core.
 Spin components of T(2) and E(2):
     alpha-alpha T2 =       0.2694859680D-01 E2=     -0.8277064722D-01
     alpha-beta  T2 =       0.1526155419D+00 E2=     -0.4853284935D+00
     beta-beta   T2 =       0.2694859680D-01 E2=     -0.8277064722D-01
 ANorm=    0.1553391603D+01
 E2 =    -0.6508697879D+00 EUMP2 =    -0.19143169098771D+03
          IDoAtm=11111111
          Differentiating once with respect to electric field.
                with respect to dipole field.
          Differentiating once with respect to nuclear coordinates.
          There are     1 degrees of freedom in the 1st order CPHF.  IDoFFX=0 NUNeed=     1.
 LinEq1:  Iter=  0 NonCon=     1 RMS=5.46D-03 Max=6.75D-02 NDo=     1
 LinEq1:  Iter=  1 NonCon=     1 RMS=1.75D-03 Max=2.12D-02 NDo=     1
 LinEq1:  Iter=  2 NonCon=     1 RMS=5.96D-04 Max=6.58D-03 NDo=     1
 LinEq1:  Iter=  3 NonCon=     1 RMS=2.39D-04 Max=2.46D-03 NDo=     1
 LinEq1:  Iter=  4 NonCon=     1 RMS=6.83D-05 Max=9.26D-04 NDo=     1
 LinEq1:  Iter=  5 NonCon=     1 RMS=1.35D-05 Max=1.85D-04 NDo=     1
 LinEq1:  Iter=  6 NonCon=     1 RMS=2.85D-06 Max=4.14D-05 NDo=     1
 LinEq1:  Iter=  7 NonCon=     1 RMS=1.06D-06 Max=1.44D-05 NDo=     1
 LinEq1:  Iter=  8 NonCon=     1 RMS=2.66D-07 Max=2.41D-06 NDo=     1
 LinEq1:  Iter=  9 NonCon=     1 RMS=4.74D-08 Max=5.12D-07 NDo=     1
 LinEq1:  Iter= 10 NonCon=     1 RMS=8.09D-09 Max=6.78D-08 NDo=     1
 LinEq1:  Iter= 11 NonCon=     1 RMS=1.17D-09 Max=1.04D-08 NDo=     1
 LinEq1:  Iter= 12 NonCon=     1 RMS=1.67D-10 Max=2.10D-09 NDo=     1
 LinEq1:  Iter= 13 NonCon=     0 RMS=2.15D-11 Max=2.02D-10 NDo=     1
 Linear equations converged to 1.000D-10 1.000D-09 after    13 iterations.
 End of Minotr F.D. properties file   721 does not exist.
 End of Minotr F.D. properties file   722 does not exist.
 End of Minotr F.D. properties file   788 does not exist.
 Symmetrizing basis deriv contribution to polar:
 IMax=3 JMax=2 DiffMx= 0.00D+00
 G2DrvN: will do     9 centers at a time, making    1 passes.
 Calling FoFCou, ICntrl=  3107 FMM=F I1Cent=   0 AccDes= 0.00D+00.
 End of G2Drv F.D. properties file   721 does not exist.
 End of G2Drv F.D. properties file   722 does not exist.
 End of G2Drv F.D. properties file   788 does not exist.
 R2 and R3 integrals will be kept in memory, NReq=    98828310.
 DD1Dir will call FoFMem   1 times, MxPair=       240
 NAB=   120 NAA=     0 NBB=     0.
 Discarding MO integrals.

 **********************************************************************

            Population analysis using the MP2 Density.

 **********************************************************************

 Orbital symmetries:
       Occupied  (A1) (A1) (A1) (B2) (A1) (A1) (B2) (A1) (B1) (A1)
                 (B2) (A2) (B1) (A1) (B2)
       Virtual   (A1) (B2) (B1) (A1) (B1) (A2) (B2) (A1) (A1) (B1)
                 (B2) (B2) (A1) (A1) (B2) (B1) (A1) (A2) (B2) (B1)
                 (A1) (A1) (B2) (B2) (A1) (B1) (A1) (A2) (B2) (B1)
                 (A1) (B2) (A1) (B1) (B2) (A2) (B2) (A1) (B1) (A1)
                 (A1) (A2) (B2) (A2) (A1) (B1) (A1) (A2) (A1) (B2)
                 (B1) (B2) (B2) (A1) (B1) (B2) (A1) (B2) (A1) (A2)
                 (A1) (B1) (B2) (A1) (B1) (A2) (A1) (B1) (A1) (B2)
                 (A2) (B2) (A1) (B1) (A2) (B2) (B1) (A1) (B2) (A1)
                 (A2) (A1) (B1) (B2) (A1) (B2) (B1) (A1) (A2) (B1)
                 (A2) (B2) (A2) (A1) (B1) (B2) (A1) (B2) (A1) (A1)
                 (B2) (B1) (A2) (A1) (B2) (B1) (B2) (A1) (A1) (A2)
                 (B1) (B2) (A1) (B2) (A1) (A1) (A1)
 The electronic state is 1-A1.
 Alpha  occ. eigenvalues --  -20.57088 -11.35399 -11.25925 -11.25878  -1.40111
 Alpha  occ. eigenvalues --   -1.15512  -0.86852  -0.76138  -0.67878  -0.67355
 Alpha  occ. eigenvalues --   -0.61114  -0.55536  -0.51667  -0.46523  -0.39305
 Alpha virt. eigenvalues --    0.06586   0.07744   0.08769   0.09621   0.12075
 Alpha virt. eigenvalues --    0.12498   0.12957   0.13042   0.15058   0.15062
 Alpha virt. eigenvalues --    0.17166   0.20450   0.20919   0.28776   0.30993
 Alpha virt. eigenvalues --    0.32150   0.33818   0.33866   0.36152   0.37532
 Alpha virt. eigenvalues --    0.37787   0.42092   0.42185   0.43310   0.52296
 Alpha virt. eigenvalues --    0.56703   0.58821   0.61553   0.63539   0.70138
 Alpha virt. eigenvalues --    0.71759   0.74824   0.75659   0.78103   0.79665
 Alpha virt. eigenvalues --    0.83238   0.84383   0.85379   0.93114   0.94388
 Alpha virt. eigenvalues --    0.98831   1.10399   1.13969   1.14796   1.14969
 Alpha virt. eigenvalues --    1.16763   1.18314   1.29367   1.30280   1.30850
 Alpha virt. eigenvalues --    1.34028   1.39771   1.41407   1.48221   1.48661
 Alpha virt. eigenvalues --    1.51348   1.54654   1.75619   1.77092   1.87859
 Alpha virt. eigenvalues --    1.92548   1.94132   2.01714   2.03143   2.14011
 Alpha virt. eigenvalues --    2.20288   2.33564   2.46523   2.46757   2.49279
 Alpha virt. eigenvalues --    2.56946   2.62253   2.63687   2.65446   2.68056
 Alpha virt. eigenvalues --    2.87580   2.88713   2.90346   3.08370   3.09774
 Alpha virt. eigenvalues --    3.17152   3.18574   3.27659   3.31142   3.42432
 Alpha virt. eigenvalues --    3.47298   3.47847   3.52098   3.53864   3.67039
 Alpha virt. eigenvalues --    3.75459   3.77690   3.78201   3.79789   3.83771
 Alpha virt. eigenvalues --    3.95941   3.98615   4.04988   4.10838   4.29254
 Alpha virt. eigenvalues --    4.40265   4.48390   4.61747   4.80363   5.23246
 Alpha virt. eigenvalues --    5.62791   5.77547   6.51678   7.33908   7.34859
 Alpha virt. eigenvalues --    7.65801   7.76122   7.77180  25.03961  25.11801
 Alpha virt. eigenvalues --   25.33146  51.69934
          Condensed to atoms (all electrons):
               1          2          3          4          5          6
     1  C    5.321218   0.111590  -0.048400   0.091381  -0.032708  -0.032708
     2  C    0.111590   5.370198   0.185659   0.111590   0.007984   0.007984
     3  O   -0.048400   0.185659   8.288492  -0.048400   0.003139   0.003139
     4  C    0.091381   0.111590  -0.048400   5.321218   0.376504   0.376504
     5  H   -0.032708   0.007984   0.003139   0.376504   0.543608  -0.026454
     6  H   -0.032708   0.007984   0.003139   0.376504  -0.026454   0.543608
     7  H    0.376504   0.007984   0.003139  -0.032708  -0.006208   0.002225
     8  H    0.376504   0.007984   0.003139  -0.032708   0.002225  -0.006208
               7          8
     1  C    0.376504   0.376504
     2  C    0.007984   0.007984
     3  O    0.003139   0.003139
     4  C   -0.032708  -0.032708
     5  H   -0.006208   0.002225
     6  H    0.002225  -0.006208
     7  H    0.543608  -0.026454
     8  H   -0.026454   0.543608
 Mulliken charges:
               1
     1  C   -0.163381
     2  C    0.189028
     3  O   -0.389907
     4  C   -0.163381
     5  H    0.131910
     6  H    0.131910
     7  H    0.131910
     8  H    0.131910
 Sum of Mulliken charges =  -0.00000
 Mulliken charges with hydrogens summed into heavy atoms:
               1
     1  C    0.100439
     2  C    0.189028
     3  O   -0.389907
     4  C    0.100439
 APT charges:
               1
     1  C   -0.186912
     2  C    0.821813
     3  O   -0.609336
     4  C   -0.186912
     5  H    0.040337
     6  H    0.040337
     7  H    0.040337
     8  H    0.040337
 Sum of APT charges =  -0.00000
 APT charges with hydrogens summed into heavy atoms:
               1
     1  C   -0.106239
     2  C    0.821813
     3  O   -0.609336
     4  C   -0.106239
 Electronic spatial extent (au):  <R**2>=            243.2914
 Charge=             -0.0000 electrons
 Dipole moment (field-independent basis, Debye):
    X=              0.0000    Y=              0.0000    Z=             -2.8783  Tot=              2.8783
 Quadrupole moment (field-independent basis, Debye-Ang):
   XX=            -21.8957   YY=            -23.6020   ZZ=            -28.6872
   XY=             -0.0000   XZ=             -0.0000   YZ=             -0.0000
 Traceless Quadrupole moment (field-independent basis, Debye-Ang):
   XX=              2.8326   YY=              1.1263   ZZ=             -3.9589
   XY=             -0.0000   XZ=             -0.0000   YZ=             -0.0000
 Octapole moment (field-independent basis, Debye-Ang**2):
  XXX=              0.0000  YYY=              0.0000  ZZZ=             -0.2418  XYY=              0.0000
  XXY=              0.0000  XXZ=             -0.2388  XZZ=              0.0000  YZZ=              0.0000
  YYZ=             -1.5264  XYZ=              0.0000
 Hexadecapole moment (field-independent basis, Debye-Ang**3):
 XXXX=            -35.2053 YYYY=            -94.7295 ZZZZ=           -204.0697 XXXY=             -0.0000
 XXXZ=             -0.0000 YYYX=             -0.0000 YYYZ=             -0.0000 ZZZX=             -0.0000
 ZZZY=             -0.0000 XXYY=            -18.4006 XXZZ=            -34.2525 YYZZ=            -45.7044
 XXYZ=              0.0000 YYXZ=             -0.0000 ZZXY=             -0.0000
 N-N= 1.085040667865D+02 E-N=-6.645206730741D+02  KE= 1.913119550418D+02
 Symmetry A1   KE= 1.412056595967D+02
 Symmetry A2   KE= 2.173174966024D+00
 Symmetry B1   KE= 5.747267879793D+00
 Symmetry B2   KE= 4.218585259938D+01
  Exact polarizability:      28.523      -0.000      37.660      -0.000       0.000      44.056
 Approx polarizability:      26.654      -0.000      31.237       0.000      -0.000      36.441
 Calling FoFJK, ICntrl=  10100127 FMM=F ISym2X=1 I1Cent= 0 IOpClX= 0 NMat=1 NMatS=1 NMatT=0.
 Full mass-weighted force constant matrix:
 Low frequencies ---   -0.7004   -0.6657   -0.4370    0.0009    0.0010    0.0012
 Low frequencies ---  303.5883  507.8606  640.1247
 Diagonal vibrational polarizability:
        1.0607880       3.3643497       2.8960290
 Harmonic frequencies (cm**-1), IR intensities (KM/Mole), Raman scattering
 activities (A**4/AMU), depolarization ratios for plane and unpolarized
 incident light, reduced masses (AMU), force constants (mDyne/A),
 and normal coordinates:
                      1                      2                      3
                     B1                     B2                     A2
 Frequencies --    303.5883               507.8606               640.1247
 Red. masses --      2.3617                 3.8645                 1.1239
 Frc consts  --      0.1282                 0.5873                 0.2713
 IR Inten    --      3.5056                 0.8491                 0.0000
  Atom  AN      X      Y      Z        X      Y      Z        X      Y      Z
     1   6    -0.03  -0.00   0.00     0.00  -0.07   0.24    -0.07  -0.00  -0.00
     2   6     0.30  -0.00  -0.00    -0.00  -0.22  -0.00     0.00  -0.00   0.00
     3   8    -0.16   0.00  -0.00     0.00   0.26  -0.00    -0.00   0.00   0.00
     4   6    -0.03  -0.00  -0.00     0.00  -0.07  -0.24     0.07   0.00  -0.00
     5   1    -0.10  -0.14   0.44     0.00   0.04  -0.43    -0.16   0.15   0.45
     6   1    -0.10   0.14  -0.44    -0.00   0.04  -0.43    -0.16  -0.15  -0.45
     7   1    -0.10   0.14   0.44    -0.00   0.04   0.43     0.16   0.15  -0.45
     8   1    -0.10  -0.14  -0.44     0.00   0.04   0.43     0.16  -0.15   0.45
                      4                      5                      6
                     B1                     A1                     B2
 Frequencies --    698.9229               713.2042               951.4400
 Red. masses --      1.0536                 4.5660                 3.2566
 Frc consts  --      0.3032                 1.3684                 1.7369
 IR Inten    --      0.6699                 1.9565                96.0862
  Atom  AN      X      Y      Z        X      Y      Z        X      Y      Z
     1   6     0.03  -0.00  -0.00     0.00  -0.23  -0.21     0.00  -0.16   0.04
     2   6     0.04   0.00   0.00    -0.00   0.00   0.19    -0.00   0.38  -0.00
     3   8    -0.02  -0.00   0.00     0.00   0.00   0.26     0.00  -0.07  -0.00
     4   6     0.03   0.00  -0.00    -0.00   0.23  -0.21     0.00  -0.16  -0.04
     5   1    -0.21   0.45  -0.01     0.04   0.23  -0.35    -0.01   0.11  -0.43
     6   1    -0.21  -0.45   0.01    -0.04   0.23  -0.35     0.01   0.11  -0.43
     7   1    -0.21  -0.45  -0.01     0.04  -0.23  -0.35     0.01   0.11   0.43
     8   1    -0.21   0.45   0.01    -0.04  -0.23  -0.35    -0.01   0.11   0.43
                      7                      8                      9
                     A1                     A1                     B2
 Frequencies --   1004.6803              1044.8245              1066.0928
 Red. masses --      1.5973                 2.4252                 1.9868
 Frc consts  --      0.9500                 1.5599                 1.3304
 IR Inten    --     16.4007                10.9084                14.5643
  Atom  AN      X      Y      Z        X      Y      Z        X      Y      Z
     1   6    -0.00   0.15   0.04     0.00   0.16  -0.15    -0.00  -0.00   0.19
     2   6     0.00   0.00   0.03    -0.00  -0.00   0.05     0.00   0.13   0.00
     3   8    -0.00  -0.00   0.04     0.00   0.00   0.15    -0.00  -0.01   0.00
     4   6    -0.00  -0.15   0.04    -0.00  -0.16  -0.15    -0.00  -0.00  -0.19
     5   1     0.00   0.14  -0.46     0.02  -0.44   0.17    -0.03  -0.30   0.37
     6   1    -0.00   0.14  -0.46    -0.02  -0.44   0.17     0.03  -0.30   0.37
     7   1     0.00  -0.14  -0.46     0.02   0.44   0.17     0.03  -0.30  -0.37
     8   1    -0.00  -0.14  -0.46    -0.02   0.44   0.17    -0.03  -0.30  -0.37
                     10                     11                     12
                     B1                     A2                     B2
 Frequencies --   1114.1821              1165.1988              1435.4876
 Red. masses --      1.6848                 1.2064                 1.0936
 Frc consts  --      1.2323                 0.9650                 1.3277
 IR Inten    --      0.0032                 0.0000                 5.6173
  Atom  AN      X      Y      Z        X      Y      Z        X      Y      Z
     1   6    -0.09  -0.00  -0.00    -0.10   0.00  -0.00    -0.00  -0.06   0.03
     2   6     0.21   0.00   0.00     0.00   0.00  -0.00    -0.00  -0.01   0.00
     3   8    -0.03  -0.00   0.00    -0.00  -0.00   0.00    -0.00   0.00  -0.00
     4   6    -0.09  -0.00  -0.00     0.10   0.00  -0.00     0.00  -0.06  -0.03
     5   1     0.07  -0.00  -0.48    -0.04   0.43  -0.25    -0.28   0.36   0.20
     6   1     0.07   0.00   0.48    -0.04  -0.43   0.25     0.28   0.36   0.20
     7   1     0.07   0.00  -0.48     0.04   0.43   0.25     0.28   0.36  -0.20
     8   1     0.07  -0.00   0.48     0.04  -0.43  -0.25    -0.28   0.36  -0.20
                     13                     14                     15
                     A1                     A1                     B2
 Frequencies --   1453.7078              1877.9214              3154.6013
 Red. masses --      1.1615                12.2315                 1.0496
 Frc consts  --      1.4462                25.4146                 6.1541
 IR Inten    --      2.9956               267.7729                 0.3927
  Atom  AN      X      Y      Z        X      Y      Z        X      Y      Z
     1   6     0.00   0.06  -0.05     0.00   0.07  -0.11     0.00  -0.04   0.02
     2   6    -0.00  -0.00  -0.02     0.00   0.00   0.83    -0.00  -0.00   0.00
     3   8    -0.00   0.00   0.03     0.00  -0.00  -0.47     0.00   0.00   0.00
     4   6    -0.00  -0.06  -0.05    -0.00  -0.07  -0.11     0.00  -0.04  -0.02
     5   1    -0.29   0.34   0.21    -0.12   0.00   0.04     0.43   0.22   0.14
     6   1     0.29   0.34   0.21     0.12   0.00   0.04    -0.43   0.22   0.14
     7   1    -0.29  -0.34   0.21    -0.12  -0.00   0.04    -0.43   0.22  -0.14
     8   1     0.29  -0.34   0.21     0.12  -0.00   0.04     0.43   0.22  -0.14
                     16                     17                     18
                     A1                     A2                     B1
 Frequencies --   3156.3529              3249.8800              3261.5734
 Red. masses --      1.0567                 1.1184                 1.1159
 Frc consts  --      6.2025                 6.9593                 6.9938
 IR Inten    --      1.7934                 0.0000                 0.0881
  Atom  AN      X      Y      Z        X      Y      Z        X      Y      Z
     1   6    -0.00   0.04  -0.03     0.07   0.00  -0.00    -0.07  -0.00   0.00
     2   6    -0.00  -0.00   0.00    -0.00   0.00   0.00    -0.00  -0.00  -0.00
     3   8    -0.00   0.00  -0.00    -0.00  -0.00   0.00    -0.00   0.00  -0.00
     4   6     0.00  -0.04  -0.03    -0.07  -0.00  -0.00    -0.07  -0.00  -0.00
     5   1     0.43   0.21   0.14     0.42   0.22   0.15     0.42   0.23   0.14
     6   1    -0.43   0.21   0.14     0.42  -0.22  -0.15     0.42  -0.23  -0.14
     7   1     0.43  -0.21   0.14    -0.42   0.22  -0.15     0.42  -0.23   0.14
     8   1    -0.43  -0.21   0.14    -0.42  -0.22   0.15     0.42   0.23  -0.14

 -------------------
 - Thermochemistry -
 -------------------
 Temperature   298.150 Kelvin.  Pressure   1.00000 Atm.
 Atom     1 has atomic number  6 and mass  12.00000
 Atom     2 has atomic number  6 and mass  12.00000
 Atom     3 has atomic number  8 and mass  15.99491
 Atom     4 has atomic number  6 and mass  12.00000
 Atom     5 has atomic number  1 and mass   1.00783
 Atom     6 has atomic number  1 and mass   1.00783
 Atom     7 has atomic number  1 and mass   1.00783
 Atom     8 has atomic number  1 and mass   1.00783
 Molecular mass:    56.02621 amu.
 Principal axes and moments of inertia in atomic units:
                                 1                 2                 3
     Eigenvalues --           89.467959        243.150361        308.365937
           X                   0.000000         -0.000000          1.000000
           Y                   0.000000          1.000000          0.000000
           Z                   1.000000          0.000000          0.000000
 This molecule is an asymmetric top.
 Rotational symmetry number  2.
 Rotational temperatures (Kelvin)      0.96810     0.35622     0.28088
 Rotational constants (GHZ):          20.17193     7.42233     5.85260
 Zero-point vibrational energy     160297.5 (Joules/Mol)
                                   38.31201 (Kcal/Mol)
 Warning -- explicit consideration of   2 degrees of freedom as
           vibrations may cause significant error
 Vibrational temperatures:    436.80   730.70   921.00  1005.59  1026.14
          (Kelvin)           1368.91  1445.51  1503.27  1533.87  1603.06
                             1676.46  2065.35  2091.56  2701.91  4538.77
                             4541.29  4675.85  4692.68
 
 Zero-point correction=                           0.061054 (Hartree/Particle)
 Thermal correction to Energy=                    0.065077
 Thermal correction to Enthalpy=                  0.066021
 Thermal correction to Gibbs Free Energy=         0.035827
 Sum of electronic and zero-point Energies=           -191.370637
 Sum of electronic and thermal Energies=              -191.366614
 Sum of electronic and thermal Enthalpies=            -191.365670
 Sum of electronic and thermal Free Energies=         -191.395864
 
                     E (Thermal)             CV                S
                      KCal/Mol        Cal/Mol-Kelvin    Cal/Mol-Kelvin
 Total                   40.836             13.589             63.548
 Electronic               0.000              0.000              0.000
 Translational            0.889              2.981             37.991
 Rotational               0.889              2.981             22.044
 Vibrational             39.059              7.627              3.513
 Vibration     1          0.695              1.667              1.397
 Vibration     2          0.863              1.233              0.639
                       Q            Log10(Q)             Ln(Q)
 Total Bot       0.331678D-16        -16.479284        -37.944954
 Total V=0       0.401438D+12         11.603619         26.718319
 Vib (Bot)       0.137264D-27        -27.862445        -64.155650
 Vib (Bot)    1  0.625158D+00         -0.204010         -0.469751
 Vib (Bot)    2  0.321353D+00         -0.493017         -1.135214
 Vib (V=0)       0.166134D+01          0.220458          0.507623
 Vib (V=0)    1  0.130051D+01          0.114115          0.262760
 Vib (V=0)    2  0.109436D+01          0.039162          0.090173
 Electronic      0.100000D+01          0.000000          0.000000
 Translational   0.164832D+08          7.217041         16.617851
 Rotational      0.146595D+05          4.166120          9.592846

     ==================================================
      Anharmonic Data: Displacement Vectors Definition
     ==================================================

 Framework definition based on atomic masses: C2V 

 **********************************************************************

                  Harmonic vibro-rotational analysis

 **********************************************************************


     ==================================================
               Analysis of the Rotor Symmetry
     ==================================================

 Framework Group : C2V 
 Rotor Type      : Asymmetric Top
 Asymm. param.   : Kappa = -0.780754
 Inertia moments : X=    86.35126 , Y=    68.08904 , Z=    25.05358
 Representation  : Il Representation, Iz < Iy < Ix

 Axes Definition for the Symmetric-Top Representation
 ----------------------------------------------------
 Axis Z automatically chosen to be collinear with Z from Eckart orient.
 NOTE: In Vibro-rotational analysis, this will be referred to as the
       spectroscopic orientation.

     ==================================================
        Vibro-Rotational Analysis Based on Symmetry
     ==================================================

 Representation A1
 -----------------
    Z Translation
    6 Vibrations with frequencies:
   3156.35   1877.92   1453.71   1044.82   1004.68    713.20

 Representation A2
 -----------------
    X Rotation
    3 Vibrations with frequencies:
   3249.88   1165.20    640.12

 Representation B1
 -----------------
    X Translation
    Y Rotation
    4 Vibrations with frequencies:
   3261.57   1114.18    698.92    303.59

 Representation B2
 -----------------
    Y Translation
    Z Rotation
    5 Vibrations with frequencies:
   3154.60   1435.49   1066.09    951.44    507.86

 Input/Output information
 ------------------------
 Normal modes will be PRINTED in DESCENDING order (imag. freq. first)
   and sorted by irreducible representation
 The connection between this new numbering (A) and the one used before
   (H) is reported in the present equivalency table:
 ----+------+------+------+------+------+------+------+------+------+
 (H) |     1|     2|     3|     4|     5|     6|     7|     8|     9|
 (A) |    13|    18|     9|    12|     6|    17|     5|     4|    16|
 ----+------+------+------+------+------+------+------+------+------+
 ----+------+------+------+------+------+------+------+------+------+
 (H) |    10|    11|    12|    13|    14|    15|    16|    17|    18|
 (A) |    11|     8|    15|     3|     2|    14|     1|     7|    10|
 ----+------+------+------+------+------+------+------+------+------+

 Normal modes will be READ in ASCENDING order (imag. freq. first)

 Analysis of symmetry-allowed terms
 ----------------------------------

     ==================================================
                   Coriolis Couplings
     ==================================================

 Coriolis Couplings along the X axis
 -----------------------------------
                1             2             3             4             5 
      1   0.000000D+00
      2   0.000000D+00  0.000000D+00
      3   0.000000D+00  0.000000D+00  0.000000D+00
      4   0.000000D+00  0.000000D+00  0.000000D+00  0.000000D+00
      5   0.000000D+00  0.000000D+00  0.000000D+00  0.000000D+00  0.000000D+00
      6   0.000000D+00  0.000000D+00  0.000000D+00  0.000000D+00  0.000000D+00
      7   0.000000D+00  0.000000D+00  0.000000D+00  0.000000D+00  0.000000D+00
      8   0.000000D+00  0.000000D+00  0.000000D+00  0.000000D+00  0.000000D+00
      9   0.000000D+00  0.000000D+00  0.000000D+00  0.000000D+00  0.000000D+00
     10   0.000000D+00  0.000000D+00  0.000000D+00  0.000000D+00  0.000000D+00
     11   0.000000D+00  0.000000D+00  0.000000D+00  0.000000D+00  0.000000D+00
     12   0.000000D+00  0.000000D+00  0.000000D+00  0.000000D+00  0.000000D+00
     13   0.000000D+00  0.000000D+00  0.000000D+00  0.000000D+00  0.000000D+00
     14  -0.231808D-02  0.245358D-01  0.743343D-02 -0.275258D+00  0.469561D+00
     15  -0.310250D-01 -0.321145D-02 -0.561341D-01 -0.428503D+00  0.706608D+00
     16   0.453566D+00 -0.207885D+00  0.705972D+00  0.103481D+00  0.185585D+00
     17   0.280675D+00  0.733523D+00  0.374197D+00  0.607451D-01  0.661317D-01
     18   0.101385D+00 -0.625564D+00  0.258031D+00  0.287426D+00  0.261283D+00
                6             7             8             9            10 
      6   0.000000D+00
      7   0.000000D+00  0.000000D+00
      8   0.000000D+00  0.000000D+00  0.000000D+00
      9   0.000000D+00  0.000000D+00  0.000000D+00  0.000000D+00
     10   0.000000D+00  0.431222D-02 -0.406846D+00  0.288216D+00  0.000000D+00
     11   0.000000D+00  0.313779D+00  0.577932D+00 -0.206950D+00  0.000000D+00
     12   0.000000D+00 -0.249368D+00  0.392826D+00  0.750723D+00  0.000000D+00
     13   0.000000D+00  0.293816D+00  0.360163D+00  0.318311D+00  0.000000D+00
     14   0.542898D-01  0.000000D+00  0.000000D+00  0.000000D+00  0.000000D+00
     15   0.121584D+00  0.000000D+00  0.000000D+00  0.000000D+00  0.000000D+00
     16  -0.453847D+00  0.000000D+00  0.000000D+00  0.000000D+00  0.000000D+00
     17   0.484717D+00  0.000000D+00  0.000000D+00  0.000000D+00  0.000000D+00
     18  -0.617183D+00  0.000000D+00  0.000000D+00  0.000000D+00  0.000000D+00
               11            12            13            14            15 
     11   0.000000D+00
     12   0.000000D+00  0.000000D+00
     13   0.000000D+00  0.000000D+00  0.000000D+00
     14   0.000000D+00  0.000000D+00  0.000000D+00  0.000000D+00
     15   0.000000D+00  0.000000D+00  0.000000D+00  0.000000D+00  0.000000D+00
     16   0.000000D+00  0.000000D+00  0.000000D+00  0.000000D+00  0.000000D+00
     17   0.000000D+00  0.000000D+00  0.000000D+00  0.000000D+00  0.000000D+00
     18   0.000000D+00  0.000000D+00  0.000000D+00  0.000000D+00  0.000000D+00
               16            17            18 
     16   0.000000D+00
     17   0.000000D+00  0.000000D+00
     18   0.000000D+00  0.000000D+00  0.000000D+00

 Coriolis Couplings along the Y axis
 -----------------------------------
                1             2             3             4             5 
      1   0.000000D+00
      2   0.000000D+00  0.000000D+00
      3   0.000000D+00  0.000000D+00  0.000000D+00
      4   0.000000D+00  0.000000D+00  0.000000D+00  0.000000D+00
      5   0.000000D+00  0.000000D+00  0.000000D+00  0.000000D+00  0.000000D+00
      6   0.000000D+00  0.000000D+00  0.000000D+00  0.000000D+00  0.000000D+00
      7   0.000000D+00  0.000000D+00  0.000000D+00  0.000000D+00  0.000000D+00
      8   0.000000D+00  0.000000D+00  0.000000D+00  0.000000D+00  0.000000D+00
      9   0.000000D+00  0.000000D+00  0.000000D+00  0.000000D+00  0.000000D+00
     10  -0.259313D-01 -0.842888D-01 -0.534857D+00  0.324743D+00 -0.634609D+00
     11  -0.702314D+00 -0.509959D+00  0.315548D+00 -0.236792D+00  0.999033D-01
     12  -0.114768D+00  0.132217D+00 -0.220184D+00  0.176906D+00 -0.323840D+00
     13  -0.491886D+00  0.817146D+00  0.195949D+00  0.905570D-01 -0.694324D-01
     14   0.000000D+00  0.000000D+00  0.000000D+00  0.000000D+00  0.000000D+00
     15   0.000000D+00  0.000000D+00  0.000000D+00  0.000000D+00  0.000000D+00
     16   0.000000D+00  0.000000D+00  0.000000D+00  0.000000D+00  0.000000D+00
     17   0.000000D+00  0.000000D+00  0.000000D+00  0.000000D+00  0.000000D+00
     18   0.000000D+00  0.000000D+00  0.000000D+00  0.000000D+00  0.000000D+00
                6             7             8             9            10 
      6   0.000000D+00
      7   0.000000D+00  0.000000D+00
      8   0.000000D+00  0.000000D+00  0.000000D+00
      9   0.000000D+00  0.000000D+00  0.000000D+00  0.000000D+00
     10  -0.111995D+00  0.000000D+00  0.000000D+00  0.000000D+00  0.000000D+00
     11  -0.284731D+00  0.000000D+00  0.000000D+00  0.000000D+00  0.000000D+00
     12  -0.689949D-01  0.000000D+00  0.000000D+00  0.000000D+00  0.000000D+00
     13  -0.653227D-01  0.000000D+00  0.000000D+00  0.000000D+00  0.000000D+00
     14   0.000000D+00 -0.197446D-01  0.312535D+00 -0.827025D+00  0.000000D+00
     15   0.000000D+00 -0.495559D+00 -0.333294D+00  0.303993D+00  0.000000D+00
     16   0.000000D+00 -0.647783D+00  0.341290D+00 -0.349151D+00  0.000000D+00
     17   0.000000D+00 -0.348761D+00 -0.834997D-02 -0.122697D+00  0.000000D+00
     18   0.000000D+00 -0.161318D+00 -0.212659D+00 -0.664412D-01  0.000000D+00
               11            12            13            14            15 
     11   0.000000D+00
     12   0.000000D+00  0.000000D+00
     13   0.000000D+00  0.000000D+00  0.000000D+00
     14   0.000000D+00  0.000000D+00  0.000000D+00  0.000000D+00
     15   0.000000D+00  0.000000D+00  0.000000D+00  0.000000D+00  0.000000D+00
     16   0.000000D+00  0.000000D+00  0.000000D+00  0.000000D+00  0.000000D+00
     17   0.000000D+00  0.000000D+00  0.000000D+00  0.000000D+00  0.000000D+00
     18   0.000000D+00  0.000000D+00  0.000000D+00  0.000000D+00  0.000000D+00
               16            17            18 
     16   0.000000D+00
     17   0.000000D+00  0.000000D+00
     18   0.000000D+00  0.000000D+00  0.000000D+00

 Coriolis Couplings along the Z axis
 -----------------------------------
                1             2             3             4             5 
      1   0.000000D+00
      2   0.000000D+00  0.000000D+00
      3   0.000000D+00  0.000000D+00  0.000000D+00
      4   0.000000D+00  0.000000D+00  0.000000D+00  0.000000D+00
      5   0.000000D+00  0.000000D+00  0.000000D+00  0.000000D+00  0.000000D+00
      6   0.000000D+00  0.000000D+00  0.000000D+00  0.000000D+00  0.000000D+00
      7   0.414803D-01  0.588051D-01  0.829009D+00  0.297581D+00 -0.377600D+00
      8   0.765972D+00 -0.120492D-01 -0.251164D+00  0.185706D+00  0.275849D+00
      9   0.426611D+00  0.126993D-01  0.135186D+00 -0.300039D-02 -0.272027D+00
     10   0.000000D+00  0.000000D+00  0.000000D+00  0.000000D+00  0.000000D+00
     11   0.000000D+00  0.000000D+00  0.000000D+00  0.000000D+00  0.000000D+00
     12   0.000000D+00  0.000000D+00  0.000000D+00  0.000000D+00  0.000000D+00
     13   0.000000D+00  0.000000D+00  0.000000D+00  0.000000D+00  0.000000D+00
     14   0.000000D+00  0.000000D+00  0.000000D+00  0.000000D+00  0.000000D+00
     15   0.000000D+00  0.000000D+00  0.000000D+00  0.000000D+00  0.000000D+00
     16   0.000000D+00  0.000000D+00  0.000000D+00  0.000000D+00  0.000000D+00
     17   0.000000D+00  0.000000D+00  0.000000D+00  0.000000D+00  0.000000D+00
     18   0.000000D+00  0.000000D+00  0.000000D+00  0.000000D+00  0.000000D+00
                6             7             8             9            10 
      6   0.000000D+00
      7   0.128258D-01  0.000000D+00
      8  -0.177098D+00  0.000000D+00  0.000000D+00
      9   0.996916D-01  0.000000D+00  0.000000D+00  0.000000D+00
     10   0.000000D+00  0.000000D+00  0.000000D+00  0.000000D+00  0.000000D+00
     11   0.000000D+00  0.000000D+00  0.000000D+00  0.000000D+00  0.000000D+00
     12   0.000000D+00  0.000000D+00  0.000000D+00  0.000000D+00  0.000000D+00
     13   0.000000D+00  0.000000D+00  0.000000D+00  0.000000D+00  0.000000D+00
     14   0.000000D+00  0.000000D+00  0.000000D+00  0.000000D+00  0.392536D-01
     15   0.000000D+00  0.000000D+00  0.000000D+00  0.000000D+00  0.867426D+00
     16   0.000000D+00  0.000000D+00  0.000000D+00  0.000000D+00 -0.321602D+00
     17   0.000000D+00  0.000000D+00  0.000000D+00  0.000000D+00 -0.242065D+00
     18   0.000000D+00  0.000000D+00  0.000000D+00  0.000000D+00 -0.896506D-01
               11            12            13            14            15 
     11   0.000000D+00
     12   0.000000D+00  0.000000D+00
     13   0.000000D+00  0.000000D+00  0.000000D+00
     14   0.110040D+00  0.942122D+00 -0.115015D+00  0.000000D+00
     15   0.142101D+00 -0.153733D+00  0.199072D+00  0.000000D+00  0.000000D+00
     16  -0.133421D+00 -0.259146D+00 -0.273472D+00  0.000000D+00  0.000000D+00
     17   0.583327D+00  0.151233D-01  0.565130D+00  0.000000D+00  0.000000D+00
     18  -0.195448D+00  0.145648D+00 -0.461587D+00  0.000000D+00  0.000000D+00
               16            17            18 
     16   0.000000D+00
     17   0.000000D+00  0.000000D+00
     18   0.000000D+00  0.000000D+00  0.000000D+00

   42 Coriolis couplings larger than .100D-02 along the X axis
   39 Coriolis couplings larger than .100D-02 along the Y axis
   38 Coriolis couplings larger than .100D-02 along the Z axis

     ==================================================
      Inertia Moments Derivatives w.r.t. Normal Modes
     ==================================================

 Units: amu^1/2.Ang

                 Ixx        Ixy        Iyy        Ixz        Iyz        Izz
 Q(     1)    -0.88465   -0.00000   -3.27209    0.00000   -0.00000   -3.78829
 Q(     2)    -2.78183   -0.00000   -3.25795   -0.00000    0.00000    0.96395
 Q(     3)     0.29849   -0.00000    3.43287    0.00000    0.00000    0.84551
 Q(     4)   -14.90079    0.00000   -8.07361   -0.00000   -0.00000   -6.62056
 Q(     5)    -7.73270   -0.00000   -4.25427    0.00000    0.00000   -3.44595
 Q(     6)    -7.41395    0.00000  -12.48875   -0.00000    0.00000    5.33974
 Q(     7)    -0.00000    1.56224   -0.00000    0.00000   -0.00000   -0.00000
 Q(     8)     0.00000    2.86816    0.00000   -0.00000   -0.00000    0.00000
 Q(     9)     0.00000    1.03673    0.00000    0.00000   -0.00000   -0.00000
 Q(    10)     0.00000   -0.00000    0.00000    0.99641    0.00000    0.00000
 Q(    11)    -0.00000    0.00000   -0.00000    2.73274    0.00000   -0.00000
 Q(    12)     0.00000    0.00000    0.00000   -0.04764   -0.00000   -0.00000
 Q(    13)    -0.00000   -0.00000   -0.00000    2.10769   -0.00000    0.00000
 Q(    14)    -0.00000    0.00000   -0.00000   -0.00000    0.51533   -0.00000
 Q(    15)     0.00000    0.00000   -0.00000    0.00000    0.98424   -0.00000
 Q(    16)     0.00000   -0.00000    0.00000   -0.00000   -2.42631    0.00000
 Q(    17)     0.00000   -0.00000    0.00000   -0.00000    3.25812   -0.00000
 Q(    18)     0.00000    0.00000    0.00000    0.00000    6.86781   -0.00000

     ==================================================
               Vibro-rotational Alpha Matrix
     ==================================================

 Vibro-Rot alpha Matrix (in cm^-1)
 ---------------------------------
                 A(z)           B(y)           C(x)
 Q(     1)       -0.00087       -0.00010       -0.00002
 Q(     2)       -0.00001       -0.00023       -0.00016
 Q(     3)        0.00040       -0.00006       -0.00026
 Q(     4)       -0.00050        0.00011       -0.00001
 Q(     5)        0.00034       -0.00002        0.00022
 Q(     6)       -0.00120       -0.00024       -0.00009
 Q(     7)       -0.00103       -0.00011       -0.00002
 Q(     8)       -0.00037       -0.00020       -0.00107
 Q(     9)        0.00099        0.00027        0.00144
 Q(    10)       -0.00102       -0.00011       -0.00002
 Q(    11)       -0.00453       -0.00002        0.00098
 Q(    12)        0.00160        0.00014       -0.00140
 Q(    13)        0.00380        0.00043        0.00009
 Q(    14)       -0.00082       -0.00010       -0.00003
 Q(    15)        0.00067       -0.00009       -0.00026
 Q(    16)        0.00019        0.00027       -0.00002
 Q(    17)        0.00273       -0.00003        0.00002
 Q(    18)       -0.00255       -0.00030        0.00044

 Vibro-Rot alpha Matrix (in MHz)
 -------------------------------
                 A(z)           B(y)           C(x)
 Q(     1)      -25.98266       -3.04524       -0.74828
 Q(     2)       -0.27165       -7.00549       -4.78474
 Q(     3)       11.92142       -1.90072       -7.69017
 Q(     4)      -15.12753        3.17969       -0.40435
 Q(     5)       10.30137       -0.61642        6.55468
 Q(     6)      -35.82962       -7.28311       -2.67833
 Q(     7)      -30.74983       -3.36453       -0.58736
 Q(     8)      -11.06879       -5.88472      -32.02436
 Q(     9)       29.69664        8.00782       43.14526
 Q(    10)      -30.50548       -3.38144       -0.62052
 Q(    11)     -135.68755       -0.69048       29.35081
 Q(    12)       48.01507        4.11396      -42.00556
 Q(    13)      113.96161       12.85450        2.58044
 Q(    14)      -24.45148       -2.91996       -0.75225
 Q(    15)       19.95562       -2.83111       -7.72936
 Q(    16)        5.67857        7.98519       -0.64405
 Q(    17)       81.72070       -0.94591        0.65526
 Q(    18)      -76.40165       -9.12767       13.16046

     ==================================================
          Quartic Centrifugal Distortion Constants
     ==================================================

 NOTE: Values in Cartesian coords. refer to the structure in Eckart orientation.

 Quartic Centrifugal Distortion Constants Tau Prime
 --------------------------------------------------
                      cm^-1                    MHz
 TauP aaaa     -0.5350730043D-05        -0.1604108512D+00
 TauP bbaa     -0.2203749043D-05        -0.6606673424D-01
 TauP bbbb     -0.3512029166D-06        -0.1052879856D-01
 TauP ccaa     -0.6029172397D-06        -0.1807500413D-01
 TauP ccbb     -0.1917902467D-06        -0.5749726949D-02
 TauP cccc     -0.1285556777D-06        -0.3854002261D-02

 Asymmetric Top Reduction
 ------------------------
       Asymmetry parameter     | Reference formula
  Kappa :        -0.7807537412 |    [2B-A-C]/[A-C]
  Delta :         0.1096231294 |       [B-C]/[A-C]
  Sigma :       -17.2439101898 | [2A'-B'-C']/[B'-C']

 (A,B,C)   : equilibrium rotational constants
 (A',B',C'): effective rotational constants

 Constants in the Asymmetrically reduced Hamiltonian
 ---------------------------------------------------
                        cm^-1                   MHz
  DELTA J  :    0.5996982429D-07         0.1797850103D-02
  DELTA K  :    0.7080080270D-06         0.2122554667D-01
  DELTA JK :    0.5697046595D-06         0.1707931602D-01
  delta J  :   -0.1391545243D-07        -0.4171747688D-03
  delta K  :   -0.2898439313D-06        -0.8689302461D-02

 Effective Rotational Constants
 (Include Terms due to Quartic Centrifugal Distortion Constants)
 ---------------------------------------------------------------
           Be in cm^-1             B(A) in cm^-1            B(A) in MHz
 a          0.672863082             0.672863058              20171.92701
 b          0.247582140             0.247582359               7422.33239
 c          0.195221584             0.195221389               5852.58999

 Nielsen Centrifugal Distortion Constants
 ----------------------------------------
                cm^-1                    MHz
 DJ     0.5696425864D-07         0.1707745511D-02
 DJK    0.5877380534D-06         0.1761994357D-01
 DK     0.6929801987D-06         0.2077502371D-01
 dJ    -0.1391545243D-07        -0.4171747688D-03
 R5     0.9309426150D-07         0.2790895748D-02
 R6    -0.1502782826D-08        -0.4505229573D-04

 Constants in the Symmetrically Reduced Hamiltonian
 --------------------------------------------------
                    cm^-1                     MHz
  D J  :    0.5156558395D-07         0.1545897316D-02
  D JK :    0.6201301016D-06         0.1859103274D-01
  D K  :    0.6659868253D-06         0.1996578274D-01
  d 1  :    0.1391545243D-07         0.4171747688D-03
  d 2  :   -0.4202120171D-08        -0.1259763935D-03


 Effective Rotational Constants
 (Include Terms due to Quartic Centrifugal Distortion Constants)
 ---------------------------------------------------------------
           Be in cm^-1             B(S) in cm^-1            B(S) in MHz
 a          0.672863082             0.672863100              20171.92827
 b          0.247582140             0.247581762               7422.31451
 c          0.195221584             0.195221951               5852.60687

 Wilson Centrifugal Distortion Constants
 ---------------------------------------
                cm^-1                    MHz
 DJ     0.3213891943D-07         0.9635005653D-03
 DJK    0.2371807810D-06         0.7110500933D-02
 DK     0.1068362810D-05         0.3202871130D-01

 Nielsen Centrifugal Distortion Constants
 ----------------------------------------
                cm^-1                    MHz
 DJ     0.5696425864D-07         0.1707745511D-02
 DJK    0.5877380534D-06         0.1761994357D-01
 DK     0.6929801987D-06         0.2077502371D-01
 dJ    -0.1391545243D-07        -0.4171747688D-03
 R5     0.9309426150D-07         0.2790895748D-02
 R6    -0.1502782826D-08        -0.4505229573D-04

     ==================================================
       Average Coordinates and Mean Square Amplitudes
     ==================================================

 NOTE: Temperature is given in K between parentheses
       For Cartesian and internal coords., units are given between
       parentheses next to each label

 Mean Square Amplitudes of Normal Coordinates (in amu.bohr^2)
 -----------------------------------------------------------
 Mode    <Q^2> (0)    <Q^2> (298.15)    <Q^2> (298.15) class.
    1     0.019073       0.019073          0.098868
    2     0.032057       0.032064          0.279300
    3     0.041411       0.041486          0.466091
    4     0.057617       0.058366          0.902274
    5     0.059919       0.060866          0.975820
    6     0.084407       0.089990          1.936411
    7     0.018524       0.018524          0.093259
    8     0.051665       0.052040          0.725480
    9     0.094044       0.103019          2.403788
   10     0.018457       0.018457          0.092591
   11     0.054030       0.054532          0.793438
   12     0.086132       0.092250          2.016354
   13     0.198294       0.317474         10.686987
   14     0.019083       0.019083          0.098977
   15     0.041937       0.042019          0.477998
   16     0.056468       0.057130          0.866633
   17     0.063272       0.064568          1.088084
   18     0.118536       0.140907          3.818882

 Mean Square Amplitudes of Cartesian Coordinates
 -----------------------------------------------
    Label        <(S-Se)^2>^1/2 (0)    <(S-Se)^2>^1/2 (298.15)
 X(1)  (Angs)        0.019865              0.020486
 Y(1)  (Angs)        0.031013              0.031572
 Z(1)  (Angs)        0.034995              0.036562
 X(2)  (Angs)        0.049908              0.061157
 Y(2)  (Angs)        0.036287              0.037571
 Z(2)  (Angs)        0.026681              0.026915
 X(3)  (Angs)        0.024532              0.030863
 Y(3)  (Angs)        0.024348              0.026467
 Z(3)  (Angs)        0.026476              0.026962
 X(4)  (Angs)        0.019865              0.020486
 Y(4)  (Angs)        0.031013              0.031572
 Z(4)  (Angs)        0.034995              0.036562
 X(5)  (Angs)        0.084591              0.086175
 Y(5)  (Angs)        0.117856              0.120952
 Z(5)  (Angs)        0.141636              0.153819
 X(6)  (Angs)        0.084591              0.086175
 Y(6)  (Angs)        0.117856              0.120952
 Z(6)  (Angs)        0.141636              0.153819
 X(7)  (Angs)        0.084591              0.086175
 Y(7)  (Angs)        0.117856              0.120952
 Z(7)  (Angs)        0.141636              0.153819
 X(8)  (Angs)        0.084591              0.086175
 Y(8)  (Angs)        0.117856              0.120952
 Z(8)  (Angs)        0.141636              0.153819
 ***** Axes restored to original set *****
 -------------------------------------------------------------------
 Center     Atomic                   Forces (Hartrees/Bohr)
 Number     Number              X              Y              Z
 -------------------------------------------------------------------
      1        6          -0.000000110   -0.000000000   -0.000000788
      2        6           0.000000706    0.000000000    0.000001109
      3        8           0.000000154   -0.000000000    0.000000242
      4        6          -0.000000667   -0.000000000   -0.000000434
      5        1           0.000000009    0.000000037   -0.000000051
      6        1           0.000000009   -0.000000037   -0.000000051
      7        1          -0.000000050    0.000000037   -0.000000013
      8        1          -0.000000050   -0.000000037   -0.000000013
 -------------------------------------------------------------------
 Cartesian Forces:  Max     0.000001109 RMS     0.000000359
 FormGI is forming the generalized inverse of G from B-inverse, IUseBI=4.
 NDeriv=     18 NFrqRd=  0 NDerD0=      0 MskFDP=       0 MskDFD=       0 MskDF0=       0
 At 1st pt F.D. properties file   721 does not exist.
 At 1st pt F.D. properties file   722 does not exist.
 D2Numr ... symmetry will not be used.
 Standard basis: 6-311+G(2d,p) (5D, 7F)
   132 basis functions,   200 primitive gaussians,   140 cartesian basis functions
    15 alpha electrons       15 beta electrons
       nuclear repulsion energy       108.5039148851 Hartrees.
 NAtoms=    8 NActive=    8 NUniq=    8 SFac= 1.00D+00 NAtFMM=   60 NAOKFM=F Big=F
 Integral buffers will be    131072 words long.
 Raffenetti 1 integral format.
 Two-electron integral symmetry is turned off.
 One-electron integrals computed using PRISM.
 NBasis=   132 RedAO= T EigKep=  8.57D-05  NBF=   132
 NBsUse=   132 1.00D-06 EigRej= -1.00D+00 NBFU=   132
 Initial guess from the checkpoint file:  "/scratch/328030.kestrel.chem.wisc.edu/Gau-223778.chk"
 B after Tr=    -0.000080   -0.000000    0.000000
         Rot=    1.000000    0.000000   -0.000086   -0.000000 Ang=  -0.01 deg.
 Keep R1 ints in memory in canonical form, NReq=41918847.
 Requested convergence on RMS density matrix=1.00D-08 within 128 cycles.
 Requested convergence on MAX density matrix=1.00D-06.
 Requested convergence on             energy=1.00D-06.
 No special actions if energy rises.
 SCF Done:  E(RHF) =  -190.780819689     A.U. after    8 cycles
            NFock=  8  Conv=0.65D-08     -V/T= 2.0015
 ExpMin= 4.38D-02 ExpMax= 8.59D+03 ExpMxC= 1.30D+03 IAcc=3 IRadAn=         5 AccDes= 0.00D+00
 HarFok:  IExCor=  205 AccDes= 0.00D+00 IRadAn=         5 IDoV=-2 UseB2=F ITyADJ=14
 ICtDFT= 12500011 ScaDFX=  1.000000  1.000000  1.000000  1.000000
 Range of M.O.s used for correlation:     5   132
 NBasis=   132 NAE=    15 NBE=    15 NFC=     4 NFV=     0
 NROrb=    128 NOA=    11 NOB=    11 NVA=   117 NVB=   117

 **** Warning!!: The largest alpha MO coefficient is  0.59992786D+02

 Disk-based method using ON**2 memory for 11 occupieds at a time.
 Permanent disk used for amplitudes=     3792555 words.
 Estimated scratch disk usage=    58525896 words.
 Actual    scratch disk usage=    53862600 words.
 JobTyp=1 Pass  1:  I=   5 to  15 NPSUse= 16 ParTrn=T ParDer=T DoDerP=T.
 (rs|ai) integrals will be sorted in core.
 Spin components of T(2) and E(2):
     alpha-alpha T2 =       0.2694870771D-01 E2=     -0.8277074576D-01
     alpha-beta  T2 =       0.1526162795D+00 E2=     -0.4853291799D+00
     beta-beta   T2 =       0.2694870771D-01 E2=     -0.8277074576D-01
 ANorm=    0.1098414173D+01
 E2 =    -0.6508706714D+00 EUMP2 =    -0.19143169036059D+03
 G2DrvN: will do     9 centers at a time, making    1 passes.
 Calling FoFCou, ICntrl=  3107 FMM=F I1Cent=   0 AccDes= 0.00D+00.
 End of G2Drv F.D. properties file   721 does not exist.
 End of G2Drv F.D. properties file   722 does not exist.
 End of G2Drv F.D. properties file   788 does not exist.
          IDoAtm=11111111
          Differentiating once with respect to electric field.
                with respect to dipole field.
          Differentiating once with respect to nuclear coordinates.
 Keep R1 ints in memory in canonical form, NReq=41920115.
          There are    27 degrees of freedom in the 1st order CPHF.  IDoFFX=6 NUNeed=    27.
     24 vectors produced by pass  0 Test12= 6.50D-15 3.70D-09 XBig12= 1.13D+01 1.41D+00.
 AX will form    24 AO Fock derivatives at one time.
     24 vectors produced by pass  1 Test12= 6.50D-15 3.70D-09 XBig12= 9.20D-01 2.59D-01.
     24 vectors produced by pass  2 Test12= 6.50D-15 3.70D-09 XBig12= 5.33D-02 6.03D-02.
     24 vectors produced by pass  3 Test12= 6.50D-15 3.70D-09 XBig12= 1.57D-03 1.00D-02.
     24 vectors produced by pass  4 Test12= 6.50D-15 3.70D-09 XBig12= 2.82D-05 1.37D-03.
     24 vectors produced by pass  5 Test12= 6.50D-15 3.70D-09 XBig12= 2.79D-07 9.77D-05.
     24 vectors produced by pass  6 Test12= 6.50D-15 3.70D-09 XBig12= 1.89D-09 8.33D-06.
      9 vectors produced by pass  7 Test12= 6.50D-15 3.70D-09 XBig12= 1.31D-11 7.80D-07.
      3 vectors produced by pass  8 Test12= 6.50D-15 3.70D-09 XBig12= 1.05D-13 6.88D-08.
      1 vectors produced by pass  9 Test12= 6.50D-15 3.70D-09 XBig12= 7.14D-16 5.10D-09.
 InvSVY:  IOpt=1 It=  1 EMax= 3.55D-15
 Solved reduced A of dimension   181 with    27 vectors.
 End of Minotr F.D. properties file   721 does not exist.
 End of Minotr F.D. properties file   722 does not exist.
 End of Minotr F.D. properties file   788 does not exist.
 MDV= 11811160064.
 Form MO integral derivatives with frozen-active canonical formalism.
 Discarding MO integrals.
 Reordered first order wavefunction length =      6160050
 In DefCFB: NBatch=  1 ICI= 15 ICA=117 LFMax= 59
            Large arrays: LIAPS=   129729600 LIARS=    49877100 words.
 Semi-Direct transformation.
 ModeAB=           2 MOrb=            15 LenV=   11810618917
 LASXX=     15891825 LTotXX=    15891825 LenRXX=    15891825
 LTotAB=    16248150 MaxLAS=    19542600 LenRXY=    19542600
 NonZer=    31783650 LenScr=    48441344 LnRSAI=           0
 LnScr1=           0 LExtra=           0 Total=     83875769
 MaxDsk=          -1 SrtSym=           F ITran=            4
 JobTyp=0 Pass  1:  I=   1 to  15.
 (rs|ai) integrals will be sorted in core.
 Spin components of T(2) and E(2):
     alpha-alpha T2 =       0.2694870771D-01 E2=     -0.8277074576D-01
     alpha-beta  T2 =       0.1526162795D+00 E2=     -0.4853291799D+00
     beta-beta   T2 =       0.2694870771D-01 E2=     -0.8277074576D-01
 ANorm=    0.1553392220D+01
 E2 =    -0.6508706714D+00 EUMP2 =    -0.19143169036059D+03
          IDoAtm=11111111
          Differentiating once with respect to electric field.
                with respect to dipole field.
          Differentiating once with respect to nuclear coordinates.
          There are     1 degrees of freedom in the 1st order CPHF.  IDoFFX=0 NUNeed=     1.
 LinEq1:  Iter=  0 NonCon=     1 RMS=5.46D-03 Max=6.75D-02 NDo=     1
 LinEq1:  Iter=  1 NonCon=     1 RMS=1.75D-03 Max=2.12D-02 NDo=     1
 LinEq1:  Iter=  2 NonCon=     1 RMS=5.96D-04 Max=6.41D-03 NDo=     1
 LinEq1:  Iter=  3 NonCon=     1 RMS=2.39D-04 Max=2.45D-03 NDo=     1
 LinEq1:  Iter=  4 NonCon=     1 RMS=6.83D-05 Max=9.26D-04 NDo=     1
 LinEq1:  Iter=  5 NonCon=     1 RMS=1.35D-05 Max=1.85D-04 NDo=     1
 LinEq1:  Iter=  6 NonCon=     1 RMS=2.86D-06 Max=4.14D-05 NDo=     1
 LinEq1:  Iter=  7 NonCon=     1 RMS=1.06D-06 Max=1.44D-05 NDo=     1
 LinEq1:  Iter=  8 NonCon=     1 RMS=2.66D-07 Max=2.41D-06 NDo=     1
 LinEq1:  Iter=  9 NonCon=     1 RMS=4.74D-08 Max=5.12D-07 NDo=     1
 LinEq1:  Iter= 10 NonCon=     1 RMS=8.11D-09 Max=6.78D-08 NDo=     1
 LinEq1:  Iter= 11 NonCon=     1 RMS=1.19D-09 Max=1.04D-08 NDo=     1
 LinEq1:  Iter= 12 NonCon=     1 RMS=1.82D-10 Max=2.13D-09 NDo=     1
 LinEq1:  Iter= 13 NonCon=     0 RMS=3.74D-11 Max=3.44D-10 NDo=     1
 Linear equations converged to 1.000D-10 1.000D-09 after    13 iterations.
 End of Minotr F.D. properties file   721 does not exist.
 End of Minotr F.D. properties file   722 does not exist.
 End of Minotr F.D. properties file   788 does not exist.
 Symmetrizing basis deriv contribution to polar:
 IMax=3 JMax=2 DiffMx= 0.00D+00
 G2DrvN: will do     9 centers at a time, making    1 passes.
 Calling FoFCou, ICntrl=  3107 FMM=F I1Cent=   0 AccDes= 0.00D+00.
 End of G2Drv F.D. properties file   721 does not exist.
 End of G2Drv F.D. properties file   722 does not exist.
 End of G2Drv F.D. properties file   788 does not exist.
 R2 and R3 integrals will be kept in memory, NReq=    98828310.
 DD1Dir will call FoFMem   1 times, MxPair=       240
 NAB=   120 NAA=     0 NBB=     0.
 Discarding MO integrals.

 **********************************************************************

            Population analysis using the MP2 Density.

 **********************************************************************

 Alpha  occ. eigenvalues --  -20.57088 -11.35399 -11.25925 -11.25878  -1.40111
 Alpha  occ. eigenvalues --   -1.15512  -0.86852  -0.76138  -0.67878  -0.67355
 Alpha  occ. eigenvalues --   -0.61114  -0.55536  -0.51667  -0.46523  -0.39305
 Alpha virt. eigenvalues --    0.06586   0.07744   0.08769   0.09621   0.12075
 Alpha virt. eigenvalues --    0.12498   0.12957   0.13042   0.15049   0.15071
 Alpha virt. eigenvalues --    0.17166   0.20450   0.20919   0.28776   0.30993
 Alpha virt. eigenvalues --    0.32150   0.33818   0.33866   0.36152   0.37530
 Alpha virt. eigenvalues --    0.37788   0.42092   0.42185   0.43310   0.52296
 Alpha virt. eigenvalues --    0.56703   0.58821   0.61553   0.63539   0.70139
 Alpha virt. eigenvalues --    0.71759   0.74824   0.75658   0.78104   0.79665
 Alpha virt. eigenvalues --    0.83238   0.84383   0.85378   0.93105   0.94397
 Alpha virt. eigenvalues --    0.98831   1.10399   1.13967   1.14799   1.14967
 Alpha virt. eigenvalues --    1.16765   1.18314   1.29366   1.30279   1.30851
 Alpha virt. eigenvalues --    1.34028   1.39771   1.41407   1.48196   1.48687
 Alpha virt. eigenvalues --    1.51348   1.54655   1.75617   1.77092   1.87861
 Alpha virt. eigenvalues --    1.92547   1.94132   2.01714   2.03142   2.14011
 Alpha virt. eigenvalues --    2.20288   2.33563   2.46491   2.46788   2.49278
 Alpha virt. eigenvalues --    2.56939   2.62259   2.63686   2.65445   2.68055
 Alpha virt. eigenvalues --    2.87579   2.88714   2.90345   3.08370   3.09774
 Alpha virt. eigenvalues --    3.17152   3.18574   3.27660   3.31142   3.42432
 Alpha virt. eigenvalues --    3.47297   3.47847   3.52097   3.53865   3.67041
 Alpha virt. eigenvalues --    3.75459   3.77689   3.78202   3.79789   3.83771
 Alpha virt. eigenvalues --    3.95941   3.98615   4.04988   4.10837   4.29254
 Alpha virt. eigenvalues --    4.40265   4.48389   4.61746   4.80364   5.23245
 Alpha virt. eigenvalues --    5.62792   5.77546   6.51678   7.33908   7.34859
 Alpha virt. eigenvalues --    7.65801   7.76121   7.77180  25.03959  25.11799
 Alpha virt. eigenvalues --   25.33146  51.69934
          Condensed to atoms (all electrons):
               1          2          3          4          5          6
     1  C    5.321242   0.111576  -0.048402   0.091375  -0.032588  -0.032829
     2  C    0.111576   5.370214   0.185677   0.111576   0.007763   0.008205
     3  O   -0.048402   0.185677   8.288473  -0.048402   0.003157   0.003121
     4  C    0.091375   0.111576  -0.048402   5.321242   0.376586   0.376420
     5  H   -0.032588   0.007763   0.003157   0.376586   0.543542  -0.026453
     6  H   -0.032829   0.008205   0.003121   0.376420  -0.026453   0.543674
     7  H    0.376586   0.007763   0.003157  -0.032588  -0.006185   0.002225
     8  H    0.376420   0.008205   0.003121  -0.032829   0.002225  -0.006231
               7          8
     1  C    0.376586   0.376420
     2  C    0.007763   0.008205
     3  O    0.003157   0.003121
     4  C   -0.032588  -0.032829
     5  H   -0.006185   0.002225
     6  H    0.002225  -0.006231
     7  H    0.543542  -0.026453
     8  H   -0.026453   0.543674
 Mulliken charges:
               1
     1  C   -0.163381
     2  C    0.189020
     3  O   -0.389903
     4  C   -0.163381
     5  H    0.131954
     6  H    0.131868
     7  H    0.131954
     8  H    0.131868
 Sum of Mulliken charges =  -0.00000
 Mulliken charges with hydrogens summed into heavy atoms:
               1
     1  C    0.100441
     2  C    0.189020
     3  O   -0.389903
     4  C    0.100441
 APT charges:
               1
     1  C   -0.186908
     2  C    0.821802
     3  O   -0.609331
     4  C   -0.186908
     5  H    0.040123
     6  H    0.040550
     7  H    0.040123
     8  H    0.040550
 Sum of APT charges =  -0.00000
 APT charges with hydrogens summed into heavy atoms:
               1
     1  C   -0.106235
     2  C    0.821802
     3  O   -0.609331
     4  C   -0.106235
 Electronic spatial extent (au):  <R**2>=            243.2917
 Charge=             -0.0000 electrons
 Dipole moment (field-independent basis, Debye):
    X=              0.0029    Y=             -0.0000    Z=             -2.8783  Tot=              2.8783
 Quadrupole moment (field-independent basis, Debye-Ang):
   XX=            -21.8958   YY=            -23.6020   ZZ=            -28.6872
   XY=             -0.0000   XZ=             -0.0052   YZ=              0.0000
 Traceless Quadrupole moment (field-independent basis, Debye-Ang):
   XX=              2.8326   YY=              1.1263   ZZ=             -3.9588
   XY=             -0.0000   XZ=             -0.0052   YZ=              0.0000
 Octapole moment (field-independent basis, Debye-Ang**2):
  XXX=             -0.0054  YYY=             -0.0000  ZZZ=             -0.2420  XYY=             -0.0123
  XXY=             -0.0000  XXZ=             -0.2388  XZZ=              0.0303  YZZ=             -0.0000
  YYZ=             -1.5263  XYZ=             -0.0000
 Hexadecapole moment (field-independent basis, Debye-Ang**3):
 XXXX=            -35.2056 YYYY=            -94.7297 ZZZZ=           -204.0697 XXXY=             -0.0000
 XXXZ=              0.0169 YYYX=              0.0000 YYYZ=              0.0000 ZZZX=             -0.0108
 ZZZY=              0.0000 XXYY=            -18.4006 XXZZ=            -34.2526 YYZZ=            -45.7045
 XXYZ=              0.0000 YYXZ=              0.0038 ZZXY=              0.0000
 N-N= 1.085039148851D+02 E-N=-6.645203409315D+02  KE= 1.913119147085D+02
  Exact polarizability:      28.523      -0.000      37.660      -0.022       0.000      44.057
 Approx polarizability:      26.654      -0.000      31.237      -0.021      -0.000      36.441
 Calling FoFJK, ICntrl=  10100127 FMM=F ISym2X=0 I1Cent= 0 IOpClX= 0 NMat=1 NMatS=1 NMatT=0.
 -------------------------------------------------------------------
 Center     Atomic                   Forces (Hartrees/Bohr)
 Number     Number              X              Y              Z
 -------------------------------------------------------------------
      1        6           0.000013898    0.000002846   -0.000000806
      2        6          -0.000152671   -0.000000000    0.000003945
      3        8           0.000107975   -0.000000000   -0.000004613
      4        6           0.000013898   -0.000002846   -0.000000806
      5        1           0.000006857    0.000007247   -0.000018356
      6        1           0.000001593   -0.000005048    0.000019496
      7        1           0.000006857   -0.000007247   -0.000018356
      8        1           0.000001593    0.000005048    0.000019496
 -------------------------------------------------------------------
 Cartesian Forces:  Max     0.000152671 RMS     0.000039315
 NDeriv=     18 NFrqRd=  0 NDerD0=      0 MskFDP=       0 MskDFD=       0 MskDF0=       0
 Re-enter D2Numr:  normal mode      1 step-up   number 1
 Standard basis: 6-311+G(2d,p) (5D, 7F)
   132 basis functions,   200 primitive gaussians,   140 cartesian basis functions
    15 alpha electrons       15 beta electrons
       nuclear repulsion energy       108.5039148851 Hartrees.
 NAtoms=    8 NActive=    8 NUniq=    8 SFac= 1.00D+00 NAtFMM=   60 NAOKFM=F Big=F
 Integral buffers will be    131072 words long.
 Raffenetti 1 integral format.
 Two-electron integral symmetry is turned off.
 One-electron integrals computed using PRISM.
 NBasis=   132 RedAO= T EigKep=  8.57D-05  NBF=   132
 NBsUse=   132 1.00D-06 EigRej= -1.00D+00 NBFU=   132
 Initial guess from the checkpoint file:  "/scratch/328030.kestrel.chem.wisc.edu/Gau-223778.chk"
 B after Tr=     0.000080    0.000000   -0.000000
         Rot=    1.000000    0.000000    0.000086    0.000000 Ang=   0.01 deg.
 Keep R1 ints in memory in canonical form, NReq=41918847.
 Requested convergence on RMS density matrix=1.00D-08 within 128 cycles.
 Requested convergence on MAX density matrix=1.00D-06.
 Requested convergence on             energy=1.00D-06.
 No special actions if energy rises.
 SCF Done:  E(RHF) =  -190.780819689     A.U. after    8 cycles
            NFock=  8  Conv=0.65D-08     -V/T= 2.0015
 ExpMin= 4.38D-02 ExpMax= 8.59D+03 ExpMxC= 1.30D+03 IAcc=3 IRadAn=         5 AccDes= 0.00D+00
 HarFok:  IExCor=  205 AccDes= 0.00D+00 IRadAn=         5 IDoV=-2 UseB2=F ITyADJ=14
 ICtDFT= 12500011 ScaDFX=  1.000000  1.000000  1.000000  1.000000
 Range of M.O.s used for correlation:     5   132
 NBasis=   132 NAE=    15 NBE=    15 NFC=     4 NFV=     0
 NROrb=    128 NOA=    11 NOB=    11 NVA=   117 NVB=   117

 **** Warning!!: The largest alpha MO coefficient is  0.59992786D+02

 Disk-based method using ON**2 memory for 11 occupieds at a time.
 Permanent disk used for amplitudes=     3792555 words.
 Estimated scratch disk usage=    58525896 words.
 Actual    scratch disk usage=    53862600 words.
 JobTyp=1 Pass  1:  I=   5 to  15 NPSUse= 16 ParTrn=T ParDer=T DoDerP=T.
 (rs|ai) integrals will be sorted in core.
 Spin components of T(2) and E(2):
     alpha-alpha T2 =       0.2694870771D-01 E2=     -0.8277074576D-01
     alpha-beta  T2 =       0.1526162795D+00 E2=     -0.4853291799D+00
     beta-beta   T2 =       0.2694870771D-01 E2=     -0.8277074576D-01
 ANorm=    0.1098414173D+01
 E2 =    -0.6508706714D+00 EUMP2 =    -0.19143169036059D+03
 G2DrvN: will do     9 centers at a time, making    1 passes.
 Calling FoFCou, ICntrl=  3107 FMM=F I1Cent=   0 AccDes= 0.00D+00.
 End of G2Drv F.D. properties file   721 does not exist.
 End of G2Drv F.D. properties file   722 does not exist.
 End of G2Drv F.D. properties file   788 does not exist.
          IDoAtm=11111111
          Differentiating once with respect to electric field.
                with respect to dipole field.
          Differentiating once with respect to nuclear coordinates.
 Keep R1 ints in memory in canonical form, NReq=41920115.
          There are    27 degrees of freedom in the 1st order CPHF.  IDoFFX=6 NUNeed=    27.
     24 vectors produced by pass  0 Test12= 6.50D-15 3.70D-09 XBig12= 1.13D+01 1.41D+00.
 AX will form    24 AO Fock derivatives at one time.
     24 vectors produced by pass  1 Test12= 6.50D-15 3.70D-09 XBig12= 9.20D-01 2.59D-01.
     24 vectors produced by pass  2 Test12= 6.50D-15 3.70D-09 XBig12= 5.33D-02 6.03D-02.
     24 vectors produced by pass  3 Test12= 6.50D-15 3.70D-09 XBig12= 1.57D-03 1.00D-02.
     24 vectors produced by pass  4 Test12= 6.50D-15 3.70D-09 XBig12= 2.82D-05 1.37D-03.
     24 vectors produced by pass  5 Test12= 6.50D-15 3.70D-09 XBig12= 2.79D-07 9.77D-05.
     24 vectors produced by pass  6 Test12= 6.50D-15 3.70D-09 XBig12= 1.89D-09 8.33D-06.
      9 vectors produced by pass  7 Test12= 6.50D-15 3.70D-09 XBig12= 1.31D-11 7.80D-07.
      3 vectors produced by pass  8 Test12= 6.50D-15 3.70D-09 XBig12= 1.05D-13 6.88D-08.
      1 vectors produced by pass  9 Test12= 6.50D-15 3.70D-09 XBig12= 7.14D-16 5.10D-09.
 InvSVY:  IOpt=1 It=  1 EMax= 3.55D-15
 Solved reduced A of dimension   181 with    27 vectors.
 End of Minotr F.D. properties file   721 does not exist.
 End of Minotr F.D. properties file   722 does not exist.
 End of Minotr F.D. properties file   788 does not exist.
 MDV= 11811160064.
 Form MO integral derivatives with frozen-active canonical formalism.
 Discarding MO integrals.
 Reordered first order wavefunction length =      6160050
 In DefCFB: NBatch=  1 ICI= 15 ICA=117 LFMax= 59
            Large arrays: LIAPS=   129729600 LIARS=    49877100 words.
 Semi-Direct transformation.
 ModeAB=           2 MOrb=            15 LenV=   11810618917
 LASXX=     15891825 LTotXX=    15891825 LenRXX=    15891825
 LTotAB=    16248150 MaxLAS=    19542600 LenRXY=    19542600
 NonZer=    31783650 LenScr=    48441344 LnRSAI=           0
 LnScr1=           0 LExtra=           0 Total=     83875769
 MaxDsk=          -1 SrtSym=           F ITran=            4
 JobTyp=0 Pass  1:  I=   1 to  15.
 (rs|ai) integrals will be sorted in core.
 Spin components of T(2) and E(2):
     alpha-alpha T2 =       0.2694870771D-01 E2=     -0.8277074576D-01
     alpha-beta  T2 =       0.1526162795D+00 E2=     -0.4853291799D+00
     beta-beta   T2 =       0.2694870771D-01 E2=     -0.8277074576D-01
 ANorm=    0.1553392220D+01
 E2 =    -0.6508706714D+00 EUMP2 =    -0.19143169036059D+03
          IDoAtm=11111111
          Differentiating once with respect to electric field.
                with respect to dipole field.
          Differentiating once with respect to nuclear coordinates.
          There are     1 degrees of freedom in the 1st order CPHF.  IDoFFX=0 NUNeed=     1.
 LinEq1:  Iter=  0 NonCon=     1 RMS=5.46D-03 Max=6.75D-02 NDo=     1
 LinEq1:  Iter=  1 NonCon=     1 RMS=1.75D-03 Max=2.12D-02 NDo=     1
 LinEq1:  Iter=  2 NonCon=     1 RMS=5.96D-04 Max=6.41D-03 NDo=     1
 LinEq1:  Iter=  3 NonCon=     1 RMS=2.39D-04 Max=2.45D-03 NDo=     1
 LinEq1:  Iter=  4 NonCon=     1 RMS=6.83D-05 Max=9.26D-04 NDo=     1
 LinEq1:  Iter=  5 NonCon=     1 RMS=1.35D-05 Max=1.85D-04 NDo=     1
 LinEq1:  Iter=  6 NonCon=     1 RMS=2.86D-06 Max=4.14D-05 NDo=     1
 LinEq1:  Iter=  7 NonCon=     1 RMS=1.06D-06 Max=1.44D-05 NDo=     1
 LinEq1:  Iter=  8 NonCon=     1 RMS=2.66D-07 Max=2.41D-06 NDo=     1
 LinEq1:  Iter=  9 NonCon=     1 RMS=4.74D-08 Max=5.12D-07 NDo=     1
 LinEq1:  Iter= 10 NonCon=     1 RMS=8.11D-09 Max=6.78D-08 NDo=     1
 LinEq1:  Iter= 11 NonCon=     1 RMS=1.19D-09 Max=1.04D-08 NDo=     1
 LinEq1:  Iter= 12 NonCon=     1 RMS=1.82D-10 Max=2.13D-09 NDo=     1
 LinEq1:  Iter= 13 NonCon=     0 RMS=3.74D-11 Max=3.44D-10 NDo=     1
 Linear equations converged to 1.000D-10 1.000D-09 after    13 iterations.
 End of Minotr F.D. properties file   721 does not exist.
 End of Minotr F.D. properties file   722 does not exist.
 End of Minotr F.D. properties file   788 does not exist.
 Symmetrizing basis deriv contribution to polar:
 IMax=3 JMax=2 DiffMx= 0.00D+00
 G2DrvN: will do     9 centers at a time, making    1 passes.
 Calling FoFCou, ICntrl=  3107 FMM=F I1Cent=   0 AccDes= 0.00D+00.
 End of G2Drv F.D. properties file   721 does not exist.
 End of G2Drv F.D. properties file   722 does not exist.
 End of G2Drv F.D. properties file   788 does not exist.
 R2 and R3 integrals will be kept in memory, NReq=    98828310.
 DD1Dir will call FoFMem   1 times, MxPair=       240
 NAB=   120 NAA=     0 NBB=     0.
 Discarding MO integrals.

 **********************************************************************

            Population analysis using the MP2 Density.

 **********************************************************************

 Alpha  occ. eigenvalues --  -20.57088 -11.35399 -11.25925 -11.25878  -1.40111
 Alpha  occ. eigenvalues --   -1.15512  -0.86852  -0.76138  -0.67878  -0.67355
 Alpha  occ. eigenvalues --   -0.61114  -0.55536  -0.51667  -0.46523  -0.39305
 Alpha virt. eigenvalues --    0.06586   0.07744   0.08769   0.09621   0.12075
 Alpha virt. eigenvalues --    0.12498   0.12957   0.13042   0.15049   0.15071
 Alpha virt. eigenvalues --    0.17166   0.20450   0.20919   0.28776   0.30993
 Alpha virt. eigenvalues --    0.32150   0.33818   0.33866   0.36152   0.37530
 Alpha virt. eigenvalues --    0.37788   0.42092   0.42185   0.43310   0.52296
 Alpha virt. eigenvalues --    0.56703   0.58821   0.61553   0.63539   0.70139
 Alpha virt. eigenvalues --    0.71759   0.74824   0.75658   0.78104   0.79665
 Alpha virt. eigenvalues --    0.83238   0.84383   0.85378   0.93105   0.94397
 Alpha virt. eigenvalues --    0.98831   1.10399   1.13967   1.14799   1.14967
 Alpha virt. eigenvalues --    1.16765   1.18314   1.29366   1.30279   1.30851
 Alpha virt. eigenvalues --    1.34028   1.39771   1.41407   1.48196   1.48687
 Alpha virt. eigenvalues --    1.51348   1.54655   1.75617   1.77092   1.87861
 Alpha virt. eigenvalues --    1.92547   1.94132   2.01714   2.03142   2.14011
 Alpha virt. eigenvalues --    2.20288   2.33563   2.46491   2.46788   2.49278
 Alpha virt. eigenvalues --    2.56939   2.62259   2.63686   2.65445   2.68055
 Alpha virt. eigenvalues --    2.87579   2.88714   2.90345   3.08370   3.09774
 Alpha virt. eigenvalues --    3.17152   3.18574   3.27660   3.31142   3.42432
 Alpha virt. eigenvalues --    3.47297   3.47847   3.52097   3.53865   3.67041
 Alpha virt. eigenvalues --    3.75459   3.77689   3.78202   3.79789   3.83771
 Alpha virt. eigenvalues --    3.95941   3.98615   4.04988   4.10837   4.29254
 Alpha virt. eigenvalues --    4.40265   4.48389   4.61746   4.80364   5.23245
 Alpha virt. eigenvalues --    5.62792   5.77546   6.51678   7.33908   7.34859
 Alpha virt. eigenvalues --    7.65801   7.76121   7.77180  25.03959  25.11799
 Alpha virt. eigenvalues --   25.33146  51.69934
          Condensed to atoms (all electrons):
               1          2          3          4          5          6
     1  C    5.321242   0.111576  -0.048402   0.091375  -0.032829  -0.032588
     2  C    0.111576   5.370214   0.185677   0.111576   0.008205   0.007763
     3  O   -0.048402   0.185677   8.288473  -0.048402   0.003121   0.003157
     4  C    0.091375   0.111576  -0.048402   5.321242   0.376420   0.376586
     5  H   -0.032829   0.008205   0.003121   0.376420   0.543674  -0.026453
     6  H   -0.032588   0.007763   0.003157   0.376586  -0.026453   0.543542
     7  H    0.376420   0.008205   0.003121  -0.032829  -0.006231   0.002225
     8  H    0.376586   0.007763   0.003157  -0.032588   0.002225  -0.006185
               7          8
     1  C    0.376420   0.376586
     2  C    0.008205   0.007763
     3  O    0.003121   0.003157
     4  C   -0.032829  -0.032588
     5  H   -0.006231   0.002225
     6  H    0.002225  -0.006185
     7  H    0.543674  -0.026453
     8  H   -0.026453   0.543542
 Mulliken charges:
               1
     1  C   -0.163381
     2  C    0.189020
     3  O   -0.389903
     4  C   -0.163381
     5  H    0.131868
     6  H    0.131954
     7  H    0.131868
     8  H    0.131954
 Sum of Mulliken charges =  -0.00000
 Mulliken charges with hydrogens summed into heavy atoms:
               1
     1  C    0.100441
     2  C    0.189020
     3  O   -0.389903
     4  C    0.100441
 APT charges:
               1
     1  C   -0.186908
     2  C    0.821802
     3  O   -0.609331
     4  C   -0.186908
     5  H    0.040550
     6  H    0.040123
     7  H    0.040550
     8  H    0.040123
 Sum of APT charges =  -0.00000
 APT charges with hydrogens summed into heavy atoms:
               1
     1  C   -0.106235
     2  C    0.821802
     3  O   -0.609331
     4  C   -0.106235
 Electronic spatial extent (au):  <R**2>=            243.2917
 Charge=             -0.0000 electrons
 Dipole moment (field-independent basis, Debye):
    X=             -0.0029    Y=              0.0000    Z=             -2.8783  Tot=              2.8783
 Quadrupole moment (field-independent basis, Debye-Ang):
   XX=            -21.8958   YY=            -23.6020   ZZ=            -28.6872
   XY=              0.0000   XZ=              0.0052   YZ=             -0.0000
 Traceless Quadrupole moment (field-independent basis, Debye-Ang):
   XX=              2.8326   YY=              1.1263   ZZ=             -3.9588
   XY=              0.0000   XZ=              0.0052   YZ=             -0.0000
 Octapole moment (field-independent basis, Debye-Ang**2):
  XXX=              0.0054  YYY=             -0.0000  ZZZ=             -0.2420  XYY=              0.0123
  XXY=             -0.0000  XXZ=             -0.2388  XZZ=             -0.0303  YZZ=              0.0000
  YYZ=             -1.5263  XYZ=              0.0000
 Hexadecapole moment (field-independent basis, Debye-Ang**3):
 XXXX=            -35.2056 YYYY=            -94.7297 ZZZZ=           -204.0697 XXXY=              0.0000
 XXXZ=             -0.0169 YYYX=             -0.0000 YYYZ=              0.0000 ZZZX=              0.0108
 ZZZY=             -0.0000 XXYY=            -18.4006 XXZZ=            -34.2526 YYZZ=            -45.7045
 XXYZ=              0.0000 YYXZ=             -0.0038 ZZXY=             -0.0000
 N-N= 1.085039148851D+02 E-N=-6.645203409315D+02  KE= 1.913119147085D+02
  Exact polarizability:      28.523       0.000      37.660       0.022       0.000      44.057
 Approx polarizability:      26.654       0.000      31.237       0.021       0.000      36.441
 Calling FoFJK, ICntrl=  10100127 FMM=F ISym2X=0 I1Cent= 0 IOpClX= 0 NMat=1 NMatS=1 NMatT=0.
 -------------------------------------------------------------------
 Center     Atomic                   Forces (Hartrees/Bohr)
 Number     Number              X              Y              Z
 -------------------------------------------------------------------
      1        6          -0.000013898    0.000002846   -0.000000806
      2        6           0.000152671   -0.000000000    0.000003945
      3        8          -0.000107975    0.000000000   -0.000004613
      4        6          -0.000013898   -0.000002846   -0.000000806
      5        1          -0.000001593   -0.000005048    0.000019496
      6        1          -0.000006857    0.000007247   -0.000018356
      7        1          -0.000001593    0.000005048    0.000019496
      8        1          -0.000006857   -0.000007247   -0.000018356
 -------------------------------------------------------------------
 Cartesian Forces:  Max     0.000152671 RMS     0.000039315
 NDeriv=     18 NFrqRd=  0 NDerD0=      0 MskFDP=       0 MskDFD=       0 MskDF0=       0
 Re-enter D2Numr:  normal mode      1 step-down number 1
 Standard basis: 6-311+G(2d,p) (5D, 7F)
   132 basis functions,   200 primitive gaussians,   140 cartesian basis functions
    15 alpha electrons       15 beta electrons
       nuclear repulsion energy       108.5039967300 Hartrees.
 NAtoms=    8 NActive=    8 NUniq=    8 SFac= 1.00D+00 NAtFMM=   60 NAOKFM=F Big=F
 Integral buffers will be    131072 words long.
 Raffenetti 1 integral format.
 Two-electron integral symmetry is turned off.
 One-electron integrals computed using PRISM.
 NBasis=   132 RedAO= T EigKep=  8.57D-05  NBF=   132
 NBsUse=   132 1.00D-06 EigRej= -1.00D+00 NBFU=   132
 Initial guess from the checkpoint file:  "/scratch/328030.kestrel.chem.wisc.edu/Gau-223778.chk"
 B after Tr=     0.000000   -0.000028   -0.000000
         Rot=    1.000000    0.000062   -0.000000    0.000000 Ang=   0.01 deg.
 Keep R1 ints in memory in canonical form, NReq=41918847.
 Requested convergence on RMS density matrix=1.00D-08 within 128 cycles.
 Requested convergence on MAX density matrix=1.00D-06.
 Requested convergence on             energy=1.00D-06.
 No special actions if energy rises.
 SCF Done:  E(RHF) =  -190.780818983     A.U. after    7 cycles
            NFock=  7  Conv=0.70D-08     -V/T= 2.0015
 ExpMin= 4.38D-02 ExpMax= 8.59D+03 ExpMxC= 1.30D+03 IAcc=3 IRadAn=         5 AccDes= 0.00D+00
 HarFok:  IExCor=  205 AccDes= 0.00D+00 IRadAn=         5 IDoV=-2 UseB2=F ITyADJ=14
 ICtDFT= 12500011 ScaDFX=  1.000000  1.000000  1.000000  1.000000
 Range of M.O.s used for correlation:     5   132
 NBasis=   132 NAE=    15 NBE=    15 NFC=     4 NFV=     0
 NROrb=    128 NOA=    11 NOB=    11 NVA=   117 NVB=   117

 **** Warning!!: The largest alpha MO coefficient is  0.59985101D+02

 Disk-based method using ON**2 memory for 11 occupieds at a time.
 Permanent disk used for amplitudes=     3792555 words.
 Estimated scratch disk usage=    58525896 words.
 Actual    scratch disk usage=    53862600 words.
 JobTyp=1 Pass  1:  I=   5 to  15 NPSUse= 16 ParTrn=T ParDer=T DoDerP=T.
 (rs|ai) integrals will be sorted in core.
 Spin components of T(2) and E(2):
     alpha-alpha T2 =       0.2694865304D-01 E2=     -0.8277069847D-01
     alpha-beta  T2 =       0.1526159252D+00 E2=     -0.4853288694D+00
     beta-beta   T2 =       0.2694865304D-01 E2=     -0.8277069847D-01
 ANorm=    0.1098413962D+01
 E2 =    -0.6508702663D+00 EUMP2 =    -0.19143168924922D+03
 G2DrvN: will do     9 centers at a time, making    1 passes.
 Calling FoFCou, ICntrl=  3107 FMM=F I1Cent=   0 AccDes= 0.00D+00.
 End of G2Drv F.D. properties file   721 does not exist.
 End of G2Drv F.D. properties file   722 does not exist.
 End of G2Drv F.D. properties file   788 does not exist.
          IDoAtm=11111111
          Differentiating once with respect to electric field.
                with respect to dipole field.
          Differentiating once with respect to nuclear coordinates.
 Keep R1 ints in memory in canonical form, NReq=41920115.
          There are    27 degrees of freedom in the 1st order CPHF.  IDoFFX=6 NUNeed=    27.
     24 vectors produced by pass  0 Test12= 6.50D-15 3.70D-09 XBig12= 1.13D+01 1.41D+00.
 AX will form    24 AO Fock derivatives at one time.
     24 vectors produced by pass  1 Test12= 6.50D-15 3.70D-09 XBig12= 9.20D-01 2.59D-01.
     24 vectors produced by pass  2 Test12= 6.50D-15 3.70D-09 XBig12= 5.33D-02 6.03D-02.
     24 vectors produced by pass  3 Test12= 6.50D-15 3.70D-09 XBig12= 1.57D-03 1.00D-02.
     24 vectors produced by pass  4 Test12= 6.50D-15 3.70D-09 XBig12= 2.82D-05 1.37D-03.
     24 vectors produced by pass  5 Test12= 6.50D-15 3.70D-09 XBig12= 2.80D-07 1.04D-04.
     24 vectors produced by pass  6 Test12= 6.50D-15 3.70D-09 XBig12= 1.89D-09 8.34D-06.
      9 vectors produced by pass  7 Test12= 6.50D-15 3.70D-09 XBig12= 1.31D-11 7.82D-07.
      3 vectors produced by pass  8 Test12= 6.50D-15 3.70D-09 XBig12= 1.06D-13 6.95D-08.
      1 vectors produced by pass  9 Test12= 6.50D-15 3.70D-09 XBig12= 7.24D-16 5.15D-09.
 InvSVY:  IOpt=1 It=  1 EMax= 8.88D-16
 Solved reduced A of dimension   181 with    27 vectors.
 End of Minotr F.D. properties file   721 does not exist.
 End of Minotr F.D. properties file   722 does not exist.
 End of Minotr F.D. properties file   788 does not exist.
 MDV= 11811160064.
 Form MO integral derivatives with frozen-active canonical formalism.
 Discarding MO integrals.
 Reordered first order wavefunction length =      6160050
 In DefCFB: NBatch=  1 ICI= 15 ICA=117 LFMax= 59
            Large arrays: LIAPS=   129729600 LIARS=    49877100 words.
 Semi-Direct transformation.
 ModeAB=           2 MOrb=            15 LenV=   11810618917
 LASXX=     15891825 LTotXX=    15891825 LenRXX=    15891825
 LTotAB=    16248150 MaxLAS=    19542600 LenRXY=    19542600
 NonZer=    31783650 LenScr=    48441344 LnRSAI=           0
 LnScr1=           0 LExtra=           0 Total=     83875769
 MaxDsk=          -1 SrtSym=           F ITran=            4
 JobTyp=0 Pass  1:  I=   1 to  15.
 (rs|ai) integrals will be sorted in core.
 Spin components of T(2) and E(2):
     alpha-alpha T2 =       0.2694865304D-01 E2=     -0.8277069847D-01
     alpha-beta  T2 =       0.1526159252D+00 E2=     -0.4853288694D+00
     beta-beta   T2 =       0.2694865304D-01 E2=     -0.8277069847D-01
 ANorm=    0.1553391922D+01
 E2 =    -0.6508702663D+00 EUMP2 =    -0.19143168924922D+03
          IDoAtm=11111111
          Differentiating once with respect to electric field.
                with respect to dipole field.
          Differentiating once with respect to nuclear coordinates.
          There are     1 degrees of freedom in the 1st order CPHF.  IDoFFX=0 NUNeed=     1.
 LinEq1:  Iter=  0 NonCon=     1 RMS=5.46D-03 Max=6.75D-02 NDo=     1
 LinEq1:  Iter=  1 NonCon=     1 RMS=1.75D-03 Max=2.12D-02 NDo=     1
 LinEq1:  Iter=  2 NonCon=     1 RMS=5.96D-04 Max=6.58D-03 NDo=     1
 LinEq1:  Iter=  3 NonCon=     1 RMS=2.39D-04 Max=2.46D-03 NDo=     1
 LinEq1:  Iter=  4 NonCon=     1 RMS=6.83D-05 Max=9.26D-04 NDo=     1
 LinEq1:  Iter=  5 NonCon=     1 RMS=1.35D-05 Max=1.85D-04 NDo=     1
 LinEq1:  Iter=  6 NonCon=     1 RMS=2.85D-06 Max=4.14D-05 NDo=     1
 LinEq1:  Iter=  7 NonCon=     1 RMS=1.06D-06 Max=1.44D-05 NDo=     1
 LinEq1:  Iter=  8 NonCon=     1 RMS=2.66D-07 Max=2.41D-06 NDo=     1
 LinEq1:  Iter=  9 NonCon=     1 RMS=4.74D-08 Max=5.12D-07 NDo=     1
 LinEq1:  Iter= 10 NonCon=     1 RMS=8.09D-09 Max=6.78D-08 NDo=     1
 LinEq1:  Iter= 11 NonCon=     1 RMS=1.17D-09 Max=1.04D-08 NDo=     1
 LinEq1:  Iter= 12 NonCon=     1 RMS=1.68D-10 Max=2.10D-09 NDo=     1
 LinEq1:  Iter= 13 NonCon=     0 RMS=2.41D-11 Max=2.13D-10 NDo=     1
 Linear equations converged to 1.000D-10 1.000D-09 after    13 iterations.
 End of Minotr F.D. properties file   721 does not exist.
 End of Minotr F.D. properties file   722 does not exist.
 End of Minotr F.D. properties file   788 does not exist.
 Symmetrizing basis deriv contribution to polar:
 IMax=3 JMax=2 DiffMx= 0.00D+00
 G2DrvN: will do     9 centers at a time, making    1 passes.
 Calling FoFCou, ICntrl=  3107 FMM=F I1Cent=   0 AccDes= 0.00D+00.
 End of G2Drv F.D. properties file   721 does not exist.
 End of G2Drv F.D. properties file   722 does not exist.
 End of G2Drv F.D. properties file   788 does not exist.
 R2 and R3 integrals will be kept in memory, NReq=    98828310.
 DD1Dir will call FoFMem   1 times, MxPair=       240
 NAB=   120 NAA=     0 NBB=     0.
 Discarding MO integrals.

 **********************************************************************

            Population analysis using the MP2 Density.

 **********************************************************************

 Alpha  occ. eigenvalues --  -20.57088 -11.35399 -11.25932 -11.25871  -1.40111
 Alpha  occ. eigenvalues --   -1.15512  -0.86852  -0.76138  -0.67878  -0.67355
 Alpha  occ. eigenvalues --   -0.61114  -0.55536  -0.51667  -0.46523  -0.39305
 Alpha virt. eigenvalues --    0.06586   0.07744   0.08769   0.09621   0.12075
 Alpha virt. eigenvalues --    0.12498   0.12957   0.13042   0.15058   0.15062
 Alpha virt. eigenvalues --    0.17166   0.20449   0.20920   0.28776   0.30993
 Alpha virt. eigenvalues --    0.32150   0.33818   0.33866   0.36152   0.37532
 Alpha virt. eigenvalues --    0.37787   0.42092   0.42185   0.43310   0.52296
 Alpha virt. eigenvalues --    0.56702   0.58821   0.61553   0.63540   0.70138
 Alpha virt. eigenvalues --    0.71759   0.74824   0.75659   0.78103   0.79665
 Alpha virt. eigenvalues --    0.83238   0.84383   0.85380   0.93113   0.94387
 Alpha virt. eigenvalues --    0.98831   1.10399   1.13968   1.14796   1.14969
 Alpha virt. eigenvalues --    1.16764   1.18315   1.29367   1.30279   1.30851
 Alpha virt. eigenvalues --    1.34028   1.39771   1.41407   1.48221   1.48661
 Alpha virt. eigenvalues --    1.51348   1.54654   1.75618   1.77093   1.87859
 Alpha virt. eigenvalues --    1.92548   1.94132   2.01714   2.03143   2.14011
 Alpha virt. eigenvalues --    2.20288   2.33564   2.46523   2.46756   2.49279
 Alpha virt. eigenvalues --    2.56944   2.62253   2.63687   2.65448   2.68056
 Alpha virt. eigenvalues --    2.87578   2.88714   2.90345   3.08371   3.09774
 Alpha virt. eigenvalues --    3.17152   3.18574   3.27660   3.31142   3.42433
 Alpha virt. eigenvalues --    3.47297   3.47847   3.52098   3.53864   3.67039
 Alpha virt. eigenvalues --    3.75459   3.77689   3.78201   3.79791   3.83771
 Alpha virt. eigenvalues --    3.95941   3.98615   4.04988   4.10837   4.29254
 Alpha virt. eigenvalues --    4.40264   4.48390   4.61747   4.80363   5.23246
 Alpha virt. eigenvalues --    5.62791   5.77546   6.51678   7.33908   7.34859
 Alpha virt. eigenvalues --    7.65801   7.76121   7.77180  25.03960  25.11801
 Alpha virt. eigenvalues --   25.33146  51.69935
          Condensed to atoms (all electrons):
               1          2          3          4          5          6
     1  C    5.321536   0.110288  -0.048219   0.091374  -0.032690  -0.032690
     2  C    0.110288   5.370209   0.185659   0.112878   0.007921   0.007921
     3  O   -0.048219   0.185659   8.288493  -0.048582   0.003138   0.003138
     4  C    0.091374   0.112878  -0.048582   5.320935   0.376520   0.376520
     5  H   -0.032690   0.007921   0.003138   0.376520   0.543623  -0.026452
     6  H   -0.032690   0.007921   0.003138   0.376520  -0.026452   0.543623
     7  H    0.376487   0.008048   0.003140  -0.032727  -0.006208   0.002225
     8  H    0.376487   0.008048   0.003140  -0.032727   0.002225  -0.006208
               7          8
     1  C    0.376487   0.376487
     2  C    0.008048   0.008048
     3  O    0.003140   0.003140
     4  C   -0.032727  -0.032727
     5  H   -0.006208   0.002225
     6  H    0.002225  -0.006208
     7  H    0.543593  -0.026455
     8  H   -0.026455   0.543593
 Mulliken charges:
               1
     1  C   -0.162574
     2  C    0.189028
     3  O   -0.389907
     4  C   -0.164189
     5  H    0.131924
     6  H    0.131924
     7  H    0.131897
     8  H    0.131897
 Sum of Mulliken charges =  -0.00000
 Mulliken charges with hydrogens summed into heavy atoms:
               1
     1  C    0.101220
     2  C    0.189028
     3  O   -0.389907
     4  C    0.099659
 APT charges:
               1
     1  C   -0.186410
     2  C    0.821806
     3  O   -0.609332
     4  C   -0.187409
     5  H    0.040372
     6  H    0.040372
     7  H    0.040301
     8  H    0.040301
 Sum of APT charges =  -0.00000
 APT charges with hydrogens summed into heavy atoms:
               1
     1  C   -0.105808
     2  C    0.821806
     3  O   -0.609332
     4  C   -0.106665
 Electronic spatial extent (au):  <R**2>=            243.2916
 Charge=             -0.0000 electrons
 Dipole moment (field-independent basis, Debye):
    X=              0.0000    Y=              0.0014    Z=             -2.8783  Tot=              2.8783
 Quadrupole moment (field-independent basis, Debye-Ang):
   XX=            -21.8957   YY=            -23.6020   ZZ=            -28.6872
   XY=             -0.0000   XZ=              0.0000   YZ=             -0.0048
 Traceless Quadrupole moment (field-independent basis, Debye-Ang):
   XX=              2.8326   YY=              1.1263   ZZ=             -3.9589
   XY=             -0.0000   XZ=              0.0000   YZ=             -0.0048
 Octapole moment (field-independent basis, Debye-Ang**2):
  XXX=              0.0000  YYY=             -0.0187  ZZZ=             -0.2419  XYY=              0.0000
  XXY=             -0.0041  XXZ=             -0.2388  XZZ=             -0.0000  YZZ=              0.0153
  YYZ=             -1.5264  XYZ=             -0.0000
 Hexadecapole moment (field-independent basis, Debye-Ang**3):
 XXXX=            -35.2053 YYYY=            -94.7297 ZZZZ=           -204.0700 XXXY=             -0.0000
 XXXZ=              0.0000 YYYX=             -0.0000 YYYZ=              0.0857 ZZZX=              0.0000
 ZZZY=              0.0516 XXYY=            -18.4006 XXZZ=            -34.2525 YYZZ=            -45.7044
 XXYZ=              0.0209 YYXZ=             -0.0000 ZZXY=              0.0000
 N-N= 1.085039967300D+02 E-N=-6.645205245287D+02  KE= 1.913119431119D+02
  Exact polarizability:      28.523       0.000      37.660      -0.000      -0.033      44.056
 Approx polarizability:      26.654       0.000      31.237       0.000      -0.030      36.441
 Calling FoFJK, ICntrl=  10100127 FMM=F ISym2X=0 I1Cent= 0 IOpClX= 0 NMat=1 NMatS=1 NMatT=0.
 -------------------------------------------------------------------
 Center     Atomic                   Forces (Hartrees/Bohr)
 Number     Number              X              Y              Z
 -------------------------------------------------------------------
      1        6           0.000000000   -0.000078037    0.000265133
      2        6          -0.000000000   -0.000245976    0.000004511
      3        8           0.000000000    0.000385943   -0.000001640
      4        6           0.000000000   -0.000078176   -0.000268671
      5        1           0.000000543    0.000004320   -0.000040958
      6        1          -0.000000543    0.000004320   -0.000040958
      7        1          -0.000000163    0.000003803    0.000041291
      8        1           0.000000163    0.000003803    0.000041291
 -------------------------------------------------------------------
 Cartesian Forces:  Max     0.000385943 RMS     0.000124330
 NDeriv=     18 NFrqRd=  0 NDerD0=      0 MskFDP=       0 MskDFD=       0 MskDF0=       0
 Re-enter D2Numr:  normal mode      2 step-up   number 1
 Standard basis: 6-311+G(2d,p) (5D, 7F)
   132 basis functions,   200 primitive gaussians,   140 cartesian basis functions
    15 alpha electrons       15 beta electrons
       nuclear repulsion energy       108.5039967322 Hartrees.
 NAtoms=    8 NActive=    8 NUniq=    8 SFac= 1.00D+00 NAtFMM=   60 NAOKFM=F Big=F
 Integral buffers will be    131072 words long.
 Raffenetti 1 integral format.
 Two-electron integral symmetry is turned off.
 One-electron integrals computed using PRISM.
 NBasis=   132 RedAO= T EigKep=  8.57D-05  NBF=   132
 NBsUse=   132 1.00D-06 EigRej= -1.00D+00 NBFU=   132
 Initial guess from the checkpoint file:  "/scratch/328030.kestrel.chem.wisc.edu/Gau-223778.chk"
 B after Tr=    -0.000000    0.000028    0.000000
         Rot=    1.000000   -0.000062   -0.000000   -0.000000 Ang=  -0.01 deg.
 Keep R1 ints in memory in canonical form, NReq=41918847.
 Requested convergence on RMS density matrix=1.00D-08 within 128 cycles.
 Requested convergence on MAX density matrix=1.00D-06.
 Requested convergence on             energy=1.00D-06.
 No special actions if energy rises.
 SCF Done:  E(RHF) =  -190.780818983     A.U. after    7 cycles
            NFock=  7  Conv=0.70D-08     -V/T= 2.0015
 ExpMin= 4.38D-02 ExpMax= 8.59D+03 ExpMxC= 1.30D+03 IAcc=3 IRadAn=         5 AccDes= 0.00D+00
 HarFok:  IExCor=  205 AccDes= 0.00D+00 IRadAn=         5 IDoV=-2 UseB2=F ITyADJ=14
 ICtDFT= 12500011 ScaDFX=  1.000000  1.000000  1.000000  1.000000
 Range of M.O.s used for correlation:     5   132
 NBasis=   132 NAE=    15 NBE=    15 NFC=     4 NFV=     0
 NROrb=    128 NOA=    11 NOB=    11 NVA=   117 NVB=   117

 **** Warning!!: The largest alpha MO coefficient is  0.59985101D+02

 Disk-based method using ON**2 memory for 11 occupieds at a time.
 Permanent disk used for amplitudes=     3792555 words.
 Estimated scratch disk usage=    58525896 words.
 Actual    scratch disk usage=    53862600 words.
 JobTyp=1 Pass  1:  I=   5 to  15 NPSUse= 16 ParTrn=T ParDer=T DoDerP=T.
 (rs|ai) integrals will be sorted in core.
 Spin components of T(2) and E(2):
     alpha-alpha T2 =       0.2694865304D-01 E2=     -0.8277069846D-01
     alpha-beta  T2 =       0.1526159252D+00 E2=     -0.4853288694D+00
     beta-beta   T2 =       0.2694865304D-01 E2=     -0.8277069846D-01
 ANorm=    0.1098413962D+01
 E2 =    -0.6508702663D+00 EUMP2 =    -0.19143168924922D+03
 G2DrvN: will do     9 centers at a time, making    1 passes.
 Calling FoFCou, ICntrl=  3107 FMM=F I1Cent=   0 AccDes= 0.00D+00.
 End of G2Drv F.D. properties file   721 does not exist.
 End of G2Drv F.D. properties file   722 does not exist.
 End of G2Drv F.D. properties file   788 does not exist.
          IDoAtm=11111111
          Differentiating once with respect to electric field.
                with respect to dipole field.
          Differentiating once with respect to nuclear coordinates.
 Keep R1 ints in memory in canonical form, NReq=41920115.
          There are    27 degrees of freedom in the 1st order CPHF.  IDoFFX=6 NUNeed=    27.
     24 vectors produced by pass  0 Test12= 6.50D-15 3.70D-09 XBig12= 1.13D+01 1.41D+00.
 AX will form    24 AO Fock derivatives at one time.
     24 vectors produced by pass  1 Test12= 6.50D-15 3.70D-09 XBig12= 9.20D-01 2.59D-01.
     24 vectors produced by pass  2 Test12= 6.50D-15 3.70D-09 XBig12= 5.33D-02 6.03D-02.
     24 vectors produced by pass  3 Test12= 6.50D-15 3.70D-09 XBig12= 1.57D-03 1.00D-02.
     24 vectors produced by pass  4 Test12= 6.50D-15 3.70D-09 XBig12= 2.82D-05 1.37D-03.
     24 vectors produced by pass  5 Test12= 6.50D-15 3.70D-09 XBig12= 2.80D-07 1.04D-04.
     24 vectors produced by pass  6 Test12= 6.50D-15 3.70D-09 XBig12= 1.89D-09 8.34D-06.
      9 vectors produced by pass  7 Test12= 6.50D-15 3.70D-09 XBig12= 1.31D-11 7.82D-07.
      3 vectors produced by pass  8 Test12= 6.50D-15 3.70D-09 XBig12= 1.06D-13 6.92D-08.
      1 vectors produced by pass  9 Test12= 6.50D-15 3.70D-09 XBig12= 7.23D-16 5.15D-09.
 InvSVY:  IOpt=1 It=  1 EMax= 1.33D-15
 Solved reduced A of dimension   181 with    27 vectors.
 End of Minotr F.D. properties file   721 does not exist.
 End of Minotr F.D. properties file   722 does not exist.
 End of Minotr F.D. properties file   788 does not exist.
 MDV= 11811160064.
 Form MO integral derivatives with frozen-active canonical formalism.
 Discarding MO integrals.
 Reordered first order wavefunction length =      6160050
 In DefCFB: NBatch=  1 ICI= 15 ICA=117 LFMax= 59
            Large arrays: LIAPS=   129729600 LIARS=    49877100 words.
 Semi-Direct transformation.
 ModeAB=           2 MOrb=            15 LenV=   11810618917
 LASXX=     15891825 LTotXX=    15891825 LenRXX=    15891825
 LTotAB=    16248150 MaxLAS=    19542600 LenRXY=    19542600
 NonZer=    31783650 LenScr=    48441344 LnRSAI=           0
 LnScr1=           0 LExtra=           0 Total=     83875769
 MaxDsk=          -1 SrtSym=           F ITran=            4
 JobTyp=0 Pass  1:  I=   1 to  15.
 (rs|ai) integrals will be sorted in core.
 Spin components of T(2) and E(2):
     alpha-alpha T2 =       0.2694865304D-01 E2=     -0.8277069846D-01
     alpha-beta  T2 =       0.1526159252D+00 E2=     -0.4853288694D+00
     beta-beta   T2 =       0.2694865304D-01 E2=     -0.8277069846D-01
 ANorm=    0.1553391922D+01
 E2 =    -0.6508702663D+00 EUMP2 =    -0.19143168924922D+03
          IDoAtm=11111111
          Differentiating once with respect to electric field.
                with respect to dipole field.
          Differentiating once with respect to nuclear coordinates.
          There are     1 degrees of freedom in the 1st order CPHF.  IDoFFX=0 NUNeed=     1.
 LinEq1:  Iter=  0 NonCon=     1 RMS=5.46D-03 Max=6.75D-02 NDo=     1
 LinEq1:  Iter=  1 NonCon=     1 RMS=1.75D-03 Max=2.12D-02 NDo=     1
 LinEq1:  Iter=  2 NonCon=     1 RMS=5.96D-04 Max=6.58D-03 NDo=     1
 LinEq1:  Iter=  3 NonCon=     1 RMS=2.39D-04 Max=2.46D-03 NDo=     1
 LinEq1:  Iter=  4 NonCon=     1 RMS=6.83D-05 Max=9.26D-04 NDo=     1
 LinEq1:  Iter=  5 NonCon=     1 RMS=1.35D-05 Max=1.85D-04 NDo=     1
 LinEq1:  Iter=  6 NonCon=     1 RMS=2.85D-06 Max=4.14D-05 NDo=     1
 LinEq1:  Iter=  7 NonCon=     1 RMS=1.06D-06 Max=1.44D-05 NDo=     1
 LinEq1:  Iter=  8 NonCon=     1 RMS=2.66D-07 Max=2.41D-06 NDo=     1
 LinEq1:  Iter=  9 NonCon=     1 RMS=4.74D-08 Max=5.12D-07 NDo=     1
 LinEq1:  Iter= 10 NonCon=     1 RMS=8.09D-09 Max=6.78D-08 NDo=     1
 LinEq1:  Iter= 11 NonCon=     1 RMS=1.17D-09 Max=1.04D-08 NDo=     1
 LinEq1:  Iter= 12 NonCon=     1 RMS=1.68D-10 Max=2.10D-09 NDo=     1
 LinEq1:  Iter= 13 NonCon=     0 RMS=2.41D-11 Max=2.13D-10 NDo=     1
 Linear equations converged to 1.000D-10 1.000D-09 after    13 iterations.
 End of Minotr F.D. properties file   721 does not exist.
 End of Minotr F.D. properties file   722 does not exist.
 End of Minotr F.D. properties file   788 does not exist.
 Symmetrizing basis deriv contribution to polar:
 IMax=3 JMax=2 DiffMx= 0.00D+00
 G2DrvN: will do     9 centers at a time, making    1 passes.
 Calling FoFCou, ICntrl=  3107 FMM=F I1Cent=   0 AccDes= 0.00D+00.
 End of G2Drv F.D. properties file   721 does not exist.
 End of G2Drv F.D. properties file   722 does not exist.
 End of G2Drv F.D. properties file   788 does not exist.
 R2 and R3 integrals will be kept in memory, NReq=    98828310.
 DD1Dir will call FoFMem   1 times, MxPair=       240
 NAB=   120 NAA=     0 NBB=     0.
 Discarding MO integrals.

 **********************************************************************

            Population analysis using the MP2 Density.

 **********************************************************************

 Alpha  occ. eigenvalues --  -20.57088 -11.35399 -11.25932 -11.25871  -1.40111
 Alpha  occ. eigenvalues --   -1.15512  -0.86852  -0.76138  -0.67878  -0.67355
 Alpha  occ. eigenvalues --   -0.61114  -0.55536  -0.51667  -0.46523  -0.39305
 Alpha virt. eigenvalues --    0.06586   0.07744   0.08769   0.09621   0.12075
 Alpha virt. eigenvalues --    0.12498   0.12957   0.13042   0.15058   0.15062
 Alpha virt. eigenvalues --    0.17166   0.20449   0.20920   0.28776   0.30993
 Alpha virt. eigenvalues --    0.32150   0.33818   0.33866   0.36152   0.37532
 Alpha virt. eigenvalues --    0.37787   0.42092   0.42185   0.43310   0.52296
 Alpha virt. eigenvalues --    0.56702   0.58821   0.61553   0.63540   0.70138
 Alpha virt. eigenvalues --    0.71759   0.74824   0.75659   0.78103   0.79665
 Alpha virt. eigenvalues --    0.83238   0.84383   0.85380   0.93113   0.94387
 Alpha virt. eigenvalues --    0.98831   1.10399   1.13968   1.14796   1.14969
 Alpha virt. eigenvalues --    1.16764   1.18315   1.29367   1.30279   1.30851
 Alpha virt. eigenvalues --    1.34028   1.39771   1.41407   1.48221   1.48661
 Alpha virt. eigenvalues --    1.51348   1.54654   1.75618   1.77093   1.87859
 Alpha virt. eigenvalues --    1.92548   1.94132   2.01714   2.03143   2.14011
 Alpha virt. eigenvalues --    2.20288   2.33564   2.46523   2.46756   2.49279
 Alpha virt. eigenvalues --    2.56944   2.62253   2.63687   2.65448   2.68056
 Alpha virt. eigenvalues --    2.87578   2.88714   2.90345   3.08371   3.09774
 Alpha virt. eigenvalues --    3.17152   3.18574   3.27660   3.31142   3.42433
 Alpha virt. eigenvalues --    3.47297   3.47847   3.52098   3.53864   3.67039
 Alpha virt. eigenvalues --    3.75459   3.77689   3.78201   3.79791   3.83771
 Alpha virt. eigenvalues --    3.95941   3.98615   4.04988   4.10837   4.29254
 Alpha virt. eigenvalues --    4.40264   4.48390   4.61747   4.80363   5.23246
 Alpha virt. eigenvalues --    5.62791   5.77546   6.51678   7.33908   7.34859
 Alpha virt. eigenvalues --    7.65801   7.76121   7.77180  25.03960  25.11801
 Alpha virt. eigenvalues --   25.33146  51.69935
          Condensed to atoms (all electrons):
               1          2          3          4          5          6
     1  C    5.320935   0.112878  -0.048582   0.091374  -0.032727  -0.032727
     2  C    0.112878   5.370209   0.185659   0.110288   0.008048   0.008048
     3  O   -0.048582   0.185659   8.288493  -0.048219   0.003140   0.003140
     4  C    0.091374   0.110288  -0.048219   5.321536   0.376487   0.376487
     5  H   -0.032727   0.008048   0.003140   0.376487   0.543593  -0.026455
     6  H   -0.032727   0.008048   0.003140   0.376487  -0.026455   0.543593
     7  H    0.376520   0.007921   0.003138  -0.032690  -0.006208   0.002225
     8  H    0.376520   0.007921   0.003138  -0.032690   0.002225  -0.006208
               7          8
     1  C    0.376520   0.376520
     2  C    0.007921   0.007921
     3  O    0.003138   0.003138
     4  C   -0.032690  -0.032690
     5  H   -0.006208   0.002225
     6  H    0.002225  -0.006208
     7  H    0.543623  -0.026452
     8  H   -0.026452   0.543623
 Mulliken charges:
               1
     1  C   -0.164189
     2  C    0.189028
     3  O   -0.389907
     4  C   -0.162574
     5  H    0.131897
     6  H    0.131897
     7  H    0.131924
     8  H    0.131924
 Sum of Mulliken charges =  -0.00000
 Mulliken charges with hydrogens summed into heavy atoms:
               1
     1  C    0.099659
     2  C    0.189028
     3  O   -0.389907
     4  C    0.101220
 APT charges:
               1
     1  C   -0.187409
     2  C    0.821806
     3  O   -0.609332
     4  C   -0.186410
     5  H    0.040301
     6  H    0.040301
     7  H    0.040372
     8  H    0.040372
 Sum of APT charges =  -0.00000
 APT charges with hydrogens summed into heavy atoms:
               1
     1  C   -0.106665
     2  C    0.821806
     3  O   -0.609332
     4  C   -0.105808
 Electronic spatial extent (au):  <R**2>=            243.2916
 Charge=             -0.0000 electrons
 Dipole moment (field-independent basis, Debye):
    X=             -0.0000    Y=             -0.0014    Z=             -2.8783  Tot=              2.8783
 Quadrupole moment (field-independent basis, Debye-Ang):
   XX=            -21.8957   YY=            -23.6020   ZZ=            -28.6872
   XY=              0.0000   XZ=             -0.0000   YZ=              0.0048
 Traceless Quadrupole moment (field-independent basis, Debye-Ang):
   XX=              2.8326   YY=              1.1263   ZZ=             -3.9589
   XY=              0.0000   XZ=             -0.0000   YZ=              0.0048
 Octapole moment (field-independent basis, Debye-Ang**2):
  XXX=             -0.0000  YYY=              0.0187  ZZZ=             -0.2419  XYY=             -0.0000
  XXY=              0.0041  XXZ=             -0.2388  XZZ=              0.0000  YZZ=             -0.0153
  YYZ=             -1.5264  XYZ=              0.0000
 Hexadecapole moment (field-independent basis, Debye-Ang**3):
 XXXX=            -35.2053 YYYY=            -94.7297 ZZZZ=           -204.0700 XXXY=              0.0000
 XXXZ=             -0.0000 YYYX=             -0.0000 YYYZ=             -0.0857 ZZZX=             -0.0000
 ZZZY=             -0.0516 XXYY=            -18.4006 XXZZ=            -34.2525 YYZZ=            -45.7044
 XXYZ=             -0.0209 YYXZ=              0.0000 ZZXY=             -0.0000
 N-N= 1.085039967322D+02 E-N=-6.645205245332D+02  KE= 1.913119431121D+02
  Exact polarizability:      28.523      -0.000      37.660       0.000       0.033      44.056
 Approx polarizability:      26.654      -0.000      31.237      -0.000       0.030      36.441
 Calling FoFJK, ICntrl=  10100127 FMM=F ISym2X=0 I1Cent= 0 IOpClX= 0 NMat=1 NMatS=1 NMatT=0.
 -------------------------------------------------------------------
 Center     Atomic                   Forces (Hartrees/Bohr)
 Number     Number              X              Y              Z
 -------------------------------------------------------------------
      1        6          -0.000000000    0.000078176   -0.000268671
      2        6           0.000000000    0.000245976    0.000004511
      3        8          -0.000000000   -0.000385943   -0.000001640
      4        6          -0.000000000    0.000078037    0.000265133
      5        1          -0.000000163   -0.000003803    0.000041291
      6        1           0.000000163   -0.000003803    0.000041291
      7        1           0.000000543   -0.000004320   -0.000040958
      8        1          -0.000000543   -0.000004320   -0.000040958
 -------------------------------------------------------------------
 Cartesian Forces:  Max     0.000385943 RMS     0.000124330
 NDeriv=     18 NFrqRd=  0 NDerD0=      0 MskFDP=       0 MskDFD=       0 MskDF0=       0
 Re-enter D2Numr:  normal mode      2 step-down number 1
 Standard basis: 6-311+G(2d,p) (5D, 7F)
   132 basis functions,   200 primitive gaussians,   140 cartesian basis functions
    15 alpha electrons       15 beta electrons
       nuclear repulsion energy       108.5039295655 Hartrees.
 NAtoms=    8 NActive=    8 NUniq=    8 SFac= 1.00D+00 NAtFMM=   60 NAOKFM=F Big=F
 Integral buffers will be    131072 words long.
 Raffenetti 1 integral format.
 Two-electron integral symmetry is turned off.
 One-electron integrals computed using PRISM.
 NBasis=   132 RedAO= T EigKep=  8.57D-05  NBF=   132
 NBsUse=   132 1.00D-06 EigRej= -1.00D+00 NBFU=   132
 Initial guess from the checkpoint file:  "/scratch/328030.kestrel.chem.wisc.edu/Gau-223778.chk"
 B after Tr=    -0.000000    0.000000    0.000000
         Rot=    1.000000   -0.000000    0.000000   -0.000183 Ang=  -0.02 deg.
 Keep R1 ints in memory in canonical form, NReq=41918847.
 Requested convergence on RMS density matrix=1.00D-08 within 128 cycles.
 Requested convergence on MAX density matrix=1.00D-06.
 Requested convergence on             energy=1.00D-06.
 No special actions if energy rises.
 SCF Done:  E(RHF) =  -190.780817215     A.U. after    9 cycles
            NFock=  9  Conv=0.71D-08     -V/T= 2.0015
 ExpMin= 4.38D-02 ExpMax= 8.59D+03 ExpMxC= 1.30D+03 IAcc=3 IRadAn=         5 AccDes= 0.00D+00
 HarFok:  IExCor=  205 AccDes= 0.00D+00 IRadAn=         5 IDoV=-2 UseB2=F ITyADJ=14
 ICtDFT= 12500011 ScaDFX=  1.000000  1.000000  1.000000  1.000000
 Range of M.O.s used for correlation:     5   132
 NBasis=   132 NAE=    15 NBE=    15 NFC=     4 NFV=     0
 NROrb=    128 NOA=    11 NOB=    11 NVA=   117 NVB=   117

 **** Warning!!: The largest alpha MO coefficient is  0.59992617D+02

 Disk-based method using ON**2 memory for 11 occupieds at a time.
 Permanent disk used for amplitudes=     3792555 words.
 Estimated scratch disk usage=    58525896 words.
 Actual    scratch disk usage=    53862600 words.
 JobTyp=1 Pass  1:  I=   5 to  15 NPSUse= 16 ParTrn=T ParDer=T DoDerP=T.
 (rs|ai) integrals will be sorted in core.
 Spin components of T(2) and E(2):
     alpha-alpha T2 =       0.2694875017D-01 E2=     -0.8277082513D-01
     alpha-beta  T2 =       0.1526164264D+00 E2=     -0.4853293519D+00
     beta-beta   T2 =       0.2694875017D-01 E2=     -0.8277082513D-01
 ANorm=    0.1098414278D+01
 E2 =    -0.6508710022D+00 EUMP2 =    -0.19143168821733D+03
 G2DrvN: will do     9 centers at a time, making    1 passes.
 Calling FoFCou, ICntrl=  3107 FMM=F I1Cent=   0 AccDes= 0.00D+00.
 End of G2Drv F.D. properties file   721 does not exist.
 End of G2Drv F.D. properties file   722 does not exist.
 End of G2Drv F.D. properties file   788 does not exist.
          IDoAtm=11111111
          Differentiating once with respect to electric field.
                with respect to dipole field.
          Differentiating once with respect to nuclear coordinates.
 Keep R1 ints in memory in canonical form, NReq=41920115.
          There are    27 degrees of freedom in the 1st order CPHF.  IDoFFX=6 NUNeed=    27.
     24 vectors produced by pass  0 Test12= 6.50D-15 3.70D-09 XBig12= 1.13D+01 1.41D+00.
 AX will form    24 AO Fock derivatives at one time.
     24 vectors produced by pass  1 Test12= 6.50D-15 3.70D-09 XBig12= 9.20D-01 2.59D-01.
     24 vectors produced by pass  2 Test12= 6.50D-15 3.70D-09 XBig12= 5.33D-02 6.03D-02.
     24 vectors produced by pass  3 Test12= 6.50D-15 3.70D-09 XBig12= 1.57D-03 1.00D-02.
     24 vectors produced by pass  4 Test12= 6.50D-15 3.70D-09 XBig12= 2.82D-05 1.37D-03.
     24 vectors produced by pass  5 Test12= 6.50D-15 3.70D-09 XBig12= 2.80D-07 1.04D-04.
     24 vectors produced by pass  6 Test12= 6.50D-15 3.70D-09 XBig12= 1.89D-09 8.34D-06.
      9 vectors produced by pass  7 Test12= 6.50D-15 3.70D-09 XBig12= 1.31D-11 7.83D-07.
      3 vectors produced by pass  8 Test12= 6.50D-15 3.70D-09 XBig12= 1.06D-13 6.94D-08.
      1 vectors produced by pass  9 Test12= 6.50D-15 3.70D-09 XBig12= 7.25D-16 5.15D-09.
 InvSVY:  IOpt=1 It=  1 EMax= 1.33D-15
 Solved reduced A of dimension   181 with    27 vectors.
 End of Minotr F.D. properties file   721 does not exist.
 End of Minotr F.D. properties file   722 does not exist.
 End of Minotr F.D. properties file   788 does not exist.
 MDV= 11811160064.
 Form MO integral derivatives with frozen-active canonical formalism.
 Discarding MO integrals.
 Reordered first order wavefunction length =      6160050
 In DefCFB: NBatch=  1 ICI= 15 ICA=117 LFMax= 59
            Large arrays: LIAPS=   129729600 LIARS=    49877100 words.
 Semi-Direct transformation.
 ModeAB=           2 MOrb=            15 LenV=   11810618917
 LASXX=     15891825 LTotXX=    15891825 LenRXX=    15891825
 LTotAB=    16248150 MaxLAS=    19542600 LenRXY=    19542600
 NonZer=    31783650 LenScr=    48441344 LnRSAI=           0
 LnScr1=           0 LExtra=           0 Total=     83875769
 MaxDsk=          -1 SrtSym=           F ITran=            4
 JobTyp=0 Pass  1:  I=   1 to  15.
 (rs|ai) integrals will be sorted in core.
 Spin components of T(2) and E(2):
     alpha-alpha T2 =       0.2694875017D-01 E2=     -0.8277082513D-01
     alpha-beta  T2 =       0.1526164264D+00 E2=     -0.4853293519D+00
     beta-beta   T2 =       0.2694875017D-01 E2=     -0.8277082513D-01
 ANorm=    0.1553392369D+01
 E2 =    -0.6508710022D+00 EUMP2 =    -0.19143168821733D+03
          IDoAtm=11111111
          Differentiating once with respect to electric field.
                with respect to dipole field.
          Differentiating once with respect to nuclear coordinates.
          There are     1 degrees of freedom in the 1st order CPHF.  IDoFFX=0 NUNeed=     1.
 LinEq1:  Iter=  0 NonCon=     1 RMS=5.46D-03 Max=6.75D-02 NDo=     1
 LinEq1:  Iter=  1 NonCon=     1 RMS=1.75D-03 Max=2.12D-02 NDo=     1
 LinEq1:  Iter=  2 NonCon=     1 RMS=5.96D-04 Max=6.58D-03 NDo=     1
 LinEq1:  Iter=  3 NonCon=     1 RMS=2.39D-04 Max=2.46D-03 NDo=     1
 LinEq1:  Iter=  4 NonCon=     1 RMS=6.83D-05 Max=9.26D-04 NDo=     1
 LinEq1:  Iter=  5 NonCon=     1 RMS=1.35D-05 Max=1.85D-04 NDo=     1
 LinEq1:  Iter=  6 NonCon=     1 RMS=2.85D-06 Max=4.14D-05 NDo=     1
 LinEq1:  Iter=  7 NonCon=     1 RMS=1.06D-06 Max=1.44D-05 NDo=     1
 LinEq1:  Iter=  8 NonCon=     1 RMS=2.66D-07 Max=2.41D-06 NDo=     1
 LinEq1:  Iter=  9 NonCon=     1 RMS=4.74D-08 Max=5.12D-07 NDo=     1
 LinEq1:  Iter= 10 NonCon=     1 RMS=8.11D-09 Max=6.78D-08 NDo=     1
 LinEq1:  Iter= 11 NonCon=     1 RMS=1.20D-09 Max=1.03D-08 NDo=     1
 LinEq1:  Iter= 12 NonCon=     1 RMS=2.05D-10 Max=3.26D-09 NDo=     1
 LinEq1:  Iter= 13 NonCon=     0 RMS=4.86D-11 Max=9.73D-10 NDo=     1
 Linear equations converged to 1.000D-10 1.000D-09 after    13 iterations.
 End of Minotr F.D. properties file   721 does not exist.
 End of Minotr F.D. properties file   722 does not exist.
 End of Minotr F.D. properties file   788 does not exist.
 Symmetrizing basis deriv contribution to polar:
 IMax=3 JMax=2 DiffMx= 0.00D+00
 G2DrvN: will do     9 centers at a time, making    1 passes.
 Calling FoFCou, ICntrl=  3107 FMM=F I1Cent=   0 AccDes= 0.00D+00.
 End of G2Drv F.D. properties file   721 does not exist.
 End of G2Drv F.D. properties file   722 does not exist.
 End of G2Drv F.D. properties file   788 does not exist.
 R2 and R3 integrals will be kept in memory, NReq=    98828310.
 DD1Dir will call FoFMem   1 times, MxPair=       240
 NAB=   120 NAA=     0 NBB=     0.
 Discarding MO integrals.

 **********************************************************************

            Population analysis using the MP2 Density.

 **********************************************************************

 Alpha  occ. eigenvalues --  -20.57088 -11.35399 -11.25925 -11.25878  -1.40111
 Alpha  occ. eigenvalues --   -1.15512  -0.86851  -0.76137  -0.67878  -0.67355
 Alpha  occ. eigenvalues --   -0.61114  -0.55535  -0.51667  -0.46523  -0.39305
 Alpha virt. eigenvalues --    0.06586   0.07744   0.08769   0.09621   0.12075
 Alpha virt. eigenvalues --    0.12498   0.12957   0.13042   0.15058   0.15062
 Alpha virt. eigenvalues --    0.17166   0.20450   0.20919   0.28775   0.30993
 Alpha virt. eigenvalues --    0.32150   0.33803   0.33880   0.36151   0.37532
 Alpha virt. eigenvalues --    0.37787   0.42092   0.42185   0.43310   0.52296
 Alpha virt. eigenvalues --    0.56703   0.58821   0.61552   0.63539   0.70139
 Alpha virt. eigenvalues --    0.71759   0.74824   0.75659   0.78103   0.79665
 Alpha virt. eigenvalues --    0.83238   0.84383   0.85379   0.93114   0.94387
 Alpha virt. eigenvalues --    0.98831   1.10399   1.13968   1.14795   1.14970
 Alpha virt. eigenvalues --    1.16763   1.18313   1.29369   1.30280   1.30851
 Alpha virt. eigenvalues --    1.34028   1.39771   1.41406   1.48221   1.48662
 Alpha virt. eigenvalues --    1.51349   1.54652   1.75619   1.77092   1.87860
 Alpha virt. eigenvalues --    1.92548   1.94132   2.01712   2.03142   2.14011
 Alpha virt. eigenvalues --    2.20286   2.33563   2.46519   2.46754   2.49278
 Alpha virt. eigenvalues --    2.56945   2.62253   2.63680   2.65447   2.68062
 Alpha virt. eigenvalues --    2.87549   2.88741   2.90346   3.08371   3.09773
 Alpha virt. eigenvalues --    3.17153   3.18574   3.27656   3.31148   3.42434
 Alpha virt. eigenvalues --    3.47298   3.47849   3.52095   3.53866   3.67039
 Alpha virt. eigenvalues --    3.75459   3.77690   3.78199   3.79791   3.83772
 Alpha virt. eigenvalues --    3.95941   3.98617   4.04988   4.10837   4.29254
 Alpha virt. eigenvalues --    4.40265   4.48388   4.61743   4.80361   5.23239
 Alpha virt. eigenvalues --    5.62791   5.77547   6.51678   7.33908   7.34859
 Alpha virt. eigenvalues --    7.65801   7.76122   7.77180  25.03959  25.11801
 Alpha virt. eigenvalues --   25.33141  51.69935
          Condensed to atoms (all electrons):
               1          2          3          4          5          6
     1  C    5.321258   0.111585  -0.048401   0.091364  -0.032779  -0.032635
     2  C    0.111585   5.370210   0.185661   0.111585   0.007999   0.007970
     3  O   -0.048401   0.185661   8.288489  -0.048401   0.003183   0.003095
     4  C    0.091364   0.111585  -0.048401   5.321258   0.376726   0.376268
     5  H   -0.032779   0.007999   0.003183   0.376726   0.543587  -0.026453
     6  H   -0.032635   0.007970   0.003095   0.376268  -0.026453   0.543631
     7  H    0.376268   0.007970   0.003095  -0.032635  -0.006208   0.002248
     8  H    0.376726   0.007999   0.003183  -0.032779   0.002202  -0.006208
               7          8
     1  C    0.376268   0.376726
     2  C    0.007970   0.007999
     3  O    0.003095   0.003183
     4  C   -0.032635  -0.032779
     5  H   -0.006208   0.002202
     6  H    0.002248  -0.006208
     7  H    0.543631  -0.026453
     8  H   -0.026453   0.543587
 Mulliken charges:
               1
     1  C   -0.163387
     2  C    0.189024
     3  O   -0.389905
     4  C   -0.163387
     5  H    0.131743
     6  H    0.132084
     7  H    0.132084
     8  H    0.131743
 Sum of Mulliken charges =  -0.00000
 Mulliken charges with hydrogens summed into heavy atoms:
               1
     1  C    0.100440
     2  C    0.189024
     3  O   -0.389905
     4  C    0.100440
 APT charges:
               1
     1  C   -0.186914
     2  C    0.821828
     3  O   -0.609339
     4  C   -0.186914
     5  H    0.040340
     6  H    0.040329
     7  H    0.040329
     8  H    0.040340
 Sum of APT charges =  -0.00000
 APT charges with hydrogens summed into heavy atoms:
               1
     1  C   -0.106244
     2  C    0.821828
     3  O   -0.609339
     4  C   -0.106244
 Electronic spatial extent (au):  <R**2>=            243.2918
 Charge=             -0.0000 electrons
 Dipole moment (field-independent basis, Debye):
    X=             -0.0000    Y=              0.0000    Z=             -2.8783  Tot=              2.8783
 Quadrupole moment (field-independent basis, Debye-Ang):
   XX=            -21.8958   YY=            -23.6021   ZZ=            -28.6871
   XY=             -0.0058   XZ=              0.0000   YZ=             -0.0000
 Traceless Quadrupole moment (field-independent basis, Debye-Ang):
   XX=              2.8325   YY=              1.1263   ZZ=             -3.9588
   XY=             -0.0058   XZ=              0.0000   YZ=             -0.0000
 Octapole moment (field-independent basis, Debye-Ang**2):
  XXX=             -0.0000  YYY=              0.0000  ZZZ=             -0.2420  XYY=              0.0000
  XXY=              0.0000  XXZ=             -0.2387  XZZ=             -0.0000  YZZ=              0.0000
  YYZ=             -1.5263  XYZ=             -0.0245
 Hexadecapole moment (field-independent basis, Debye-Ang**3):
 XXXX=            -35.2057 YYYY=            -94.7301 ZZZZ=           -204.0696 XXXY=             -0.0338
 XXXZ=             -0.0000 YYYX=             -0.0015 YYYZ=             -0.0000 ZZZX=              0.0000
 ZZZY=             -0.0000 XXYY=            -18.4008 XXZZ=            -34.2527 YYZZ=            -45.7043
 XXYZ=             -0.0000 YYXZ=             -0.0000 ZZXY=              0.0403
 N-N= 1.085039295655D+02 E-N=-6.645203392129D+02  KE= 1.913118928571D+02
  Exact polarizability:      28.523       0.002      37.660       0.000       0.000      44.057
 Approx polarizability:      26.654      -0.003      31.237       0.000       0.000      36.441
 Calling FoFJK, ICntrl=  10100127 FMM=F ISym2X=0 I1Cent= 0 IOpClX= 0 NMat=1 NMatS=1 NMatT=0.
 -------------------------------------------------------------------
 Center     Atomic                   Forces (Hartrees/Bohr)
 Number     Number              X              Y              Z
 -------------------------------------------------------------------
      1        6          -0.000241072    0.000004061   -0.000005186
      2        6          -0.000000000   -0.000000000    0.000004893
      3        8           0.000000000    0.000000000   -0.000001226
      4        6           0.000241072   -0.000004061   -0.000005186
      5        1          -0.000038728    0.000043730    0.000126137
      6        1          -0.000050757   -0.000039049   -0.000122785
      7        1           0.000050757    0.000039049   -0.000122785
      8        1           0.000038728   -0.000043730    0.000126136
 -------------------------------------------------------------------
 Cartesian Forces:  Max     0.000241072 RMS     0.000089755
 NDeriv=     18 NFrqRd=  0 NDerD0=      0 MskFDP=       0 MskDFD=       0 MskDF0=       0
 Re-enter D2Numr:  normal mode      3 step-up   number 1
 Standard basis: 6-311+G(2d,p) (5D, 7F)
   132 basis functions,   200 primitive gaussians,   140 cartesian basis functions
    15 alpha electrons       15 beta electrons
       nuclear repulsion energy       108.5039295655 Hartrees.
 NAtoms=    8 NActive=    8 NUniq=    8 SFac= 1.00D+00 NAtFMM=   60 NAOKFM=F Big=F
 Integral buffers will be    131072 words long.
 Raffenetti 1 integral format.
 Two-electron integral symmetry is turned off.
 One-electron integrals computed using PRISM.
 NBasis=   132 RedAO= T EigKep=  8.57D-05  NBF=   132
 NBsUse=   132 1.00D-06 EigRej= -1.00D+00 NBFU=   132
 Initial guess from the checkpoint file:  "/scratch/328030.kestrel.chem.wisc.edu/Gau-223778.chk"
 B after Tr=     0.000000   -0.000000   -0.000000
         Rot=    1.000000   -0.000000   -0.000000    0.000183 Ang=   0.02 deg.
 Keep R1 ints in memory in canonical form, NReq=41918847.
 Requested convergence on RMS density matrix=1.00D-08 within 128 cycles.
 Requested convergence on MAX density matrix=1.00D-06.
 Requested convergence on             energy=1.00D-06.
 No special actions if energy rises.
 SCF Done:  E(RHF) =  -190.780817215     A.U. after    9 cycles
            NFock=  9  Conv=0.71D-08     -V/T= 2.0015
 ExpMin= 4.38D-02 ExpMax= 8.59D+03 ExpMxC= 1.30D+03 IAcc=3 IRadAn=         5 AccDes= 0.00D+00
 HarFok:  IExCor=  205 AccDes= 0.00D+00 IRadAn=         5 IDoV=-2 UseB2=F ITyADJ=14
 ICtDFT= 12500011 ScaDFX=  1.000000  1.000000  1.000000  1.000000
 Range of M.O.s used for correlation:     5   132
 NBasis=   132 NAE=    15 NBE=    15 NFC=     4 NFV=     0
 NROrb=    128 NOA=    11 NOB=    11 NVA=   117 NVB=   117

 **** Warning!!: The largest alpha MO coefficient is  0.59992617D+02

 Disk-based method using ON**2 memory for 11 occupieds at a time.
 Permanent disk used for amplitudes=     3792555 words.
 Estimated scratch disk usage=    58525896 words.
 Actual    scratch disk usage=    53862600 words.
 JobTyp=1 Pass  1:  I=   5 to  15 NPSUse= 16 ParTrn=T ParDer=T DoDerP=T.
 (rs|ai) integrals will be sorted in core.
 Spin components of T(2) and E(2):
     alpha-alpha T2 =       0.2694875017D-01 E2=     -0.8277082513D-01
     alpha-beta  T2 =       0.1526164264D+00 E2=     -0.4853293519D+00
     beta-beta   T2 =       0.2694875017D-01 E2=     -0.8277082513D-01
 ANorm=    0.1098414278D+01
 E2 =    -0.6508710022D+00 EUMP2 =    -0.19143168821733D+03
 G2DrvN: will do     9 centers at a time, making    1 passes.
 Calling FoFCou, ICntrl=  3107 FMM=F I1Cent=   0 AccDes= 0.00D+00.
 End of G2Drv F.D. properties file   721 does not exist.
 End of G2Drv F.D. properties file   722 does not exist.
 End of G2Drv F.D. properties file   788 does not exist.
          IDoAtm=11111111
          Differentiating once with respect to electric field.
                with respect to dipole field.
          Differentiating once with respect to nuclear coordinates.
 Keep R1 ints in memory in canonical form, NReq=41920115.
          There are    27 degrees of freedom in the 1st order CPHF.  IDoFFX=6 NUNeed=    27.
     24 vectors produced by pass  0 Test12= 6.50D-15 3.70D-09 XBig12= 1.13D+01 1.41D+00.
 AX will form    24 AO Fock derivatives at one time.
     24 vectors produced by pass  1 Test12= 6.50D-15 3.70D-09 XBig12= 9.20D-01 2.59D-01.
     24 vectors produced by pass  2 Test12= 6.50D-15 3.70D-09 XBig12= 5.33D-02 6.03D-02.
     24 vectors produced by pass  3 Test12= 6.50D-15 3.70D-09 XBig12= 1.57D-03 1.00D-02.
     24 vectors produced by pass  4 Test12= 6.50D-15 3.70D-09 XBig12= 2.82D-05 1.37D-03.
     24 vectors produced by pass  5 Test12= 6.50D-15 3.70D-09 XBig12= 2.80D-07 1.04D-04.
     24 vectors produced by pass  6 Test12= 6.50D-15 3.70D-09 XBig12= 1.89D-09 8.34D-06.
      9 vectors produced by pass  7 Test12= 6.50D-15 3.70D-09 XBig12= 1.31D-11 7.83D-07.
      3 vectors produced by pass  8 Test12= 6.50D-15 3.70D-09 XBig12= 1.06D-13 6.94D-08.
      1 vectors produced by pass  9 Test12= 6.50D-15 3.70D-09 XBig12= 7.25D-16 5.15D-09.
 InvSVY:  IOpt=1 It=  1 EMax= 2.22D-15
 Solved reduced A of dimension   181 with    27 vectors.
 End of Minotr F.D. properties file   721 does not exist.
 End of Minotr F.D. properties file   722 does not exist.
 End of Minotr F.D. properties file   788 does not exist.
 MDV= 11811160064.
 Form MO integral derivatives with frozen-active canonical formalism.
 Discarding MO integrals.
 Reordered first order wavefunction length =      6160050
 In DefCFB: NBatch=  1 ICI= 15 ICA=117 LFMax= 59
            Large arrays: LIAPS=   129729600 LIARS=    49877100 words.
 Semi-Direct transformation.
 ModeAB=           2 MOrb=            15 LenV=   11810618917
 LASXX=     15891825 LTotXX=    15891825 LenRXX=    15891825
 LTotAB=    16248150 MaxLAS=    19542600 LenRXY=    19542600
 NonZer=    31783650 LenScr=    48441344 LnRSAI=           0
 LnScr1=           0 LExtra=           0 Total=     83875769
 MaxDsk=          -1 SrtSym=           F ITran=            4
 JobTyp=0 Pass  1:  I=   1 to  15.
 (rs|ai) integrals will be sorted in core.
 Spin components of T(2) and E(2):
     alpha-alpha T2 =       0.2694875017D-01 E2=     -0.8277082513D-01
     alpha-beta  T2 =       0.1526164264D+00 E2=     -0.4853293519D+00
     beta-beta   T2 =       0.2694875017D-01 E2=     -0.8277082513D-01
 ANorm=    0.1553392369D+01
 E2 =    -0.6508710022D+00 EUMP2 =    -0.19143168821733D+03
          IDoAtm=11111111
          Differentiating once with respect to electric field.
                with respect to dipole field.
          Differentiating once with respect to nuclear coordinates.
          There are     1 degrees of freedom in the 1st order CPHF.  IDoFFX=0 NUNeed=     1.
 LinEq1:  Iter=  0 NonCon=     1 RMS=5.46D-03 Max=6.75D-02 NDo=     1
 LinEq1:  Iter=  1 NonCon=     1 RMS=1.75D-03 Max=2.12D-02 NDo=     1
 LinEq1:  Iter=  2 NonCon=     1 RMS=5.96D-04 Max=6.58D-03 NDo=     1
 LinEq1:  Iter=  3 NonCon=     1 RMS=2.39D-04 Max=2.46D-03 NDo=     1
 LinEq1:  Iter=  4 NonCon=     1 RMS=6.83D-05 Max=9.26D-04 NDo=     1
 LinEq1:  Iter=  5 NonCon=     1 RMS=1.35D-05 Max=1.85D-04 NDo=     1
 LinEq1:  Iter=  6 NonCon=     1 RMS=2.85D-06 Max=4.14D-05 NDo=     1
 LinEq1:  Iter=  7 NonCon=     1 RMS=1.06D-06 Max=1.44D-05 NDo=     1
 LinEq1:  Iter=  8 NonCon=     1 RMS=2.66D-07 Max=2.41D-06 NDo=     1
 LinEq1:  Iter=  9 NonCon=     1 RMS=4.74D-08 Max=5.12D-07 NDo=     1
 LinEq1:  Iter= 10 NonCon=     1 RMS=8.11D-09 Max=6.78D-08 NDo=     1
 LinEq1:  Iter= 11 NonCon=     1 RMS=1.20D-09 Max=1.03D-08 NDo=     1
 LinEq1:  Iter= 12 NonCon=     1 RMS=2.05D-10 Max=3.26D-09 NDo=     1
 LinEq1:  Iter= 13 NonCon=     0 RMS=4.86D-11 Max=9.73D-10 NDo=     1
 Linear equations converged to 1.000D-10 1.000D-09 after    13 iterations.
 End of Minotr F.D. properties file   721 does not exist.
 End of Minotr F.D. properties file   722 does not exist.
 End of Minotr F.D. properties file   788 does not exist.
 Symmetrizing basis deriv contribution to polar:
 IMax=3 JMax=2 DiffMx= 0.00D+00
 G2DrvN: will do     9 centers at a time, making    1 passes.
 Calling FoFCou, ICntrl=  3107 FMM=F I1Cent=   0 AccDes= 0.00D+00.
 End of G2Drv F.D. properties file   721 does not exist.
 End of G2Drv F.D. properties file   722 does not exist.
 End of G2Drv F.D. properties file   788 does not exist.
 R2 and R3 integrals will be kept in memory, NReq=    98828310.
 DD1Dir will call FoFMem   1 times, MxPair=       240
 NAB=   120 NAA=     0 NBB=     0.
 Discarding MO integrals.

 **********************************************************************

            Population analysis using the MP2 Density.

 **********************************************************************

 Alpha  occ. eigenvalues --  -20.57088 -11.35399 -11.25925 -11.25878  -1.40111
 Alpha  occ. eigenvalues --   -1.15512  -0.86851  -0.76137  -0.67878  -0.67355
 Alpha  occ. eigenvalues --   -0.61114  -0.55535  -0.51667  -0.46523  -0.39305
 Alpha virt. eigenvalues --    0.06586   0.07744   0.08769   0.09621   0.12075
 Alpha virt. eigenvalues --    0.12498   0.12957   0.13042   0.15058   0.15062
 Alpha virt. eigenvalues --    0.17166   0.20450   0.20919   0.28775   0.30993
 Alpha virt. eigenvalues --    0.32150   0.33803   0.33880   0.36151   0.37532
 Alpha virt. eigenvalues --    0.37787   0.42092   0.42185   0.43310   0.52296
 Alpha virt. eigenvalues --    0.56703   0.58821   0.61552   0.63539   0.70139
 Alpha virt. eigenvalues --    0.71759   0.74824   0.75659   0.78103   0.79665
 Alpha virt. eigenvalues --    0.83238   0.84383   0.85379   0.93114   0.94387
 Alpha virt. eigenvalues --    0.98831   1.10399   1.13968   1.14795   1.14970
 Alpha virt. eigenvalues --    1.16763   1.18313   1.29369   1.30280   1.30851
 Alpha virt. eigenvalues --    1.34028   1.39771   1.41406   1.48221   1.48662
 Alpha virt. eigenvalues --    1.51349   1.54652   1.75619   1.77092   1.87860
 Alpha virt. eigenvalues --    1.92548   1.94132   2.01712   2.03142   2.14011
 Alpha virt. eigenvalues --    2.20286   2.33563   2.46519   2.46754   2.49278
 Alpha virt. eigenvalues --    2.56945   2.62253   2.63680   2.65447   2.68062
 Alpha virt. eigenvalues --    2.87549   2.88741   2.90346   3.08371   3.09773
 Alpha virt. eigenvalues --    3.17153   3.18574   3.27656   3.31148   3.42434
 Alpha virt. eigenvalues --    3.47298   3.47849   3.52095   3.53866   3.67039
 Alpha virt. eigenvalues --    3.75459   3.77690   3.78199   3.79791   3.83772
 Alpha virt. eigenvalues --    3.95941   3.98617   4.04988   4.10837   4.29254
 Alpha virt. eigenvalues --    4.40265   4.48388   4.61743   4.80361   5.23239
 Alpha virt. eigenvalues --    5.62791   5.77547   6.51678   7.33908   7.34859
 Alpha virt. eigenvalues --    7.65801   7.76122   7.77180  25.03959  25.11801
 Alpha virt. eigenvalues --   25.33141  51.69935
          Condensed to atoms (all electrons):
               1          2          3          4          5          6
     1  C    5.321258   0.111585  -0.048401   0.091364  -0.032635  -0.032779
     2  C    0.111585   5.370210   0.185661   0.111585   0.007970   0.007999
     3  O   -0.048401   0.185661   8.288489  -0.048401   0.003095   0.003183
     4  C    0.091364   0.111585  -0.048401   5.321258   0.376268   0.376726
     5  H   -0.032635   0.007970   0.003095   0.376268   0.543631  -0.026453
     6  H   -0.032779   0.007999   0.003183   0.376726  -0.026453   0.543587
     7  H    0.376726   0.007999   0.003183  -0.032779  -0.006208   0.002202
     8  H    0.376268   0.007970   0.003095  -0.032635   0.002248  -0.006208
               7          8
     1  C    0.376726   0.376268
     2  C    0.007999   0.007970
     3  O    0.003183   0.003095
     4  C   -0.032779  -0.032635
     5  H   -0.006208   0.002248
     6  H    0.002202  -0.006208
     7  H    0.543587  -0.026453
     8  H   -0.026453   0.543631
 Mulliken charges:
               1
     1  C   -0.163387
     2  C    0.189024
     3  O   -0.389905
     4  C   -0.163387
     5  H    0.132084
     6  H    0.131743
     7  H    0.131743
     8  H    0.132084
 Sum of Mulliken charges =  -0.00000
 Mulliken charges with hydrogens summed into heavy atoms:
               1
     1  C    0.100440
     2  C    0.189024
     3  O   -0.389905
     4  C    0.100440
 APT charges:
               1
     1  C   -0.186914
     2  C    0.821828
     3  O   -0.609339
     4  C   -0.186914
     5  H    0.040329
     6  H    0.040340
     7  H    0.040340
     8  H    0.040329
 Sum of APT charges =  -0.00000
 APT charges with hydrogens summed into heavy atoms:
               1
     1  C   -0.106244
     2  C    0.821828
     3  O   -0.609339
     4  C   -0.106244
 Electronic spatial extent (au):  <R**2>=            243.2918
 Charge=              0.0000 electrons
 Dipole moment (field-independent basis, Debye):
    X=              0.0000    Y=              0.0000    Z=             -2.8783  Tot=              2.8783
 Quadrupole moment (field-independent basis, Debye-Ang):
   XX=            -21.8958   YY=            -23.6021   ZZ=            -28.6871
   XY=              0.0058   XZ=             -0.0000   YZ=             -0.0000
 Traceless Quadrupole moment (field-independent basis, Debye-Ang):
   XX=              2.8325   YY=              1.1263   ZZ=             -3.9588
   XY=              0.0058   XZ=             -0.0000   YZ=             -0.0000
 Octapole moment (field-independent basis, Debye-Ang**2):
  XXX=              0.0000  YYY=              0.0000  ZZZ=             -0.2420  XYY=             -0.0000
  XXY=              0.0000  XXZ=             -0.2387  XZZ=              0.0000  YZZ=              0.0000
  YYZ=             -1.5263  XYZ=              0.0245
 Hexadecapole moment (field-independent basis, Debye-Ang**3):
 XXXX=            -35.2057 YYYY=            -94.7301 ZZZZ=           -204.0696 XXXY=              0.0338
 XXXZ=              0.0000 YYYX=              0.0015 YYYZ=             -0.0000 ZZZX=             -0.0000
 ZZZY=              0.0000 XXYY=            -18.4008 XXZZ=            -34.2527 YYZZ=            -45.7043
 XXYZ=             -0.0000 YYXZ=              0.0000 ZZXY=             -0.0403
 N-N= 1.085039295655D+02 E-N=-6.645203392129D+02  KE= 1.913118928571D+02
  Exact polarizability:      28.523      -0.002      37.660      -0.000       0.000      44.057
 Approx polarizability:      26.654       0.003      31.237      -0.000       0.000      36.441
 Calling FoFJK, ICntrl=  10100127 FMM=F ISym2X=0 I1Cent= 0 IOpClX= 0 NMat=1 NMatS=1 NMatT=0.
 -------------------------------------------------------------------
 Center     Atomic                   Forces (Hartrees/Bohr)
 Number     Number              X              Y              Z
 -------------------------------------------------------------------
      1        6           0.000241072    0.000004061   -0.000005186
      2        6           0.000000000    0.000000000    0.000004893
      3        8          -0.000000000   -0.000000000   -0.000001226
      4        6          -0.000241072   -0.000004061   -0.000005186
      5        1           0.000050757   -0.000039049   -0.000122785
      6        1           0.000038728    0.000043730    0.000126137
      7        1          -0.000038728   -0.000043730    0.000126136
      8        1          -0.000050757    0.000039049   -0.000122785
 -------------------------------------------------------------------
 Cartesian Forces:  Max     0.000241072 RMS     0.000089755
 NDeriv=     18 NFrqRd=  0 NDerD0=      0 MskFDP=       0 MskDFD=       0 MskDF0=       0
 Re-enter D2Numr:  normal mode      3 step-down number 1
 Standard basis: 6-311+G(2d,p) (5D, 7F)
   132 basis functions,   200 primitive gaussians,   140 cartesian basis functions
    15 alpha electrons       15 beta electrons
       nuclear repulsion energy       108.5039229303 Hartrees.
 NAtoms=    8 NActive=    8 NUniq=    8 SFac= 1.00D+00 NAtFMM=   60 NAOKFM=F Big=F
 Integral buffers will be    131072 words long.
 Raffenetti 1 integral format.
 Two-electron integral symmetry is turned off.
 One-electron integrals computed using PRISM.
 NBasis=   132 RedAO= T EigKep=  8.57D-05  NBF=   132
 NBsUse=   132 1.00D-06 EigRej= -1.00D+00 NBFU=   132
 Initial guess from the checkpoint file:  "/scratch/328030.kestrel.chem.wisc.edu/Gau-223778.chk"
 B after Tr=     0.000259   -0.000000    0.000000
         Rot=    1.000000    0.000000    0.000060   -0.000000 Ang=   0.01 deg.
 Keep R1 ints in memory in canonical form, NReq=41918847.
 Requested convergence on RMS density matrix=1.00D-08 within 128 cycles.
 Requested convergence on MAX density matrix=1.00D-06.
 Requested convergence on             energy=1.00D-06.
 No special actions if energy rises.
 SCF Done:  E(RHF) =  -190.780816946     A.U. after    9 cycles
            NFock=  9  Conv=0.24D-08     -V/T= 2.0015
 ExpMin= 4.38D-02 ExpMax= 8.59D+03 ExpMxC= 1.30D+03 IAcc=3 IRadAn=         5 AccDes= 0.00D+00
 HarFok:  IExCor=  205 AccDes= 0.00D+00 IRadAn=         5 IDoV=-2 UseB2=F ITyADJ=14
 ICtDFT= 12500011 ScaDFX=  1.000000  1.000000  1.000000  1.000000
 Range of M.O.s used for correlation:     5   132
 NBasis=   132 NAE=    15 NBE=    15 NFC=     4 NFV=     0
 NROrb=    128 NOA=    11 NOB=    11 NVA=   117 NVB=   117

 **** Warning!!: The largest alpha MO coefficient is  0.59992785D+02

 Disk-based method using ON**2 memory for 11 occupieds at a time.
 Permanent disk used for amplitudes=     3792555 words.
 Estimated scratch disk usage=    58525896 words.
 Actual    scratch disk usage=    53862600 words.
 JobTyp=1 Pass  1:  I=   5 to  15 NPSUse= 16 ParTrn=T ParDer=T DoDerP=T.
 (rs|ai) integrals will be sorted in core.
 Spin components of T(2) and E(2):
     alpha-alpha T2 =       0.2694870801D-01 E2=     -0.8277074969D-01
     alpha-beta  T2 =       0.1526163571D+00 E2=     -0.4853292407D+00
     beta-beta   T2 =       0.2694870801D-01 E2=     -0.8277074969D-01
 ANorm=    0.1098414208D+01
 E2 =    -0.6508707401D+00 EUMP2 =    -0.19143168768571D+03
 G2DrvN: will do     9 centers at a time, making    1 passes.
 Calling FoFCou, ICntrl=  3107 FMM=F I1Cent=   0 AccDes= 0.00D+00.
 End of G2Drv F.D. properties file   721 does not exist.
 End of G2Drv F.D. properties file   722 does not exist.
 End of G2Drv F.D. properties file   788 does not exist.
          IDoAtm=11111111
          Differentiating once with respect to electric field.
                with respect to dipole field.
          Differentiating once with respect to nuclear coordinates.
 Keep R1 ints in memory in canonical form, NReq=41920115.
          There are    27 degrees of freedom in the 1st order CPHF.  IDoFFX=6 NUNeed=    27.
     24 vectors produced by pass  0 Test12= 6.50D-15 3.70D-09 XBig12= 1.13D+01 1.41D+00.
 AX will form    24 AO Fock derivatives at one time.
     24 vectors produced by pass  1 Test12= 6.50D-15 3.70D-09 XBig12= 9.20D-01 2.59D-01.
     24 vectors produced by pass  2 Test12= 6.50D-15 3.70D-09 XBig12= 5.33D-02 6.03D-02.
     24 vectors produced by pass  3 Test12= 6.50D-15 3.70D-09 XBig12= 1.57D-03 1.00D-02.
     24 vectors produced by pass  4 Test12= 6.50D-15 3.70D-09 XBig12= 2.82D-05 1.37D-03.
     24 vectors produced by pass  5 Test12= 6.50D-15 3.70D-09 XBig12= 2.80D-07 9.79D-05.
     24 vectors produced by pass  6 Test12= 6.50D-15 3.70D-09 XBig12= 1.89D-09 8.34D-06.
      9 vectors produced by pass  7 Test12= 6.50D-15 3.70D-09 XBig12= 1.31D-11 7.83D-07.
      3 vectors produced by pass  8 Test12= 6.50D-15 3.70D-09 XBig12= 1.06D-13 6.94D-08.
      1 vectors produced by pass  9 Test12= 6.50D-15 3.70D-09 XBig12= 7.24D-16 5.15D-09.
 InvSVY:  IOpt=1 It=  1 EMax= 5.33D-15
 Solved reduced A of dimension   181 with    27 vectors.
 End of Minotr F.D. properties file   721 does not exist.
 End of Minotr F.D. properties file   722 does not exist.
 End of Minotr F.D. properties file   788 does not exist.
 MDV= 11811160064.
 Form MO integral derivatives with frozen-active canonical formalism.
 Discarding MO integrals.
 Reordered first order wavefunction length =      6160050
 In DefCFB: NBatch=  1 ICI= 15 ICA=117 LFMax= 59
            Large arrays: LIAPS=   129729600 LIARS=    49877100 words.
 Semi-Direct transformation.
 ModeAB=           2 MOrb=            15 LenV=   11810618917
 LASXX=     15891825 LTotXX=    15891825 LenRXX=    15891825
 LTotAB=    16248150 MaxLAS=    19542600 LenRXY=    19542600
 NonZer=    31783650 LenScr=    48441344 LnRSAI=           0
 LnScr1=           0 LExtra=           0 Total=     83875769
 MaxDsk=          -1 SrtSym=           F ITran=            4
 JobTyp=0 Pass  1:  I=   1 to  15.
 (rs|ai) integrals will be sorted in core.
 Spin components of T(2) and E(2):
     alpha-alpha T2 =       0.2694870801D-01 E2=     -0.8277074969D-01
     alpha-beta  T2 =       0.1526163571D+00 E2=     -0.4853292407D+00
     beta-beta   T2 =       0.2694870801D-01 E2=     -0.8277074969D-01
 ANorm=    0.1553392271D+01
 E2 =    -0.6508707401D+00 EUMP2 =    -0.19143168768571D+03
          IDoAtm=11111111
          Differentiating once with respect to electric field.
                with respect to dipole field.
          Differentiating once with respect to nuclear coordinates.
          There are     1 degrees of freedom in the 1st order CPHF.  IDoFFX=0 NUNeed=     1.
 LinEq1:  Iter=  0 NonCon=     1 RMS=5.46D-03 Max=6.75D-02 NDo=     1
 LinEq1:  Iter=  1 NonCon=     1 RMS=1.75D-03 Max=2.12D-02 NDo=     1
 LinEq1:  Iter=  2 NonCon=     1 RMS=5.96D-04 Max=6.53D-03 NDo=     1
 LinEq1:  Iter=  3 NonCon=     1 RMS=2.39D-04 Max=2.46D-03 NDo=     1
 LinEq1:  Iter=  4 NonCon=     1 RMS=6.83D-05 Max=9.26D-04 NDo=     1
 LinEq1:  Iter=  5 NonCon=     1 RMS=1.35D-05 Max=1.85D-04 NDo=     1
 LinEq1:  Iter=  6 NonCon=     1 RMS=2.85D-06 Max=4.14D-05 NDo=     1
 LinEq1:  Iter=  7 NonCon=     1 RMS=1.06D-06 Max=1.44D-05 NDo=     1
 LinEq1:  Iter=  8 NonCon=     1 RMS=2.66D-07 Max=2.41D-06 NDo=     1
 LinEq1:  Iter=  9 NonCon=     1 RMS=4.74D-08 Max=5.12D-07 NDo=     1
 LinEq1:  Iter= 10 NonCon=     1 RMS=8.09D-09 Max=6.78D-08 NDo=     1
 LinEq1:  Iter= 11 NonCon=     1 RMS=1.17D-09 Max=1.04D-08 NDo=     1
 LinEq1:  Iter= 12 NonCon=     1 RMS=1.67D-10 Max=2.10D-09 NDo=     1
 LinEq1:  Iter= 13 NonCon=     0 RMS=2.17D-11 Max=2.02D-10 NDo=     1
 Linear equations converged to 1.000D-10 1.000D-09 after    13 iterations.
 End of Minotr F.D. properties file   721 does not exist.
 End of Minotr F.D. properties file   722 does not exist.
 End of Minotr F.D. properties file   788 does not exist.
 Symmetrizing basis deriv contribution to polar:
 IMax=3 JMax=2 DiffMx= 0.00D+00
 G2DrvN: will do     9 centers at a time, making    1 passes.
 Calling FoFCou, ICntrl=  3107 FMM=F I1Cent=   0 AccDes= 0.00D+00.
 End of G2Drv F.D. properties file   721 does not exist.
 End of G2Drv F.D. properties file   722 does not exist.
 End of G2Drv F.D. properties file   788 does not exist.
 R2 and R3 integrals will be kept in memory, NReq=    98828310.
 DD1Dir will call FoFMem   1 times, MxPair=       240
 NAB=   120 NAA=     0 NBB=     0.
 Discarding MO integrals.

 **********************************************************************

            Population analysis using the MP2 Density.

 **********************************************************************

 Alpha  occ. eigenvalues --  -20.57088 -11.35399 -11.25925 -11.25879  -1.40111
 Alpha  occ. eigenvalues --   -1.15512  -0.86851  -0.76137  -0.67878  -0.67355
 Alpha  occ. eigenvalues --   -0.61114  -0.55535  -0.51667  -0.46523  -0.39305
 Alpha virt. eigenvalues --    0.06586   0.07744   0.08769   0.09621   0.12075
 Alpha virt. eigenvalues --    0.12498   0.12957   0.13042   0.15046   0.15074
 Alpha virt. eigenvalues --    0.17166   0.20450   0.20919   0.28775   0.30993
 Alpha virt. eigenvalues --    0.32150   0.33818   0.33866   0.36152   0.37532
 Alpha virt. eigenvalues --    0.37786   0.42092   0.42185   0.43310   0.52296
 Alpha virt. eigenvalues --    0.56703   0.58821   0.61552   0.63539   0.70138
 Alpha virt. eigenvalues --    0.71759   0.74824   0.75657   0.78105   0.79665
 Alpha virt. eigenvalues --    0.83235   0.84385   0.85378   0.93114   0.94388
 Alpha virt. eigenvalues --    0.98832   1.10395   1.13960   1.14808   1.14969
 Alpha virt. eigenvalues --    1.16763   1.18315   1.29356   1.30279   1.30862
 Alpha virt. eigenvalues --    1.34028   1.39771   1.41408   1.48212   1.48668
 Alpha virt. eigenvalues --    1.51348   1.54654   1.75619   1.77091   1.87859
 Alpha virt. eigenvalues --    1.92546   1.94136   2.01712   2.03144   2.14012
 Alpha virt. eigenvalues --    2.20285   2.33564   2.46515   2.46764   2.49274
 Alpha virt. eigenvalues --    2.56940   2.62246   2.63683   2.65448   2.68061
 Alpha virt. eigenvalues --    2.87580   2.88714   2.90346   3.08371   3.09773
 Alpha virt. eigenvalues --    3.17150   3.18573   3.27660   3.31141   3.42434
 Alpha virt. eigenvalues --    3.47293   3.47849   3.52098   3.53870   3.67039
 Alpha virt. eigenvalues --    3.75458   3.77669   3.78223   3.79790   3.83771
 Alpha virt. eigenvalues --    3.95941   3.98614   4.04989   4.10836   4.29254
 Alpha virt. eigenvalues --    4.40265   4.48388   4.61743   4.80361   5.23242
 Alpha virt. eigenvalues --    5.62791   5.77547   6.51678   7.33908   7.34859
 Alpha virt. eigenvalues --    7.65801   7.76122   7.77180  25.03960  25.11800
 Alpha virt. eigenvalues --   25.33142  51.69935
          Condensed to atoms (all electrons):
               1          2          3          4          5          6
     1  C    5.321233   0.111581  -0.048401   0.091388  -0.032564  -0.032854
     2  C    0.111581   5.370216   0.185660   0.111581   0.007843   0.008126
     3  O   -0.048401   0.185660   8.288492  -0.048401   0.003170   0.003108
     4  C    0.091388   0.111581  -0.048401   5.321233   0.376650   0.376352
     5  H   -0.032564   0.007843   0.003170   0.376650   0.543359  -0.026453
     6  H   -0.032854   0.008126   0.003108   0.376352  -0.026453   0.543856
     7  H    0.376650   0.007843   0.003170  -0.032564  -0.006103   0.002225
     8  H    0.376352   0.008126   0.003108  -0.032854   0.002225  -0.006315
               7          8
     1  C    0.376650   0.376352
     2  C    0.007843   0.008126
     3  O    0.003170   0.003108
     4  C   -0.032564  -0.032854
     5  H   -0.006103   0.002225
     6  H    0.002225  -0.006315
     7  H    0.543359  -0.026453
     8  H   -0.026453   0.543856
 Mulliken charges:
               1
     1  C   -0.163386
     2  C    0.189024
     3  O   -0.389907
     4  C   -0.163386
     5  H    0.131872
     6  H    0.131955
     7  H    0.131872
     8  H    0.131955
 Sum of Mulliken charges =  -0.00000
 Mulliken charges with hydrogens summed into heavy atoms:
               1
     1  C    0.100442
     2  C    0.189024
     3  O   -0.389907
     4  C    0.100442
 APT charges:
               1
     1  C   -0.186908
     2  C    0.821812
     3  O   -0.609338
     4  C   -0.186908
     5  H    0.040460
     6  H    0.040211
     7  H    0.040460
     8  H    0.040211
 Sum of APT charges =  -0.00000
 APT charges with hydrogens summed into heavy atoms:
               1
     1  C   -0.106237
     2  C    0.821812
     3  O   -0.609338
     4  C   -0.106237
 Electronic spatial extent (au):  <R**2>=            243.2918
 Charge=             -0.0000 electrons
 Dipole moment (field-independent basis, Debye):
    X=              0.0013    Y=              0.0000    Z=             -2.8783  Tot=              2.8783
 Quadrupole moment (field-independent basis, Debye-Ang):
   XX=            -21.8958   YY=            -23.6020   ZZ=            -28.6873
   XY=             -0.0000   XZ=             -0.0070   YZ=              0.0000
 Traceless Quadrupole moment (field-independent basis, Debye-Ang):
   XX=              2.8326   YY=              1.1264   ZZ=             -3.9589
   XY=             -0.0000   XZ=             -0.0070   YZ=              0.0000
 Octapole moment (field-independent basis, Debye-Ang**2):
  XXX=              0.0119  YYY=             -0.0000  ZZZ=             -0.2417  XYY=             -0.0382
  XXY=              0.0000  XXZ=             -0.2387  XZZ=              0.0098  YZZ=             -0.0000
  YYZ=             -1.5264  XYZ=             -0.0000
 Hexadecapole moment (field-independent basis, Debye-Ang**3):
 XXXX=            -35.2056 YYYY=            -94.7294 ZZZZ=           -204.0704 XXXY=             -0.0000
 XXXZ=             -0.0184 YYYX=             -0.0000 YYYZ=              0.0000 ZZZX=             -0.0050
 ZZZY=              0.0000 XXYY=            -18.4009 XXZZ=            -34.2526 YYZZ=            -45.7046
 XXYZ=             -0.0000 YYXZ=              0.0455 ZZXY=              0.0000
 N-N= 1.085039229303D+02 E-N=-6.645203405584D+02  KE= 1.913118976986D+02
  Exact polarizability:      28.523       0.000      37.660      -0.004       0.000      44.057
 Approx polarizability:      26.654      -0.000      31.237      -0.000       0.000      36.441
 Calling FoFJK, ICntrl=  10100127 FMM=F ISym2X=0 I1Cent= 0 IOpClX= 0 NMat=1 NMatS=1 NMatT=0.
 -------------------------------------------------------------------
 Center     Atomic                   Forces (Hartrees/Bohr)
 Number     Number              X              Y              Z
 -------------------------------------------------------------------
      1        6           0.000119485    0.000008215   -0.000004045
      2        6           0.000172770    0.000000000    0.000000816
      3        8          -0.000120262   -0.000000000    0.000000350
      4        6           0.000119486   -0.000008215   -0.000004045
      5        1          -0.000066340    0.000157307   -0.000000537
      6        1          -0.000079399   -0.000152487    0.000003999
      7        1          -0.000066340   -0.000157307   -0.000000537
      8        1          -0.000079399    0.000152487    0.000003999
 -------------------------------------------------------------------
 Cartesian Forces:  Max     0.000172770 RMS     0.000089086
 NDeriv=     18 NFrqRd=  0 NDerD0=      0 MskFDP=       0 MskDFD=       0 MskDF0=       0
 Re-enter D2Numr:  normal mode      4 step-up   number 1
 Standard basis: 6-311+G(2d,p) (5D, 7F)
   132 basis functions,   200 primitive gaussians,   140 cartesian basis functions
    15 alpha electrons       15 beta electrons
       nuclear repulsion energy       108.5039229303 Hartrees.
 NAtoms=    8 NActive=    8 NUniq=    8 SFac= 1.00D+00 NAtFMM=   60 NAOKFM=F Big=F
 Integral buffers will be    131072 words long.
 Raffenetti 1 integral format.
 Two-electron integral symmetry is turned off.
 One-electron integrals computed using PRISM.
 NBasis=   132 RedAO= T EigKep=  8.57D-05  NBF=   132
 NBsUse=   132 1.00D-06 EigRej= -1.00D+00 NBFU=   132
 Initial guess from the checkpoint file:  "/scratch/328030.kestrel.chem.wisc.edu/Gau-223778.chk"
 B after Tr=    -0.000259    0.000000   -0.000000
         Rot=    1.000000    0.000000   -0.000060    0.000000 Ang=  -0.01 deg.
 Keep R1 ints in memory in canonical form, NReq=41918847.
 Requested convergence on RMS density matrix=1.00D-08 within 128 cycles.
 Requested convergence on MAX density matrix=1.00D-06.
 Requested convergence on             energy=1.00D-06.
 No special actions if energy rises.
 SCF Done:  E(RHF) =  -190.780816946     A.U. after    9 cycles
            NFock=  9  Conv=0.24D-08     -V/T= 2.0015
 ExpMin= 4.38D-02 ExpMax= 8.59D+03 ExpMxC= 1.30D+03 IAcc=3 IRadAn=         5 AccDes= 0.00D+00
 HarFok:  IExCor=  205 AccDes= 0.00D+00 IRadAn=         5 IDoV=-2 UseB2=F ITyADJ=14
 ICtDFT= 12500011 ScaDFX=  1.000000  1.000000  1.000000  1.000000
 Range of M.O.s used for correlation:     5   132
 NBasis=   132 NAE=    15 NBE=    15 NFC=     4 NFV=     0
 NROrb=    128 NOA=    11 NOB=    11 NVA=   117 NVB=   117

 **** Warning!!: The largest alpha MO coefficient is  0.59992785D+02

 Disk-based method using ON**2 memory for 11 occupieds at a time.
 Permanent disk used for amplitudes=     3792555 words.
 Estimated scratch disk usage=    58525896 words.
 Actual    scratch disk usage=    53862600 words.
 JobTyp=1 Pass  1:  I=   5 to  15 NPSUse= 16 ParTrn=T ParDer=T DoDerP=T.
 (rs|ai) integrals will be sorted in core.
 Spin components of T(2) and E(2):
     alpha-alpha T2 =       0.2694870801D-01 E2=     -0.8277074969D-01
     alpha-beta  T2 =       0.1526163571D+00 E2=     -0.4853292407D+00
     beta-beta   T2 =       0.2694870801D-01 E2=     -0.8277074969D-01
 ANorm=    0.1098414208D+01
 E2 =    -0.6508707401D+00 EUMP2 =    -0.19143168768571D+03
 G2DrvN: will do     9 centers at a time, making    1 passes.
 Calling FoFCou, ICntrl=  3107 FMM=F I1Cent=   0 AccDes= 0.00D+00.
 End of G2Drv F.D. properties file   721 does not exist.
 End of G2Drv F.D. properties file   722 does not exist.
 End of G2Drv F.D. properties file   788 does not exist.
          IDoAtm=11111111
          Differentiating once with respect to electric field.
                with respect to dipole field.
          Differentiating once with respect to nuclear coordinates.
 Keep R1 ints in memory in canonical form, NReq=41920115.
          There are    27 degrees of freedom in the 1st order CPHF.  IDoFFX=6 NUNeed=    27.
     24 vectors produced by pass  0 Test12= 6.50D-15 3.70D-09 XBig12= 1.13D+01 1.41D+00.
 AX will form    24 AO Fock derivatives at one time.
     24 vectors produced by pass  1 Test12= 6.50D-15 3.70D-09 XBig12= 9.20D-01 2.59D-01.
     24 vectors produced by pass  2 Test12= 6.50D-15 3.70D-09 XBig12= 5.33D-02 6.03D-02.
     24 vectors produced by pass  3 Test12= 6.50D-15 3.70D-09 XBig12= 1.57D-03 1.00D-02.
     24 vectors produced by pass  4 Test12= 6.50D-15 3.70D-09 XBig12= 2.82D-05 1.37D-03.
     24 vectors produced by pass  5 Test12= 6.50D-15 3.70D-09 XBig12= 2.80D-07 9.79D-05.
     24 vectors produced by pass  6 Test12= 6.50D-15 3.70D-09 XBig12= 1.89D-09 8.34D-06.
      9 vectors produced by pass  7 Test12= 6.50D-15 3.70D-09 XBig12= 1.31D-11 7.83D-07.
      3 vectors produced by pass  8 Test12= 6.50D-15 3.70D-09 XBig12= 1.06D-13 6.94D-08.
      1 vectors produced by pass  9 Test12= 6.50D-15 3.70D-09 XBig12= 7.24D-16 5.15D-09.
 InvSVY:  IOpt=1 It=  1 EMax= 9.99D-16
 Solved reduced A of dimension   181 with    27 vectors.
 End of Minotr F.D. properties file   721 does not exist.
 End of Minotr F.D. properties file   722 does not exist.
 End of Minotr F.D. properties file   788 does not exist.
 MDV= 11811160064.
 Form MO integral derivatives with frozen-active canonical formalism.
 Discarding MO integrals.
 Reordered first order wavefunction length =      6160050
 In DefCFB: NBatch=  1 ICI= 15 ICA=117 LFMax= 59
            Large arrays: LIAPS=   129729600 LIARS=    49877100 words.
 Semi-Direct transformation.
 ModeAB=           2 MOrb=            15 LenV=   11810618917
 LASXX=     15891825 LTotXX=    15891825 LenRXX=    15891825
 LTotAB=    16248150 MaxLAS=    19542600 LenRXY=    19542600
 NonZer=    31783650 LenScr=    48441344 LnRSAI=           0
 LnScr1=           0 LExtra=           0 Total=     83875769
 MaxDsk=          -1 SrtSym=           F ITran=            4
 JobTyp=0 Pass  1:  I=   1 to  15.
 (rs|ai) integrals will be sorted in core.
 Spin components of T(2) and E(2):
     alpha-alpha T2 =       0.2694870801D-01 E2=     -0.8277074969D-01
     alpha-beta  T2 =       0.1526163571D+00 E2=     -0.4853292407D+00
     beta-beta   T2 =       0.2694870801D-01 E2=     -0.8277074969D-01
 ANorm=    0.1553392271D+01
 E2 =    -0.6508707401D+00 EUMP2 =    -0.19143168768571D+03
          IDoAtm=11111111
          Differentiating once with respect to electric field.
                with respect to dipole field.
          Differentiating once with respect to nuclear coordinates.
          There are     1 degrees of freedom in the 1st order CPHF.  IDoFFX=0 NUNeed=     1.
 LinEq1:  Iter=  0 NonCon=     1 RMS=5.46D-03 Max=6.75D-02 NDo=     1
 LinEq1:  Iter=  1 NonCon=     1 RMS=1.75D-03 Max=2.12D-02 NDo=     1
 LinEq1:  Iter=  2 NonCon=     1 RMS=5.96D-04 Max=6.53D-03 NDo=     1
 LinEq1:  Iter=  3 NonCon=     1 RMS=2.39D-04 Max=2.46D-03 NDo=     1
 LinEq1:  Iter=  4 NonCon=     1 RMS=6.83D-05 Max=9.26D-04 NDo=     1
 LinEq1:  Iter=  5 NonCon=     1 RMS=1.35D-05 Max=1.85D-04 NDo=     1
 LinEq1:  Iter=  6 NonCon=     1 RMS=2.85D-06 Max=4.14D-05 NDo=     1
 LinEq1:  Iter=  7 NonCon=     1 RMS=1.06D-06 Max=1.44D-05 NDo=     1
 LinEq1:  Iter=  8 NonCon=     1 RMS=2.66D-07 Max=2.41D-06 NDo=     1
 LinEq1:  Iter=  9 NonCon=     1 RMS=4.74D-08 Max=5.12D-07 NDo=     1
 LinEq1:  Iter= 10 NonCon=     1 RMS=8.09D-09 Max=6.78D-08 NDo=     1
 LinEq1:  Iter= 11 NonCon=     1 RMS=1.17D-09 Max=1.04D-08 NDo=     1
 LinEq1:  Iter= 12 NonCon=     1 RMS=1.67D-10 Max=2.10D-09 NDo=     1
 LinEq1:  Iter= 13 NonCon=     0 RMS=2.17D-11 Max=2.02D-10 NDo=     1
 Linear equations converged to 1.000D-10 1.000D-09 after    13 iterations.
 End of Minotr F.D. properties file   721 does not exist.
 End of Minotr F.D. properties file   722 does not exist.
 End of Minotr F.D. properties file   788 does not exist.
 Symmetrizing basis deriv contribution to polar:
 IMax=3 JMax=2 DiffMx= 0.00D+00
 G2DrvN: will do     9 centers at a time, making    1 passes.
 Calling FoFCou, ICntrl=  3107 FMM=F I1Cent=   0 AccDes= 0.00D+00.
 End of G2Drv F.D. properties file   721 does not exist.
 End of G2Drv F.D. properties file   722 does not exist.
 End of G2Drv F.D. properties file   788 does not exist.
 R2 and R3 integrals will be kept in memory, NReq=    98828310.
 DD1Dir will call FoFMem   1 times, MxPair=       240
 NAB=   120 NAA=     0 NBB=     0.
 Discarding MO integrals.

 **********************************************************************

            Population analysis using the MP2 Density.

 **********************************************************************

 Alpha  occ. eigenvalues --  -20.57088 -11.35399 -11.25925 -11.25879  -1.40111
 Alpha  occ. eigenvalues --   -1.15512  -0.86851  -0.76137  -0.67878  -0.67355
 Alpha  occ. eigenvalues --   -0.61114  -0.55535  -0.51667  -0.46523  -0.39305
 Alpha virt. eigenvalues --    0.06586   0.07744   0.08769   0.09621   0.12075
 Alpha virt. eigenvalues --    0.12498   0.12957   0.13042   0.15046   0.15074
 Alpha virt. eigenvalues --    0.17166   0.20450   0.20919   0.28775   0.30993
 Alpha virt. eigenvalues --    0.32150   0.33818   0.33866   0.36152   0.37532
 Alpha virt. eigenvalues --    0.37786   0.42092   0.42185   0.43310   0.52296
 Alpha virt. eigenvalues --    0.56703   0.58821   0.61552   0.63539   0.70138
 Alpha virt. eigenvalues --    0.71759   0.74824   0.75657   0.78105   0.79665
 Alpha virt. eigenvalues --    0.83235   0.84385   0.85378   0.93114   0.94388
 Alpha virt. eigenvalues --    0.98832   1.10395   1.13960   1.14808   1.14969
 Alpha virt. eigenvalues --    1.16763   1.18315   1.29356   1.30279   1.30862
 Alpha virt. eigenvalues --    1.34028   1.39771   1.41408   1.48212   1.48668
 Alpha virt. eigenvalues --    1.51348   1.54654   1.75619   1.77091   1.87859
 Alpha virt. eigenvalues --    1.92546   1.94136   2.01712   2.03144   2.14012
 Alpha virt. eigenvalues --    2.20285   2.33564   2.46515   2.46764   2.49274
 Alpha virt. eigenvalues --    2.56940   2.62246   2.63683   2.65448   2.68061
 Alpha virt. eigenvalues --    2.87580   2.88714   2.90346   3.08371   3.09773
 Alpha virt. eigenvalues --    3.17150   3.18573   3.27660   3.31141   3.42434
 Alpha virt. eigenvalues --    3.47293   3.47849   3.52098   3.53870   3.67039
 Alpha virt. eigenvalues --    3.75458   3.77669   3.78223   3.79790   3.83771
 Alpha virt. eigenvalues --    3.95941   3.98614   4.04989   4.10836   4.29254
 Alpha virt. eigenvalues --    4.40265   4.48388   4.61743   4.80361   5.23242
 Alpha virt. eigenvalues --    5.62791   5.77547   6.51678   7.33908   7.34859
 Alpha virt. eigenvalues --    7.65801   7.76122   7.77180  25.03960  25.11800
 Alpha virt. eigenvalues --   25.33142  51.69935
          Condensed to atoms (all electrons):
               1          2          3          4          5          6
     1  C    5.321233   0.111581  -0.048401   0.091388  -0.032854  -0.032564
     2  C    0.111581   5.370216   0.185660   0.111581   0.008126   0.007843
     3  O   -0.048401   0.185660   8.288492  -0.048401   0.003108   0.003170
     4  C    0.091388   0.111581  -0.048401   5.321233   0.376352   0.376650
     5  H   -0.032854   0.008126   0.003108   0.376352   0.543856  -0.026453
     6  H   -0.032564   0.007843   0.003170   0.376650  -0.026453   0.543359
     7  H    0.376352   0.008126   0.003108  -0.032854  -0.006315   0.002225
     8  H    0.376650   0.007843   0.003170  -0.032564   0.002225  -0.006103
               7          8
     1  C    0.376352   0.376650
     2  C    0.008126   0.007843
     3  O    0.003108   0.003170
     4  C   -0.032854  -0.032564
     5  H   -0.006315   0.002225
     6  H    0.002225  -0.006103
     7  H    0.543856  -0.026453
     8  H   -0.026453   0.543359
 Mulliken charges:
               1
     1  C   -0.163386
     2  C    0.189024
     3  O   -0.389907
     4  C   -0.163386
     5  H    0.131955
     6  H    0.131872
     7  H    0.131955
     8  H    0.131872
 Sum of Mulliken charges =  -0.00000
 Mulliken charges with hydrogens summed into heavy atoms:
               1
     1  C    0.100442
     2  C    0.189024
     3  O   -0.389907
     4  C    0.100442
 APT charges:
               1
     1  C   -0.186908
     2  C    0.821812
     3  O   -0.609338
     4  C   -0.186908
     5  H    0.040211
     6  H    0.040460
     7  H    0.040211
     8  H    0.040460
 Sum of APT charges =  -0.00000
 APT charges with hydrogens summed into heavy atoms:
               1
     1  C   -0.106237
     2  C    0.821812
     3  O   -0.609338
     4  C   -0.106237
 Electronic spatial extent (au):  <R**2>=            243.2918
 Charge=             -0.0000 electrons
 Dipole moment (field-independent basis, Debye):
    X=             -0.0013    Y=             -0.0000    Z=             -2.8783  Tot=              2.8783
 Quadrupole moment (field-independent basis, Debye-Ang):
   XX=            -21.8958   YY=            -23.6020   ZZ=            -28.6873
   XY=              0.0000   XZ=              0.0070   YZ=             -0.0000
 Traceless Quadrupole moment (field-independent basis, Debye-Ang):
   XX=              2.8326   YY=              1.1264   ZZ=             -3.9589
   XY=              0.0000   XZ=              0.0070   YZ=             -0.0000
 Octapole moment (field-independent basis, Debye-Ang**2):
  XXX=             -0.0119  YYY=             -0.0000  ZZZ=             -0.2417  XYY=              0.0382
  XXY=              0.0000  XXZ=             -0.2387  XZZ=             -0.0098  YZZ=             -0.0000
  YYZ=             -1.5264  XYZ=              0.0000
 Hexadecapole moment (field-independent basis, Debye-Ang**3):
 XXXX=            -35.2056 YYYY=            -94.7294 ZZZZ=           -204.0704 XXXY=              0.0000
 XXXZ=              0.0184 YYYX=              0.0000 YYYZ=             -0.0000 ZZZX=              0.0050
 ZZZY=             -0.0000 XXYY=            -18.4009 XXZZ=            -34.2526 YYZZ=            -45.7046
 XXYZ=             -0.0000 YYXZ=             -0.0455 ZZXY=             -0.0000
 N-N= 1.085039229303D+02 E-N=-6.645203405584D+02  KE= 1.913118976986D+02
  Exact polarizability:      28.523      -0.000      37.660       0.004       0.000      44.057
 Approx polarizability:      26.654       0.000      31.237       0.000       0.000      36.441
 Calling FoFJK, ICntrl=  10100127 FMM=F ISym2X=0 I1Cent= 0 IOpClX= 0 NMat=1 NMatS=1 NMatT=0.
 -------------------------------------------------------------------
 Center     Atomic                   Forces (Hartrees/Bohr)
 Number     Number              X              Y              Z
 -------------------------------------------------------------------
      1        6          -0.000119485    0.000008215   -0.000004045
      2        6          -0.000172770   -0.000000000    0.000000816
      3        8           0.000120262    0.000000000    0.000000350
      4        6          -0.000119486   -0.000008215   -0.000004045
      5        1           0.000079399   -0.000152487    0.000003999
      6        1           0.000066340    0.000157307   -0.000000537
      7        1           0.000079399    0.000152487    0.000003999
      8        1           0.000066340   -0.000157307   -0.000000537
 -------------------------------------------------------------------
 Cartesian Forces:  Max     0.000172770 RMS     0.000089086
 NDeriv=     18 NFrqRd=  0 NDerD0=      0 MskFDP=       0 MskDFD=       0 MskDF0=       0
 Re-enter D2Numr:  normal mode      4 step-down number 1
 Standard basis: 6-311+G(2d,p) (5D, 7F)
   132 basis functions,   200 primitive gaussians,   140 cartesian basis functions
    15 alpha electrons       15 beta electrons
       nuclear repulsion energy       108.5258809137 Hartrees.
 NAtoms=    8 NActive=    8 NUniq=    8 SFac= 1.00D+00 NAtFMM=   60 NAOKFM=F Big=F
 Integral buffers will be    131072 words long.
 Raffenetti 1 integral format.
 Two-electron integral symmetry is turned off.
 One-electron integrals computed using PRISM.
 NBasis=   132 RedAO= T EigKep=  8.59D-05  NBF=   132
 NBsUse=   132 1.00D-06 EigRej= -1.00D+00 NBFU=   132
 Initial guess from the checkpoint file:  "/scratch/328030.kestrel.chem.wisc.edu/Gau-223778.chk"
 B after Tr=    -0.000000   -0.000000    0.000202
         Rot=    1.000000    0.000000   -0.000000    0.000000 Ang=   0.00 deg.
 Keep R1 ints in memory in canonical form, NReq=41918847.
 Requested convergence on RMS density matrix=1.00D-08 within 128 cycles.
 Requested convergence on MAX density matrix=1.00D-06.
 Requested convergence on             energy=1.00D-06.
 No special actions if energy rises.
 SCF Done:  E(RHF) =  -190.780863150     A.U. after    8 cycles
            NFock=  8  Conv=0.64D-08     -V/T= 2.0015
 ExpMin= 4.38D-02 ExpMax= 8.59D+03 ExpMxC= 1.30D+03 IAcc=3 IRadAn=         5 AccDes= 0.00D+00
 HarFok:  IExCor=  205 AccDes= 0.00D+00 IRadAn=         5 IDoV=-2 UseB2=F ITyADJ=14
 ICtDFT= 12500011 ScaDFX=  1.000000  1.000000  1.000000  1.000000
 Range of M.O.s used for correlation:     5   132
 NBasis=   132 NAE=    15 NBE=    15 NFC=     4 NFV=     0
 NROrb=    128 NOA=    11 NOB=    11 NVA=   117 NVB=   117

 **** Warning!!: The largest alpha MO coefficient is  0.60063890D+02

 Disk-based method using ON**2 memory for 11 occupieds at a time.
 Permanent disk used for amplitudes=     3792555 words.
 Estimated scratch disk usage=    58525896 words.
 Actual    scratch disk usage=    53862600 words.
 JobTyp=1 Pass  1:  I=   5 to  15 NPSUse= 16 ParTrn=T ParDer=T DoDerP=T.
 (rs|ai) integrals will be sorted in core.
 Spin components of T(2) and E(2):
     alpha-alpha T2 =       0.2694456286D-01 E2=     -0.8276767379D-01
     alpha-beta  T2 =       0.1525885233D+00 E2=     -0.4852890570D+00
     beta-beta   T2 =       0.2694456286D-01 E2=     -0.8276767379D-01
 ANorm=    0.1098397764D+01
 E2 =    -0.6508244045D+00 EUMP2 =    -0.19143168755476D+03
 G2DrvN: will do     9 centers at a time, making    1 passes.
 Calling FoFCou, ICntrl=  3107 FMM=F I1Cent=   0 AccDes= 0.00D+00.
 End of G2Drv F.D. properties file   721 does not exist.
 End of G2Drv F.D. properties file   722 does not exist.
 End of G2Drv F.D. properties file   788 does not exist.
          IDoAtm=11111111
          Differentiating once with respect to electric field.
                with respect to dipole field.
          Differentiating once with respect to nuclear coordinates.
 Keep R1 ints in memory in canonical form, NReq=41920115.
          There are    27 degrees of freedom in the 1st order CPHF.  IDoFFX=6 NUNeed=    27.
     24 vectors produced by pass  0 Test12= 6.50D-15 3.70D-09 XBig12= 1.13D+01 1.41D+00.
 AX will form    24 AO Fock derivatives at one time.
     24 vectors produced by pass  1 Test12= 6.50D-15 3.70D-09 XBig12= 9.18D-01 2.57D-01.
     24 vectors produced by pass  2 Test12= 6.50D-15 3.70D-09 XBig12= 5.32D-02 6.03D-02.
     24 vectors produced by pass  3 Test12= 6.50D-15 3.70D-09 XBig12= 1.56D-03 1.00D-02.
     24 vectors produced by pass  4 Test12= 6.50D-15 3.70D-09 XBig12= 2.82D-05 1.36D-03.
     24 vectors produced by pass  5 Test12= 6.50D-15 3.70D-09 XBig12= 2.78D-07 1.04D-04.
     24 vectors produced by pass  6 Test12= 6.50D-15 3.70D-09 XBig12= 1.88D-09 8.35D-06.
      9 vectors produced by pass  7 Test12= 6.50D-15 3.70D-09 XBig12= 1.30D-11 7.83D-07.
      3 vectors produced by pass  8 Test12= 6.50D-15 3.70D-09 XBig12= 1.05D-13 6.89D-08.
      1 vectors produced by pass  9 Test12= 6.50D-15 3.70D-09 XBig12= 7.22D-16 5.13D-09.
 InvSVY:  IOpt=1 It=  1 EMax= 1.78D-15
 Solved reduced A of dimension   181 with    27 vectors.
 End of Minotr F.D. properties file   721 does not exist.
 End of Minotr F.D. properties file   722 does not exist.
 End of Minotr F.D. properties file   788 does not exist.
 MDV= 11811160064.
 Form MO integral derivatives with frozen-active canonical formalism.
 Discarding MO integrals.
 Reordered first order wavefunction length =      6160050
 In DefCFB: NBatch=  1 ICI= 15 ICA=117 LFMax= 59
            Large arrays: LIAPS=   129729600 LIARS=    49877100 words.
 Semi-Direct transformation.
 ModeAB=           2 MOrb=            15 LenV=   11810618917
 LASXX=     15891825 LTotXX=    15891825 LenRXX=    15891825
 LTotAB=    16248150 MaxLAS=    19542600 LenRXY=    19542600
 NonZer=    31783650 LenScr=    48441344 LnRSAI=           0
 LnScr1=           0 LExtra=           0 Total=     83875769
 MaxDsk=          -1 SrtSym=           F ITran=            4
 JobTyp=0 Pass  1:  I=   1 to  15.
 (rs|ai) integrals will be sorted in core.
 Spin components of T(2) and E(2):
     alpha-alpha T2 =       0.2694456286D-01 E2=     -0.8276767379D-01
     alpha-beta  T2 =       0.1525885233D+00 E2=     -0.4852890570D+00
     beta-beta   T2 =       0.2694456286D-01 E2=     -0.8276767379D-01
 ANorm=    0.1553369015D+01
 E2 =    -0.6508244045D+00 EUMP2 =    -0.19143168755476D+03
          IDoAtm=11111111
          Differentiating once with respect to electric field.
                with respect to dipole field.
          Differentiating once with respect to nuclear coordinates.
          There are     1 degrees of freedom in the 1st order CPHF.  IDoFFX=0 NUNeed=     1.
 LinEq1:  Iter=  0 NonCon=     1 RMS=5.45D-03 Max=6.75D-02 NDo=     1
 LinEq1:  Iter=  1 NonCon=     1 RMS=1.75D-03 Max=2.12D-02 NDo=     1
 LinEq1:  Iter=  2 NonCon=     1 RMS=5.95D-04 Max=6.56D-03 NDo=     1
 LinEq1:  Iter=  3 NonCon=     1 RMS=2.39D-04 Max=2.46D-03 NDo=     1
 LinEq1:  Iter=  4 NonCon=     1 RMS=6.82D-05 Max=9.28D-04 NDo=     1
 LinEq1:  Iter=  5 NonCon=     1 RMS=1.35D-05 Max=1.83D-04 NDo=     1
 LinEq1:  Iter=  6 NonCon=     1 RMS=2.85D-06 Max=4.14D-05 NDo=     1
 LinEq1:  Iter=  7 NonCon=     1 RMS=1.07D-06 Max=1.43D-05 NDo=     1
 LinEq1:  Iter=  8 NonCon=     1 RMS=2.66D-07 Max=2.42D-06 NDo=     1
 LinEq1:  Iter=  9 NonCon=     1 RMS=4.76D-08 Max=5.14D-07 NDo=     1
 LinEq1:  Iter= 10 NonCon=     1 RMS=8.13D-09 Max=6.80D-08 NDo=     1
 LinEq1:  Iter= 11 NonCon=     1 RMS=1.18D-09 Max=1.05D-08 NDo=     1
 LinEq1:  Iter= 12 NonCon=     1 RMS=1.67D-10 Max=2.12D-09 NDo=     1
 LinEq1:  Iter= 13 NonCon=     0 RMS=2.18D-11 Max=2.06D-10 NDo=     1
 Linear equations converged to 1.000D-10 1.000D-09 after    13 iterations.
 End of Minotr F.D. properties file   721 does not exist.
 End of Minotr F.D. properties file   722 does not exist.
 End of Minotr F.D. properties file   788 does not exist.
 Symmetrizing basis deriv contribution to polar:
 IMax=3 JMax=2 DiffMx= 0.00D+00
 G2DrvN: will do     9 centers at a time, making    1 passes.
 Calling FoFCou, ICntrl=  3107 FMM=F I1Cent=   0 AccDes= 0.00D+00.
 End of G2Drv F.D. properties file   721 does not exist.
 End of G2Drv F.D. properties file   722 does not exist.
 End of G2Drv F.D. properties file   788 does not exist.
 R2 and R3 integrals will be kept in memory, NReq=    98828310.
 DD1Dir will call FoFMem   1 times, MxPair=       240
 NAB=   120 NAA=     0 NBB=     0.
 Discarding MO integrals.

 **********************************************************************

            Population analysis using the MP2 Density.

 **********************************************************************

 Alpha  occ. eigenvalues --  -20.57072 -11.35373 -11.25927 -11.25881  -1.40128
 Alpha  occ. eigenvalues --   -1.15505  -0.86885  -0.76122  -0.67879  -0.67354
 Alpha  occ. eigenvalues --   -0.61139  -0.55564  -0.51664  -0.46455  -0.39334
 Alpha virt. eigenvalues --    0.06590   0.07742   0.08770   0.09626   0.12088
 Alpha virt. eigenvalues --    0.12495   0.12955   0.13046   0.15055   0.15063
 Alpha virt. eigenvalues --    0.17161   0.20443   0.20922   0.28765   0.30933
 Alpha virt. eigenvalues --    0.32163   0.33862   0.33862   0.36142   0.37537
 Alpha virt. eigenvalues --    0.37797   0.42097   0.42181   0.43338   0.52324
 Alpha virt. eigenvalues --    0.56686   0.58838   0.61573   0.63543   0.70136
 Alpha virt. eigenvalues --    0.71774   0.74796   0.75659   0.78124   0.79670
 Alpha virt. eigenvalues --    0.83229   0.84366   0.85389   0.93168   0.94381
 Alpha virt. eigenvalues --    0.98853   1.10316   1.13938   1.14850   1.14988
 Alpha virt. eigenvalues --    1.16728   1.18383   1.29321   1.30278   1.30831
 Alpha virt. eigenvalues --    1.34033   1.39791   1.41421   1.48221   1.48715
 Alpha virt. eigenvalues --    1.51321   1.54691   1.75726   1.77094   1.87896
 Alpha virt. eigenvalues --    1.92591   1.94072   2.01641   2.03174   2.13997
 Alpha virt. eigenvalues --    2.20340   2.33516   2.46522   2.46722   2.49248
 Alpha virt. eigenvalues --    2.56975   2.62349   2.63728   2.65527   2.68024
 Alpha virt. eigenvalues --    2.87606   2.88615   2.90395   3.08378   3.09797
 Alpha virt. eigenvalues --    3.17210   3.18494   3.27771   3.31197   3.42544
 Alpha virt. eigenvalues --    3.47051   3.47893   3.52047   3.53707   3.67068
 Alpha virt. eigenvalues --    3.75432   3.77546   3.78199   3.79962   3.83823
 Alpha virt. eigenvalues --    3.95956   3.98761   4.05008   4.10925   4.29304
 Alpha virt. eigenvalues --    4.40222   4.48381   4.61685   4.80347   5.23191
 Alpha virt. eigenvalues --    5.62811   5.77634   6.51824   7.33937   7.34890
 Alpha virt. eigenvalues --    7.65833   7.76180   7.77184  25.04006  25.12006
 Alpha virt. eigenvalues --   25.33133  51.69980
          Condensed to atoms (all electrons):
               1          2          3          4          5          6
     1  C    5.319544   0.110920  -0.048522   0.093329  -0.032664  -0.032664
     2  C    0.110920   5.372470   0.185834   0.110920   0.007947   0.007947
     3  O   -0.048522   0.185834   8.288776  -0.048522   0.003133   0.003133
     4  C    0.093329   0.110920  -0.048522   5.319544   0.376554   0.376554
     5  H   -0.032664   0.007947   0.003133   0.376554   0.543382  -0.026435
     6  H   -0.032664   0.007947   0.003133   0.376554  -0.026435   0.543382
     7  H    0.376554   0.007947   0.003133  -0.032664  -0.006155   0.002207
     8  H    0.376554   0.007947   0.003133  -0.032664   0.002207  -0.006155
               7          8
     1  C    0.376554   0.376554
     2  C    0.007947   0.007947
     3  O    0.003133   0.003133
     4  C   -0.032664  -0.032664
     5  H   -0.006155   0.002207
     6  H    0.002207  -0.006155
     7  H    0.543382  -0.026435
     8  H   -0.026435   0.543382
 Mulliken charges:
               1
     1  C   -0.163050
     2  C    0.188070
     3  O   -0.390097
     4  C   -0.163050
     5  H    0.132032
     6  H    0.132032
     7  H    0.132032
     8  H    0.132032
 Sum of Mulliken charges =  -0.00000
 Mulliken charges with hydrogens summed into heavy atoms:
               1
     1  C    0.101014
     2  C    0.188070
     3  O   -0.390097
     4  C    0.101014
 APT charges:
               1
     1  C   -0.187570
     2  C    0.822397
     3  O   -0.609548
     4  C   -0.187570
     5  H    0.040573
     6  H    0.040573
     7  H    0.040573
     8  H    0.040573
 Sum of APT charges =  -0.00000
 APT charges with hydrogens summed into heavy atoms:
               1
     1  C   -0.106424
     2  C    0.822397
     3  O   -0.609548
     4  C   -0.106424
 Electronic spatial extent (au):  <R**2>=            243.1542
 Charge=             -0.0000 electrons
 Dipole moment (field-independent basis, Debye):
    X=              0.0000    Y=             -0.0000    Z=             -2.8761  Tot=              2.8761
 Quadrupole moment (field-independent basis, Debye-Ang):
   XX=            -21.8911   YY=            -23.5884   ZZ=            -28.7014
   XY=             -0.0000   XZ=              0.0000   YZ=             -0.0000
 Traceless Quadrupole moment (field-independent basis, Debye-Ang):
   XX=              2.8359   YY=              1.1385   ZZ=             -3.9744
   XY=             -0.0000   XZ=              0.0000   YZ=             -0.0000
 Octapole moment (field-independent basis, Debye-Ang**2):
  XXX=              0.0000  YYY=             -0.0000  ZZZ=             -0.2179  XYY=              0.0000
  XXY=             -0.0000  XXZ=             -0.2411  XZZ=              0.0000  YZZ=              0.0000
  YYZ=             -1.5378  XYZ=             -0.0000
 Hexadecapole moment (field-independent basis, Debye-Ang**3):
 XXXX=            -35.1994 YYYY=            -94.8510 ZZZZ=           -203.8081 XXXY=             -0.0000
 XXXZ=              0.0000 YYYX=              0.0000 YYYZ=              0.0000 ZZZX=              0.0000
 ZZZY=              0.0000 XXYY=            -18.4083 XXZZ=            -34.2119 YYZZ=            -45.6755
 XXYZ=              0.0000 YYXZ=              0.0000 ZZXY=              0.0000
 N-N= 1.085258809137D+02 E-N=-6.645668306088D+02  KE= 1.913144560008D+02
  Exact polarizability:      28.523       0.000      37.710       0.000       0.000      44.012
 Approx polarizability:      26.654       0.000      31.292       0.000      -0.000      36.403
 Calling FoFJK, ICntrl=  10100127 FMM=F ISym2X=0 I1Cent= 0 IOpClX= 0 NMat=1 NMatS=1 NMatT=0.
 -------------------------------------------------------------------
 Center     Atomic                   Forces (Hartrees/Bohr)
 Number     Number              X              Y              Z
 -------------------------------------------------------------------
      1        6           0.000000000   -0.000462131   -0.000432563
      2        6          -0.000000000    0.000000000    0.000385783
      3        8           0.000000000   -0.000000000    0.000716517
      4        6          -0.000000000    0.000462131   -0.000432563
      5        1           0.000006596    0.000039965   -0.000059293
      6        1          -0.000006596    0.000039965   -0.000059293
      7        1           0.000006596   -0.000039965   -0.000059293
      8        1          -0.000006596   -0.000039965   -0.000059293
 -------------------------------------------------------------------
 Cartesian Forces:  Max     0.000716517 RMS     0.000248680
 NDeriv=     18 NFrqRd=  0 NDerD0=      0 MskFDP=       0 MskDFD=       0 MskDF0=       0
 Re-enter D2Numr:  normal mode      5 step-up   number 1
 Standard basis: 6-311+G(2d,p) (5D, 7F)
   132 basis functions,   200 primitive gaussians,   140 cartesian basis functions
    15 alpha electrons       15 beta electrons
       nuclear repulsion energy       108.4822904419 Hartrees.
 NAtoms=    8 NActive=    8 NUniq=    8 SFac= 1.00D+00 NAtFMM=   60 NAOKFM=F Big=F
 Integral buffers will be    131072 words long.
 Raffenetti 1 integral format.
 Two-electron integral symmetry is turned off.
 One-electron integrals computed using PRISM.
 NBasis=   132 RedAO= T EigKep=  8.55D-05  NBF=   132
 NBsUse=   132 1.00D-06 EigRej= -1.00D+00 NBFU=   132
 Initial guess from the checkpoint file:  "/scratch/328030.kestrel.chem.wisc.edu/Gau-223778.chk"
 B after Tr=     0.000000    0.000000   -0.000202
         Rot=    1.000000   -0.000000    0.000000   -0.000000 Ang=   0.00 deg.
 Keep R1 ints in memory in canonical form, NReq=41918781.
 Requested convergence on RMS density matrix=1.00D-08 within 128 cycles.
 Requested convergence on MAX density matrix=1.00D-06.
 Requested convergence on             energy=1.00D-06.
 No special actions if energy rises.
 SCF Done:  E(RHF) =  -190.780771940     A.U. after    8 cycles
            NFock=  8  Conv=0.63D-08     -V/T= 2.0015
 ExpMin= 4.38D-02 ExpMax= 8.59D+03 ExpMxC= 1.30D+03 IAcc=3 IRadAn=         5 AccDes= 0.00D+00
 HarFok:  IExCor=  205 AccDes= 0.00D+00 IRadAn=         5 IDoV=-2 UseB2=F ITyADJ=14
 ICtDFT= 12500011 ScaDFX=  1.000000  1.000000  1.000000  1.000000
 Range of M.O.s used for correlation:     5   132
 NBasis=   132 NAE=    15 NBE=    15 NFC=     4 NFV=     0
 NROrb=    128 NOA=    11 NOB=    11 NVA=   117 NVB=   117

 **** Warning!!: The largest alpha MO coefficient is  0.59921244D+02

 Disk-based method using ON**2 memory for 11 occupieds at a time.
 Permanent disk used for amplitudes=     3792555 words.
 Estimated scratch disk usage=    58525896 words.
 Actual    scratch disk usage=    53862600 words.
 JobTyp=1 Pass  1:  I=   5 to  15 NPSUse= 16 ParTrn=T ParDer=T DoDerP=T.
 (rs|ai) integrals will be sorted in core.
 Spin components of T(2) and E(2):
     alpha-alpha T2 =       0.2695266373D-01 E2=     -0.8277364944D-01
     alpha-beta  T2 =       0.1526430536D+00 E2=     -0.4853683054D+00
     beta-beta   T2 =       0.2695266373D-01 E2=     -0.8277364944D-01
 ANorm=    0.1098429962D+01
 E2 =    -0.6509156042D+00 EUMP2 =    -0.19143168754456D+03
 G2DrvN: will do     9 centers at a time, making    1 passes.
 Calling FoFCou, ICntrl=  3107 FMM=F I1Cent=   0 AccDes= 0.00D+00.
 End of G2Drv F.D. properties file   721 does not exist.
 End of G2Drv F.D. properties file   722 does not exist.
 End of G2Drv F.D. properties file   788 does not exist.
          IDoAtm=11111111
          Differentiating once with respect to electric field.
                with respect to dipole field.
          Differentiating once with respect to nuclear coordinates.
 Keep R1 ints in memory in canonical form, NReq=41920049.
          There are    27 degrees of freedom in the 1st order CPHF.  IDoFFX=6 NUNeed=    27.
     24 vectors produced by pass  0 Test12= 6.50D-15 3.70D-09 XBig12= 1.13D+01 1.41D+00.
 AX will form    24 AO Fock derivatives at one time.
     24 vectors produced by pass  1 Test12= 6.50D-15 3.70D-09 XBig12= 9.22D-01 2.61D-01.
     24 vectors produced by pass  2 Test12= 6.50D-15 3.70D-09 XBig12= 5.35D-02 6.03D-02.
     24 vectors produced by pass  3 Test12= 6.50D-15 3.70D-09 XBig12= 1.57D-03 1.00D-02.
     24 vectors produced by pass  4 Test12= 6.50D-15 3.70D-09 XBig12= 2.82D-05 1.37D-03.
     24 vectors produced by pass  5 Test12= 6.50D-15 3.70D-09 XBig12= 2.81D-07 1.04D-04.
     24 vectors produced by pass  6 Test12= 6.50D-15 3.70D-09 XBig12= 1.91D-09 8.33D-06.
      9 vectors produced by pass  7 Test12= 6.50D-15 3.70D-09 XBig12= 1.33D-11 7.83D-07.
      3 vectors produced by pass  8 Test12= 6.50D-15 3.70D-09 XBig12= 1.07D-13 6.99D-08.
      1 vectors produced by pass  9 Test12= 6.50D-15 3.70D-09 XBig12= 7.28D-16 5.17D-09.
 InvSVY:  IOpt=1 It=  1 EMax= 1.78D-15
 Solved reduced A of dimension   181 with    27 vectors.
 End of Minotr F.D. properties file   721 does not exist.
 End of Minotr F.D. properties file   722 does not exist.
 End of Minotr F.D. properties file   788 does not exist.
 MDV= 11811160064.
 Form MO integral derivatives with frozen-active canonical formalism.
 Discarding MO integrals.
 Reordered first order wavefunction length =      6160050
 In DefCFB: NBatch=  1 ICI= 15 ICA=117 LFMax= 59
            Large arrays: LIAPS=   129729600 LIARS=    49877100 words.
 Semi-Direct transformation.
 ModeAB=           2 MOrb=            15 LenV=   11810618917
 LASXX=     15891825 LTotXX=    15891825 LenRXX=    15891825
 LTotAB=    16248150 MaxLAS=    19542600 LenRXY=    19542600
 NonZer=    31783650 LenScr=    48441344 LnRSAI=           0
 LnScr1=           0 LExtra=           0 Total=     83875769
 MaxDsk=          -1 SrtSym=           F ITran=            4
 JobTyp=0 Pass  1:  I=   1 to  15.
 (rs|ai) integrals will be sorted in core.
 Spin components of T(2) and E(2):
     alpha-alpha T2 =       0.2695266373D-01 E2=     -0.8277364944D-01
     alpha-beta  T2 =       0.1526430536D+00 E2=     -0.4853683054D+00
     beta-beta   T2 =       0.2695266373D-01 E2=     -0.8277364944D-01
 ANorm=    0.1553414549D+01
 E2 =    -0.6509156042D+00 EUMP2 =    -0.19143168754456D+03
          IDoAtm=11111111
          Differentiating once with respect to electric field.
                with respect to dipole field.
          Differentiating once with respect to nuclear coordinates.
          There are     1 degrees of freedom in the 1st order CPHF.  IDoFFX=0 NUNeed=     1.
 LinEq1:  Iter=  0 NonCon=     1 RMS=5.47D-03 Max=6.76D-02 NDo=     1
 LinEq1:  Iter=  1 NonCon=     1 RMS=1.75D-03 Max=2.13D-02 NDo=     1
 LinEq1:  Iter=  2 NonCon=     1 RMS=5.97D-04 Max=6.60D-03 NDo=     1
 LinEq1:  Iter=  3 NonCon=     1 RMS=2.40D-04 Max=2.46D-03 NDo=     1
 LinEq1:  Iter=  4 NonCon=     1 RMS=6.84D-05 Max=9.24D-04 NDo=     1
 LinEq1:  Iter=  5 NonCon=     1 RMS=1.35D-05 Max=1.86D-04 NDo=     1
 LinEq1:  Iter=  6 NonCon=     1 RMS=2.86D-06 Max=4.15D-05 NDo=     1
 LinEq1:  Iter=  7 NonCon=     1 RMS=1.06D-06 Max=1.45D-05 NDo=     1
 LinEq1:  Iter=  8 NonCon=     1 RMS=2.66D-07 Max=2.41D-06 NDo=     1
 LinEq1:  Iter=  9 NonCon=     1 RMS=4.73D-08 Max=5.09D-07 NDo=     1
 LinEq1:  Iter= 10 NonCon=     1 RMS=8.05D-09 Max=6.76D-08 NDo=     1
 LinEq1:  Iter= 11 NonCon=     1 RMS=1.17D-09 Max=1.03D-08 NDo=     1
 LinEq1:  Iter= 12 NonCon=     1 RMS=1.66D-10 Max=2.08D-09 NDo=     1
 LinEq1:  Iter= 13 NonCon=     0 RMS=2.13D-11 Max=1.98D-10 NDo=     1
 Linear equations converged to 1.000D-10 1.000D-09 after    13 iterations.
 End of Minotr F.D. properties file   721 does not exist.
 End of Minotr F.D. properties file   722 does not exist.
 End of Minotr F.D. properties file   788 does not exist.
 Symmetrizing basis deriv contribution to polar:
 IMax=3 JMax=2 DiffMx= 0.00D+00
 G2DrvN: will do     9 centers at a time, making    1 passes.
 Calling FoFCou, ICntrl=  3107 FMM=F I1Cent=   0 AccDes= 0.00D+00.
 End of G2Drv F.D. properties file   721 does not exist.
 End of G2Drv F.D. properties file   722 does not exist.
 End of G2Drv F.D. properties file   788 does not exist.
 R2 and R3 integrals will be kept in memory, NReq=    98828310.
 DD1Dir will call FoFMem   1 times, MxPair=       240
 NAB=   120 NAA=     0 NBB=     0.
 Discarding MO integrals.

 **********************************************************************

            Population analysis using the MP2 Density.

 **********************************************************************

 Alpha  occ. eigenvalues --  -20.57104 -11.35424 -11.25923 -11.25875  -1.40094
 Alpha  occ. eigenvalues --   -1.15518  -0.86818  -0.76154  -0.67877  -0.67355
 Alpha  occ. eigenvalues --   -0.61090  -0.55507  -0.51670  -0.46591  -0.39275
 Alpha virt. eigenvalues --    0.06583   0.07746   0.08768   0.09617   0.12062
 Alpha virt. eigenvalues --    0.12501   0.12959   0.13039   0.15061   0.15061
 Alpha virt. eigenvalues --    0.17171   0.20456   0.20917   0.28787   0.31053
 Alpha virt. eigenvalues --    0.32138   0.33774   0.33870   0.36162   0.37526
 Alpha virt. eigenvalues --    0.37777   0.42087   0.42189   0.43281   0.52269
 Alpha virt. eigenvalues --    0.56719   0.58805   0.61532   0.63536   0.70140
 Alpha virt. eigenvalues --    0.71744   0.74852   0.75658   0.78082   0.79660
 Alpha virt. eigenvalues --    0.83247   0.84400   0.85370   0.93059   0.94394
 Alpha virt. eigenvalues --    0.98809   1.10482   1.14000   1.14742   1.14949
 Alpha virt. eigenvalues --    1.16799   1.18247   1.29413   1.30281   1.30869
 Alpha virt. eigenvalues --    1.34022   1.39751   1.41394   1.48220   1.48608
 Alpha virt. eigenvalues --    1.51376   1.54618   1.75512   1.77090   1.87822
 Alpha virt. eigenvalues --    1.92504   1.94193   2.01788   2.03112   2.14025
 Alpha virt. eigenvalues --    2.20236   2.33610   2.46525   2.46793   2.49310
 Alpha virt. eigenvalues --    2.56915   2.62156   2.63646   2.65366   2.68087
 Alpha virt. eigenvalues --    2.87553   2.88812   2.90296   3.08364   3.09751
 Alpha virt. eigenvalues --    3.17092   3.18654   3.27548   3.31086   3.42322
 Alpha virt. eigenvalues --    3.47545   3.47799   3.52149   3.54023   3.67010
 Alpha virt. eigenvalues --    3.75481   3.77835   3.78208   3.79616   3.83720
 Alpha virt. eigenvalues --    3.95928   3.98470   4.04969   4.10749   4.29204
 Alpha virt. eigenvalues --    4.40307   4.48398   4.61809   4.80377   5.23302
 Alpha virt. eigenvalues --    5.62771   5.77460   6.51532   7.33879   7.34828
 Alpha virt. eigenvalues --    7.65769   7.76064   7.77175  25.03918  25.11596
 Alpha virt. eigenvalues --   25.33158  51.69889
          Condensed to atoms (all electrons):
               1          2          3          4          5          6
     1  C    5.322922   0.112253  -0.048276   0.089411  -0.032752  -0.032752
     2  C    0.112253   5.367941   0.185484   0.112253   0.008019   0.008019
     3  O   -0.048276   0.185484   8.288204  -0.048276   0.003145   0.003145
     4  C    0.089411   0.112253  -0.048276   5.322922   0.376455   0.376455
     5  H   -0.032752   0.008019   0.003145   0.376455   0.543835  -0.026472
     6  H   -0.032752   0.008019   0.003145   0.376455  -0.026472   0.543835
     7  H    0.376455   0.008019   0.003145  -0.032752  -0.006261   0.002243
     8  H    0.376455   0.008019   0.003145  -0.032752   0.002243  -0.006261
               7          8
     1  C    0.376455   0.376455
     2  C    0.008019   0.008019
     3  O    0.003145   0.003145
     4  C   -0.032752  -0.032752
     5  H   -0.006261   0.002243
     6  H    0.002243  -0.006261
     7  H    0.543835  -0.026472
     8  H   -0.026472   0.543835
 Mulliken charges:
               1
     1  C   -0.163716
     2  C    0.189992
     3  O   -0.389715
     4  C   -0.163716
     5  H    0.131789
     6  H    0.131789
     7  H    0.131789
     8  H    0.131789
 Sum of Mulliken charges =  -0.00000
 Mulliken charges with hydrogens summed into heavy atoms:
               1
     1  C    0.099862
     2  C    0.189992
     3  O   -0.389715
     4  C    0.099862
 APT charges:
               1
     1  C   -0.186249
     2  C    0.821221
     3  O   -0.609123
     4  C   -0.186249
     5  H    0.040100
     6  H    0.040100
     7  H    0.040100
     8  H    0.040100
 Sum of APT charges =  -0.00000
 APT charges with hydrogens summed into heavy atoms:
               1
     1  C   -0.106049
     2  C    0.821221
     3  O   -0.609123
     4  C   -0.106049
 Electronic spatial extent (au):  <R**2>=            243.4290
 Charge=             -0.0000 electrons
 Dipole moment (field-independent basis, Debye):
    X=             -0.0000    Y=              0.0000    Z=             -2.8804  Tot=              2.8804
 Quadrupole moment (field-independent basis, Debye-Ang):
   XX=            -21.9004   YY=            -23.6156   ZZ=            -28.6730
   XY=              0.0000   XZ=             -0.0000   YZ=              0.0000
 Traceless Quadrupole moment (field-independent basis, Debye-Ang):
   XX=              2.8293   YY=              1.1140   ZZ=             -3.9433
   XY=              0.0000   XZ=             -0.0000   YZ=              0.0000
 Octapole moment (field-independent basis, Debye-Ang**2):
  XXX=             -0.0000  YYY=              0.0000  ZZZ=             -0.2657  XYY=              0.0000
  XXY=              0.0000  XXZ=             -0.2364  XZZ=             -0.0000  YZZ=             -0.0000
  YYZ=             -1.5149  XYZ=              0.0000
 Hexadecapole moment (field-independent basis, Debye-Ang**3):
 XXXX=            -35.2112 YYYY=            -94.6082 ZZZZ=           -204.3318 XXXY=              0.0000
 XXXZ=             -0.0000 YYYX=             -0.0000 YYYZ=             -0.0000 ZZZX=             -0.0000
 ZZZY=             -0.0000 XXYY=            -18.3928 XXZZ=            -34.2932 YYZZ=            -45.7335
 XXYZ=             -0.0000 YYXZ=             -0.0000 ZZXY=             -0.0000
 N-N= 1.084822904419D+02 E-N=-6.644746052028D+02  KE= 1.913094848212D+02
  Exact polarizability:      28.523      -0.000      37.610      -0.000       0.000      44.101
 Approx polarizability:      26.653      -0.000      31.182      -0.000       0.000      36.479
 Calling FoFJK, ICntrl=  10100127 FMM=F ISym2X=0 I1Cent= 0 IOpClX= 0 NMat=1 NMatS=1 NMatT=0.
 -------------------------------------------------------------------
 Center     Atomic                   Forces (Hartrees/Bohr)
 Number     Number              X              Y              Z
 -------------------------------------------------------------------
      1        6          -0.000000000    0.000474941    0.000429785
      2        6           0.000000000   -0.000000000   -0.000383187
      3        8          -0.000000000    0.000000000   -0.000713218
      4        6           0.000000000   -0.000474941    0.000429785
      5        1          -0.000006528   -0.000040215    0.000059209
      6        1           0.000006528   -0.000040215    0.000059209
      7        1          -0.000006528    0.000040215    0.000059209
      8        1           0.000006528    0.000040215    0.000059209
 -------------------------------------------------------------------
 Cartesian Forces:  Max     0.000713218 RMS     0.000249728
 NDeriv=     18 NFrqRd=  0 NDerD0=      0 MskFDP=       0 MskDFD=       0 MskDF0=       0
 Re-enter D2Numr:  normal mode      5 step-down number 1
 Standard basis: 6-311+G(2d,p) (5D, 7F)
   132 basis functions,   200 primitive gaussians,   140 cartesian basis functions
    15 alpha electrons       15 beta electrons
       nuclear repulsion energy       108.5039938400 Hartrees.
 NAtoms=    8 NActive=    8 NUniq=    8 SFac= 1.00D+00 NAtFMM=   60 NAOKFM=F Big=F
 Integral buffers will be    131072 words long.
 Raffenetti 1 integral format.
 Two-electron integral symmetry is turned off.
 One-electron integrals computed using PRISM.
 NBasis=   132 RedAO= T EigKep=  8.56D-05  NBF=   132
 NBsUse=   132 1.00D-06 EigRej= -1.00D+00 NBFU=   132
 Initial guess from the checkpoint file:  "/scratch/328030.kestrel.chem.wisc.edu/Gau-223778.chk"
 B after Tr=    -0.000000   -0.000073   -0.000000
         Rot=    1.000000    0.000076    0.000000   -0.000000 Ang=   0.01 deg.
 Keep R1 ints in memory in canonical form, NReq=41918847.
 Requested convergence on RMS density matrix=1.00D-08 within 128 cycles.
 Requested convergence on MAX density matrix=1.00D-06.
 Requested convergence on             energy=1.00D-06.
 No special actions if energy rises.
 SCF Done:  E(RHF) =  -190.780813515     A.U. after    9 cycles
            NFock=  9  Conv=0.50D-08     -V/T= 2.0015
 ExpMin= 4.38D-02 ExpMax= 8.59D+03 ExpMxC= 1.30D+03 IAcc=3 IRadAn=         5 AccDes= 0.00D+00
 HarFok:  IExCor=  205 AccDes= 0.00D+00 IRadAn=         5 IDoV=-2 UseB2=F ITyADJ=14
 ICtDFT= 12500011 ScaDFX=  1.000000  1.000000  1.000000  1.000000
 Range of M.O.s used for correlation:     5   132
 NBasis=   132 NAE=    15 NBE=    15 NFC=     4 NFV=     0
 NROrb=    128 NOA=    11 NOB=    11 NVA=   117 NVB=   117

 **** Warning!!: The largest alpha MO coefficient is  0.59992782D+02

 Disk-based method using ON**2 memory for 11 occupieds at a time.
 Permanent disk used for amplitudes=     3792555 words.
 Estimated scratch disk usage=    58525896 words.
 Actual    scratch disk usage=    53862600 words.
 JobTyp=1 Pass  1:  I=   5 to  15 NPSUse= 16 ParTrn=T ParDer=T DoDerP=T.
 (rs|ai) integrals will be sorted in core.
 Spin components of T(2) and E(2):
     alpha-alpha T2 =       0.2694879213D-01 E2=     -0.8277092147D-01
     alpha-beta  T2 =       0.1526164597D+00 E2=     -0.4853295118D+00
     beta-beta   T2 =       0.2694879213D-01 E2=     -0.8277092147D-01
 ANorm=    0.1098414332D+01
 E2 =    -0.6508713548D+00 EUMP2 =    -0.19143168486977D+03
 G2DrvN: will do     9 centers at a time, making    1 passes.
 Calling FoFCou, ICntrl=  3107 FMM=F I1Cent=   0 AccDes= 0.00D+00.
 End of G2Drv F.D. properties file   721 does not exist.
 End of G2Drv F.D. properties file   722 does not exist.
 End of G2Drv F.D. properties file   788 does not exist.
          IDoAtm=11111111
          Differentiating once with respect to electric field.
                with respect to dipole field.
          Differentiating once with respect to nuclear coordinates.
 Keep R1 ints in memory in canonical form, NReq=41920115.
          There are    27 degrees of freedom in the 1st order CPHF.  IDoFFX=6 NUNeed=    27.
     24 vectors produced by pass  0 Test12= 6.50D-15 3.70D-09 XBig12= 1.13D+01 1.41D+00.
 AX will form    24 AO Fock derivatives at one time.
     24 vectors produced by pass  1 Test12= 6.50D-15 3.70D-09 XBig12= 9.20D-01 2.59D-01.
     24 vectors produced by pass  2 Test12= 6.50D-15 3.70D-09 XBig12= 5.33D-02 6.03D-02.
     24 vectors produced by pass  3 Test12= 6.50D-15 3.70D-09 XBig12= 1.57D-03 1.00D-02.
     24 vectors produced by pass  4 Test12= 6.50D-15 3.70D-09 XBig12= 2.82D-05 1.37D-03.
     24 vectors produced by pass  5 Test12= 6.50D-15 3.70D-09 XBig12= 2.80D-07 1.04D-04.
     24 vectors produced by pass  6 Test12= 6.50D-15 3.70D-09 XBig12= 1.89D-09 7.84D-06.
      9 vectors produced by pass  7 Test12= 6.50D-15 3.70D-09 XBig12= 1.31D-11 7.82D-07.
      3 vectors produced by pass  8 Test12= 6.50D-15 3.70D-09 XBig12= 1.06D-13 6.93D-08.
      1 vectors produced by pass  9 Test12= 6.50D-15 3.70D-09 XBig12= 7.24D-16 5.15D-09.
 InvSVY:  IOpt=1 It=  1 EMax= 8.88D-16
 Solved reduced A of dimension   181 with    27 vectors.
 End of Minotr F.D. properties file   721 does not exist.
 End of Minotr F.D. properties file   722 does not exist.
 End of Minotr F.D. properties file   788 does not exist.
 MDV= 11811160064.
 Form MO integral derivatives with frozen-active canonical formalism.
 Discarding MO integrals.
 Reordered first order wavefunction length =      6160050
 In DefCFB: NBatch=  1 ICI= 15 ICA=117 LFMax= 59
            Large arrays: LIAPS=   129729600 LIARS=    49877100 words.
 Semi-Direct transformation.
 ModeAB=           2 MOrb=            15 LenV=   11810618917
 LASXX=     15891825 LTotXX=    15891825 LenRXX=    15891825
 LTotAB=    16248150 MaxLAS=    19542600 LenRXY=    19542600
 NonZer=    31783650 LenScr=    48441344 LnRSAI=           0
 LnScr1=           0 LExtra=           0 Total=     83875769
 MaxDsk=          -1 SrtSym=           F ITran=            4
 JobTyp=0 Pass  1:  I=   1 to  15.
 (rs|ai) integrals will be sorted in core.
 Spin components of T(2) and E(2):
     alpha-alpha T2 =       0.2694879213D-01 E2=     -0.8277092147D-01
     alpha-beta  T2 =       0.1526164597D+00 E2=     -0.4853295118D+00
     beta-beta   T2 =       0.2694879213D-01 E2=     -0.8277092147D-01
 ANorm=    0.1553392445D+01
 E2 =    -0.6508713548D+00 EUMP2 =    -0.19143168486977D+03
          IDoAtm=11111111
          Differentiating once with respect to electric field.
                with respect to dipole field.
          Differentiating once with respect to nuclear coordinates.
          There are     1 degrees of freedom in the 1st order CPHF.  IDoFFX=0 NUNeed=     1.
 LinEq1:  Iter=  0 NonCon=     1 RMS=5.46D-03 Max=6.75D-02 NDo=     1
 LinEq1:  Iter=  1 NonCon=     1 RMS=1.75D-03 Max=2.12D-02 NDo=     1
 LinEq1:  Iter=  2 NonCon=     1 RMS=5.96D-04 Max=6.58D-03 NDo=     1
 LinEq1:  Iter=  3 NonCon=     1 RMS=2.39D-04 Max=2.46D-03 NDo=     1
 LinEq1:  Iter=  4 NonCon=     1 RMS=6.83D-05 Max=9.26D-04 NDo=     1
 LinEq1:  Iter=  5 NonCon=     1 RMS=1.35D-05 Max=1.85D-04 NDo=     1
 LinEq1:  Iter=  6 NonCon=     1 RMS=2.85D-06 Max=4.14D-05 NDo=     1
 LinEq1:  Iter=  7 NonCon=     1 RMS=1.06D-06 Max=1.44D-05 NDo=     1
 LinEq1:  Iter=  8 NonCon=     1 RMS=2.66D-07 Max=2.41D-06 NDo=     1
 LinEq1:  Iter=  9 NonCon=     1 RMS=4.74D-08 Max=5.12D-07 NDo=     1
 LinEq1:  Iter= 10 NonCon=     1 RMS=8.10D-09 Max=6.78D-08 NDo=     1
 LinEq1:  Iter= 11 NonCon=     1 RMS=1.18D-09 Max=1.04D-08 NDo=     1
 LinEq1:  Iter= 12 NonCon=     1 RMS=1.88D-10 Max=2.12D-09 NDo=     1
 LinEq1:  Iter= 13 NonCon=     0 RMS=5.87D-11 Max=9.49D-10 NDo=     1
 Linear equations converged to 1.000D-10 1.000D-09 after    13 iterations.
 End of Minotr F.D. properties file   721 does not exist.
 End of Minotr F.D. properties file   722 does not exist.
 End of Minotr F.D. properties file   788 does not exist.
 Symmetrizing basis deriv contribution to polar:
 IMax=3 JMax=2 DiffMx= 0.00D+00
 G2DrvN: will do     9 centers at a time, making    1 passes.
 Calling FoFCou, ICntrl=  3107 FMM=F I1Cent=   0 AccDes= 0.00D+00.
 End of G2Drv F.D. properties file   721 does not exist.
 End of G2Drv F.D. properties file   722 does not exist.
 End of G2Drv F.D. properties file   788 does not exist.
 R2 and R3 integrals will be kept in memory, NReq=    98828310.
 DD1Dir will call FoFMem   1 times, MxPair=       240
 NAB=   120 NAA=     0 NBB=     0.
 Discarding MO integrals.

 **********************************************************************

            Population analysis using the MP2 Density.

 **********************************************************************

 Alpha  occ. eigenvalues --  -20.57088 -11.35399 -11.25928 -11.25875  -1.40111
 Alpha  occ. eigenvalues --   -1.15512  -0.86852  -0.76138  -0.67878  -0.67355
 Alpha  occ. eigenvalues --   -0.61114  -0.55535  -0.51667  -0.46523  -0.39304
 Alpha virt. eigenvalues --    0.06586   0.07744   0.08769   0.09621   0.12075
 Alpha virt. eigenvalues --    0.12498   0.12957   0.13042   0.15058   0.15062
 Alpha virt. eigenvalues --    0.17166   0.20450   0.20919   0.28776   0.30994
 Alpha virt. eigenvalues --    0.32150   0.33818   0.33866   0.36152   0.37531
 Alpha virt. eigenvalues --    0.37787   0.42077   0.42198   0.43311   0.52297
 Alpha virt. eigenvalues --    0.56702   0.58820   0.61552   0.63541   0.70138
 Alpha virt. eigenvalues --    0.71758   0.74824   0.75659   0.78103   0.79665
 Alpha virt. eigenvalues --    0.83238   0.84383   0.85380   0.93114   0.94388
 Alpha virt. eigenvalues --    0.98831   1.10398   1.13967   1.14789   1.14970
 Alpha virt. eigenvalues --    1.16772   1.18314   1.29367   1.30280   1.30849
 Alpha virt. eigenvalues --    1.34028   1.39771   1.41407   1.48221   1.48662
 Alpha virt. eigenvalues --    1.51348   1.54655   1.75617   1.77093   1.87859
 Alpha virt. eigenvalues --    1.92547   1.94132   2.01715   2.03143   2.14008
 Alpha virt. eigenvalues --    2.20289   2.33565   2.46519   2.46756   2.49280
 Alpha virt. eigenvalues --    2.56947   2.62253   2.63686   2.65445   2.68055
 Alpha virt. eigenvalues --    2.87574   2.88714   2.90349   3.08370   3.09776
 Alpha virt. eigenvalues --    3.17147   3.18574   3.27659   3.31138   3.42423
 Alpha virt. eigenvalues --    3.47311   3.47848   3.52100   3.53865   3.67036
 Alpha virt. eigenvalues --    3.75461   3.77679   3.78199   3.79801   3.83776
 Alpha virt. eigenvalues --    3.95937   3.98618   4.04986   4.10837   4.29253
 Alpha virt. eigenvalues --    4.40264   4.48390   4.61747   4.80362   5.23243
 Alpha virt. eigenvalues --    5.62791   5.77546   6.51678   7.33908   7.34859
 Alpha virt. eigenvalues --    7.65801   7.76121   7.77181  25.03949  25.11814
 Alpha virt. eigenvalues --   25.33144  51.69935
          Condensed to atoms (all electrons):
               1          2          3          4          5          6
     1  C    5.319406   0.113414  -0.048959   0.091375  -0.032816  -0.032816
     2  C    0.113414   5.370211   0.185659   0.109742   0.008120   0.008120
     3  O   -0.048959   0.185659   8.288487  -0.047837   0.003127   0.003127
     4  C    0.091375   0.109742  -0.047837   5.323092   0.376330   0.376330
     5  H   -0.032816   0.008120   0.003127   0.376330   0.543497  -0.026414
     6  H   -0.032816   0.008120   0.003127   0.376330  -0.026414   0.543497
     7  H    0.376676   0.007845   0.003151  -0.032599  -0.006208   0.002225
     8  H    0.376676   0.007845   0.003151  -0.032599   0.002225  -0.006208
               7          8
     1  C    0.376676   0.376676
     2  C    0.007845   0.007845
     3  O    0.003151   0.003151
     4  C   -0.032599  -0.032599
     5  H   -0.006208   0.002225
     6  H    0.002225  -0.006208
     7  H    0.543719  -0.026494
     8  H   -0.026494   0.543719
 Mulliken charges:
               1
     1  C   -0.162955
     2  C    0.189043
     3  O   -0.389905
     4  C   -0.163833
     5  H    0.132140
     6  H    0.132140
     7  H    0.131685
     8  H    0.131685
 Sum of Mulliken charges =  -0.00000
 Mulliken charges with hydrogens summed into heavy atoms:
               1
     1  C    0.100415
     2  C    0.189043
     3  O   -0.389905
     4  C    0.100447
 APT charges:
               1
     1  C   -0.187866
     2  C    0.821828
     3  O   -0.609335
     4  C   -0.185971
     5  H    0.040466
     6  H    0.040466
     7  H    0.040206
     8  H    0.040206
 Sum of APT charges =  -0.00000
 APT charges with hydrogens summed into heavy atoms:
               1
     1  C   -0.107454
     2  C    0.821828
     3  O   -0.609335
     4  C   -0.105039
 Electronic spatial extent (au):  <R**2>=            243.2917
 Charge=             -0.0000 electrons
 Dipole moment (field-independent basis, Debye):
    X=              0.0000    Y=             -0.0151    Z=             -2.8782  Tot=              2.8782
 Quadrupole moment (field-independent basis, Debye-Ang):
   XX=            -21.8958   YY=            -23.6021   ZZ=            -28.6872
   XY=              0.0000   XZ=              0.0000   YZ=             -0.0017
 Traceless Quadrupole moment (field-independent basis, Debye-Ang):
   XX=              2.8326   YY=              1.1263   ZZ=             -3.9588
   XY=              0.0000   XZ=              0.0000   YZ=             -0.0017
 Octapole moment (field-independent basis, Debye-Ang**2):
  XXX=              0.0000  YYY=             -0.0371  ZZZ=             -0.2416  XYY=              0.0000
  XXY=             -0.0126  XXZ=             -0.2387  XZZ=             -0.0000  YZZ=              0.0141
  YYZ=             -1.5263  XYZ=              0.0000
 Hexadecapole moment (field-independent basis, Debye-Ang**3):
 XXXX=            -35.2055 YYYY=            -94.7301 ZZZZ=           -204.0700 XXXY=              0.0000
 XXXZ=              0.0000 YYYX=             -0.0000 YYYZ=              0.0610 ZZZX=              0.0000
 ZZZY=              0.0581 XXYY=            -18.4007 XXZZ=            -34.2526 YYZZ=            -45.7045
 XXYZ=              0.0159 YYXZ=             -0.0000 ZZXY=             -0.0000
 N-N= 1.085039938400D+02 E-N=-6.645204956536D+02  KE= 1.913119451498D+02
  Exact polarizability:      28.523      -0.000      37.660      -0.000      -0.027      44.057
 Approx polarizability:      26.654      -0.000      31.237       0.000      -0.009      36.441
 Calling FoFJK, ICntrl=  10100127 FMM=F ISym2X=0 I1Cent= 0 IOpClX= 0 NMat=1 NMatS=1 NMatT=0.
 -------------------------------------------------------------------
 Center     Atomic                   Forces (Hartrees/Bohr)
 Number     Number              X              Y              Z
 -------------------------------------------------------------------
      1        6           0.000000000   -0.000698195    0.000152645
      2        6          -0.000000000    0.001626604    0.000016381
      3        8           0.000000000   -0.000374686   -0.000004781
      4        6           0.000000000   -0.000707054   -0.000163911
      5        1          -0.000002456    0.000039205   -0.000156803
      6        1           0.000002456    0.000039205   -0.000156803
      7        1           0.000004886    0.000037461    0.000156636
      8        1          -0.000004886    0.000037461    0.000156636
 -------------------------------------------------------------------
 Cartesian Forces:  Max     0.001626604 RMS     0.000404571
 NDeriv=     18 NFrqRd=  0 NDerD0=      0 MskFDP=       0 MskDFD=       0 MskDF0=       0
 Re-enter D2Numr:  normal mode      6 step-up   number 1
 Standard basis: 6-311+G(2d,p) (5D, 7F)
   132 basis functions,   200 primitive gaussians,   140 cartesian basis functions
    15 alpha electrons       15 beta electrons
       nuclear repulsion energy       108.5039938429 Hartrees.
 NAtoms=    8 NActive=    8 NUniq=    8 SFac= 1.00D+00 NAtFMM=   60 NAOKFM=F Big=F
 Integral buffers will be    131072 words long.
 Raffenetti 1 integral format.
 Two-electron integral symmetry is turned off.
 One-electron integrals computed using PRISM.
 NBasis=   132 RedAO= T EigKep=  8.56D-05  NBF=   132
 NBsUse=   132 1.00D-06 EigRej= -1.00D+00 NBFU=   132
 Initial guess from the checkpoint file:  "/scratch/328030.kestrel.chem.wisc.edu/Gau-223778.chk"
 B after Tr=     0.000000    0.000073    0.000000
         Rot=    1.000000   -0.000076   -0.000000    0.000000 Ang=  -0.01 deg.
 Keep R1 ints in memory in canonical form, NReq=41918847.
 Requested convergence on RMS density matrix=1.00D-08 within 128 cycles.
 Requested convergence on MAX density matrix=1.00D-06.
 Requested convergence on             energy=1.00D-06.
 No special actions if energy rises.
 SCF Done:  E(RHF) =  -190.780813515     A.U. after    9 cycles
            NFock=  9  Conv=0.50D-08     -V/T= 2.0015
 ExpMin= 4.38D-02 ExpMax= 8.59D+03 ExpMxC= 1.30D+03 IAcc=3 IRadAn=         5 AccDes= 0.00D+00
 HarFok:  IExCor=  205 AccDes= 0.00D+00 IRadAn=         5 IDoV=-2 UseB2=F ITyADJ=14
 ICtDFT= 12500011 ScaDFX=  1.000000  1.000000  1.000000  1.000000
 Range of M.O.s used for correlation:     5   132
 NBasis=   132 NAE=    15 NBE=    15 NFC=     4 NFV=     0
 NROrb=    128 NOA=    11 NOB=    11 NVA=   117 NVB=   117

 **** Warning!!: The largest alpha MO coefficient is  0.59992782D+02

 Disk-based method using ON**2 memory for 11 occupieds at a time.
 Permanent disk used for amplitudes=     3792555 words.
 Estimated scratch disk usage=    58525896 words.
 Actual    scratch disk usage=    53862600 words.
 JobTyp=1 Pass  1:  I=   5 to  15 NPSUse= 16 ParTrn=T ParDer=T DoDerP=T.
 (rs|ai) integrals will be sorted in core.
 Spin components of T(2) and E(2):
     alpha-alpha T2 =       0.2694879213D-01 E2=     -0.8277092147D-01
     alpha-beta  T2 =       0.1526164597D+00 E2=     -0.4853295118D+00
     beta-beta   T2 =       0.2694879213D-01 E2=     -0.8277092147D-01
 ANorm=    0.1098414332D+01
 E2 =    -0.6508713548D+00 EUMP2 =    -0.19143168486977D+03
 G2DrvN: will do     9 centers at a time, making    1 passes.
 Calling FoFCou, ICntrl=  3107 FMM=F I1Cent=   0 AccDes= 0.00D+00.
 End of G2Drv F.D. properties file   721 does not exist.
 End of G2Drv F.D. properties file   722 does not exist.
 End of G2Drv F.D. properties file   788 does not exist.
          IDoAtm=11111111
          Differentiating once with respect to electric field.
                with respect to dipole field.
          Differentiating once with respect to nuclear coordinates.
 Keep R1 ints in memory in canonical form, NReq=41920115.
          There are    27 degrees of freedom in the 1st order CPHF.  IDoFFX=6 NUNeed=    27.
     24 vectors produced by pass  0 Test12= 6.50D-15 3.70D-09 XBig12= 1.13D+01 1.41D+00.
 AX will form    24 AO Fock derivatives at one time.
     24 vectors produced by pass  1 Test12= 6.50D-15 3.70D-09 XBig12= 9.20D-01 2.59D-01.
     24 vectors produced by pass  2 Test12= 6.50D-15 3.70D-09 XBig12= 5.33D-02 6.03D-02.
     24 vectors produced by pass  3 Test12= 6.50D-15 3.70D-09 XBig12= 1.57D-03 1.00D-02.
     24 vectors produced by pass  4 Test12= 6.50D-15 3.70D-09 XBig12= 2.82D-05 1.37D-03.
     24 vectors produced by pass  5 Test12= 6.50D-15 3.70D-09 XBig12= 2.80D-07 1.04D-04.
     24 vectors produced by pass  6 Test12= 6.50D-15 3.70D-09 XBig12= 1.89D-09 7.84D-06.
      9 vectors produced by pass  7 Test12= 6.50D-15 3.70D-09 XBig12= 1.31D-11 7.82D-07.
      3 vectors produced by pass  8 Test12= 6.50D-15 3.70D-09 XBig12= 1.06D-13 6.94D-08.
      1 vectors produced by pass  9 Test12= 6.50D-15 3.70D-09 XBig12= 7.24D-16 5.15D-09.
 InvSVY:  IOpt=1 It=  1 EMax= 5.77D-15
 Solved reduced A of dimension   181 with    27 vectors.
 End of Minotr F.D. properties file   721 does not exist.
 End of Minotr F.D. properties file   722 does not exist.
 End of Minotr F.D. properties file   788 does not exist.
 MDV= 11811160064.
 Form MO integral derivatives with frozen-active canonical formalism.
 Discarding MO integrals.
 Reordered first order wavefunction length =      6160050
 In DefCFB: NBatch=  1 ICI= 15 ICA=117 LFMax= 59
            Large arrays: LIAPS=   129729600 LIARS=    49877100 words.
 Semi-Direct transformation.
 ModeAB=           2 MOrb=            15 LenV=   11810618917
 LASXX=     15891825 LTotXX=    15891825 LenRXX=    15891825
 LTotAB=    16248150 MaxLAS=    19542600 LenRXY=    19542600
 NonZer=    31783650 LenScr=    48441344 LnRSAI=           0
 LnScr1=           0 LExtra=           0 Total=     83875769
 MaxDsk=          -1 SrtSym=           F ITran=            4
 JobTyp=0 Pass  1:  I=   1 to  15.
 (rs|ai) integrals will be sorted in core.
 Spin components of T(2) and E(2):
     alpha-alpha T2 =       0.2694879213D-01 E2=     -0.8277092147D-01
     alpha-beta  T2 =       0.1526164597D+00 E2=     -0.4853295118D+00
     beta-beta   T2 =       0.2694879213D-01 E2=     -0.8277092147D-01
 ANorm=    0.1553392445D+01
 E2 =    -0.6508713548D+00 EUMP2 =    -0.19143168486977D+03
          IDoAtm=11111111
          Differentiating once with respect to electric field.
                with respect to dipole field.
          Differentiating once with respect to nuclear coordinates.
          There are     1 degrees of freedom in the 1st order CPHF.  IDoFFX=0 NUNeed=     1.
 LinEq1:  Iter=  0 NonCon=     1 RMS=5.46D-03 Max=6.75D-02 NDo=     1
 LinEq1:  Iter=  1 NonCon=     1 RMS=1.75D-03 Max=2.12D-02 NDo=     1
 LinEq1:  Iter=  2 NonCon=     1 RMS=5.96D-04 Max=6.58D-03 NDo=     1
 LinEq1:  Iter=  3 NonCon=     1 RMS=2.39D-04 Max=2.46D-03 NDo=     1
 LinEq1:  Iter=  4 NonCon=     1 RMS=6.83D-05 Max=9.26D-04 NDo=     1
 LinEq1:  Iter=  5 NonCon=     1 RMS=1.35D-05 Max=1.85D-04 NDo=     1
 LinEq1:  Iter=  6 NonCon=     1 RMS=2.85D-06 Max=4.14D-05 NDo=     1
 LinEq1:  Iter=  7 NonCon=     1 RMS=1.06D-06 Max=1.44D-05 NDo=     1
 LinEq1:  Iter=  8 NonCon=     1 RMS=2.66D-07 Max=2.41D-06 NDo=     1
 LinEq1:  Iter=  9 NonCon=     1 RMS=4.74D-08 Max=5.12D-07 NDo=     1
 LinEq1:  Iter= 10 NonCon=     1 RMS=8.10D-09 Max=6.78D-08 NDo=     1
 LinEq1:  Iter= 11 NonCon=     1 RMS=1.18D-09 Max=1.04D-08 NDo=     1
 LinEq1:  Iter= 12 NonCon=     1 RMS=1.88D-10 Max=2.12D-09 NDo=     1
 LinEq1:  Iter= 13 NonCon=     0 RMS=5.87D-11 Max=9.49D-10 NDo=     1
 Linear equations converged to 1.000D-10 1.000D-09 after    13 iterations.
 End of Minotr F.D. properties file   721 does not exist.
 End of Minotr F.D. properties file   722 does not exist.
 End of Minotr F.D. properties file   788 does not exist.
 Symmetrizing basis deriv contribution to polar:
 IMax=3 JMax=2 DiffMx= 0.00D+00
 G2DrvN: will do     9 centers at a time, making    1 passes.
 Calling FoFCou, ICntrl=  3107 FMM=F I1Cent=   0 AccDes= 0.00D+00.
 End of G2Drv F.D. properties file   721 does not exist.
 End of G2Drv F.D. properties file   722 does not exist.
 End of G2Drv F.D. properties file   788 does not exist.
 R2 and R3 integrals will be kept in memory, NReq=    98828310.
 DD1Dir will call FoFMem   1 times, MxPair=       240
 NAB=   120 NAA=     0 NBB=     0.
 Discarding MO integrals.

 **********************************************************************

            Population analysis using the MP2 Density.

 **********************************************************************

 Alpha  occ. eigenvalues --  -20.57088 -11.35399 -11.25928 -11.25875  -1.40111
 Alpha  occ. eigenvalues --   -1.15512  -0.86852  -0.76138  -0.67878  -0.67355
 Alpha  occ. eigenvalues --   -0.61114  -0.55535  -0.51667  -0.46523  -0.39304
 Alpha virt. eigenvalues --    0.06586   0.07744   0.08769   0.09621   0.12075
 Alpha virt. eigenvalues --    0.12498   0.12957   0.13042   0.15058   0.15062
 Alpha virt. eigenvalues --    0.17166   0.20450   0.20919   0.28776   0.30994
 Alpha virt. eigenvalues --    0.32150   0.33818   0.33866   0.36152   0.37531
 Alpha virt. eigenvalues --    0.37787   0.42077   0.42198   0.43311   0.52297
 Alpha virt. eigenvalues --    0.56702   0.58820   0.61552   0.63541   0.70138
 Alpha virt. eigenvalues --    0.71758   0.74824   0.75659   0.78103   0.79665
 Alpha virt. eigenvalues --    0.83238   0.84383   0.85380   0.93114   0.94388
 Alpha virt. eigenvalues --    0.98831   1.10398   1.13967   1.14789   1.14970
 Alpha virt. eigenvalues --    1.16772   1.18314   1.29367   1.30280   1.30849
 Alpha virt. eigenvalues --    1.34028   1.39771   1.41407   1.48221   1.48662
 Alpha virt. eigenvalues --    1.51348   1.54655   1.75617   1.77093   1.87859
 Alpha virt. eigenvalues --    1.92547   1.94132   2.01715   2.03143   2.14008
 Alpha virt. eigenvalues --    2.20289   2.33565   2.46519   2.46756   2.49280
 Alpha virt. eigenvalues --    2.56947   2.62253   2.63686   2.65445   2.68055
 Alpha virt. eigenvalues --    2.87574   2.88714   2.90349   3.08370   3.09776
 Alpha virt. eigenvalues --    3.17147   3.18574   3.27659   3.31138   3.42423
 Alpha virt. eigenvalues --    3.47311   3.47848   3.52100   3.53865   3.67036
 Alpha virt. eigenvalues --    3.75461   3.77679   3.78199   3.79801   3.83776
 Alpha virt. eigenvalues --    3.95937   3.98618   4.04986   4.10837   4.29253
 Alpha virt. eigenvalues --    4.40264   4.48390   4.61747   4.80362   5.23243
 Alpha virt. eigenvalues --    5.62791   5.77546   6.51678   7.33908   7.34859
 Alpha virt. eigenvalues --    7.65801   7.76121   7.77181  25.03949  25.11814
 Alpha virt. eigenvalues --   25.33144  51.69935
          Condensed to atoms (all electrons):
               1          2          3          4          5          6
     1  C    5.323092   0.109742  -0.047837   0.091375  -0.032599  -0.032599
     2  C    0.109742   5.370211   0.185659   0.113414   0.007845   0.007845
     3  O   -0.047837   0.185659   8.288487  -0.048959   0.003151   0.003151
     4  C    0.091375   0.113414  -0.048959   5.319406   0.376676   0.376676
     5  H   -0.032599   0.007845   0.003151   0.376676   0.543719  -0.026494
     6  H   -0.032599   0.007845   0.003151   0.376676  -0.026494   0.543719
     7  H    0.376330   0.008120   0.003127  -0.032816  -0.006208   0.002225
     8  H    0.376330   0.008120   0.003127  -0.032816   0.002225  -0.006208
               7          8
     1  C    0.376330   0.376330
     2  C    0.008120   0.008120
     3  O    0.003127   0.003127
     4  C   -0.032816  -0.032816
     5  H   -0.006208   0.002225
     6  H    0.002225  -0.006208
     7  H    0.543497  -0.026414
     8  H   -0.026414   0.543497
 Mulliken charges:
               1
     1  C   -0.163833
     2  C    0.189043
     3  O   -0.389905
     4  C   -0.162955
     5  H    0.131685
     6  H    0.131685
     7  H    0.132140
     8  H    0.132140
 Sum of Mulliken charges =  -0.00000
 Mulliken charges with hydrogens summed into heavy atoms:
               1
     1  C    0.100447
     2  C    0.189043
     3  O   -0.389905
     4  C    0.100415
 APT charges:
               1
     1  C   -0.185971
     2  C    0.821828
     3  O   -0.609335
     4  C   -0.187866
     5  H    0.040206
     6  H    0.040206
     7  H    0.040466
     8  H    0.040466
 Sum of APT charges =  -0.00000
 APT charges with hydrogens summed into heavy atoms:
               1
     1  C   -0.105039
     2  C    0.821828
     3  O   -0.609335
     4  C   -0.107454
 Electronic spatial extent (au):  <R**2>=            243.2917
 Charge=              0.0000 electrons
 Dipole moment (field-independent basis, Debye):
    X=             -0.0000    Y=              0.0151    Z=             -2.8782  Tot=              2.8782
 Quadrupole moment (field-independent basis, Debye-Ang):
   XX=            -21.8958   YY=            -23.6021   ZZ=            -28.6872
   XY=             -0.0000   XZ=             -0.0000   YZ=              0.0017
 Traceless Quadrupole moment (field-independent basis, Debye-Ang):
   XX=              2.8326   YY=              1.1263   ZZ=             -3.9588
   XY=             -0.0000   XZ=             -0.0000   YZ=              0.0017
 Octapole moment (field-independent basis, Debye-Ang**2):
  XXX=             -0.0000  YYY=              0.0371  ZZZ=             -0.2416  XYY=             -0.0000
  XXY=              0.0126  XXZ=             -0.2387  XZZ=              0.0000  YZZ=             -0.0141
  YYZ=             -1.5263  XYZ=              0.0000
 Hexadecapole moment (field-independent basis, Debye-Ang**3):
 XXXX=            -35.2055 YYYY=            -94.7301 ZZZZ=           -204.0700 XXXY=             -0.0000
 XXXZ=             -0.0000 YYYX=             -0.0000 YYYZ=             -0.0610 ZZZX=             -0.0000
 ZZZY=             -0.0581 XXYY=            -18.4007 XXZZ=            -34.2526 YYZZ=            -45.7045
 XXYZ=             -0.0159 YYXZ=              0.0000 ZZXY=             -0.0000
 N-N= 1.085039938429D+02 E-N=-6.645204956598D+02  KE= 1.913119451501D+02
  Exact polarizability:      28.523       0.000      37.660       0.000       0.027      44.057
 Approx polarizability:      26.654       0.000      31.237      -0.000       0.009      36.441
 Calling FoFJK, ICntrl=  10100127 FMM=F ISym2X=0 I1Cent= 0 IOpClX= 0 NMat=1 NMatS=1 NMatT=0.
 -------------------------------------------------------------------
 Center     Atomic                   Forces (Hartrees/Bohr)
 Number     Number              X              Y              Z
 -------------------------------------------------------------------
      1        6           0.000000000    0.000707054   -0.000163911
      2        6           0.000000000   -0.001626604    0.000016381
      3        8          -0.000000000    0.000374686   -0.000004781
      4        6          -0.000000000    0.000698195    0.000152645
      5        1           0.000004886   -0.000037461    0.000156636
      6        1          -0.000004886   -0.000037461    0.000156636
      7        1          -0.000002456   -0.000039205   -0.000156803
      8        1           0.000002456   -0.000039205   -0.000156803
 -------------------------------------------------------------------
 Cartesian Forces:  Max     0.001626604 RMS     0.000404571
 NDeriv=     18 NFrqRd=  0 NDerD0=      0 MskFDP=       0 MskDFD=       0 MskDF0=       0
 Re-enter D2Numr:  normal mode      6 step-down number 1
 Standard basis: 6-311+G(2d,p) (5D, 7F)
   132 basis functions,   200 primitive gaussians,   140 cartesian basis functions
    15 alpha electrons       15 beta electrons
       nuclear repulsion energy       108.5505186898 Hartrees.
 NAtoms=    8 NActive=    8 NUniq=    8 SFac= 1.00D+00 NAtFMM=   60 NAOKFM=F Big=F
 Integral buffers will be    131072 words long.
 Raffenetti 1 integral format.
 Two-electron integral symmetry is turned off.
 One-electron integrals computed using PRISM.
 NBasis=   132 RedAO= T EigKep=  8.49D-05  NBF=   132
 NBsUse=   132 1.00D-06 EigRej= -1.00D+00 NBFU=   132
 Initial guess from the checkpoint file:  "/scratch/328030.kestrel.chem.wisc.edu/Gau-223778.chk"
 B after Tr=    -0.000000   -0.000000    0.000460
         Rot=    1.000000    0.000000   -0.000000    0.000000 Ang=   0.00 deg.
 Keep R1 ints in memory in canonical form, NReq=41918847.
 Requested convergence on RMS density matrix=1.00D-08 within 128 cycles.
 Requested convergence on MAX density matrix=1.00D-06.
 Requested convergence on             energy=1.00D-06.
 No special actions if energy rises.
 SCF Done:  E(RHF) =  -190.780919051     A.U. after    9 cycles
            NFock=  9  Conv=0.50D-08     -V/T= 2.0015
 ExpMin= 4.38D-02 ExpMax= 8.59D+03 ExpMxC= 1.30D+03 IAcc=3 IRadAn=         5 AccDes= 0.00D+00
 HarFok:  IExCor=  205 AccDes= 0.00D+00 IRadAn=         5 IDoV=-2 UseB2=F ITyADJ=14
 ICtDFT= 12500011 ScaDFX=  1.000000  1.000000  1.000000  1.000000
 Range of M.O.s used for correlation:     5   132
 NBasis=   132 NAE=    15 NBE=    15 NFC=     4 NFV=     0
 NROrb=    128 NOA=    11 NOB=    11 NVA=   117 NVB=   117

 **** Warning!!: The largest alpha MO coefficient is  0.60024525D+02

 Disk-based method using ON**2 memory for 11 occupieds at a time.
 Permanent disk used for amplitudes=     3792555 words.
 Estimated scratch disk usage=    58525896 words.
 Actual    scratch disk usage=    53862600 words.
 JobTyp=1 Pass  1:  I=   5 to  15 NPSUse= 16 ParTrn=T ParDer=T DoDerP=T.
 (rs|ai) integrals will be sorted in core.
 Spin components of T(2) and E(2):
     alpha-alpha T2 =       0.2693264134D-01 E2=     -0.8276178806D-01
     alpha-beta  T2 =       0.1525070858D+00 E2=     -0.4852415190D+00
     beta-beta   T2 =       0.2693264134D-01 E2=     -0.8276178806D-01
 ANorm=    0.1098349839D+01
 E2 =    -0.6507650951D+00 EUMP2 =    -0.19143168414630D+03
 G2DrvN: will do     9 centers at a time, making    1 passes.
 Calling FoFCou, ICntrl=  3107 FMM=F I1Cent=   0 AccDes= 0.00D+00.
 End of G2Drv F.D. properties file   721 does not exist.
 End of G2Drv F.D. properties file   722 does not exist.
 End of G2Drv F.D. properties file   788 does not exist.
          IDoAtm=11111111
          Differentiating once with respect to electric field.
                with respect to dipole field.
          Differentiating once with respect to nuclear coordinates.
 Keep R1 ints in memory in canonical form, NReq=41920115.
          There are    27 degrees of freedom in the 1st order CPHF.  IDoFFX=6 NUNeed=    27.
     24 vectors produced by pass  0 Test12= 6.50D-15 3.70D-09 XBig12= 1.13D+01 1.40D+00.
 AX will form    24 AO Fock derivatives at one time.
     24 vectors produced by pass  1 Test12= 6.50D-15 3.70D-09 XBig12= 9.20D-01 2.57D-01.
     24 vectors produced by pass  2 Test12= 6.50D-15 3.70D-09 XBig12= 5.31D-02 6.00D-02.
     24 vectors produced by pass  3 Test12= 6.50D-15 3.70D-09 XBig12= 1.56D-03 9.99D-03.
     24 vectors produced by pass  4 Test12= 6.50D-15 3.70D-09 XBig12= 2.80D-05 1.36D-03.
     24 vectors produced by pass  5 Test12= 6.50D-15 3.70D-09 XBig12= 2.76D-07 1.03D-04.
     24 vectors produced by pass  6 Test12= 6.50D-15 3.70D-09 XBig12= 1.88D-09 8.25D-06.
      9 vectors produced by pass  7 Test12= 6.50D-15 3.70D-09 XBig12= 1.32D-11 7.77D-07.
      3 vectors produced by pass  8 Test12= 6.50D-15 3.70D-09 XBig12= 1.06D-13 6.94D-08.
      1 vectors produced by pass  9 Test12= 6.50D-15 3.70D-09 XBig12= 7.21D-16 5.15D-09.
 InvSVY:  IOpt=1 It=  1 EMax= 1.00D-15
 Solved reduced A of dimension   181 with    27 vectors.
 End of Minotr F.D. properties file   721 does not exist.
 End of Minotr F.D. properties file   722 does not exist.
 End of Minotr F.D. properties file   788 does not exist.
 MDV= 11811160064.
 Form MO integral derivatives with frozen-active canonical formalism.
 Discarding MO integrals.
 Reordered first order wavefunction length =      6160050
 In DefCFB: NBatch=  1 ICI= 15 ICA=117 LFMax= 59
            Large arrays: LIAPS=   129729600 LIARS=    49877100 words.
 Semi-Direct transformation.
 ModeAB=           2 MOrb=            15 LenV=   11810618917
 LASXX=     15891825 LTotXX=    15891825 LenRXX=    15891825
 LTotAB=    16248150 MaxLAS=    19542600 LenRXY=    19542600
 NonZer=    31783650 LenScr=    48441344 LnRSAI=           0
 LnScr1=           0 LExtra=           0 Total=     83875769
 MaxDsk=          -1 SrtSym=           F ITran=            4
 JobTyp=0 Pass  1:  I=   1 to  15.
 (rs|ai) integrals will be sorted in core.
 Spin components of T(2) and E(2):
     alpha-alpha T2 =       0.2693264134D-01 E2=     -0.8276178806D-01
     alpha-beta  T2 =       0.1525070858D+00 E2=     -0.4852415190D+00
     beta-beta   T2 =       0.2693264134D-01 E2=     -0.8276178806D-01
 ANorm=    0.1553301238D+01
 E2 =    -0.6507650951D+00 EUMP2 =    -0.19143168414630D+03
          IDoAtm=11111111
          Differentiating once with respect to electric field.
                with respect to dipole field.
          Differentiating once with respect to nuclear coordinates.
          There are     1 degrees of freedom in the 1st order CPHF.  IDoFFX=0 NUNeed=     1.
 LinEq1:  Iter=  0 NonCon=     1 RMS=5.46D-03 Max=6.73D-02 NDo=     1
 LinEq1:  Iter=  1 NonCon=     1 RMS=1.75D-03 Max=2.12D-02 NDo=     1
 LinEq1:  Iter=  2 NonCon=     1 RMS=5.95D-04 Max=6.59D-03 NDo=     1
 LinEq1:  Iter=  3 NonCon=     1 RMS=2.39D-04 Max=2.45D-03 NDo=     1
 LinEq1:  Iter=  4 NonCon=     1 RMS=6.83D-05 Max=9.23D-04 NDo=     1
 LinEq1:  Iter=  5 NonCon=     1 RMS=1.35D-05 Max=1.85D-04 NDo=     1
 LinEq1:  Iter=  6 NonCon=     1 RMS=2.85D-06 Max=4.13D-05 NDo=     1
 LinEq1:  Iter=  7 NonCon=     1 RMS=1.06D-06 Max=1.44D-05 NDo=     1
 LinEq1:  Iter=  8 NonCon=     1 RMS=2.65D-07 Max=2.41D-06 NDo=     1
 LinEq1:  Iter=  9 NonCon=     1 RMS=4.71D-08 Max=5.07D-07 NDo=     1
 LinEq1:  Iter= 10 NonCon=     1 RMS=8.02D-09 Max=6.74D-08 NDo=     1
 LinEq1:  Iter= 11 NonCon=     1 RMS=1.16D-09 Max=1.03D-08 NDo=     1
 LinEq1:  Iter= 12 NonCon=     1 RMS=1.65D-10 Max=2.08D-09 NDo=     1
 LinEq1:  Iter= 13 NonCon=     0 RMS=2.10D-11 Max=1.95D-10 NDo=     1
 Linear equations converged to 1.000D-10 1.000D-09 after    13 iterations.
 End of Minotr F.D. properties file   721 does not exist.
 End of Minotr F.D. properties file   722 does not exist.
 End of Minotr F.D. properties file   788 does not exist.
 Symmetrizing basis deriv contribution to polar:
 IMax=3 JMax=2 DiffMx= 0.00D+00
 G2DrvN: will do     9 centers at a time, making    1 passes.
 Calling FoFCou, ICntrl=  3107 FMM=F I1Cent=   0 AccDes= 0.00D+00.
 End of G2Drv F.D. properties file   721 does not exist.
 End of G2Drv F.D. properties file   722 does not exist.
 End of G2Drv F.D. properties file   788 does not exist.
 R2 and R3 integrals will be kept in memory, NReq=    98828310.
 DD1Dir will call FoFMem   1 times, MxPair=       240
 NAB=   120 NAA=     0 NBB=     0.
 Discarding MO integrals.

 **********************************************************************

            Population analysis using the MP2 Density.

 **********************************************************************

 Alpha  occ. eigenvalues --  -20.57067 -11.35354 -11.25914 -11.25867  -1.40105
 Alpha  occ. eigenvalues --   -1.15581  -0.86865  -0.76110  -0.67905  -0.67356
 Alpha  occ. eigenvalues --   -0.61085  -0.55530  -0.51657  -0.46644  -0.39253
 Alpha virt. eigenvalues --    0.06590   0.07744   0.08773   0.09616   0.12094
 Alpha virt. eigenvalues --    0.12489   0.12965   0.13037   0.15051   0.15071
 Alpha virt. eigenvalues --    0.17165   0.20442   0.20930   0.28800   0.31064
 Alpha virt. eigenvalues --    0.32088   0.33820   0.33918   0.36149   0.37535
 Alpha virt. eigenvalues --    0.37784   0.42101   0.42205   0.43302   0.52297
 Alpha virt. eigenvalues --    0.56626   0.58803   0.61699   0.63582   0.70163
 Alpha virt. eigenvalues --    0.71807   0.74860   0.75695   0.77992   0.79664
 Alpha virt. eigenvalues --    0.83339   0.84394   0.85396   0.93188   0.94380
 Alpha virt. eigenvalues --    0.98849   1.10208   1.13993   1.14926   1.14987
 Alpha virt. eigenvalues --    1.16834   1.18188   1.29393   1.30275   1.31066
 Alpha virt. eigenvalues --    1.34019   1.39748   1.41447   1.48239   1.48712
 Alpha virt. eigenvalues --    1.51422   1.54702   1.75650   1.77110   1.87981
 Alpha virt. eigenvalues --    1.92504   1.93982   2.01593   2.03215   2.14085
 Alpha virt. eigenvalues --    2.20373   2.33725   2.46508   2.46765   2.49259
 Alpha virt. eigenvalues --    2.57096   2.62438   2.63539   2.65352   2.68215
 Alpha virt. eigenvalues --    2.87653   2.88567   2.90389   3.08388   3.09873
 Alpha virt. eigenvalues --    3.17657   3.18683   3.27679   3.31290   3.42274
 Alpha virt. eigenvalues --    3.47113   3.47845   3.52267   3.53787   3.67015
 Alpha virt. eigenvalues --    3.75408   3.77975   3.78130   3.79782   3.83870
 Alpha virt. eigenvalues --    3.95952   3.98421   4.04978   4.10855   4.29238
 Alpha virt. eigenvalues --    4.40683   4.48471   4.61574   4.80702   5.23634
 Alpha virt. eigenvalues --    5.62811   5.77600   6.51734   7.33924   7.34886
 Alpha virt. eigenvalues --    7.65816   7.76148   7.77205  25.04038  25.11933
 Alpha virt. eigenvalues --   25.33030  51.69982
          Condensed to atoms (all electrons):
               1          2          3          4          5          6
     1  C    5.321303   0.114078  -0.048037   0.088771  -0.032442  -0.032442
     2  C    0.114078   5.366280   0.184094   0.114078   0.007651   0.007651
     3  O   -0.048037   0.184094   8.289733  -0.048037   0.003158   0.003158
     4  C    0.088771   0.114078  -0.048037   5.321303   0.376493   0.376493
     5  H   -0.032442   0.007651   0.003158   0.376493   0.543506  -0.026382
     6  H   -0.032442   0.007651   0.003158   0.376493  -0.026382   0.543506
     7  H    0.376493   0.007651   0.003158  -0.032442  -0.006180   0.002208
     8  H    0.376493   0.007651   0.003158  -0.032442   0.002208  -0.006180
               7          8
     1  C    0.376493   0.376493
     2  C    0.007651   0.007651
     3  O    0.003158   0.003158
     4  C   -0.032442  -0.032442
     5  H   -0.006180   0.002208
     6  H    0.002208  -0.006180
     7  H    0.543506  -0.026382
     8  H   -0.026382   0.543506
 Mulliken charges:
               1
     1  C   -0.164217
     2  C    0.190866
     3  O   -0.390383
     4  C   -0.164217
     5  H    0.131988
     6  H    0.131988
     7  H    0.131988
     8  H    0.131988
 Sum of Mulliken charges =  -0.00000
 Mulliken charges with hydrogens summed into heavy atoms:
               1
     1  C    0.099758
     2  C    0.190866
     3  O   -0.390383
     4  C    0.099758
 APT charges:
               1
     1  C   -0.186400
     2  C    0.821069
     3  O   -0.610078
     4  C   -0.186400
     5  H    0.040452
     6  H    0.040452
     7  H    0.040452
     8  H    0.040452
 Sum of APT charges =  -0.00000
 APT charges with hydrogens summed into heavy atoms:
               1
     1  C   -0.105496
     2  C    0.821069
     3  O   -0.610078
     4  C   -0.105496
 Electronic spatial extent (au):  <R**2>=            243.1166
 Charge=             -0.0000 electrons
 Dipole moment (field-independent basis, Debye):
    X=             -0.0000    Y=             -0.0000    Z=             -2.8720  Tot=              2.8720
 Quadrupole moment (field-independent basis, Debye-Ang):
   XX=            -21.8906   YY=            -23.5785   ZZ=            -28.7187
   XY=             -0.0000   XZ=             -0.0000   YZ=             -0.0000
 Traceless Quadrupole moment (field-independent basis, Debye-Ang):
   XX=              2.8387   YY=              1.1508   ZZ=             -3.9894
   XY=             -0.0000   XZ=             -0.0000   YZ=             -0.0000
 Octapole moment (field-independent basis, Debye-Ang**2):
  XXX=             -0.0000  YYY=             -0.0000  ZZZ=             -0.2154  XYY=             -0.0000
  XXY=             -0.0000  XXZ=             -0.2315  XZZ=              0.0000  YZZ=              0.0000
  YYZ=             -1.5225  XYZ=              0.0000
 Hexadecapole moment (field-independent basis, Debye-Ang**3):
 XXXX=            -35.1940 YYYY=            -94.5374 ZZZZ=           -204.0260 XXXY=             -0.0000
 XXXZ=             -0.0000 YYYX=             -0.0000 YYYZ=              0.0000 ZZZX=             -0.0000
 ZZZY=              0.0000 XXYY=            -18.3592 XXZZ=            -34.2671 YYZZ=            -45.7147
 XXYZ=              0.0000 YYXZ=             -0.0000 ZZXY=             -0.0000
 N-N= 1.085505186898D+02 E-N=-6.646181547031D+02  KE= 1.913172353731D+02
  Exact polarizability:      28.517       0.000      37.609       0.000       0.000      44.031
 Approx polarizability:      26.647       0.000      31.171      -0.000      -0.000      36.415
 Calling FoFJK, ICntrl=  10100127 FMM=F ISym2X=0 I1Cent= 0 IOpClX= 0 NMat=1 NMatS=1 NMatT=0.
 -------------------------------------------------------------------
 Center     Atomic                   Forces (Hartrees/Bohr)
 Number     Number              X              Y              Z
 -------------------------------------------------------------------
      1        6          -0.000000000    0.001073060    0.000238876
      2        6           0.000000000    0.000000000    0.000177933
      3        8          -0.000000000   -0.000000000    0.000408524
      4        6          -0.000000000   -0.001073060    0.000238876
      5        1           0.000005643    0.000086178   -0.000266052
      6        1          -0.000005643    0.000086178   -0.000266052
      7        1           0.000005643   -0.000086178   -0.000266052
      8        1          -0.000005643   -0.000086178   -0.000266052
 -------------------------------------------------------------------
 Cartesian Forces:  Max     0.001073060 RMS     0.000349319
 NDeriv=     18 NFrqRd=  0 NDerD0=      0 MskFDP=       0 MskDFD=       0 MskDF0=       0
 Re-enter D2Numr:  normal mode      7 step-up   number 1
 Standard basis: 6-311+G(2d,p) (5D, 7F)
   132 basis functions,   200 primitive gaussians,   140 cartesian basis functions
    15 alpha electrons       15 beta electrons
       nuclear repulsion energy       108.4574393676 Hartrees.
 NAtoms=    8 NActive=    8 NUniq=    8 SFac= 1.00D+00 NAtFMM=   60 NAOKFM=F Big=F
 Integral buffers will be    131072 words long.
 Raffenetti 1 integral format.
 Two-electron integral symmetry is turned off.
 One-electron integrals computed using PRISM.
 NBasis=   132 RedAO= T EigKep=  8.64D-05  NBF=   132
 NBsUse=   132 1.00D-06 EigRej= -1.00D+00 NBFU=   132
 Initial guess from the checkpoint file:  "/scratch/328030.kestrel.chem.wisc.edu/Gau-223778.chk"
 B after Tr=     0.000000    0.000000   -0.000460
         Rot=    1.000000   -0.000000    0.000000   -0.000000 Ang=   0.00 deg.
 Keep R1 ints in memory in canonical form, NReq=41918847.
 Requested convergence on RMS density matrix=1.00D-08 within 128 cycles.
 Requested convergence on MAX density matrix=1.00D-06.
 Requested convergence on             energy=1.00D-06.
 No special actions if energy rises.
 SCF Done:  E(RHF) =  -190.780706152     A.U. after    9 cycles
            NFock=  9  Conv=0.51D-08     -V/T= 2.0015
 ExpMin= 4.38D-02 ExpMax= 8.59D+03 ExpMxC= 1.30D+03 IAcc=3 IRadAn=         5 AccDes= 0.00D+00
 HarFok:  IExCor=  205 AccDes= 0.00D+00 IRadAn=         5 IDoV=-2 UseB2=F ITyADJ=14
 ICtDFT= 12500011 ScaDFX=  1.000000  1.000000  1.000000  1.000000
 Range of M.O.s used for correlation:     5   132
 NBasis=   132 NAE=    15 NBE=    15 NFC=     4 NFV=     0
 NROrb=    128 NOA=    11 NOB=    11 NVA=   117 NVB=   117

 **** Warning!!: The largest alpha MO coefficient is  0.59961088D+02

 Disk-based method using ON**2 memory for 11 occupieds at a time.
 Permanent disk used for amplitudes=     3792555 words.
 Estimated scratch disk usage=    58525896 words.
 Actual    scratch disk usage=    53862600 words.
 JobTyp=1 Pass  1:  I=   5 to  15 NPSUse= 16 ParTrn=T ParDer=T DoDerP=T.
 (rs|ai) integrals will be sorted in core.
 Spin components of T(2) and E(2):
     alpha-alpha T2 =       0.2696496254D-01 E2=     -0.8278006044D-01
     alpha-beta  T2 =       0.1527265439D+00 E2=     -0.4854179128D+00
     beta-beta   T2 =       0.2696496254D-01 E2=     -0.8278006044D-01
 ANorm=    0.1098479162D+01
 E2 =    -0.6509780337D+00 EUMP2 =    -0.19143168418538D+03
 G2DrvN: will do     9 centers at a time, making    1 passes.
 Calling FoFCou, ICntrl=  3107 FMM=F I1Cent=   0 AccDes= 0.00D+00.
 End of G2Drv F.D. properties file   721 does not exist.
 End of G2Drv F.D. properties file   722 does not exist.
 End of G2Drv F.D. properties file   788 does not exist.
          IDoAtm=11111111
          Differentiating once with respect to electric field.
                with respect to dipole field.
          Differentiating once with respect to nuclear coordinates.
 Keep R1 ints in memory in canonical form, NReq=41920115.
          There are    27 degrees of freedom in the 1st order CPHF.  IDoFFX=6 NUNeed=    27.
     24 vectors produced by pass  0 Test12= 6.50D-15 3.70D-09 XBig12= 1.13D+01 1.41D+00.
 AX will form    24 AO Fock derivatives at one time.
     24 vectors produced by pass  1 Test12= 6.50D-15 3.70D-09 XBig12= 9.20D-01 2.61D-01.
     24 vectors produced by pass  2 Test12= 6.50D-15 3.70D-09 XBig12= 5.35D-02 6.06D-02.
     24 vectors produced by pass  3 Test12= 6.50D-15 3.70D-09 XBig12= 1.58D-03 1.00D-02.
     24 vectors produced by pass  4 Test12= 6.50D-15 3.70D-09 XBig12= 2.84D-05 1.37D-03.
     24 vectors produced by pass  5 Test12= 6.50D-15 3.70D-09 XBig12= 2.83D-07 1.05D-04.
     24 vectors produced by pass  6 Test12= 6.50D-15 3.70D-09 XBig12= 1.91D-09 8.43D-06.
      9 vectors produced by pass  7 Test12= 6.50D-15 3.70D-09 XBig12= 1.31D-11 7.88D-07.
      3 vectors produced by pass  8 Test12= 6.50D-15 3.70D-09 XBig12= 1.06D-13 6.93D-08.
      1 vectors produced by pass  9 Test12= 6.50D-15 3.70D-09 XBig12= 7.27D-16 5.15D-09.
 InvSVY:  IOpt=1 It=  1 EMax= 2.22D-15
 Solved reduced A of dimension   181 with    27 vectors.
 End of Minotr F.D. properties file   721 does not exist.
 End of Minotr F.D. properties file   722 does not exist.
 End of Minotr F.D. properties file   788 does not exist.
 MDV= 11811160064.
 Form MO integral derivatives with frozen-active canonical formalism.
 Discarding MO integrals.
 Reordered first order wavefunction length =      6160050
 In DefCFB: NBatch=  1 ICI= 15 ICA=117 LFMax= 59
            Large arrays: LIAPS=   129729600 LIARS=    49877100 words.
 Semi-Direct transformation.
 ModeAB=           2 MOrb=            15 LenV=   11810618917
 LASXX=     15891825 LTotXX=    15891825 LenRXX=    15891825
 LTotAB=    16248150 MaxLAS=    19542600 LenRXY=    19542600
 NonZer=    31783650 LenScr=    48441344 LnRSAI=           0
 LnScr1=           0 LExtra=           0 Total=     83875769
 MaxDsk=          -1 SrtSym=           F ITran=            4
 JobTyp=0 Pass  1:  I=   1 to  15.
 (rs|ai) integrals will be sorted in core.
 Spin components of T(2) and E(2):
     alpha-alpha T2 =       0.2696496254D-01 E2=     -0.8278006044D-01
     alpha-beta  T2 =       0.1527265439D+00 E2=     -0.4854179128D+00
     beta-beta   T2 =       0.2696496254D-01 E2=     -0.8278006044D-01
 ANorm=    0.1553484129D+01
 E2 =    -0.6509780337D+00 EUMP2 =    -0.19143168418538D+03
          IDoAtm=11111111
          Differentiating once with respect to electric field.
                with respect to dipole field.
          Differentiating once with respect to nuclear coordinates.
          There are     1 degrees of freedom in the 1st order CPHF.  IDoFFX=0 NUNeed=     1.
 LinEq1:  Iter=  0 NonCon=     1 RMS=5.46D-03 Max=6.78D-02 NDo=     1
 LinEq1:  Iter=  1 NonCon=     1 RMS=1.75D-03 Max=2.13D-02 NDo=     1
 LinEq1:  Iter=  2 NonCon=     1 RMS=5.96D-04 Max=6.58D-03 NDo=     1
 LinEq1:  Iter=  3 NonCon=     1 RMS=2.40D-04 Max=2.47D-03 NDo=     1
 LinEq1:  Iter=  4 NonCon=     1 RMS=6.84D-05 Max=9.29D-04 NDo=     1
 LinEq1:  Iter=  5 NonCon=     1 RMS=1.35D-05 Max=1.85D-04 NDo=     1
 LinEq1:  Iter=  6 NonCon=     1 RMS=2.86D-06 Max=4.16D-05 NDo=     1
 LinEq1:  Iter=  7 NonCon=     1 RMS=1.07D-06 Max=1.44D-05 NDo=     1
 LinEq1:  Iter=  8 NonCon=     1 RMS=2.67D-07 Max=2.42D-06 NDo=     1
 LinEq1:  Iter=  9 NonCon=     1 RMS=4.78D-08 Max=5.17D-07 NDo=     1
 LinEq1:  Iter= 10 NonCon=     1 RMS=8.17D-09 Max=6.82D-08 NDo=     1
 LinEq1:  Iter= 11 NonCon=     1 RMS=1.18D-09 Max=1.05D-08 NDo=     1
 LinEq1:  Iter= 12 NonCon=     1 RMS=1.68D-10 Max=2.12D-09 NDo=     1
 LinEq1:  Iter= 13 NonCon=     0 RMS=2.21D-11 Max=2.09D-10 NDo=     1
 Linear equations converged to 1.000D-10 1.000D-09 after    13 iterations.
 End of Minotr F.D. properties file   721 does not exist.
 End of Minotr F.D. properties file   722 does not exist.
 End of Minotr F.D. properties file   788 does not exist.
 Symmetrizing basis deriv contribution to polar:
 IMax=3 JMax=2 DiffMx= 0.00D+00
 G2DrvN: will do     9 centers at a time, making    1 passes.
 Calling FoFCou, ICntrl=  3107 FMM=F I1Cent=   0 AccDes= 0.00D+00.
 End of G2Drv F.D. properties file   721 does not exist.
 End of G2Drv F.D. properties file   722 does not exist.
 End of G2Drv F.D. properties file   788 does not exist.
 R2 and R3 integrals will be kept in memory, NReq=    98828310.
 DD1Dir will call FoFMem   1 times, MxPair=       240
 NAB=   120 NAA=     0 NBB=     0.
 Discarding MO integrals.

 **********************************************************************

            Population analysis using the MP2 Density.

 **********************************************************************

 Alpha  occ. eigenvalues --  -20.57110 -11.35444 -11.25936 -11.25890  -1.40118
 Alpha  occ. eigenvalues --   -1.15443  -0.86838  -0.76165  -0.67851  -0.67354
 Alpha  occ. eigenvalues --   -0.61143  -0.55540  -0.51678  -0.46402  -0.39356
 Alpha virt. eigenvalues --    0.06583   0.07743   0.08764   0.09627   0.12056
 Alpha virt. eigenvalues --    0.12507   0.12949   0.13048   0.15053   0.15065
 Alpha virt. eigenvalues --    0.17168   0.20457   0.20909   0.28752   0.30922
 Alpha virt. eigenvalues --    0.32212   0.33814   0.33816   0.36155   0.37528
 Alpha virt. eigenvalues --    0.37789   0.42083   0.42165   0.43318   0.52296
 Alpha virt. eigenvalues --    0.56779   0.58839   0.61407   0.63496   0.70112
 Alpha virt. eigenvalues --    0.71712   0.74788   0.75622   0.78213   0.79667
 Alpha virt. eigenvalues --    0.83136   0.84374   0.85362   0.93038   0.94395
 Alpha virt. eigenvalues --    0.98813   1.10579   1.13945   1.14672   1.14950
 Alpha virt. eigenvalues --    1.16697   1.18440   1.29347   1.30284   1.30632
 Alpha virt. eigenvalues --    1.34036   1.39794   1.41368   1.48202   1.48611
 Alpha virt. eigenvalues --    1.51275   1.54605   1.75588   1.77072   1.87738
 Alpha virt. eigenvalues --    1.92593   1.94280   2.01836   2.03070   2.13930
 Alpha virt. eigenvalues --    2.20201   2.33404   2.46539   2.46752   2.49300
 Alpha virt. eigenvalues --    2.56778   2.62067   2.63833   2.65539   2.67897
 Alpha virt. eigenvalues --    2.87501   2.88861   2.90302   3.08355   3.09675
 Alpha virt. eigenvalues --    3.16646   3.18467   3.27635   3.30997   3.42592
 Alpha virt. eigenvalues --    3.47485   3.47856   3.51930   3.53940   3.67064
 Alpha virt. eigenvalues --    3.75486   3.77408   3.78304   3.79795   3.83673
 Alpha virt. eigenvalues --    3.95931   3.98808   4.04995   4.10815   4.29270
 Alpha virt. eigenvalues --    4.39848   4.48306   4.61919   4.80021   5.22849
 Alpha virt. eigenvalues --    5.62772   5.77494   6.51622   7.33892   7.34832
 Alpha virt. eigenvalues --    7.65785   7.76096   7.77155  25.03883  25.11667
 Alpha virt. eigenvalues --   25.33253  51.69887
          Condensed to atoms (all electrons):
               1          2          3          4          5          6
     1  C    5.321230   0.109048  -0.048761   0.093974  -0.032971  -0.032971
     2  C    0.109048   5.374248   0.187220   0.109048   0.008314   0.008314
     3  O   -0.048761   0.187220   8.287247  -0.048761   0.003120   0.003120
     4  C    0.093974   0.109048  -0.048761   5.321230   0.376509   0.376509
     5  H   -0.032971   0.008314   0.003120   0.376509   0.543703  -0.026526
     6  H   -0.032971   0.008314   0.003120   0.376509  -0.026526   0.543703
     7  H    0.376509   0.008314   0.003120  -0.032971  -0.006237   0.002242
     8  H    0.376509   0.008314   0.003120  -0.032971   0.002242  -0.006237
               7          8
     1  C    0.376509   0.376509
     2  C    0.008314   0.008314
     3  O    0.003120   0.003120
     4  C   -0.032971  -0.032971
     5  H   -0.006237   0.002242
     6  H    0.002242  -0.006237
     7  H    0.543703  -0.026526
     8  H   -0.026526   0.543703
 Mulliken charges:
               1
     1  C   -0.162567
     2  C    0.187179
     3  O   -0.389426
     4  C   -0.162567
     5  H    0.131845
     6  H    0.131845
     7  H    0.131845
     8  H    0.131845
 Sum of Mulliken charges =  -0.00000
 Mulliken charges with hydrogens summed into heavy atoms:
               1
     1  C    0.101123
     2  C    0.187179
     3  O   -0.389426
     4  C    0.101123
 APT charges:
               1
     1  C   -0.187447
     2  C    0.822577
     3  O   -0.608598
     4  C   -0.187447
     5  H    0.040229
     6  H    0.040229
     7  H    0.040229
     8  H    0.040229
 Sum of APT charges =  -0.00000
 APT charges with hydrogens summed into heavy atoms:
               1
     1  C   -0.106989
     2  C    0.822577
     3  O   -0.608598
     4  C   -0.106989
 Electronic spatial extent (au):  <R**2>=            243.4670
 Charge=             -0.0000 electrons
 Dipole moment (field-independent basis, Debye):
    X=              0.0000    Y=              0.0000    Z=             -2.8845  Tot=              2.8845
 Quadrupole moment (field-independent basis, Debye-Ang):
   XX=            -21.9010   YY=            -23.6258   ZZ=            -28.6556
   XY=             -0.0000   XZ=              0.0000   YZ=              0.0000
 Traceless Quadrupole moment (field-independent basis, Debye-Ang):
   XX=              2.8265   YY=              1.1017   ZZ=             -3.9282
   XY=             -0.0000   XZ=              0.0000   YZ=              0.0000
 Octapole moment (field-independent basis, Debye-Ang**2):
  XXX=              0.0000  YYY=              0.0000  ZZZ=             -0.2683  XYY=              0.0000
  XXY=              0.0000  XXZ=             -0.2459  XZZ=             -0.0000  YZZ=             -0.0000
  YYZ=             -1.5298  XYZ=              0.0000
 Hexadecapole moment (field-independent basis, Debye-Ang**3):
 XXXX=            -35.2173 YYYY=            -94.9239 ZZZZ=           -204.1134 XXXY=              0.0000
 XXXZ=              0.0000 YYYX=             -0.0000 YYYZ=             -0.0000 ZZZX=              0.0000
 ZZZY=             -0.0000 XXYY=            -18.4424 XXZZ=            -34.2380 YYZZ=            -45.6949
 XXYZ=             -0.0000 YYXZ=             -0.0000 ZZXY=             -0.0000
 N-N= 1.084574393676D+02 E-N=-6.644227321001D+02  KE= 1.913065926029D+02
  Exact polarizability:      28.529      -0.000      37.713       0.000       0.000      44.083
 Approx polarizability:      26.661      -0.000      31.304       0.000       0.000      36.468
 Calling FoFJK, ICntrl=  10100127 FMM=F ISym2X=0 I1Cent= 0 IOpClX= 0 NMat=1 NMatS=1 NMatT=0.
 -------------------------------------------------------------------
 Center     Atomic                   Forces (Hartrees/Bohr)
 Number     Number              X              Y              Z
 -------------------------------------------------------------------
      1        6           0.000000000   -0.001044810   -0.000245577
      2        6          -0.000000000   -0.000000000   -0.000176376
      3        8           0.000000000    0.000000000   -0.000408375
      4        6           0.000000000    0.001044810   -0.000245577
      5        1           0.000002447   -0.000079887    0.000268976
[truncated: 711,942 more chars]
