# Supplementary material for: Cyclopropanone: Preparation, Rotational Spectroscopy, and Semi-Experimental Equilibrium (r e SE) Structure
Source: J Am Chem Soc. 2026 Mar 30;148(13):14072–85. doi: 10.1021/jacs.5c23052 (PMC13067281; doi:10.1021/jacs.5c23052)
Supplement: Supplementary file 2 [file ja5c23052_si_002.zip › SI_revised/cyclopropanone_r0.out]

  *************************************************
  REFIT: Least-Square-Fit of Equilibrium Geometries
  *************************************************
 
  Input file: 
 
  *************************************************
Structure Determination of cyclopropanone with vib-rot and electron mass contribution
O
C 1 R1*
C 2 R2* 1 A1*
C 2 R2* 1 A1* 3 D180
H 3 R3* 2 A2* 1 D1*
H 3 R3* 2 A2* 1 Dn1
H 4 R3* 2 A2* 1 D1*
H 4 R3* 2 A2* 1 Dn1

R1=1.1953
R2=1.475
R3=1.086
A1=147.532
A2=118.810
D180=180.0
D1=74.001
Dn1=-74.001

OPPOSITE
2
15 18
21 24

ISOTOPOMER
13

16 12 12 12 1 1 1 1 iso001
16 13 12 12 1 1 1 1 iso002
16 12 13 12 1 1 1 1 iso003
18 12 12 12 1 1 1 1 iso004
16 12 12 12 2 1 1 1 iso005
16 12 12 12 2 2 1 1 iso006
16 12 12 12 2 1 2 1 iso007
16 12 12 12 2 1 1 2 iso008
16 12 12 12 2 2 2 1 iso009
16 12 12 12 2 2 2 2 iso010
16 13 12 12 2 2 2 2 iso011
16 12 13 12 2 2 2 2 iso012
18 12 12 12 2 2 2 2 iso013

EXPERIMENTAL CONSTANTS (B'' 2024)
20153.369584 7466.630431 5871.905515 01
1. 1. 1.
20152.61 7457.53980 5866.30978 02
1. 1. 1.
19682.2173 7370.73264 5772.40650 03
1. 1. 1.
20153.315 7017.39493 5590.34574 04
1. 1. 1.
18412.8567 7216.21538 5659.33279 05
1. 1. 1.
17000.0120 6960.862796 5478.113666 06
1. 1. 1.
16808.415 7009.94700 5455.13883 07
1. 1. 1.
16887.0019     6988.30573     5467.10984 08
1. 1. 1.
15575.7553      6773.41987     5291.68596 09
1. 1. 1.
14415.94658     6574.513924     5132.253876 10
1. 1. 1.
14415.99085     6574.508683     5132.25428 11
0. 0. 0.
14415.99085     6574.508683     5132.25428 12
0. 0. 0.
14415.99085     6574.508683     5132.25428 13
0. 0. 0.

VXIBRATIONAL (reSE)
248.45922505 17.65732210 34.65666285 01
249.17869710 17.05619223 34.20524628 02
240.54017277 17.22520020 33.98623563 03
248.58542109 16.10176246 31.82568472 04
211.73935238 18.43078699 33.21104784 05
184.29687850 19.44072685 32.35118369 06
182.27758939 18.78771680 31.89881195 07
181.49996531 19.04597953 31.88338262 08
159.56070054 19.65436391 31.11079631 09
141.04706867 20.11587133 30.37758805 10
141.55120732 19.53793432 29.96308774 11
137.53104740 19.74873166 29.86643988 12
140.98932918 18.46484087 28.09500600 13

VXIBRATIONAL (original)
249.50495798 19.71922359 35.99432526 01
250.16510729 19.07269456 35.52044528 02
241.50549072 19.25376738 35.28656069 03
249.65098373 18.03826971 33.11406201 04
213.00859049 20.36079362 34.47012954 05
185.68155902 21.22341439 33.52819745 06
183.59561907 20.62761737 33.08178770 07
182.92014665 20.85855839 33.07823342 08
160.95615107 21.36019477 32.22570695 09
142.40375004 21.72749107 31.42638035 10
142.8670475  21.11747508 30.99490464 11
138.8276979  21.33973119 30.89094069 12
142.3656438  19.97932929 29.10809501 13

EXLECTRONIC
-1.98076 -0.13116 -0.02724 01
-1.98076 -0.13045 -0.02696 02
-1.88832 -0.12896 -0.02701 03
-1.98076 -0.11270 -0.02268 04
-1.64904 -0.12391 -0.02640 05
-1.40122 -0.11744 -0.02532 06
-1.37444 -0.11722 -0.02575 07
-1.38524 -0.11757 -0.02540 08
-1.17776 -0.11155 -0.02454 09
-1.00922 -0.10627 -0.02353 10
-1.00929 -0.10554 -0.02326 11
-0.97516 -0.10504 -0.02336 12
-1.00922 -0.09163 -0.01985 13


INERTIA

VERBOSE
  *************************************************
   There are  8 unique internal coordinates.
   Of these,  6 will be varied.
 
   Parameter # 1 to be varied is R1   
   Parameter # 2 to be varied is R2   
   Parameter # 3 to be varied is A1   
   Parameter # 4 to be varied is R3   
   Parameter # 5 to be varied is A2   
   Parameter # 6 to be varied is D1   
 
  Dihedral constraints applied 
  Parameters                     15  and                     18 
 will be equal and opposite.
  Parameters                     21  and                     24 
 will be equal and opposite.
  Fit to moments of inertia
   Experimental rotational constants given in MHz

   Experimental rotational Constants (B0 Values) (MHz):

 Isotopomer        A           B           C
    1           20153.370    7466.630    5871.906
    2           20152.610    7457.540    5866.310
    3           19682.217    7370.733    5772.407
    4           20153.315    7017.395    5590.346
    5           18412.857    7216.215    5659.333
    6           17000.012    6960.863    5478.114
    7           16808.415    7009.947    5455.139
    8           16887.002    6988.306    5467.110
    9           15575.755    6773.420    5291.686
   10           14415.947    6574.514    5132.254
   11           14415.991    6574.509    5132.254
   12           14415.991    6574.509    5132.254
   13           14415.991    6574.509    5132.254

   Empirical rotational Constants (Be Values) (MHz):
   (Procedure will optimize structure to fit these)
 Isotopomer        A           B           C
    1           20153.370    7466.630    5871.906
    2           20152.610    7457.540    5866.310
    3           19682.217    7370.733    5772.407
    4           20153.315    7017.395    5590.346
    5           18412.857    7216.215    5659.333
    6           17000.012    6960.863    5478.114
    7           16808.415    7009.947    5455.139
    8           16887.002    6988.306    5467.110
    9           15575.755    6773.420    5291.686
   10           14415.947    6574.514    5132.254
   11           14415.991    6574.509    5132.254
   12           14415.991    6574.509    5132.254
   13           14415.991    6574.509    5132.254

   Experimental information supplied for 13 isotopomers
 
   Masses:

     Isotopomer Nr.  1
 15.9949146  12.0000000  12.0000000  12.0000000   1.0078250   1.0078250   1.0078250
  1.0078250
     Isotopomer Nr.  2
 15.9949146  13.0033548  12.0000000  12.0000000   1.0078250   1.0078250   1.0078250
  1.0078250
     Isotopomer Nr.  3
 15.9949146  12.0000000  13.0033548  12.0000000   1.0078250   1.0078250   1.0078250
  1.0078250
     Isotopomer Nr.  4
 17.9991603  12.0000000  12.0000000  12.0000000   1.0078250   1.0078250   1.0078250
  1.0078250
     Isotopomer Nr.  5
 15.9949146  12.0000000  12.0000000  12.0000000   2.0141018   1.0078250   1.0078250
  1.0078250
     Isotopomer Nr.  6
 15.9949146  12.0000000  12.0000000  12.0000000   2.0141018   2.0141018   1.0078250
  1.0078250
     Isotopomer Nr.  7
 15.9949146  12.0000000  12.0000000  12.0000000   2.0141018   1.0078250   2.0141018
  1.0078250
     Isotopomer Nr.  8
 15.9949146  12.0000000  12.0000000  12.0000000   2.0141018   1.0078250   1.0078250
  2.0141018
     Isotopomer Nr.  9
 15.9949146  12.0000000  12.0000000  12.0000000   2.0141018   2.0141018   2.0141018
  1.0078250
     Isotopomer Nr. 10
 15.9949146  12.0000000  12.0000000  12.0000000   2.0141018   2.0141018   2.0141018
  2.0141018
     Isotopomer Nr. 11
 15.9949146  13.0033548  12.0000000  12.0000000   2.0141018   2.0141018   2.0141018
  2.0141018
     Isotopomer Nr. 12
 15.9949146  12.0000000  13.0033548  12.0000000   2.0141018   2.0141018   2.0141018
  2.0141018
     Isotopomer Nr. 13
 17.9991603  12.0000000  12.0000000  12.0000000   2.0141018   2.0141018   2.0141018
  2.0141018

   Empirical Ie values (corrected for vibrational effects)
    (Procedure will optimize structure to fit these)
 Isotopomer        IA              IB              IC              IC-IA-IB
    1              89.550357     241.707615     307.351920         -6.6943762318
    2              89.553732     242.002253     307.645096         -6.6957308813
    3              91.694010     244.852381     312.649748         -6.6917416520
    4              89.550599     257.181113     322.831810         -6.6926539978
    5              98.015287     250.095284     318.896503         -8.1807722297
    6             106.161186     259.269790     329.445781        -10.0768807896
    7             107.371304     257.454363     330.833273         -9.5188394313
    8             106.871631     258.251643     330.108867         -9.8050324162
    9             115.868631     266.444643     341.052256        -11.5542613690
   10             125.190630     274.505683     351.646953        -13.4551911999
   11             125.190246     274.505902     351.646925        -13.4551525731
   12             125.190246     274.505902     351.646925        -13.4551525731
   13             125.190246     274.505902     351.646925        -13.4551525731

   Weights used in LSF procedure:

   1.00   1.00   1.00
   1.00   1.00   1.00
   1.00   1.00   1.00
   1.00   1.00   1.00
   1.00   1.00   1.00
   1.00   1.00   1.00
   1.00   1.00   1.00
   1.00   1.00   1.00
   1.00   1.00   1.00
   1.00   1.00   1.00
   0.00   0.00   0.00
   0.00   0.00   0.00
   0.00   0.00   0.00
   No vibrational corrections supplied
   No electronic corrections supplied
 
   Full molecular point group is C2v .
 
  -------------------------------------------------------------------------------------
  Potential problem children 
  -------------------------------------------------------------------------------------
   Atom   Isotopomer Axis  Inir. Mom.
  -------------------------------------------------------------------------------------
    1         3        2     0.02262
    1         5        2     0.06658
    2         5        3     0.01771
    1         8        3     0.04278
    1         9        2     0.06305
    1         9        3     0.02299
    3         9        3     0.02537
    1        12        2     0.02370
   Beginning iterative LSF procedure

   Least-square fit to moments of inertia
   Maximum number of iterations :  500
   Convergence criteria:
     maximum gradient      :.1000000E-03
     maximum displacement  :.1000000E-07
     WRMS residual change  :.1000000E-07
   Step size in numerical differentiation:0.0001
 
  -------------------------------------------------------------------------------------
  Iteration Weighted RMS     Maximum        Change in       Largest          Largest 
             Residual        Residual      RRMS Residual     Step           d(fit)/dq 
  -------------------------------------------------------------------------------------
      1    0.1071208038    1.2951656377    0.1071208038    0.0154166326 .4664762753D+04*
      2    0.0034811894    0.0498405315    0.1036396144    0.0001495182 .1464809203D+02 
      3    0.0034400432    0.0488243263    0.0000411462    0.0000000291 .4700625864D-02 
      4    0.0034400432    0.0488247035    0.0000000000    0.0000000000 .1856832660D-08 
  -------------------------------------------------------------------------------------
    Convergence achieved.

  Eigenvalues of the L-M parameter Hessian 
   0.22962D+02 0.12858D+04 0.33762D+04 0.18017D+05 0.10539D+07 0.20446D+07
  Corresponding eigenvectors 
                   1         2         3         4         5
  R1         0.773798  0.106260  0.266012  0.068885  0.546605
  R2        -0.594749 -0.085834  0.161810  0.091057  0.776625
  A1        -0.137611  0.127897 -0.029938 -0.029420 -0.036292
  R3         0.046885  0.334585 -0.717377  0.589031  0.151641
  A2         0.103053 -0.168631 -0.606557 -0.720632  0.271443
  D1         0.125520 -0.908075 -0.140066  0.346164 -0.009093
 
                   6
  R1         0.125146
  R2        -0.035853
  A1         0.980626
  R3        -0.035676
  A2         0.006362
  D1         0.141822
 
  -------------------------------------------------------------------------------------
             Analysis of rotational constants and Ie values from refined structure 
Isotop.          A             B             C            IA            IB            IC
  -------------------------------------------------------------------------------------
  Values calculated from refined structure 
   1          20148.3770     7466.1353     5872.7187    89.5725483   241.7236482   307.3093707
   2          20148.3770     7456.3758     5866.6787    89.5725483   242.0400362   307.6257588
   3          19671.7430     7370.1784     5772.8302    91.7428350   244.8707978   312.6268071
   4          20148.3770     7016.4554     5590.8746    89.5725483   257.2155566   322.8012791
   5          18411.1655     7215.8616     5659.5969    98.0242925   250.1075507   318.8816257
   6          17001.6694     6961.2375     5478.1290   106.1508393   259.2558387   329.4448645
   7          16809.5999     7009.3639     5455.1825   107.3637374   257.4757864   330.8306290
   8          16886.0449     6988.4958     5466.7170   106.8776901   258.2446233   330.1325945
   9          15578.2636     6773.9017     5291.3425   115.8499764   266.4256940   341.0744018
  10          14420.0594     6575.5870     5131.7861   125.1549264   274.4608910   351.6790162
  11          14420.0594     6563.2117     5124.2455   125.1549264   274.9784015   352.1965266
  12          14173.2303     6513.4858     5062.7379   127.3345193   277.0776726   356.4753906
  13          14420.0594     6185.5627     4891.0989   125.1549264   291.7667433   368.9848685
  Empirical values 
   1          20153.3696     7466.6304     5871.9055    89.5503568   241.7076154   307.3519204
   2          20152.6100     7457.5398     5866.3098    89.5537321   242.0022534   307.6450961
   3          19682.2173     7370.7326     5772.4065    91.6940103   244.8523809   312.6497478
   4          20153.3150     7017.3949     5590.3457    89.5505993   257.1811127   322.8318104
   5          18412.8567     7216.2154     5659.3328    98.0152871   250.0952842   318.8965030
   6          17000.0120     6960.8628     5478.1137   106.1611860   259.2697901   329.4457812
   7          16808.4150     7009.9470     5455.1388   107.3713040   257.4543625   330.8332734
   8          16887.0019     6988.3057     5467.1098   106.8716310   258.2516430   330.1088672
   9          15575.7553     6773.4199     5291.6860   115.8686305   266.4446426   341.0522563
  10          14415.9466     6574.5139     5132.2539   125.1906301   274.5056832   351.6469527
  11          14415.9909     6574.5087     5132.2543   125.1902457   274.5059020   351.6469251
  12          14415.9909     6574.5087     5132.2543   125.1902457   274.5059020   351.6469251
  13          14415.9909     6574.5087     5132.2543   125.1902457   274.5059020   351.6469251
  Differences 
   1             -4.9926       -0.4951        0.8131     0.0221916     0.0160328    -0.0425496
   2             -4.2330       -1.1640        0.3689     0.0188163     0.0377828    -0.0193374
   3            -10.4743       -0.5542        0.4237     0.0488247     0.0184169    -0.0229407
   4             -4.9380       -0.9396        0.5289     0.0219490     0.0344439    -0.0305313
   5             -1.6912       -0.3538        0.2641     0.0090054     0.0122665    -0.0148773
   6              1.6574        0.3747        0.0154    -0.0103467    -0.0139515    -0.0009167
   7              1.1849       -0.5831        0.0437    -0.0075666     0.0214239    -0.0026444
   8             -0.9570        0.1901       -0.3928     0.0060590    -0.0070196     0.0237273
   9              2.5083        0.4819       -0.3435    -0.0186541    -0.0189486     0.0221455
  10              4.1128        1.0731       -0.4678    -0.0357037    -0.0447921     0.0320634
  11              4.0685      -11.2969       -8.0088    -0.0353192     0.4724995     0.5496016
  12           -242.7605      -61.0229      -69.5164     2.1442736     2.5717706     4.8284655
  13              4.0685     -388.9460     -241.1554    -0.0353192    17.2608413    17.3379434
  Weighted differences 
   1             -4.9926       -0.4951        0.8131     0.0221916     0.0160328    -0.0425496
   2             -4.2330       -1.1640        0.3689     0.0188163     0.0377828    -0.0193374
   3            -10.4743       -0.5542        0.4237     0.0488247     0.0184169    -0.0229407
   4             -4.9380       -0.9396        0.5289     0.0219490     0.0344439    -0.0305313
   5             -1.6912       -0.3538        0.2641     0.0090054     0.0122665    -0.0148773
   6              1.6574        0.3747        0.0154    -0.0103467    -0.0139515    -0.0009167
   7              1.1849       -0.5831        0.0437    -0.0075666     0.0214239    -0.0026444
   8             -0.9570        0.1901       -0.3928     0.0060590    -0.0070196     0.0237273
   9              2.5083        0.4819       -0.3435    -0.0186541    -0.0189486     0.0221455
  10              4.1128        1.0731       -0.4678    -0.0357037    -0.0447921     0.0320634
  11              0.0000        0.0000        0.0000     0.0000000     0.0000000     0.0000000
  12              0.0000        0.0000        0.0000     0.0000000     0.0000000     0.0000000
  13              0.0000        0.0000        0.0000     0.0000000     0.0000000     0.0000000
  -------------------------------------------------------------------------------------
  Correlation coefficient matrix 
              R1        R2        A1        R3        A2   
  R1         1.000000 -0.998630 -0.989595  0.510629  0.845509
  R2        -0.998630  1.000000  0.988616 -0.542348 -0.868425
  A1        -0.989595  0.988616  1.000000 -0.444535 -0.869152
  R3         0.510629 -0.542348 -0.444535  1.000000  0.578802
  A2         0.845509 -0.868425 -0.869152  0.578802  1.000000
  D1         0.700850 -0.703016 -0.794333  0.088611  0.759613
 
              D1   
  R1         0.700850
  R2        -0.703016
  A1        -0.794333
  R3         0.088611
  A2         0.759613
  D1         1.000000
  4.301441422282015E-003
    Final geometrical parameters (values in A and deg):
  -------------------------------------------------------------------------------------
              Parameter     Rfinal         Stat. Uncert.
  -------------------------------------------------------------------------------------
                R1      1.1975011188   0.0029618052
                R2      1.4708571906   0.0022762248
                A1    147.3613286274   0.0574619581
                R3      1.0792707773   0.0003451375
                A2    118.8388381687   0.0495182415
                D1     74.8928730779   0.0726516356
  -------------------------------------------------------------------------------------
   Interatomic distance matrix (Angstroms) 
 
                 O             C             C             C             H    
                [ 1]        [ 2]        [ 3]        [ 4]        [ 5]
  O    [ 1]     0.00000
  C    [ 2]     1.19750     0.00000
  C    [ 3]     2.56200     1.47086     0.00000
  C    [ 4]     2.56200     1.47086     1.58658     0.00000
  H    [ 5]     3.16093     2.20446     1.07927     2.28733     0.00000
  H    [ 6]     3.16093     2.20446     1.07927     2.28733     1.82539
  H    [ 7]     3.16093     2.20446     2.28733     1.07927     3.14693
  H    [ 8]     3.16093     2.20446     2.28733     1.07927     2.56341
 
                 H             H             H    
                [ 6]        [ 7]        [ 8]
  H    [ 6]     0.00000
  H    [ 7]     2.56341     0.00000
  H    [ 8]     3.14693     1.82539     0.00000
