# Supplementary material for: Cyclopropanone: Preparation, Rotational Spectroscopy, and Semi-Experimental Equilibrium (r e SE) Structure
Source: J Am Chem Soc. 2026 Mar 30;148(13):14072–85. doi: 10.1021/jacs.5c23052 (PMC13067281; doi:10.1021/jacs.5c23052)
Supplement: Supplementary file 2 [file ja5c23052_si_002.zip › SI_revised/cyclopropanone_reSE.out]

  *************************************************
  REFIT: Least-Square-Fit of Equilibrium Geometries
  *************************************************
 
  Input file: 
 
  *************************************************
Structure Determination of cyclopropanone with vib-rot and electron mass contribution
O
C 1 R1*
C 2 R2* 1 A1*
C 2 R2* 1 A1* 3 D180
H 3 R3* 2 A2* 1 D1*
H 3 R3* 2 A2* 1 Dn1
H 4 R3* 2 A2* 1 D1*
H 4 R3* 2 A2* 1 Dn1

R1=1.1953
R2=1.475
R3=1.086
A1=147.532
A2=118.810
D180=180.0
D1=74.001
Dn1=-74.001

OPPOSITE
2
15 18
21 24

ISOTOPOMER
13

16 12 12 12 1 1 1 1 iso001
16 13 12 12 1 1 1 1 iso002
16 12 13 12 1 1 1 1 iso003
18 12 12 12 1 1 1 1 iso004
16 12 12 12 2 1 1 1 iso005
16 12 12 12 2 2 1 1 iso006
16 12 12 12 2 1 2 1 iso007
16 12 12 12 2 1 1 2 iso008
16 12 12 12 2 2 2 1 iso009
16 12 12 12 2 2 2 2 iso010
16 13 12 12 2 2 2 2 iso011
16 12 13 12 2 2 2 2 iso012
18 12 12 12 2 2 2 2 iso013

EXPERIMENTAL CONSTANTS (B'' 2024)
20153.369584 7466.630431 5871.905515 01
1. 1. 1.
20152.61 7457.53980 5866.30978 02
1. 1. 1.
19682.2173 7370.73264 5772.40650 03
1. 1. 1.
20153.315 7017.39493 5590.34574 04
1. 1. 1.
18412.8567 7216.21538 5659.33279 05
1. 1. 1.
17000.0120 6960.862796 5478.113666 06
1. 1. 1.
16808.415 7009.94700 5455.13883 07
1. 1. 1.
16887.0019     6988.30573     5467.10984 08
1. 1. 1.
15575.7553      6773.41987     5291.68596 09
1. 1. 1.
14415.94658     6574.513924     5132.253876 10
1. 1. 1.
14415.99085     6574.508683     5132.25428 11
0. 0. 0.
14415.99085     6574.508683     5132.25428 12
0. 0. 0.
14415.99085     6574.508683     5132.25428 13
0. 0. 0.

VXIBRATIONAL (reSE)
248.45922505 17.65732210 34.65666285 01
249.17869710 17.05619223 34.20524628 02
240.54017277 17.22520020 33.98623563 03
248.58542109 16.10176246 31.82568472 04
211.73935238 18.43078699 33.21104784 05
184.29687850 19.44072685 32.35118369 06
182.27758939 18.78771680 31.89881195 07
181.49996531 19.04597953 31.88338262 08
159.56070054 19.65436391 31.11079631 09
141.04706867 20.11587133 30.37758805 10
141.55120732 19.53793432 29.96308774 11
137.53104740 19.74873166 29.86643988 12
140.98932918 18.46484087 28.09500600 13

VIBRATIONAL (original)
249.50495798 19.71922359 35.99432526 01
250.16510729 19.07269456 35.52044528 02
241.50549072 19.25376738 35.28656069 03
249.65098373 18.03826971 33.11406201 04
213.00859049 20.36079362 34.47012954 05
185.68155902 21.22341439 33.52819745 06
183.59561907 20.62761737 33.08178770 07
182.92014665 20.85855839 33.07823342 08
160.95615107 21.36019477 32.22570695 09
142.40375004 21.72749107 31.42638035 10
142.8670475  21.11747508 30.99490464 11
138.8276979  21.33973119 30.89094069 12
142.3656438  19.97932929 29.10809501 13

ELECTRONIC
-1.98076 -0.13116 -0.02724 01
-1.98076 -0.13045 -0.02696 02
-1.88832 -0.12896 -0.02701 03
-1.98076 -0.11270 -0.02268 04
-1.64904 -0.12391 -0.02640 05
-1.40122 -0.11744 -0.02532 06
-1.37444 -0.11722 -0.02575 07
-1.38524 -0.11757 -0.02540 08
-1.17776 -0.11155 -0.02454 09
-1.00922 -0.10627 -0.02353 10
-1.00929 -0.10554 -0.02326 11
-0.97516 -0.10504 -0.02336 12
-1.00922 -0.09163 -0.01985 13


INERTIA

VERBOSE
  *************************************************
   There are  8 unique internal coordinates.
   Of these,  6 will be varied.
 
   Parameter # 1 to be varied is R1   
   Parameter # 2 to be varied is R2   
   Parameter # 3 to be varied is A1   
   Parameter # 4 to be varied is R3   
   Parameter # 5 to be varied is A2   
   Parameter # 6 to be varied is D1   
 
  Dihedral constraints applied 
  Parameters                     15  and                     18 
 will be equal and opposite.
  Parameters                     21  and                     24 
 will be equal and opposite.
  Fit to moments of inertia
   Experimental rotational constants given in MHz

   Experimental rotational Constants (B0 Values) (MHz):

 Isotopomer        A           B           C
    1           20153.370    7466.630    5871.906
    2           20152.610    7457.540    5866.310
    3           19682.217    7370.733    5772.407
    4           20153.315    7017.395    5590.346
    5           18412.857    7216.215    5659.333
    6           17000.012    6960.863    5478.114
    7           16808.415    7009.947    5455.139
    8           16887.002    6988.306    5467.110
    9           15575.755    6773.420    5291.686
   10           14415.947    6574.514    5132.254
   11           14415.991    6574.509    5132.254
   12           14415.991    6574.509    5132.254
   13           14415.991    6574.509    5132.254

   Empirical rotational Constants (Be Values) (MHz):
   (Procedure will optimize structure to fit these)
 Isotopomer        A           B           C
    1           20404.855    7486.481    5907.927
    2           20404.756    7476.743    5901.857
    3           19925.611    7390.115    5807.720
    4           20404.947    7035.546    5623.482
    5           18627.514    7236.700    5693.829
    6           17187.095    6982.204    5511.667
    7           16993.385    7030.692    5488.246
    8           17071.307    7009.282    5500.213
    9           15737.889    6794.892    5323.936
   10           14559.360    6596.348    5163.704
   11           14559.867    6595.732    5163.272
   12           14555.794    6595.953    5163.169
   13           14559.366    6594.580    5161.382

   Experimental information supplied for 13 isotopomers
 
   Masses:

     Isotopomer Nr.  1
 15.9949146  12.0000000  12.0000000  12.0000000   1.0078250   1.0078250   1.0078250
  1.0078250
     Isotopomer Nr.  2
 15.9949146  13.0033548  12.0000000  12.0000000   1.0078250   1.0078250   1.0078250
  1.0078250
     Isotopomer Nr.  3
 15.9949146  12.0000000  13.0033548  12.0000000   1.0078250   1.0078250   1.0078250
  1.0078250
     Isotopomer Nr.  4
 17.9991603  12.0000000  12.0000000  12.0000000   1.0078250   1.0078250   1.0078250
  1.0078250
     Isotopomer Nr.  5
 15.9949146  12.0000000  12.0000000  12.0000000   2.0141018   1.0078250   1.0078250
  1.0078250
     Isotopomer Nr.  6
 15.9949146  12.0000000  12.0000000  12.0000000   2.0141018   2.0141018   1.0078250
  1.0078250
     Isotopomer Nr.  7
 15.9949146  12.0000000  12.0000000  12.0000000   2.0141018   1.0078250   2.0141018
  1.0078250
     Isotopomer Nr.  8
 15.9949146  12.0000000  12.0000000  12.0000000   2.0141018   1.0078250   1.0078250
  2.0141018
     Isotopomer Nr.  9
 15.9949146  12.0000000  12.0000000  12.0000000   2.0141018   2.0141018   2.0141018
  1.0078250
     Isotopomer Nr. 10
 15.9949146  12.0000000  12.0000000  12.0000000   2.0141018   2.0141018   2.0141018
  2.0141018
     Isotopomer Nr. 11
 15.9949146  13.0033548  12.0000000  12.0000000   2.0141018   2.0141018   2.0141018
  2.0141018
     Isotopomer Nr. 12
 15.9949146  12.0000000  13.0033548  12.0000000   2.0141018   2.0141018   2.0141018
  2.0141018
     Isotopomer Nr. 13
 17.9991603  12.0000000  12.0000000  12.0000000   2.0141018   2.0141018   2.0141018
  2.0141018

   Empirical Ie values (corrected for vibrational effects)
    (Procedure will optimize structure to fit these)
 Isotopomer        IA              IB              IC              IC-IA-IB
    1              88.446667     241.066728     305.477947         -6.7306108310
    2              88.447098     241.380699     305.792123         -6.7306741050
    3              90.573957     244.210184     310.748696         -6.7306101385
    4              88.446270     256.517612     320.929503         -6.7303118267
    5              96.885790     249.387347     316.964443         -8.2072702268
    6             105.005614     258.477341     327.440206        -10.0929976860
    7             106.202586     256.694715     328.837540         -9.5377042078
    8             105.717823     257.478794     328.122071         -9.8218728621
    9             114.674936     265.602682     338.986300        -11.5627465085
   10             123.957474     273.597076     349.505222        -13.4551821418
   11             123.953152     273.622627     349.534419        -13.4529508949
   12             123.987841     273.613428     349.541451        -13.4581196868
   13             123.957422     273.670428     349.662427        -13.4316863110

   Weights used in LSF procedure:

   1.00   1.00   1.00
   1.00   1.00   1.00
   1.00   1.00   1.00
   1.00   1.00   1.00
   1.00   1.00   1.00
   1.00   1.00   1.00
   1.00   1.00   1.00
   1.00   1.00   1.00
   1.00   1.00   1.00
   1.00   1.00   1.00
   0.00   0.00   0.00
   0.00   0.00   0.00
   0.00   0.00   0.00

   Alpha Contribution to B0 (MHz):

 Isotopomer        A           B           C
    1            -249.505     -19.719     -35.994
    2            -250.165     -19.073     -35.520
    3            -241.505     -19.254     -35.287
    4            -249.651     -18.038     -33.114
    5            -213.009     -20.361     -34.470
    6            -185.682     -21.223     -33.528
    7            -183.596     -20.628     -33.082
    8            -182.920     -20.859     -33.078
    9            -160.956     -21.360     -32.226
   10            -142.404     -21.727     -31.426
   11            -142.867     -21.117     -30.995
   12            -138.828     -21.340     -30.891
   13            -142.366     -19.979     -29.108

   Gamma Contribution to B0 (MHz):

 Isotopomer        A           B           C
    1               0.000       0.000       0.000
    2               0.000       0.000       0.000
    3               0.000       0.000       0.000
    4               0.000       0.000       0.000
    5               0.000       0.000       0.000
    6               0.000       0.000       0.000
    7               0.000       0.000       0.000
    8               0.000       0.000       0.000
    9               0.000       0.000       0.000
   10               0.000       0.000       0.000
   11               0.000       0.000       0.000
   12               0.000       0.000       0.000
   13               0.000       0.000       0.000
   Electronic correction to rotational constants (MHz):

 Isotopomer        A           B           C
    1              -1.981      -0.131      -0.027
    2              -1.981      -0.130      -0.027
    3              -1.888      -0.129      -0.027
    4              -1.981      -0.113      -0.023
    5              -1.649      -0.124      -0.026
    6              -1.401      -0.117      -0.025
    7              -1.374      -0.117      -0.026
    8              -1.385      -0.118      -0.025
    9              -1.178      -0.112      -0.025
   10              -1.009      -0.106      -0.024
   11              -1.009      -0.106      -0.023
   12              -0.975      -0.105      -0.023
   13              -1.009      -0.092      -0.020
   Total correction to rotational constants 
 Isotopomer        A           B           C
    1             -36.022     -19.850    -251.486
    2             -35.547     -19.203    -252.146
    3             -35.314     -19.383    -243.394
    4             -33.137     -18.151    -251.632
    5             -34.497     -20.485    -214.658
    6             -33.554     -21.341    -187.083
    7             -33.108     -20.745    -184.970
    8             -33.104     -20.976    -184.305
    9             -32.250     -21.472    -162.134
   10             -31.450     -21.834    -143.413
   11             -31.018     -21.223    -143.876
   12             -30.914     -21.445    -139.803
   13             -29.128     -20.071    -143.375
   Moments of inertia (Ie Values, corrected for Iel contribution):

 Isotopomer        A           B           C
    1              88.447     241.067     305.478
    2              88.447     241.381     305.792
    3              90.574     244.210     310.749
    4              88.446     256.518     320.930
    5              96.886     249.387     316.964
    6             105.006     258.477     327.440
    7             106.203     256.695     328.838
    8             105.718     257.479     328.122
    9             114.675     265.603     338.986
   10             123.957     273.597     349.505
   11             123.953     273.623     349.534
   12             123.988     273.613     349.541
   13             123.957     273.670     349.662
 
   Full molecular point group is C2v .
 
  -------------------------------------------------------------------------------------
  Potential problem children 
  -------------------------------------------------------------------------------------
   Atom   Isotopomer Axis  Inir. Mom.
  -------------------------------------------------------------------------------------
    1         3        2     0.02262
    1         5        2     0.06658
    2         5        3     0.01771
    1         8        3     0.04278
    1         9        2     0.06305
    1         9        3     0.02299
    3         9        3     0.02537
    1        12        2     0.02370
   Beginning iterative LSF procedure

   Least-square fit to moments of inertia
   Maximum number of iterations :  500
   Convergence criteria:
     maximum gradient      :.1000000E-03
     maximum displacement  :.1000000E-07
     WRMS residual change  :.1000000E-07
   Step size in numerical differentiation:0.0001
 
  -------------------------------------------------------------------------------------
  Iteration Weighted RMS     Maximum        Change in       Largest          Largest 
             Residual        Residual      RRMS Residual     Step           d(fit)/dq 
  -------------------------------------------------------------------------------------
      1    0.2988655623    3.4368967664    0.2988655623    0.0175853660 .1291000573D+05*
      2    0.0011791438    0.0155716153    0.2976864186    0.0000676078 .5537625176D+02 
      3    0.0002025878    0.0026130264    0.0009765560    0.0000000021 .1733157861D-02 
      4    0.0002025878    0.0026128549    0.0000000000    0.0000000000 .3190198661D-09 
  -------------------------------------------------------------------------------------
    Convergence achieved.

  Eigenvalues of the L-M parameter Hessian 
   0.22868D+02 0.12760D+04 0.33758D+04 0.18038D+05 0.10478D+07 0.20068D+07
  Corresponding eigenvectors 
                   1         2         3         4         5
  R1         0.773230  0.104211  0.267331  0.067912  0.546653
  R2        -0.595827 -0.085497  0.161702  0.090028  0.776171
  A1        -0.137133  0.129292 -0.029757 -0.030795 -0.041572
  R3         0.045748  0.347812 -0.710397  0.589917  0.151545
  A2         0.104583 -0.174312 -0.613244 -0.713174  0.271892
  D1         0.123572 -0.902084 -0.144114  0.360159 -0.010479
 
                   6
  R1         0.127857
  R2        -0.031422
  A1         0.980263
  R3        -0.036080
  A2         0.008132
  D1         0.142763
 
  -------------------------------------------------------------------------------------
             Analysis of rotational constants and Ie values from refined structure 
Isotop.          A             B             C            IA            IB            IC
  -------------------------------------------------------------------------------------
  Values calculated from refined structure 
   1          20404.4986     7486.4428     5907.9685    88.4482149   241.0679578   305.4758143
   2          20404.4986     7476.6787     5901.8860    88.4482149   241.3827777   305.7906342
   3          19925.0609     7390.0928     5807.7512    90.5764596   244.2109350   310.7470361
   4          20404.4986     7035.4912     5623.5182    88.4482149   256.5196121   320.9274685
   5          18627.4849     7236.6760     5693.8364    96.8859450   249.3881833   316.9640565
   6          17187.1152     6982.2376     5511.6790   105.0054910   258.4760890   327.4395086
   7          16993.4700     7030.6615     5488.2339   106.2020575   256.6958287   328.8382960
   8          17071.4299     7009.2768     5500.1819   105.7170657   257.4789835   328.1239614
   9          15738.0503     6794.9218     5323.9166   114.6737644   265.6015071   338.9875523
  10          14559.5447     6596.4108     5163.6838   123.9559001   273.5944627   349.5065784
  11          14559.5447     6584.0363     5156.0979   123.9559001   274.1086773   350.0207930
  12          14312.7612     6533.9361     5094.4004   126.0931733   276.2104545   354.2598434
  13          14559.5447     6205.1177     4920.7780   123.9559001   290.8472599   366.7593756
  Empirical values 
   1          20404.8553     7486.4808     5907.9271    88.4466667   241.0667283   305.4779471
   2          20404.7559     7476.7429     5901.8572    88.4470977   241.3806987   305.7921226
   3          19925.6111     7390.1154     5807.7201    90.5739566   244.2101843   310.7486956
   4          20404.9467     7035.5459     5623.4825    88.4462704   256.5176124   320.9295027
   5          18627.5143     7236.7001     5693.8293    96.8857897   249.3873472   316.9644425
   6          17187.0948     6982.2037     5511.6672   105.0056138   258.4773413   327.4402057
   7          16993.3851     7030.6918     5488.2464   106.2025859   256.6947148   328.8375403
   8          17071.3073     7009.2819     5500.2135   105.7178227   257.4787935   328.1220711
   9          15737.8892     6794.8916     5323.9362   114.6749359   265.6026819   338.9863000
  10          14559.3596     6596.3477     5163.7038   123.9574742   273.5970756   349.5052216
  11          14559.8672     6595.7317     5163.2724   123.9531524   273.6226273   349.5344194
  12          14555.7937     6595.9535     5163.1686   123.9878410   273.6134281   349.5414508
  13          14559.3657     6594.5796     5161.3822   123.9574218   273.6704285   349.6624271
  Differences 
   1             -0.3567       -0.0380        0.0414     0.0015482     0.0012295    -0.0021328
   2             -0.2573       -0.0642        0.0288     0.0011172     0.0020790    -0.0014885
   3             -0.5502       -0.0226        0.0311     0.0025029     0.0007506    -0.0016594
   4             -0.4482       -0.0547        0.0358     0.0019445     0.0019997    -0.0020341
   5             -0.0295       -0.0241        0.0071     0.0001553     0.0008361    -0.0003860
   6              0.0204        0.0340        0.0118    -0.0001227    -0.0012523    -0.0006971
   7              0.0849       -0.0304       -0.0125    -0.0005284     0.0011139     0.0007557
   8              0.1226       -0.0050       -0.0316    -0.0007569     0.0001900     0.0018903
   9              0.1611        0.0302       -0.0196    -0.0011715    -0.0011748     0.0012523
  10              0.1852        0.0631       -0.0199    -0.0015741    -0.0026129     0.0013568
  11             -0.3224      -11.6954       -7.1746     0.0027477     0.4860500     0.4863736
  12           -243.0325      -62.0173      -68.7682     2.1053323     2.5970264     4.7183927
  13              0.1790     -389.4620     -240.6042    -0.0015217    17.1768315    17.0969485
  Weighted differences 
   1             -0.3567       -0.0380        0.0414     0.0015482     0.0012295    -0.0021328
   2             -0.2573       -0.0642        0.0288     0.0011172     0.0020790    -0.0014885
   3             -0.5502       -0.0226        0.0311     0.0025029     0.0007506    -0.0016594
   4             -0.4482       -0.0547        0.0358     0.0019445     0.0019997    -0.0020341
   5             -0.0295       -0.0241        0.0071     0.0001553     0.0008361    -0.0003860
   6              0.0204        0.0340        0.0118    -0.0001227    -0.0012523    -0.0006971
   7              0.0849       -0.0304       -0.0125    -0.0005284     0.0011139     0.0007557
   8              0.1226       -0.0050       -0.0316    -0.0007569     0.0001900     0.0018903
   9              0.1611        0.0302       -0.0196    -0.0011715    -0.0011748     0.0012523
  10              0.1852        0.0631       -0.0199    -0.0015741    -0.0026129     0.0013568
  11              0.0000        0.0000        0.0000     0.0000000     0.0000000     0.0000000
  12              0.0000        0.0000        0.0000     0.0000000     0.0000000     0.0000000
  13              0.0000        0.0000        0.0000     0.0000000     0.0000000     0.0000000
  -------------------------------------------------------------------------------------
  Correlation coefficient matrix 
              R1        R2        A1        R3        A2   
  R1         1.000000 -0.998631 -0.989347  0.498978  0.846852
  R2        -0.998631  1.000000  0.988340 -0.530519 -0.869557
  A1        -0.989347  0.988340  1.000000 -0.429150 -0.871167
  R3         0.498978 -0.530519 -0.429150  1.000000  0.560268
  A2         0.846852 -0.869557 -0.871167  0.560268  1.000000
  D1         0.696905 -0.699012 -0.791972  0.063463  0.761208
 
              D1   
  R1         0.696905
  R2        -0.699012
  A1        -0.791972
  R3         0.063463
  A2         0.761208
  D1         1.000000
  2.542993605939854E-004
    Final geometrical parameters (values in A and deg):
  -------------------------------------------------------------------------------------
              Parameter     Rfinal         Stat. Uncert.
  -------------------------------------------------------------------------------------
                R1      1.1962984535   0.0001746560
                R2      1.4656630205   0.0001345694
                A1    147.5910494231   0.0033800631
                R3      1.0805391452   0.0000203437
                A2    118.5637142242   0.0029610797
                D1     74.3330519870   0.0042447194
  -------------------------------------------------------------------------------------
   Interatomic distance matrix (Angstroms) 
 
                 O             C             C             C             H    
                [ 1]        [ 2]        [ 3]        [ 4]        [ 5]
  O    [ 1]     0.00000
  C    [ 2]     1.19630     0.00000
  C    [ 3]     2.55731     1.46566     0.00000
  C    [ 4]     2.55731     1.46566     1.57107     0.00000
  H    [ 5]     3.15223     2.19777     1.08054     2.27732     0.00000
  H    [ 6]     3.15223     2.19777     1.08054     2.27732     1.82743
  H    [ 7]     3.15223     2.19777     2.27732     1.08054     3.14362
  H    [ 8]     3.15223     2.19777     2.27732     1.08054     2.55790
 
                 H             H             H    
                [ 6]        [ 7]        [ 8]
  H    [ 6]     0.00000
  H    [ 7]     2.55790     0.00000
  H    [ 8]     3.14362     1.82743     0.00000
