# Supplementary material for: Cyclopropanone: Preparation, Rotational Spectroscopy, and Semi-Experimental Equilibrium (r e SE) Structure
Source: J Am Chem Soc. 2026 Mar 30;148(13):14072–85. doi: 10.1021/jacs.5c23052 (PMC13067281; doi:10.1021/jacs.5c23052)
Supplement: Supplementary file 2 [file ja5c23052_si_002.zip › SI_revised/cyclopropanone_reSE_no_e.out]

  *************************************************
  REFIT: Least-Square-Fit of Equilibrium Geometries
  *************************************************
 
  Input file: 
 
  *************************************************
Structure Determination of cyclopropanone with vib-rot and electron mass contribution
O
C 1 R1*
C 2 R2* 1 A1*
C 2 R2* 1 A1* 3 D180
H 3 R3* 2 A2* 1 D1*
H 3 R3* 2 A2* 1 Dn1
H 4 R3* 2 A2* 1 D1*
H 4 R3* 2 A2* 1 Dn1

R1=1.1953
R2=1.475
R3=1.086
A1=147.532
A2=118.810
D180=180.0
D1=74.001
Dn1=-74.001

OPPOSITE
2
15 18
21 24

ISOTOPOMER
13

16 12 12 12 1 1 1 1 iso001
16 13 12 12 1 1 1 1 iso002
16 12 13 12 1 1 1 1 iso003
18 12 12 12 1 1 1 1 iso004
16 12 12 12 2 1 1 1 iso005
16 12 12 12 2 2 1 1 iso006
16 12 12 12 2 1 2 1 iso007
16 12 12 12 2 1 1 2 iso008
16 12 12 12 2 2 2 1 iso009
16 12 12 12 2 2 2 2 iso010
16 13 12 12 2 2 2 2 iso011
16 12 13 12 2 2 2 2 iso012
18 12 12 12 2 2 2 2 iso013

EXPERIMENTAL CONSTANTS (B'' 2024)
20153.369584 7466.630431 5871.905515 01
1. 1. 1.
20152.61 7457.53980 5866.30978 02
1. 1. 1.
19682.2173 7370.73264 5772.40650 03
1. 1. 1.
20153.315 7017.39493 5590.34574 04
1. 1. 1.
18412.8567 7216.21538 5659.33279 05
1. 1. 1.
17000.0120 6960.862796 5478.113666 06
1. 1. 1.
16808.415 7009.94700 5455.13883 07
1. 1. 1.
16887.0019     6988.30573     5467.10984 08
1. 1. 1.
15575.7553      6773.41987     5291.68596 09
1. 1. 1.
14415.94658     6574.513924     5132.253876 10
1. 1. 1.
14415.99085     6574.508683     5132.25428 11
0. 0. 0.
14415.99085     6574.508683     5132.25428 12
0. 0. 0.
14415.99085     6574.508683     5132.25428 13
0. 0. 0.

VXIBRATIONAL (reSE)
248.45922505 17.65732210 34.65666285 01
249.17869710 17.05619223 34.20524628 02
240.54017277 17.22520020 33.98623563 03
248.58542109 16.10176246 31.82568472 04
211.73935238 18.43078699 33.21104784 05
184.29687850 19.44072685 32.35118369 06
182.27758939 18.78771680 31.89881195 07
181.49996531 19.04597953 31.88338262 08
159.56070054 19.65436391 31.11079631 09
141.04706867 20.11587133 30.37758805 10
141.55120732 19.53793432 29.96308774 11
137.53104740 19.74873166 29.86643988 12
140.98932918 18.46484087 28.09500600 13

VIBRATIONAL (original)
249.50495798 19.71922359 35.99432526 01
250.16510729 19.07269456 35.52044528 02
241.50549072 19.25376738 35.28656069 03
249.65098373 18.03826971 33.11406201 04
213.00859049 20.36079362 34.47012954 05
185.68155902 21.22341439 33.52819745 06
183.59561907 20.62761737 33.08178770 07
182.92014665 20.85855839 33.07823342 08
160.95615107 21.36019477 32.22570695 09
142.40375004 21.72749107 31.42638035 10
142.8670475  21.11747508 30.99490464 11
138.8276979  21.33973119 30.89094069 12
142.3656438  19.97932929 29.10809501 13

EXLECTRONIC
-1.98076 -0.13116 -0.02724 01
-1.98076 -0.13045 -0.02696 02
-1.88832 -0.12896 -0.02701 03
-1.98076 -0.11270 -0.02268 04
-1.64904 -0.12391 -0.02640 05
-1.40122 -0.11744 -0.02532 06
-1.37444 -0.11722 -0.02575 07
-1.38524 -0.11757 -0.02540 08
-1.17776 -0.11155 -0.02454 09
-1.00922 -0.10627 -0.02353 10
-1.00929 -0.10554 -0.02326 11
-0.97516 -0.10504 -0.02336 12
-1.00922 -0.09163 -0.01985 13


INERTIA

VERBOSE
  *************************************************
   There are  8 unique internal coordinates.
   Of these,  6 will be varied.
 
   Parameter # 1 to be varied is R1   
   Parameter # 2 to be varied is R2   
   Parameter # 3 to be varied is A1   
   Parameter # 4 to be varied is R3   
   Parameter # 5 to be varied is A2   
   Parameter # 6 to be varied is D1   
 
  Dihedral constraints applied 
  Parameters                     15  and                     18 
 will be equal and opposite.
  Parameters                     21  and                     24 
 will be equal and opposite.
  Fit to moments of inertia
   Experimental rotational constants given in MHz

   Experimental rotational Constants (B0 Values) (MHz):

 Isotopomer        A           B           C
    1           20153.370    7466.630    5871.906
    2           20152.610    7457.540    5866.310
    3           19682.217    7370.733    5772.407
    4           20153.315    7017.395    5590.346
    5           18412.857    7216.215    5659.333
    6           17000.012    6960.863    5478.114
    7           16808.415    7009.947    5455.139
    8           16887.002    6988.306    5467.110
    9           15575.755    6773.420    5291.686
   10           14415.947    6574.514    5132.254
   11           14415.991    6574.509    5132.254
   12           14415.991    6574.509    5132.254
   13           14415.991    6574.509    5132.254

   Empirical rotational Constants (Be Values) (MHz):
   (Procedure will optimize structure to fit these)
 Isotopomer        A           B           C
    1           20402.875    7486.350    5907.900
    2           20402.775    7476.612    5901.830
    3           19923.723    7389.986    5807.693
    4           20402.966    7035.433    5623.460
    5           18625.865    7236.576    5693.803
    6           17185.694    6982.086    5511.642
    7           16992.011    7030.575    5488.221
    8           17069.922    7009.164    5500.188
    9           15736.711    6794.780    5323.912
   10           14558.350    6596.241    5163.680
   11           14558.858    6595.626    5163.249
   12           14554.819    6595.848    5163.145
   13           14558.356    6594.488    5161.362

   Experimental information supplied for 13 isotopomers
 
   Masses:

     Isotopomer Nr.  1
 15.9949146  12.0000000  12.0000000  12.0000000   1.0078250   1.0078250   1.0078250
  1.0078250
     Isotopomer Nr.  2
 15.9949146  13.0033548  12.0000000  12.0000000   1.0078250   1.0078250   1.0078250
  1.0078250
     Isotopomer Nr.  3
 15.9949146  12.0000000  13.0033548  12.0000000   1.0078250   1.0078250   1.0078250
  1.0078250
     Isotopomer Nr.  4
 17.9991603  12.0000000  12.0000000  12.0000000   1.0078250   1.0078250   1.0078250
  1.0078250
     Isotopomer Nr.  5
 15.9949146  12.0000000  12.0000000  12.0000000   2.0141018   1.0078250   1.0078250
  1.0078250
     Isotopomer Nr.  6
 15.9949146  12.0000000  12.0000000  12.0000000   2.0141018   2.0141018   1.0078250
  1.0078250
     Isotopomer Nr.  7
 15.9949146  12.0000000  12.0000000  12.0000000   2.0141018   1.0078250   2.0141018
  1.0078250
     Isotopomer Nr.  8
 15.9949146  12.0000000  12.0000000  12.0000000   2.0141018   1.0078250   1.0078250
  2.0141018
     Isotopomer Nr.  9
 15.9949146  12.0000000  12.0000000  12.0000000   2.0141018   2.0141018   2.0141018
  1.0078250
     Isotopomer Nr. 10
 15.9949146  12.0000000  12.0000000  12.0000000   2.0141018   2.0141018   2.0141018
  2.0141018
     Isotopomer Nr. 11
 15.9949146  13.0033548  12.0000000  12.0000000   2.0141018   2.0141018   2.0141018
  2.0141018
     Isotopomer Nr. 12
 15.9949146  12.0000000  13.0033548  12.0000000   2.0141018   2.0141018   2.0141018
  2.0141018
     Isotopomer Nr. 13
 17.9991603  12.0000000  12.0000000  12.0000000   2.0141018   2.0141018   2.0141018
  2.0141018

   Empirical Ie values (corrected for vibrational effects)
    (Procedure will optimize structure to fit these)
 Isotopomer        IA              IB              IC              IC-IA-IB
    1              88.455253     241.070952     305.479356         -6.7338036003
    2              88.455684     241.384910     305.793520         -6.7338668123
    3              90.582541     244.214446     310.750141         -6.7338026839
    4              88.454857     256.521722     320.930797         -6.7335045240
    5              96.894367     249.391617     316.965912         -8.2104564833
    6             105.014175     258.481689     327.441710        -10.0961913955
    7             106.211176     256.698995     328.839083         -9.5408762125
    8             105.726402     257.483112     328.123586         -9.8250603454
    9             114.683518     265.607042     338.987863        -11.5659333262
   10             123.966067     273.601483     349.506814        -13.4583767727
   11             123.961745     273.627006     349.535994        -13.4561423187
   12             123.996148     273.617785     349.543032        -13.4612232316
   13             123.966015     273.674231     349.663772        -13.4347808772

   Weights used in LSF procedure:

   1.00   1.00   1.00
   1.00   1.00   1.00
   1.00   1.00   1.00
   1.00   1.00   1.00
   1.00   1.00   1.00
   1.00   1.00   1.00
   1.00   1.00   1.00
   1.00   1.00   1.00
   1.00   1.00   1.00
   1.00   1.00   1.00
   0.00   0.00   0.00
   0.00   0.00   0.00
   0.00   0.00   0.00

   Alpha Contribution to B0 (MHz):

 Isotopomer        A           B           C
    1            -249.505     -19.719     -35.994
    2            -250.165     -19.073     -35.520
    3            -241.505     -19.254     -35.287
    4            -249.651     -18.038     -33.114
    5            -213.009     -20.361     -34.470
    6            -185.682     -21.223     -33.528
    7            -183.596     -20.628     -33.082
    8            -182.920     -20.859     -33.078
    9            -160.956     -21.360     -32.226
   10            -142.404     -21.727     -31.426
   11            -142.867     -21.117     -30.995
   12            -138.828     -21.340     -30.891
   13            -142.366     -19.979     -29.108

   Gamma Contribution to B0 (MHz):

 Isotopomer        A           B           C
    1               0.000       0.000       0.000
    2               0.000       0.000       0.000
    3               0.000       0.000       0.000
    4               0.000       0.000       0.000
    5               0.000       0.000       0.000
    6               0.000       0.000       0.000
    7               0.000       0.000       0.000
    8               0.000       0.000       0.000
    9               0.000       0.000       0.000
   10               0.000       0.000       0.000
   11               0.000       0.000       0.000
   12               0.000       0.000       0.000
   13               0.000       0.000       0.000
   No electronic corrections supplied
 
   Full molecular point group is C2v .
 
  -------------------------------------------------------------------------------------
  Potential problem children 
  -------------------------------------------------------------------------------------
   Atom   Isotopomer Axis  Inir. Mom.
  -------------------------------------------------------------------------------------
    1         3        2     0.02262
    1         5        2     0.06658
    2         5        3     0.01771
    1         8        3     0.04278
    1         9        2     0.06305
    1         9        3     0.02299
    3         9        3     0.02537
    1        12        2     0.02370
   Beginning iterative LSF procedure

   Least-square fit to moments of inertia
   Maximum number of iterations :  500
   Convergence criteria:
     maximum gradient      :.1000000E-03
     maximum displacement  :.1000000E-07
     WRMS residual change  :.1000000E-07
   Step size in numerical differentiation:0.0001
 
  -------------------------------------------------------------------------------------
  Iteration Weighted RMS     Maximum        Change in       Largest          Largest 
             Residual        Residual      RRMS Residual     Step           d(fit)/dq 
  -------------------------------------------------------------------------------------
      1    0.2983274528    3.4353041314    0.2983274528    0.0175366465 .1288883883D+05*
      2    0.0011589458    0.0140096150    0.2971685070    0.0000676730 .5473393072D+02 
      3    0.0001045138    0.0017047885    0.0010544320    0.0000000021 .1667822054D-02 
      4    0.0001045138    0.0017045594    0.0000000000    0.0000000000 .2392381293D-09 
  -------------------------------------------------------------------------------------
    Convergence achieved.

  Eigenvalues of the L-M parameter Hessian 
   0.22868D+02 0.12764D+04 0.33764D+04 0.18043D+05 0.10479D+07 0.20068D+07
  Corresponding eigenvectors 
                   1         2         3         4         5
  R1         0.773238  0.104204  0.267327  0.067913  0.546649
  R2        -0.595824 -0.085480  0.161737  0.090037  0.776165
  A1        -0.137135  0.129306 -0.029760 -0.030805 -0.041542
  R3         0.045739  0.347763 -0.710353  0.590003  0.151532
  A2         0.104567 -0.174277 -0.613297 -0.713126  0.271929
  D1         0.123550 -0.902110 -0.144071  0.360111 -0.010475
 
                   6
  R1         0.127844
  R2        -0.031445
  A1         0.980262
  R3        -0.036078
  A2         0.008111
  D1         0.142780
 
  -------------------------------------------------------------------------------------
             Analysis of rotational constants and Ie values from refined structure 
Isotop.          A             B             C            IA            IB            IC
  -------------------------------------------------------------------------------------
  Values calculated from refined structure 
   1          20402.7897     7486.3462     5907.9207    88.4556229   241.0710687   305.4782815
   2          20402.7897     7476.5821     5901.8383    88.4556229   241.3858962   305.7931090
   3          19923.3901     7389.9975     5807.7009    90.5840553   244.2140838   310.7497290
   4          20402.7897     7035.4080     5623.4763    88.4556229   256.5226473   320.9298602
   5          18625.9348     7236.5680     5693.8013    96.8940079   249.3919058   316.9660084
   6          17185.6679     6982.1163     5511.6577   105.0143344   258.4805821   327.4407739
   7          16992.0690     7030.5454     5488.2078   106.2108138   256.7000680   328.8398563
   8          17070.0413     7009.1547     5500.1596   105.7256651   257.4834710   328.1252909
   9          15736.7583     6794.7895     5323.9047   114.6831794   265.6066792   338.9883118
  10          14558.3580     6596.2652     5163.6830   123.9660048   273.6005041   349.5066336
  11          14558.3580     6583.8911     5156.0970   123.9660048   274.1147225   350.0208521
  12          14311.5929     6533.7921     5094.3962   126.1034665   276.2165436   354.2601349
  13          14558.3580     6204.9915     4920.7790   123.9660048   290.8531732   366.7593027
  Empirical values 
   1          20402.8745     7486.3497     5907.8998    88.4552533   241.0709517   305.4793556
   2          20402.7751     7476.6125     5901.8302    88.4556844   241.3849103   305.7935195
   3          19923.7228     7389.9864     5807.6931    90.5825410   244.2144460   310.7501408
   4          20402.9660     7035.4332     5623.4598    88.4548569   256.5217215   320.9307970
   5          18625.8653     7236.5762     5693.8029    96.8943675   249.3916174   316.9659122
   6          17185.6936     6982.0862     5511.6419   105.0141753   258.4816890   327.4417099
   7          16992.0106     7030.5746     5488.2206   106.2111763   256.6989947   328.8390832
   8          17069.9220     7009.1643     5500.1881   105.7264018   257.4831124   328.1235863
   9          15736.7115     6794.7801     5323.9117   114.6835183   265.6070423   338.9878625
  10          14558.3503     6596.2414     5163.6803   123.9660673   273.6014834   349.5068143
  11          14558.8579     6595.6262     5163.2492   123.9617454   273.6270057   349.5359940
  12          14554.8185     6595.8484     5163.1452   123.9961481   273.6177854   349.5430322
  13          14558.3565     6594.4880     5161.3624   123.9660148   273.6742311   349.6637719
  Differences 
   1             -0.0848       -0.0035        0.0209     0.0003696     0.0001169    -0.0010741
   2              0.0146       -0.0304        0.0080    -0.0000615     0.0009859    -0.0004105
   3             -0.3327        0.0111        0.0078     0.0015143    -0.0003622    -0.0004118
   4             -0.1763       -0.0252        0.0165     0.0007660     0.0009258    -0.0009369
   5              0.0695       -0.0082       -0.0016    -0.0003596     0.0002884     0.0000962
   6             -0.0257        0.0300        0.0159     0.0001591    -0.0011069    -0.0009360
   7              0.0583       -0.0293       -0.0128    -0.0003625     0.0010734     0.0007731
   8              0.1193       -0.0096       -0.0285    -0.0007366     0.0003586     0.0017046
   9              0.0468        0.0094       -0.0069    -0.0003389    -0.0003631     0.0004493
  10              0.0076        0.0237        0.0028    -0.0000625    -0.0009793    -0.0001806
  11             -0.4999      -11.7351       -7.1522     0.0042593     0.4877169     0.4848580
  12           -243.2257      -62.0563      -68.7491     2.1073184     2.5987582     4.7171027
  13              0.0015     -389.4965     -240.5834    -0.0000100    17.1789421    17.0955308
  Weighted differences 
   1             -0.0848       -0.0035        0.0209     0.0003696     0.0001169    -0.0010741
   2              0.0146       -0.0304        0.0080    -0.0000615     0.0009859    -0.0004105
   3             -0.3327        0.0111        0.0078     0.0015143    -0.0003622    -0.0004118
   4             -0.1763       -0.0252        0.0165     0.0007660     0.0009258    -0.0009369
   5              0.0695       -0.0082       -0.0016    -0.0003596     0.0002884     0.0000962
   6             -0.0257        0.0300        0.0159     0.0001591    -0.0011069    -0.0009360
   7              0.0583       -0.0293       -0.0128    -0.0003625     0.0010734     0.0007731
   8              0.1193       -0.0096       -0.0285    -0.0007366     0.0003586     0.0017046
   9              0.0468        0.0094       -0.0069    -0.0003389    -0.0003631     0.0004493
  10              0.0076        0.0237        0.0028    -0.0000625    -0.0009793    -0.0001806
  11              0.0000        0.0000        0.0000     0.0000000     0.0000000     0.0000000
  12              0.0000        0.0000        0.0000     0.0000000     0.0000000     0.0000000
  13              0.0000        0.0000        0.0000     0.0000000     0.0000000     0.0000000
  -------------------------------------------------------------------------------------
  Correlation coefficient matrix 
              R1        R2        A1        R3        A2   
  R1         1.000000 -0.998631 -0.989348  0.498967  0.846834
  R2        -0.998631  1.000000  0.988342 -0.530509 -0.869542
  A1        -0.989348  0.988342  1.000000 -0.429150 -0.871142
  R3         0.498967 -0.530509 -0.429150  1.000000  0.560321
  A2         0.846834 -0.869542 -0.871142  0.560321  1.000000
  D1         0.696883 -0.698991 -0.791949  0.063455  0.761152
 
              D1   
  R1         0.696883
  R2        -0.698991
  A1        -0.791949
  R3         0.063455
  A2         0.761152
  D1         1.000000
  1.311892746141523E-004
    Final geometrical parameters (values in A and deg):
  -------------------------------------------------------------------------------------
              Parameter     Rfinal         Stat. Uncert.
  -------------------------------------------------------------------------------------
                R1      1.1962911681   0.0000901037
                R2      1.4656889454   0.0000694224
                A1    147.5900741184   0.0017437568
                R3      1.0806257315   0.0000104932
                A2    118.5572610486   0.0015273712
                D1     74.3383637122   0.0021894958
  -------------------------------------------------------------------------------------
   Interatomic distance matrix (Angstroms) 
 
                 O             C             C             C             H    
                [ 1]        [ 2]        [ 3]        [ 4]        [ 5]
  O    [ 1]     0.00000
  C    [ 2]     1.19629     0.00000
  C    [ 3]     2.55732     1.46569     0.00000
  C    [ 4]     2.55732     1.46569     1.57114     0.00000
  H    [ 5]     3.15223     2.19779     1.08063     2.27738     0.00000
  H    [ 6]     3.15223     2.19779     1.08063     2.27738     1.82773
  H    [ 7]     3.15223     2.19779     2.27738     1.08063     3.14374
  H    [ 8]     3.15223     2.19779     2.27738     1.08063     2.55783
 
                 H             H             H    
                [ 6]        [ 7]        [ 8]
  H    [ 6]     0.00000
  H    [ 7]     2.55783     0.00000
  H    [ 8]     3.14374     1.82773     0.00000
