# Supplementary material for: Cyclopropanone: Preparation, Rotational Spectroscopy, and Semi-Experimental Equilibrium (r e SE) Structure
Source: J Am Chem Soc. 2026 Mar 30;148(13):14072–85. doi: 10.1021/jacs.5c23052 (PMC13067281; doi:10.1021/jacs.5c23052)
Supplement: Supplementary file 2 [file ja5c23052_si_002.zip › SI_revised/ISOMASS Comps/ISOMASS01.out]

 @GETMEM-I,  Allocated   22888 MB of main memory.
  analysis of anharmonic force field for a different isotopomer
  masses of atoms
   15.9949146300000        12.0000000000000        12.0000000000000     
   12.0000000000000        1.00782503500000        1.00782503500000     
   1.00782503500000        1.00782503500000     
  rotation matrix to com frame 

                 COLUMN   1       COLUMN   2       COLUMN   3
 ROW   1      1.00000000000    0.00000000000    0.00000000000
 ROW   2      0.00000000000    1.00000000000    0.00000000000
 ROW   3      0.00000000000    0.00000000000    1.00000000000
********************************************************************************
        PARAMETERS RELEVANT TO MOLECULAR STRUCTURE 
********************************************************************************

                 COLUMN   1       COLUMN   2       COLUMN   3       COLUMN   4
 ROW   1      0.01491439837    0.12356124087    0.04856920840    0.16167615583
 ROW   2     -0.13030979282    0.00426944210    0.02915333944   -0.00000000116
 ROW   3      0.02541074676   -0.05062784933    0.12099546392   -0.00000000010
 ROW   4      0.01491439845    0.12356124073    0.04856920822    0.03245990401
 ROW   5     -0.13030979291    0.00426944213    0.02915333939   -0.00000000033
 ROW   6      0.02541074676   -0.05062784933    0.12099546392   -0.00000000010
 ROW   7      0.01491439852    0.12356124059    0.04856920802   -0.10148266332
 ROW   8     -0.13030979293    0.00426944207    0.02915333939    0.00000000043
 ROW   9      0.02541074672   -0.05062784924    0.12099546404    0.08488087604
 ROW  10      0.01491439852    0.12356124059    0.04856920802   -0.10148266332
 ROW  11     -0.13030979308    0.00426944223    0.02915333927    0.00000000063
 ROW  12      0.02541074681   -0.05062784942    0.12099546379   -0.08488087625
 ROW  13      0.01491439846    0.12356124064    0.04856920791   -0.13393476802
 ROW  14     -0.13030979291    0.00426944203    0.02915333941    0.00000000251
 ROW  15      0.02541074676   -0.05062784920    0.12099546415    0.13808159046
 ROW  16      0.01491439863    0.12356124047    0.04856920804   -0.13393476824
 ROW  17     -0.13030979291    0.00426944203    0.02915333941   -0.00000000134
 ROW  18      0.02541074661   -0.05062784916    0.12099546407    0.13808159173
 ROW  19      0.01491439863    0.12356124047    0.04856920804   -0.13393476824
 ROW  20     -0.13030979315    0.00426944228    0.02915333923    0.00000000282
 ROW  21      0.02541074677   -0.05062784946    0.12099546368   -0.13808159067
 ROW  22      0.01491439846    0.12356124064    0.04856920791   -0.13393476802
 ROW  23     -0.13030979315    0.00426944228    0.02915333923   -0.00000000103
 ROW  24      0.02541074692   -0.05062784950    0.12099546376   -0.13808159194

                 COLUMN   5       COLUMN   6       COLUMN   7       COLUMN   8
 ROW   1      0.00000000092    0.00000000013    0.00000000000    0.13106688324
 ROW   2      0.18196917727   -0.00000000006    0.10297193312    0.00000000000
 ROW   3     -0.00000000007   -0.00000000008   -0.00000000000    0.00000000000
 ROW   4      0.00000000018    0.00000000006    0.00000000000   -0.11294504695
 ROW   5      0.03653365628    0.00000000003   -0.19425920271   -0.00000000000
 ROW   6     -0.00000000007   -0.00000000008    0.00000000000    0.00000000000
 ROW   7     -0.00000000059   -0.00000000003   -0.00000000000   -0.03443433912
 ROW   8     -0.11422021462    0.15790461533    0.01737709958   -0.00000000000
 ROW   9      0.00000000042   -0.00000000003    0.00000000000   -0.12042895395
 ROW  10     -0.00000000059   -0.00000000003   -0.00000000000   -0.03443433912
 ROW  11     -0.11422021481   -0.15790461509    0.01737709958    0.00000000000
 ROW  12     -0.00000000055   -0.00000000013   -0.00000000000    0.12042895395
 ROW  13      0.00000022700   -0.18339270449    0.08540127480    0.02117458166
 ROW  14     -0.15074545482    0.25687429270    0.06623986154    0.00190914172
 ROW  15      0.11095476395    0.00000016766   -0.28315897253   -0.21925582971
 ROW  16     -0.00000022855    0.18339270440   -0.08540127480    0.02117458166
 ROW  17     -0.15074545482    0.25687429270    0.06623986154   -0.00190914172
 ROW  18     -0.11095476251   -0.00000016765    0.28315897253   -0.21925582971
 ROW  19      0.00000022723    0.18339270440    0.08540127480    0.02117458166
 ROW  20     -0.15074545514   -0.25687429241    0.06623986154    0.00190914172
 ROW  21     -0.11095476409    0.00000016763    0.28315897253    0.21925582971
 ROW  22     -0.00000022877   -0.18339270449   -0.08540127480    0.02117458166
 ROW  23     -0.15074545514   -0.25687429241    0.06623986154   -0.00190914172
 ROW  24      0.11095476237   -0.00000016795   -0.28315897253    0.21925582971

                 COLUMN   9       COLUMN  10       COLUMN  11       COLUMN  12
 ROW   1      0.00000000000    0.00000000000    0.00000000000    0.03489591186
 ROW   2     -0.00000000000    0.01998025358   -0.00000000000    0.00000000000
 ROW   3      0.00000000000    0.00000000000    0.12461782285    0.00000000000
 ROW   4     -0.00000000000   -0.00000000000   -0.00000000000   -0.20511523806
 ROW   5      0.00000000000   -0.03863074617    0.00000000000   -0.00000000000
 ROW   6      0.00000000000    0.00000000000    0.08869456994    0.00000000000
 ROW   7      0.00000000000    0.00000000000    0.10349111974    0.08992705774
 ROW   8      0.06838080360   -0.02884682619    0.00000000000    0.00000000000
 ROW   9     -0.00000000000   -0.00000000000   -0.09916383606    0.01642133010
 ROW  10     -0.00000000000   -0.00000000000   -0.10349111974    0.08992705774
 ROW  11     -0.06838080360   -0.02884682619    0.00000000000   -0.00000000000
 ROW  12      0.00000000000   -0.00000000000   -0.09916383606   -0.01642133010
 ROW  13      0.13801243720   -0.44031208645    0.11029946405   -0.06326089635
 ROW  14     -0.15171797698    0.20745424636    0.01721300586    0.00346375080
 ROW  15      0.42208456331    0.01291041107   -0.16809817880    0.25342992696
 ROW  16     -0.13801243720    0.44031208645    0.11029946405   -0.06326089635
 ROW  17     -0.15171797698    0.20745424636   -0.01721300586   -0.00346375080
 ROW  18     -0.42208456331   -0.01291041107   -0.16809817880    0.25342992696
 ROW  19     -0.13801243720   -0.44031208645   -0.11029946405   -0.06326089635
 ROW  20      0.15171797698    0.20745424636   -0.01721300586    0.00346375080
 ROW  21      0.42208456331   -0.01291041107   -0.16809817880   -0.25342992696
 ROW  22      0.13801243720    0.44031208645   -0.11029946405   -0.06326089635
 ROW  23      0.15171797698    0.20745424636    0.01721300586   -0.00346375080
 ROW  24     -0.42208456331    0.01291041107   -0.16809817880   -0.25342992696

                 COLUMN  13       COLUMN  14       COLUMN  15       COLUMN  16
 ROW   1     -0.00000000000    0.00000000000    0.01141346264    0.00000000000
 ROW   2      0.00000000000    0.00000000000    0.00000000000    0.02357617411
 ROW   3      0.02054305064    0.09727079947    0.00000000000   -0.00000000000
 ROW   4      0.00000000000    0.00000000000   -0.09747815718    0.00000000000
 ROW   5     -0.00000000000   -0.00000000000   -0.00000000000   -0.15786249346
 ROW   6      0.01573039031    0.03319964702    0.00000000000   -0.00000000000
 ROW   7     -0.11108493389   -0.11514743757    0.00550140758   -0.00000000000
 ROW   8      0.00000000000    0.00000000000    0.00000000000    0.07253633264
 ROW   9      0.04182276532   -0.09260490515    0.13593080413   -0.00000000000
 ROW  10      0.11108493389    0.11514743757    0.00550140758   -0.00000000000
 ROW  11     -0.00000000000   -0.00000000000   -0.00000000000    0.07253633264
 ROW  12      0.04182276532   -0.09260490515   -0.13593080413   -0.00000000000
 ROW  13      0.13926545060   -0.26927553539    0.21212678642    0.00190852935
 ROW  14      0.00200302155    0.01756809751    0.01867979460   -0.05547117461
 ROW  15     -0.37732129579    0.06655019884   -0.25244446213    0.37049645168
 ROW  16      0.13926545060   -0.26927553539    0.21212678642   -0.00190852935
 ROW  17     -0.00200302155   -0.01756809751   -0.01867979460   -0.05547117461
 ROW  18     -0.37732129579    0.06655019884   -0.25244446213   -0.37049645168
 ROW  19     -0.13926545060    0.26927553539    0.21212678642    0.00190852935
 ROW  20     -0.00200302155   -0.01756809751    0.01867979460   -0.05547117461
 ROW  21     -0.37732129579    0.06655019884    0.25244446213   -0.37049645168
 ROW  22     -0.13926545060    0.26927553539    0.21212678642   -0.00190852935
 ROW  23      0.00200302155    0.01756809751   -0.01867979460   -0.05547117461
 ROW  24     -0.37732129579    0.06655019884    0.25244446213    0.37049645168

                 COLUMN  17       COLUMN  18       COLUMN  19       COLUMN  20
 ROW   1     -0.00000000000    0.00231735641    0.00000000000   -0.00000000000
 ROW   2     -0.00000000000   -0.00000000000   -0.00000000000    0.00000000000
 ROW   3     -0.00000000000   -0.00000000000    0.03025845345    0.13543312704
 ROW   4      0.00000000000   -0.01000321316   -0.00000000000    0.00000000000
 ROW   5      0.00000000000   -0.00000000000    0.00000000000    0.00000000000
 ROW   6     -0.00000000000    0.00000000000   -0.01253992027   -0.23681562349
 ROW   7     -0.00000000000   -0.05385131558   -0.05946513636    0.01749859161
 ROW   8      0.08716300667    0.00000000000   -0.00000000000   -0.00000000000
 ROW   9     -0.00000000000   -0.02619343278   -0.04640452570    0.02991821508
 ROW  10     -0.00000000000   -0.05385131558    0.05946513636   -0.01749859161
 ROW  11     -0.08716300667   -0.00000000000   -0.00000000000    0.00000000000
 ROW  12      0.00000000000    0.02619343278   -0.04640452570    0.02991821508
 ROW  13      0.38724349520    0.34118129788    0.31534211041    0.00093446298
 ROW  14     -0.04251806243   -0.27361514901   -0.27053469760    0.03287502760
 ROW  15     -0.22597170426    0.18740472704    0.19353713521   -0.01054026828
 ROW  16     -0.38724349520    0.34118129788    0.31534211041    0.00093446298
 ROW  17     -0.04251806243    0.27361514901    0.27053469760   -0.03287502760
 ROW  18      0.22597170426    0.18740472704    0.19353713521   -0.01054026828
 ROW  19     -0.38724349520    0.34118129788   -0.31534211041   -0.00093446298
 ROW  20      0.04251806243   -0.27361514901    0.27053469760   -0.03287502760
 ROW  21     -0.22597170426   -0.18740472704    0.19353713521   -0.01054026828
 ROW  22      0.38724349520    0.34118129788   -0.31534211041   -0.00093446298
 ROW  23      0.04251806243    0.27361514901   -0.27053469760    0.03287502760
 ROW  24      0.22597170426   -0.18740472704    0.19353713521   -0.01054026828

                 COLUMN  21       COLUMN  22       COLUMN  23       COLUMN  24
 ROW   1      0.00011970921    0.00000000000   -0.00000000000   -0.00000000000
 ROW   2      0.00000000000   -0.00000000000    0.00000000000    0.00019130674
 ROW   3     -0.00000000000    0.00038799689    0.00000000000    0.00000000000
 ROW   4      0.00002390366    0.00000000000    0.00000000000   -0.00000000000
 ROW   5     -0.00000000000   -0.00000000000   -0.00000000000    0.00054644426
 ROW   6      0.00000000000   -0.00541001455   -0.00000000000   -0.00000000000
 ROW   7     -0.03628111333    0.03892501427   -0.00000000000   -0.00000000000
 ROW   8     -0.00000000000   -0.00000000000    0.06677930166    0.06615133566
 ROW   9     -0.02293100662    0.02472086290   -0.00000000000   -0.00000000000
 ROW  10     -0.03628111333   -0.03892501427   -0.00000000000   -0.00000000000
 ROW  11      0.00000000000    0.00000000000   -0.06677930166    0.06615133566
 ROW  12      0.02293100662    0.02472086290    0.00000000000    0.00000000000
 ROW  13      0.21545037759   -0.21106221573   -0.21312223898   -0.21653446953
 ROW  14      0.41572719817   -0.41614925499   -0.39654558104   -0.39621195805
 ROW  15      0.13358076001   -0.13260895830   -0.13726011977   -0.13466501980
 ROW  16      0.21545037759   -0.21106221573    0.21312223898    0.21653446953
 ROW  17     -0.41572719817    0.41614925499   -0.39654558104   -0.39621195805
 ROW  18      0.13358076001   -0.13260895830    0.13726011977    0.13466501980
 ROW  19      0.21545037759    0.21106221573    0.21312223898   -0.21653446953
 ROW  20      0.41572719817    0.41614925499    0.39654558104   -0.39621195805
 ROW  21     -0.13358076001   -0.13260895830   -0.13726011977    0.13466501980
 ROW  22      0.21545037759    0.21106221573   -0.21312223898    0.21653446953
 ROW  23     -0.41572719817   -0.41614925499    0.39654558104   -0.39621195805
 ROW  24     -0.13358076001   -0.13260895830    0.13726011977   -0.13466501980
  Performing F(IJK)/F(IKJ)/F(KJI) consistency check 
  Differences greater than 1 cm-1 will be printed.
  ===================================================================
  I    J    K    F(IJK)        F(IKJ)        F(KJI)        Difference
  ===================================================================
 Cubic force constants written to file cubic.
  ===================================================================
  Largest absolute difference is    0.13016 cm-1.
 
 
---------------------------------------------------------------------------
          Quartic centrifugal distortion parameters 
                                CM-1                MHz
---------------------------------------------------------------------------
    1    1    1    1   -0.3491521895E-06       -0.0104673193
    1    1    2    2   -0.1821545131E-06       -0.0054608549
    1    1    3    3    0.4235798048E-06        0.0126986031
    1    2    1    2   -0.4886027288E-08       -0.0001464794
    1    2    2    1   -0.4886027288E-08       -0.0001464794
    1    3    1    3   -0.1315907745E-05       -0.0394499217
    1    3    3    1   -0.1315907745E-05       -0.0394499217
    2    1    1    2   -0.4886027288E-08       -0.0001464794
    2    1    2    1   -0.4886027288E-08       -0.0001464794
    2    2    1    1   -0.1821545131E-06       -0.0054608549
    2    2    2    2   -0.1286929408E-06       -0.0038581173
    2    2    3    3   -0.1549475586E-06       -0.0046452109
    2    3    2    3   -0.2117861730E-06       -0.0063491897
    2    3    3    2   -0.2117861730E-06       -0.0063491897
    3    1    1    3   -0.1315907745E-05       -0.0394499217
    3    1    3    1   -0.1315907745E-05       -0.0394499217
    3    2    2    3   -0.2117861730E-06       -0.0063491897
    3    2    3    2   -0.2117861730E-06       -0.0063491897
    3    3    1    1    0.4235798048E-06        0.0126986031
    3    3    2    2   -0.1549475586E-06       -0.0046452109
    3    3    3    3   -0.5274894282E-05       -0.1581373522
---------------------------------------------------------------------------
------------------------------------------------------------
        Parameter                (MHz)                 (CM-1)
------------------------------------------------------------
 
           R6                -.440283E-04           -.146862E-08
           R5                -.284707E-02           -.949679E-07
           SI                            0.174470E+02
 
  Kivelson-Wilson centrifugal distortion parameters 
 
           DJ                0.170262E-02           0.567934E-07
           DK                0.203508E-01           0.678828E-06
           DJK               0.174810E-01           0.583102E-06
 
  A-reduced centrifugal distortion parameters (Ir representation) 
 
           DELJ              0.179068E-02           0.597306E-07
           DELK              0.207910E-01           0.693514E-06
           DELJK             0.169526E-01           0.565479E-06
           delJ              0.413075E-03           0.137787E-07
           delK              0.876678E-02           0.292428E-06
 
  S-reduced centrifugal distortion parameters (Ir representation) 
 
           DJ                0.153944E-02           0.513502E-07
           DK                0.195348E-01           0.651612E-06
           DJK               0.184601E-01           0.615761E-06
           D1                -.413075E-03           -.137787E-07
           D2                -.125620E-03           -.419023E-08
------------------------------------------------------------
  Centrifugal corrections for various types of 
 rotational constants (MHz and cm-1) ...
   Bx''-Bx         0.0237081035        0.0000007908
   By''-By         0.0067610135        0.0000002255
   Bz''-Bz         0.0256666030        0.0000008561
   Bx''-Bx'         0.0086717952        0.0000002893
   By''-By'         0.0331006202        0.0000011041
   Bz''-Bz'         0.0028769069        0.0000000960
   Bx'-Bx         0.0150363083        0.0000005016
   By'-By        -0.0263396067       -0.0000008786
   Bz'-Bz         0.0227896962        0.0000007602
   BxSR-Bx         0.0034977927        0.0000001167
   BySR-By        -0.0151015978       -0.0000005037
   BzSR-Bz         0.0233414426        0.0000007786
   BxSR-Bx''        -0.0202103108       -0.0000006741
   BySR-By''        -0.0218626113       -0.0000007293
   BzSR-Bz''        -0.0023251604       -0.0000000776
   BxSR-Bx'        -0.0115385156       -0.0000003849
   BySR-By'         0.0112380089        0.0000003749
   BzSR-Bz'        -0.0005517465       -0.0000000184
   BxAR-Bx         0.0215338412        0.0000007183
   ByAR-By        -0.0321326874       -0.0000010718
   BzAR-Bz         0.0220852439        0.0000007367
---------------------------------------------------------------------------
 
 *****************************************
     THE MOLECULE IS AN ASYMMETRIC TOP
 *****************************************
 
 
---------------------------------------------------------------------------
         Sextic centrifugal distortion parameters
          Watson A reduction. I^r representation 
              CM-1*10^6                     kHz
---------------------------------------------------------------------------
   HJ        0.0000000232               0.0000006945
   HJK        0.0000009615               0.0000288248
   HKJ        0.0000034962               0.0001048140
   HK       -0.0000060287              -0.0001807372
   hJ        0.0000000114               0.0000003423
   hJK        0.0000003108               0.0000093170
   hK        0.0000096275               0.0002886259
---------------------------------------------------------------------------
         Sextic centrifugal distortion parameters
          Watson S reduction. I^r representation 
              CM-1*10^6                     kHz
---------------------------------------------------------------------------
   HJ        0.0000000154               0.0000004609
   HJK       -0.0000000243              -0.0000007271
   HKJ        0.0000068989               0.0002068251
   HK       -0.0000084379              -0.0002529627
   h1        0.0000000077               0.0000002314
   h2        0.0000000039               0.0000001168
   h3        0.0000000037               0.0000001109
---------------------------------------------------------------------------
---------------------------------------------------------------------------
             Geometrical properties evaluated at     0.00 K 
  Mean and mean-square displacements in normal coordinates (amu**0.5 bohr)
         Coordinate              <q>            <q**2>
---------------------------------------------------------------------------
              1              0.0000000000     0.0000000000
              2              0.0000000000     0.0000000000
              3              0.0000000000     0.0000000000
              4              0.0000000000     0.0000000000
              5              0.0000000000     0.0000000000
              6              0.0000000000     0.0000000000
              7             -0.0000000000     0.5000000659
              8              0.0000000000     0.5000000659
              9             -0.0000000000     0.5000000659
             10             -0.0000000000     0.5000000659
             11              0.0352936669     0.5000000659
             12             -0.0000000000     0.5000000659
             13             -0.0833207273     0.5000000659
             14             -0.1949352635     0.5000000659
             15             -0.0000000000     0.5000000659
             16              0.0000000000     0.5000000659
             17              0.0000000000     0.5000000659
             18             -0.0000000000     0.5000000659
             19              0.0054032633     0.5000000659
             20              0.0242809073     0.5000000659
             21              0.0000000000     0.5000000659
             22             -0.0449374999     0.5000000659
             23             -0.0000000000     0.5000000659
             24             -0.0000000000     0.5000000659
---------------------------------------------------------------------------
------------------------------------------------------
   ATOM              INTERNUCLEAR DISTANCE
  I    J            Re           Rg           Ra
------------------------------------------------------
  2    1         1.1987247    1.2031006    1.1995567
  3    1         2.5651438    2.5714202    2.5709737
  3    2         1.4710625    1.4793255    1.4771949
  4    1         2.5651438    2.5714202    2.5709737
  4    2         1.4710625    1.4793255    1.4771949
  4    3         1.5748602    1.5888197    1.5874991
  5    1         3.1619186    3.1746486    3.1705655
  5    2         2.2045470    2.2218133    2.2135655
  5    3         1.0819364    1.1027121    1.0847349
  5    4         2.2815076    2.3036642    2.2964076
  6    1         3.1619186    3.1746486    3.1705655
  6    2         2.2045470    2.2218133    2.2135655
  6    3         1.0819364    1.1027121    1.0847349
  6    4         2.2815076    2.3036642    2.2964076
  6    5         1.8290685    1.8537572    1.8316832
  7    1         3.1619186    3.1746486    3.1705655
  7    2         2.2045470    2.2218133    2.2135655
  7    3         2.2815076    2.3036642    2.2964076
  7    4         1.0819364    1.1027121    1.0847349
  7    5         3.1478574    3.1746655    3.1646494
  7    6         2.5619357    2.5908423    2.5807014
  8    1         3.1619186    3.1746486    3.1705655
  8    2         2.2045470    2.2218133    2.2135655
  8    3         2.2815076    2.3036642    2.2964076
  8    4         1.0819364    1.1027121    1.0847349
  8    5         2.5619357    2.5908423    2.5807014
  8    6         3.1478574    3.1746655    3.1646494
  8    7         1.8290685    1.8537572    1.8316832
------------------------------------------------------
  nmode is                     18
  DIPOLE MOMENT OF ISOTOPOLOGUE 
  (only correct if inertial frame is unchanged) 
                             Vibrationally averaged dipole moment
--------------------------------------------------------------------------------
                              a.u.                         Debye
                     x         y         z              x         y         z
--------------------------------------------------------------------------------
MU_e            0.00000   0.00000   1.08001        0.00000   0.00000   2.74494
delta <MU> (1)  0.00000   0.00000  -0.00483        0.00000   0.00000  -0.01227
delta <MU> (2)  0.00000   0.00000  -0.00673        0.00000   0.00000  -0.01711
<MU>            0.00000   0.00000   1.06845        0.00000   0.00000   2.71556
 
Equilibrium dipole moment:    1.08001 a.u. (   2.74494 D)
Zero-point dipole moment:     1.06845 a.u. (   2.71556 D)
--------------------------------------------------------------------------------
********************************************************************************
     PARAMETERS RELEVANT TO ROTATIONAL SPECTROSCOPY
********************************************************************************
 
 
  ----------------------------------------------------------------------------
                                     VIB-ROT CONSTANT / (cm-1)
                                  ------------------------------
     AXIS        MODE       CORIOLIS     QUADRATIC     ANHARMONIC    TOTAL
  ----------------------------------------------------------------------------
       1           7       0.0004212      0.0000000   -0.0012959   -0.0008747
       1           8       0.0000363     -0.0003385    0.0001416   -0.0001607
       1           9       0.0002699     -0.0000017    0.0000590    0.0003271
       1          10       0.0002098      0.0000000   -0.0004180   -0.0002083
       1          11      -0.0000203     -0.0003017   -0.0001218   -0.0004438
       1          12       0.0000112     -0.0000402    0.0006410    0.0006121
       1          13       0.0000283     -0.0000118   -0.0005152   -0.0004986
       1          14       0.0002119     -0.0000891    0.0003178    0.0004406
       1          15       0.0003196     -0.0000221    0.0003608    0.0006583
       1          16      -0.0000733      0.0000000    0.0000175   -0.0000558
       1          17      -0.0002162     -0.0000075   -0.0003435   -0.0005672
       1          18      -0.0000998     -0.0000023   -0.0000617   -0.0001638
       1          19      -0.0000545     -0.0000116   -0.0000249   -0.0000911
       1          20      -0.0002181     -0.0000077    0.0016987    0.0014729
       1          21      -0.0000976     -0.0000003    0.0003149    0.0002171
       1          22      -0.0000975     -0.0000046    0.0003111    0.0002090
       1          23      -0.0001127     -0.0000008    0.0003497    0.0002362
       1          24      -0.0001139      0.0000000    0.0003217    0.0002078
       2           7       0.0001145     -0.0000322   -0.0006388   -0.0005565
       2           8       0.0004248      0.0000000   -0.0000034    0.0004214
       2           9       0.0014277     -0.0000014    0.0000159    0.0014422
       2          10      -0.0013867     -0.0000000    0.0000090   -0.0013778
       2          11      -0.0000268     -0.0000554    0.0002853    0.0002030
       2          12       0.0000406      0.0000000    0.0003895    0.0004300
       2          13       0.0002961     -0.0000217   -0.0000457    0.0002288
       2          14       0.0000981     -0.0001541    0.0004755    0.0004194
       2          15      -0.0000257      0.0000000    0.0002704    0.0002447
       2          16       0.0008729     -0.0000156    0.0000534    0.0009107
       2          17      -0.0009382     -0.0000059    0.0000169   -0.0009272
       2          18      -0.0002461      0.0000000   -0.0000038   -0.0002499
       2          19      -0.0002909     -0.0000001    0.0000507   -0.0002404
       2          20      -0.0001531     -0.0000029    0.0011100    0.0009541
       2          21      -0.0000256      0.0000000    0.0001294    0.0001038
       2          22      -0.0000257     -0.0000002    0.0001320    0.0001061
       2          23      -0.0000193     -0.0000006    0.0001646    0.0001447
       2          24      -0.0000208     -0.0000007    0.0001661    0.0001446
       3           7       0.0040614     -0.0001115    0.0001119    0.0040618
       3           8      -0.0018079     -0.0009249   -0.0011231   -0.0038559
       3           9       0.0009394      0.0000000   -0.0024918   -0.0015524
       3          10       0.0016339     -0.0000001    0.0010899    0.0027237
       3          11      -0.0000717     -0.0010291    0.0044629    0.0033621
       3          12       0.0033768     -0.0001098   -0.0003949    0.0028721
       3          13       0.0006815     -0.0002048    0.0030202    0.0034969
       3          14       0.0008527     -0.0012947    0.0033094    0.0028674
       3          15       0.0008481     -0.0000603    0.0002957    0.0010835
       3          16      -0.0056057     -0.0000539   -0.0002102   -0.0058698
       3          17      -0.0005770      0.0000000    0.0020090    0.0014319
       3          18       0.0006842     -0.0000064    0.0001905    0.0008684
       3          19       0.0004358     -0.0000186    0.0005242    0.0009413
       3          20       0.0000039     -0.0000120    0.0006497    0.0006416
       3          21      -0.0008320     -0.0000009    0.0019043    0.0010715
       3          22      -0.0007569     -0.0001259    0.0019637    0.0010809
       3          23      -0.0010551      0.0000000    0.0016594    0.0006043
       3          24      -0.0010402     -0.0000024    0.0018604    0.0008177
  ----------------------------------------------------------------------------
 
 
  ----------------------------------------------------------------------------
   Be, B0 AND B-B0 SHIFTS FOR SINGLY EXCITED VIBRATIONAL STATES (CM-1)
   ------------------------------------------------------------
  VIBRATION            X AXIS               Y AXIS                 Z AXIS
  ----------------------------------------------------------------------------
    Be                    0.24813879           0.19588091           0.67789385
    B0                    0.24748023           0.19468004           0.66957041
    Be-B0                 0.00065855           0.00120087           0.00832345
    B'                    0.24748073           0.19467916           0.66957117
    Be-B'                 0.00065805           0.00120175           0.00832269
    B''                   0.24748102           0.19468026           0.66957126
    Be-B''                0.00065776           0.00120064           0.00832259
    B^A                   0.24748095           0.19467897           0.66957114
    Be-B^A                0.00065784           0.00120194           0.00832271
    B^S                   0.24748035           0.19467953           0.66957119
    Be-B^S                0.00065844           0.00120137           0.00832267
     7                    0.00087465           0.00055652          -0.00406175
     8                    0.00016073          -0.00042140           0.00385589
     9                   -0.00032715          -0.00144219           0.00155242
    10                    0.00020827           0.00137779          -0.00272365
    11                    0.00044384          -0.00020302          -0.00336211
    12                   -0.00061207          -0.00043004          -0.00287214
    13                    0.00049865          -0.00022877          -0.00349694
    14                   -0.00044061          -0.00041940          -0.00286739
    15                   -0.00065828          -0.00024468          -0.00108348
    16                    0.00005578          -0.00091071           0.00586978
    17                    0.00056722           0.00092721          -0.00143194
    18                    0.00016378           0.00024989          -0.00086836
    19                    0.00009107           0.00024037          -0.00094132
    20                   -0.00147288          -0.00095407          -0.00064155
    21                   -0.00021708          -0.00010380          -0.00107149
    22                   -0.00020900          -0.00010613          -0.00108088
    23                   -0.00023621          -0.00014471          -0.00060427
    24                   -0.00020781          -0.00014458          -0.00081772
  ----------------------------------------------------------------------------
  ----------------------------------------------------------------------------
   Be, B0 AND B-B0 SHIFTS FOR SINGLY EXCITED VIBRATIONAL STATES (MHz)
  VIBRATION            X AXIS               Y AXIS                 Z AXIS
  ----------------------------------------------------------------------------
    Be                 7439.01367586        5872.36180387       20322.74645408
    B0                 7419.27074417        5836.36071760       20073.21582950
    Be-B0                19.74293169          36.00108627         249.53062458
    B'                 7419.28578048        5836.33437799       20073.23861920
    Be-B'                19.72789538          36.02742588         249.50783488
    B''                7419.29445227        5836.36747861       20073.24149611
    Be-B''               19.71922359          35.99432526         249.50495798
    B^A                7419.29227801        5836.32858491       20073.23791475
    Be-B^A               19.72139785          36.03321896         249.50853934
    B^S                7419.27424196        5836.34561600       20073.23917095
    Be-B^S               19.73943390          36.01618787         249.50728314
     7                   26.22140092          16.68413857        -121.76826463
     8                    4.81841995         -12.63325307         115.59655467
     9                   -9.80767395         -43.23591732          46.54046909
    10                    6.24385984          41.30496104         -81.65305269
    11                   13.30590045          -6.08631811        -100.79341249
    12                  -18.34949043         -12.89235086         -86.10447486
    13                   14.94902898          -6.85826738        -104.83548262
    14                  -13.20908913         -12.57337746         -85.96221921
    15                  -19.73466101          -7.33536375         -32.48206285
    16                    1.67231944         -27.30241362         175.97153913
    17                   17.00472762          27.79708755         -42.92836181
    18                    4.91003669           7.49151938         -26.03283352
    19                    2.73016353           7.20611671         -28.21999381
    20                  -44.15592095         -28.60235544         -19.23323592
    21                   -6.50782366          -3.11180396         -32.12247531
    22                   -6.26561595          -3.18161209         -32.40384343
    23                   -7.08143699          -4.33843519         -18.11557793
    24                   -6.23000873          -4.33452757         -24.51452096
  ----------------------------------------------------------------------------
