# Supplementary material for: Cyclopropanone: Preparation, Rotational Spectroscopy, and Semi-Experimental Equilibrium (r e SE) Structure
Source: J Am Chem Soc. 2026 Mar 30;148(13):14072–85. doi: 10.1021/jacs.5c23052 (PMC13067281; doi:10.1021/jacs.5c23052)
Supplement: Supplementary file 2 [file ja5c23052_si_002.zip › SI_revised/ISOMASS Comps/ISOMASS02.out]

 @GETMEM-I,  Allocated   22888 MB of main memory.
  analysis of anharmonic force field for a different isotopomer
  masses of atoms
   15.9949146300000        13.0033548260000        12.0000000000000     
   12.0000000000000        1.00782503500000        1.00782503500000     
   1.00782503500000        1.00782503500000     
  rotation matrix to com frame 

                 COLUMN   1       COLUMN   2       COLUMN   3
 ROW   1      1.00000000000    0.00000000000    0.00000000000
 ROW   2      0.00000000000    1.00000000000    0.00000000000
 ROW   3      0.00000000000    0.00000000000    1.00000000000
********************************************************************************
        PARAMETERS RELEVANT TO MOLECULAR STRUCTURE 
********************************************************************************

                 COLUMN   1       COLUMN   2       COLUMN   3       COLUMN   4
 ROW   1      0.06928440071    0.11116974145    0.01938359163    0.16102147415
 ROW   2      0.08202357458   -0.06523267305    0.08094192243    0.00000000010
 ROW   3      0.07750205308   -0.03034386572   -0.10299245027    0.00000000001
 ROW   4      0.06928440079    0.11116974143    0.01938359168    0.03187227209
 ROW   5      0.08202357466   -0.06523267306    0.08094192235    0.00000000010
 ROW   6      0.07750205308   -0.03034386572   -0.10299245027    0.00000000001
 ROW   7      0.06928440088    0.11116974141    0.01938359173   -0.10200079509
 ROW   8      0.08202357474   -0.06523267310    0.08094192228    0.00000000011
 ROW   9      0.07750205302   -0.03034386571   -0.10299245030    0.08483683293
 ROW  10      0.06928440088    0.11116974141    0.01938359173   -0.10200079509
 ROW  11      0.08202357475   -0.06523267307    0.08094192226    0.00000000007
 ROW  12      0.07750205313   -0.03034386573   -0.10299245024   -0.08483683290
 ROW  13      0.06928440090    0.11116974142    0.01938359174   -0.13443606104
 ROW  14      0.08202357476   -0.06523267311    0.08094192226    0.00000000204
 ROW  15      0.07750205293   -0.03034386568   -0.10299245027    0.13800994304
 ROW  16      0.06928440089    0.11116974139    0.01938359175   -0.13443606099
 ROW  17      0.08202357476   -0.06523267311    0.08094192226   -0.00000000179
 ROW  18      0.07750205305   -0.03034386571   -0.10299245039    0.13800994303
 ROW  19      0.06928440089    0.11116974139    0.01938359175   -0.13443606099
 ROW  20      0.08202357477   -0.06523267307    0.08094192224    0.00000000197
 ROW  21      0.07750205323   -0.03034386576   -0.10299245027   -0.13800994301
 ROW  22      0.06928440090    0.11116974142    0.01938359174   -0.13443606104
 ROW  23      0.08202357477   -0.06523267307    0.08094192224   -0.00000000186
 ROW  24      0.07750205310   -0.03034386573   -0.10299245016   -0.13800994300

                 COLUMN   5       COLUMN   6       COLUMN   7       COLUMN   8
 ROW   1      0.00000000001   -0.00000000001    0.00000000000    0.13315374409
 ROW   2      0.18120725593    0.00000000006    0.10580493273    0.00000000000
 ROW   3      0.00000000010    0.00000000000   -0.00000000000    0.00000000000
 ROW   4      0.00000000001    0.00000000001    0.00000000000   -0.11216919785
 ROW   5      0.03586731543    0.00000000001   -0.18757753183   -0.00000000000
 ROW   6      0.00000000010    0.00000000000   -0.00000000000    0.00000000000
 ROW   7      0.00000000002    0.00000000002   -0.00000000000   -0.03178375308
 ROW   8     -0.11478748959    0.15790461516    0.01976524153   -0.00000000000
 ROW   9      0.00000000010   -0.00000000001   -0.00000000000   -0.11877530716
 ROW  10      0.00000000002    0.00000000002   -0.00000000000   -0.03178375308
 ROW  11     -0.11478748947   -0.15790461526    0.01976524153   -0.00000000000
 ROW  12      0.00000000011    0.00000000002   -0.00000000000    0.11877530716
 ROW  13      0.00000022663   -0.18339270442    0.08309962764    0.02272298804
 ROW  14     -0.15128872770    0.25687429249    0.06757882846    0.00194056661
 ROW  15      0.11088185240    0.00000016775   -0.27631506357   -0.21588306598
 ROW  16     -0.00000022659    0.18339270448   -0.08309962764    0.02272298804
 ROW  17     -0.15128872770    0.25687429249    0.06757882846   -0.00194056661
 ROW  18     -0.11088185220   -0.00000016778    0.27631506357   -0.21588306598
 ROW  19      0.00000022649    0.18339270448    0.08309962764    0.02272298804
 ROW  20     -0.15128872750   -0.25687429262    0.06757882846    0.00194056661
 ROW  21     -0.11088185219    0.00000016770    0.27631506357    0.21588306598
 ROW  22     -0.00000022645   -0.18339270442   -0.08309962764    0.02272298804
 ROW  23     -0.15128872750   -0.25687429262    0.06757882846   -0.00194056661
 ROW  24      0.11088185241   -0.00000016766   -0.27631506357    0.21588306598

                 COLUMN   9       COLUMN  10       COLUMN  11       COLUMN  12
 ROW   1      0.00000000000    0.00000000000   -0.00000000000    0.03531403812
 ROW   2     -0.00000000000    0.02004091597    0.00000000000   -0.00000000000
 ROW   3     -0.00000000000   -0.00000000000    0.12236562341    0.00000000000
 ROW   4     -0.00000000000   -0.00000000000    0.00000000000   -0.19954955706
 ROW   5     -0.00000000000   -0.03677512605   -0.00000000000    0.00000000000
 ROW   6     -0.00000000000   -0.00000000000    0.08768785106   -0.00000000000
 ROW   7     -0.00000000000   -0.00000000000    0.10259517587    0.09211566029
 ROW   8      0.06838080360   -0.02819247186    0.00000000000   -0.00000000000
 ROW   9      0.00000000000    0.00000000000   -0.10061004405    0.02957338269
 ROW  10      0.00000000000    0.00000000000   -0.10259517587    0.09211566029
 ROW  11     -0.06838080360   -0.02819247186   -0.00000000000    0.00000000000
 ROW  12      0.00000000000    0.00000000000   -0.10061004405   -0.02957338269
 ROW  13      0.13801243720   -0.44074242747    0.10924793641   -0.04485083470
 ROW  14     -0.15171797698    0.20694727965    0.01719083364    0.00415197398
 ROW  15      0.42208456331    0.01703222093   -0.16938031417    0.23856953545
 ROW  16     -0.13801243720    0.44074242747    0.10924793641   -0.04485083470
 ROW  17     -0.15171797698    0.20694727965   -0.01719083364   -0.00415197398
 ROW  18     -0.42208456331   -0.01703222093   -0.16938031417    0.23856953545
 ROW  19     -0.13801243720   -0.44074242747   -0.10924793641   -0.04485083470
 ROW  20      0.15171797698    0.20694727965   -0.01719083364    0.00415197398
 ROW  21      0.42208456331   -0.01703222093   -0.16938031417   -0.23856953545
 ROW  22      0.13801243720    0.44074242747   -0.10924793641   -0.04485083470
 ROW  23      0.15171797698    0.20694727965    0.01719083364   -0.00415197398
 ROW  24     -0.42208456331    0.01703222093   -0.16938031417   -0.23856953545

                 COLUMN  13       COLUMN  14       COLUMN  15       COLUMN  16
 ROW   1      0.00000000000   -0.00000000000    0.00867174933   -0.00000000000
 ROW   2      0.00000000000    0.00000000000    0.00000000000    0.02350913384
 ROW   3      0.02056243847    0.09528154439    0.00000000000   -0.00000000000
 ROW   4     -0.00000000000    0.00000000000   -0.07663465405    0.00000000000
 ROW   5     -0.00000000000   -0.00000000000   -0.00000000000   -0.14677878105
 ROW   6      0.01583963996    0.03274044595    0.00000000000   -0.00000000000
 ROW   7     -0.11239516872   -0.11463338327   -0.00074714665    0.00000000000
 ROW   8      0.00000000000    0.00000000000    0.00000000000    0.07344491215
 ROW   9      0.04095427467   -0.09305817900    0.13515426405   -0.00000000000
 ROW  10      0.11239516872    0.11463338327   -0.00074714665   -0.00000000000
 ROW  11      0.00000000000    0.00000000000    0.00000000000    0.07344491215
 ROW  12      0.04095427467   -0.09305817900   -0.13515426405    0.00000000000
 ROW  13      0.13647689288   -0.27117630198    0.21723394375    0.00348773880
 ROW  14      0.00211923208    0.01746792788    0.01796411445   -0.05707536062
 ROW  15     -0.37649528591    0.07035955693   -0.26935355812    0.37548681663
 ROW  16      0.13647689288   -0.27117630198    0.21723394375   -0.00348773880
 ROW  17     -0.00211923208   -0.01746792788   -0.01796411445   -0.05707536062
 ROW  18     -0.37649528591    0.07035955693   -0.26935355812   -0.37548681663
 ROW  19     -0.13647689288    0.27117630198    0.21723394375    0.00348773880
 ROW  20     -0.00211923208   -0.01746792788    0.01796411445   -0.05707536062
 ROW  21     -0.37649528591    0.07035955693    0.26935355812   -0.37548681663
 ROW  22     -0.13647689288    0.27117630198    0.21723394375   -0.00348773880
 ROW  23      0.00211923208    0.01746792788   -0.01796411445   -0.05707536062
 ROW  24     -0.37649528591    0.07035955693    0.26935355812    0.37548681663

                 COLUMN  17       COLUMN  18       COLUMN  19       COLUMN  20
 ROW   1      0.00000000000    0.00223120157   -0.00000000000   -0.00000000000
 ROW   2     -0.00000000000   -0.00000000000   -0.00000000000    0.00000000000
 ROW   3      0.00000000000    0.00000000000    0.03132941508    0.13974531730
 ROW   4     -0.00000000000   -0.00882047028    0.00000000000    0.00000000000
 ROW   5      0.00000000000    0.00000000000    0.00000000000   -0.00000000000
 ROW   6     -0.00000000000   -0.00000000000   -0.01308823996   -0.22396821502
 ROW   7     -0.00000000000   -0.05399411830   -0.05937901585    0.01809084624
 ROW   8      0.08716300667   -0.00000000000   -0.00000000000    0.00000000000
 ROW   9     -0.00000000000   -0.02635745511   -0.04626600691    0.03036347683
 ROW  10      0.00000000000   -0.05399411830    0.05937901585   -0.01809084624
 ROW  11     -0.08716300667    0.00000000000   -0.00000000000    0.00000000000
 ROW  12      0.00000000000    0.02635745511   -0.04626600691    0.03036347683
 ROW  13      0.38724349520    0.34104795419    0.31529134952   -0.00108157990
 ROW  14     -0.04251806243   -0.27365328400   -0.27033954854    0.03422339769
 ROW  15     -0.22597170426    0.18733951496    0.19335297485   -0.01279976496
 ROW  16     -0.38724349520    0.34104795419    0.31529134952   -0.00108157990
 ROW  17     -0.04251806243    0.27365328400    0.27033954854   -0.03422339769
 ROW  18      0.22597170426    0.18733951496    0.19335297485   -0.01279976496
 ROW  19     -0.38724349520    0.34104795419   -0.31529134952    0.00108157990
 ROW  20      0.04251806243   -0.27365328400    0.27033954854   -0.03422339769
 ROW  21     -0.22597170426   -0.18733951496    0.19335297485   -0.01279976496
 ROW  22      0.38724349520    0.34104795419   -0.31529134952    0.00108157990
 ROW  23      0.04251806243    0.27365328400   -0.27033954854    0.03422339769
 ROW  24      0.22597170426   -0.18733951496    0.19335297485   -0.01279976496

                 COLUMN  21       COLUMN  22       COLUMN  23       COLUMN  24
 ROW   1      0.00011973803   -0.00000000000   -0.00000000000   -0.00000000000
 ROW   2     -0.00000000000    0.00000000000    0.00000000000    0.00019167045
 ROW   3      0.00000000000    0.00029914185    0.00000000000    0.00000000000
 ROW   4      0.00002193589    0.00000000000    0.00000000000   -0.00000000000
 ROW   5      0.00000000000   -0.00000000000    0.00000000000    0.00050253972
 ROW   6     -0.00000000000   -0.00483882116   -0.00000000000   -0.00000000000
 ROW   7     -0.03628107441    0.03891354263    0.00000000000    0.00000000000
 ROW   8      0.00000000000   -0.00000000000    0.06677930166    0.06615209988
 ROW   9     -0.02293096948    0.02469738972    0.00000000000    0.00000000000
 ROW  10     -0.03628107441   -0.03891354263   -0.00000000000   -0.00000000000
 ROW  11     -0.00000000000    0.00000000000   -0.06677930166    0.06615209988
 ROW  12      0.02293096948    0.02469738972    0.00000000000    0.00000000000
 ROW  13      0.21545042937   -0.21107222611   -0.21312223898   -0.21653482487
 ROW  14      0.41572718969   -0.41617192760   -0.39654558104   -0.39621233759
 ROW  15      0.13358080423   -0.13261260008   -0.13726011977   -0.13466137031
 ROW  16      0.21545042937   -0.21107222611    0.21312223898    0.21653482487
 ROW  17     -0.41572718969    0.41617192760   -0.39654558104   -0.39621233759
 ROW  18      0.13358080423   -0.13261260008    0.13726011977    0.13466137031
 ROW  19      0.21545042937    0.21107222611    0.21312223898   -0.21653482487
 ROW  20      0.41572718969    0.41617192760    0.39654558104   -0.39621233759
 ROW  21     -0.13358080423   -0.13261260008   -0.13726011977    0.13466137031
 ROW  22      0.21545042937    0.21107222611   -0.21312223898    0.21653482487
 ROW  23     -0.41572718969   -0.41617192760    0.39654558104   -0.39621233759
 ROW  24     -0.13358080423   -0.13261260008    0.13726011977   -0.13466137031
  Performing F(IJK)/F(IKJ)/F(KJI) consistency check 
  Differences greater than 1 cm-1 will be printed.
  ===================================================================
  I    J    K    F(IJK)        F(IKJ)        F(KJI)        Difference
  ===================================================================
 Cubic force constants written to file cubic.
  ===================================================================
  Largest absolute difference is    0.13015 cm-1.
 
 
---------------------------------------------------------------------------
          Quartic centrifugal distortion parameters 
                                CM-1                MHz
---------------------------------------------------------------------------
    1    1    1    1   -0.3496831677E-06       -0.0104832376
    1    1    2    2   -0.1825966704E-06       -0.0054741105
    1    1    3    3    0.4247650853E-06        0.0127341369
    1    2    1    2   -0.4863089318E-08       -0.0001457918
    1    2    2    1   -0.4863089318E-08       -0.0001457918
    1    3    1    3   -0.1308422499E-05       -0.0392255197
    1    3    3    1   -0.1308422499E-05       -0.0392255197
    2    1    1    2   -0.4863089318E-08       -0.0001457918
    2    1    2    1   -0.4863089318E-08       -0.0001457918
    2    2    1    1   -0.1825966704E-06       -0.0054741105
    2    2    2    2   -0.1288590394E-06       -0.0038630968
    2    2    3    3   -0.1531936252E-06       -0.0045926293
    2    3    2    3   -0.2104203163E-06       -0.0063082424
    2    3    3    2   -0.2104203163E-06       -0.0063082424
    3    1    1    3   -0.1308422499E-05       -0.0392255197
    3    1    3    1   -0.1308422499E-05       -0.0392255197
    3    2    2    3   -0.2104203163E-06       -0.0063082424
    3    2    3    2   -0.2104203163E-06       -0.0063082424
    3    3    1    1    0.4247650853E-06        0.0127341369
    3    3    2    2   -0.1531936252E-06       -0.0045926293
    3    3    3    3   -0.5274894282E-05       -0.1581373522
---------------------------------------------------------------------------
------------------------------------------------------------
        Parameter                (MHz)                 (CM-1)
------------------------------------------------------------
 
           R6                -.439835E-04           -.146713E-08
           R5                -.282486E-02           -.942271E-07
           SI                            0.174983E+02
 
  Kivelson-Wilson centrifugal distortion parameters 
 
           DJ                0.170532E-02           0.568835E-07
           DK                0.205082E-01           0.684079E-06
           DJK               0.173209E-01           0.577762E-06
 
  A-reduced centrifugal distortion parameters (Ir representation) 
 
           DELJ              0.179329E-02           0.598178E-07
           DELK              0.209480E-01           0.698750E-06
           DELJK             0.167931E-01           0.560156E-06
           delJ              0.413759E-03           0.138015E-07
           delK              0.872826E-02           0.291144E-06
 
  S-reduced centrifugal distortion parameters (Ir representation) 
 
           DJ                0.154389E-02           0.514986E-07
           DK                0.197010E-01           0.657154E-06
           DJK               0.182895E-01           0.610071E-06
           D1                -.413759E-03           -.138015E-07
           D2                -.124702E-03           -.415960E-08
------------------------------------------------------------
  Centrifugal corrections for various types of 
 rotational constants (MHz and cm-1) ...
   Bx''-Bx         0.0235590310        0.0000007858
   By''-By         0.0066663285        0.0000002224
   Bz''-Bz         0.0255403842        0.0000008519
   Bx''-Bx'         0.0086045571        0.0000002870
   By''-By'         0.0328584513        0.0000010960
   Bz''-Bz'         0.0028828470        0.0000000962
   Bx'-Bx         0.0149544739        0.0000004988
   By'-By        -0.0261921227       -0.0000008737
   Bz'-Bz         0.0226575372        0.0000007558
   BxSR-Bx         0.0035081064        0.0000001170
   BySR-By        -0.0150396313       -0.0000005017
   BzSR-Bz         0.0232008165        0.0000007739
   BxSR-Bx''        -0.0200509246       -0.0000006688
   BySR-By''        -0.0217059598       -0.0000007240
   BzSR-Bz''        -0.0023395677       -0.0000000780
   BxSR-Bx'        -0.0114463675       -0.0000003818
   BySR-By'         0.0111524915        0.0000003720
   BzSR-Bz'        -0.0005432793       -0.0000000181
   BxAR-Bx         0.0214634397        0.0000007159
   ByAR-By        -0.0319973519       -0.0000010673
   BzAR-Bz         0.0219538006        0.0000007323
---------------------------------------------------------------------------
 
 *****************************************
     THE MOLECULE IS AN ASYMMETRIC TOP
 *****************************************
 
 
---------------------------------------------------------------------------
         Sextic centrifugal distortion parameters
          Watson A reduction. I^r representation 
              CM-1*10^6                     kHz
---------------------------------------------------------------------------
   HJ        0.0000000232               0.0000006970
   HJK        0.0000009375               0.0000281055
   HKJ        0.0000034786               0.0001042858
   HK       -0.0000059872              -0.0001794922
   hJ        0.0000000115               0.0000003442
   hJK        0.0000003040               0.0000091143
   hK        0.0000095907               0.0002875228
---------------------------------------------------------------------------
         Sextic centrifugal distortion parameters
          Watson S reduction. I^r representation 
              CM-1*10^6                     kHz
---------------------------------------------------------------------------
   HJ        0.0000000155               0.0000004656
   HJK       -0.0000000405              -0.0000012147
   HKJ        0.0000068544               0.0002054907
   HK       -0.0000083773              -0.0002511456
   h1        0.0000000078               0.0000002345
   h2        0.0000000039               0.0000001157
   h3        0.0000000037               0.0000001097
---------------------------------------------------------------------------
---------------------------------------------------------------------------
             Geometrical properties evaluated at     0.00 K 
  Mean and mean-square displacements in normal coordinates (amu**0.5 bohr)
         Coordinate              <q>            <q**2>
---------------------------------------------------------------------------
              1              0.0000000000     0.0000000000
              2              0.0000000000     0.0000000000
              3              0.0000000000     0.0000000000
              4              0.0000000000     0.0000000000
              5              0.0000000000     0.0000000000
              6              0.0000000000     0.0000000000
              7             -0.0000000000     0.5000000659
              8              0.0000000000     0.5000000659
              9             -0.0000000000     0.5000000659
             10             -0.0000000000     0.5000000659
             11              0.0357386764     0.5000000659
             12             -0.0000000000     0.5000000659
             13             -0.0848609211     0.5000000659
             14             -0.1933152344     0.5000000659
             15             -0.0000000000     0.5000000659
             16              0.0000000000     0.5000000659
             17             -0.0000000000     0.5000000659
             18              0.0000000000     0.5000000659
             19              0.0055050506     0.5000000659
             20              0.0237524840     0.5000000659
             21             -0.0000000000     0.5000000659
             22             -0.0454410975     0.5000000659
             23             -0.0000000000     0.5000000659
             24             -0.0000000000     0.5000000659
---------------------------------------------------------------------------
------------------------------------------------------
   ATOM              INTERNUCLEAR DISTANCE
  I    J            Re           Rg           Ra
------------------------------------------------------
  2    1         1.1987247    1.2030027    1.1995240
  3    1         2.5651438    2.5713006    2.5708510
  3    2         1.4710625    1.4791838    1.4771147
  4    1         2.5651438    2.5713006    2.5708510
  4    2         1.4710625    1.4791838    1.4771147
  4    3         1.5748602    1.5888268    1.5875079
  5    1         3.1619186    3.1745325    3.1704520
  5    2         2.2045470    2.2216921    2.2135040
  5    3         1.0819364    1.1027110    1.0847571
  5    4         2.2815076    2.3036723    2.2964284
  6    1         3.1619186    3.1745325    3.1704520
  6    2         2.2045470    2.2216921    2.2135040
  6    3         1.0819364    1.1027110    1.0847571
  6    4         2.2815076    2.3036723    2.2964284
  6    5         1.8290685    1.8537635    1.8317411
  7    1         3.1619186    3.1745325    3.1704520
  7    2         2.2045470    2.2216921    2.2135040
  7    3         2.2815076    2.3036723    2.2964284
  7    4         1.0819364    1.1027110    1.0847571
  7    5         3.1478574    3.1746806    3.1646956
  7    6         2.5619357    2.5908553    2.5807169
  8    1         3.1619186    3.1745325    3.1704520
  8    2         2.2045470    2.2216921    2.2135040
  8    3         2.2815076    2.3036723    2.2964284
  8    4         1.0819364    1.1027110    1.0847571
  8    5         2.5619357    2.5908553    2.5807169
  8    6         3.1478574    3.1746806    3.1646956
  8    7         1.8290685    1.8537635    1.8317411
------------------------------------------------------
  nmode is                     18
  DIPOLE MOMENT OF ISOTOPOLOGUE 
  (only correct if inertial frame is unchanged) 
                             Vibrationally averaged dipole moment
--------------------------------------------------------------------------------
                              a.u.                         Debye
                     x         y         z              x         y         z
--------------------------------------------------------------------------------
MU_e            0.00000   0.00000   1.08001        0.00000   0.00000   2.74494
delta <MU> (1)  0.00000   0.00000  -0.00486        0.00000   0.00000  -0.01236
delta <MU> (2)  0.00000   0.00000  -0.00659        0.00000   0.00000  -0.01674
<MU>            0.00000   0.00000   1.06856        0.00000   0.00000   2.71583
 
Equilibrium dipole moment:    1.08001 a.u. (   2.74494 D)
Zero-point dipole moment:     1.06856 a.u. (   2.71583 D)
--------------------------------------------------------------------------------
********************************************************************************
     PARAMETERS RELEVANT TO ROTATIONAL SPECTROSCOPY
********************************************************************************
 
 
  ----------------------------------------------------------------------------
                                     VIB-ROT CONSTANT / (cm-1)
                                  ------------------------------
     AXIS        MODE       CORIOLIS     QUADRATIC     ANHARMONIC    TOTAL
  ----------------------------------------------------------------------------
       1           7       0.0004294      0.0000000   -0.0012678   -0.0008384
       1           8       0.0000350     -0.0003302    0.0001304   -0.0001648
       1           9       0.0002695     -0.0000017    0.0000609    0.0003287
       1          10       0.0002257      0.0000000   -0.0004226   -0.0001969
       1          11      -0.0000363     -0.0003024   -0.0001153   -0.0004540
       1          12       0.0000113     -0.0000501    0.0007551    0.0007164
       1          13       0.0000379     -0.0000121   -0.0005174   -0.0004916
       1          14       0.0002803     -0.0000867    0.0003120    0.0005056
       1          15       0.0003069     -0.0000187    0.0002455    0.0005338
       1          16      -0.0001544      0.0000000    0.0000155   -0.0001388
       1          17      -0.0002029     -0.0000075   -0.0003443   -0.0005546
       1          18      -0.0000997     -0.0000023   -0.0000611   -0.0001631
       1          19      -0.0000535     -0.0000118   -0.0000238   -0.0000890
       1          20      -0.0002213     -0.0000086    0.0016399    0.0014100
       1          21      -0.0000973     -0.0000003    0.0003148    0.0002172
       1          22      -0.0000972     -0.0000046    0.0003107    0.0002089
       1          23      -0.0001124     -0.0000008    0.0003497    0.0002365
       1          24      -0.0001135      0.0000000    0.0003216    0.0002081
       2           7       0.0001090     -0.0000312   -0.0006273   -0.0005494
       2           8       0.0004097      0.0000000   -0.0000099    0.0003998
       2           9       0.0014517     -0.0000014    0.0000171    0.0014675
       2          10      -0.0014089     -0.0000001    0.0000073   -0.0014016
       2          11       0.0000291     -0.0000563    0.0002852    0.0002579
       2          12      -0.0000168      0.0000000    0.0004467    0.0004299
       2          13       0.0002938     -0.0000225   -0.0000437    0.0002276
       2          14       0.0001047     -0.0001518    0.0004708    0.0004236
       2          15      -0.0000114      0.0000000    0.0002160    0.0002047
       2          16       0.0007380     -0.0000161    0.0000548    0.0007767
       2          17      -0.0008003     -0.0000059    0.0000159   -0.0007903
       2          18      -0.0002459      0.0000000   -0.0000035   -0.0002494
       2          19      -0.0002899     -0.0000001    0.0000511   -0.0002390
       2          20      -0.0001555     -0.0000033    0.0010710    0.0009123
       2          21      -0.0000256      0.0000000    0.0001296    0.0001040
       2          22      -0.0000256     -0.0000002    0.0001320    0.0001062
       2          23      -0.0000192     -0.0000006    0.0001649    0.0001450
       2          24      -0.0000208     -0.0000007    0.0001663    0.0001448
       3           7       0.0042609     -0.0001080    0.0001057    0.0042586
       3           8      -0.0019593     -0.0009032   -0.0011190   -0.0039814
       3           9       0.0009440      0.0000000   -0.0024918   -0.0015478
       3          10       0.0016335     -0.0000002    0.0011105    0.0027439
       3          11      -0.0000786     -0.0010153    0.0044211    0.0033272
       3          12       0.0029764     -0.0001370   -0.0005203    0.0023192
       3          13       0.0006926     -0.0002165    0.0030767    0.0035528
       3          14       0.0008415     -0.0012957    0.0032960    0.0028418
       3          15       0.0003875     -0.0000511    0.0004611    0.0007975
       3          16      -0.0047797     -0.0000559   -0.0002079   -0.0050436
       3          17      -0.0005748      0.0000000    0.0020090    0.0014342
       3          18       0.0006847     -0.0000063    0.0001901    0.0008685
       3          19       0.0004352     -0.0000185    0.0005228    0.0009395
       3          20       0.0000045     -0.0000127    0.0006146    0.0006064
       3          21      -0.0008320     -0.0000008    0.0019043    0.0010715
       3          22      -0.0007570     -0.0001259    0.0019635    0.0010806
       3          23      -0.0010551      0.0000000    0.0016594    0.0006043
       3          24      -0.0010402     -0.0000024    0.0018604    0.0008177
  ----------------------------------------------------------------------------
 
 
  ----------------------------------------------------------------------------
   Be, B0 AND B-B0 SHIFTS FOR SINGLY EXCITED VIBRATIONAL STATES (CM-1)
   ------------------------------------------------------------
  VIBRATION            X AXIS               Y AXIS                 Z AXIS
  ----------------------------------------------------------------------------
    Be                    0.24781275           0.19567768           0.67789385
    B0                    0.24717577           0.19449262           0.66954839
    Be-B0                 0.00063698           0.00118506           0.00834546
    B'                    0.24717627           0.19449175           0.66954915
    Be-B'                 0.00063648           0.00118593           0.00834471
    B''                   0.24717655           0.19449284           0.66954924
    Be-B''                0.00063620           0.00118483           0.00834461
    B^A                   0.24717648           0.19449155           0.66954912
    Be-B^A                0.00063627           0.00118612           0.00834473
    B^S                   0.24717589           0.19449212           0.66954917
    Be-B^S                0.00063687           0.00118556           0.00834469
     7                    0.00083840           0.00054941          -0.00425861
     8                    0.00016476          -0.00039977           0.00398144
     9                   -0.00032869          -0.00146746           0.00154781
    10                    0.00019688           0.00140163          -0.00274386
    11                    0.00045400          -0.00025791          -0.00332719
    12                   -0.00071637          -0.00042992          -0.00231918
    13                    0.00049163          -0.00022759          -0.00355280
    14                   -0.00050558          -0.00042358          -0.00284177
    15                   -0.00053382          -0.00020467          -0.00079751
    16                    0.00013884          -0.00077665           0.00504355
    17                    0.00055463           0.00079029          -0.00143419
    18                    0.00016305           0.00024937          -0.00086854
    19                    0.00008905           0.00023897          -0.00093948
    20                   -0.00141000          -0.00091226          -0.00060644
    21                   -0.00021720          -0.00010402          -0.00107149
    22                   -0.00020894          -0.00010617          -0.00108060
    23                   -0.00023654          -0.00014501          -0.00060434
    24                   -0.00020806          -0.00014478          -0.00081772
  ----------------------------------------------------------------------------
  ----------------------------------------------------------------------------
   Be, B0 AND B-B0 SHIFTS FOR SINGLY EXCITED VIBRATIONAL STATES (MHz)
  VIBRATION            X AXIS               Y AXIS                 Z AXIS
  ----------------------------------------------------------------------------
    Be                 7429.23936137        5866.26922169       20322.74645408
    B0                 7410.14310778        5830.74211008       20072.55580641
    Be-B0                19.09625359          35.52711161         250.19064767
    B'                 7410.15806225        5830.71591796       20072.57846395
    Be-B'                19.08129912          35.55330373         250.16799013
    B''                7410.16666681        5830.74877641       20072.58134680
    Be-B''               19.07269456          35.52044528         250.16510729
    B^A                7410.16457122        5830.71011273       20072.57776021
    Be-B^A               19.07479015          35.55910896         250.16869387
    B^S                7410.14661589        5830.72707045       20072.57900723
    Be-B^S               19.09274549          35.54215124         250.16744686
     7                   25.13453765          16.47094463        -127.66978670
     8                    4.93950087         -11.98483567         119.36064624
     9                   -9.85394122         -43.99322666          46.40224117
    10                    5.90231926          42.01971515         -82.25892874
    11                   13.61069793          -7.73195936         -99.74671199
    12                  -21.47611118         -12.88867929         -69.52740197
    13                   14.73867215          -6.82303393        -106.51032883
    14                  -15.15701458         -12.69848336         -85.19420767
    15                  -16.00345354          -6.13600107         -23.90873151
    16                    4.16232069         -23.28350617         151.20197292
    17                   16.62739810          23.69243650         -42.99598379
    18                    4.88821008           7.47596884         -26.03821819
    19                    2.66962630           7.16421304         -28.16476955
    20                  -42.27078143         -27.34881341         -18.18057666
    21                   -6.51161337          -3.11839088         -32.12255117
    22                   -6.26388666          -3.18296436         -32.39572266
    23                   -7.09135973          -4.34734573         -18.11767595
    24                   -6.23762851          -4.34026149         -24.51456028
  ----------------------------------------------------------------------------
