# Supplementary material for: Cyclopropanone: Preparation, Rotational Spectroscopy, and Semi-Experimental Equilibrium (r e SE) Structure
Source: J Am Chem Soc. 2026 Mar 30;148(13):14072–85. doi: 10.1021/jacs.5c23052 (PMC13067281; doi:10.1021/jacs.5c23052)
Supplement: Supplementary file 2 [file ja5c23052_si_002.zip › SI_revised/ISOMASS Comps/ISOMASS03.out]

 @GETMEM-I,  Allocated   22888 MB of main memory.
  analysis of anharmonic force field for a different isotopomer
  masses of atoms
   15.9949146300000        12.0000000000000        13.0033548260000     
   12.0000000000000        1.00782503500000        1.00782503500000     
   1.00782503500000        1.00782503500000     
  rotation matrix to com frame 

                 COLUMN   1       COLUMN   2       COLUMN   3
 ROW   1      0.01685647817    0.00000000000    0.99985791948
 ROW   2      0.99985791948   -0.00000000000   -0.01685647817
 ROW   3      0.00000000000    1.00000000000   -0.00000000000
********************************************************************************
        PARAMETERS RELEVANT TO MOLECULAR STRUCTURE 
********************************************************************************

                 COLUMN   1       COLUMN   2       COLUMN   3       COLUMN   4
 ROW   1      0.00551357402   -0.03036249942    0.12877298770    0.00125148884
 ROW   2      0.00999606010    0.12861197014    0.02989654071    0.16207139888
 ROW   3      0.13192589771   -0.00847602406   -0.00764707331   -0.00000000133
 ROW   4      0.00551357402   -0.03036249942    0.12877298770   -0.00090809166
 ROW   5      0.00999606001    0.12861197018    0.02989654062    0.03397383069
 ROW   6      0.13192589780   -0.00847602404   -0.00764707332   -0.00000000035
 ROW   7      0.00551357408   -0.03036249944    0.12877298776    0.08099936453
 ROW   8      0.00999605991    0.12861197022    0.02989654052   -0.10022774617
 ROW   9      0.13192589780   -0.00847602401   -0.00764707329    0.00000000061
 ROW  10      0.00551357396   -0.03036249940    0.12877298764   -0.08729268734
 ROW  11      0.00999605992    0.12861197022    0.02989654052   -0.09739052915
 ROW  12      0.13192589799   -0.00847602403   -0.00764707335    0.00000000073
 ROW  13      0.00551357405   -0.03036249947    0.12877298780    0.13319712624
 ROW  14      0.00999606001    0.12861197021    0.02989654047   -0.13328803666
 ROW  15      0.13192589776   -0.00847602400   -0.00764707328    0.00000000250
 ROW  16      0.00551357418   -0.03036249944    0.12877298779    0.13319712774
 ROW  17      0.00999605978    0.12861197024    0.02989654053   -0.13328803683
 ROW  18      0.13192589776   -0.00847602400   -0.00764707328   -0.00000000087
 ROW  19      0.00551357399   -0.03036249937    0.12877298760   -0.14057518901
 ROW  20      0.00999605978    0.12861197024    0.02989654053   -0.12867254282
 ROW  21      0.13192589807   -0.00847602404   -0.00764707336    0.00000000303
 ROW  22      0.00551357386   -0.03036249940    0.12877298760   -0.14057519050
 ROW  23      0.00999606001    0.12861197021    0.02989654047   -0.12867254265
 ROW  24      0.13192589807   -0.00847602404   -0.00764707336   -0.00000000100

                 COLUMN   5       COLUMN   6       COLUMN   7       COLUMN   8
 ROW   1      0.00000000001   -0.00000000002   -0.00000000000    0.00575863567
 ROW   2      0.00000000112    0.00000000008    0.00000000000    0.13151966224
 ROW   3      0.18276875572    0.00376809163    0.10300576892    0.00000000000
 ROW   4     -0.00000000001   -0.00000000002   -0.00000000000    0.00117625977
 ROW   5      0.00000000025    0.00000000001    0.00000000000   -0.11042835424
 ROW   6      0.03832915274   -0.00138016767   -0.19446939154   -0.00000000000
 ROW   7      0.00000000055    0.00000000003    0.00000000000   -0.11931330826
 ROW   8     -0.00000000066   -0.00000000006   -0.00000000000   -0.03218108931
 ROW   9     -0.11422799959    0.14928053595    0.01649664134   -0.00000000000
 ROW  10     -0.00000000059   -0.00000000006   -0.00000000000    0.11983429711
 ROW  11     -0.00000000064   -0.00000000006   -0.00000000000   -0.03675829279
 ROW  12     -0.10855676890   -0.16271390131    0.01725304259    0.00000000000
 ROW  13      0.11023482320    0.00087327107   -0.28126088597   -0.21394243601
 ROW  14      0.00143558026   -0.18121787869    0.09076170122    0.02370611364
 ROW  15     -0.15228039456    0.24576175872    0.06488186278    0.00161800590
 ROW  16     -0.11023482140   -0.00087327096    0.28126088597   -0.21394243601
 ROW  17     -0.00143558202    0.18121787854   -0.09076170122    0.02370611364
 ROW  18     -0.15228039456    0.24576175872    0.06488186278   -0.00161800590
 ROW  19     -0.11023482474   -0.00087293157    0.28438505863    0.21753319531
 ROW  20     -0.00143513146    0.18121789462    0.08008756062    0.01650727404
 ROW  21     -0.14305461702   -0.26178103173    0.06634926223    0.00168201589
 ROW  22      0.11023482283    0.00087293139   -0.28438505863    0.21753319531
 ROW  23      0.00143512976   -0.18121789477   -0.08008756062    0.01650727404
 ROW  24     -0.14305461702   -0.26178103173    0.06634926223   -0.00168201589

                 COLUMN   9       COLUMN  10       COLUMN  11       COLUMN  12
 ROW   1     -0.00000000000    0.00000000000   -0.12438278806   -0.01139021048
 ROW   2     -0.00000000000    0.00000000000    0.00283994294    0.03549227585
 ROW   3      0.00009076295    0.01992153155    0.00000000000    0.00000000000
 ROW   4     -0.00000000000    0.00000000000   -0.08916918869   -0.00959625973
 ROW   5      0.00000000000   -0.00000000000    0.00184281980   -0.20632318600
 ROW   6      0.00062283005   -0.03815230371   -0.00000000000   -0.00000000000
 ROW   7      0.00000000000   -0.00000000000    0.09270140495    0.02489376165
 ROW   8     -0.00000000000    0.00000000000   -0.10364504709    0.10253645076
 ROW   9     -0.06522253887   -0.02678353132    0.00000000000   -0.00000000000
 ROW  10     -0.00000000000   -0.00000000000    0.10093506373   -0.01177800213
 ROW  11      0.00000000000   -0.00000000000    0.10502079460    0.06954496753
 ROW  12      0.06841339901   -0.02940555699   -0.00000000000    0.00000000000
 ROW  13     -0.42489667751    0.00953293232    0.14703415782    0.27315618127
 ROW  14     -0.13728590874   -0.44000832952   -0.10245825270   -0.06444357949
 ROW  15      0.15871935957    0.20793976340   -0.01712578203    0.00450687437
 ROW  16      0.42489667751   -0.00953293232    0.14703415782    0.27315618127
 ROW  17      0.13728590874    0.44000832952   -0.10245825270   -0.06444357949
 ROW  18      0.15871935957    0.20793976340    0.01712578203   -0.00450687437
 ROW  19     -0.41617628976   -0.01432325326    0.17190627938   -0.21611544164
 ROW  20      0.14361553236   -0.44013629610    0.11235347503   -0.06438590160
 ROW  21     -0.14967745224    0.20896141689    0.01700046600    0.00538635336
 ROW  22      0.41617628976    0.01432325326    0.17190627938   -0.21611544164
 ROW  23     -0.14361553236    0.44013629610    0.11235347503   -0.06438590160
 ROW  24     -0.14967745224    0.20896141689   -0.01700046600   -0.00538635336

                 COLUMN  13       COLUMN  14       COLUMN  15       COLUMN  16
 ROW   1      0.03632035040   -0.09116052645    0.02165882010   -0.00000000000
 ROW   2      0.00317969551    0.00258669406    0.01116168447   -0.00000000000
 ROW   3     -0.00000000000   -0.00000000000    0.00000000000    0.02361629283
 ROW   4      0.02149302089   -0.03156341954    0.00469329261    0.00000000000
 ROW   5     -0.02355248269   -0.00923958371   -0.09534595810    0.00000000000
 ROW   6      0.00000000000    0.00000000000   -0.00000000000   -0.15804015081
 ROW   7      0.02706642365    0.11919676140    0.10146176692    0.00000000000
 ROW   8     -0.10894174089    0.08592120379   -0.01266852068   -0.00000000000
 ROW   9     -0.00000000000    0.00000000000    0.00000000000    0.07241171880
 ROW  10      0.02311127662    0.06432308275   -0.15532173938    0.00000000000
 ROW  11      0.13388521046   -0.10378175353    0.02514468669    0.00000000000
 ROW  12     -0.00000000000   -0.00000000000    0.00000000000    0.06737533011
 ROW  13     -0.34229602768   -0.19693933738   -0.21614404686    0.35478702943
 ROW  14      0.11491873185    0.32261651617    0.14122859564    0.01637192498
 ROW  15      0.00322080115   -0.00754463239    0.02414514824   -0.06179676547
 ROW  16     -0.34229602768   -0.19693933738   -0.21614404686   -0.35478702943
 ROW  17      0.11491873185    0.32261651617    0.14122859564   -0.01637192498
 ROW  18     -0.00322080115    0.00754463239   -0.02414514824   -0.06179676547
 ROW  19     -0.38607781393   -0.04366239709    0.28647720052   -0.38617457433
 ROW  20     -0.09420262577   -0.22457459942    0.26986376046   -0.01565106608
 ROW  21     -0.00403007529    0.01948047132    0.01323625175   -0.05298407660
 ROW  22     -0.38607781393   -0.04366239709    0.28647720052    0.38617457433
 ROW  23     -0.09420262577   -0.22457459942    0.26986376046    0.01565106608
 ROW  24      0.00403007529   -0.01948047132   -0.01323625175   -0.05298407660

                 COLUMN  17       COLUMN  18       COLUMN  19       COLUMN  20
 ROW   1      0.00000000000    0.00316069065   -0.02837486287    0.13577843236
 ROW   2     -0.00000000000    0.00236719709    0.00073374004   -0.00228896279
 ROW   3      0.00129069876    0.00000000000   -0.00000000000   -0.00000000000
 ROW   4      0.00000000000   -0.00150978155    0.01170473746   -0.23686794666
 ROW   5      0.00000000000   -0.01132107337   -0.00037651292    0.00424078014
 ROW   6     -0.00872366952   -0.00000000000    0.00000000000   -0.00000000000
 ROW   7      0.00000000000   -0.03029830877    0.03807061573    0.02738072672
 ROW   8      0.00000000000   -0.05532726511    0.04461367383    0.01530724496
 ROW   9     -0.07740698766   -0.00000000000    0.00000000000    0.00000000000
 ROW  10     -0.00000000000    0.01751091790    0.04931297838    0.02966436999
 ROW  11      0.00000000000   -0.04568177251   -0.06688977807   -0.01780869636
 ROW  12      0.09121760447   -0.00000000000   -0.00000000000   -0.00000000000
 ROW  13      0.24292262004    0.22428879412   -0.16848832360   -0.00992747035
 ROW  14     -0.38849224918    0.38794479536   -0.26214186630    0.00105211413
 ROW  15      0.04360296095   -0.31032882178    0.22357457410    0.02993526089
 ROW  16     -0.24292262004    0.22428879412   -0.16848832360   -0.00992747035
 ROW  17      0.38849224918    0.38794479536   -0.26214186630    0.00105211413
 ROW  18      0.04360296095    0.31032882178   -0.22357457410   -0.02993526089
 ROW  19      0.21338512181   -0.14917106979   -0.21521161376   -0.01059336294
 ROW  20      0.38472003368    0.28955925922    0.36897189337   -0.00086298337
 ROW  21     -0.04559800429   -0.22823493837   -0.30992688379   -0.03264963732
 ROW  22     -0.21338512181   -0.14917106979   -0.21521161376   -0.01059336294
 ROW  23     -0.38472003368    0.28955925922    0.36897189337   -0.00086298337
 ROW  24     -0.04559800429    0.22823493837    0.30992688379    0.03264963732

                 COLUMN  21       COLUMN  22       COLUMN  23       COLUMN  24
 ROW   1     -0.00021660635    0.00031384101   -0.00000000000   -0.00000000000
 ROW   2      0.00010435173    0.00006413986    0.00000000000   -0.00000000000
 ROW   3      0.00000000000    0.00000000000    0.00005985425    0.00016851745
 ROW   4      0.00290463002   -0.00433148087    0.00000000000    0.00000000000
 ROW   5     -0.00016640633    0.00011401614    0.00000000000   -0.00000000000
 ROW   6     -0.00000000000   -0.00000000000    0.00034573283    0.00054739859
 ROW   7     -0.03111388872    0.00621034576    0.00000000000    0.00000000000
 ROW   8     -0.04740107476    0.00934437058    0.00000000000    0.00000000000
 ROW   9      0.00000000000    0.00000000000    0.08118797518    0.03107235271
 ROW  10      0.00400663447    0.03257033642   -0.00000000000   -0.00000000000
 ROW  11     -0.00683525397   -0.05332465385    0.00000000000    0.00000000000
 ROW  12     -0.00000000000    0.00000000000   -0.03438035733    0.08748337806
 ROW  13      0.19098661225   -0.02997953265   -0.18555739991   -0.07009171243
 ROW  14      0.29526464202   -0.04438087820   -0.28093305855   -0.11165031022
 ROW  15      0.58233996481   -0.09405228661   -0.52466339502   -0.20337837550
 ROW  16      0.19098661225   -0.02997953265    0.18555739991    0.07009171243
 ROW  17      0.29526464202   -0.04438087820    0.28093305855    0.11165031022
 ROW  18     -0.58233996481    0.09405228661   -0.52466339502   -0.20337837550
 ROW  19     -0.02969157096   -0.18069267806   -0.06902788475    0.17393619444
 ROW  20      0.05138472493    0.30037450643    0.10925180746   -0.28692518214
 ROW  21      0.09302793854    0.58082701157    0.20305106349   -0.52249641362
 ROW  22     -0.02969157096   -0.18069267806    0.06902788475   -0.17393619444
 ROW  23      0.05138472493    0.30037450643   -0.10925180746    0.28692518214
 ROW  24     -0.09302793854   -0.58082701157    0.20305106349   -0.52249641362
  Performing F(IJK)/F(IKJ)/F(KJI) consistency check 
  Differences greater than 1 cm-1 will be printed.
  ===================================================================
  I    J    K    F(IJK)        F(IKJ)        F(KJI)        Difference
  ===================================================================
 Cubic force constants written to file cubic.
  ===================================================================
  Largest absolute difference is    0.10451 cm-1.
 
 
---------------------------------------------------------------------------
          Quartic centrifugal distortion parameters 
                                CM-1                MHz
---------------------------------------------------------------------------
    1    1    1    1   -0.5090552005E-05       -0.1526109098
    1    1    1    2   -0.2657158789E-07       -0.0007965962
    1    1    2    1   -0.2657158789E-07       -0.0007965962
    1    1    2    2    0.4124870856E-06        0.0123660517
    1    1    3    3   -0.1553612254E-06       -0.0046576124
    1    2    1    1   -0.2657158789E-07       -0.0007965962
    1    2    1    2   -0.1279458065E-05       -0.0383571878
    1    2    2    1   -0.1279458065E-05       -0.0383571878
    1    2    2    2    0.2004230768E-07        0.0006008533
    1    2    3    3    0.9924629183E-08        0.0002975329
    1    3    1    3   -0.1949528772E-06       -0.0058445402
    1    3    2    3    0.1023245739E-08        0.0000306761
    1    3    3    1   -0.1949528772E-06       -0.0058445402
    1    3    3    2    0.1023245739E-08        0.0000306761
    2    1    1    1   -0.2657158789E-07       -0.0007965962
    2    1    1    2   -0.1279458065E-05       -0.0383571878
    2    1    2    1   -0.1279458065E-05       -0.0383571878
    2    1    2    2    0.2004230768E-07        0.0006008533
    2    1    3    3    0.9924629183E-08        0.0002975329
    2    2    1    1    0.4124870856E-06        0.0123660517
    2    2    1    2    0.2004230768E-07        0.0006008533
    2    2    2    1    0.2004230768E-07        0.0006008533
    2    2    2    2   -0.3418400782E-06       -0.0102481077
    2    2    3    3   -0.1762921935E-06       -0.0052851070
    2    3    1    3    0.1023245739E-08        0.0000306761
    2    3    2    3   -0.4680956994E-08       -0.0001403316
    2    3    3    1    0.1023245739E-08        0.0000306761
    2    3    3    2   -0.4680956994E-08       -0.0001403316
    3    1    1    3   -0.1949528772E-06       -0.0058445402
    3    1    2    3    0.1023245739E-08        0.0000306761
    3    1    3    1   -0.1949528772E-06       -0.0058445402
    3    1    3    2    0.1023245739E-08        0.0000306761
    3    2    1    3    0.1023245739E-08        0.0000306761
    3    2    2    3   -0.4680956994E-08       -0.0001403316
    3    2    3    1    0.1023245739E-08        0.0000306761
    3    2    3    2   -0.4680956994E-08       -0.0001403316
    3    3    1    1   -0.1553612254E-06       -0.0046576124
    3    3    1    2    0.9924629183E-08        0.0002975329
    3    3    2    1    0.9924629183E-08        0.0002975329
    3    3    2    2   -0.1762921935E-06       -0.0052851070
    3    3    3    3   -0.1241312822E-06       -0.0037213622
---------------------------------------------------------------------------
------------------------------------------------------------
        Parameter                (MHz)                 (CM-1)
------------------------------------------------------------
 
           R6                -.443427E-04           -.147911E-08
           R5                -.279614E-02           -.932692E-07
           SI                            0.169203E+02
 
  Kivelson-Wilson centrifugal distortion parameters 
 
           DJ                0.165750E-02           0.552882E-07
           DK                0.196365E-01           0.655002E-06
           DJK               0.168588E-01           0.562348E-06
 
  A-reduced centrifugal distortion parameters (Ir representation) 
 
           DELJ              0.174618E-02           0.582464E-07
           DELK              0.200799E-01           0.669793E-06
           DELJK             0.163266E-01           0.544598E-06
           delJ              0.407922E-03           0.136068E-07
           delK              0.859344E-02           0.286646E-06
 
  S-reduced centrifugal distortion parameters (Ir representation) 
 
           DJ                0.149224E-02           0.497759E-07
           DK                0.188102E-01           0.627441E-06
           DJK               0.178503E-01           0.595421E-06
           D1                -.407922E-03           -.136068E-07
           D2                -.126970E-03           -.423525E-08
------------------------------------------------------------
  Centrifugal corrections for various types of 
 rotational constants (MHz and cm-1) ...
   Bx''-Bx         0.0247785004        0.0000008265
   By''-By         0.0230387009        0.0000007685
   Bz''-Bz         0.0063987070        0.0000002134
   Bx''-Bx'         0.0027828851        0.0000000928
   By''-By'         0.0081733464        0.0000002726
   Bz''-Bz'         0.0321741620        0.0000010732
   Bx'-Bx         0.0219956154        0.0000007337
   By'-By         0.0148653545        0.0000004959
   Bz'-Bz        -0.0257754550       -0.0000008598
   BxSR-Bx         0.0225558297        0.0000007524
   BySR-By         0.0035276524        0.0000001177
   BzSR-Bz        -0.0147440279       -0.0000004918
   BxSR-Bx''        -0.0022226707       -0.0000000741
   BySR-By''        -0.0195110485       -0.0000006508
   BzSR-Bz''        -0.0211427349       -0.0000007052
   BxSR-Bx'        -0.0005602144       -0.0000000187
   BySR-By'        -0.0113377021       -0.0000003782
   BzSR-Bz'         0.0110314271        0.0000003680
   BxAR-Bx         0.0212861329        0.0000007100
   ByAR-By         0.0212224083        0.0000007079
   BzAR-Bz        -0.0314230263       -0.0000010482
---------------------------------------------------------------------------
 
 *****************************************
     THE MOLECULE IS AN ASYMMETRIC TOP
 *****************************************
 
 
---------------------------------------------------------------------------
         Sextic centrifugal distortion parameters
          Watson A reduction. I^r representation 
              CM-1*10^6                     kHz
---------------------------------------------------------------------------
   HJ        0.0000000222               0.0000006667
   HJK        0.0000009048               0.0000271253
   HKJ        0.0000033379               0.0001000688
   HK       -0.0000057480              -0.0001723220
   hJ        0.0000000110               0.0000003299
   hJK        0.0000003037               0.0000091040
   hK        0.0000092797               0.0002781984
---------------------------------------------------------------------------
         Sextic centrifugal distortion parameters
          Watson S reduction. I^r representation 
              CM-1*10^6                     kHz
---------------------------------------------------------------------------
   HJ        0.0000000144               0.0000004318
   HJK       -0.0000000720              -0.0000021590
   HKJ        0.0000067115               0.0002012068
   HK       -0.0000081370              -0.0002439407
   h1        0.0000000072               0.0000002165
   h2        0.0000000039               0.0000001175
   h3        0.0000000038               0.0000001134
---------------------------------------------------------------------------
---------------------------------------------------------------------------
             Geometrical properties evaluated at     0.00 K 
  Mean and mean-square displacements in normal coordinates (amu**0.5 bohr)
         Coordinate              <q>            <q**2>
---------------------------------------------------------------------------
              1              0.0000000000     0.0000000000
              2              0.0000000000     0.0000000000
              3              0.0000000000     0.0000000000
              4              0.0000000000     0.0000000000
              5              0.0000000000     0.0000000000
              6              0.0000000000     0.0000000000
              7             -0.0000000000     0.5000000659
              8             -0.0006558392     0.5000000659
              9             -0.0000000000     0.5000000659
             10             -0.0000000000     0.5000000659
             11             -0.0377720400     0.5000000659
             12              0.0228400348     0.5000000659
             13             -0.1079111593     0.5000000659
             14              0.1754544794     0.5000000659
             15             -0.0379171325     0.5000000659
             16             -0.0000000000     0.5000000659
             17              0.0000000000     0.5000000659
             18              0.0041686103     0.5000000659
             19             -0.0082556674     0.5000000659
             20              0.0234360173     0.5000000659
             21              0.0261683204     0.5000000659
             22             -0.0363900264     0.5000000659
             23              0.0000000000     0.5000000659
             24              0.0000000000     0.5000000659
---------------------------------------------------------------------------
------------------------------------------------------
   ATOM              INTERNUCLEAR DISTANCE
  I    J            Re           Rg           Ra
------------------------------------------------------
  2    1         1.1987247    1.2031049    1.1995518
  3    1         2.5651438    2.5712745    2.5708484
  3    2         1.4710625    1.4791431    1.4770659
  4    1         2.5651438    2.5714566    2.5710005
  4    2         1.4710625    1.4793416    1.4772062
  4    3         1.5748602    1.5886310    1.5873528
  5    1         3.1619186    3.1744991    3.1703881
  5    2         2.2045470    2.2216706    2.2134040
  5    3         1.0819364    1.1026553    1.0846833
  5    4         2.2815076    2.3035420    2.2962608
  6    1         3.1619186    3.1744991    3.1703881
  6    2         2.2045470    2.2216706    2.2134040
  6    3         1.0819364    1.1026553    1.0846833
  6    4         2.2815076    2.3035420    2.2962608
  6    5         1.8290685    1.8536723    1.8315528
  7    1         3.1619186    3.1746927    3.1705994
  7    2         2.2045470    2.2218289    2.2135729
  7    3         2.2815076    2.3035080    2.2962739
  7    4         1.0819364    1.1027114    1.0847298
  7    5         3.1478574    3.1745572    3.1645048
  7    6         2.5619357    2.5907335    2.5805719
  8    1         3.1619186    3.1746927    3.1705994
  8    2         2.2045470    2.2218289    2.2135729
  8    3         2.2815076    2.3035080    2.2962739
  8    4         1.0819364    1.1027114    1.0847298
  8    5         2.5619357    2.5907335    2.5805719
  8    6         3.1478574    3.1745572    3.1645048
  8    7         1.8290685    1.8537573    1.8316786
------------------------------------------------------
  nmode is                     18
  DIPOLE MOMENT OF ISOTOPOLOGUE 
  (only correct if inertial frame is unchanged) 
                             Vibrationally averaged dipole moment
--------------------------------------------------------------------------------
                              a.u.                         Debye
                     x         y         z              x         y         z
--------------------------------------------------------------------------------
MU_e            1.07986  -0.01821  -0.00000        2.74455  -0.04627  -0.00000
delta <MU> (1) -0.00477   0.00015   0.00000       -0.01214   0.00038   0.00000
delta <MU> (2) -0.00670   0.00016   0.00000       -0.01703   0.00041   0.00000
<MU>            1.06839  -0.01790   0.00000        2.71539  -0.04548   0.00000
 
Equilibrium dipole moment:    1.08001 a.u. (   2.74494 D)
Zero-point dipole moment:     1.06853 a.u. (   2.71577 D)
--------------------------------------------------------------------------------
********************************************************************************
     PARAMETERS RELEVANT TO ROTATIONAL SPECTROSCOPY
********************************************************************************
 
 
  ----------------------------------------------------------------------------
                                     VIB-ROT CONSTANT / (cm-1)
                                  ------------------------------
     AXIS        MODE       CORIOLIS     QUADRATIC     ANHARMONIC    TOTAL
  ----------------------------------------------------------------------------
       1           7       0.0038921     -0.0001043    0.0001527    0.0039405
       1           8      -0.0017330     -0.0009079   -0.0010885   -0.0037294
       1           9       0.0009477     -0.0000000   -0.0024154   -0.0014677
       1          10       0.0015799     -0.0000001    0.0011001    0.0026799
       1          11      -0.0001039     -0.0010300    0.0044790    0.0033451
       1          12       0.0031474     -0.0001180   -0.0003455    0.0026839
       1          13       0.0007693     -0.0003431    0.0034299    0.0038561
       1          14       0.0005045     -0.0010322    0.0024932    0.0019655
       1          15       0.0006475     -0.0001007    0.0003981    0.0009449
       1          16      -0.0051116     -0.0000506   -0.0001784   -0.0053407
       1          17      -0.0003995     -0.0000001    0.0019569    0.0015573
       1          18       0.0006405     -0.0000065    0.0002163    0.0008502
       1          19       0.0004321     -0.0000140    0.0004896    0.0009077
       1          20       0.0000028     -0.0000106    0.0006352    0.0006274
       1          21      -0.0007756     -0.0000409    0.0017789    0.0009624
       1          22      -0.0007510     -0.0000779    0.0018634    0.0010345
       1          23      -0.0009955     -0.0000004    0.0015495    0.0005536
       1          24      -0.0009990     -0.0000019    0.0017427    0.0007419
       2           7       0.0004105     -0.0000000   -0.0012792   -0.0008687
       2           8       0.0000350     -0.0003362    0.0001491   -0.0001521
       2           9       0.0002637     -0.0000017    0.0000623    0.0003243
       2          10       0.0002325     -0.0000000   -0.0004090   -0.0001765
       2          11      -0.0000465     -0.0002924   -0.0001391   -0.0004780
       2          12       0.0000098     -0.0000407    0.0006499    0.0006189
       2          13       0.0000056     -0.0000248   -0.0004530   -0.0004722
       2          14       0.0002038     -0.0000745    0.0002830    0.0004123
       2          15       0.0002930     -0.0000232    0.0003337    0.0006035
       2          16      -0.0000495     -0.0000000    0.0000128   -0.0000367
       2          17      -0.0001899     -0.0000072   -0.0003338   -0.0005309
       2          18      -0.0000938     -0.0000025   -0.0000630   -0.0001593
       2          19      -0.0000555     -0.0000103   -0.0000281   -0.0000938
       2          20      -0.0002129     -0.0000076    0.0016725    0.0014520
       2          21      -0.0000963     -0.0000018    0.0003036    0.0002056
       2          22      -0.0000947     -0.0000030    0.0003051    0.0002073
       2          23      -0.0001104     -0.0000007    0.0003326    0.0002215
       2          24      -0.0001101     -0.0000001    0.0003189    0.0002087
       3           7       0.0001113     -0.0000303   -0.0006239   -0.0005429
       3           8       0.0004239     -0.0000002    0.0000019    0.0004256
       3           9       0.0013407     -0.0000014    0.0000152    0.0013545
       3          10      -0.0012990     -0.0000000    0.0000128   -0.0012862
       3          11      -0.0000459     -0.0000506    0.0002814    0.0001849
       3          12       0.0000365     -0.0000027    0.0003933    0.0004270
       3          13       0.0002592     -0.0000406    0.0000258    0.0002445
       3          14       0.0000980     -0.0001254    0.0003960    0.0003686
       3          15       0.0000065     -0.0000059    0.0002603    0.0002608
       3          16       0.0008529     -0.0000147    0.0000511    0.0008892
       3          17      -0.0009183     -0.0000057    0.0000210   -0.0009030
       3          18      -0.0002367     -0.0000000   -0.0000029   -0.0002396
       3          19      -0.0002805     -0.0000000    0.0000458   -0.0002347
       3          20      -0.0001479     -0.0000028    0.0010846    0.0009339
       3          21      -0.0000244     -0.0000001    0.0001211    0.0000966
       3          22      -0.0000248     -0.0000001    0.0001280    0.0001031
       3          23      -0.0000192     -0.0000006    0.0001516    0.0001318
       3          24      -0.0000199     -0.0000007    0.0001609    0.0001403
  ----------------------------------------------------------------------------
 
 
  ----------------------------------------------------------------------------
   Be, B0 AND B-B0 SHIFTS FOR SINGLY EXCITED VIBRATIONAL STATES (CM-1)
   ------------------------------------------------------------
  VIBRATION            X AXIS               Y AXIS                 Z AXIS
  ----------------------------------------------------------------------------
    Be                    0.66195274           0.24494445           0.19255865
    B0                    0.65389615           0.24430145           0.19138140
    Be-B0                 0.00805658           0.00064301           0.00117725
    B'                    0.65389689           0.24430194           0.19138054
    Be-B'                 0.00805585           0.00064251           0.00117811
    B''                   0.65389698           0.24430221           0.19138161
    Be-B''                0.00805576           0.00064224           0.00117703
    B^A                   0.65389686           0.24430215           0.19138035
    Be-B^A                0.00805587           0.00064230           0.00117829
    B^S                   0.65389691           0.24430156           0.19138091
    Be-B^S                0.00805583           0.00064289           0.00117774
     7                   -0.00394046           0.00086871           0.00054291
     8                    0.00372940           0.00015211          -0.00042562
     9                    0.00146768          -0.00032434          -0.00135455
    10                   -0.00267993           0.00017654           0.00128624
    11                   -0.00334513           0.00047798          -0.00018495
    12                   -0.00268388          -0.00061893          -0.00042702
    13                   -0.00385613           0.00047224          -0.00024445
    14                   -0.00196551          -0.00041232          -0.00036856
    15                   -0.00094492          -0.00060353          -0.00026085
    16                    0.00534070           0.00003668          -0.00088925
    17                   -0.00155734           0.00053085           0.00090297
    18                   -0.00085022           0.00015933           0.00023961
    19                   -0.00090771           0.00009383           0.00023474
    20                   -0.00062738          -0.00145200          -0.00093392
    21                   -0.00096237          -0.00020559          -0.00009659
    22                   -0.00103447          -0.00020734          -0.00010309
    23                   -0.00055361          -0.00022154          -0.00013178
    24                   -0.00074187          -0.00020869          -0.00014035
  ----------------------------------------------------------------------------
  ----------------------------------------------------------------------------
   Be, B0 AND B-B0 SHIFTS FOR SINGLY EXCITED VIBRATIONAL STATES (MHz)
  VIBRATION            X AXIS               Y AXIS                 Z AXIS
  ----------------------------------------------------------------------------
    Be                19844.84376955        7343.24988935        5772.76300638
    B0                19603.31350033        7323.97308327        5737.47004698
    Be-B0               241.53026923          19.27680608          35.29295939
    B'                19603.33549594        7323.98794862        5737.44427153
    Be-B'               241.50827361          19.26194073          35.31873485
    B''               19603.33827883        7323.99612197        5737.47644569
    Be-B''              241.50549072          19.25376738          35.28656069
    B^A               19603.33478646        7323.99430568        5737.43862395
    Be-B^A              241.50898309          19.25558368          35.32438242
    B^S               19603.33605616        7323.97661092        5737.45530295
    Be-B^S              241.50771340          19.27327843          35.30770342
     7                 -118.13213493          26.04317894          16.27604794
     8                  111.80451188           4.56021038         -12.75972427
     9                   43.99981720          -9.72347043         -40.60831924
    10                  -80.34232565           5.29241625          38.56059327
    11                 -100.28448565          14.32948815          -5.54457929
    12                  -80.46076979         -18.55518948         -12.80171536
    13                 -115.60388930          14.15734764          -7.32851657
    14                  -58.92456032         -12.36108585         -11.04926666
    15                  -28.32812662         -18.09334696          -7.82004918
    16                  160.11000881           1.09969885         -26.65894367
    17                  -46.68772993          15.91454192          27.07045469
    18                  -25.48891045           4.77651472           7.18330883
    19                  -27.21242303           2.81305306           7.03742178
    20                  -18.80836958         -43.52997793         -27.99812356
    21                  -28.85108309          -6.16331351          -2.89559896
    22                  -31.01252893          -6.21588833          -3.09062755
    23                  -16.59672756          -6.64150376          -3.95074967
    24                  -22.24081153          -6.25628582          -4.20753133
  ----------------------------------------------------------------------------
