# Supplementary material for: Cyclopropanone: Preparation, Rotational Spectroscopy, and Semi-Experimental Equilibrium (r e SE) Structure
Source: J Am Chem Soc. 2026 Mar 30;148(13):14072–85. doi: 10.1021/jacs.5c23052 (PMC13067281; doi:10.1021/jacs.5c23052)
Supplement: Supplementary file 2 [file ja5c23052_si_002.zip › SI_revised/ISOMASS Comps/ISOMASS04.out]

 @GETMEM-I,  Allocated   22888 MB of main memory.
  analysis of anharmonic force field for a different isotopomer
  masses of atoms
   17.9991603000000        12.0000000000000        12.0000000000000     
   12.0000000000000        1.00782503500000        1.00782503500000     
   1.00782503500000        1.00782503500000     
  rotation matrix to com frame 

                 COLUMN   1       COLUMN   2       COLUMN   3
 ROW   1      1.00000000000    0.00000000000    0.00000000000
 ROW   2      0.00000000000    1.00000000000    0.00000000000
 ROW   3      0.00000000000    0.00000000000    1.00000000000
********************************************************************************
        PARAMETERS RELEVANT TO MOLECULAR STRUCTURE 
********************************************************************************

                 COLUMN   1       COLUMN   2       COLUMN   3       COLUMN   4
 ROW   1      0.00359921168    0.10716022775    0.07573678417    0.15228835792
 ROW   2      0.00315612947    0.07567265657   -0.10721948108   -0.00000000193
 ROW   3     -0.13118465519    0.00476065623   -0.00050162768    0.00000000003
 ROW   4      0.00359921165    0.10716022780    0.07573678423    0.02622100870
 ROW   5      0.00315612952    0.07567265663   -0.10721948106   -0.00000000035
 ROW   6     -0.13118465519    0.00476065623   -0.00050162768    0.00000000003
 ROW   7      0.00359921162    0.10716022786    0.07573678429   -0.10445746644
 ROW   8      0.00315612958    0.07567265669   -0.10721948106    0.00000000140
 ROW   9     -0.13118465517    0.00476065619   -0.00050162772    0.08281238333
 ROW  10      0.00359921162    0.10716022786    0.07573678429   -0.10445746644
 ROW  11      0.00315612955    0.07567265670   -0.10721948103    0.00000000119
 ROW  12     -0.13118465521    0.00476065626   -0.00050162764   -0.08281238327
 ROW  13      0.00359921159    0.10716022787    0.07573678432   -0.13611873409
 ROW  14      0.00315612961    0.07567265670   -0.10721948107    0.00000000380
 ROW  15     -0.13118465519    0.00476065613   -0.00050162776    0.13471662913
 ROW  16      0.00359921163    0.10716022786    0.07573678428   -0.13611873385
 ROW  17      0.00315612961    0.07567265670   -0.10721948107   -0.00000000008
 ROW  18     -0.13118465513    0.00476065622   -0.00050162773    0.13471663154
 ROW  19      0.00359921163    0.10716022786    0.07573678428   -0.13611873385
 ROW  20      0.00315612955    0.07567265671   -0.10721948101    0.00000000346
 ROW  21     -0.13118465519    0.00476065633   -0.00050162761   -0.13471662907
 ROW  22      0.00359921159    0.10716022787    0.07573678432   -0.13611873409
 ROW  23      0.00315612955    0.07567265671   -0.10721948101   -0.00000000043
 ROW  24     -0.13118465526    0.00476065624   -0.00050162763   -0.13471663148

                 COLUMN   5       COLUMN   6       COLUMN   7       COLUMN   8
 ROW   1      0.00000000177    0.00000000009   -0.00000000000    0.11868822281
 ROW   2      0.17031276496    0.00000000004    0.09256482875    0.00000000000
 ROW   3     -0.00000000004   -0.00000000001   -0.00000000000    0.00000000000
 ROW   4      0.00000000035    0.00000000001    0.00000000000   -0.11738845474
 ROW   5      0.02932395323    0.00000000002   -0.19704978940   -0.00000000000
 ROW   6     -0.00000000004   -0.00000000001    0.00000000000    0.00000000000
 ROW   7     -0.00000000112   -0.00000000008   -0.00000000000   -0.03397041685
 ROW   8     -0.11682055510   -0.15790461522    0.01775766617    0.00000000000
 ROW   9      0.00000000089    0.00000000004    0.00000000000   -0.12167828806
 ROW  10     -0.00000000112   -0.00000000008    0.00000000000   -0.03397041685
 ROW  11     -0.11682055516    0.15790461520    0.01775766617    0.00000000000
 ROW  12     -0.00000000097   -0.00000000007   -0.00000000000    0.12167828806
 ROW  13      0.00000022512    0.18339270434    0.08419615583    0.02174561809
 ROW  14     -0.15222902059   -0.25687429258    0.06755247306    0.00188321896
 ROW  15      0.10756226671   -0.00000016763   -0.28406318321   -0.22057505428
 ROW  16     -0.00000022806   -0.18339270455   -0.08419615583    0.02174561809
 ROW  17     -0.15222902059   -0.25687429258    0.06755247306   -0.00188321896
 ROW  18     -0.10756226376    0.00000016778    0.28406318321   -0.22057505428
 ROW  19      0.00000022519   -0.18339270455    0.08419615583    0.02174561809
 ROW  20     -0.15222902069    0.25687429253    0.06755247306    0.00188321896
 ROW  21     -0.10756226679   -0.00000016785    0.28406318321    0.22057505428
 ROW  22     -0.00000022813    0.18339270434   -0.08419615583    0.02174561809
 ROW  23     -0.15222902069    0.25687429253    0.06755247306   -0.00188321896
 ROW  24      0.10756226368    0.00000016764   -0.28406318321    0.22057505428

                 COLUMN   9       COLUMN  10       COLUMN  11       COLUMN  12
 ROW   1      0.00000000000    0.00000000000   -0.00000000000    0.03071961170
 ROW   2      0.00000000000    0.01770831266    0.00000000000    0.00000000000
 ROW   3      0.00000000000    0.00000000000    0.12116065660   -0.00000000000
 ROW   4     -0.00000000000   -0.00000000000   -0.00000000000   -0.20533900396
 ROW   5     -0.00000000000   -0.03868978051   -0.00000000000   -0.00000000000
 ROW   6      0.00000000000   -0.00000000000    0.08245427446   -0.00000000000
 ROW   7      0.00000000000    0.00000000000    0.09900194365    0.09013383741
 ROW   8      0.06838080360   -0.02877069362   -0.00000000000    0.00000000000
 ROW   9     -0.00000000000   -0.00000000000   -0.10356164240    0.01729956928
 ROW  10     -0.00000000000   -0.00000000000   -0.09900194365    0.09013383741
 ROW  11     -0.06838080360   -0.02877069362    0.00000000000   -0.00000000000
 ROW  12     -0.00000000000   -0.00000000000   -0.10356164240   -0.01729956928
 ROW  13      0.13801243720   -0.44054318339    0.10458920790   -0.06252852846
 ROW  14     -0.15171797698    0.20738700315    0.01684147641    0.00346067569
 ROW  15      0.42208456331    0.01368835735   -0.16986131828    0.25350658525
 ROW  16     -0.13801243720    0.44054318339    0.10458920790   -0.06252852846
 ROW  17     -0.15171797698    0.20738700315   -0.01684147641   -0.00346067569
 ROW  18     -0.42208456331   -0.01368835735   -0.16986131828    0.25350658525
 ROW  19     -0.13801243720   -0.44054318339   -0.10458920790   -0.06252852846
 ROW  20      0.15171797698    0.20738700315   -0.01684147641    0.00346067569
 ROW  21      0.42208456331   -0.01368835735   -0.16986131828   -0.25350658525
 ROW  22      0.13801243720    0.44054318339   -0.10458920790   -0.06252852846
 ROW  23      0.15171797698    0.20738700315    0.01684147641   -0.00346067569
 ROW  24     -0.42208456331    0.01368835735   -0.16986131828   -0.25350658525

                 COLUMN  13       COLUMN  14       COLUMN  15       COLUMN  16
 ROW   1      0.00000000000   -0.00000000000    0.00996438399   -0.00000000000
 ROW   2     -0.00000000000   -0.00000000000    0.00000000000    0.02091696600
 ROW   3      0.02664195165    0.08727918296   -0.00000000000   -0.00000000000
 ROW   4      0.00000000000   -0.00000000000   -0.09679896114    0.00000000000
 ROW   5     -0.00000000000    0.00000000000   -0.00000000000   -0.15784578670
 ROW   6      0.01569226462    0.02209482153    0.00000000000    0.00000000000
 ROW   7     -0.12192246240   -0.10806507214    0.00525666724    0.00000000000
 ROW   8      0.00000000000   -0.00000000000    0.00000000000    0.07258249116
 ROW   9      0.03403776759   -0.09412182138    0.13598496944   -0.00000000000
 ROW  10      0.12192246240    0.10806507214    0.00525666724   -0.00000000000
 ROW  11      0.00000000000    0.00000000000    0.00000000000    0.07258249116
 ROW  12      0.03403776759   -0.09412182138   -0.13598496944    0.00000000000
 ROW  13      0.11447459361   -0.28124009099    0.21235753861    0.00212431251
 ROW  14      0.00293757969    0.01521493818    0.01864186098   -0.05564412566
 ROW  15     -0.36830459267    0.10488771242   -0.25303358150    0.37077658366
 ROW  16      0.11447459361   -0.28124009099    0.21235753861   -0.00212431251
 ROW  17     -0.00293757969   -0.01521493818   -0.01864186098   -0.05564412566
 ROW  18     -0.36830459267    0.10488771242   -0.25303358150   -0.37077658366
 ROW  19     -0.11447459361    0.28124009099    0.21235753861    0.00212431251
 ROW  20     -0.00293757969   -0.01521493818    0.01864186098   -0.05564412566
 ROW  21     -0.36830459267    0.10488771242    0.25303358150   -0.37077658366
 ROW  22     -0.11447459361    0.28124009099    0.21235753861   -0.00212431251
 ROW  23      0.00293757969    0.01521493818   -0.01864186098   -0.05564412566
 ROW  24     -0.36830459267    0.10488771242    0.25303358150    0.37077658366

                 COLUMN  17       COLUMN  18       COLUMN  19       COLUMN  20
 ROW   1      0.00000000000    0.00204576552   -0.00000000000    0.00000000000
 ROW   2     -0.00000000000    0.00000000000    0.00000000000    0.00000000000
 ROW   3      0.00000000000    0.00000000000    0.02821386953    0.12050862286
 ROW   4     -0.00000000000   -0.00996330705    0.00000000000   -0.00000000000
 ROW   5      0.00000000000    0.00000000000   -0.00000000000   -0.00000000000
 ROW   6      0.00000000000   -0.00000000000   -0.01714455939   -0.24133959008
 ROW   7     -0.00000000000   -0.05386021388   -0.05860582207    0.01929597308
 ROW   8      0.08716300667   -0.00000000000    0.00000000000    0.00000000000
 ROW   9      0.00000000000   -0.02619453538   -0.04515793217    0.03227209073
 ROW  10      0.00000000000   -0.05386021388    0.05860582207   -0.01929597308
 ROW  11     -0.08716300667   -0.00000000000   -0.00000000000   -0.00000000000
 ROW  12     -0.00000000000    0.02619453538   -0.04515793217    0.03227209073
 ROW  13      0.38724349520    0.34117597510    0.31681552879   -0.00035706991
 ROW  14     -0.04251806243   -0.27361790862   -0.27031349503    0.03584808582
 ROW  15     -0.22597170426    0.18740756753    0.19390744852   -0.01178506068
 ROW  16     -0.38724349520    0.34117597510    0.31681552879   -0.00035706991
 ROW  17     -0.04251806243    0.27361790862    0.27031349503   -0.03584808582
 ROW  18      0.22597170426    0.18740756753    0.19390744852   -0.01178506068
 ROW  19     -0.38724349520    0.34117597510   -0.31681552879    0.00035706991
 ROW  20      0.04251806243   -0.27361790862    0.27031349503   -0.03584808582
 ROW  21     -0.22597170426   -0.18740756753    0.19390744852   -0.01178506068
 ROW  22      0.38724349520    0.34117597510   -0.31681552879    0.00035706991
 ROW  23      0.04251806243    0.27361790862   -0.27031349503    0.03584808582
 ROW  24      0.22597170426   -0.18740756753    0.19390744852   -0.01178506068

                 COLUMN  21       COLUMN  22       COLUMN  23       COLUMN  24
 ROW   1      0.00010626343   -0.00000000000   -0.00000000000   -0.00000000000
 ROW   2     -0.00000000000    0.00000000000    0.00000000000    0.00016994571
 ROW   3      0.00000000000    0.00033677374   -0.00000000000   -0.00000000000
 ROW   4      0.00002418257    0.00000000000    0.00000000000    0.00000000000
 ROW   5      0.00000000000   -0.00000000000   -0.00000000000    0.00054668996
 ROW   6     -0.00000000000   -0.00539766195    0.00000000000    0.00000000000
 ROW   7     -0.03628115300    0.03892503320    0.00000000000   -0.00000000000
 ROW   8      0.00000000000    0.00000000000    0.06677930166    0.06615126442
 ROW   9     -0.02293096947    0.02472064108    0.00000000000    0.00000000000
 ROW  10     -0.03628115300   -0.03892503320    0.00000000000    0.00000000000
 ROW  11      0.00000000000    0.00000000000   -0.06677930166    0.06615126442
 ROW  12      0.02293096947    0.02472064108   -0.00000000000   -0.00000000000
 ROW  13      0.21545030105   -0.21106254911   -0.21312223898   -0.21653435848
 ROW  14      0.41572722848   -0.41614985316   -0.39654558104   -0.39621200362
 ROW  15      0.13358078692   -0.13260860477   -0.13726011977   -0.13466533003
 ROW  16      0.21545030105   -0.21106254911    0.21312223898    0.21653435848
 ROW  17     -0.41572722848    0.41614985316   -0.39654558104   -0.39621200362
 ROW  18      0.13358078692   -0.13260860477    0.13726011977    0.13466533003
 ROW  19      0.21545030105    0.21106254911    0.21312223898   -0.21653435848
 ROW  20      0.41572722848    0.41614985316    0.39654558104   -0.39621200362
 ROW  21     -0.13358078692   -0.13260860477   -0.13726011977    0.13466533003
 ROW  22      0.21545030105    0.21106254911   -0.21312223898    0.21653435848
 ROW  23     -0.41572722848   -0.41614985316    0.39654558104   -0.39621200362
 ROW  24     -0.13358078692   -0.13260860477    0.13726011977   -0.13466533003
  Performing F(IJK)/F(IKJ)/F(KJI) consistency check 
  Differences greater than 1 cm-1 will be printed.
  ===================================================================
  I    J    K    F(IJK)        F(IKJ)        F(KJI)        Difference
  ===================================================================
 Cubic force constants written to file cubic.
  ===================================================================
  Largest absolute difference is    0.13016 cm-1.
 
 
---------------------------------------------------------------------------
          Quartic centrifugal distortion parameters 
                                CM-1                MHz
---------------------------------------------------------------------------
    1    1    1    1   -0.3058757874E-06       -0.0091699254
    1    1    2    2   -0.1657837948E-06       -0.0049700731
    1    1    3    3    0.3942261105E-06        0.0118186015
    1    2    1    2   -0.3909796573E-08       -0.0001172128
    1    2    2    1   -0.3909796573E-08       -0.0001172128
    1    3    1    3   -0.1216853372E-05       -0.0364803464
    1    3    3    1   -0.1216853372E-05       -0.0364803464
    2    1    1    2   -0.3909796573E-08       -0.0001172128
    2    1    2    1   -0.3909796573E-08       -0.0001172128
    2    2    1    1   -0.1657837948E-06       -0.0049700731
    2    2    2    2   -0.1175429525E-06       -0.0035238491
    2    2    3    3   -0.1275231955E-06       -0.0038230492
    2    3    2    3   -0.1962980858E-06       -0.0058848686
    2    3    3    2   -0.1962980858E-06       -0.0058848686
    3    1    1    3   -0.1216853372E-05       -0.0364803464
    3    1    3    1   -0.1216853372E-05       -0.0364803464
    3    2    2    3   -0.1962980858E-06       -0.0058848686
    3    2    3    2   -0.1962980858E-06       -0.0058848686
    3    3    1    1    0.3942261105E-06        0.0118186015
    3    3    2    2   -0.1275231955E-06       -0.0038230492
    3    3    3    3   -0.5274894282E-05       -0.1581373522
---------------------------------------------------------------------------
------------------------------------------------------------
        Parameter                (MHz)                 (CM-1)
------------------------------------------------------------
 
           R6                -.356996E-04           -.119081E-08
           R5                -.267039E-02           -.890747E-07
           SI                            0.200253E+02
 
  Kivelson-Wilson centrifugal distortion parameters 
 
           DJ                0.151532E-02           0.505457E-07
           DK                0.218659E-01           0.729369E-06
           DJK               0.161531E-01           0.538809E-06
 
  A-reduced centrifugal distortion parameters (Ir representation) 
 
           DELJ              0.158672E-02           0.529273E-07
           DELK              0.222229E-01           0.741277E-06
           DELJK             0.157247E-01           0.524519E-06
           delJ              0.352880E-03           0.117708E-07
           delK              0.820037E-02           0.273535E-06
 
  S-reduced centrifugal distortion parameters (Ir representation) 
 
           DJ                0.138197E-02           0.460976E-07
           DK                0.211992E-01           0.707129E-06
           DJK               0.169532E-01           0.565497E-06
           D1                -.352880E-03           -.117708E-07
           D2                -.102375E-03           -.341487E-08
------------------------------------------------------------
  Centrifugal corrections for various types of 
 rotational constants (MHz and cm-1) ...
   Bx''-Bx         0.0216815213        0.0000007232
   By''-By         0.0062118265        0.0000002072
   Bz''-Bz         0.0236969472        0.0000007904
   Bx''-Bx'         0.0077963932        0.0000002601
   By''-By'         0.0305710456        0.0000010197
   Bz''-Bz'         0.0026022493        0.0000000868
   Bx'-Bx         0.0138851281        0.0000004632
   By'-By        -0.0243592191       -0.0000008125
   Bz'-Bz         0.0210946979        0.0000007036
   BxSR-Bx         0.0030796583        0.0000001027
   BySR-By        -0.0138015556       -0.0000004604
   BzSR-Bz         0.0215472545        0.0000007187
   BxSR-Bx''        -0.0186018631       -0.0000006205
   BySR-By''        -0.0200133821       -0.0000006676
   BzSR-Bz''        -0.0021496927       -0.0000000717
   BxSR-Bx'        -0.0108054699       -0.0000003604
   BySR-By'         0.0105576635        0.0000003522
   BzSR-Bz'        -0.0004525566       -0.0000000151
   BxAR-Bx         0.0198898942        0.0000006635
   ByAR-By        -0.0297927909       -0.0000009938
   BzAR-Bz         0.0205235036        0.0000006846
---------------------------------------------------------------------------
 
 *****************************************
     THE MOLECULE IS AN ASYMMETRIC TOP
 *****************************************
 
 
---------------------------------------------------------------------------
         Sextic centrifugal distortion parameters
          Watson A reduction. I^r representation 
              CM-1*10^6                     kHz
---------------------------------------------------------------------------
   HJ        0.0000000189               0.0000005657
   HJK        0.0000008782               0.0000263268
   HKJ        0.0000032192               0.0000965080
   HK       -0.0000056641              -0.0001698044
   hJ        0.0000000093               0.0000002785
   hJK        0.0000002785               0.0000083496
   hK        0.0000093538               0.0002804190
---------------------------------------------------------------------------
         Sextic centrifugal distortion parameters
          Watson S reduction. I^r representation 
              CM-1*10^6                     kHz
---------------------------------------------------------------------------
   HJ        0.0000000124               0.0000003720
   HJK        0.0000000415               0.0000012432
   HKJ        0.0000061051               0.0001830264
   HK       -0.0000077068              -0.0002310454
   h1        0.0000000066               0.0000001966
   h2        0.0000000032               0.0000000969
   h3        0.0000000027               0.0000000819
---------------------------------------------------------------------------
---------------------------------------------------------------------------
             Geometrical properties evaluated at     0.00 K 
  Mean and mean-square displacements in normal coordinates (amu**0.5 bohr)
         Coordinate              <q>            <q**2>
---------------------------------------------------------------------------
              1              0.0000000000     0.0000000000
              2              0.0000000000     0.0000000000
              3              0.0000000000     0.0000000000
              4              0.0000000000     0.0000000000
              5              0.0000000000     0.0000000000
              6              0.0000000000     0.0000000000
              7             -0.0000000000     0.5000000659
              8              0.0000000000     0.5000000659
              9              0.0000000000     0.5000000659
             10             -0.0000000000     0.5000000659
             11              0.0292527360     0.5000000659
             12             -0.0000000000     0.5000000659
             13             -0.1003035177     0.5000000659
             14             -0.1868973427     0.5000000659
             15              0.0000000000     0.5000000659
             16              0.0000000000     0.5000000659
             17             -0.0000000000     0.5000000659
             18              0.0000000000     0.5000000659
             19              0.0074816837     0.5000000659
             20              0.0265621589     0.5000000659
             21             -0.0000000000     0.5000000659
             22             -0.0441973667     0.5000000659
             23             -0.0000000000     0.5000000659
             24              0.0000000000     0.5000000659
---------------------------------------------------------------------------
------------------------------------------------------
   ATOM              INTERNUCLEAR DISTANCE
  I    J            Re           Rg           Ra
------------------------------------------------------
  2    1         1.1987247    1.2029582    1.1995617
  3    1         2.5651438    2.5713240    2.5709132
  3    2         1.4710625    1.4793152    1.4771348
  4    1         2.5651438    2.5713240    2.5709132
  4    2         1.4710625    1.4793152    1.4771348
  4    3         1.5748602    1.5888274    1.5874833
  5    1         3.1619186    3.1745788    3.1704894
  5    2         2.2045470    2.2218107    2.2134882
  5    3         1.0819364    1.1027125    1.0846937
  5    4         2.2815076    2.3036695    2.2963661
  6    1         3.1619186    3.1745788    3.1704894
  6    2         2.2045470    2.2218107    2.2134882
  6    3         1.0819364    1.1027125    1.0846937
  6    4         2.2815076    2.3036695    2.2963661
  6    5         1.8290685    1.8537542    1.8316001
  7    1         3.1619186    3.1745788    3.1704894
  7    2         2.2045470    2.2218107    2.2134882
  7    3         2.2815076    2.3036695    2.2963661
  7    4         1.0819364    1.1027125    1.0846937
  7    5         3.1478574    3.1746659    3.1645703
  7    6         2.5619357    2.5908444    2.5806635
  8    1         3.1619186    3.1745788    3.1704894
  8    2         2.2045470    2.2218107    2.2134882
  8    3         2.2815076    2.3036695    2.2963661
  8    4         1.0819364    1.1027125    1.0846937
  8    5         2.5619357    2.5908444    2.5806635
  8    6         3.1478574    3.1746659    3.1645703
  8    7         1.8290685    1.8537542    1.8316001
------------------------------------------------------
  nmode is                     18
  DIPOLE MOMENT OF ISOTOPOLOGUE 
  (only correct if inertial frame is unchanged) 
                             Vibrationally averaged dipole moment
--------------------------------------------------------------------------------
                              a.u.                         Debye
                     x         y         z              x         y         z
--------------------------------------------------------------------------------
MU_e            0.00000   0.00000   1.08001        0.00000   0.00000   2.74494
delta <MU> (1)  0.00000   0.00000  -0.00477        0.00000   0.00000  -0.01213
delta <MU> (2)  0.00000   0.00000  -0.00696        0.00000   0.00000  -0.01769
<MU>            0.00000   0.00000   1.06828        0.00000   0.00000   2.71512
 
Equilibrium dipole moment:    1.08001 a.u. (   2.74494 D)
Zero-point dipole moment:     1.06828 a.u. (   2.71512 D)
--------------------------------------------------------------------------------
********************************************************************************
     PARAMETERS RELEVANT TO ROTATIONAL SPECTROSCOPY
********************************************************************************
 
 
  ----------------------------------------------------------------------------
                                     VIB-ROT CONSTANT / (cm-1)
                                  ------------------------------
     AXIS        MODE       CORIOLIS     QUADRATIC     ANHARMONIC    TOTAL
  ----------------------------------------------------------------------------
       1           7       0.0003760      0.0000000   -0.0012038   -0.0008278
       1           8       0.0000323     -0.0003091    0.0001253   -0.0001515
       1           9       0.0002385     -0.0000015    0.0000595    0.0002966
       1          10       0.0002618      0.0000000   -0.0003824   -0.0001206
       1          11      -0.0000965     -0.0002847   -0.0000682   -0.0004493
       1          12       0.0000100     -0.0000363    0.0005986    0.0005723
       1          13       0.0000185     -0.0000150   -0.0004833   -0.0004798
       1          14       0.0001469     -0.0000687    0.0002354    0.0003136
       1          15       0.0002822     -0.0000194    0.0003330    0.0005957
       1          16      -0.0000087      0.0000000    0.0000176    0.0000089
       1          17      -0.0001910     -0.0000063   -0.0003164   -0.0005138
       1          18      -0.0000881     -0.0000021   -0.0000566   -0.0001467
       1          19      -0.0000521     -0.0000095   -0.0000257   -0.0000873
       1          20      -0.0001979     -0.0000059    0.0016050    0.0014011
       1          21      -0.0000862     -0.0000003    0.0002835    0.0001970
       1          22      -0.0000864     -0.0000038    0.0002800    0.0001898
       1          23      -0.0000995     -0.0000007    0.0003166    0.0002164
       1          24      -0.0001006      0.0000000    0.0002907    0.0001902
       2           7       0.0001040     -0.0000297   -0.0006168   -0.0005424
       2           8       0.0003853      0.0000000   -0.0000045    0.0003809
       2           9       0.0013025     -0.0000012    0.0000191    0.0013205
       2          10      -0.0012649     -0.0000000    0.0000003   -0.0012646
       2          11      -0.0000355     -0.0000613    0.0002632    0.0001664
       2          12       0.0000601      0.0000000    0.0003732    0.0004333
       2          13       0.0002523     -0.0000287   -0.0000270    0.0001965
       2          14       0.0000915     -0.0001257    0.0003877    0.0003535
       2          15      -0.0000168      0.0000000    0.0002548    0.0002380
       2          16       0.0007853     -0.0000141    0.0000499    0.0008211
       2          17      -0.0008445     -0.0000050    0.0000070   -0.0008425
       2          18      -0.0002224      0.0000000   -0.0000048   -0.0002272
       2          19      -0.0002649     -0.0000001    0.0000430   -0.0002220
       2          20      -0.0001429     -0.0000022    0.0010751    0.0009300
       2          21      -0.0000232      0.0000000    0.0001206    0.0000974
       2          22      -0.0000233     -0.0000001    0.0001229    0.0000995
       2          23      -0.0000175     -0.0000006    0.0001541    0.0001361
       2          24      -0.0000189     -0.0000006    0.0001547    0.0001352
       3           7       0.0040946     -0.0001078    0.0000819    0.0040687
       3           8      -0.0018320     -0.0008987   -0.0011424   -0.0038731
       3           9       0.0009575      0.0000000   -0.0024918   -0.0015343
       3          10       0.0016458     -0.0000001    0.0010960    0.0027417
       3          11      -0.0000992     -0.0009535    0.0041862    0.0031335
       3          12       0.0033429     -0.0001055   -0.0003994    0.0028380
       3          13       0.0007792     -0.0003150    0.0035146    0.0039789
       3          14       0.0006975     -0.0012590    0.0030631    0.0025017
       3          15       0.0008235     -0.0000565    0.0003024    0.0010694
       3          16      -0.0055560     -0.0000514   -0.0002097   -0.0058171
       3          17      -0.0005075      0.0000000    0.0020090    0.0015015
       3          18       0.0006838     -0.0000060    0.0001905    0.0008683
       3          19       0.0004318     -0.0000168    0.0005156    0.0009306
       3          20       0.0000050     -0.0000144    0.0006837    0.0006742
       3          21      -0.0008320     -0.0000008    0.0019043    0.0010715
       3          22      -0.0007569     -0.0001259    0.0019637    0.0010809
       3          23      -0.0010551      0.0000000    0.0016594    0.0006043
       3          24      -0.0010403     -0.0000023    0.0018604    0.0008177
  ----------------------------------------------------------------------------
 
 
  ----------------------------------------------------------------------------
   Be, B0 AND B-B0 SHIFTS FOR SINGLY EXCITED VIBRATIONAL STATES (CM-1)
   ------------------------------------------------------------
  VIBRATION            X AXIS               Y AXIS                 Z AXIS
  ----------------------------------------------------------------------------
    Be                    0.23319696           0.18645026           0.67789385
    B0                    0.23259455           0.18534549           0.66956560
    Be-B0                 0.00060242           0.00110477           0.00832825
    B'                    0.23259501           0.18534468           0.66956631
    Be-B'                 0.00060195           0.00110559           0.00832755
    B''                   0.23259527           0.18534570           0.66956639
    Be-B''                0.00060169           0.00110457           0.00832746
    B^A                   0.23259521           0.18534450           0.66956629
    Be-B^A                0.00060175           0.00110577           0.00832757
    B^S                   0.23259465           0.18534503           0.66956632
    Be-B^S                0.00060231           0.00110523           0.00832753
     7                    0.00082776           0.00054243          -0.00406871
     8                    0.00015155          -0.00038086           0.00387309
     9                   -0.00029660          -0.00132049           0.00153427
    10                    0.00012057           0.00126460          -0.00274172
    11                    0.00044933          -0.00016637          -0.00313352
    12                   -0.00057233          -0.00043330          -0.00283801
    13                    0.00047982          -0.00019655          -0.00397889
    14                   -0.00031361          -0.00035352          -0.00250170
    15                   -0.00059570          -0.00023799          -0.00106940
    16                   -0.00000893          -0.00082107           0.00581708
    17                    0.00051377           0.00084254          -0.00150151
    18                    0.00014671           0.00022718          -0.00086832
    19                    0.00008726           0.00022202          -0.00093057
    20                   -0.00140108          -0.00092997          -0.00067425
    21                   -0.00019703          -0.00009744          -0.00107149
    22                   -0.00018976          -0.00009946          -0.00108087
    23                   -0.00021640          -0.00013609          -0.00060427
    24                   -0.00019016          -0.00013523          -0.00081772
  ----------------------------------------------------------------------------
  ----------------------------------------------------------------------------
   Be, B0 AND B-B0 SHIFTS FOR SINGLY EXCITED VIBRATIONAL STATES (MHz)
  VIBRATION            X AXIS               Y AXIS                 Z AXIS
  ----------------------------------------------------------------------------
    Be                 6991.06905315        5589.63831532       20322.74645408
    B0                 6973.00910192        5556.51804149       20073.07177341
    Be-B0                18.05995123          33.12027383         249.67468067
    B'                 6973.02298705        5556.49368227       20073.09286811
    Be-B'                18.04606610          33.14463305         249.65358598
    B''                6973.03078344        5556.52425332       20073.09547036
    Be-B''               18.03826971          33.11406201         249.65098373
    B^A                6973.02899182        5556.48824870       20073.09229691
    Be-B^A               18.04006134          33.15006662         249.65415717
    B^S                6973.01218158        5556.50423994       20073.09332067
    Be-B^S               18.05687157          33.13407539         249.65313342
     7                   24.81566543          16.26162432        -121.97680344
     8                    4.54321912         -11.41783349         116.11217472
     9                   -8.89187007         -39.58717434          45.99634098
    10                    3.61460741          37.91175590         -82.19471515
    11                   13.47048348          -4.98756492         -93.94068151
    12                  -17.15816123         -12.98987666         -85.08127580
    13                   14.38472851          -5.89241888        -119.28426638
    14                   -9.40164487         -10.59814385         -74.99907712
    15                  -17.85862107          -7.13481611         -32.05977834
    16                   -0.26779010         -24.61500148         174.39172583
    17                   15.40236990          25.25869968         -45.01411197
    18                    4.39831349           6.81064857         -26.03144611
    19                    2.61602508           6.65605347         -27.89775126
    20                  -42.00344413         -27.87986179         -20.21349540
    21                   -5.90672507          -2.92105616         -32.12248176
    22                   -5.68882005          -2.98171254         -32.40361411
    23                   -6.48748122          -4.07982084         -18.11557980
    24                   -5.70075708          -4.05404855         -24.51452475
  ----------------------------------------------------------------------------
