# Supplementary material for: Cyclopropanone: Preparation, Rotational Spectroscopy, and Semi-Experimental Equilibrium (r e SE) Structure
Source: J Am Chem Soc. 2026 Mar 30;148(13):14072–85. doi: 10.1021/jacs.5c23052 (PMC13067281; doi:10.1021/jacs.5c23052)
Supplement: Supplementary file 2 [file ja5c23052_si_002.zip › SI_revised/ISOMASS Comps/ISOMASS05.out]

 @GETMEM-I,  Allocated   22888 MB of main memory.
  analysis of anharmonic force field for a different isotopomer
  masses of atoms
   15.9949146300000        12.0000000000000        12.0000000000000     
   12.0000000000000        2.01410177900000        1.00782503500000     
   1.00782503500000        1.00782503500000     
  rotation matrix to com frame 

                 COLUMN   1       COLUMN   2       COLUMN   3
 ROW   1      0.03701904266    0.01880157516    0.99913767382
 ROW   2      0.99754534412    0.05877298919   -0.03806602375
 ROW   3      0.05943800891   -0.99809430241    0.01657970397
********************************************************************************
        PARAMETERS RELEVANT TO MOLECULAR STRUCTURE 
********************************************************************************

                 COLUMN   1       COLUMN   2       COLUMN   3       COLUMN   4
 ROW   1      0.01646921119   -0.11922469266    0.05520962438    0.00379447020
 ROW   2      0.01566601085    0.05702665079    0.11847532271    0.15900336091
 ROW   3     -0.13045001353   -0.00820357520    0.02119811701   -0.02852264628
 ROW   4      0.01646921119   -0.11922469266    0.05520962438   -0.00134611956
 ROW   5      0.01566601089    0.05702665074    0.11847532270    0.03386898598
 ROW   6     -0.13045001364   -0.00820357528    0.02119811705   -0.00603798657
 ROW   7      0.01646921118   -0.11922469262    0.05520962437    0.07454209731
 ROW   8      0.01566601094    0.05702665069    0.11847532270   -0.09880374206
 ROW   9     -0.13045001383   -0.00820357542    0.02119811714    0.01638569966
 ROW  10      0.01646921122   -0.11922469269    0.05520962437   -0.08789155892
 ROW  11      0.01566601093    0.05702665069    0.11847532270   -0.09288105490
 ROW  12     -0.13045001366   -0.00820357531    0.02119811705    0.01815210200
 ROW  13      0.01646921108   -0.11922469266    0.05520962441    0.14684539960
 ROW  14      0.01566601086    0.05702665062    0.11847532275   -0.13554367724
 ROW  15     -0.13045001391   -0.00820357548    0.02119811718    0.02170288748
 ROW  16      0.01646921125   -0.11922469254    0.05520962434    0.10146516375
 ROW  17      0.01566601104    0.05702665074    0.11847532264   -0.12862990627
 ROW  18     -0.13045001390   -0.00820357547    0.02119811717    0.02125516013
 ROW  19      0.01646921131   -0.11922469265    0.05520962434   -0.16277687948
 ROW  20      0.01566601102    0.05702665074    0.11847532265   -0.11899500056
 ROW  21     -0.13045001363   -0.00820357529    0.02119811702    0.02412867790
 ROW  22      0.01646921114   -0.11922469278    0.05520962441   -0.11739671578
 ROW  23      0.01566601084    0.05702665061    0.11847532276   -0.12590886974
 ROW  24     -0.13045001365   -0.00820357530    0.02119811703    0.02457640471

                 COLUMN   5       COLUMN   6       COLUMN   7       COLUMN   8
 ROW   1     -0.00066253792    0.00002177401    0.00890498310    0.01443673912
 ROW   2      0.02516825256    0.00405722196    0.01690947457    0.12654628232
 ROW   3      0.17907963996    0.01018047205   -0.10270428696    0.01603983185
 ROW   4      0.00092233038    0.00000706080    0.00280235044    0.00564467345
 ROW   5      0.00540565210   -0.00136495958   -0.01360336907   -0.09913371457
 ROW   6      0.03819742827   -0.00138187682    0.18157286138   -0.03593595962
 ROW   7      0.02109274408    0.00116129008    0.00587619488   -0.10551180364
 ROW   8     -0.01537002260   -0.01599032089   -0.00754140025   -0.03281068030
 ROW   9     -0.11450626371    0.13703256361   -0.00861658184    0.01577867732
 ROW  10     -0.01596245134   -0.00117767623    0.00365946424    0.10848047052
 ROW  11     -0.01478970482    0.00201937661   -0.00827999650   -0.04302471110
 ROW  12     -0.10116708498   -0.16376664143   -0.01249969365   -0.00371695371
 ROW  13     -0.07351821053   -0.00018725854   -0.28482636597   -0.27123264084
 ROW  14     -0.02456095282    0.15183305348    0.09307962783    0.00593902514
 ROW  15     -0.15631500771    0.23865029291   -0.06070100988   -0.02257681179
 ROW  16      0.13972479233    0.00396843314    0.27349671975   -0.18094303192
 ROW  17     -0.01646943152   -0.19782507942   -0.09128291216    0.06228385136
 ROW  18     -0.15182156557    0.21813885230   -0.05801014871   -0.00480577906
 ROW  19      0.07944452145    0.00016319832    0.25798469851    0.08941209875
 ROW  20     -0.01552582935   -0.16852742117    0.06908873827    0.00988039873
 ROW  21     -0.13012181988   -0.27119192330   -0.04135894253    0.03698024186
 ROW  22     -0.13379842051   -0.00399193879   -0.25050136579    0.30190043512
 ROW  23     -0.02361646477    0.18113057252   -0.08183207346   -0.00908734097
 ROW  24     -0.13461519602   -0.25068051258   -0.05985965492    0.04264714329

                 COLUMN   9       COLUMN  10       COLUMN  11       COLUMN  12
 ROW   1     -0.01128788574   -0.02683660263   -0.11759448290    0.02811548345
 ROW   2      0.02982563970    0.01628894206    0.00832723922    0.02152366058
 ROW   3      0.00379235813   -0.02354914426    0.00105557328   -0.00515705437
 ROW   4     -0.01211431895   -0.02398847677   -0.08509355349    0.00640852498
 ROW   5     -0.04039785696   -0.01834024274   -0.00509798841   -0.09946620693
 ROW   6      0.01105741222    0.05522140993   -0.00066428534    0.04547711748
 ROW   7     -0.03397637040   -0.01976723508    0.07579022709   -0.10384566684
 ROW   8     -0.00531789912   -0.00609827232   -0.09448232716    0.10980657311
 ROW   9     -0.09384199579    0.01931051109   -0.00159497061    0.01390256178
 ROW  10      0.02981824585    0.04281891664    0.10164319036   -0.01647484049
 ROW  11     -0.01649532809    0.03370717433    0.09530795251    0.00355909871
 ROW  12      0.04605109238    0.02190183917   -0.01942924525   -0.06538405469
 ROW  13      0.29478800482    0.17494371906    0.08557797841    0.30682465998
 ROW  14      0.23966066966   -0.36873319232   -0.03774863133   -0.17844394949
 ROW  15      0.18406795140   -0.12422263428    0.03595845023   -0.00075994454
 ROW  16     -0.33909795683   -0.08509161182    0.25400746144    0.32823120866
 ROW  17     -0.21745712952    0.23933709984   -0.20018016463   -0.17505091104
 ROW  18      0.10577321210   -0.07147748095   -0.00973332754    0.00206968812
 ROW  19      0.41583231269    0.23140727963    0.10297173886   -0.10167286981
 ROW  20      0.03510563497   -0.30104048025    0.25085797136    0.21525510866
 ROW  21     -0.04061952732   -0.24936579891    0.08163524511    0.09413419168
 ROW  22     -0.29295735746   -0.05886372753    0.23883115161    0.07038103719
 ROW  23     -0.02921948695    0.42972562302   -0.05652757035   -0.19068509539
 ROW  24     -0.05581489967   -0.20538054191    0.09772497749    0.05865410618

                 COLUMN  13       COLUMN  14       COLUMN  15       COLUMN  16
 ROW   1     -0.02023870401   -0.08282162749    0.02580091948    0.03124550365
 ROW   2      0.03002151523    0.00394209496    0.00988721951    0.00295078009
 ROW   3      0.00237558698   -0.00763330715    0.00987834855   -0.02055505314
 ROW   4     -0.01241041972   -0.03695250126    0.00265602650    0.00689530827
 ROW   5     -0.18111905546   -0.00533403764   -0.09013817035   -0.03300922257
 ROW   6     -0.02172163043    0.03330451076   -0.06297360526    0.13709317041
 ROW   7      0.09169070844    0.06701486666    0.05894230069    0.02297240564
 ROW   8      0.03903062907    0.11497369069    0.01377887418   -0.06295971736
 ROW   9     -0.00256813290   -0.01433931427    0.01720198177   -0.06926701383
 ROW  10      0.00739693326    0.01816311383   -0.15306220043   -0.06474680358
 ROW  11      0.08965607648   -0.15305297311    0.01808200346    0.04793256325
 ROW  12      0.03126516432   -0.00217891904    0.03625558071   -0.05449584592
 ROW  13     -0.03979991560    0.09009640917   -0.07684121634    0.09282374033
 ROW  14      0.13443387395    0.19623768797    0.01598418279    0.07601135643
 ROW  15     -0.00716235535    0.01411160593   -0.03320982269    0.04103948158
 ROW  16      0.04637795320    0.14207418625    0.13979148047   -0.40002738959
 ROW  17      0.12965287488    0.24080221128   -0.08554365245    0.12243025847
 ROW  18     -0.02691907176   -0.08414775941    0.03135498353   -0.01636672128
 ROW  19     -0.36065617208    0.05855593508    0.46057990616   -0.28965096986
 ROW  20     -0.23073809194   -0.20604146843    0.24244193254    0.09517747359
 ROW  21     -0.05607491735   -0.03567083640   -0.01413460614    0.04259618979
 ROW  22     -0.31703100436    0.35954228251    0.23275834910    0.42358400916
 ROW  23     -0.01973622988    0.02741641065    0.34813830052    0.15561621376
 ROW  24     -0.02344949702    0.01289185736    0.00567757987    0.05925650026

                 COLUMN  17       COLUMN  18       COLUMN  19       COLUMN  20
 ROW   1     -0.02566336495    0.02690476173   -0.02307521909    0.13557666442
 ROW   2      0.00329695296    0.00037576685    0.00237933147   -0.00516137897
 ROW   3     -0.00010437894    0.00278682682   -0.00039063182    0.00226600557
 ROW   4     -0.00563010739   -0.00169298789    0.00881100260   -0.23641958404
 ROW   5     -0.02314682696   -0.00221086736   -0.00696608374    0.00910607463
 ROW   6      0.00125231510   -0.02101845124    0.00070204632   -0.00390501311
 ROW   7      0.08076282124   -0.06162665397    0.01851510038    0.02786007129
 ROW   8      0.03003726515   -0.09264566674    0.00998570273    0.01255725167
 ROW   9      0.07612615500    0.01895687042    0.00093138784    0.00578777507
 ROW  10     -0.01216049419   -0.01529233443    0.04964023551    0.02911662803
 ROW  11     -0.01549479792    0.00909756739   -0.08232267859   -0.01825373839
 ROW  12     -0.08270883793   -0.00775708908   -0.00411806094   -0.00072259841
 ROW  13      0.00011209965    0.11088356346   -0.00905313566    0.00706255007
 ROW  14     -0.14176391938    0.14260995629   -0.00483995483    0.01876496607
 ROW  15     -0.05243351866    0.23777301319   -0.02051174720   -0.04127489071
 ROW  16     -0.40688341320    0.31878519563   -0.02899493607   -0.00816430628
 ROW  17      0.39150455906    0.58597016262   -0.02357875117    0.00435990410
 ROW  18      0.07594807811   -0.40074681985    0.03003226952    0.03282009780
 ROW  19      0.24596000843    0.07154411672   -0.26097883639   -0.01053363814
 ROW  20      0.33236756422    0.12848397589    0.44717635142   -0.00129541343
 ROW  21      0.05763517435    0.03678803648    0.40606203208    0.03264353789
 ROW  22     -0.18180382717   -0.10290485281   -0.24213839699   -0.01052067011
 ROW  23     -0.39043647105    0.01569866542    0.49256109893    0.00075185590
 ROW  24      0.03632757878   -0.03854170323   -0.35931868306   -0.03275428492

                 COLUMN  21       COLUMN  22       COLUMN  23       COLUMN  24
 ROW   1     -0.00313339854    0.00027623373   -0.00015908839   -0.00001015541
 ROW   2      0.00012663697    0.00007427880    0.00006755117    0.00001500853
 ROW   3      0.00032780785    0.00000744645   -0.00009521403   -0.00014484636
 ROW   4      0.01233056158   -0.00379973523    0.00241842102    0.00022687051
 ROW   5      0.00128394131    0.00016369270   -0.00012379481    0.00000811469
 ROW   6     -0.00108081704   -0.00006533903   -0.00015236414   -0.00040949367
 ROW   7     -0.04172626711    0.00112118755   -0.02168106521   -0.00205453092
 ROW   8     -0.06210655308    0.00155029299   -0.02925289529   -0.00278336478
 ROW   9      0.08354109442   -0.00102206562   -0.07358629883   -0.00728386707
 ROW  10     -0.00207124173    0.03168853024   -0.00138758867    0.00166247990
 ROW  11      0.00455887680   -0.05431632889    0.00133673244    0.00563147672
 ROW  12     -0.00120027925   -0.00252731052    0.00987221642   -0.09328686800
 ROW  13      0.20375471789   -0.00020580157   -0.01291432865   -0.00116705365
 ROW  14      0.31273815141    0.00057137975   -0.01794041187   -0.00408202447
 ROW  15     -0.52668654449    0.00154089208    0.02104750289    0.00381368124
 ROW  16      0.01946297823    0.00436267820    0.26799413777    0.02529461436
 ROW  17      0.03265048221    0.00793866992    0.36640494593    0.03946700399
 ROW  18      0.07467901838    0.01111756129    0.83289612390    0.08374493845
 ROW  19      0.00787656947   -0.16597294898   -0.01688386481    0.16933379938
 ROW  20      0.01211608191    0.34282604487    0.02993566481   -0.34184650513
 ROW  21      0.00014930440   -0.57267383996   -0.04696495317    0.54220547511
 ROW  22     -0.01013510359   -0.18777936342    0.02310217690   -0.19016814963
 ROW  23     -0.00184958606    0.27324163206   -0.02769246326    0.27629048171
 ROW  24      0.00498421143    0.60139847531   -0.06603589060    0.57108118013
  Performing F(IJK)/F(IKJ)/F(KJI) consistency check 
  Differences greater than 1 cm-1 will be printed.
  ===================================================================
  I    J    K    F(IJK)        F(IKJ)        F(KJI)        Difference
  ===================================================================
 Cubic force constants written to file cubic.
  ===================================================================
  Largest absolute difference is    0.08226 cm-1.
 
 
---------------------------------------------------------------------------
          Quartic centrifugal distortion parameters 
                                CM-1                MHz
---------------------------------------------------------------------------
    1    1    1    1   -0.4331209357E-05       -0.1298463899
    1    1    1    2   -0.1738110647E-06       -0.0052107246
    1    1    1    3    0.1366779662E-06        0.0040975023
    1    1    2    1   -0.1738110647E-06       -0.0052107246
    1    1    2    2    0.3950477221E-06        0.0118432328
    1    1    2    3   -0.1014175443E-07       -0.0003040421
    1    1    3    1    0.1366779662E-06        0.0040975023
    1    1    3    2   -0.1014175443E-07       -0.0003040421
    1    1    3    3   -0.1353677457E-06       -0.0040582229
    1    2    1    1   -0.1738110647E-06       -0.0052107246
    1    2    1    2   -0.1175695161E-05       -0.0352464542
    1    2    1    3    0.6780711322E-07        0.0020328061
    1    2    2    1   -0.1175695161E-05       -0.0352464542
    1    2    2    2    0.5773856572E-07        0.0017309587
    1    2    2    3   -0.4524043891E-08       -0.0001356274
    1    2    3    1    0.6780711322E-07        0.0020328061
    1    2    3    2   -0.4524043891E-08       -0.0001356274
    1    2    3    3    0.2621207080E-07        0.0007858181
    1    3    1    1    0.1366779662E-06        0.0040975023
    1    3    1    2    0.6780711322E-07        0.0020328061
    1    3    1    3   -0.2400649546E-06       -0.0071969663
    1    3    2    1    0.6780711322E-07        0.0020328061
    1    3    2    2   -0.3289966522E-07       -0.0009863072
    1    3    2    3    0.7046650310E-08        0.0002112533
    1    3    3    1   -0.2400649546E-06       -0.0071969663
    1    3    3    2    0.7046650310E-08        0.0002112533
    1    3    3    3   -0.1852374606E-07       -0.0005553279
    2    1    1    1   -0.1738110647E-06       -0.0052107246
    2    1    1    2   -0.1175695161E-05       -0.0352464542
    2    1    1    3    0.6780711322E-07        0.0020328061
    2    1    2    1   -0.1175695161E-05       -0.0352464542
    2    1    2    2    0.5773856572E-07        0.0017309587
    2    1    2    3   -0.4524043891E-08       -0.0001356274
    2    1    3    1    0.6780711322E-07        0.0020328061
    2    1    3    2   -0.4524043891E-08       -0.0001356274
    2    1    3    3    0.2621207080E-07        0.0007858181
    2    2    1    1    0.3950477221E-06        0.0118432328
    2    2    1    2    0.5773856572E-07        0.0017309587
    2    2    1    3   -0.3289966522E-07       -0.0009863072
    2    2    2    1    0.5773856572E-07        0.0017309587
    2    2    2    2   -0.3319069062E-06       -0.0099503187
    2    2    2    3    0.9759179275E-09        0.0000292573
    2    2    3    1   -0.3289966522E-07       -0.0009863072
    2    2    3    2    0.9759179275E-09        0.0000292573
    2    2    3    3   -0.1697694867E-06       -0.0050895612
    2    3    1    1   -0.1014175443E-07       -0.0003040421
    2    3    1    2   -0.4524043891E-08       -0.0001356274
    2    3    1    3    0.7046650310E-08        0.0002112533
    2    3    2    1   -0.4524043891E-08       -0.0001356274
    2    3    2    2    0.9759179275E-09        0.0000292573
    2    3    2    3   -0.6381606737E-08       -0.0001913158
    2    3    3    1    0.7046650310E-08        0.0002112533
    2    3    3    2   -0.6381606737E-08       -0.0001913158
    2    3    3    3   -0.1791947410E-08       -0.0000537212
    3    1    1    1    0.1366779662E-06        0.0040975023
    3    1    1    2    0.6780711322E-07        0.0020328061
    3    1    1    3   -0.2400649546E-06       -0.0071969663
    3    1    2    1    0.6780711322E-07        0.0020328061
    3    1    2    2   -0.3289966522E-07       -0.0009863072
    3    1    2    3    0.7046650310E-08        0.0002112533
    3    1    3    1   -0.2400649546E-06       -0.0071969663
    3    1    3    2    0.7046650310E-08        0.0002112533
    3    1    3    3   -0.1852374606E-07       -0.0005553279
    3    2    1    1   -0.1014175443E-07       -0.0003040421
    3    2    1    2   -0.4524043891E-08       -0.0001356274
    3    2    1    3    0.7046650310E-08        0.0002112533
    3    2    2    1   -0.4524043891E-08       -0.0001356274
    3    2    2    2    0.9759179275E-09        0.0000292573
    3    2    2    3   -0.6381606737E-08       -0.0001913158
    3    2    3    1    0.7046650310E-08        0.0002112533
    3    2    3    2   -0.6381606737E-08       -0.0001913158
    3    2    3    3   -0.1791947410E-08       -0.0000537212
    3    3    1    1   -0.1353677457E-06       -0.0040582229
    3    3    1    2    0.2621207080E-07        0.0007858181
    3    3    1    3   -0.1852374606E-07       -0.0005553279
    3    3    2    1    0.2621207080E-07        0.0007858181
    3    3    2    2   -0.1697694867E-06       -0.0050895612
    3    3    2    3   -0.1791947410E-08       -0.0000537212
    3    3    3    1   -0.1852374606E-07       -0.0005553279
    3    3    3    2   -0.1791947410E-08       -0.0000537212
    3    3    3    3   -0.1230746297E-06       -0.0036896846
---------------------------------------------------------------------------
------------------------------------------------------------
        Parameter                (MHz)                 (CM-1)
------------------------------------------------------------
 
           R6                -.421190E-04           -.140494E-08
           R5                -.231670E-02           -.772768E-07
           SI                            0.158423E+02
 
  Kivelson-Wilson centrifugal distortion parameters 
 
           DJ                0.162076E-02           0.540628E-07
           DK                0.148069E-01           0.493905E-06
           DJK               0.160339E-01           0.534834E-06
 
  A-reduced centrifugal distortion parameters (Ir representation) 
 
           DELJ              0.170500E-02           0.568727E-07
           DELK              0.152281E-01           0.507954E-06
           DELJK             0.155285E-01           0.517975E-06
           delJ              0.391290E-03           0.130520E-07
           delK              0.730245E-02           0.243583E-06
 
  S-reduced centrifugal distortion parameters (Ir representation) 
 
           DJ                0.147453E-02           0.491849E-07
           DK                0.140757E-01           0.469516E-06
           DJK               0.169113E-01           0.564102E-06
           D1                -.391290E-03           -.130520E-07
           D2                -.115237E-03           -.384388E-08
------------------------------------------------------------
  Centrifugal corrections for various types of 
 rotational constants (MHz and cm-1) ...
   Bx''-Bx         0.0238143198        0.0000007944
   By''-By         0.0215472380        0.0000007187
   Bz''-Bz         0.0065841382        0.0000002196
   Bx''-Bx'         0.0027360963        0.0000000913
   By''-By'         0.0092260777        0.0000003077
   Bz''-Bz'         0.0293248378        0.0000009782
   Bx'-Bx         0.0210782234        0.0000007031
   By'-By         0.0123211603        0.0000004110
   Bz'-Bz        -0.0227406997       -0.0000007585
   BxSR-Bx         0.0215566857        0.0000007191
   BySR-By         0.0029303650        0.0000000977
   BzSR-Bz        -0.0135978933       -0.0000004536
   BxSR-Bx''        -0.0022576340       -0.0000000753
   BySR-By''        -0.0186168730       -0.0000006210
   BzSR-Bz''        -0.0201820315       -0.0000006732
   BxSR-Bx'        -0.0004784623       -0.0000000160
   BySR-By'        -0.0093907953       -0.0000003132
   BzSR-Bz'         0.0091428063        0.0000003050
   BxAR-Bx         0.0204043190        0.0000006806
   ByAR-By         0.0179962036        0.0000006003
   BzAR-Bz        -0.0277418385       -0.0000009254
---------------------------------------------------------------------------
 
 *****************************************
     THE MOLECULE IS AN ASYMMETRIC TOP
 *****************************************
 
 
---------------------------------------------------------------------------
         Sextic centrifugal distortion parameters
          Watson A reduction. I^r representation 
              CM-1*10^6                     kHz
---------------------------------------------------------------------------
   HJ        0.0000000258               0.0000007749
   HJK        0.0000010531               0.0000315704
   HKJ        0.0000020218               0.0000606120
   HK       -0.0000036413              -0.0001091637
   hJ        0.0000000118               0.0000003532
   hJK        0.0000003357               0.0000100650
   hK        0.0000070794               0.0002122337
---------------------------------------------------------------------------
         Sextic centrifugal distortion parameters
          Watson S reduction. I^r representation 
              CM-1*10^6                     kHz
---------------------------------------------------------------------------
   HJ        0.0000000168               0.0000005032
   HJK        0.0000002753               0.0000082524
   HKJ        0.0000047504               0.0001424145
   HK       -0.0000055831              -0.0001673764
   h1        0.0000000085               0.0000002548
   h2        0.0000000045               0.0000001359
   h3        0.0000000033               0.0000000984
---------------------------------------------------------------------------
---------------------------------------------------------------------------
             Geometrical properties evaluated at     0.00 K 
  Mean and mean-square displacements in normal coordinates (amu**0.5 bohr)
         Coordinate              <q>            <q**2>
---------------------------------------------------------------------------
              1              0.0000000000     0.0000000000
              2              0.0000000000     0.0000000000
              3              0.0000000000     0.0000000000
              4              0.0000000000     0.0000000000
              5              0.0000000000     0.0000000000
              6              0.0000000000     0.0000000000
              7             -0.0005523343     0.5000000659
              8             -0.0030391005     0.5000000659
              9              0.0086535129     0.5000000659
             10             -0.0159079997     0.5000000659
             11             -0.0293700475     0.5000000659
             12              0.0094381806     0.5000000659
             13              0.0165484453     0.5000000659
             14              0.1887535146     0.5000000659
             15             -0.0402621051     0.5000000659
             16             -0.0635239511     0.5000000659
             17              0.0439280951     0.5000000659
             18             -0.0192079042     0.5000000659
             19             -0.0031859600     0.5000000659
             20              0.0251747711     0.5000000659
             21              0.0188858423     0.5000000659
             22             -0.0309088139     0.5000000659
             23              0.0237478302     0.5000000659
             24              0.0026064121     0.5000000659
---------------------------------------------------------------------------
------------------------------------------------------
   ATOM              INTERNUCLEAR DISTANCE
  I    J            Re           Rg           Ra
------------------------------------------------------
  2    1         1.1987247    1.2031325    1.1995490
  3    1         2.5651438    2.5715393    2.5710223
  3    2         1.4710625    1.4792552    1.4771256
  4    1         2.5651438    2.5715069    2.5710184
  4    2         1.4710625    1.4793632    1.4772534
  4    3         1.5748602    1.5884839    1.5870946
  5    1         3.1619186    3.1722448    3.1697340
  5    2         2.2045470    2.2180952    2.2124185
  5    3         1.0819364    1.0972096    1.0844390
  5    4         2.2815076    2.2994709    2.2946536
  6    1         3.1619186    3.1753758    3.1712891
  6    2         2.2045470    2.2223448    2.2142125
  6    3         1.0819364    1.1026583    1.0849583
  6    4         2.2815076    2.3039439    2.2967176
  6    5         1.8290685    1.8504781    1.8320744
  7    1         3.1619186    3.1745947    3.1704958
  7    2         2.2045470    2.2218607    2.2136296
  7    3         2.2815076    2.3036013    2.2962632
  7    4         1.0819364    1.1027012    1.0847022
  7    5         3.1478574    3.1715954    3.1634765
  7    6         2.5619357    2.5916509    2.5814681
  8    1         3.1619186    3.1747324    3.1705297
  8    2         2.2045470    2.2217920    2.2134537
  8    3         2.2815076    2.3031877    2.2957744
  8    4         1.0819364    1.1027224    1.0846628
  8    5         2.5619357    2.5865491    2.5781537
  8    6         3.1478574    3.1746261    3.1645506
  8    7         1.8290685    1.8537637    1.8315980
------------------------------------------------------
  nmode is                     18
  DIPOLE MOMENT OF ISOTOPOLOGUE 
  (only correct if inertial frame is unchanged) 
                             Vibrationally averaged dipole moment
--------------------------------------------------------------------------------
                              a.u.                         Debye
                     x         y         z              x         y         z
--------------------------------------------------------------------------------
MU_e            1.07908  -0.04111   0.01791        2.74257  -0.10449   0.04551
delta <MU> (1) -0.00470   0.00028  -0.00020       -0.01196   0.00071  -0.00050
delta <MU> (2) -0.00624   0.00178  -0.00187       -0.01585   0.00454  -0.00474
<MU>            1.06814  -0.03905   0.01584        2.71476  -0.09924   0.04027
 
Equilibrium dipole moment:    1.08001 a.u. (   2.74494 D)
Zero-point dipole moment:     1.06897 a.u. (   2.71687 D)
--------------------------------------------------------------------------------
********************************************************************************
     PARAMETERS RELEVANT TO ROTATIONAL SPECTROSCOPY
********************************************************************************
 
 
  ----------------------------------------------------------------------------
                                     VIB-ROT CONSTANT / (cm-1)
                                  ------------------------------
     AXIS        MODE       CORIOLIS     QUADRATIC     ANHARMONIC    TOTAL
  ----------------------------------------------------------------------------
       1           7       0.0031216     -0.0001656   -0.0000973    0.0028587
       1           8      -0.0009451     -0.0008006   -0.0008661   -0.0026119
       1           9       0.0007621     -0.0000209   -0.0017793   -0.0010380
       1          10       0.0010220     -0.0001618    0.0005782    0.0014384
       1          11       0.0001610     -0.0007332    0.0031699    0.0025977
       1          12       0.0017541     -0.0000218    0.0008790    0.0026112
       1          13       0.0018312     -0.0000912   -0.0002328    0.0015071
       1          14       0.0009301     -0.0009782    0.0036431    0.0035950
       1          15       0.0008249     -0.0000987    0.0002053    0.0009314
       1          16      -0.0047304     -0.0001472    0.0006949   -0.0041827
       1          17      -0.0007391     -0.0000524    0.0014774    0.0006859
       1          18       0.0003607     -0.0000424    0.0002993    0.0006177
       1          19       0.0005199     -0.0000101    0.0003533    0.0008631
       1          20      -0.0000010     -0.0000116    0.0005795    0.0005669
       1          21      -0.0009870     -0.0000562    0.0024721    0.0014288
       1          22      -0.0006717     -0.0000485    0.0016426    0.0009224
       1          23      -0.0007858     -0.0000212    0.0016019    0.0007949
       1          24      -0.0008834     -0.0000013    0.0015098    0.0006252
       2           7       0.0004032     -0.0000107   -0.0011923   -0.0007998
       2           8       0.0000560     -0.0003092    0.0000825   -0.0001706
       2           9       0.0003897     -0.0000084   -0.0000163    0.0003651
       2          10      -0.0000230     -0.0000268   -0.0003231   -0.0003729
       2          11       0.0000518     -0.0002494   -0.0001052   -0.0003027
       2          12       0.0000829     -0.0000085   -0.0001845   -0.0001101
       2          13       0.0000802     -0.0000359    0.0005710    0.0006152
       2          14       0.0000912     -0.0000727    0.0000379    0.0000564
       2          15       0.0002403     -0.0000170    0.0002667    0.0004900
       2          16      -0.0000049     -0.0000124   -0.0000306   -0.0000479
       2          17      -0.0001892     -0.0000135   -0.0001959   -0.0003987
       2          18      -0.0000734     -0.0000108   -0.0000363   -0.0001205
       2          19      -0.0000794     -0.0000072   -0.0000384   -0.0001250
       2          20      -0.0002022     -0.0000066    0.0016056    0.0013968
       2          21      -0.0001275     -0.0000031    0.0003675    0.0002368
       2          22      -0.0000902     -0.0000021    0.0002915    0.0001992
       2          23      -0.0001062     -0.0000013    0.0003481    0.0002406
       2          24      -0.0001038     -0.0000003    0.0003122    0.0002080
       3           7       0.0001393     -0.0000397   -0.0005772   -0.0004777
       3           8       0.0004486     -0.0000016   -0.0000174    0.0004296
       3           9       0.0011997     -0.0000083    0.0000110    0.0012023
       3          10      -0.0012071     -0.0000008    0.0000076   -0.0012003
       3          11      -0.0000527     -0.0000456    0.0002371    0.0001387
       3          12       0.0002759     -0.0000037    0.0000155    0.0002876
       3          13       0.0000781     -0.0000037    0.0003514    0.0004259
       3          14      -0.0000175     -0.0001370    0.0003645    0.0002100
       3          15       0.0002273     -0.0000088    0.0002105    0.0004290
       3          16       0.0001934     -0.0000224    0.0000799    0.0002509
       3          17      -0.0003010     -0.0000099    0.0000569   -0.0002539
       3          18      -0.0003792     -0.0000023    0.0000107   -0.0003708
       3          19      -0.0002518     -0.0000001    0.0000287   -0.0002232
       3          20      -0.0001417     -0.0000025    0.0010452    0.0009010
       3          21      -0.0000367     -0.0000008    0.0001885    0.0001510
       3          22      -0.0000240     -0.0000001    0.0001248    0.0001008
       3          23      -0.0000169     -0.0000003    0.0001785    0.0001612
       3          24      -0.0000190     -0.0000006    0.0001575    0.0001379
  ----------------------------------------------------------------------------
 
 
  ----------------------------------------------------------------------------
   Be, B0 AND B-B0 SHIFTS FOR SINGLY EXCITED VIBRATIONAL STATES (CM-1)
   ------------------------------------------------------------
  VIBRATION            X AXIS               Y AXIS                 Z AXIS
  ----------------------------------------------------------------------------
    Be                    0.61892295           0.23986056           0.18878295
    B0                    0.61181695           0.23918068           0.18763293
    Be-B0                 0.00710600           0.00067988           0.00115002
    B'                    0.61181766           0.23918109           0.18763217
    Be-B'                 0.00710529           0.00067947           0.00115078
    B''                   0.61181775           0.23918139           0.18763315
    Be-B''                0.00710520           0.00067916           0.00114980
    B^A                   0.61181763           0.23918128           0.18763201
    Be-B^A                0.00710532           0.00067928           0.00115094
    B^S                   0.61181767           0.23918077           0.18763248
    Be-B^S                0.00710528           0.00067978           0.00115047
     7                   -0.00285871           0.00079983           0.00047767
     8                    0.00261189           0.00017062          -0.00042956
     9                    0.00103800          -0.00036509          -0.00120233
    10                   -0.00143841           0.00037293           0.00120029
    11                   -0.00259773           0.00030274          -0.00013874
    12                   -0.00261123           0.00011012          -0.00028762
    13                   -0.00150715          -0.00061520          -0.00042586
    14                   -0.00359498          -0.00005640          -0.00020998
    15                   -0.00093142          -0.00048995          -0.00042895
    16                    0.00418274           0.00004789          -0.00025093
    17                   -0.00068589           0.00039867           0.00025393
    18                   -0.00061770           0.00012053           0.00037084
    19                   -0.00086314           0.00012501           0.00022316
    20                   -0.00056691          -0.00139678          -0.00090101
    21                   -0.00142884          -0.00023682          -0.00015097
    22                   -0.00092243          -0.00019922          -0.00010079
    23                   -0.00079490          -0.00024061          -0.00016124
    24                   -0.00062520          -0.00020803          -0.00013794
  ----------------------------------------------------------------------------
  ----------------------------------------------------------------------------
   Be, B0 AND B-B0 SHIFTS FOR SINGLY EXCITED VIBRATIONAL STATES (MHz)
  VIBRATION            X AXIS               Y AXIS                 Z AXIS
  ----------------------------------------------------------------------------
    Be                18554.84322778        7190.83861727        5659.57054758
    B0                18341.81082297        7170.45627642        5625.09383390
    Be-B0               213.03240481          20.38234085          34.47671368
    B'                18341.83190119        7170.46859758        5625.07109320
    Be-B'               213.01132659          20.37001969          34.49945438
    B''               18341.83463729        7170.47782366        5625.10041804
    Be-B''              213.00859049          20.36079362          34.47012954
    B^A               18341.83122729        7170.47427262        5625.06609206
    Be-B^A              213.01200049          20.36434465          34.50445552
    B^S               18341.83237965        7170.45920679        5625.08023600
    Be-B^S              213.01084812          20.37941049          34.49031158
     7                  -85.70184495          23.97834666          14.32031759
     8                   78.30238686           5.11512204         -12.87775514
     9                   31.11830930         -10.94504116         -36.04506409
    10                  -43.12234409          11.18003759          35.98373629
    11                  -77.87812083           9.07580342          -4.15927155
    12                  -78.28257739           3.30137338          -8.62269742
    13                  -45.18311059         -18.44321500         -12.76710357
    14                 -107.77475021          -1.69078608          -6.29493801
    15                  -27.92327636         -14.68847198         -12.85969972
    16                  125.39538864           1.43563115          -7.52272545
    17                  -20.56234937          11.95180203           7.61262521
    18                  -18.51805450           3.61344384          11.11756469
    19                  -25.87618375           3.74760593           6.69008137
    20                  -16.99552387         -41.87450250         -27.01172477
    21                  -42.83551337          -7.09961337          -4.52604972
    22                  -27.65375685          -5.97234332          -3.02161283
    23                  -23.83045755          -7.21331481          -4.83372489
    24                  -18.74303074          -6.23655954          -4.13538535
  ----------------------------------------------------------------------------
