# Supplementary material for: Cyclopropanone: Preparation, Rotational Spectroscopy, and Semi-Experimental Equilibrium (r e SE) Structure
Source: J Am Chem Soc. 2026 Mar 30;148(13):14072–85. doi: 10.1021/jacs.5c23052 (PMC13067281; doi:10.1021/jacs.5c23052)
Supplement: Supplementary file 2 [file ja5c23052_si_002.zip › SI_revised/ISOMASS Comps/ISOMASS06.out]

 @GETMEM-I,  Allocated   22888 MB of main memory.
  analysis of anharmonic force field for a different isotopomer
  masses of atoms
   15.9949146300000        12.0000000000000        12.0000000000000     
   12.0000000000000        2.01410177900000        2.01410177900000     
   1.00782503500000        1.00782503500000     
  rotation matrix to com frame 

                 COLUMN   1       COLUMN   2       COLUMN   3
 ROW   1      0.07155559814    0.00000000000    0.99743661271
 ROW   2      0.99743661271    0.00000000000   -0.07155559814
 ROW   3     -0.00000000000    1.00000000000    0.00000000000
********************************************************************************
        PARAMETERS RELEVANT TO MOLECULAR STRUCTURE 
********************************************************************************

                 COLUMN   1       COLUMN   2       COLUMN   3       COLUMN   4
 ROW   1     -0.03260927179    0.01360812380    0.12641723347    0.00688221515
 ROW   2      0.10872225397    0.07065092926    0.02043967333    0.16056522130
 ROW   3     -0.06592396709    0.10978673738   -0.02882300128    0.00000000112
 ROW   4     -0.03260927179    0.01360812380    0.12641723346   -0.00204847765
 ROW   5      0.10872225398    0.07065092927    0.02043967322    0.03607740306
 ROW   6     -0.06592396711    0.10978673742   -0.02882300124    0.00000000028
 ROW   7     -0.03260927179    0.01360812380    0.12641723352    0.07046900059
 ROW   8      0.10872225398    0.07065092927    0.02043967310   -0.09883027791
 ROW   9     -0.06592396708    0.10978673745   -0.02882300118   -0.00000000076
 ROW  10     -0.03260927178    0.01360812380    0.12641723338   -0.09308065030
 ROW  11      0.10872225398    0.07065092927    0.02043967311   -0.08709730520
 ROW  12     -0.06592396717    0.10978673748   -0.02882300123   -0.00000000043
 ROW  13     -0.03260927178    0.01360812377    0.12641723354    0.11948006321
 ROW  14      0.10872225393    0.07065092929    0.02043967303   -0.13377181630
 ROW  15     -0.06592396706    0.10978673745   -0.02882300115    0.00000000160
 ROW  16     -0.03260927180    0.01360812383    0.12641723360    0.11948006190
 ROW  17      0.10872225403    0.07065092925    0.02043967309   -0.13377181660
 ROW  18     -0.06592396706    0.10978673745   -0.02882300115   -0.00000000377
 ROW  19     -0.03260927179    0.01360812384    0.12641723336   -0.14657749416
 ROW  20      0.10872225403    0.07065092925    0.02043967311   -0.11468495661
 ROW  21     -0.06592396720    0.10978673750   -0.02882300124    0.00000000142
 ROW  22     -0.03260927178    0.01360812377    0.12641723330   -0.14657749285
 ROW  23      0.10872225393    0.07065092929    0.02043967305   -0.11468495632
 ROW  24     -0.06592396720    0.10978673750   -0.02882300124   -0.00000000248

                 COLUMN   5       COLUMN   6       COLUMN   7       COLUMN   8
 ROW   1      0.00000000000   -0.00000000000   -0.00000000000    0.02655551136
 ROW   2      0.00000000097    0.00000000008    0.00000000000    0.12992879948
 ROW   3     -0.18008852654    0.01914079959    0.10475090277   -0.00000000000
 ROW   4     -0.00000000005   -0.00000000001   -0.00000000000    0.00840968617
 ROW   5      0.00000000020   -0.00000000000    0.00000000000   -0.09887990299
 ROW   6     -0.04070924240   -0.00204967332   -0.17156217508   -0.00000000000
 ROW   7      0.00000000039    0.00000000004   -0.00000000000   -0.09810579891
 ROW   8     -0.00000000063   -0.00000000009    0.00000000000   -0.03334656695
 ROW   9      0.11595093073    0.12018642242    0.00133027065    0.00000000000
 ROW  10     -0.00000000061   -0.00000000007   -0.00000000000    0.10299041828
 ROW  11     -0.00000000055   -0.00000000008    0.00000000000   -0.05458315593
 ROW  12      0.09158310144   -0.16821654268    0.00668635429   -0.00000000000
 ROW  13     -0.10707449011    0.00414122952   -0.27313629845   -0.23831803295
 ROW  14     -0.00650570567   -0.16820529096    0.09796681502    0.04773670895
 ROW  15      0.15859173651    0.20524562853    0.05318510439    0.00776466190
 ROW  16      0.10707449150   -0.00414122938    0.27313629845   -0.23831803295
 ROW  17      0.00650570399    0.16820529073   -0.09796681502    0.04773670895
 ROW  18      0.15859173651    0.20524562853    0.05318510439   -0.00776466190
 ROW  19      0.10707441640   -0.00414099024    0.23139254772    0.18639581851
 ROW  20      0.00650527294    0.16820516097    0.06902732635   -0.01427714392
 ROW  21      0.11895087114   -0.26391937229    0.03612949931    0.00108800782
 ROW  22     -0.10707441829    0.00414099003   -0.23139254772    0.18639581851
 ROW  23     -0.00650527439   -0.16820516118   -0.06902732635   -0.01427714392
 ROW  24      0.11895087114   -0.26391937229    0.03612949931   -0.00108800782

                 COLUMN   9       COLUMN  10       COLUMN  11       COLUMN  12
 ROW   1      0.00000000000   -0.00000000000   -0.10941040613    0.05685470799
 ROW   2      0.00000000000   -0.00000000000    0.02867646397    0.02030484463
 ROW   3      0.00015378018    0.02934292612   -0.00000000000   -0.00000000000
 ROW   4      0.00000000000   -0.00000000000   -0.08620749089    0.02318100260
 ROW   5     -0.00000000000   -0.00000000000   -0.02936150438   -0.08549988848
 ROW   6      0.02917612359   -0.07648611622    0.00000000000    0.00000000000
 ROW   7     -0.00000000000    0.00000000000    0.01355504705   -0.14739458420
 ROW   8     -0.00000000000   -0.00000000000   -0.06404728454    0.13759821143
 ROW   9     -0.10781819797   -0.01423137320   -0.00000000000   -0.00000000000
 ROW  10      0.00000000000    0.00000000000    0.11903381144   -0.02986686094
 ROW  11     -0.00000000000    0.00000000000    0.09142478090   -0.02588839022
 ROW  12      0.04268709217   -0.01374682872    0.00000000000   -0.00000000000
 ROW  13     -0.27145028840    0.16052515830    0.18888210669    0.24125706874
 ROW  14     -0.23748263905   -0.27429523829   -0.16525357141   -0.16165483014
 ROW  15      0.11669420538    0.06633560059   -0.01358727065    0.00815856364
 ROW  16      0.27145028840   -0.16052515830    0.18888210669    0.24125706874
 ROW  17      0.23748263905    0.27429523829   -0.16525357141   -0.16165483014
 ROW  18      0.11669420538    0.06633560059    0.01358727065   -0.00815856364
 ROW  19     -0.34393344745    0.20853101649    0.21460973145   -0.01600152394
 ROW  20     -0.07147308050   -0.36358766952    0.11450674442    0.00589641673
 ROW  21     -0.02037453241    0.25650331114    0.01348213246   -0.01223152576
 ROW  22      0.34393344745   -0.20853101649    0.21460973145   -0.01600152394
 ROW  23      0.07147308050    0.36358766952    0.11450674442    0.00589641673
 ROW  24     -0.02037453241    0.25650331114   -0.01348213246    0.01223152576

                 COLUMN  13       COLUMN  14       COLUMN  15       COLUMN  16
 ROW   1     -0.06409811699    0.03153006752    0.00000000000    0.02183322603
 ROW   2      0.02654093867    0.02087599499   -0.00000000000    0.01089072420
 ROW   3      0.00000000000    0.00000000000    0.01943404131   -0.00000000000
 ROW   4     -0.04150522448    0.00710547484    0.00000000000   -0.00344857210
 ROW   5     -0.11864130937   -0.14709342148    0.00000000000   -0.10319227962
 ROW   6     -0.00000000000   -0.00000000000   -0.13243708605    0.00000000000
 ROW   7      0.06895508308    0.04422336841   -0.00000000000    0.08470294535
 ROW   8      0.06060064705   -0.02064640821    0.00000000000    0.01131390908
 ROW   9     -0.00000000000    0.00000000000   -0.00353161730   -0.00000000000
 ROW  10      0.01703263654   -0.00124298030   -0.00000000000   -0.16129774084
 ROW  11     -0.05684286611    0.16502213260   -0.00000000000    0.02518120640
 ROW  12      0.00000000000    0.00000000000    0.13367392138   -0.00000000000
 ROW  13      0.15600872662   -0.07937233553    0.20174070503   -0.03314480477
 ROW  14      0.30349876937   -0.05810822329   -0.13574459043    0.01171558822
 ROW  15     -0.13707974149    0.05908675037   -0.01298361222    0.04537693679
 ROW  16      0.15600872662   -0.07937233553   -0.20174070503   -0.03314480477
 ROW  17      0.30349876937   -0.05810822329    0.13574459043    0.01171558822
 ROW  18      0.13707974149   -0.05908675037   -0.01298361222   -0.04537693679
 ROW  19     -0.06795869091   -0.38976168587   -0.16714106429    0.36951545123
 ROW  20     -0.13319401702   -0.03335184100    0.35025347715    0.28724082634
 ROW  21      0.01013770549    0.00143168960   -0.11460710292    0.01239028565
 ROW  22     -0.06795869091   -0.38976168587    0.16714106429    0.36951545123
 ROW  23     -0.13319401702   -0.03335184100   -0.35025347715    0.28724082634
 ROW  24     -0.01013770549   -0.00143168960   -0.11460710292   -0.01239028565

                 COLUMN  17       COLUMN  18       COLUMN  19       COLUMN  20
 ROW   1      0.00000000000   -0.06974355818   -0.02210578655    0.13553976204
 ROW   2      0.00000000000    0.00541971919    0.00313512395   -0.00971979656
 ROW   3      0.01673360320    0.00000000000    0.00000000000   -0.00000000000
 ROW   4      0.00000000000   -0.01753953695    0.00819104150   -0.23556965359
 ROW   5     -0.00000000000   -0.01185563393   -0.00735393935    0.01718574862
 ROW   6     -0.10375084958   -0.00000000000   -0.00000000000    0.00000000000
 ROW   7     -0.00000000000    0.10684489797    0.01616626848    0.02518404659
 ROW   8     -0.00000000000    0.14815038427    0.00636850887    0.00788149252
 ROW   9      0.09848996968    0.00000000000    0.00000000000   -0.00000000000
 ROW  10     -0.00000000000    0.04000786524    0.04648082215    0.02835120312
 ROW  11      0.00000000000   -0.06988627212   -0.08397430957   -0.01881014400
 ROW  12     -0.02570009090    0.00000000000    0.00000000000    0.00000000000
 ROW  13      0.04379689075   -0.11299483957   -0.00540683673    0.00934828604
 ROW  14      0.15579294927   -0.14672140388    0.00008019415    0.01972817264
 ROW  15      0.01871898904    0.25213532241    0.01305015261    0.04639396901
 ROW  16     -0.04379689075   -0.11299483957   -0.00540683673    0.00934828604
 ROW  17     -0.15579294927   -0.14672140388    0.00008019415    0.01972817264
 ROW  18      0.01871898904   -0.25213532241   -0.01305015261   -0.04639396901
 ROW  19     -0.46079673468    0.00940131378   -0.23550594673   -0.01051317167
 ROW  20     -0.32024595999   -0.14514721960    0.48076192234    0.00045298300
 ROW  21      0.01412705369    0.02528361918   -0.38445511538   -0.03246183401
 ROW  22      0.46079673468    0.00940131378   -0.23550594673   -0.01051317167
 ROW  23      0.32024595999   -0.14514721960    0.48076192234    0.00045298300
 ROW  24      0.01412705369   -0.02528361918    0.38445511538    0.03246183401

                 COLUMN  21       COLUMN  22       COLUMN  23       COLUMN  24
 ROW   1     -0.00556902939    0.00000000000    0.00028145802    0.00000000000
 ROW   2      0.00042621670   -0.00000000000    0.00006343493   -0.00000000000
 ROW   3      0.00000000000    0.00051447199    0.00000000000    0.00013485629
 ROW   4      0.01979698628   -0.00000000000   -0.00383228025    0.00000000000
 ROW   5      0.00117115367   -0.00000000000    0.00029688335   -0.00000000000
 ROW   6     -0.00000000000   -0.00175980460   -0.00000000000    0.00039706411
 ROW   7     -0.05835286821    0.00000000000    0.00153868446   -0.00000000000
 ROW   8     -0.07685623652    0.00000000000    0.00198004057   -0.00000000000
 ROW   9      0.00000000000    0.12912075847   -0.00000000000    0.00030688783
 ROW  10     -0.00299244099    0.00000000000    0.02981444268   -0.00000000000
 ROW  11      0.00685319345   -0.00000000000   -0.05545662881    0.00000000000
 ROW  12     -0.00000000000   -0.00200820543    0.00000000000    0.09396853607
 ROW  13      0.14644328197   -0.14174984663    0.00004130378   -0.00003502476
 ROW  14      0.19965597052   -0.18967718298    0.00091093797   -0.00232943014
 ROW  15      0.39711572161   -0.37732317854   -0.00107857318   -0.00207106143
 ROW  16      0.14644328197    0.14174984663    0.00004130378    0.00003502476
 ROW  17      0.19965597052    0.18967718298    0.00091093797    0.00232943014
 ROW  18     -0.39711572161   -0.37732317854    0.00107857318   -0.00207106143
 ROW  19     -0.00111493803   -0.01238137222   -0.16615901974    0.16998472000
 ROW  20      0.00739735654   -0.00826608594    0.31427696115   -0.31687552417
 ROW  21      0.00453307804    0.00370731683    0.58822414088   -0.56055573869
 ROW  22     -0.00111493803    0.01238137222   -0.16615901974   -0.16998472000
 ROW  23      0.00739735654    0.00826608594    0.31427696115    0.31687552417
 ROW  24     -0.00453307804    0.00370731683   -0.58822414088   -0.56055573869
  Performing F(IJK)/F(IKJ)/F(KJI) consistency check 
  Differences greater than 1 cm-1 will be printed.
  ===================================================================
  I    J    K    F(IJK)        F(IKJ)        F(KJI)        Difference
  ===================================================================
 Cubic force constants written to file cubic.
  ===================================================================
  Largest absolute difference is    0.09803 cm-1.
 
 
---------------------------------------------------------------------------
          Quartic centrifugal distortion parameters 
                                CM-1                MHz
---------------------------------------------------------------------------
    1    1    1    1   -0.3504292633E-05       -0.1050560502
    1    1    1    2   -0.2197347540E-06       -0.0065874822
    1    1    2    1   -0.2197347540E-06       -0.0065874822
    1    1    2    2    0.3505128684E-06        0.0105081114
    1    1    3    3   -0.1157999443E-06       -0.0034715950
    1    2    1    1   -0.2197347540E-06       -0.0065874822
    1    2    1    2   -0.9885335417E-06       -0.0296354900
    1    2    2    1   -0.9885335417E-06       -0.0296354900
    1    2    2    2    0.7893526977E-07        0.0023664199
    1    2    3    3    0.3104975770E-07        0.0009308483
    1    3    1    3   -0.2864195134E-06       -0.0085866410
    1    3    2    3    0.1467182251E-07        0.0004398502
    1    3    3    1   -0.2864195134E-06       -0.0085866410
    1    3    3    2    0.1467182251E-07        0.0004398502
    2    1    1    1   -0.2197347540E-06       -0.0065874822
    2    1    1    2   -0.9885335417E-06       -0.0296354900
    2    1    2    1   -0.9885335417E-06       -0.0296354900
    2    1    2    2    0.7893526977E-07        0.0023664199
    2    1    3    3    0.3104975770E-07        0.0009308483
    2    2    1    1    0.3505128684E-06        0.0105081114
    2    2    1    2    0.7893526977E-07        0.0023664199
    2    2    2    1    0.7893526977E-07        0.0023664199
    2    2    2    2   -0.3089292665E-06       -0.0092614664
    2    2    3    3   -0.1559552427E-06       -0.0046754206
    2    3    1    3    0.1467182251E-07        0.0004398502
    2    3    2    3   -0.9325267120E-08       -0.0002795645
    2    3    3    1    0.1467182251E-07        0.0004398502
    2    3    3    2   -0.9325267120E-08       -0.0002795645
    3    1    1    3   -0.2864195134E-06       -0.0085866410
    3    1    2    3    0.1467182251E-07        0.0004398502
    3    1    3    1   -0.2864195134E-06       -0.0085866410
    3    1    3    2    0.1467182251E-07        0.0004398502
    3    2    1    3    0.1467182251E-07        0.0004398502
    3    2    2    3   -0.9325267120E-08       -0.0002795645
    3    2    3    1    0.1467182251E-07        0.0004398502
    3    2    3    2   -0.9325267120E-08       -0.0002795645
    3    3    1    1   -0.1157999443E-06       -0.0034715950
    3    3    1    2    0.3104975770E-07        0.0009308483
    3    3    2    1    0.3104975770E-07        0.0009308483
    3    3    2    2   -0.1559552427E-06       -0.0046754206
    3    3    3    3   -0.1138323710E-06       -0.0034126086
---------------------------------------------------------------------------
------------------------------------------------------------
        Parameter                (MHz)                 (CM-1)
------------------------------------------------------------
 
           R6                -.344528E-04           -.114922E-08
           R5                -.157460E-02           -.525229E-07
           SI                            0.149532E+02
 
  Kivelson-Wilson centrifugal distortion parameters 
 
           DJ                0.151535E-02           0.505468E-07
           DK                0.104274E-01           0.347822E-06
           DJK               0.143212E-01           0.477705E-06
 
  A-reduced centrifugal distortion parameters (Ir representation) 
 
           DELJ              0.158426E-02           0.528452E-07
           DELK              0.107720E-01           0.359314E-06
           DELJK             0.139078E-01           0.463914E-06
           delJ              0.365554E-03           0.121936E-07
           delK              0.520990E-02           0.173784E-06
 
  S-reduced centrifugal distortion parameters (Ir representation) 
 
           DJ                0.141005E-02           0.470343E-07
           DK                0.990092E-02           0.330259E-06
           DJK               0.149530E-01           0.498780E-06
           D1                -.365554E-03           -.121936E-07
           D2                -.871038E-04           -.290547E-08
------------------------------------------------------------
  Centrifugal corrections for various types of 
 rotational constants (MHz and cm-1) ...
   Bx''-Bx         0.0215186669        0.0000007178
   By''-By         0.0188399850        0.0000006284
   Bz''-Bz         0.0065879195        0.0000002197
   Bx''-Bx'         0.0026172748        0.0000000873
   By''-By'         0.0103224385        0.0000003443
   Bz''-Bz'         0.0243814343        0.0000008133
   Bx'-Bx         0.0189013922        0.0000006305
   By'-By         0.0085175465        0.0000002841
   Bz'-Bz        -0.0177935148       -0.0000005935
   BxSR-Bx         0.0192211860        0.0000006411
   BySR-By         0.0021463627        0.0000000716
   BzSR-Bz        -0.0115679172       -0.0000003859
   BxSR-Bx''        -0.0022974810       -0.0000000766
   BySR-By''        -0.0166936223       -0.0000005568
   BzSR-Bz''        -0.0181558367       -0.0000006056
   BxSR-Bx'        -0.0003197938       -0.0000000107
   BySR-By'        -0.0063711838       -0.0000002125
   BzSR-Bz'         0.0062255976        0.0000002077
   BxAR-Bx         0.0183501481        0.0000006121
   ByAR-By         0.0129145861        0.0000004308
   BzAR-Bz        -0.0216393104       -0.0000007218
---------------------------------------------------------------------------
 
 *****************************************
     THE MOLECULE IS AN ASYMMETRIC TOP
 *****************************************
 
 
---------------------------------------------------------------------------
         Sextic centrifugal distortion parameters
          Watson A reduction. I^r representation 
              CM-1*10^6                     kHz
---------------------------------------------------------------------------
   HJ        0.0000000203               0.0000006087
   HJK        0.0000008475               0.0000254075
   HKJ        0.0000016138               0.0000483820
   HK       -0.0000024395              -0.0000731352
   hJ        0.0000000094               0.0000002809
   hJK        0.0000001855               0.0000055612
   hK        0.0000032388               0.0000970967
---------------------------------------------------------------------------
         Sextic centrifugal distortion parameters
          Watson S reduction. I^r representation 
              CM-1*10^6                     kHz
---------------------------------------------------------------------------
   HJ        0.0000000155               0.0000004640
   HJK        0.0000004614               0.0000138337
   HKJ        0.0000029731               0.0000891323
   HK       -0.0000034079              -0.0001021670
   h1        0.0000000076               0.0000002289
   h2        0.0000000024               0.0000000724
   h3        0.0000000017               0.0000000520
---------------------------------------------------------------------------
---------------------------------------------------------------------------
             Geometrical properties evaluated at     0.00 K 
  Mean and mean-square displacements in normal coordinates (amu**0.5 bohr)
         Coordinate              <q>            <q**2>
---------------------------------------------------------------------------
              1              0.0000000000     0.0000000000
              2              0.0000000000     0.0000000000
              3              0.0000000000     0.0000000000
              4              0.0000000000     0.0000000000
              5              0.0000000000     0.0000000000
              6              0.0000000000     0.0000000000
              7             -0.0000000000     0.5000000659
              8             -0.0055145302     0.5000000659
              9              0.0000000000     0.5000000659
             10             -0.0000000000     0.5000000659
             11             -0.0288913181     0.5000000659
             12              0.0111859616     0.5000000659
             13              0.1392682591     0.5000000659
             14             -0.0966821606     0.5000000659
             15              0.0000000000     0.5000000659
             16             -0.0354788274     0.5000000659
             17             -0.0000000000     0.5000000659
             18              0.1156231045     0.5000000659
             19             -0.0032427484     0.5000000659
             20              0.0261477090     0.5000000659
             21              0.0256810150     0.5000000659
             22             -0.0000000000     0.5000000659
             23             -0.0308067627     0.5000000659
             24              0.0000000000     0.5000000659
---------------------------------------------------------------------------
------------------------------------------------------
   ATOM              INTERNUCLEAR DISTANCE
  I    J            Re           Rg           Ra
------------------------------------------------------
  2    1         1.1987247    1.2031628    1.1995434
  3    1         2.5651438    2.5716494    2.5710723
  3    2         1.4710625    1.4791745    1.4770472
  4    1         2.5651438    2.5716032    2.5710733
  4    2         1.4710625    1.4794137    1.4773283
  4    3         1.5748602    1.5881357    1.5866909
  5    1         3.1619186    3.1729672    3.1704227
  5    2         2.2045470    2.2186264    2.2130029
  5    3         1.0819364    1.0971503    1.0845515
  5    4         2.2815076    2.2997505    2.2949119
  6    1         3.1619186    3.1729672    3.1704227
  6    2         2.2045470    2.2186264    2.2130029
  6    3         1.0819364    1.0971503    1.0845515
  6    4         2.2815076    2.2997505    2.2949119
  6    5         1.8290685    1.8471710    1.8321998
  7    1         3.1619186    3.1746826    3.1704678
  7    2         2.2045470    2.2218476    2.2135369
  7    3         2.2815076    2.3031195    2.2956445
  7    4         1.0819364    1.1027113    1.0846406
  7    5         3.1478574    3.1715324    3.1633176
  7    6         2.5619357    2.5873999    2.5789345
  8    1         3.1619186    3.1746826    3.1704678
  8    2         2.2045470    2.2218476    2.2135369
  8    3         2.2815076    2.3031195    2.2956445
  8    4         1.0819364    1.1027113    1.0846406
  8    5         2.5619357    2.5873999    2.5789345
  8    6         3.1478574    3.1715324    3.1633176
  8    7         1.8290685    1.8537684    1.8315323
------------------------------------------------------
  nmode is                     18
  DIPOLE MOMENT OF ISOTOPOLOGUE 
  (only correct if inertial frame is unchanged) 
                             Vibrationally averaged dipole moment
--------------------------------------------------------------------------------
                              a.u.                         Debye
                     x         y         z              x         y         z
--------------------------------------------------------------------------------
MU_e            1.07724  -0.07728   0.00000        2.73790  -0.19642   0.00000
delta <MU> (1) -0.00456   0.00057   0.00000       -0.01160   0.00146   0.00000
delta <MU> (2) -0.00570   0.00327   0.00000       -0.01449   0.00831   0.00000
<MU>            1.06698  -0.07344   0.00000        2.71182  -0.18665   0.00000
 
Equilibrium dipole moment:    1.08001 a.u. (   2.74494 D)
Zero-point dipole moment:     1.06950 a.u. (   2.71823 D)
--------------------------------------------------------------------------------
********************************************************************************
     PARAMETERS RELEVANT TO ROTATIONAL SPECTROSCOPY
********************************************************************************
 
 
  ----------------------------------------------------------------------------
                                     VIB-ROT CONSTANT / (cm-1)
                                  ------------------------------
     AXIS        MODE       CORIOLIS     QUADRATIC     ANHARMONIC    TOTAL
  ----------------------------------------------------------------------------
       1           7       0.0025130     -0.0001523   -0.0002434    0.0021174
       1           8      -0.0007703     -0.0007647   -0.0007351   -0.0022700
       1           9       0.0010118     -0.0000053   -0.0013278   -0.0003214
       1          10       0.0009690     -0.0000015   -0.0000650    0.0009026
       1          11       0.0000883     -0.0007092    0.0024517    0.0018308
       1          12       0.0002719     -0.0000451    0.0011533    0.0013801
       1          13       0.0009668     -0.0004560    0.0005454    0.0010562
       1          14       0.0370542     -0.0002624    0.0015305    0.0383223
       1          15      -0.0366222     -0.0000234    0.0002124   -0.0364332
       1          16      -0.0000267     -0.0000748    0.0002988    0.0001974
       1          17      -0.0018146     -0.0000199    0.0009704   -0.0008641
       1          18       0.0002658     -0.0003904    0.0013953    0.0012707
       1          19       0.0005102     -0.0000068    0.0003143    0.0008177
       1          20      -0.0000088     -0.0000117    0.0005336    0.0005131
       1          21      -0.0005999     -0.0000806    0.0021712    0.0014907
       1          22      -0.0010865     -0.0000022    0.0021287    0.0010400
       1          23      -0.0005788     -0.0000396    0.0014226    0.0008042
       1          24      -0.0007630     -0.0000006    0.0012981    0.0005345
       2           7       0.0003935     -0.0000007   -0.0011030   -0.0007101
       2           8       0.0000575     -0.0002999    0.0000776   -0.0001648
       2           9       0.0002350     -0.0000036   -0.0001178    0.0001136
       2          10       0.0002223     -0.0000007   -0.0002633   -0.0000416
       2          11      -0.0000226     -0.0002320   -0.0001525   -0.0004072
       2          12       0.0000275     -0.0000271   -0.0001925   -0.0001922
       2          13       0.0001436     -0.0000557    0.0003478    0.0004357
       2          14       0.0000346     -0.0000228    0.0001305    0.0001423
       2          15       0.0003473     -0.0000046   -0.0000588    0.0002838
       2          16      -0.0001788     -0.0000164    0.0002997    0.0001045
       2          17      -0.0001134     -0.0000043   -0.0002126   -0.0003304
       2          18      -0.0000590     -0.0000546    0.0001952    0.0000816
       2          19      -0.0000788     -0.0000062   -0.0000381   -0.0001231
       2          20      -0.0001861     -0.0000056    0.0015046    0.0013129
       2          21      -0.0001018     -0.0000050    0.0003874    0.0002806
       2          22      -0.0001528     -0.0000007    0.0004011    0.0002477
       2          23      -0.0000835     -0.0000019    0.0002716    0.0001862
       2          24      -0.0000953     -0.0000004    0.0002932    0.0001976
       3           7       0.0001577     -0.0000492   -0.0005188   -0.0004104
       3           8       0.0003934     -0.0000033   -0.0000202    0.0003699
       3           9       0.0009748     -0.0000046   -0.0000113    0.0009589
       3          10      -0.0009951     -0.0000010   -0.0000091   -0.0010052
       3          11      -0.0000169     -0.0000348    0.0001597    0.0001081
       3          12       0.0003362     -0.0000065    0.0000305    0.0003602
       3          13      -0.0001161     -0.0000921    0.0002742    0.0000660
       3          14       0.0000510     -0.0000292    0.0002475    0.0002693
       3          15       0.0004923     -0.0000111    0.0000438    0.0005250
       3          16       0.0001222     -0.0000042    0.0002373    0.0003553
       3          17      -0.0005421     -0.0000098    0.0000192   -0.0005328
       3          18      -0.0002798     -0.0000397    0.0002768   -0.0000427
       3          19      -0.0002355     -0.0000001    0.0000273   -0.0002082
       3          20      -0.0001324     -0.0000023    0.0009882    0.0008535
       3          21      -0.0000386     -0.0000001    0.0001666    0.0001280
       3          22      -0.0000195     -0.0000012    0.0002333    0.0002125
       3          23      -0.0000223     -0.0000001    0.0001196    0.0000972
       3          24      -0.0000176     -0.0000005    0.0001506    0.0001326
  ----------------------------------------------------------------------------
 
 
  ----------------------------------------------------------------------------
   Be, B0 AND B-B0 SHIFTS FOR SINGLY EXCITED VIBRATIONAL STATES (CM-1)
   ------------------------------------------------------------
  VIBRATION            X AXIS               Y AXIS                 Z AXIS
  ----------------------------------------------------------------------------
    Be                    0.57111757           0.23143175           0.18274310
    B0                    0.56492318           0.23072318           0.18162450
    Be-B0                 0.00619439           0.00070857           0.00111860
    B'                    0.56492381           0.23072347           0.18162391
    Be-B'                 0.00619376           0.00070828           0.00111919
    B''                   0.56492390           0.23072381           0.18162472
    Be-B''                0.00619367           0.00070794           0.00111838
    B^A                   0.56492380           0.23072361           0.18162378
    Be-B^A                0.00619378           0.00070813           0.00111932
    B^S                   0.56492382           0.23072325           0.18162411
    Be-B^S                0.00619375           0.00070849           0.00111899
     7                   -0.00211737           0.00071011           0.00041042
     8                    0.00227001           0.00016476          -0.00036989
     9                    0.00032137          -0.00011361          -0.00095890
    10                   -0.00090258           0.00004162           0.00100516
    11                   -0.00183082           0.00040716          -0.00010808
    12                   -0.00138013           0.00019216          -0.00036022
    13                   -0.00105615          -0.00043572          -0.00006601
    14                   -0.03832228          -0.00014226          -0.00026934
    15                    0.03643325          -0.00028384          -0.00052496
    16                   -0.00019737          -0.00010454          -0.00035534
    17                    0.00086412           0.00033042           0.00053275
    18                   -0.00127071          -0.00008159           0.00004275
    19                   -0.00081769           0.00012310           0.00020823
    20                   -0.00051308          -0.00131295          -0.00085348
    21                   -0.00149067          -0.00028055          -0.00012799
    22                   -0.00103998          -0.00024767          -0.00021255
    23                   -0.00080424          -0.00018619          -0.00009720
    24                   -0.00053445          -0.00019755          -0.00013255
  ----------------------------------------------------------------------------
  ----------------------------------------------------------------------------
   Be, B0 AND B-B0 SHIFTS FOR SINGLY EXCITED VIBRATIONAL STATES (MHz)
  VIBRATION            X AXIS               Y AXIS                 Z AXIS
  ----------------------------------------------------------------------------
    Be                17121.67404614        6938.14925665        5478.50029468
    B0                16935.97096845        6916.90700227        5444.96550932
    Be-B0               185.70307769          21.24225437          33.53478537
    B'                16935.98986984        6916.91551982        5444.94771580
    Be-B'               185.68417630          21.23373683          33.55257888
    B''               16935.99248712        6916.92584226        5444.97209724
    Be-B''              185.68155902          21.22341439          33.52819745
    B^A               16935.98931860        6916.91991686        5444.94387001
    Be-B^A              185.68472754          21.22933979          33.55642468
    B^S               16935.99018964        6916.90914864        5444.95394140
    Be-B^S              185.68385650          21.24010801          33.54635328
     7                  -63.47724232          21.28854667          12.30409015
     8                   68.05310628           4.93951963         -11.08909956
     9                    9.63436548          -3.40592985         -28.74700985
    10                  -27.05858205           1.24769147          30.13407518
    11                  -54.88669222          12.20646750          -3.24013301
    12                  -41.37518496           5.76093790         -10.79920186
    13                  -31.66272356         -13.06265350          -1.97892998
    14                -1148.87291234          -4.26496947          -8.07450774
    15                 1092.24125528          -8.50936012         -15.73791905
    16                   -5.91697922          -3.13405916         -10.65296432
    17                   25.90564995           9.90588219          15.97154514
    18                  -38.09485644          -2.44594074           1.28148191
    19                  -24.51377905           3.69031222           6.24248207
    20                  -15.38176207         -39.36119743         -25.58664120
    21                  -44.68916336          -8.41068070          -3.83699562
    22                  -31.17767411          -7.42488036          -6.37202429
    23                  -24.11049165          -5.58173794          -2.91398583
    24                  -16.02248902          -5.92245703          -3.97383287
  ----------------------------------------------------------------------------
