# Supplementary material for: Cyclopropanone: Preparation, Rotational Spectroscopy, and Semi-Experimental Equilibrium (r e SE) Structure
Source: J Am Chem Soc. 2026 Mar 30;148(13):14072–85. doi: 10.1021/jacs.5c23052 (PMC13067281; doi:10.1021/jacs.5c23052)
Supplement: Supplementary file 2 [file ja5c23052_si_002.zip › SI_revised/ISOMASS Comps/ISOMASS07.out]

 @GETMEM-I,  Allocated   22888 MB of main memory.
  analysis of anharmonic force field for a different isotopomer
  masses of atoms
   15.9949146300000        12.0000000000000        12.0000000000000     
   12.0000000000000        2.01410177900000        1.00782503500000     
   2.01410177900000        1.00782503500000     
  rotation matrix to com frame 

                 COLUMN   1       COLUMN   2       COLUMN   3
 ROW   1      0.00000000000    0.00000000000    1.00000000000
 ROW   2      0.99313756086    0.11695206376    0.00000000000
 ROW   3      0.11695206376   -0.99313756086    0.00000000000
********************************************************************************
        PARAMETERS RELEVANT TO MOLECULAR STRUCTURE 
********************************************************************************

                 COLUMN   1       COLUMN   2       COLUMN   3       COLUMN   4
 ROW   1      0.03739607201   -0.06232708586    0.10930110120   -0.00000000011
 ROW   2      0.04147667021    0.11375949196    0.05067865777    0.15510335221
 ROW   3     -0.11879007595    0.02009912637    0.05210379560   -0.04584003064
 ROW   4      0.03739607201   -0.06232708586    0.10930110120   -0.00000000011
 ROW   5      0.04147667025    0.11375949207    0.05067865764    0.03460180532
 ROW   6     -0.11879007606    0.02009912638    0.05210379546   -0.01022627366
 ROW   7      0.03739607199   -0.06232708593    0.10930110129    0.07587706606
 ROW   8      0.04147667029    0.11375949217    0.05067865752   -0.09030728132
 ROW   9     -0.11879007610    0.02009912646    0.05210379523    0.02668983035
 ROW  10      0.03739607203   -0.06232708579    0.10930110110   -0.07587706628
 ROW  11      0.04147667031    0.11375949219    0.05067865751   -0.09030728136
 ROW  12     -0.11879007625    0.02009912632    0.05210379538    0.02668983064
 ROW  13      0.03739607188   -0.06232708598    0.10930110125    0.16117006809
 ROW  14      0.04147667038    0.11375949227    0.05067865741   -0.12057069456
 ROW  15     -0.11879007607    0.02009912651    0.05210379513    0.03563400962
 ROW  16      0.03739607206   -0.06232708597    0.10930110144    0.08569890978
 ROW  17      0.04147667021    0.11375949212    0.05067865759   -0.12057077132
 ROW  18     -0.11879007609    0.02009912649    0.05210379515    0.03563400164
 ROW  19      0.03739607213   -0.06232708574    0.10930110114   -0.16117006831
 ROW  20      0.04147667024    0.11375949214    0.05067865756   -0.12057069428
 ROW  21     -0.11879007634    0.02009912627    0.05210379540    0.03563401013
 ROW  22      0.03739607195   -0.06232708575    0.10930110095   -0.08569891000
 ROW  23      0.04147667041    0.11375949230    0.05067865738   -0.12057077171
 ROW  24     -0.11879007632    0.02009912629    0.05210379538    0.03563400207

                 COLUMN   5       COLUMN   6       COLUMN   7       COLUMN   8
 ROW   1     -0.00000000018    0.00000000501    0.00000000000    0.00000000000
 ROW   2      0.04050768809    0.00000000009    0.03138347196    0.12929508421
 ROW   3      0.17552054855   -0.00000000003   -0.10181205392    0.02706036784
 ROW   4     -0.00000000018    0.00000000509    0.00000000000    0.00000000000
 ROW   5      0.00903686546   -0.00000000002   -0.02445760493   -0.09632086445
 ROW   6      0.03915622299    0.00000000006    0.17157281767   -0.05218517066
 ROW   7      0.03100714316    0.00000000413    0.00269001599   -0.10685564084
 ROW   8     -0.02358517764   -0.01685482399   -0.01409689579   -0.04129749004
 ROW   9     -0.10219482439    0.14312839098   -0.00672184057    0.00320030292
 ROW  10     -0.03100714352    0.00000000400   -0.00269001599    0.10685564084
 ROW  11     -0.02358517763    0.01685482373   -0.01409689579   -0.04129749004
 ROW  12     -0.10219482449   -0.14312839069   -0.00672184057    0.00320030292
 ROW  13     -0.05007092228   -0.00000011515   -0.26202603238   -0.17659508056
 ROW  14     -0.03148918248    0.13881254718    0.07598408231    0.00918938384
 ROW  15     -0.13644195455    0.25241229537   -0.03889471571    0.01653098106
 ROW  16      0.15095383984    0.00000011399    0.24842966761   -0.25638691110
 ROW  17     -0.03148875032   -0.19365030904   -0.08743509100    0.02079209695
 ROW  18     -0.13644189277    0.21326137789   -0.05576300029    0.02480408108
 ROW  19      0.05007092192   -0.00000011552    0.26202603238    0.17659508056
 ROW  20     -0.03148918258   -0.13881254750    0.07598408231    0.00918938384
 ROW  21     -0.13644195473   -0.25241229504   -0.03889471571    0.01653098106
 ROW  22     -0.15095384020    0.00000011392   -0.24842966761    0.25638691110
 ROW  23     -0.03148875018    0.19365030873   -0.08743509100    0.02079209695
 ROW  24     -0.13644189292   -0.21326137756   -0.05576300029    0.02480408108

                 COLUMN   9       COLUMN  10       COLUMN  11       COLUMN  12
 ROW   1      0.03200621385   -0.00000000000    0.10728404569    0.06830530943
 ROW   2     -0.00000000000    0.00561775606    0.00000000000   -0.00000000000
 ROW   3     -0.00000000000   -0.02365225849    0.00000000000    0.00000000000
 ROW   4      0.02801552603   -0.00000000000    0.08018487419    0.03528222500
 ROW   5      0.00000000000    0.00239518603   -0.00000000000    0.00000000000
 ROW   6      0.00000000000    0.04234099267   -0.00000000000   -0.00000000000
 ROW   7      0.00687224032   -0.01796208458   -0.07014568413   -0.10013229895
 ROW   8     -0.00145289848    0.02204722192    0.09118569644    0.05416612193
 ROW   9      0.06344764039    0.03856929784   -0.03003193538    0.06665121805
 ROW  10      0.00687224032    0.01796208458   -0.07014568413   -0.10013229895
 ROW  11      0.00145289848    0.02204722192   -0.09118569644   -0.05416612193
 ROW  12     -0.06344764039    0.03856929784    0.03003193538   -0.06665121805
 ROW  13     -0.39209844188   -0.01441585321   -0.11262349594    0.16924358741
 ROW  14     -0.05007402331   -0.33748197666    0.21197715847   -0.28899661216
 ROW  15     -0.11529104463   -0.21346836314    0.03764454490   -0.06553282000
 ROW  16      0.28099897341   -0.01399546082   -0.26842499304    0.10195383799
 ROW  17      0.10913499818    0.35309452908    0.08270180029   -0.02221065220
 ROW  18     -0.07144895675   -0.09701345869    0.03611236572    0.02912054599
 ROW  19     -0.39209844188    0.01441585321   -0.11262349594    0.16924358741
 ROW  20      0.05007402331   -0.33748197666   -0.21197715847    0.28899661216
 ROW  21      0.11529104463   -0.21346836314   -0.03764454490    0.06553282000
 ROW  22      0.28099897341    0.01399546082   -0.26842499304    0.10195383799
 ROW  23     -0.10913499818    0.35309452908   -0.08270180029    0.02221065220
 ROW  24      0.07144895675   -0.09701345869   -0.03611236572   -0.02912054599

                 COLUMN  13       COLUMN  14       COLUMN  15       COLUMN  16
 ROW   1     -0.00000000000    0.07407338009    0.00000000000   -0.00000000000
 ROW   2      0.03487525105   -0.00000000000    0.02400610886    0.00798461035
 ROW   3     -0.01163546510   -0.00000000000    0.01569777084   -0.01826142455
 ROW   4     -0.00000000000    0.03599920947    0.00000000000   -0.00000000000
 ROW   5     -0.14790521146    0.00000000000   -0.17095135903   -0.06192173636
 ROW   6      0.07925586672    0.00000000000   -0.10409400869    0.11251631870
 ROW   7     -0.06425787034   -0.02003227369    0.10244762052    0.08027176831
 ROW   8      0.06554702938   -0.13829910948    0.05487931347   -0.01611537021
 ROW   9     -0.03338769882   -0.00597421246    0.04712612879   -0.04866966167
 ROW  10      0.06425787034   -0.02003227369   -0.10244762052   -0.08027176831
 ROW  11      0.06554702938    0.13829910948    0.05487931347   -0.01611537021
 ROW  12     -0.03338769882    0.00597421246    0.04712612879   -0.04866966167
 ROW  13      0.28868144096   -0.09899043538   -0.10611181964    0.07038889444
 ROW  14     -0.03070028762   -0.15063116049    0.04457519855    0.11233123878
 ROW  15      0.02204657877   -0.01587623621   -0.04035416515    0.02826803881
 ROW  16      0.14418821130   -0.36576771085    0.16340943726   -0.41913863862
 ROW  17     -0.11531060199   -0.08545737247    0.08472658642    0.27267801739
 ROW  18     -0.02602905422    0.07349186535    0.01467085030   -0.00193656244
 ROW  19     -0.28868144096   -0.09899043538    0.10611181964   -0.07038889444
 ROW  20     -0.03070028762    0.15063116049    0.04457519855    0.11233123878
 ROW  21      0.02204657877    0.01587623621   -0.04035416515    0.02826803881
 ROW  22     -0.14418821130   -0.36576771085   -0.16340943726    0.41913863862
 ROW  23     -0.11531060199    0.08545737247    0.08472658642    0.27267801739
 ROW  24     -0.02602905422   -0.07349186535    0.01467085030   -0.00193656244

                 COLUMN  17       COLUMN  18       COLUMN  19       COLUMN  20
 ROW   1      0.05045777764   -0.00000000000    0.03943042379    0.13595432447
 ROW   2      0.00000000000    0.00142994622    0.00000000000    0.00000000000
 ROW   3     -0.00000000000    0.00287595073    0.00000000000    0.00000000000
 ROW   4      0.01101163097   -0.00000000000   -0.00353618776   -0.23645114535
 ROW   5     -0.00000000000    0.00121870143    0.00000000000    0.00000000000
 ROW   6      0.00000000000   -0.02706989087   -0.00000000000   -0.00000000000
 ROW   7     -0.06607159415   -0.03562067309   -0.05354911797    0.02734560538
 ROW   8     -0.04190046392   -0.05848024494   -0.07788918341    0.01298762993
 ROW   9     -0.07475549718    0.00622896253    0.00634870017    0.00617014917
 ROW  10     -0.06607159415    0.03562067309   -0.05354911797    0.02734560538
 ROW  11      0.04190046392   -0.05848024494    0.07788918341   -0.01298762993
 ROW  12      0.07475549718    0.00622896253   -0.00634870017   -0.00617014917
 ROW  13     -0.01386949373    0.06226124248    0.09281971628    0.00576095597
 ROW  14      0.09617843820    0.12697147206    0.08007278767    0.02060700793
 ROW  15      0.04073747444    0.17168939769    0.17995561673   -0.03978122616
 ROW  16      0.34846325593    0.28096855896    0.16026100732   -0.00826775538
 ROW  17     -0.43449450983    0.42396379754    0.43546650533    0.00282969602
 ROW  18     -0.05805433811   -0.27894566013   -0.25842477661    0.03277534784
 ROW  19     -0.01386949373   -0.06226124248    0.09281971628    0.00576095597
 ROW  20     -0.09617843820    0.12697147206   -0.08007278767   -0.02060700793
 ROW  21     -0.04073747444    0.17168939769   -0.17995561673    0.03978122616
 ROW  22      0.34846325593   -0.28096855896    0.16026100732   -0.00826775538
 ROW  23      0.43449450983    0.42396379754   -0.43546650533   -0.00282969602
 ROW  24      0.05805433811   -0.27894566013    0.25842477661   -0.03277534784

                 COLUMN  21       COLUMN  22       COLUMN  23       COLUMN  24
 ROW   1     -0.00000000000    0.00434582601    0.00023059974   -0.00000000000
 ROW   2     -0.00002644066   -0.00000000000    0.00000000000    0.00009851269
 ROW   3      0.00052354331    0.00000000000   -0.00000000000   -0.00014522894
 ROW   4      0.00000000000   -0.01714019797   -0.00339372682    0.00000000000
 ROW   5      0.00260666162    0.00000000000   -0.00000000000   -0.00002338514
 ROW   6     -0.00159040241   -0.00000000000   -0.00000000000   -0.00033977783
 ROW   7     -0.02539102571    0.02828863446    0.01613683910   -0.01477199152
 ROW   8     -0.04523482196    0.05141082330    0.01925881435   -0.01734554270
 ROW   9      0.05639361598   -0.05714965616    0.05331500553   -0.05304971990
 ROW  10      0.02539102571    0.02828863446    0.01613683910    0.01477199152
 ROW  11     -0.04523482196   -0.05141082330   -0.01925881435   -0.01734554270
 ROW  12      0.05639361598    0.05714965616   -0.05331500553   -0.05304971990
 ROW  13      0.12735821661   -0.13128921811    0.00860863992   -0.00822092217
 ROW  14      0.25267020749   -0.24304396504    0.01316142745   -0.01506764923
 ROW  15     -0.36212895293    0.35984091785   -0.01305038532    0.01582822525
 ROW  16      0.02075049222   -0.00689418869   -0.19096826354    0.18919587114
 ROW  17      0.01834230826   -0.02229888645   -0.23054132647    0.23600004265
 ROW  18      0.05754627415   -0.05017175684   -0.60351820880    0.60319707313
 ROW  19     -0.12735821661   -0.13128921811    0.00860863992    0.00822092217
 ROW  20      0.25267020749    0.24304396504   -0.01316142745   -0.01506764923
 ROW  21     -0.36212895293   -0.35984091785    0.01305038532    0.01582822525
 ROW  22     -0.02075049222   -0.00689418869   -0.19096826354   -0.18919587114
 ROW  23      0.01834230826    0.02229888645    0.23054132647    0.23600004265
 ROW  24      0.05754627415    0.05017175684    0.60351820880    0.60319707313
  Performing F(IJK)/F(IKJ)/F(KJI) consistency check 
  Differences greater than 1 cm-1 will be printed.
  ===================================================================
  I    J    K    F(IJK)        F(IKJ)        F(KJI)        Difference
  ===================================================================
 Cubic force constants written to file cubic.
  ===================================================================
  Largest absolute difference is    0.07366 cm-1.
 
 
---------------------------------------------------------------------------
          Quartic centrifugal distortion parameters 
                                CM-1                MHz
---------------------------------------------------------------------------
    1    1    1    1   -0.3358368039E-05       -0.1006813409
    1    1    2    2    0.3239278812E-06        0.0097111136
    1    1    2    3   -0.2610588092E-08       -0.0000782635
    1    1    3    2   -0.2610588092E-08       -0.0000782635
    1    1    3    3   -0.1358784169E-06       -0.0040735325
    1    2    1    2   -0.1097873636E-05       -0.0329134236
    1    2    1    3    0.1214824259E-06        0.0036419515
    1    2    2    1   -0.1097873636E-05       -0.0329134236
    1    2    3    1    0.1214824259E-06        0.0036419515
    1    3    1    2    0.1214824259E-06        0.0036419515
    1    3    1    3   -0.2418249192E-06       -0.0072497287
    1    3    2    1    0.1214824259E-06        0.0036419515
    1    3    3    1   -0.2418249192E-06       -0.0072497287
    2    1    1    2   -0.1097873636E-05       -0.0329134236
    2    1    1    3    0.1214824259E-06        0.0036419515
    2    1    2    1   -0.1097873636E-05       -0.0329134236
    2    1    3    1    0.1214824259E-06        0.0036419515
    2    2    1    1    0.3239278812E-06        0.0097111136
    2    2    2    2   -0.3093043647E-06       -0.0092727116
    2    2    2    3   -0.8924814539E-09       -0.0000267559
    2    2    3    2   -0.8924814539E-09       -0.0000267559
    2    2    3    3   -0.1553960754E-06       -0.0046586571
    2    3    1    1   -0.2610588092E-08       -0.0000782635
    2    3    2    2   -0.8924814539E-09       -0.0000267559
    2    3    2    3   -0.6172186437E-08       -0.0001850375
    2    3    3    2   -0.6172186437E-08       -0.0001850375
    2    3    3    3   -0.3549805381E-08       -0.0001064205
    3    1    1    2    0.1214824259E-06        0.0036419515
    3    1    1    3   -0.2418249192E-06       -0.0072497287
    3    1    2    1    0.1214824259E-06        0.0036419515
    3    1    3    1   -0.2418249192E-06       -0.0072497287
    3    2    1    1   -0.2610588092E-08       -0.0000782635
    3    2    2    2   -0.8924814539E-09       -0.0000267559
    3    2    2    3   -0.6172186437E-08       -0.0001850375
    3    2    3    2   -0.6172186437E-08       -0.0001850375
    3    2    3    3   -0.3549805381E-08       -0.0001064205
    3    3    1    1   -0.1358784169E-06       -0.0040735325
    3    3    2    2   -0.1553960754E-06       -0.0046586571
    3    3    2    3   -0.3549805381E-08       -0.0001064205
    3    3    3    2   -0.3549805381E-08       -0.0001064205
    3    3    3    3   -0.1158291421E-06       -0.0034724703
---------------------------------------------------------------------------
------------------------------------------------------------
        Parameter                (MHz)                 (CM-1)
------------------------------------------------------------
 
           R6                -.419956E-04           -.140082E-08
           R5                -.216516E-02           -.722221E-07
           SI                            0.139905E+02
 
  Kivelson-Wilson centrifugal distortion parameters 
 
           DJ                0.150916E-02           0.503400E-07
           DK                0.800731E-02           0.267095E-06
           DJK               0.156539E-01           0.522157E-06
 
  A-reduced centrifugal distortion parameters (Ir representation) 
 
           DELJ              0.159315E-02           0.531417E-07
           DELK              0.842727E-02           0.281103E-06
           DELJK             0.151499E-01           0.505347E-06
           delJ              0.362515E-03           0.120922E-07
           delK              0.668048E-02           0.222837E-06
 
  S-reduced centrifugal distortion parameters (Ir representation) 
 
           DJ                0.135440E-02           0.451778E-07
           DK                0.723351E-02           0.241284E-06
           DJK               0.165824E-01           0.553130E-06
           D1                -.362515E-03           -.120922E-07
           D2                -.119376E-03           -.398194E-08
------------------------------------------------------------
  Centrifugal corrections for various types of 
 rotational constants (MHz and cm-1) ...
   Bx''-Bx         0.0224571641        0.0000007491
   By''-By         0.0203984289        0.0000006804
   Bz''-Bz         0.0070901822        0.0000002365
   Bx''-Bx'         0.0025143661        0.0000000839
   By''-By'         0.0092864949        0.0000003098
   Bz''-Bz'         0.0280578668        0.0000009359
   Bx'-Bx         0.0199427980        0.0000006652
   By'-By         0.0111119340        0.0000003707
   Bz'-Bz        -0.0209676846       -0.0000006994
   BxSR-Bx         0.0204646252        0.0000006826
   BySR-By         0.0023097403        0.0000000770
   BzSR-Bz        -0.0124485667       -0.0000004152
   BxSR-Bx''        -0.0019925389       -0.0000000665
   BySR-By''        -0.0180886886       -0.0000006034
   BzSR-Bz''        -0.0195387489       -0.0000006517
   BxSR-Bx'        -0.0005218271       -0.0000000174
   BySR-By'        -0.0088021937       -0.0000002936
   BzSR-Bz'         0.0085191179        0.0000002842
   BxAR-Bx         0.0192708686        0.0000006428
   ByAR-By         0.0161481962        0.0000005386
   BzAR-Bz        -0.0253320173       -0.0000008450
---------------------------------------------------------------------------
 
 *****************************************
     THE MOLECULE IS AN ASYMMETRIC TOP
 *****************************************
 
 
---------------------------------------------------------------------------
         Sextic centrifugal distortion parameters
          Watson A reduction. I^r representation 
              CM-1*10^6                     kHz
---------------------------------------------------------------------------
   HJ        0.0000000215               0.0000006451
   HJK        0.0000013236               0.0000396803
   HKJ        0.0000006383               0.0000191347
   HK       -0.0000023177              -0.0000694834
   hJ        0.0000000096               0.0000002876
   hJK        0.0000004360               0.0000130695
   hK        0.0000057398               0.0001720757
---------------------------------------------------------------------------
         Sextic centrifugal distortion parameters
          Watson S reduction. I^r representation 
              CM-1*10^6                     kHz
---------------------------------------------------------------------------
   HJ        0.0000000091               0.0000002733
   HJK        0.0000006119               0.0000183434
   HKJ        0.0000031967               0.0000958349
   HK       -0.0000041520              -0.0001244748
   h1        0.0000000061               0.0000001823
   h2        0.0000000062               0.0000001859
   h3        0.0000000035               0.0000001053
---------------------------------------------------------------------------
---------------------------------------------------------------------------
             Geometrical properties evaluated at     0.00 K 
  Mean and mean-square displacements in normal coordinates (amu**0.5 bohr)
         Coordinate              <q>            <q**2>
---------------------------------------------------------------------------
              1              0.0000000000     0.0000000000
              2              0.0000000000     0.0000000000
              3              0.0000000000     0.0000000000
              4              0.0000000000     0.0000000000
              5              0.0000000000     0.0000000000
              6              0.0000000000     0.0000000000
              7             -0.0000000000     0.5000000659
              8             -0.0000000000     0.5000000659
              9             -0.0064353208     0.5000000659
             10             -0.0000000000     0.5000000659
             11              0.0388911839     0.5000000659
             12             -0.0289723192     0.5000000659
             13             -0.0000000000     0.5000000659
             14             -0.1824130673     0.5000000659
             15             -0.0000000000     0.5000000659
             16              0.0000000000     0.5000000659
             17             -0.0887839814     0.5000000659
             18              0.0000000000     0.5000000659
             19             -0.0244389491     0.5000000659
             20              0.0259766474     0.5000000659
             21              0.0000000000     0.5000000659
             22             -0.0261461567     0.5000000659
             23             -0.0324704529     0.5000000659
             24              0.0000000000     0.5000000659
---------------------------------------------------------------------------
------------------------------------------------------
   ATOM              INTERNUCLEAR DISTANCE
  I    J            Re           Rg           Ra
------------------------------------------------------
  2    1         1.1987247    1.2031647    1.1995432
  3    1         2.5651438    2.5716189    2.5710616
  3    2         1.4710625    1.4792896    1.4771800
  4    1         2.5651438    2.5716189    2.5710616
  4    2         1.4710625    1.4792896    1.4771800
  4    3         1.5748602    1.5881521    1.5867062
  5    1         3.1619186    3.1721747    3.1696396
  5    2         2.2045470    2.2181318    2.2124561
  5    3         1.0819364    1.0971986    1.0843844
  5    4         2.2815076    2.2994040    2.2944991
  6    1         3.1619186    3.1754664    3.1712663
  6    2         2.2045470    2.2223302    2.2141128
  6    3         1.0819364    1.1026680    1.0848880
  6    4         2.2815076    2.3034736    2.2961065
  6    5         1.8290685    1.8504851    1.8319688
  7    1         3.1619186    3.1721747    3.1696396
  7    2         2.2045470    2.2181318    2.2124561
  7    3         2.2815076    2.2994040    2.2944991
  7    4         1.0819364    1.0971986    1.0843844
  7    5         3.1478574    3.1685277    3.1622700
  7    6         2.5619357    2.5873589    2.5789257
  8    1         3.1619186    3.1754664    3.1712663
  8    2         2.2045470    2.2223302    2.2141128
  8    3         2.2815076    2.3034736    2.2961065
  8    4         1.0819364    1.1026680    1.0848880
  8    5         2.5619357    2.5873589    2.5789257
  8    6         3.1478574    3.1745866    3.1644703
  8    7         1.8290685    1.8504851    1.8319688
------------------------------------------------------
  nmode is                     18
  DIPOLE MOMENT OF ISOTOPOLOGUE 
  (only correct if inertial frame is unchanged) 
                             Vibrationally averaged dipole moment
--------------------------------------------------------------------------------
                              a.u.                         Debye
                     x         y         z              x         y         z
--------------------------------------------------------------------------------
MU_e            1.08001   0.00000   0.00000        2.74494   0.00000   0.00000
delta <MU> (1) -0.00459   0.00000  -0.00000       -0.01167   0.00000  -0.00000
delta <MU> (2) -0.00592   0.00000  -0.00000       -0.01505   0.00000  -0.00000
<MU>            1.06950   0.00000  -0.00000        2.71821   0.00000  -0.00000
 
Equilibrium dipole moment:    1.08001 a.u. (   2.74494 D)
Zero-point dipole moment:     1.06950 a.u. (   2.71821 D)
--------------------------------------------------------------------------------
********************************************************************************
     PARAMETERS RELEVANT TO ROTATIONAL SPECTROSCOPY
********************************************************************************
 
 
  ----------------------------------------------------------------------------
                                     VIB-ROT CONSTANT / (cm-1)
                                  ------------------------------
     AXIS        MODE       CORIOLIS     QUADRATIC     ANHARMONIC    TOTAL
  ----------------------------------------------------------------------------
       1           7       0.0024721     -0.0001902   -0.0002057    0.0020763
       1           8      -0.0007078     -0.0006978   -0.0007293   -0.0021349
       1           9       0.0004364     -0.0000103   -0.0017240   -0.0012979
       1          10       0.0011001     -0.0000093    0.0003307    0.0014215
       1          11       0.0004225     -0.0008249    0.0027250    0.0023226
       1          12       0.0004752     -0.0000040    0.0010279    0.0014991
       1          13       0.0021597     -0.0000284   -0.0000708    0.0020605
       1          14       0.0006967     -0.0007617    0.0034329    0.0033680
       1          15       0.0004894     -0.0000931   -0.0006709   -0.0002747
       1          16      -0.0033286     -0.0000375    0.0003654   -0.0030006
       1          17      -0.0005333     -0.0001649    0.0013216    0.0006234
       1          18       0.0003552     -0.0000041   -0.0000557    0.0002954
       1          19       0.0003059     -0.0000572    0.0006140    0.0008627
       1          20       0.0000004     -0.0000108    0.0004980    0.0004876
       1          21      -0.0008716     -0.0000023    0.0021511    0.0012772
       1          22      -0.0008167     -0.0000857    0.0021495    0.0012471
       1          23      -0.0006508     -0.0000307    0.0013512    0.0006696
       1          24      -0.0006610     -0.0000011    0.0014088    0.0007466
       2           7       0.0003808     -0.0000256   -0.0011129   -0.0007577
       2           8       0.0000612     -0.0002869    0.0000848   -0.0001410
       2           9       0.0006509     -0.0000238   -0.0000097    0.0006174
       2          10      -0.0003117     -0.0000038   -0.0003513   -0.0006668
       2          11       0.0000292     -0.0002193   -0.0001975   -0.0003876
       2          12       0.0012090     -0.0000368   -0.0000995    0.0010727
       2          13      -0.0009733     -0.0000067    0.0000054   -0.0009746
       2          14       0.0001099     -0.0000579   -0.0001210   -0.0000690
       2          15      -0.0001150     -0.0000317    0.0009177    0.0007710
       2          16       0.0001978     -0.0000085   -0.0000242    0.0001650
       2          17      -0.0001168     -0.0000281   -0.0001173   -0.0002621
       2          18      -0.0000313     -0.0000010   -0.0000366   -0.0000690
       2          19      -0.0000853     -0.0000199   -0.0000265   -0.0001317
       2          20      -0.0001904     -0.0000058    0.0015359    0.0013397
       2          21      -0.0001056     -0.0000004    0.0003150    0.0002090
       2          22      -0.0001159     -0.0000048    0.0003273    0.0002065
       2          23      -0.0001027     -0.0000023    0.0003404    0.0002354
       2          24      -0.0001041     -0.0000001    0.0003242    0.0002201
       3           7       0.0001475     -0.0000413   -0.0005332   -0.0004269
       3           8       0.0003899     -0.0000008   -0.0000099    0.0003792
       3           9       0.0014129     -0.0000174   -0.0000121    0.0013834
       3          10      -0.0013795     -0.0000000   -0.0000101   -0.0013896
       3          11      -0.0000821     -0.0000213    0.0001737    0.0000703
       3          12       0.0005125     -0.0000345    0.0000811    0.0005591
       3          13      -0.0001948     -0.0000039    0.0000412   -0.0001575
       3          14       0.0001622     -0.0001180    0.0002810    0.0003253
       3          15      -0.0002096     -0.0000053    0.0005047    0.0002898
       3          16       0.0002280     -0.0000054    0.0000569    0.0002795
       3          17       0.0000606     -0.0000243    0.0000833    0.0001195
       3          18      -0.0003610     -0.0000006   -0.0000251   -0.0003866
       3          19      -0.0003366     -0.0000032    0.0000530   -0.0002868
       3          20      -0.0001311     -0.0000022    0.0009852    0.0008518
       3          21      -0.0000367     -0.0000005    0.0001881    0.0001509
       3          22      -0.0000394     -0.0000010    0.0001875    0.0001470
       3          23      -0.0000134     -0.0000002    0.0001671    0.0001536
       3          24      -0.0000141     -0.0000003    0.0001599    0.0001455
  ----------------------------------------------------------------------------
 
 
  ----------------------------------------------------------------------------
   Be, B0 AND B-B0 SHIFTS FOR SINGLY EXCITED VIBRATIONAL STATES (CM-1)
   ------------------------------------------------------------
  VIBRATION            X AXIS               Y AXIS                 Z AXIS
  ----------------------------------------------------------------------------
    Be                    0.56468313           0.23302963           0.18196953
    B0                    0.55855829           0.23234089           0.18086580
    Be-B0                 0.00612484           0.00068874           0.00110373
    B'                    0.55855896           0.23234126           0.18086510
    Be-B'                 0.00612417           0.00068837           0.00110443
    B''                   0.55855904           0.23234157           0.18086604
    Be-B''                0.00612409           0.00068806           0.00110349
    B^A                   0.55855894           0.23234143           0.18086496
    Be-B^A                0.00612420           0.00068821           0.00110457
    B^S                   0.55855898           0.23234096           0.18086539
    Be-B^S                0.00612416           0.00068867           0.00110414
     7                   -0.00207628           0.00075767           0.00042692
     8                    0.00213489           0.00014095          -0.00037918
     9                    0.00129786          -0.00061741          -0.00138338
    10                   -0.00142151           0.00066679           0.00138960
    11                   -0.00232260           0.00038762          -0.00007031
    12                   -0.00149911          -0.00107275          -0.00055909
    13                   -0.00206053           0.00097464           0.00015747
    14                   -0.00336798           0.00006897          -0.00032528
    15                    0.00027468          -0.00077100          -0.00028983
    16                    0.00300063          -0.00016499          -0.00027951
    17                   -0.00062344           0.00026215          -0.00011951
    18                   -0.00029544           0.00006896           0.00038665
    19                   -0.00086268           0.00013171           0.00028680
    20                   -0.00048759          -0.00133969          -0.00085184
    21                   -0.00127719          -0.00020902          -0.00015094
    22                   -0.00124714          -0.00020653          -0.00014702
    23                   -0.00066963          -0.00023543          -0.00015356
    24                   -0.00074661          -0.00022012          -0.00014546
  ----------------------------------------------------------------------------
  ----------------------------------------------------------------------------
   Be, B0 AND B-B0 SHIFTS FOR SINGLY EXCITED VIBRATIONAL STATES (MHz)
  VIBRATION            X AXIS               Y AXIS                 Z AXIS
  ----------------------------------------------------------------------------
    Be                16928.77442779        6986.05256300        5455.30924523
    B0                16745.15635156        6965.40454720        5422.22036735
    Be-B0               183.61807623          20.64801580          33.08887788
    B'                16745.17629436        6965.41565913        5422.19939966
    Be-B'               183.59813343          20.63690387          33.10984556
    B''               16745.17880872        6965.42494563        5422.22745753
    Be-B''              183.59561907          20.62761737          33.08178770
    B^A               16745.17562243        6965.42069539        5422.19503533
    Be-B^A              183.59880536          20.63186760          33.11420990
    B^S               16745.17681618        6965.40685694        5422.20791878
    Be-B^S              183.59761160          20.64570606          33.10132644
     7                  -62.24543366          22.71430048          12.79877272
     8                   64.00237488           4.22560935         -11.36751035
     9                   38.90899253         -18.50943305         -41.47281315
    10                  -42.61587861          19.98974732          41.65911310
    11                  -69.62974737          11.62065832          -2.10774686
    12                  -44.94231183         -32.16011584         -16.76100238
    13                  -61.77302690          29.21890213           4.72096916
    14                 -100.96950824           2.06755899          -9.75172374
    15                    8.23467174         -23.11385000          -8.68878455
    16                   89.95669113          -4.94632634          -8.37946633
    17                  -18.69014367           7.85902654          -3.58274259
    18                   -8.85716349           2.06751071          11.59140659
    19                  -25.86245359           3.94848904           8.59806039
    20                  -14.61770214         -40.16292404         -25.53752140
    21                  -38.28928457          -6.26611591          -4.52491995
    22                  -37.38830467          -6.19175951          -4.40744652
    23                  -20.07499893          -7.05812885          -4.60351949
    24                  -22.38292506          -6.59918095          -4.36088041
  ----------------------------------------------------------------------------
