# Supplementary material for: Cyclopropanone: Preparation, Rotational Spectroscopy, and Semi-Experimental Equilibrium (r e SE) Structure
Source: J Am Chem Soc. 2026 Mar 30;148(13):14072–85. doi: 10.1021/jacs.5c23052 (PMC13067281; doi:10.1021/jacs.5c23052)
Supplement: Supplementary file 2 [file ja5c23052_si_002.zip › SI_revised/ISOMASS Comps/ISOMASS08.out]

 @GETMEM-I,  Allocated   22888 MB of main memory.
  analysis of anharmonic force field for a different isotopomer
  masses of atoms
   15.9949146300000        12.0000000000000        12.0000000000000     
   12.0000000000000        2.01410177900000        1.00782503500000     
   1.00782503500000        2.01410177900000     
  rotation matrix to com frame 

                 COLUMN   1       COLUMN   2       COLUMN   3
 ROW   1     -0.00000000000    0.03521757595    0.99937966877
 ROW   2      1.00000000000    0.00000000000    0.00000000000
 ROW   3     -0.00000000000    0.99937966877   -0.03521757595
********************************************************************************
        PARAMETERS RELEVANT TO MOLECULAR STRUCTURE 
********************************************************************************

                 COLUMN   1       COLUMN   2       COLUMN   3       COLUMN   4
 ROW   1      0.09981922990   -0.08193467792   -0.02350941199    0.00000000026
 ROW   2      0.08479836915    0.09176634126    0.04022483986    0.16032154983
 ROW   3     -0.00867297182   -0.04577673821    0.12271565660    0.00000000026
 ROW   4      0.09981922990   -0.08193467791   -0.02350941199    0.00000000026
 ROW   5      0.08479836936    0.09176634112    0.04022483988    0.03597985142
 ROW   6     -0.00867297183   -0.04577673816    0.12271565655    0.00000000010
 ROW   7      0.09981922976   -0.08193467782   -0.02350941201    0.08186894411
 ROW   8      0.08479836958    0.09176634098    0.04022483989   -0.09290987893
 ROW   9     -0.00867297183   -0.04577673810    0.12271565644    0.00395588645
 ROW  10      0.09981923004   -0.08193467801   -0.02350941198   -0.08186894361
 ROW  11      0.08479836958    0.09176634098    0.04022483989   -0.09290987893
 ROW  12     -0.00867297184   -0.04577673813    0.12271565658   -0.00395588657
 ROW  13      0.09981922968   -0.08193467780   -0.02350941198    0.13318191749
 ROW  14      0.08479836963    0.09176634092    0.04022483998   -0.13207797452
 ROW  15     -0.00867297182   -0.04577673808    0.12271565638    0.00643530695
 ROW  16      0.09981922967   -0.08193467773   -0.02350941205    0.13318185858
 ROW  17      0.08479836964    0.09176634096    0.04022483981   -0.11619757785
 ROW  18     -0.00867297182   -0.04577673808    0.12271565638    0.00643530375
 ROW  19      0.09981923013   -0.08193467803   -0.02350941201   -0.13318185832
 ROW  20      0.08479836964    0.09176634096    0.04022483981   -0.11619757785
 ROW  21     -0.00867297185   -0.04577673813    0.12271565661   -0.00643530394
 ROW  22      0.09981923014   -0.08193467810   -0.02350941194   -0.13318191676
 ROW  23      0.08479836963    0.09176634092    0.04022483998   -0.13207797452
 ROW  24     -0.00867297185   -0.04577673813    0.12271565661   -0.00643530716

                 COLUMN   5       COLUMN   6       COLUMN   7       COLUMN   8
 ROW   1     -0.00265852896    0.00000000001    0.01521743384    0.00000000000
 ROW   2      0.00000000017    0.00854799531    0.00000000000    0.11729837794
 ROW   3     -0.18115219139   -0.00000000003    0.10434909334   -0.00000000000
 ROW   4      0.00229746637    0.00000000001    0.00505151664    0.00000000000
 ROW   5      0.00000000003   -0.00260564002   -0.00000000000   -0.07848281793
 ROW   6     -0.04051442357   -0.00000000006   -0.17394713874    0.00000000000
 ROW   7      0.00743469621    0.00224293292    0.00897312518   -0.08360467271
 ROW   8      0.00000000067   -0.01416724039    0.00093477887   -0.03868107132
 ROW   9      0.10526633780   -0.14439300029    0.00498969186   -0.02396440624
 ROW  10      0.00743469602   -0.00224293289    0.00897312518    0.08360467271
 ROW  11     -0.00000000091   -0.01416724039   -0.00093477887   -0.03868107132
 ROW  12      0.10526633785    0.14439300013    0.00498969186    0.02396440624
 ROW  13     -0.09861523571    0.00364862360   -0.25655100143   -0.33891164356
 ROW  14     -0.00000021484    0.15053598881    0.08966444870   -0.02256487108
 ROW  15      0.14436768924   -0.23489407264    0.05613522600    0.06160303959
 ROW  16      0.11597394295    0.00364884645    0.25503677702   -0.03355824826
 ROW  17      0.00000021710   -0.18447279969   -0.07800803694    0.04209950961
 ROW  18      0.13680567816   -0.23489405086    0.03593585234    0.03661586995
 ROW  19      0.11597394265   -0.00364884646    0.25503677702    0.03355824826
 ROW  20     -0.00000021745   -0.18447279969    0.07800803694    0.04209950961
 ROW  21      0.13680567824    0.23489405068    0.03593585234   -0.03661586995
 ROW  22     -0.09861523601   -0.00364862353   -0.25655100143    0.33891164356
 ROW  23      0.00000021459    0.15053598881   -0.08966444870   -0.02256487108
 ROW  24      0.14436768932    0.23489407246    0.05613522600   -0.06160303959

                 COLUMN   9       COLUMN  10       COLUMN  11       COLUMN  12
 ROW   1     -0.00000000000   -0.01215973999   -0.11957805478    0.00000000000
 ROW   2      0.06421067693    0.00000000000    0.00000000000    0.02421920371
 ROW   3     -0.00000000000    0.02697326493    0.00869307421    0.00000000000
 ROW   4     -0.00000000000   -0.01306503579   -0.08996876292    0.00000000000
 ROW   5     -0.07418219107   -0.00000000000    0.00000000000   -0.09013176503
 ROW   6      0.00000000000   -0.05095109069   -0.03216687271   -0.00000000000
 ROW   7     -0.06998061224    0.00412695012    0.07557302643   -0.07610533338
 ROW   8     -0.01704003461   -0.01543704428   -0.08459491669    0.07266303088
 ROW   9      0.06702756043   -0.03141430066    0.02086902594   -0.06184330824
 ROW  10      0.06998061224    0.00412695012    0.07557302643    0.07610533338
 ROW  11     -0.01704003461    0.01543704428    0.08459491669    0.07266303088
 ROW  12     -0.06702756043   -0.03141430066    0.02086902594    0.06184330824
 ROW  13      0.21228902083    0.03491019021    0.18448355363    0.19898783227
 ROW  14      0.10192996635   -0.39539328658   -0.01359570939   -0.27714619993
 ROW  15     -0.10629811475    0.16462222789   -0.05697378804    0.02020584060
 ROW  16     -0.41583267305    0.05536788295    0.21599780533    0.17642690858
 ROW  17     -0.06870826807    0.26032478314   -0.21824326199    0.03308394308
 ROW  18     -0.06580358052    0.13434345286   -0.01210384410   -0.00763886267
 ROW  19      0.41583267305    0.05536788295    0.21599780533   -0.17642690858
 ROW  20     -0.06870826807   -0.26032478314    0.21824326199    0.03308394308
 ROW  21      0.06580358052    0.13434345286   -0.01210384410    0.00763886267
 ROW  22     -0.21228902083    0.03491019021    0.18448355363   -0.19898783227
 ROW  23      0.10192996635    0.39539328658    0.01359570939   -0.27714619993
 ROW  24      0.10629811475    0.16462222789   -0.05697378804   -0.02020584060

                 COLUMN  13       COLUMN  14       COLUMN  15       COLUMN  16
 ROW   1      0.03022386925   -0.00000000000   -0.09070314325    0.03672420062
 ROW   2     -0.00000000000    0.03149536713   -0.00000000000   -0.00000000000
 ROW   3      0.01512457223    0.00000000000    0.01182003468    0.01941563769
 ROW   4      0.00755199799   -0.00000000000   -0.03829800247    0.01114111973
 ROW   5      0.00000000000   -0.20188865259    0.00000000000   -0.00000000000
 ROW   6     -0.10018969210   -0.00000000000   -0.04394137061   -0.13421065758
 ROW   7     -0.08566058713    0.07438920310    0.07757900401   -0.00346023792
 ROW   8      0.09197267374    0.05199209724    0.09756811624   -0.08816969112
 ROW   9      0.04513599810    0.03425262542    0.00536929978    0.05959603435
 ROW  10     -0.08566058713   -0.07438920310    0.07757900401   -0.00346023792
 ROW  11     -0.09197267374    0.05199209724   -0.09756811624    0.08816969112
 ROW  12      0.04513599810   -0.03425262542    0.00536929978    0.05959603435
 ROW  13      0.29700182714   -0.00248875433    0.05982831971    0.07481544159
 ROW  14     -0.02697018253    0.19145762410    0.15813707331    0.02911206807
 ROW  15     -0.02826078033    0.00103193256    0.00421786052   -0.03892945473
 ROW  16      0.14160101207    0.23871921214   -0.09551840711   -0.46606304461
 ROW  17     -0.12329864816   -0.04968247984    0.38567691657    0.07848067189
 ROW  18     -0.00449667082    0.02863832124    0.09544434779    0.01314085592
 ROW  19      0.14160101207   -0.23871921214   -0.09551840711   -0.46606304461
 ROW  20      0.12329864816   -0.04968247984   -0.38567691657   -0.07848067189
 ROW  21     -0.00449667082   -0.02863832124    0.09544434779    0.01314085592
 ROW  22      0.29700182714    0.00248875433    0.05982831971    0.07481544159
 ROW  23      0.02697018253    0.19145762410   -0.15813707331   -0.02911206807
 ROW  24     -0.02826078033   -0.00103193256    0.00421786052   -0.03892945473

                 COLUMN  17       COLUMN  18       COLUMN  19       COLUMN  20
 ROW   1     -0.00000000000    0.00000000000   -0.04044628623   -0.13586872838
 ROW   2      0.00703341569    0.00200378550    0.00000000000   -0.00000000000
 ROW   3     -0.00000000000   -0.00000000000    0.00363802584    0.00481705335
 ROW   4     -0.00000000000    0.00000000000    0.00362931230    0.23630233875
 ROW   5     -0.06509140127   -0.00376724881   -0.00000000000    0.00000000000
 ROW   6      0.00000000000    0.00000000000   -0.02285058748   -0.00828636136
 ROW   7      0.10086183488   -0.02554289420    0.05769849284   -0.02715795321
 ROW   8      0.02008660644   -0.05837563957    0.07564347900   -0.01361416590
 ROW   9     -0.06115821500   -0.02248901627    0.00712737413    0.00523750473
 ROW  10     -0.10086183488    0.02554289420    0.05769849284   -0.02715795321
 ROW  11      0.02008660644   -0.05837563957   -0.07564347900    0.01361416590
 ROW  12      0.06115821500    0.02248901627    0.00712737413    0.00523750473
 ROW  13     -0.02767721211    0.09354588138   -0.05643263473   -0.00681564151
 ROW  14     -0.11235906116    0.11204786439   -0.12157718524   -0.01667681058
 ROW  15      0.05231324613   -0.16461767335    0.16408541939   -0.04184813027
 ROW  16     -0.40544713676    0.14987293095   -0.27487833760    0.00834783520
 ROW  17      0.31708110288    0.47767237270   -0.33586045492   -0.00472473923
 ROW  18     -0.05361722544    0.30703174867   -0.30561322204    0.03237697552
 ROW  19      0.40544713676   -0.14987293095   -0.27487833760    0.00834783520
 ROW  20      0.31708110288    0.47767237270    0.33586045492    0.00472473923
 ROW  21      0.05361722544   -0.30703174867   -0.30561322204    0.03237697552
 ROW  22      0.02767721211   -0.09354588138   -0.05643263473   -0.00681564151
 ROW  23     -0.11235906116    0.11204786439    0.12157718524    0.01667681058
 ROW  24     -0.05231324613    0.16461767335    0.16408541939   -0.04184813027

                 COLUMN  21       COLUMN  22       COLUMN  23       COLUMN  24
 ROW   1     -0.00000000000    0.00437376115    0.00000000000   -0.00021764610
 ROW   2      0.00004415614   -0.00000000000    0.00008011783   -0.00000000000
 ROW   3     -0.00000000000    0.00036566300   -0.00000000000    0.00016230837
 ROW   4      0.00000000000   -0.01721877532   -0.00000000000    0.00335462305
 ROW   5      0.00239430509    0.00000000000   -0.00005513250   -0.00000000000
 ROW   6      0.00000000000   -0.00124305093   -0.00000000000    0.00021556352
 ROW   7     -0.02736366483    0.03059700213   -0.01311449290   -0.01420000189
 ROW   8     -0.03827864880    0.04448819980   -0.02361617032   -0.02514567131
 ROW   9     -0.06210898467    0.06004536399    0.05131516619    0.05105956345
 ROW  10      0.02736366483    0.03059700213    0.01311449290   -0.01420000189
 ROW  11     -0.03827864880   -0.04448819980   -0.02361617032    0.02514567131
 ROW  12      0.06210898467    0.06004536399   -0.05131516619    0.05105956345
 ROW  13      0.14617856082   -0.13974341635   -0.00915261885   -0.00879156831
 ROW  14      0.20311513394   -0.20457905371   -0.01068231870   -0.01397344671
 ROW  15      0.38400923501   -0.38132730818   -0.01518781198   -0.01619573259
 ROW  16      0.00660507814   -0.01723799038    0.17122485616    0.16840225951
 ROW  17      0.03525439871   -0.01794104683    0.30223438242    0.30228891222
 ROW  18     -0.05150732306    0.05161766329   -0.57840780377   -0.57816220348
 ROW  19     -0.00660507814   -0.01723799038   -0.17122485616    0.16840225951
 ROW  20      0.03525439871    0.01794104683    0.30223438242   -0.30228891222
 ROW  21      0.05150732306    0.05161766329    0.57840780377   -0.57816220348
 ROW  22     -0.14617856082   -0.13974341635    0.00915261885   -0.00879156831
 ROW  23      0.20311513394    0.20457905371   -0.01068231870    0.01397344671
 ROW  24     -0.38400923501   -0.38132730818    0.01518781198   -0.01619573259
  Performing F(IJK)/F(IKJ)/F(KJI) consistency check 
  Differences greater than 1 cm-1 will be printed.
  ===================================================================
  I    J    K    F(IJK)        F(IKJ)        F(KJI)        Difference
  ===================================================================
 Cubic force constants written to file cubic.
  ===================================================================
  Largest absolute difference is    0.06365 cm-1.
 
 
---------------------------------------------------------------------------
          Quartic centrifugal distortion parameters 
                                CM-1                MHz
---------------------------------------------------------------------------
    1    1    1    1   -0.3660568887E-05       -0.1097410944
    1    1    1    3   -0.2306210358E-06       -0.0069138447
    1    1    2    2    0.3697387202E-06        0.0110844880
    1    1    3    1   -0.2306210358E-06       -0.0069138447
    1    1    3    3   -0.1213653998E-06       -0.0036384432
    1    2    1    2   -0.1047106868E-05       -0.0313914742
    1    2    2    1   -0.1047106868E-05       -0.0313914742
    1    2    2    3    0.4823891360E-08        0.0001446166
    1    2    3    2    0.4823891360E-08        0.0001446166
    1    3    1    1   -0.2306210358E-06       -0.0069138447
    1    3    1    3   -0.2595885274E-06       -0.0077822683
    1    3    2    2    0.5568333586E-07        0.0016693444
    1    3    3    1   -0.2595885274E-06       -0.0077822683
    1    3    3    3    0.3217676978E-07        0.0009646353
    2    1    1    2   -0.1047106868E-05       -0.0313914742
    2    1    2    1   -0.1047106868E-05       -0.0313914742
    2    1    2    3    0.4823891360E-08        0.0001446166
    2    1    3    2    0.4823891360E-08        0.0001446166
    2    2    1    1    0.3697387202E-06        0.0110844880
    2    2    1    3    0.5568333586E-07        0.0016693444
    2    2    2    2   -0.3125732836E-06       -0.0093707113
    2    2    3    1    0.5568333586E-07        0.0016693444
    2    2    3    3   -0.1570556562E-06       -0.0047084101
    2    3    1    2    0.4823891360E-08        0.0001446166
    2    3    2    1    0.4823891360E-08        0.0001446166
    2    3    2    3   -0.7128947859E-08       -0.0002137205
    2    3    3    2   -0.7128947859E-08       -0.0002137205
    3    1    1    1   -0.2306210358E-06       -0.0069138447
    3    1    1    3   -0.2595885274E-06       -0.0077822683
    3    1    2    2    0.5568333586E-07        0.0016693444
    3    1    3    1   -0.2595885274E-06       -0.0077822683
    3    1    3    3    0.3217676978E-07        0.0009646353
    3    2    1    2    0.4823891360E-08        0.0001446166
    3    2    2    1    0.4823891360E-08        0.0001446166
    3    2    2    3   -0.7128947859E-08       -0.0002137205
    3    2    3    2   -0.7128947859E-08       -0.0002137205
    3    3    1    1   -0.1213653998E-06       -0.0036384432
    3    3    1    3    0.3217676978E-07        0.0009646353
    3    3    2    2   -0.1570556562E-06       -0.0047084101
    3    3    3    1    0.3217676978E-07        0.0009646353
    3    3    3    3   -0.1175883194E-06       -0.0035252091
---------------------------------------------------------------------------
------------------------------------------------------------
        Parameter                (MHz)                 (CM-1)
------------------------------------------------------------
 
           R6                -.410034E-04           -.136773E-08
           R5                -.184830E-02           -.616525E-07
           SI                            0.144076E+02
 
  Kivelson-Wilson centrifugal distortion parameters 
 
           DJ                0.152998E-02           0.510347E-07
           DK                0.112399E-01           0.374923E-06
           DJK               0.146654E-01           0.489185E-06
 
  A-reduced centrifugal distortion parameters (Ir representation) 
 
           DELJ              0.161199E-02           0.537702E-07
           DELK              0.116499E-01           0.388600E-06
           DELJK             0.141734E-01           0.472772E-06
           delJ              0.365344E-03           0.121866E-07
           delK              0.605964E-02           0.202128E-06
 
  S-reduced centrifugal distortion parameters (Ir representation) 
 
           DJ                0.140170E-02           0.467556E-07
           DK                0.105985E-01           0.353527E-06
           DJK               0.154351E-01           0.514860E-06
           D1                -.365344E-03           -.121866E-07
           D2                -.105146E-03           -.350731E-08
------------------------------------------------------------
  Centrifugal corrections for various types of 
 rotational constants (MHz and cm-1) ...
   Bx''-Bx         0.0219945064        0.0000007337
   By''-By         0.0195673860        0.0000006527
   Bz''-Bz         0.0063036189        0.0000002103
   Bx''-Bx'         0.0025679255        0.0000000857
   By''-By'         0.0096014898        0.0000003203
   Bz''-Bz'         0.0258492302        0.0000008622
   Bx'-Bx         0.0194265809        0.0000006480
   By'-By         0.0099658961        0.0000003324
   Bz'-Bz        -0.0195456113       -0.0000006520
   BxSR-Bx         0.0198219909        0.0000006612
   BySR-By         0.0024801552        0.0000000827
   BzSR-Bz        -0.0122449874       -0.0000004084
   BxSR-Bx''        -0.0021725155       -0.0000000725
   BySR-By''        -0.0170872308       -0.0000005700
   BzSR-Bz''        -0.0185486063       -0.0000006187
   BxSR-Bx'        -0.0003954100       -0.0000000132
   BySR-By'        -0.0074857409       -0.0000002497
   BzSR-Bz'         0.0073006239        0.0000002435
   BxAR-Bx         0.0187705263        0.0000006261
   ByAR-By         0.0150200117        0.0000005010
   BzAR-Bz        -0.0239436722       -0.0000007987
---------------------------------------------------------------------------
 
 *****************************************
     THE MOLECULE IS AN ASYMMETRIC TOP
 *****************************************
 
 
---------------------------------------------------------------------------
         Sextic centrifugal distortion parameters
          Watson A reduction. I^r representation 
              CM-1*10^6                     kHz
---------------------------------------------------------------------------
   HJ        0.0000000318               0.0000009538
   HJK        0.0000008453               0.0000253409
   HKJ        0.0000019827               0.0000594413
   HK       -0.0000030442              -0.0000912615
   hJ        0.0000000134               0.0000004016
   hJK        0.0000002420               0.0000072542
   hK        0.0000052885               0.0001585463
---------------------------------------------------------------------------
         Sextic centrifugal distortion parameters
          Watson S reduction. I^r representation 
              CM-1*10^6                     kHz
---------------------------------------------------------------------------
   HJ        0.0000000253               0.0000007591
   HJK        0.0000002091               0.0000062693
   HKJ        0.0000042007               0.0001259348
   HK       -0.0000046195              -0.0001384886
   h1        0.0000000105               0.0000003138
   h2        0.0000000032               0.0000000974
   h3        0.0000000029               0.0000000878
---------------------------------------------------------------------------
---------------------------------------------------------------------------
             Geometrical properties evaluated at     0.00 K 
  Mean and mean-square displacements in normal coordinates (amu**0.5 bohr)
         Coordinate              <q>            <q**2>
---------------------------------------------------------------------------
              1              0.0000000000     0.0000000000
              2              0.0000000000     0.0000000000
              3              0.0000000000     0.0000000000
              4              0.0000000000     0.0000000000
              5              0.0000000000     0.0000000000
              6              0.0000000000     0.0000000000
              7             -0.0011062416     0.5000000659
              8              0.0000000000     0.5000000659
              9              0.0000000000     0.5000000659
             10             -0.0206042306     0.5000000659
             11             -0.0190468853     0.5000000659
             12              0.0000000000     0.5000000659
             13              0.0421574588     0.5000000659
             14              0.0000000000     0.5000000659
             15              0.1840990907     0.5000000659
             16             -0.0841201041     0.5000000659
             17              0.0000000000     0.5000000659
             18              0.0000000000     0.5000000659
             19              0.0252378376     0.5000000659
             20             -0.0259397164     0.5000000659
             21              0.0000000000     0.5000000659
             22             -0.0258012653     0.5000000659
             23             -0.0000000000     0.5000000659
             24              0.0329737570     0.5000000659
---------------------------------------------------------------------------
------------------------------------------------------
   ATOM              INTERNUCLEAR DISTANCE
  I    J            Re           Rg           Ra
------------------------------------------------------
  2    1         1.1987247    1.2031642    1.1995444
  3    1         2.5651438    2.5716243    2.5710714
  3    2         1.4710625    1.4792921    1.4771877
  4    1         2.5651438    2.5716243    2.5710714
  4    2         1.4710625    1.4792921    1.4771877
  4    3         1.5748602    1.5881445    1.5867056
  5    1         3.1619186    3.1723275    3.1697082
  5    2         2.2045470    2.2180702    2.2123100
  5    3         1.0819364    1.0972205    1.0843640
  5    4         2.2815076    2.2989832    2.2940252
  6    1         3.1619186    3.1753206    3.1712233
  6    2         2.2045470    2.2223943    2.2142843
  6    3         1.0819364    1.1026470    1.0849298
  6    4         2.2815076    2.3038844    2.2965969
  6    5         1.8290685    1.8504870    1.8319891
  7    1         3.1619186    3.1753206    3.1712233
  7    2         2.2045470    2.2223943    2.2142843
  7    3         2.2815076    2.3038844    2.2965969
  7    4         1.0819364    1.1026470    1.0849298
  7    5         3.1478574    3.1715548    3.1633905
  7    6         2.5619357    2.5924761    2.5822730
  8    1         3.1619186    3.1723275    3.1697082
  8    2         2.2045470    2.2180702    2.2123100
  8    3         2.2815076    2.2989832    2.2940252
  8    4         1.0819364    1.0972205    1.0843640
  8    5         2.5619357    2.5822342    2.5755992
  8    6         3.1478574    3.1715548    3.1633905
  8    7         1.8290685    1.8504870    1.8319891
------------------------------------------------------
  nmode is                     18
  DIPOLE MOMENT OF ISOTOPOLOGUE 
  (only correct if inertial frame is unchanged) 
                             Vibrationally averaged dipole moment
--------------------------------------------------------------------------------
                              a.u.                         Debye
                     x         y         z              x         y         z
--------------------------------------------------------------------------------
MU_e            1.07934   0.00000  -0.03804        2.74324   0.00000  -0.09667
delta <MU> (1) -0.00459   0.00000   0.00042       -0.01165   0.00000   0.00107
delta <MU> (2) -0.00580   0.00000   0.00390       -0.01474   0.00000   0.00992
<MU>            1.06896   0.00000  -0.03371        2.71684   0.00000  -0.08569
 
Equilibrium dipole moment:    1.08001 a.u. (   2.74494 D)
Zero-point dipole moment:     1.06949 a.u. (   2.71819 D)
--------------------------------------------------------------------------------
********************************************************************************
     PARAMETERS RELEVANT TO ROTATIONAL SPECTROSCOPY
********************************************************************************
 
 
  ----------------------------------------------------------------------------
                                     VIB-ROT CONSTANT / (cm-1)
                                  ------------------------------
     AXIS        MODE       CORIOLIS     QUADRATIC     ANHARMONIC    TOTAL
  ----------------------------------------------------------------------------
       1           7       0.0024795     -0.0001889   -0.0001786    0.0021120
       1           8      -0.0002069     -0.0006641   -0.0007303   -0.0016012
       1           9       0.0002126     -0.0000806   -0.0019625   -0.0018304
       1          10       0.0008202     -0.0001946    0.0006474    0.0012730
       1          11       0.0000990     -0.0005472    0.0022108    0.0017626
       1          12       0.0167931     -0.0000001    0.0007032    0.0174962
       1          13      -0.0150052     -0.0001156    0.0016843   -0.0134366
       1          14       0.0019040     -0.0001090   -0.0004459    0.0013492
       1          15       0.0006034     -0.0007849    0.0018708    0.0016893
       1          16      -0.0031834     -0.0001692    0.0013603   -0.0019923
       1          17      -0.0009563     -0.0000124    0.0007302   -0.0002385
       1          18       0.0006595     -0.0000031    0.0001100    0.0007664
       1          19       0.0001507     -0.0000604    0.0004044    0.0004948
       1          20      -0.0000015     -0.0000109    0.0005083    0.0004959
       1          21      -0.0008233     -0.0000007    0.0020012    0.0011772
       1          22      -0.0008472     -0.0000864    0.0021857    0.0012520
       1          23      -0.0006783     -0.0000002    0.0013684    0.0006900
       1          24      -0.0006668     -0.0000327    0.0014444    0.0007450
       2           7       0.0003964     -0.0000073   -0.0011223   -0.0007331
       2           8       0.0000863     -0.0002720    0.0000010   -0.0001848
       2           9       0.0002515     -0.0000349    0.0001021    0.0003187
       2          10       0.0001080     -0.0000096   -0.0003800   -0.0002816
       2          11       0.0000894     -0.0002448   -0.0000329   -0.0001883
       2          12       0.0000339     -0.0000047   -0.0002367   -0.0002075
       2          13       0.0000185     -0.0000045   -0.0003443   -0.0003303
       2          14       0.0000665     -0.0000465    0.0007934    0.0008134
       2          15       0.0001863     -0.0000698    0.0002576    0.0003741
       2          16      -0.0000545     -0.0000161   -0.0001574   -0.0002280
       2          17       0.0000381     -0.0000084    0.0000505    0.0000803
       2          18      -0.0001443     -0.0000019   -0.0000751   -0.0002213
       2          19      -0.0000585     -0.0000206    0.0000316   -0.0000475
       2          20      -0.0001887     -0.0000057    0.0015247    0.0013303
       2          21      -0.0001258     -0.0000010    0.0003653    0.0002385
       2          22      -0.0001241     -0.0000048    0.0003529    0.0002240
       2          23      -0.0000932     -0.0000005    0.0003190    0.0002254
       2          24      -0.0000941     -0.0000016    0.0003063    0.0002106
       3           7       0.0001473     -0.0000475   -0.0005289   -0.0004290
       3           8       0.0006190     -0.0000000   -0.0000431    0.0005759
       3           9       0.0060716     -0.0000015    0.0000361    0.0061062
       3          10      -0.0063061     -0.0000032    0.0000076   -0.0063017
       3          11       0.0000013     -0.0000531    0.0002307    0.0001789
       3          12       0.0008555     -0.0000037   -0.0000145    0.0008373
       3          13      -0.0005241     -0.0000062   -0.0000189   -0.0005492
       3          14       0.0001047     -0.0000015    0.0004442    0.0005474
       3          15      -0.0001412     -0.0001306    0.0003631    0.0000913
       3          16       0.0000287     -0.0000280    0.0000525    0.0000532
       3          17       0.0000918     -0.0000026    0.0001353    0.0002245
       3          18      -0.0001475     -0.0000005   -0.0000301   -0.0001781
       3          19      -0.0004597     -0.0000028    0.0000692   -0.0003933
       3          20      -0.0001318     -0.0000023    0.0009873    0.0008532
       3          21      -0.0000294     -0.0000005    0.0001642    0.0001342
       3          22      -0.0000320     -0.0000008    0.0001754    0.0001426
       3          23      -0.0000181     -0.0000003    0.0001753    0.0001569
       3          24      -0.0000186     -0.0000003    0.0001758    0.0001569
  ----------------------------------------------------------------------------
 
 
  ----------------------------------------------------------------------------
   Be, B0 AND B-B0 SHIFTS FOR SINGLY EXCITED VIBRATIONAL STATES (CM-1)
   ------------------------------------------------------------
  VIBRATION            X AXIS               Y AXIS                 Z AXIS
  ----------------------------------------------------------------------------
    Be                    0.56727048           0.23232543           0.18236293
    B0                    0.56116819           0.23162901           0.18125935
    Be-B0                 0.00610229           0.00069642           0.00110358
    B'                    0.56116883           0.23162934           0.18125870
    Be-B'                 0.00610164           0.00069609           0.00110423
    B''                   0.56116892           0.23162966           0.18125956
    Be-B''                0.00610156           0.00069577           0.00110337
    B^A                   0.56116881           0.23162951           0.18125855
    Be-B^A                0.00610167           0.00069592           0.00110438
    B^S                   0.56116885           0.23162909           0.18125894
    Be-B^S                0.00610163           0.00069634           0.00110399
     7                   -0.00211202           0.00073314           0.00042901
     8                    0.00160124           0.00018475          -0.00057587
     9                    0.00183044          -0.00031869          -0.00610617
    10                   -0.00127300           0.00028158           0.00630170
    11                   -0.00176258           0.00018831          -0.00017894
    12                   -0.01749625           0.00020748          -0.00083728
    13                    0.01343656           0.00033030           0.00054919
    14                   -0.00134917          -0.00081344          -0.00054743
    15                   -0.00168932          -0.00037405          -0.00009130
    16                    0.00199226           0.00022795          -0.00005319
    17                    0.00023846          -0.00008026          -0.00022449
    18                   -0.00076637           0.00022134           0.00017814
    19                   -0.00049476           0.00004746           0.00039334
    20                   -0.00049589          -0.00133028          -0.00085324
    21                   -0.00117717          -0.00023849          -0.00013420
    22                   -0.00125205          -0.00022395          -0.00014256
    23                   -0.00068997          -0.00022536          -0.00015694
    24                   -0.00074500          -0.00021062          -0.00015694
  ----------------------------------------------------------------------------
  ----------------------------------------------------------------------------
   Be, B0 AND B-B0 SHIFTS FOR SINGLY EXCITED VIBRATIONAL STATES (MHz)
  VIBRATION            X AXIS               Y AXIS                 Z AXIS
  ----------------------------------------------------------------------------
    Be                17006.34113186        6964.94114337        5467.10316595
    B0                16823.39899071        6944.06301760        5434.01862891
    Be-B0               182.94214115          20.87812577          33.08453703
    B'                16823.41841729        6944.07298349        5433.99908330
    Be-B'               182.92271457          20.86815988          33.10408265
    B''               16823.42098522        6944.08258498        5434.02493253
    Be-B''              182.92014665          20.85855839          33.07823342
    B^A               16823.41776124        6944.07803761        5433.99468524
    Be-B^A              182.92337063          20.86310576          33.10848071
    B^S               16823.41881270        6944.06549775        5434.00638393
    Be-B^S              182.92231916          20.87564562          33.09678202
     7                  -63.31673170          21.97904017          12.86139419
     8                   48.00398561           5.53871920         -17.26400423
     9                   54.87529506          -9.55400166        -183.05851641
    10                  -38.16345105           8.44155704         188.92010174
    11                  -52.84093299           5.64531781          -5.36434729
    12                 -524.52434905           6.22007858         -25.10091988
    13                  402.81782580           9.90207649          16.46426092
    14                  -40.44701067         -24.38624804         -16.41155604
    15                  -50.64451364         -11.21385529          -2.73699786
    16                   59.72646287           6.83386392          -1.59463964
    17                    7.14890310          -2.40612496          -6.73005218
    18                  -22.97529491           6.63549728           5.34056677
    19                  -14.83258875           1.42275299          11.79203451
    20                  -14.86643696         -39.88082833         -25.57943628
    21                  -35.29067201          -7.14976991          -4.02330923
    22                  -37.53537110          -6.71395514          -4.27388653
    23                  -20.68488677          -6.75607861          -4.70484679
    24                  -22.33451515          -6.31429309          -4.70491984
  ----------------------------------------------------------------------------
