# Supplementary material for: Cyclopropanone: Preparation, Rotational Spectroscopy, and Semi-Experimental Equilibrium (r e SE) Structure
Source: J Am Chem Soc. 2026 Mar 30;148(13):14072–85. doi: 10.1021/jacs.5c23052 (PMC13067281; doi:10.1021/jacs.5c23052)
Supplement: Supplementary file 2 [file ja5c23052_si_002.zip › SI_revised/ISOMASS Comps/ISOMASS09.out]

 @GETMEM-I,  Allocated   22888 MB of main memory.
  analysis of anharmonic force field for a different isotopomer
  masses of atoms
   15.9949146300000        12.0000000000000        12.0000000000000     
   12.0000000000000        2.01410177900000        2.01410177900000     
   2.01410177900000        1.00782503500000     
  rotation matrix to com frame 

                 COLUMN   1       COLUMN   2       COLUMN   3
 ROW   1      0.03515233211   -0.01649383450    0.99924584911
 ROW   2      0.99761698363    0.05997666471   -0.03410503869
 ROW   3      0.05936891040   -0.99806350154   -0.01856284906
********************************************************************************
        PARAMETERS RELEVANT TO MOLECULAR STRUCTURE 
********************************************************************************

                 COLUMN   1       COLUMN   2       COLUMN   3       COLUMN   4
 ROW   1      0.00924186744    0.10388605942   -0.07783634570    0.00305445641
 ROW   2      0.12540749718    0.01300626812    0.03224932237    0.15783524608
 ROW   3     -0.03352267435    0.07729648001    0.09918521402   -0.02883493522
 ROW   4      0.00924186744    0.10388605942   -0.07783634570   -0.00066246429
 ROW   5      0.12540749720    0.01300626815    0.03224932244    0.03693417849
 ROW   6     -0.03352267436    0.07729647997    0.09918521393   -0.00678994161
 ROW   7      0.00924186742    0.10388605940   -0.07783634574    0.07395406495
 ROW   8      0.12540749723    0.01300626818    0.03224932251   -0.09133025082
 ROW   9     -0.03352267438    0.07729647995    0.09918521385    0.01902218583
 ROW  10      0.00924186745    0.10388605943   -0.07783634566   -0.08298474592
 ROW  11      0.12540749722    0.01300626818    0.03224932251   -0.08544788732
 ROW  12     -0.03352267437    0.07729647991    0.09918521380    0.01310024566
 ROW  13      0.00924186740    0.10388605936   -0.07783634583    0.14463793632
 ROW  14      0.12540749723    0.01300626821    0.03224932255   -0.11916897533
 ROW  15     -0.03352267439    0.07729647996    0.09918521385    0.02630625155
 ROW  16      0.00924186743    0.10388605942   -0.07783634569    0.09976767584
 ROW  17      0.12540749724    0.01300626816    0.03224932249   -0.12790602260
 ROW  18     -0.03352267439    0.07729647995    0.09918521384    0.02652273941
 ROW  19      0.00924186747    0.10388605947   -0.07783634556   -0.15553560678
 ROW  20      0.12540749724    0.01300626816    0.03224932249   -0.11833671162
 ROW  21     -0.03352267437    0.07729647988    0.09918521376    0.01688911498
 ROW  22      0.00924186745    0.10388605941   -0.07783634571   -0.11066530355
 ROW  23      0.12540749722    0.01300626821    0.03224932255   -0.10959977170
 ROW  24     -0.03352267437    0.07729647989    0.09918521377    0.01667262791

                 COLUMN   5       COLUMN   6       COLUMN   7       COLUMN   8
 ROW   1      0.00192132803    0.00002037240   -0.00656201165    0.00653983036
 ROW   2      0.02570383635    0.00448729425    0.01494937833    0.11918108951
 ROW   3      0.17821830608   -0.00935776460   -0.10520938901    0.00990939009
 ROW   4     -0.00128820303    0.00001086234   -0.00229688221   -0.00085983325
 ROW   5      0.00596836217   -0.00122739748   -0.01145019714   -0.07987218654
 ROW   6      0.04170738355    0.00062976121    0.16502742766   -0.01147361799
 ROW   7      0.01361544426    0.00107035152   -0.00272018026   -0.08382771466
 ROW   8     -0.01479914469    0.00103911048   -0.00698695547   -0.03661767152
 ROW   9     -0.10537895048   -0.12727662924    0.00006827334   -0.03075226490
 ROW  10     -0.02284566548   -0.00106834414   -0.00570656506    0.08235753691
 ROW  11     -0.01417892021   -0.01534133337   -0.00593145935   -0.04678708495
 ROW  12     -0.09421236992    0.14924168460   -0.00189443399    0.02203271295
 ROW  13     -0.07898287011    0.00394558209   -0.25639157899   -0.04564123193
 ROW  14     -0.02252120255   -0.15596313213    0.08388659948    0.05434166934
 ROW  15     -0.14161105971   -0.22111836703   -0.03329010054    0.04062083629
 ROW  16      0.12745435705   -0.00046918166    0.25146290039   -0.33908677382
 ROW  17     -0.01737881506    0.16543766839   -0.09448721682   -0.02055854313
 ROW  18     -0.14471358466   -0.20173145966   -0.05223847531    0.05288461984
 ROW  19      0.06814050748   -0.00394815541    0.23739448951    0.32140685760
 ROW  20     -0.01637026963    0.13879043359    0.07551523011   -0.01819458402
 ROW  21     -0.12654814740    0.24810000656   -0.03428801291   -0.04099868143
 ROW  22     -0.13829663498    0.00046622308   -0.23274620965    0.05049620626
 ROW  23     -0.02151182062   -0.18261025169   -0.07683409429    0.02146707276
 ROW  24     -0.12344556310    0.22871308495   -0.03401106630   -0.02176548193

                 COLUMN   9       COLUMN  10       COLUMN  11       COLUMN  12
 ROW   1      0.02214008652    0.00312291685   -0.10644245024    0.05371490545
 ROW   2      0.05585358447    0.01105147128    0.01688755905    0.02417693352
 ROW   3      0.00144646606    0.02905257214    0.00621149444   -0.00076949266
 ROW   4      0.01600206087    0.00031061400   -0.08380916497    0.02499426479
 ROW   5     -0.04799458946   -0.01461793090   -0.01727917102   -0.09046663652
 ROW   6     -0.01560133513   -0.05643725216   -0.02137190940    0.00154920521
 ROW   7     -0.04539295857   -0.00640695623    0.02267872323   -0.15183141433
 ROW   8     -0.01359953898   -0.01688802952   -0.06685515498    0.13045130136
 ROW   9      0.07977439040   -0.02549974567    0.03006710219    0.00536433420
 ROW  10      0.05422952603    0.00993563383    0.08362617801   -0.02004528110
 ROW  11     -0.02017635211   -0.00781167627    0.08113123184   -0.02031457973
 ROW  12     -0.04508063833   -0.03952747695   -0.00818306845   -0.00151399516
 ROW  13     -0.39134534804   -0.09550193525    0.16986358436    0.25599306699
 ROW  14     -0.11603450004    0.26317676858   -0.23341213347   -0.14759541473
 ROW  15     -0.10216339426    0.11395599592   -0.01823079791   -0.02043735315
 ROW  16      0.13019958165    0.07129867925    0.22891279750    0.24083195438
 ROW  17      0.19803848140   -0.30968867085   -0.08734831490   -0.15810379100
 ROW  18     -0.08306590580    0.07938715932   -0.03457355941   -0.00618023279
 ROW  19     -0.24233219449   -0.09215406877    0.17584105268   -0.03244605981
 ROW  20     -0.04345281673    0.35164779889    0.13265890585   -0.00808126908
 ROW  21      0.04479245707    0.22584389872   -0.00740259300    0.00921015573
 ROW  22      0.35905391346    0.13725914961    0.27311394597   -0.03163510621
 ROW  23      0.01014708060   -0.31704952789    0.14365362139    0.00916508630
 ROW  24      0.03037133418    0.14744116287    0.01564270553   -0.01729092339

                 COLUMN  13       COLUMN  14       COLUMN  15       COLUMN  16
 ROW   1     -0.04617523362    0.04179525646   -0.04623463658    0.03123024665
 ROW   2      0.02204260309    0.00390470457    0.02047335492    0.02100290011
 ROW   3     -0.00533517719   -0.01993115334   -0.00637067989    0.01485987878
 ROW   4     -0.02587474191    0.02547326744   -0.02628062677    0.00696842961
 ROW   5     -0.07791674942   -0.02733088687   -0.11008836254   -0.15481694446
 ROW   6      0.04033494858    0.11625936161    0.04810202797   -0.10061766082
 ROW   7      0.01868643963   -0.01232540417    0.06317237110    0.07464080407
 ROW   8      0.00453844257   -0.05775021291    0.04369636392   -0.00731007366
 ROW   9     -0.07494380644   -0.00835872324    0.02364274012    0.03875702806
 ROW  10      0.12213387783    0.00973695786   -0.01449084682   -0.08830128380
 ROW  11      0.07836864040    0.09490605119   -0.05683335105    0.11226190073
 ROW  12      0.04453949822   -0.08432932056   -0.07713840959    0.04956795932
 ROW  13      0.03392593744    0.08576657862    0.22893548321   -0.14767857815
 ROW  14      0.20542366717   -0.25551724292    0.14994536727   -0.01762566395
 ROW  15      0.04060785124   -0.07866443857    0.13261427086   -0.03815065999
 ROW  16      0.03825901533   -0.28313135464    0.00504894227    0.03930829011
 ROW  17     -0.10046263615   -0.04530599054    0.38546046676    0.01811512315
 ROW  18     -0.03658426533    0.07383398835   -0.09081994732    0.04184301521
 ROW  19     -0.31148558906   -0.21084657727   -0.00401695791    0.06816216562
 ROW  20     -0.28874253260    0.22345430538    0.13837922579    0.07767036663
 ROW  21     -0.03015702867    0.05154168659    0.04377425116   -0.04060770116
 ROW  22     -0.15756916543   -0.12001110877    0.00747194118   -0.33561110792
 ROW  23     -0.04197048752   -0.02433551130   -0.20423887951    0.10420456578
 ROW  24      0.01865743784   -0.05768848743   -0.00567721516   -0.01569632293

                 COLUMN  17       COLUMN  18       COLUMN  19       COLUMN  20
 ROW   1      0.01115503047   -0.06354027498   -0.03268019958   -0.13604643137
 ROW   2      0.00723782600    0.00338022741    0.00222146290    0.00464376508
 ROW   3     -0.01233691680    0.00092768913    0.00182656954    0.00254039174
 ROW   4      0.00019844605   -0.01636604136    0.00195716450    0.23585186677
 ROW   5     -0.06390475965   -0.02043973290   -0.00117738871   -0.00823725893
 ROW   6      0.07448885880    0.00381987855   -0.01381458669   -0.00436422794
 ROW   7      0.05456630498    0.10317188935    0.02547712056   -0.02478966684
 ROW   8      0.01801035164    0.14787640787    0.02486300611   -0.00857029932
 ROW   9     -0.07233178304    0.01572447968   -0.00300193279   -0.00024544069
 ROW  10     -0.10843151757    0.02665958363    0.06133208976   -0.02666257995
 ROW  11      0.00118916143   -0.04834848645   -0.10126667174    0.01386639915
 ROW  12      0.01954719334   -0.02221125451    0.00971952748    0.00563388465
 ROW  13      0.00934499731   -0.09887093399   -0.03463124232   -0.00790691709
 ROW  14      0.11895372205   -0.16413876909    0.01329064062   -0.02199932624
 ROW  15     -0.04081349081   -0.25841351180   -0.03893110565    0.04473455206
 ROW  16     -0.05315144312   -0.12386302870    0.01253917554   -0.00905701470
 ROW  17     -0.11282385474   -0.14653786088   -0.02457682025   -0.01738309429
 ROW  18      0.01649914944    0.25096716355    0.02791993663   -0.04687215038
 ROW  19     -0.02897922584    0.03382146432   -0.10261995473   -0.00550293835
 ROW  20     -0.01550580821   -0.05994386747    0.16383167349    0.01848917279
 ROW  21     -0.01950006237   -0.01893186520    0.24197404333   -0.04027683097
 ROW  22      0.60742209011    0.03495159594   -0.28903508146    0.00844013448
 ROW  23      0.43616563788   -0.25466454876    0.58363145538    0.00307435358
 ROW  24      0.02492830555    0.06974708016   -0.40605724375    0.03225067371

                 COLUMN  21       COLUMN  22       COLUMN  23       COLUMN  24
 ROW   1     -0.00518343860    0.00350430721   -0.00008777905    0.00016085323
 ROW   2      0.00020114750   -0.00011624120    0.00003664171    0.00005751569
 ROW   3      0.00013256760    0.00028090308   -0.00050739984   -0.00010898535
 ROW   4      0.01833054675   -0.01367009445    0.00033648393   -0.00238998655
 ROW   5      0.00214703943    0.00200581015   -0.00015191288    0.00005580882
 ROW   6     -0.00030667871   -0.00086435510    0.00169368683   -0.00019848324
 ROW   7     -0.05504810421    0.00731132934   -0.00223053337    0.00093313626
 ROW   8     -0.07805665730    0.01166754405    0.00750710186    0.00125542213
 ROW   9     -0.00400479485   -0.00336261480   -0.12874540455   -0.00017042243
 ROW  10      0.00037392379    0.03740252663   -0.00104019192    0.01944553545
 ROW  11      0.00050097648   -0.06518920288    0.00153235211   -0.03085591788
 ROW  12      0.00848591740    0.08291997298   -0.00024380625   -0.07396973394
 ROW  13      0.13154317607   -0.01778511864   -0.12821659035    0.00017985778
 ROW  14      0.22804280823   -0.01938816675   -0.21710080335   -0.00137986886
 ROW  15     -0.38463166856    0.04239192441    0.36661941723    0.00217194495
 ROW  16      0.14557308085   -0.00584904907    0.14101332254   -0.00007446857
 ROW  17      0.17999720634   -0.01416758784    0.17222208598    0.00242056363
 ROW  18      0.40514965299   -0.02668991781    0.38649503550    0.00113625465
 ROW  19     -0.01805774574   -0.18087441536   -0.00081153407    0.01163994138
 ROW  20      0.03467381899    0.32489916511   -0.01247377339   -0.01917783110
 ROW  21     -0.05231731039   -0.52375369892    0.01218687626    0.02132281904
 ROW  22     -0.00271668813   -0.01654566169    0.01237864256   -0.24021366649
 ROW  23      0.00993787575    0.03299597608    0.00821291311    0.38711711827
 ROW  24      0.01174146809    0.07388064084   -0.00568815348    0.83764292295
  Performing F(IJK)/F(IKJ)/F(KJI) consistency check 
  Differences greater than 1 cm-1 will be printed.
  ===================================================================
  I    J    K    F(IJK)        F(IKJ)        F(KJI)        Difference
  ===================================================================
 Cubic force constants written to file cubic.
  ===================================================================
  Largest absolute difference is    0.07035 cm-1.
 
 
---------------------------------------------------------------------------
          Quartic centrifugal distortion parameters 
                                CM-1                MHz
---------------------------------------------------------------------------
    1    1    1    1   -0.2823519181E-05       -0.0846469755
    1    1    1    2   -0.6989359082E-07       -0.0020953571
    1    1    1    3   -0.9811600441E-07       -0.0029414438
    1    1    2    1   -0.6989359082E-07       -0.0020953571
    1    1    2    2    0.2980266172E-06        0.0089346132
    1    1    2    3    0.5473845159E-08        0.0001641017
    1    1    3    1   -0.9811600441E-07       -0.0029414438
    1    1    3    2    0.5473845159E-08        0.0001641017
    1    1    3    3   -0.1166427600E-06       -0.0034968620
    1    2    1    1   -0.6989359082E-07       -0.0020953571
    1    2    1    2   -0.9212557398E-06       -0.0276185523
    1    2    1    3    0.5903872872E-07        0.0017699366
    1    2    2    1   -0.9212557398E-06       -0.0276185523
    1    2    2    2    0.2811501876E-07        0.0008428671
    1    2    2    3    0.4917318926E-09        0.0000147418
    1    2    3    1    0.5903872872E-07        0.0017699366
    1    2    3    2    0.4917318926E-09        0.0000147418
    1    2    3    3    0.7624604563E-08        0.0002285799
    1    3    1    1   -0.9811600441E-07       -0.0029414438
    1    3    1    2    0.5903872872E-07        0.0017699366
    1    3    1    3   -0.2796833687E-06       -0.0083846965
    1    3    2    1    0.5903872872E-07        0.0017699366
    1    3    2    2    0.2319389265E-07        0.0006953354
    1    3    2    3    0.7165321513E-08        0.0002148109
    1    3    3    1   -0.2796833687E-06       -0.0083846965
    1    3    3    2    0.7165321513E-08        0.0002148109
    1    3    3    3    0.1415926778E-07        0.0004244842
    2    1    1    1   -0.6989359082E-07       -0.0020953571
    2    1    1    2   -0.9212557398E-06       -0.0276185523
    2    1    1    3    0.5903872872E-07        0.0017699366
    2    1    2    1   -0.9212557398E-06       -0.0276185523
    2    1    2    2    0.2811501876E-07        0.0008428671
    2    1    2    3    0.4917318926E-09        0.0000147418
    2    1    3    1    0.5903872872E-07        0.0017699366
    2    1    3    2    0.4917318926E-09        0.0000147418
    2    1    3    3    0.7624604563E-08        0.0002285799
    2    2    1    1    0.2980266172E-06        0.0089346132
    2    2    1    2    0.2811501876E-07        0.0008428671
    2    2    1    3    0.2319389265E-07        0.0006953354
    2    2    2    1    0.2811501876E-07        0.0008428671
    2    2    2    2   -0.2873561457E-06       -0.0086147205
    2    2    2    3   -0.1587430162E-08       -0.0000475900
    2    2    3    1    0.2319389265E-07        0.0006953354
    2    2    3    2   -0.1587430162E-08       -0.0000475900
    2    2    3    3   -0.1423999417E-06       -0.0042690429
    2    3    1    1    0.5473845159E-08        0.0001641017
    2    3    1    2    0.4917318926E-09        0.0000147418
    2    3    1    3    0.7165321513E-08        0.0002148109
    2    3    2    1    0.4917318926E-09        0.0000147418
    2    3    2    2   -0.1587430162E-08       -0.0000475900
    2    3    2    3   -0.8287077586E-08       -0.0002484403
    2    3    3    1    0.7165321513E-08        0.0002148109
    2    3    3    2   -0.8287077586E-08       -0.0002484403
    2    3    3    3   -0.1919629377E-08       -0.0000575490
    3    1    1    1   -0.9811600441E-07       -0.0029414438
    3    1    1    2    0.5903872872E-07        0.0017699366
    3    1    1    3   -0.2796833687E-06       -0.0083846965
    3    1    2    1    0.5903872872E-07        0.0017699366
    3    1    2    2    0.2319389265E-07        0.0006953354
    3    1    2    3    0.7165321513E-08        0.0002148109
    3    1    3    1   -0.2796833687E-06       -0.0083846965
    3    1    3    2    0.7165321513E-08        0.0002148109
    3    1    3    3    0.1415926778E-07        0.0004244842
    3    2    1    1    0.5473845159E-08        0.0001641017
    3    2    1    2    0.4917318926E-09        0.0000147418
    3    2    1    3    0.7165321513E-08        0.0002148109
    3    2    2    1    0.4917318926E-09        0.0000147418
    3    2    2    2   -0.1587430162E-08       -0.0000475900
    3    2    2    3   -0.8287077586E-08       -0.0002484403
    3    2    3    1    0.7165321513E-08        0.0002148109
    3    2    3    2   -0.8287077586E-08       -0.0002484403
    3    2    3    3   -0.1919629377E-08       -0.0000575490
    3    3    1    1   -0.1166427600E-06       -0.0034968620
    3    3    1    2    0.7624604563E-08        0.0002285799
    3    3    1    3    0.1415926778E-07        0.0004244842
    3    3    2    1    0.7624604563E-08        0.0002285799
    3    3    2    2   -0.1423999417E-06       -0.0042690429
    3    3    2    3   -0.1919629377E-08       -0.0000575490
    3    3    3    1    0.1415926778E-07        0.0004244842
    3    3    3    2   -0.1919629377E-08       -0.0000575490
    3    3    3    3   -0.1075658912E-06       -0.0032247443
---------------------------------------------------------------------------
------------------------------------------------------------
        Parameter                (MHz)                 (CM-1)
------------------------------------------------------------
 
           R6                -.360565E-04           -.120272E-08
           R5                -.145883E-02           -.486613E-07
           SI                            0.132286E+02
 
  Kivelson-Wilson centrifugal distortion parameters 
 
           DJ                0.140782E-02           0.469598E-07
           DK                0.592738E-02           0.197716E-06
           DJK               0.138265E-01           0.461204E-06
 
  A-reduced centrifugal distortion parameters (Ir representation) 
 
           DELJ              0.147993E-02           0.493653E-07
           DELK              0.628794E-02           0.209743E-06
           DELJK             0.133939E-01           0.446771E-06
           delJ              0.336874E-03           0.112369E-07
           delK              0.482557E-02           0.160964E-06
 
  S-reduced centrifugal distortion parameters (Ir representation) 
 
           DJ                0.129754E-02           0.432813E-07
           DK                0.537599E-02           0.179324E-06
           DJK               0.144882E-01           0.483275E-06
           D1                -.336874E-03           -.112369E-07
           D2                -.911955E-04           -.304196E-08
------------------------------------------------------------
  Centrifugal corrections for various types of 
 rotational constants (MHz and cm-1) ...
   Bx''-Bx         0.0201982559        0.0000006737
   By''-By         0.0177781014        0.0000005930
   Bz''-Bz         0.0067538999        0.0000002253
   Bx''-Bx'         0.0023829618        0.0000000795
   By''-By'         0.0101331274        0.0000003380
   Bz''-Bz'         0.0231512457        0.0000007722
   Bx'-Bx         0.0178152941        0.0000005943
   By'-By         0.0076449740        0.0000002550
   Bz'-Bz        -0.0163973458       -0.0000005470
   BxSR-Bx         0.0181503451        0.0000006054
   BySR-By         0.0017333319        0.0000000578
   BzSR-Bz        -0.0106383637       -0.0000003549
   BxSR-Bx''        -0.0020479107       -0.0000000683
   BySR-By''        -0.0160447695       -0.0000005352
   BzSR-Bz''        -0.0173922636       -0.0000005801
   BxSR-Bx'        -0.0003350510       -0.0000000112
   BySR-By'        -0.0059116421       -0.0000001972
   BzSR-Bz'         0.0057589821        0.0000001921
   BxAR-Bx         0.0172383897        0.0000005750
   ByAR-By         0.0117492555        0.0000003919
   BzAR-Bz        -0.0199247229       -0.0000006646
---------------------------------------------------------------------------
 
 *****************************************
     THE MOLECULE IS AN ASYMMETRIC TOP
 *****************************************
 
 
---------------------------------------------------------------------------
         Sextic centrifugal distortion parameters
          Watson A reduction. I^r representation 
              CM-1*10^6                     kHz
---------------------------------------------------------------------------
   HJ        0.0000000215               0.0000006440
   HJK        0.0000008908               0.0000267068
   HKJ        0.0000011932               0.0000357709
   HK       -0.0000021538              -0.0000645697
   hJ        0.0000000093               0.0000002799
   hJK        0.0000002070               0.0000062069
   hK        0.0000029823               0.0000894083
---------------------------------------------------------------------------
         Sextic centrifugal distortion parameters
          Watson S reduction. I^r representation 
              CM-1*10^6                     kHz
---------------------------------------------------------------------------
   HJ        0.0000000162               0.0000004846
   HJK        0.0000004877               0.0000146222
   HKJ        0.0000026166               0.0000784451
   HK       -0.0000031689              -0.0000949998
   h1        0.0000000073               0.0000002182
   h2        0.0000000027               0.0000000797
   h3        0.0000000021               0.0000000616
---------------------------------------------------------------------------
---------------------------------------------------------------------------
             Geometrical properties evaluated at     0.00 K 
  Mean and mean-square displacements in normal coordinates (amu**0.5 bohr)
         Coordinate              <q>            <q**2>
---------------------------------------------------------------------------
              1              0.0000000000     0.0000000000
              2              0.0000000000     0.0000000000
              3              0.0000000000     0.0000000000
              4              0.0000000000     0.0000000000
              5              0.0000000000     0.0000000000
              6              0.0000000000     0.0000000000
              7              0.0005808290     0.5000000659
              8             -0.0021099594     0.5000000659
              9             -0.0016508802     0.5000000659
             10             -0.0097009305     0.5000000659
             11             -0.0266197216     0.5000000659
             12              0.0082923899     0.5000000659
             13              0.0222754513     0.5000000659
             14             -0.1161613695     0.5000000659
             15              0.1059907934     0.5000000659
             16             -0.0742868237     0.5000000659
             17             -0.0159594055     0.5000000659
             18              0.1050293594     0.5000000659
             19              0.0227105222     0.5000000659
             20             -0.0268134122     0.5000000659
             21              0.0232484944     0.5000000659
             22             -0.0202007470     0.5000000659
             23              0.0002658178     0.5000000659
             24             -0.0228842393     0.5000000659
---------------------------------------------------------------------------
------------------------------------------------------
   ATOM              INTERNUCLEAR DISTANCE
  I    J            Re           Rg           Ra
------------------------------------------------------
  2    1         1.1987247    1.2031950    1.1995406
  3    1         2.5651438    2.5717276    2.5711154
  3    2         1.4710625    1.4792082    1.4771045
  4    1         2.5651438    2.5717135    2.5711211
  4    2         1.4710625    1.4793392    1.4772578
  4    3         1.5748602    1.5878012    1.5863157
  5    1         3.1619186    3.1728962    3.1703312
  5    2         2.2045470    2.2186650    2.2130476
  5    3         1.0819364    1.0971389    1.0845011
  5    4         2.2815076    2.2996866    2.2947787
  6    1         3.1619186    3.1730574    3.1704087
  6    2         2.2045470    2.2186083    2.2129055
  6    3         1.0819364    1.0971607    1.0844780
  6    4         2.2815076    2.2992698    2.2943035
  6    5         1.8290685    1.8471801    1.8320943
  7    1         3.1619186    3.1722623    3.1696222
  7    2         2.2045470    2.2181157    2.2123666
  7    3         2.2815076    2.2989118    2.2938838
  7    4         1.0819364    1.0972092    1.0843202
  7    5         3.1478574    3.1684622    3.1621222
  7    6         2.5619357    2.5830860    2.5763834
  8    1         3.1619186    3.1754143    3.1712078
  8    2         2.2045470    2.2223876    2.2142024
  8    3         2.2815076    2.3034092    2.2959977
  8    4         1.0819364    1.1026565    1.0848694
  8    5         2.5619357    2.5882244    2.5797410
  8    6         3.1478574    3.1714920    3.1632474
  8    7         1.8290685    1.8504920    1.8319029
------------------------------------------------------
  nmode is                     18
  DIPOLE MOMENT OF ISOTOPOLOGUE 
  (only correct if inertial frame is unchanged) 
                             Vibrationally averaged dipole moment
--------------------------------------------------------------------------------
                              a.u.                         Debye
                     x         y         z              x         y         z
--------------------------------------------------------------------------------
MU_e            1.07920  -0.03683  -0.02005        2.74287  -0.09362  -0.05095
delta <MU> (1) -0.00446   0.00030   0.00023       -0.01132   0.00076   0.00057
delta <MU> (2) -0.00543   0.00149   0.00203       -0.01380   0.00378   0.00515
<MU>            1.06931  -0.03505  -0.01779        2.71774  -0.08908  -0.04523
 
Equilibrium dipole moment:    1.08001 a.u. (   2.74494 D)
Zero-point dipole moment:     1.07003 a.u. (   2.71958 D)
--------------------------------------------------------------------------------
********************************************************************************
     PARAMETERS RELEVANT TO ROTATIONAL SPECTROSCOPY
********************************************************************************
 
 
  ----------------------------------------------------------------------------
                                     VIB-ROT CONSTANT / (cm-1)
                                  ------------------------------
     AXIS        MODE       CORIOLIS     QUADRATIC     ANHARMONIC    TOTAL
  ----------------------------------------------------------------------------
       1           7       0.0020306     -0.0001719   -0.0002670    0.0015917
       1           8      -0.0001633     -0.0005676   -0.0007127   -0.0014436
       1           9       0.0003286     -0.0001136   -0.0013224   -0.0011073
       1          10       0.0007076     -0.0000229    0.0000782    0.0007629
       1          11       0.0002199     -0.0006110    0.0018216    0.0014305
       1          12       0.0016941     -0.0000309    0.0009271    0.0025904
       1          13       0.0015446     -0.0000061    0.0006807    0.0022192
       1          14       0.0001693     -0.0003166    0.0011196    0.0009723
       1          15       0.0016967     -0.0002301    0.0005674    0.0020340
       1          16      -0.0038156     -0.0001690    0.0001988   -0.0037858
       1          17      -0.0010069     -0.0000243    0.0005560   -0.0004751
       1          18       0.0001808     -0.0002575    0.0010046    0.0009279
       1          19       0.0003627     -0.0000344    0.0003081    0.0006364
       1          20      -0.0000043     -0.0000108    0.0004525    0.0004374
       1          21      -0.0005164     -0.0000542    0.0018604    0.0012898
       1          22      -0.0007178     -0.0000438    0.0018631    0.0011015
       1          23      -0.0009304     -0.0000017    0.0018520    0.0009198
       1          24      -0.0005739     -0.0000130    0.0012241    0.0006372
       2           7       0.0003798     -0.0000068   -0.0010469   -0.0006739
       2           8       0.0001114     -0.0002414    0.0000170   -0.0001130
       2           9       0.0003106     -0.0000512   -0.0000244    0.0002349
       2          10       0.0000353     -0.0000006   -0.0003071   -0.0002724
       2          11       0.0000273     -0.0002090   -0.0001475   -0.0003292
       2          12       0.0002221     -0.0000226   -0.0001806    0.0000188
       2          13       0.0001615     -0.0000182   -0.0001354    0.0000078
       2          14      -0.0000205     -0.0000164   -0.0000917   -0.0001286
       2          15      -0.0000290     -0.0000388    0.0001585    0.0000907
       2          16      -0.0001200     -0.0000284    0.0005869    0.0004385
       2          17       0.0001022     -0.0000079   -0.0000232    0.0000712
       2          18      -0.0001059     -0.0000439    0.0001678    0.0000180
       2          19      -0.0000758     -0.0000133   -0.0000122   -0.0001013
       2          20      -0.0001762     -0.0000049    0.0014451    0.0012641
       2          21      -0.0000963     -0.0000039    0.0003591    0.0002589
       2          22      -0.0001082     -0.0000030    0.0003155    0.0002044
       2          23      -0.0001417     -0.0000006    0.0003719    0.0002295
       2          24      -0.0000916     -0.0000010    0.0003001    0.0002075
       3           7       0.0001558     -0.0000515   -0.0004838   -0.0003796
       3           8       0.0005968     -0.0000006   -0.0000339    0.0005623
       3           9       0.0014538     -0.0000051   -0.0000002    0.0014485
       3          10      -0.0016694     -0.0000027   -0.0000031   -0.0016752
       3          11      -0.0000342     -0.0000280    0.0001350    0.0000729
       3          12       0.0003252     -0.0000056    0.0000248    0.0003444
       3          13       0.0003103     -0.0000177    0.0000330    0.0003255
       3          14      -0.0001390     -0.0000624    0.0001050   -0.0000963
       3          15      -0.0000967     -0.0000456    0.0001698    0.0000275
       3          16      -0.0001046     -0.0000209    0.0003881    0.0002626
       3          17       0.0001218     -0.0000050    0.0000770    0.0001938
       3          18      -0.0002711     -0.0000301    0.0002299   -0.0000713
       3          19      -0.0003133     -0.0000021    0.0000339   -0.0002816
       3          20      -0.0001231     -0.0000021    0.0009342    0.0008091
       3          21      -0.0000359     -0.0000001    0.0001571    0.0001211
       3          22      -0.0000322     -0.0000006    0.0001716    0.0001387
       3          23      -0.0000189     -0.0000010    0.0002212    0.0002013
       3          24      -0.0000148     -0.0000002    0.0001617    0.0001466
  ----------------------------------------------------------------------------
 
 
  ----------------------------------------------------------------------------
   Be, B0 AND B-B0 SHIFTS FOR SINGLY EXCITED VIBRATIONAL STATES (CM-1)
   ------------------------------------------------------------
  VIBRATION            X AXIS               Y AXIS                 Z AXIS
  ----------------------------------------------------------------------------
    Be                    0.52300584           0.22522218           0.17652025
    B0                    0.51763624           0.22450909           0.17544509
    Be-B0                 0.00536959           0.00071309           0.00107516
    B'                    0.51763684           0.22450935           0.17544455
    Be-B'                 0.00536900           0.00071284           0.00107571
    B''                   0.51763692           0.22450968           0.17544532
    Be-B''                0.00536892           0.00071250           0.00107493
    B^A                   0.51763682           0.22450948           0.17544443
    Be-B^A                0.00536902           0.00071270           0.00107582
    B^S                   0.51763685           0.22450915           0.17544474
    Be-B^S                0.00536899           0.00071303           0.00107551
     7                   -0.00159167           0.00067389           0.00037957
     8                    0.00144364           0.00011297          -0.00056230
     9                    0.00110731          -0.00023494          -0.00144854
    10                   -0.00076290           0.00027237           0.00167521
    11                   -0.00143049           0.00032917          -0.00007285
    12                   -0.00259037          -0.00001882          -0.00034440
    13                   -0.00221919          -0.00000783          -0.00032552
    14                   -0.00097231           0.00012857           0.00009634
    15                   -0.00203404          -0.00009074          -0.00002753
    16                    0.00378579          -0.00043854          -0.00026260
    17                    0.00047513          -0.00007120          -0.00019381
    18                   -0.00092793          -0.00001802           0.00007130
    19                   -0.00063642           0.00010128           0.00028157
    20                   -0.00043736          -0.00126409          -0.00080906
    21                   -0.00128975          -0.00025889          -0.00012112
    22                   -0.00110153          -0.00020439          -0.00013872
    23                   -0.00091984          -0.00022953          -0.00020128
    24                   -0.00063723          -0.00020747          -0.00014658
  ----------------------------------------------------------------------------
  ----------------------------------------------------------------------------
   Be, B0 AND B-B0 SHIFTS FOR SINGLY EXCITED VIBRATIONAL STATES (MHz)
  VIBRATION            X AXIS               Y AXIS                 Z AXIS
  ----------------------------------------------------------------------------
    Be                15679.32049954        6751.99119257        5291.94401698
    B0                15518.34415021        6730.61321969        5259.71155613
    Be-B0               160.97634933          21.37797287          32.23246085
    B'                15518.36196551        6730.62086467        5259.69515879
    Be-B'               160.95853403          21.37032790          32.24885820
    B''               15518.36434847        6730.63099779        5259.71831003
    Be-B''              160.95615107          21.36019477          32.22570695
    B^A               15518.36138860        6730.62496895        5259.69163141
    Be-B^A              160.95911094          21.36622362          32.25238557
    B^S               15518.36230056        6730.61495302        5259.70091777
    Be-B^S              160.95819898          21.37623954          32.24309921
     7                  -47.71712804          20.20264855          11.37929049
     8                   43.27919846           3.38678736         -16.85721937
     9                   33.19640621          -7.04328099         -43.42622864
    10                  -22.87131476           8.16535881          50.22149155
    11                  -42.88495463           9.86832903          -2.18399029
    12                  -77.65736592          -0.56409868         -10.32493177
    13                  -66.52976103          -0.23465888          -9.75880315
    14                  -29.14926514           3.85454910           2.88828732
    15                  -60.97899712          -2.72016693          -0.82529065
    16                  113.49501456         -13.14712871          -7.87268119
    17                   14.24388973          -2.13442978          -5.81031857
    18                  -27.81852890          -0.54013976           2.13760405
    19                  -19.07953558           3.03635617           8.44124523
    20                  -13.11163708         -37.89655018         -24.25502399
    21                  -38.66579300          -7.76126581          -3.63109573
    22                  -33.02313887          -6.12757813          -4.15875903
    23                  -27.57618571          -6.88101377          -6.03412580
    24                  -19.10360183          -6.21966315          -4.39437218
  ----------------------------------------------------------------------------
