# Supplementary material for: Cyclopropanone: Preparation, Rotational Spectroscopy, and Semi-Experimental Equilibrium (r e SE) Structure
Source: J Am Chem Soc. 2026 Mar 30;148(13):14072–85. doi: 10.1021/jacs.5c23052 (PMC13067281; doi:10.1021/jacs.5c23052)
Supplement: Supplementary file 2 [file ja5c23052_si_002.zip › SI_revised/ISOMASS Comps/ISOMASS10.out]

 @GETMEM-I,  Allocated   22888 MB of main memory.
  analysis of anharmonic force field for a different isotopomer
  masses of atoms
   15.9949146300000        12.0000000000000        12.0000000000000     
   12.0000000000000        2.01410177900000        2.01410177900000     
   2.01410177900000        2.01410177900000     
  rotation matrix to com frame 

                 COLUMN   1       COLUMN   2       COLUMN   3
 ROW   1      1.00000000000    0.00000000000    0.00000000000
 ROW   2      0.00000000000    1.00000000000    0.00000000000
 ROW   3      0.00000000000    0.00000000000    1.00000000000
********************************************************************************
        PARAMETERS RELEVANT TO MOLECULAR STRUCTURE 
********************************************************************************

                 COLUMN   1       COLUMN   2       COLUMN   3       COLUMN   4
 ROW   1      0.09946922436    0.08087785798    0.01473323744    0.15954432674
 ROW   2      0.07738382334   -0.09992170691    0.02607334234   -0.00000000150
 ROW   3     -0.02774959625    0.01126265375    0.12552105540   -0.00000000005
 ROW   4      0.09946922437    0.08087785806    0.01473323739    0.03873978928
 ROW   5      0.07738382336   -0.09992170691    0.02607334230   -0.00000000042
 ROW   6     -0.02774959625    0.01126265375    0.12552105540   -0.00000000005
 ROW   7      0.09946922438    0.08087785814    0.01473323733   -0.08648341189
 ROW   8      0.07738382340   -0.09992170690    0.02607334222    0.00000000057
 ROW   9     -0.02774959626    0.01126265370    0.12552105543    0.07935532420
 ROW  10      0.09946922438    0.08087785814    0.01473323733   -0.08648341189
 ROW  11      0.07738382338   -0.09992170692    0.02607334232    0.00000000084
 ROW  12     -0.02774959625    0.01126265380    0.12552105536   -0.07935532430
 ROW  13      0.09946922437    0.08087785815    0.01473323738   -0.11682297752
 ROW  14      0.07738382342   -0.09992170689    0.02607334218    0.00000000318
 ROW  15     -0.02774959628    0.01126265366    0.12552105548    0.12909282081
 ROW  16      0.09946922440    0.08087785817    0.01473323726   -0.11682297784
 ROW  17      0.07738382342   -0.09992170689    0.02607334218   -0.00000000168
 ROW  18     -0.02774959624    0.01126265366    0.12552105543    0.12909282246
 ROW  19      0.09946922440    0.08087785817    0.01473323726   -0.11682297784
 ROW  20      0.07738382338   -0.09992170693    0.02607334234    0.00000000363
 ROW  21     -0.02774959622    0.01126265384    0.12552105531   -0.12909282091
 ROW  22      0.09946922437    0.08087785815    0.01473323738   -0.11682297752
 ROW  23      0.07738382338   -0.09992170693    0.02607334234   -0.00000000123
 ROW  24     -0.02774959626    0.01126265384    0.12552105537   -0.12909282256

                 COLUMN   5       COLUMN   6       COLUMN   7       COLUMN   8
 ROW   1      0.00000000128    0.00000000015   -0.00000000000    0.13445114124
 ROW   2      0.18029768431   -0.00000000002    0.10724425731    0.00000000000
 ROW   3     -0.00000000004    0.00000000005    0.00000000000   -0.00000000000
 ROW   4      0.00000000032    0.00000000003   -0.00000000000   -0.08904879130
 ROW   5      0.04377859466    0.00000000000   -0.15896737058   -0.00000000000
 ROW   6     -0.00000000004    0.00000000005    0.00000000000   -0.00000000000
 ROW   7     -0.00000000067   -0.00000000010    0.00000000000   -0.04843439287
 ROW   8     -0.09773295207    0.13340751049   -0.00270312873   -0.00000000000
 ROW   9      0.00000000059    0.00000000013   -0.00000000000   -0.09069574195
 ROW  10     -0.00000000067   -0.00000000010    0.00000000000   -0.04843439287
 ROW  11     -0.09773295211   -0.13340751044   -0.00270312873    0.00000000000
 ROW  12     -0.00000000067   -0.00000000003    0.00000000000    0.09069574195
 ROW  13      0.00000020346   -0.15494148688    0.08269703942    0.00998911766
 ROW  14     -0.13201894320    0.21702323371    0.03191506992    0.00648617682
 ROW  15      0.10415247888    0.00000008090   -0.23615838841   -0.21163473286
 ROW  16     -0.00000020528    0.15494148662   -0.08269703942    0.00998911766
 ROW  17     -0.13201894320    0.21702323371    0.03191506992   -0.00648617682
 ROW  18     -0.10415247690   -0.00000008053    0.23615838841   -0.21163473286
 ROW  19      0.00000020351    0.15494148662    0.08269703942    0.00998911766
 ROW  20     -0.13201894327   -0.21702323364    0.03191506992    0.00648617682
 ROW  21     -0.10415247895    0.00000008066    0.23615838841    0.21163473286
 ROW  22     -0.00000020533   -0.15494148688   -0.08269703942    0.00998911766
 ROW  23     -0.13201894327   -0.21702323364    0.03191506992   -0.00648617682
 ROW  24      0.10415247683   -0.00000008083   -0.23615838841    0.21163473286

                 COLUMN   9       COLUMN  10       COLUMN  11       COLUMN  12
 ROW   1      0.00000000000   -0.00000000000    0.00000000000    0.03831025755
 ROW   2     -0.00000000000    0.02968864446   -0.00000000000    0.00000000000
 ROW   3      0.00000000000    0.00000000000    0.10445471694   -0.00000000000
 ROW   4     -0.00000000000    0.00000000000   -0.00000000000   -0.13047172730
 ROW   5      0.00000000000   -0.04999489965    0.00000000000   -0.00000000000
 ROW   6      0.00000000000    0.00000000000    0.08351897304   -0.00000000000
 ROW   7     -0.00000000000    0.00000000000    0.06436342290    0.07242385295
 ROW   8      0.06701067002   -0.03949827280   -0.00000000000   -0.00000000000
 ROW   9     -0.00000000000    0.00000000000   -0.03634587128   -0.09949932240
 ROW  10     -0.00000000000    0.00000000000   -0.06436342290    0.07242385295
 ROW  11     -0.06701067002   -0.03949827280    0.00000000000    0.00000000000
 ROW  12      0.00000000000   -0.00000000000   -0.03634587128    0.09949932240
 ROW  13      0.06517573895   -0.31002099597    0.16037998029   -0.09747285988
 ROW  14     -0.07618080488    0.13318964569    0.01091957021   -0.00932181688
 ROW  15      0.31732703564   -0.01232160244   -0.22350795086    0.20285385252
 ROW  16     -0.06517573895    0.31002099597    0.16037998029   -0.09747285988
 ROW  17     -0.07618080488    0.13318964569   -0.01091957021    0.00932181688
 ROW  18     -0.31732703564    0.01232160244   -0.22350795086    0.20285385252
 ROW  19     -0.06517573895   -0.31002099597   -0.16037998029   -0.09747285988
 ROW  20      0.07618080488    0.13318964569   -0.01091957021   -0.00932181688
 ROW  21      0.31732703564    0.01232160244   -0.22350795086   -0.20285385252
 ROW  22      0.06517573895    0.31002099597   -0.16037998029   -0.09747285988
 ROW  23      0.07618080488    0.13318964569    0.01091957021    0.00932181688
 ROW  24     -0.31732703564   -0.01232160244   -0.22350795086   -0.20285385252

                 COLUMN  13       COLUMN  14       COLUMN  15       COLUMN  16
 ROW   1      0.00000000000    0.00000000000   -0.00000000000   -0.00000000000
 ROW   2     -0.00000000000    0.00000000000   -0.00000000000    0.03125648449
 ROW   3      0.07717078465   -0.00000000000    0.06946735428    0.00000000000
 ROW   4     -0.00000000000   -0.00000000000    0.00000000000   -0.00000000000
 ROW   5      0.00000000000   -0.00000000000    0.00000000000   -0.19232562510
 ROW   6      0.04109328026   -0.00000000000    0.03939178270    0.00000000000
 ROW   7      0.09591700427    0.00000000000   -0.09503002199    0.00000000000
 ROW   8      0.00000000000    0.10439862107    0.00000000000    0.07578108775
 ROW   9     -0.12232512499    0.00000000000   -0.01639134384    0.00000000000
 ROW  10     -0.09591700427    0.00000000000    0.09503002199   -0.00000000000
 ROW  11     -0.00000000000   -0.10439862107   -0.00000000000    0.07578108775
 ROW  12     -0.12232512499    0.00000000000   -0.01639134384   -0.00000000000
 ROW  13     -0.12148749943    0.27743010511   -0.23042968346    0.01393436725
 ROW  14      0.02341440498    0.00689006739    0.09797127198   -0.00133848819
 ROW  15      0.14998540999   -0.12100242762   -0.14776233678    0.22312836931
 ROW  16     -0.12148749943   -0.27743010511   -0.23042968346   -0.01393436725
 ROW  17     -0.02341440498    0.00689006739   -0.09797127198   -0.00133848819
 ROW  18      0.14998540999    0.12100242762   -0.14776233678   -0.22312836931
 ROW  19      0.12148749943   -0.27743010511    0.23042968346    0.01393436725
 ROW  20     -0.02341440498   -0.00689006739   -0.09797127198   -0.00133848819
 ROW  21      0.14998540999   -0.12100242762   -0.14776233678   -0.22312836931
 ROW  22      0.12148749943    0.27743010511    0.23042968346   -0.01393436725
 ROW  23      0.02341440498   -0.00689006739    0.09797127198   -0.00133848819
 ROW  24      0.14998540999    0.12100242762   -0.14776233678    0.22312836931

                 COLUMN  17       COLUMN  18       COLUMN  19       COLUMN  20
 ROW   1      0.02801003909    0.00914918791   -0.00000000000    0.00000000000
 ROW   2     -0.00000000000    0.00000000000    0.00000000000   -0.00000000000
 ROW   3     -0.00000000000    0.00000000000    0.07434654239    0.13634760902
 ROW   4     -0.18128449351   -0.08572860356    0.00000000000    0.00000000000
 ROW   5      0.00000000000    0.00000000000   -0.00000000000    0.00000000000
 ROW   6     -0.00000000000   -0.00000000000    0.01414770041   -0.23565032809
 ROW   7      0.00395085990    0.08458950769   -0.12420574925    0.00912488601
 ROW   8      0.00000000000   -0.00000000000    0.00000000000    0.00000000000
 ROW   9      0.09060791072    0.08836040273   -0.07941988867    0.02440719659
 ROW  10      0.00395085990    0.08458950769    0.12420574925   -0.00912488601
 ROW  11     -0.00000000000    0.00000000000    0.00000000000   -0.00000000000
 ROW  12     -0.09060791072   -0.08836040273   -0.07941988867    0.02440719659
 ROW  13      0.20264307363   -0.14246368199    0.09504955675    0.01955428243
 ROW  14     -0.08143260009    0.19208320616   -0.18563097765    0.04516025198
 ROW  15      0.03764693911   -0.10604390267    0.06791344043    0.00759182746
 ROW  16      0.20264307363   -0.14246368199    0.09504955675    0.01955428243
 ROW  17      0.08143260009   -0.19208320616    0.18563097765   -0.04516025198
 ROW  18      0.03764693911   -0.10604390267    0.06791344043    0.00759182746
 ROW  19      0.20264307363   -0.14246368199   -0.09504955675   -0.01955428243
 ROW  20     -0.08143260009    0.19208320616    0.18563097765   -0.04516025198
 ROW  21     -0.03764693911    0.10604390267    0.06791344043    0.00759182746
 ROW  22      0.20264307363   -0.14246368199   -0.09504955675   -0.01955428243
 ROW  23      0.08143260009   -0.19208320616   -0.18563097765    0.04516025198
 ROW  24     -0.03764693911    0.10604390267    0.06791344043    0.00759182746

                 COLUMN  21       COLUMN  22       COLUMN  23       COLUMN  24
 ROW   1      0.00003021789   -0.00000000000   -0.00000000000    0.00000000000
 ROW   2     -0.00000000000    0.00000000000   -0.00000000000    0.00069217868
 ROW   3      0.00000000000    0.00758539250   -0.00000000000   -0.00000000000
 ROW   4      0.00375757140   -0.00000000000    0.00000000000    0.00000000000
 ROW   5      0.00000000000    0.00000000000    0.00000000000   -0.00225481718
 ROW   6     -0.00000000000   -0.02709034668    0.00000000000   -0.00000000000
 ROW   7     -0.05265704437    0.06150534918    0.00000000000    0.00000000000
 ROW   8     -0.00000000000   -0.00000000000    0.09208474815    0.09029019997
 ROW   9     -0.03501731226    0.03946997818    0.00000000000    0.00000000000
 ROW  10     -0.05265704437   -0.06150534918    0.00000000000   -0.00000000000
 ROW  11     -0.00000000000   -0.00000000000   -0.09208474815    0.09029019997
 ROW  12      0.03501731226    0.03946997818   -0.00000000000    0.00000000000
 ROW  13      0.15120820706   -0.14535897586   -0.13748674554   -0.14484068773
 ROW  14      0.28366990759   -0.27813784344   -0.26678593978   -0.26698977609
 ROW  15      0.09411857477   -0.09228965357   -0.09373779730   -0.08699537651
 ROW  16      0.15120820706   -0.14535897586    0.13748674554    0.14484068773
 ROW  17     -0.28366990759    0.27813784344   -0.26678593978   -0.26698977609
 ROW  18      0.09411857477   -0.09228965357    0.09373779730    0.08699537651
 ROW  19      0.15120820706    0.14535897586    0.13748674554   -0.14484068773
 ROW  20      0.28366990759    0.27813784344    0.26678593978   -0.26698977609
 ROW  21     -0.09411857477   -0.09228965357   -0.09373779730    0.08699537651
 ROW  22      0.15120820706    0.14535897586   -0.13748674554    0.14484068773
 ROW  23     -0.28366990759   -0.27813784344    0.26678593978   -0.26698977609
 ROW  24     -0.09411857477   -0.09228965357    0.09373779730   -0.08699537651
  Performing F(IJK)/F(IKJ)/F(KJI) consistency check 
  Differences greater than 1 cm-1 will be printed.
  ===================================================================
  I    J    K    F(IJK)        F(IKJ)        F(KJI)        Difference
  ===================================================================
 Cubic force constants written to file cubic.
  ===================================================================
  Largest absolute difference is    0.07505 cm-1.
 
 
---------------------------------------------------------------------------
          Quartic centrifugal distortion parameters 
                                CM-1                MHz
---------------------------------------------------------------------------
    1    1    1    1   -0.2647962183E-06       -0.0079383909
    1    1    2    2   -0.1292016803E-06       -0.0038733689
    1    1    3    3    0.2514835937E-06        0.0075392885
    1    2    1    2   -0.8576954804E-08       -0.0002571306
    1    2    2    1   -0.8576954804E-08       -0.0002571306
    1    3    1    3   -0.8044203301E-06       -0.0241159148
    1    3    3    1   -0.8044203301E-06       -0.0241159148
    2    1    1    2   -0.8576954804E-08       -0.0002571306
    2    1    2    1   -0.8576954804E-08       -0.0002571306
    2    2    1    1   -0.1292016803E-06       -0.0038733689
    2    2    2    2   -0.9897915364E-07       -0.0029673204
    2    2    3    3   -0.1098906907E-06       -0.0032944400
    2    3    2    3   -0.2938780033E-06       -0.0088102409
    2    3    3    2   -0.2938780033E-06       -0.0088102409
    3    1    1    3   -0.8044203301E-06       -0.0241159148
    3    1    3    1   -0.8044203301E-06       -0.0241159148
    3    2    2    3   -0.2938780033E-06       -0.0088102409
    3    2    3    2   -0.2938780033E-06       -0.0088102409
    3    3    1    1    0.2514835937E-06        0.0075392885
    3    3    2    2   -0.1098906907E-06       -0.0032944400
    3    3    3    3   -0.2267243933E-05       -0.0679702632
---------------------------------------------------------------------------
------------------------------------------------------------
        Parameter                (MHz)                 (CM-1)
------------------------------------------------------------
 
           R6                -.332883E-04           -.111038E-08
           R5                -.108076E-02           -.360501E-07
           SI                            0.121821E+02
 
  Kivelson-Wilson centrifugal distortion parameters 
 
           DJ                0.129664E-02           0.432512E-07
           DK                0.288734E-02           0.963112E-07
           DJK               0.128086E-01           0.427249E-06
 
  A-reduced centrifugal distortion parameters (Ir representation) 
 
           DELJ              0.136321E-02           0.454719E-07
           DELK              0.322022E-02           0.107415E-06
           DELJK             0.124091E-01           0.413924E-06
           delJ              0.310692E-03           0.103636E-07
           delK              0.378360E-02           0.126207E-06
 
  S-reduced centrifugal distortion parameters (Ir representation) 
 
           DJ                0.120792E-02           0.402919E-07
           DK                0.244375E-02           0.815149E-07
           DJK               0.133409E-01           0.445004E-06
           D1                -.310692E-03           -.103636E-07
           D2                -.776466E-04           -.259001E-08
------------------------------------------------------------
  Centrifugal corrections for various types of 
 rotational constants (MHz and cm-1) ...
   Bx''-Bx         0.0160363030        0.0000005349
   By''-By         0.0067930202        0.0000002266
   Bz''-Bz         0.0184640450        0.0000006159
   Bx''-Bx'         0.0104574609        0.0000003488
   By''-By'         0.0203462706        0.0000006787
   Bz''-Bz'         0.0021938151        0.0000000732
   Bx'-Bx         0.0055788420        0.0000001861
   By'-By        -0.0135532503       -0.0000004521
   Bz'-Bz         0.0162702299        0.0000005427
   BxSR-Bx         0.0012115411        0.0000000404
   BySR-By        -0.0092745093       -0.0000003094
   BzSR-Bz         0.0165140830        0.0000005509
   BxSR-Bx''        -0.0148247619       -0.0000004945
   BySR-By''        -0.0160675295       -0.0000005360
   BzSR-Bz''        -0.0019499620       -0.0000000650
   BxSR-Bx'        -0.0043673010       -0.0000001457
   BySR-By'         0.0042787410        0.0000001427
   BzSR-Bz'        -0.0002438531       -0.0000000081
   BxAR-Bx         0.0090893224        0.0000003032
   ByAR-By        -0.0165311180       -0.0000005514
   BzAR-Bz         0.0157376172        0.0000005250
---------------------------------------------------------------------------
 
 *****************************************
     THE MOLECULE IS AN ASYMMETRIC TOP
 *****************************************
 
 
---------------------------------------------------------------------------
         Sextic centrifugal distortion parameters
          Watson A reduction. I^r representation 
              CM-1*10^6                     kHz
---------------------------------------------------------------------------
   HJ        0.0000000181               0.0000005423
   HJK        0.0000007479               0.0000224225
   HKJ        0.0000011505               0.0000344914
   HK       -0.0000019532              -0.0000585565
   hJ        0.0000000080               0.0000002400
   hJK        0.0000001132               0.0000033943
   hK        0.0000016725               0.0000501414
---------------------------------------------------------------------------
         Sextic centrifugal distortion parameters
          Watson S reduction. I^r representation 
              CM-1*10^6                     kHz
---------------------------------------------------------------------------
   HJ        0.0000000161               0.0000004834
   HJK        0.0000004826               0.0000144666
   HKJ        0.0000020646               0.0000618947
   HK       -0.0000026000              -0.0000779450
   h1        0.0000000066               0.0000001974
   h2        0.0000000010               0.0000000295
   h3        0.0000000014               0.0000000426
---------------------------------------------------------------------------
---------------------------------------------------------------------------
             Geometrical properties evaluated at     0.00 K 
  Mean and mean-square displacements in normal coordinates (amu**0.5 bohr)
         Coordinate              <q>            <q**2>
---------------------------------------------------------------------------
              1              0.0000000000     0.0000000000
              2              0.0000000000     0.0000000000
              3              0.0000000000     0.0000000000
              4              0.0000000000     0.0000000000
              5              0.0000000000     0.0000000000
              6              0.0000000000     0.0000000000
              7             -0.0000000000     0.5000000659
              8              0.0000000000     0.5000000659
              9              0.0000000000     0.5000000659
             10             -0.0000000000     0.5000000659
             11              0.0227807438     0.5000000659
             12             -0.0000000000     0.5000000659
             13             -0.0028507107     0.5000000659
             14              0.0000000000     0.5000000659
             15             -0.1751201703     0.5000000659
             16             -0.0000000000     0.5000000659
             17              0.0000000000     0.5000000659
             18             -0.0000000000     0.5000000659
             19             -0.1073597560     0.5000000659
             20              0.0275468224     0.5000000659
             21             -0.0000000000     0.5000000659
             22             -0.0346608228     0.5000000659
             23             -0.0000000000     0.5000000659
             24             -0.0000000000     0.5000000659
---------------------------------------------------------------------------
------------------------------------------------------
   ATOM              INTERNUCLEAR DISTANCE
  I    J            Re           Rg           Ra
------------------------------------------------------
  2    1         1.1987247    1.2032257    1.1995398
  3    1         2.5651438    2.5718153    2.5711689
  3    2         1.4710625    1.4792545    1.4771771
  4    1         2.5651438    2.5718153    2.5711689
  4    2         1.4710625    1.4792545    1.4771771
  4    3         1.5748602    1.5874557    1.5859373
  5    1         3.1619186    3.1729902    3.1703251
  5    2         2.2045470    2.2186555    2.2129680
  5    3         1.0819364    1.0971490    1.0844379
  5    4         2.2815076    2.2992015    2.2941811
  6    1         3.1619186    3.1729902    3.1703251
  6    2         2.2045470    2.2186555    2.2129680
  6    3         1.0819364    1.0971490    1.0844379
  6    4         2.2815076    2.2992015    2.2941811
  6    5         1.8290685    1.8471869    1.8320081
  7    1         3.1619186    3.1729902    3.1703251
  7    2         2.2045470    2.2186555    2.2129680
  7    3         2.2815076    2.2992015    2.2941811
  7    4         1.0819364    1.0971490    1.0844379
  7    5         3.1478574    3.1683972    3.1619879
  7    6         2.5619357    2.5839510    2.5771992
  8    1         3.1619186    3.1729902    3.1703251
  8    2         2.2045470    2.2186555    2.2129680
  8    3         2.2815076    2.2992015    2.2941811
  8    4         1.0819364    1.0971490    1.0844379
  8    5         2.5619357    2.5839510    2.5771992
  8    6         3.1478574    3.1683972    3.1619879
  8    7         1.8290685    1.8471869    1.8320081
------------------------------------------------------
  nmode is                     18
  DIPOLE MOMENT OF ISOTOPOLOGUE 
  (only correct if inertial frame is unchanged) 
                             Vibrationally averaged dipole moment
--------------------------------------------------------------------------------
                              a.u.                         Debye
                     x         y         z              x         y         z
--------------------------------------------------------------------------------
MU_e            0.00000   0.00000   1.08001        0.00000   0.00000   2.74494
delta <MU> (1)  0.00000   0.00000  -0.00433        0.00000   0.00000  -0.01101
delta <MU> (2) -0.00000   0.00000  -0.00510       -0.00000   0.00000  -0.01295
<MU>           -0.00000   0.00000   1.07058       -0.00000   0.00000   2.72097
 
Equilibrium dipole moment:    1.08001 a.u. (   2.74494 D)
Zero-point dipole moment:     1.07058 a.u. (   2.72097 D)
--------------------------------------------------------------------------------
********************************************************************************
     PARAMETERS RELEVANT TO ROTATIONAL SPECTROSCOPY
********************************************************************************
 
 
  ----------------------------------------------------------------------------
                                     VIB-ROT CONSTANT / (cm-1)
                                  ------------------------------
     AXIS        MODE       CORIOLIS     QUADRATIC     ANHARMONIC    TOTAL
  ----------------------------------------------------------------------------
       1           7       0.0003708      0.0000000   -0.0009908   -0.0006200
       1           8       0.0000649     -0.0002700    0.0000528   -0.0001523
       1           9       0.0002670     -0.0000014   -0.0000624    0.0002031
       1          10       0.0001475      0.0000000   -0.0003285   -0.0001810
       1          11       0.0000017     -0.0001960   -0.0001604   -0.0003547
       1          12       0.0002553     -0.0000004   -0.0001322    0.0001226
       1          13       0.0002093     -0.0000421   -0.0001637    0.0000036
       1          14      -0.0000160     -0.0000136   -0.0002654   -0.0002951
       1          15       0.0004133     -0.0000353   -0.0000425    0.0003355
       1          16      -0.0004720      0.0000000    0.0000297   -0.0004423
       1          17      -0.0000917     -0.0000370    0.0005695    0.0004409
       1          18      -0.0001411     -0.0000025    0.0003428    0.0001991
       1          19      -0.0000182     -0.0000598    0.0001574    0.0000794
       1          20      -0.0001652     -0.0000041    0.0013748    0.0012055
       1          21      -0.0000941     -0.0000003    0.0003292    0.0002347
       1          22      -0.0000859     -0.0000076    0.0003389    0.0002454
       1          23      -0.0001285     -0.0000012    0.0003592    0.0002295
       1          24      -0.0001342      0.0000000    0.0003307    0.0001966
       2           7       0.0001564     -0.0000569   -0.0004459   -0.0003463
       2           8       0.0003863      0.0000000   -0.0000275    0.0003588
       2           9       0.0019857     -0.0000011   -0.0000149    0.0019696
       2          10      -0.0019935     -0.0000001   -0.0000018   -0.0019954
       2          11      -0.0000412     -0.0000252    0.0000866    0.0000202
       2          12       0.0004252      0.0000000   -0.0000281    0.0003970
       2          13       0.0001662     -0.0000155    0.0000801    0.0002308
       2          14       0.0006017     -0.0000107    0.0000122    0.0006032
       2          15      -0.0001385     -0.0001207    0.0001871   -0.0000721
       2          16      -0.0006652     -0.0000145    0.0000269   -0.0006527
       2          17      -0.0000384      0.0000000    0.0003009    0.0002625
       2          18      -0.0002776      0.0000000    0.0002100   -0.0000676
       2          19      -0.0002418     -0.0000287    0.0002724    0.0000019
       2          20      -0.0001156     -0.0000019    0.0008868    0.0007693
       2          21      -0.0000328      0.0000000    0.0001386    0.0001058
       2          22      -0.0000348     -0.0000002    0.0001621    0.0001271
       2          23      -0.0000129     -0.0000010    0.0002094    0.0001956
       2          24      -0.0000219     -0.0000009    0.0002120    0.0001893
       3           7       0.0016871     -0.0001608   -0.0002927    0.0012336
       3           8       0.0000242     -0.0005975   -0.0005407   -0.0011140
       3           9       0.0003178      0.0000000   -0.0014042   -0.0010864
       3          10       0.0004410     -0.0000002    0.0000909    0.0005316
       3          11       0.0001146     -0.0005529    0.0013631    0.0009248
       3          12       0.0018497     -0.0000010    0.0000604    0.0019091
       3          13       0.0007223     -0.0000256    0.0013477    0.0020445
       3          14       0.0140649      0.0000000    0.0009693    0.0150342
       3          15      -0.0140721     -0.0005295    0.0017220   -0.0128796
       3          16       0.0029959     -0.0000411   -0.0002408    0.0027140
       3          17      -0.0044117     -0.0000818   -0.0003251   -0.0048186
       3          18      -0.0004921     -0.0000056   -0.0002508   -0.0007485
       3          19       0.0003365     -0.0002598    0.0013424    0.0014190
       3          20      -0.0000047     -0.0000105    0.0003971    0.0003818
       3          21      -0.0005086     -0.0000008    0.0015710    0.0010615
       3          22      -0.0003638     -0.0001004    0.0017127    0.0012485
       3          23      -0.0008495      0.0000000    0.0015636    0.0007141
       3          24      -0.0007724     -0.0000024    0.0017064    0.0009316
  ----------------------------------------------------------------------------
 
 
  ----------------------------------------------------------------------------
   Be, B0 AND B-B0 SHIFTS FOR SINGLY EXCITED VIBRATIONAL STATES (CM-1)
   ------------------------------------------------------------
  VIBRATION            X AXIS               Y AXIS                 Z AXIS
  ----------------------------------------------------------------------------
    Be                    0.21864562           0.17120815           0.48387437
    B0                    0.21792033           0.17015965           0.47912367
    Be-B0                 0.00072529           0.00104850           0.00475069
    B'                    0.21792052           0.17015920           0.47912422
    Be-B'                 0.00072510           0.00104895           0.00475015
    B''                   0.21792087           0.17015988           0.47912429
    Be-B''                0.00072475           0.00104827           0.00475008
    B^A                   0.21792063           0.17015910           0.47912420
    Be-B^A                0.00072498           0.00104905           0.00475017
    B^S                   0.21792037           0.17015934           0.47912422
    Be-B^S                0.00072525           0.00104881           0.00475014
     7                    0.00061999           0.00034635          -0.00123363
     8                    0.00015234          -0.00035880           0.00111400
     9                   -0.00020313          -0.00196964           0.00108636
    10                    0.00018098           0.00199538          -0.00053163
    11                    0.00035467          -0.00002017          -0.00092483
    12                   -0.00012260          -0.00039705          -0.00190907
    13                   -0.00000356          -0.00023079          -0.00204451
    14                    0.00029505          -0.00060324          -0.01503421
    15                   -0.00033550           0.00007212           0.01287959
    16                    0.00044230           0.00065275          -0.00271403
    17                   -0.00044093          -0.00026250           0.00481859
    18                   -0.00019913           0.00006759           0.00074851
    19                   -0.00007943          -0.00000193          -0.00141901
    20                   -0.00120545          -0.00076930          -0.00038183
    21                   -0.00023474          -0.00010581          -0.00106154
    22                   -0.00024541          -0.00012708          -0.00124849
    23                   -0.00022945          -0.00019560          -0.00071407
    24                   -0.00019656          -0.00018927          -0.00093158
  ----------------------------------------------------------------------------
  ----------------------------------------------------------------------------
   Be, B0 AND B-B0 SHIFTS FOR SINGLY EXCITED VIBRATIONAL STATES (MHz)
  VIBRATION            X AXIS               Y AXIS                 Z AXIS
  ----------------------------------------------------------------------------
    Be                 6554.83070721        5132.69125747       14506.18856732
    B0                 6533.08717984        5101.25808409       14363.76635323
    Be-B0                21.74352737          31.43317337         142.42221409
    B'                 6533.09275868        5101.24453084       14363.78262346
    Be-B'                21.73794853          31.44672662         142.40594386
    B''                6533.10321614        5101.26487711       14363.78481727
    Be-B''               21.72749107          31.42638035         142.40375004
    B^A                6533.09626916        5101.24155298       14363.78209084
    Be-B^A               21.73443805          31.44970449         142.40647647
    B^S                6533.08839138        5101.24880958       14363.78286731
    Be-B^S               21.74231583          31.44244788         142.40570001
     7                   18.58673852          10.38318484         -36.98326862
     8                    4.56704928         -10.75660182          33.39689866
     9                   -6.08977341         -59.04828541          32.56833626
    10                    5.42559535          59.82005721         -15.93796489
    11                   10.63269106          -0.60462473         -27.72575683
    12                   -3.67531373         -11.90311515         -57.23256902
    13                   -0.10672521          -6.91904925         -61.29292277
    14                    8.84544274         -18.08453408        -450.71429481
    15                  -10.05803550           2.16195772         386.12029543
    16                   13.25978308          19.56890372         -81.36459551
    17                  -13.21867263          -7.86950527         144.45755371
    18                   -5.96974152           2.02634489          22.43980547
    19                   -2.38129537          -0.05773199         -42.54098263
    20                  -36.13861502         -23.06302607         -11.44690804
    21                   -7.03739464          -3.17221327         -31.82418725
    22                   -7.35711027          -3.80977999         -37.42871057
    23                   -6.87881976          -5.86400753         -21.40723148
    24                   -5.89285769          -5.67432059         -27.92792530
  ----------------------------------------------------------------------------
