# Supplementary material for: Cyclopropanone: Preparation, Rotational Spectroscopy, and Semi-Experimental Equilibrium (r e SE) Structure
Source: J Am Chem Soc. 2026 Mar 30;148(13):14072–85. doi: 10.1021/jacs.5c23052 (PMC13067281; doi:10.1021/jacs.5c23052)
Supplement: Supplementary file 2 [file ja5c23052_si_002.zip › SI_revised/ISOMASS Comps/ISOMASS11.out]

 @GETMEM-I,  Allocated   22888 MB of main memory.
  analysis of anharmonic force field for a different isotopomer
  masses of atoms
   15.9949146300000        13.0033548260000        12.0000000000000     
   12.0000000000000        2.01410177900000        2.01410177900000     
   2.01410177900000        2.01410177900000     
  rotation matrix to com frame 

                 COLUMN   1       COLUMN   2       COLUMN   3
 ROW   1      1.00000000000    0.00000000000    0.00000000000
 ROW   2      0.00000000000    1.00000000000    0.00000000000
 ROW   3      0.00000000000    0.00000000000    1.00000000000
********************************************************************************
        PARAMETERS RELEVANT TO MOLECULAR STRUCTURE 
********************************************************************************

                 COLUMN   1       COLUMN   2       COLUMN   3       COLUMN   4
 ROW   1      0.00064110911    0.00277878211    0.12794775920    0.15879014230
 ROW   2     -0.12512553643    0.02687675494    0.00004325565    0.00000000138
 ROW   3     -0.02686914223   -0.12509468472    0.00285145227   -0.00000000003
 ROW   4      0.00064110905    0.00277878215    0.12794775918    0.03807496631
 ROW   5     -0.12512553654    0.02687675491    0.00004325566    0.00000000038
 ROW   6     -0.02686914223   -0.12509468472    0.00285145227   -0.00000000003
 ROW   7      0.00064110899    0.00277878220    0.12794775916   -0.08705560699
 ROW   8     -0.12512553669    0.02687675490    0.00004325568   -0.00000000054
 ROW   9     -0.02686914219   -0.12509468475    0.00285145229    0.07929662466
 ROW  10      0.00064110899    0.00277878220    0.12794775916   -0.08705560699
 ROW  11     -0.12512553662    0.02687675484    0.00004325565   -0.00000000076
 ROW  12     -0.02686914226   -0.12509468469    0.00285145226   -0.07929662473
 ROW  13      0.00064110902    0.00277878218    0.12794775913   -0.11737273057
 ROW  14     -0.12512553674    0.02687675491    0.00004325570    0.00000000171
 ROW  15     -0.02686914208   -0.12509468474    0.00285145229    0.12899733174
 ROW  16      0.00064110894    0.00277878225    0.12794775917   -0.11737273031
 ROW  17     -0.12512553674    0.02687675491    0.00004325570   -0.00000000315
 ROW  18     -0.02686914225   -0.12509468479    0.00285145231    0.12899733022
 ROW  19      0.00064110894    0.00277878225    0.12794775917   -0.11737273031
 ROW  20     -0.12512553663    0.02687675481    0.00004325564    0.00000000135
 ROW  21     -0.02686914237   -0.12509468470    0.00285145226   -0.12899733181
 ROW  22      0.00064110902    0.00277878218    0.12794775913   -0.11737273057
 ROW  23     -0.12512553663    0.02687675481    0.00004325564   -0.00000000351
 ROW  24     -0.02686914220   -0.12509468464    0.00285145224   -0.12899733029

                 COLUMN   5       COLUMN   6       COLUMN   7       COLUMN   8
 ROW   1      0.00000000115    0.00000000015   -0.00000000000    0.13627510558
 ROW   2     -0.17940865126   -0.00000000006    0.10990149054   -0.00000000000
 ROW   3     -0.00000000006   -0.00000000002    0.00000000000    0.00000000000
 ROW   4      0.00000000027    0.00000000005   -0.00000000000   -0.08870379817
 ROW   5     -0.04301849053    0.00000000001   -0.15476854997    0.00000000000
 ROW   6     -0.00000000006   -0.00000000002    0.00000000000    0.00000000000
 ROW   7     -0.00000000064   -0.00000000006   -0.00000000000   -0.04652489853
 ROW   8      0.09835942264   -0.13340751037   -0.00066624825    0.00000000000
 ROW   9      0.00000000052    0.00000000005    0.00000000000   -0.08999131883
 ROW  10     -0.00000000064   -0.00000000006   -0.00000000000   -0.04652489853
 ROW  11      0.09835942249    0.13340751056   -0.00066624825   -0.00000000000
 ROW  12     -0.00000000063   -0.00000000009    0.00000000000    0.08999131883
 ROW  13     -0.00000020398    0.15494148667    0.08081249499    0.01121291979
 ROW  14      0.13261303648   -0.21702323356    0.03359256381    0.00636758530
 ROW  15     -0.10405412429   -0.00000008070   -0.23199759577   -0.20932083059
 ROW  16      0.00000020225   -0.15494148683   -0.08081249499    0.01121291979
 ROW  17      0.13261303648   -0.21702323356    0.03359256381   -0.00636758530
 ROW  18      0.10405412607    0.00000008088    0.23199759577   -0.20932083059
 ROW  19     -0.00000020380   -0.15494148683    0.08081249499    0.01121291979
 ROW  20      0.13261303623    0.21702323379    0.03359256381    0.00636758530
 ROW  21      0.10405412418   -0.00000008080    0.23199759577    0.20932083059
 ROW  22      0.00000020208    0.15494148667   -0.08081249499    0.01121291979
 ROW  23      0.13261303623    0.21702323379    0.03359256381   -0.00636758530
 ROW  24     -0.10405412618    0.00000008054   -0.23199759577    0.20932083059

                 COLUMN   9       COLUMN  10       COLUMN  11       COLUMN  12
 ROW   1     -0.00000000000    0.00000000000    0.00000000000    0.04051670846
 ROW   2      0.00000000000    0.02981368545    0.00000000000    0.00000000000
 ROW   3     -0.00000000000    0.00000000000    0.10296937489    0.00000000000
 ROW   4      0.00000000000   -0.00000000000   -0.00000000000   -0.13764963960
 ROW   5     -0.00000000000   -0.04808185681   -0.00000000000   -0.00000000000
 ROW   6      0.00000000000    0.00000000000    0.08272181493    0.00000000000
 ROW   7      0.00000000000    0.00000000000    0.06416808569    0.07598291244
 ROW   8      0.06701067002   -0.03853209236   -0.00000000000    0.00000000000
 ROW   9      0.00000000000   -0.00000000000   -0.03829345785   -0.08904420694
 ROW  10      0.00000000000   -0.00000000000   -0.06416808569    0.07598291244
 ROW  11     -0.06701067002   -0.03853209236    0.00000000000    0.00000000000
 ROW  12     -0.00000000000    0.00000000000   -0.03829345785    0.08904420694
 ROW  13      0.06517573895   -0.31046254043    0.15859567762   -0.08462135495
 ROW  14     -0.07618080488    0.13320184698    0.01113934598   -0.01109143115
 ROW  15      0.31732703564   -0.00871574184   -0.22387206330    0.20537999520
 ROW  16     -0.06517573895    0.31046254043    0.15859567762   -0.08462135495
 ROW  17     -0.07618080488    0.13320184698   -0.01113934598    0.01109143115
 ROW  18     -0.31732703564    0.00871574184   -0.22387206330    0.20537999520
 ROW  19     -0.06517573895   -0.31046254043   -0.15859567762   -0.08462135495
 ROW  20      0.07618080488    0.13320184698   -0.01113934598   -0.01109143115
 ROW  21      0.31732703564    0.00871574184   -0.22387206330   -0.20537999520
 ROW  22      0.06517573895    0.31046254043   -0.15859567762   -0.08462135495
 ROW  23      0.07618080488    0.13320184698    0.01113934598    0.01109143115
 ROW  24     -0.31732703564   -0.00871574184   -0.22387206330   -0.20537999520

                 COLUMN  13       COLUMN  14       COLUMN  15       COLUMN  16
 ROW   1     -0.00000000000    0.00000000000   -0.00000000000   -0.00000000000
 ROW   2     -0.00000000000    0.00000000000    0.00000000000    0.03140026302
 ROW   3      0.07603781054   -0.00000000000    0.06690005127   -0.00000000000
 ROW   4      0.00000000000    0.00000000000   -0.00000000000   -0.00000000000
 ROW   5      0.00000000000   -0.00000000000   -0.00000000000   -0.18001232133
 ROW   6      0.04067629441    0.00000000000    0.03833529500   -0.00000000000
 ROW   7      0.09423783741   -0.00000000000   -0.09663569970    0.00000000000
 ROW   8     -0.00000000000    0.10439862107    0.00000000000    0.07730940870
 ROW   9     -0.12288637256   -0.00000000000   -0.01547700277    0.00000000000
 ROW  10     -0.09423783741    0.00000000000    0.09663569970   -0.00000000000
 ROW  11     -0.00000000000   -0.10439862107    0.00000000000    0.07730940870
 ROW  12     -0.12288637256    0.00000000000   -0.01547700277   -0.00000000000
 ROW  13     -0.12494982550    0.27743010511   -0.22974830148    0.01510911756
 ROW  14      0.02413088218    0.00689006739    0.09731942473   -0.00209848481
 ROW  15      0.14946195579   -0.12100242762   -0.14858980788    0.22765737452
 ROW  16     -0.12494982550   -0.27743010511   -0.22974830148   -0.01510911756
 ROW  17     -0.02413088218    0.00689006739   -0.09731942473   -0.00209848481
 ROW  18      0.14946195579    0.12100242762   -0.14858980788   -0.22765737452
 ROW  19      0.12494982550   -0.27743010511    0.22974830148    0.01510911756
 ROW  20     -0.02413088218   -0.00689006739   -0.09731942473   -0.00209848481
 ROW  21      0.14946195579   -0.12100242762   -0.14858980788   -0.22765737452
 ROW  22      0.12494982550    0.27743010511    0.22974830148   -0.01510911756
 ROW  23      0.02413088218   -0.00689006739    0.09731942473   -0.00209848481
 ROW  24      0.14946195579    0.12100242762   -0.14858980788    0.22765737452

                 COLUMN  17       COLUMN  18       COLUMN  19       COLUMN  20
 ROW   1      0.02588048742    0.00667013946    0.00000000000   -0.00000000000
 ROW   2     -0.00000000000   -0.00000000000    0.00000000000   -0.00000000000
 ROW   3      0.00000000000   -0.00000000000    0.07346739677    0.14088435988
 ROW   4     -0.16669444789   -0.06678468490   -0.00000000000   -0.00000000000
 ROW   5      0.00000000000    0.00000000000   -0.00000000000    0.00000000000
 ROW   6      0.00000000000   -0.00000000000    0.01411834278   -0.22329873288
 ROW   7      0.00586614002    0.08345860030   -0.12430902665    0.01036584455
 ROW   8      0.00000000000   -0.00000000000    0.00000000000   -0.00000000000
 ROW   9      0.10509610577    0.08414776866   -0.07946301110    0.02519429274
 ROW  10      0.00586614002    0.08345860030    0.12430902665   -0.01036584455
 ROW  11     -0.00000000000   -0.00000000000    0.00000000000   -0.00000000000
 ROW  12     -0.10509610577   -0.08414776866   -0.07946301110    0.02519429274
 ROW  13      0.20019389324   -0.15407237321    0.09523189326    0.01709324134
 ROW  14     -0.06745558454    0.19732969274   -0.18584951630    0.04127459323
 ROW  15      0.01765536228   -0.11098075344    0.06807273993    0.00565218718
 ROW  16      0.20019389324   -0.15407237321    0.09523189326    0.01709324134
 ROW  17      0.06745558454   -0.19732969274    0.18584951630   -0.04127459323
 ROW  18      0.01765536228   -0.11098075344    0.06807273993    0.00565218718
 ROW  19      0.20019389324   -0.15407237321   -0.09523189326   -0.01709324134
 ROW  20     -0.06745558454    0.19732969274    0.18584951630   -0.04127459323
 ROW  21     -0.01765536228    0.11098075344    0.06807273993    0.00565218718
 ROW  22      0.20019389324   -0.15407237321   -0.09523189326   -0.01709324134
 ROW  23      0.06745558454   -0.19732969274   -0.18584951630    0.04127459323
 ROW  24     -0.01765536228    0.11098075344    0.06807273993    0.00565218718

                 COLUMN  21       COLUMN  22       COLUMN  23       COLUMN  24
 ROW   1      0.00003952178    0.00000000000   -0.00000000000   -0.00000000000
 ROW   2     -0.00000000000    0.00000000000    0.00000000000    0.00068936222
 ROW   3     -0.00000000000    0.00593215060    0.00000000000    0.00000000000
 ROW   4      0.00342724762    0.00000000000    0.00000000000    0.00000000000
 ROW   5      0.00000000000    0.00000000000    0.00000000000   -0.00206734368
 ROW   6      0.00000000000   -0.02226573897   -0.00000000000    0.00000000000
 ROW   7     -0.05264510903    0.06139796535   -0.00000000000   -0.00000000000
 ROW   8     -0.00000000000    0.00000000000    0.09208474815    0.09028520482
 ROW   9     -0.03500521827    0.03913815692   -0.00000000000   -0.00000000000
 ROW  10     -0.05264510903   -0.06139796535   -0.00000000000    0.00000000000
 ROW  11      0.00000000000    0.00000000000   -0.09208474815    0.09028520482
 ROW  12      0.03500521827    0.03913815692    0.00000000000   -0.00000000000
 ROW  13      0.15121936301   -0.14565090937   -0.13748674554   -0.14484086402
 ROW  14      0.28367583643   -0.27875386991   -0.26678593978   -0.26699107569
 ROW  15      0.09412707512   -0.09243210943   -0.09373779730   -0.08701045879
 ROW  16      0.15121936301   -0.14565090937    0.13748674554    0.14484086402
 ROW  17     -0.28367583643    0.27875386991   -0.26678593978   -0.26699107569
 ROW  18      0.09412707512   -0.09243210943    0.09373779730    0.08701045879
 ROW  19      0.15121936301    0.14565090937    0.13748674554   -0.14484086402
 ROW  20      0.28367583643    0.27875386991    0.26678593978   -0.26699107569
 ROW  21     -0.09412707512   -0.09243210943   -0.09373779730    0.08701045879
 ROW  22      0.15121936301    0.14565090937   -0.13748674554    0.14484086402
 ROW  23     -0.28367583643   -0.27875386991    0.26678593978   -0.26699107569
 ROW  24     -0.09412707512   -0.09243210943    0.09373779730   -0.08701045879
  Performing F(IJK)/F(IKJ)/F(KJI) consistency check 
  Differences greater than 1 cm-1 will be printed.
  ===================================================================
  I    J    K    F(IJK)        F(IKJ)        F(KJI)        Difference
  ===================================================================
 Cubic force constants written to file cubic.
  ===================================================================
  Largest absolute difference is    0.07506 cm-1.
 
 
---------------------------------------------------------------------------
          Quartic centrifugal distortion parameters 
                                CM-1                MHz
---------------------------------------------------------------------------
    1    1    1    1   -0.2651916197E-06       -0.0079502448
    1    1    2    2   -0.1296228093E-06       -0.0038859941
    1    1    3    3    0.2522446866E-06        0.0075621055
    1    2    1    2   -0.8519347385E-08       -0.0002554036
    1    2    2    1   -0.8519347385E-08       -0.0002554036
    1    3    1    3   -0.7987867596E-06       -0.0239470246
    1    3    3    1   -0.7987867596E-06       -0.0239470246
    2    1    1    2   -0.8519347385E-08       -0.0002554036
    2    1    2    1   -0.8519347385E-08       -0.0002554036
    2    2    1    1   -0.1296228093E-06       -0.0038859941
    2    2    2    2   -0.9907708861E-07       -0.0029702564
    2    2    3    3   -0.1085167260E-06       -0.0032532496
    2    3    2    3   -0.2915114724E-06       -0.0087392941
    2    3    3    2   -0.2915114724E-06       -0.0087392941
    3    1    1    3   -0.7987867596E-06       -0.0239470246
    3    1    3    1   -0.7987867596E-06       -0.0239470246
    3    2    2    3   -0.2915114724E-06       -0.0087392941
    3    2    3    2   -0.2915114724E-06       -0.0087392941
    3    3    1    1    0.2522446866E-06        0.0075621055
    3    3    2    2   -0.1085167260E-06       -0.0032532496
    3    3    3    3   -0.2267243933E-05       -0.0679702632
---------------------------------------------------------------------------
------------------------------------------------------------
        Parameter                (MHz)                 (CM-1)
------------------------------------------------------------
 
           R6                -.332328E-04           -.110853E-08
           R5                -.106938E-02           -.356707E-07
           SI                            0.122373E+02
 
  Kivelson-Wilson centrifugal distortion parameters 
 
           DJ                0.129860E-02           0.433165E-07
           DK                0.302522E-02           0.100910E-06
           DJK               0.126688E-01           0.422584E-06
 
  A-reduced centrifugal distortion parameters (Ir representation) 
 
           DELJ              0.136506E-02           0.455336E-07
           DELK              0.335755E-02           0.111996E-06
           DELJK             0.122700E-01           0.409282E-06
           delJ              0.311249E-03           0.103822E-07
           delK              0.376548E-02           0.125603E-06
 
  S-reduced centrifugal distortion parameters (Ir representation) 
 
           DJ                0.121121E-02           0.404016E-07
           DK                0.258828E-02           0.863358E-07
           DJK               0.131931E-01           0.440074E-06
           D1                -.311249E-03           -.103822E-07
           D2                -.769263E-04           -.256598E-08
------------------------------------------------------------
  Centrifugal corrections for various types of 
 rotational constants (MHz and cm-1) ...
   Bx''-Bx         0.0159126624        0.0000005308
   By''-By         0.0067030523        0.0000002236
   Bz''-Bz         0.0183500073        0.0000006121
   Bx''-Bx'         0.0103659189        0.0000003458
   By''-By'         0.0201659719        0.0000006727
   Bz''-Bz'         0.0021984006        0.0000000733
   Bx'-Bx         0.0055467435        0.0000001850
   By'-By        -0.0134629196       -0.0000004491
   Bz'-Bz         0.0161516066        0.0000005388
   BxSR-Bx         0.0012273728        0.0000000409
   BySR-By        -0.0092272344       -0.0000003078
   BzSR-Bz         0.0163891447        0.0000005467
   BxSR-Bx''        -0.0146852896       -0.0000004898
   BySR-By''        -0.0159302867       -0.0000005314
   BzSR-Bz''        -0.0019608625       -0.0000000654
   BxSR-Bx'        -0.0043193707       -0.0000001441
   BySR-By'         0.0042356852        0.0000001413
   BzSR-Bz'        -0.0002375381       -0.0000000079
   BxAR-Bx         0.0090660473        0.0000003024
   ByAR-By        -0.0164504987       -0.0000005487
   BzAR-Bz         0.0156198820        0.0000005210
---------------------------------------------------------------------------
 
 *****************************************
     THE MOLECULE IS AN ASYMMETRIC TOP
 *****************************************
 
 
---------------------------------------------------------------------------
         Sextic centrifugal distortion parameters
          Watson A reduction. I^r representation 
              CM-1*10^6                     kHz
---------------------------------------------------------------------------
   HJ        0.0000000182               0.0000005445
   HJK        0.0000007304               0.0000218966
   HKJ        0.0000011273               0.0000337967
   HK       -0.0000019126              -0.0000573381
   hJ        0.0000000081               0.0000002414
   hJK        0.0000001097               0.0000032894
   hK        0.0000016835               0.0000504711
---------------------------------------------------------------------------
         Sextic centrifugal distortion parameters
          Watson S reduction. I^r representation 
              CM-1*10^6                     kHz
---------------------------------------------------------------------------
   HJ        0.0000000162               0.0000004862
   HJK        0.0000004657               0.0000139620
   HKJ        0.0000020387               0.0000611189
   HK       -0.0000025574              -0.0000766674
   h1        0.0000000066               0.0000001991
   h2        0.0000000010               0.0000000291
   h3        0.0000000014               0.0000000423
---------------------------------------------------------------------------
---------------------------------------------------------------------------
             Geometrical properties evaluated at     0.00 K 
  Mean and mean-square displacements in normal coordinates (amu**0.5 bohr)
         Coordinate              <q>            <q**2>
---------------------------------------------------------------------------
              1              0.0000000000     0.0000000000
              2              0.0000000000     0.0000000000
              3              0.0000000000     0.0000000000
              4              0.0000000000     0.0000000000
              5              0.0000000000     0.0000000000
              6              0.0000000000     0.0000000000
              7             -0.0000000000     0.5000000659
              8             -0.0000000000     0.5000000659
              9             -0.0000000000     0.5000000659
             10              0.0000000000     0.5000000659
             11              0.0231600261     0.5000000659
             12             -0.0000000000     0.5000000659
             13             -0.0041784980     0.5000000659
             14             -0.0000000000     0.5000000659
             15             -0.1744483006     0.5000000659
             16              0.0000000000     0.5000000659
             17             -0.0000000000     0.5000000659
             18              0.0000000000     0.5000000659
             19             -0.1065035965     0.5000000659
             20              0.0266233374     0.5000000659
             21              0.0000000000     0.5000000659
             22             -0.0355184320     0.5000000659
             23              0.0000000000     0.5000000659
             24             -0.0000000000     0.5000000659
---------------------------------------------------------------------------
------------------------------------------------------
   ATOM              INTERNUCLEAR DISTANCE
  I    J            Re           Rg           Ra
------------------------------------------------------
  2    1         1.1987247    1.2031288    1.1995037
  3    1         2.5651438    2.5716862    2.5710354
  3    2         1.4710625    1.4791101    1.4770906
  4    1         2.5651438    2.5716862    2.5710354
  4    2         1.4710625    1.4791101    1.4770906
  4    3         1.5748602    1.5874654    1.5859485
  5    1         3.1619186    3.1728618    3.1701966
  5    2         2.2045470    2.2185307    2.2128952
  5    3         1.0819364    1.0971472    1.0844515
  5    4         2.2815076    2.2992112    2.2941994
  6    1         3.1619186    3.1728618    3.1701966
  6    2         2.2045470    2.2185307    2.2128952
  6    3         1.0819364    1.0971472    1.0844515
  6    4         2.2815076    2.2992112    2.2941994
  6    5         1.8290685    1.8471943    1.8320487
  7    1         3.1619186    3.1728618    3.1701966
  7    2         2.2045470    2.2185307    2.2128952
  7    3         2.2815076    2.2992112    2.2941994
  7    4         1.0819364    1.0971472    1.0844515
  7    5         3.1478574    3.1684135    3.1620245
  7    6         2.5619357    2.5839653    2.5772152
  8    1         3.1619186    3.1728618    3.1701966
  8    2         2.2045470    2.2185307    2.2128952
  8    3         2.2815076    2.2992112    2.2941994
  8    4         1.0819364    1.0971472    1.0844515
  8    5         2.5619357    2.5839653    2.5772152
  8    6         3.1478574    3.1684135    3.1620245
  8    7         1.8290685    1.8471943    1.8320487
------------------------------------------------------
  nmode is                     18
  DIPOLE MOMENT OF ISOTOPOLOGUE 
  (only correct if inertial frame is unchanged) 
                             Vibrationally averaged dipole moment
--------------------------------------------------------------------------------
                              a.u.                         Debye
                     x         y         z              x         y         z
--------------------------------------------------------------------------------
MU_e            0.00000   0.00000   1.08001        0.00000   0.00000   2.74494
delta <MU> (1)  0.00000   0.00000  -0.00437        0.00000   0.00000  -0.01111
delta <MU> (2) -0.00000   0.00000  -0.00494       -0.00000   0.00000  -0.01254
<MU>           -0.00000   0.00000   1.07070       -0.00000   0.00000   2.72128
 
Equilibrium dipole moment:    1.08001 a.u. (   2.74494 D)
Zero-point dipole moment:     1.07070 a.u. (   2.72128 D)
--------------------------------------------------------------------------------
********************************************************************************
     PARAMETERS RELEVANT TO ROTATIONAL SPECTROSCOPY
********************************************************************************
 
 
  ----------------------------------------------------------------------------
                                     VIB-ROT CONSTANT / (cm-1)
                                  ------------------------------
     AXIS        MODE       CORIOLIS     QUADRATIC     ANHARMONIC    TOTAL
  ----------------------------------------------------------------------------
       1           7       0.0003744      0.0000000   -0.0009752   -0.0006009
       1           8       0.0000604     -0.0002649    0.0000481   -0.0001565
       1           9       0.0002693     -0.0000014   -0.0000607    0.0002072
       1          10       0.0001480      0.0000000   -0.0003303   -0.0001823
       1          11       0.0000023     -0.0001977   -0.0001560   -0.0003515
       1          12       0.0001938     -0.0000019   -0.0000905    0.0001014
       1          13       0.0002662     -0.0000418   -0.0001556    0.0000688
       1          14       0.0000965     -0.0000136   -0.0002659   -0.0001830
       1          15       0.0008139     -0.0000337   -0.0000545    0.0007257
       1          16      -0.0009314      0.0000000    0.0000323   -0.0008991
       1          17      -0.0001417     -0.0000398    0.0005950    0.0004134
       1          18      -0.0001412     -0.0000015    0.0002708    0.0001280
       1          19      -0.0000167     -0.0000590    0.0001558    0.0000800
       1          20      -0.0001682     -0.0000049    0.0013304    0.0011574
       1          21      -0.0000937     -0.0000003    0.0003285    0.0002345
       1          22      -0.0000856     -0.0000075    0.0003328    0.0002397
       1          23      -0.0001280     -0.0000012    0.0003590    0.0002297
       1          24      -0.0001332      0.0000000    0.0003305    0.0001972
       2           7       0.0001499     -0.0000554   -0.0004413   -0.0003468
       2           8       0.0003758      0.0000000   -0.0000303    0.0003456
       2           9       0.0020349     -0.0000011   -0.0000140    0.0020198
       2          10      -0.0020405     -0.0000000   -0.0000022   -0.0020427
       2          11      -0.0000159     -0.0000261    0.0000883    0.0000463
       2          12       0.0003006      0.0000000   -0.0000105    0.0002901
       2          13       0.0002770     -0.0000162    0.0000787    0.0003395
       2          14       0.0010103     -0.0000106    0.0000112    0.0010109
       2          15      -0.0001330     -0.0001190    0.0001849   -0.0000671
       2          16      -0.0010701     -0.0000153    0.0000307   -0.0010548
       2          17      -0.0000294      0.0000000    0.0003234    0.0002940
       2          18      -0.0002937      0.0000000    0.0001706   -0.0001231
       2          19      -0.0002390     -0.0000283    0.0002713    0.0000040
       2          20      -0.0001177     -0.0000022    0.0008579    0.0007381
       2          21      -0.0000326      0.0000000    0.0001386    0.0001060
       2          22      -0.0000345     -0.0000001    0.0001582    0.0001235
       2          23      -0.0000128     -0.0000010    0.0002095    0.0001957
       2          24      -0.0000218     -0.0000009    0.0002120    0.0001893
       3           7       0.0017774     -0.0001569   -0.0002884    0.0013321
       3           8      -0.0000396     -0.0005874   -0.0005401   -0.0011671
       3           9       0.0003179      0.0000000   -0.0014042   -0.0010863
       3          10       0.0004527     -0.0000001    0.0001009    0.0005534
       3          11       0.0001116     -0.0005471    0.0013634    0.0009279
       3          12       0.0022861     -0.0000042    0.0000052    0.0022871
       3          13       0.0006776     -0.0000214    0.0012956    0.0019517
       3          14       0.0149802      0.0000000    0.0009693    0.0159496
       3          15      -0.0149404     -0.0005386    0.0017722   -0.0137068
       3          16       0.0016546     -0.0000434   -0.0002414    0.0013698
       3          17      -0.0038142     -0.0000883   -0.0002772   -0.0041797
       3          18      -0.0002154     -0.0000034   -0.0002174   -0.0004362
       3          19       0.0003372     -0.0002602    0.0013447    0.0014218
       3          20      -0.0000029     -0.0000099    0.0003732    0.0003605
       3          21      -0.0005087     -0.0000008    0.0015711    0.0010616
       3          22      -0.0003670     -0.0001012    0.0017140    0.0012458
       3          23      -0.0008481      0.0000000    0.0015636    0.0007155
       3          24      -0.0007723     -0.0000024    0.0017064    0.0009316
  ----------------------------------------------------------------------------
 
 
  ----------------------------------------------------------------------------
   Be, B0 AND B-B0 SHIFTS FOR SINGLY EXCITED VIBRATIONAL STATES (CM-1)
   ------------------------------------------------------------
  VIBRATION            X AXIS               Y AXIS                 Z AXIS
  ----------------------------------------------------------------------------
    Be                    0.21823285           0.17095496           0.48387437
    B0                    0.21752791           0.16992086           0.47910822
    Be-B0                 0.00070493           0.00103410           0.00476614
    B'                    0.21752810           0.16992041           0.47910876
    Be-B'                 0.00070475           0.00103455           0.00476561
    B''                   0.21752844           0.16992108           0.47910883
    Be-B''                0.00070440           0.00103388           0.00476553
    B^A                   0.21752822           0.16992031           0.47910874
    Be-B^A                0.00070463           0.00103465           0.00476562
    B^S                   0.21752795           0.16992055           0.47910877
    Be-B^S                0.00070489           0.00103441           0.00476560
     7                    0.00060086           0.00034684          -0.00133210
     8                    0.00015651          -0.00034555           0.00116710
     9                   -0.00020720          -0.00201983           0.00108634
    10                    0.00018229           0.00204271          -0.00055340
    11                    0.00035146          -0.00004633          -0.00092787
    12                   -0.00010141          -0.00029008          -0.00228713
    13                   -0.00006877          -0.00033948          -0.00195171
    14                    0.00018303          -0.00101088          -0.01594957
    15                   -0.00072572           0.00006713           0.01370681
    16                    0.00089909           0.00105480          -0.00136985
    17                   -0.00041345          -0.00029401           0.00417972
    18                   -0.00012801           0.00012306           0.00043615
    19                   -0.00008003          -0.00000396          -0.00142176
    20                   -0.00115735          -0.00073811          -0.00036047
    21                   -0.00023449          -0.00010597          -0.00106165
    22                   -0.00023974          -0.00012351          -0.00124579
    23                   -0.00022971          -0.00019571          -0.00071549
    24                   -0.00019723          -0.00018932          -0.00093163
  ----------------------------------------------------------------------------
  ----------------------------------------------------------------------------
   Be, B0 AND B-B0 SHIFTS FOR SINGLY EXCITED VIBRATIONAL STATES (MHz)
  VIBRATION            X AXIS               Y AXIS                 Z AXIS
  ----------------------------------------------------------------------------
    Be                 6542.45616760        5125.10068917       14506.18856732
    B0                 6521.32277986        5094.09908148       14363.30316979
    Be-B0                21.13338774          31.00160769         142.88539752
    B'                 6521.32832660        5094.08561856       14363.31932140
    Be-B'                21.12784100          31.01507061         142.86924592
    B''                6521.33869252        5094.10578453       14363.32151980
    Be-B''               21.11747508          30.99490464         142.86704752
    B^A                6521.33184591        5094.08263098       14363.31878968
    Be-B^A               21.12432169          31.01805819         142.86977764
    B^S                6521.32400723        5094.08985424       14363.31955894
    Be-B^S               21.13216037          31.01083493         142.86900838
     7                   18.01344380          10.39791155         -39.93542436
     8                    4.69190628         -10.35940066          34.98892570
     9                   -6.21182556         -60.55302840          32.56756931
    10                    5.46491896          61.23890028         -16.59058557
    11                   10.53654513          -1.38890001         -27.81686853
    12                   -3.04027936          -8.69635298         -68.56639157
    13                   -2.06162886         -10.17738270         -58.51080279
    14                    5.48719622         -30.30530086        -478.15618732
    15                  -21.75649456           2.01236532         410.91996277
    16                   26.95391424          31.62209392         -41.06698229
    17                  -12.39491698          -8.81421574         125.30482565
    18                   -3.83752610           3.68934752          13.07553052
    19                   -2.39912777          -0.11869514         -42.62317912
    20                  -34.69655303         -22.12784089         -10.80670655
    21                   -7.02978773          -3.17701829         -31.82732501
    22                   -7.18719407          -3.70271072         -37.34773673
    23                   -6.88652572          -5.86725829         -21.44971669
    24                   -5.91284037          -5.67572927         -27.92970247
  ----------------------------------------------------------------------------
