# Supplementary material for: Cyclopropanone: Preparation, Rotational Spectroscopy, and Semi-Experimental Equilibrium (r e SE) Structure
Source: J Am Chem Soc. 2026 Mar 30;148(13):14072–85. doi: 10.1021/jacs.5c23052 (PMC13067281; doi:10.1021/jacs.5c23052)
Supplement: Supplementary file 2 [file ja5c23052_si_002.zip › SI_revised/ISOMASS Comps/ISOMASS12.out]

 @GETMEM-I,  Allocated   22888 MB of main memory.
  analysis of anharmonic force field for a different isotopomer
  masses of atoms
   15.9949146300000        12.0000000000000        13.0033548260000     
   12.0000000000000        2.01410177900000        2.01410177900000     
   2.01410177900000        2.01410177900000     
  rotation matrix to com frame 

                 COLUMN   1       COLUMN   2       COLUMN   3
 ROW   1      0.01573095980    0.00000000000    0.99987626080
 ROW   2      0.99987626080   -0.00000000000   -0.01573095980
 ROW   3      0.00000000000    1.00000000000   -0.00000000000
********************************************************************************
        PARAMETERS RELEVANT TO MOLECULAR STRUCTURE 
********************************************************************************

                 COLUMN   1       COLUMN   2       COLUMN   3       COLUMN   4
 ROW   1      0.03636388771    0.01438912768   -0.12185804202    0.00121993632
 ROW   2      0.03137027575    0.12178263161    0.02374148622    0.15988297485
 ROW   3      0.11862687367   -0.03661564386    0.03107605444    0.00000000203
 ROW   4      0.03636388771    0.01438912768   -0.12185804202   -0.00066764664
 ROW   5      0.03137027581    0.12178263159    0.02374148621    0.03990621757
 ROW   6      0.11862687379   -0.03661564388    0.03107605442    0.00000000055
 ROW   7      0.03636388767    0.01438912769   -0.12185804201    0.07618729424
 ROW   8      0.03137027587    0.12178263158    0.02374148619   -0.08569886342
 ROW   9      0.11862687390   -0.03661564391    0.03107605440   -0.00000000092
 ROW  10      0.03636388775    0.01438912767   -0.12185804202   -0.08143583560
 ROW  11      0.03137027587    0.12178263158    0.02374148619   -0.08321899148
 ROW  12      0.11862687392   -0.03661564389    0.03107605439   -0.00000000105
 ROW  13      0.03636388756    0.01438912772   -0.12185804199    0.12510992018
 ROW  14      0.03137027590    0.12178263158    0.02374148619   -0.11660768792
 ROW  15      0.11862687392   -0.03661564392    0.03107605439    0.00000000099
 ROW  16      0.03636388774    0.01438912769   -0.12185804202    0.12510991792
 ROW  17      0.03137027587    0.12178263156    0.02374148619   -0.11660768773
 ROW  18      0.11862687392   -0.03661564392    0.03107605439   -0.00000000348
 ROW  19      0.03636388786    0.01438912765   -0.12185804205   -0.13130658047
 ROW  20      0.03137027587    0.12178263156    0.02374148619   -0.11257351019
 ROW  21      0.11862687396   -0.03661564389    0.03107605438    0.00000000096
 ROW  22      0.03636388768    0.01438912768   -0.12185804201   -0.13130657822
 ROW  23      0.03137027590    0.12178263158    0.02374148619   -0.11257351038
 ROW  24      0.11862687396   -0.03661564389    0.03107605438   -0.00000000389

                 COLUMN   5       COLUMN   6       COLUMN   7       COLUMN   8
 ROW   1     -0.00000000004   -0.00000000001   -0.00000000000    0.00415832297
 ROW   2      0.00000000173    0.00000000011   -0.00000000000    0.13496504214
 ROW   3     -0.18100832941   -0.00399990898    0.10724198156   -0.00000000000
 ROW   4     -0.00000000006   -0.00000000001   -0.00000000000    0.00041713223
 ROW   5      0.00000000043    0.00000000002   -0.00000000000   -0.08732619062
 ROW   6     -0.04519620179    0.00063290987   -0.15893312268    0.00000000000
 ROW   7      0.00000000078    0.00000000005   -0.00000000000   -0.09050017573
 ROW   8     -0.00000000094   -0.00000000008   -0.00000000000   -0.04654514625
 ROW   9      0.09841305681   -0.12679636988   -0.00260019505    0.00000000000
 ROW  10     -0.00000000093   -0.00000000007   -0.00000000000    0.09082972825
 ROW  11     -0.00000000091   -0.00000000007   -0.00000000000   -0.04889650061
 ROW  12      0.09275200295    0.13766666735   -0.00267567330   -0.00000000000
 ROW  13     -0.10365201690   -0.00111820236   -0.23488226321   -0.20750144006
 ROW  14     -0.00165727751    0.15361225735    0.08632370081    0.01285606146
 ROW  15      0.13429558303   -0.20851150611    0.03208069933    0.00605602381
 ROW  16      0.10365201952    0.00111820253    0.23488226321   -0.20750144006
 ROW  17      0.00165727497   -0.15361225754   -0.08632370081    0.01285606146
 ROW  18      0.13429558303   -0.20851150611    0.03208069933   -0.00605602381
 ROW  19      0.10365201710    0.00111803524    0.23743792604    0.21130749156
 ROW  20      0.00165687012   -0.15361227257    0.07902567160    0.00729213081
 ROW  21      0.12508635832    0.22170881922    0.03191568692    0.00628763745
 ROW  22     -0.10365202006   -0.00111803545   -0.23743792604    0.21130749156
 ROW  23     -0.00165687258    0.15361227238   -0.07902567160    0.00729213081
 ROW  24      0.12508635832    0.22170881922    0.03191568692   -0.00628763745

                 COLUMN   9       COLUMN  10       COLUMN  11       COLUMN  12
 ROW   1      0.00000000000    0.00000000000    0.10529944952    0.04634941477
 ROW   2      0.00000000000    0.00000000000   -0.00105401683    0.02660629081
 ROW   3      0.00033066066    0.02957510206    0.00000000000   -0.00000000000
 ROW   4      0.00000000000    0.00000000000    0.08418516458    0.02346029229
 ROW   5     -0.00000000000   -0.00000000000   -0.00320879232   -0.09055666047
 ROW   6      0.00037242934   -0.04924647458    0.00000000000    0.00000000000
 ROW   7     -0.00000000000   -0.00000000000   -0.03650842860   -0.14651792435
 ROW   8     -0.00000000000   -0.00000000000    0.06599079536    0.11599592196
 ROW   9     -0.06505663877   -0.03690210806    0.00000000000   -0.00000000000
 ROW  10      0.00000000000    0.00000000000   -0.03762496580   -0.00079474088
 ROW  11     -0.00000000000   -0.00000000000   -0.06661947823   -0.01432874939
 ROW  12      0.06692137194   -0.04028724968    0.00000000000    0.00000000000
 ROW  13     -0.31848457226   -0.01165523386   -0.21368346487    0.26374497635
 ROW  14     -0.06703260196   -0.30965532947    0.15867930691   -0.16056632465
 ROW  15      0.08205095722    0.13389467688    0.01128668780    0.00576689763
 ROW  16      0.31848457226    0.01165523386   -0.21368346487    0.26374497635
 ROW  17      0.06703260196    0.30965532947    0.15867930691   -0.16056632465
 ROW  18      0.08205095722    0.13389467688   -0.01128668780   -0.00576689763
 ROW  19     -0.31407060451    0.01414406942   -0.22528294149   -0.04233535877
 ROW  20      0.06705631864   -0.30996237283   -0.15949941728   -0.00707082520
 ROW  21     -0.07382395159    0.13451396929   -0.01078890799   -0.01658183084
 ROW  22      0.31407060451   -0.01414406942   -0.22528294149   -0.04233535877
 ROW  23     -0.06705631864    0.30996237283   -0.15949941728   -0.00707082520
 ROW  24     -0.07382395159    0.13451396929    0.01078890799    0.01658183084

                 COLUMN  13       COLUMN  14       COLUMN  15       COLUMN  16
 ROW   1     -0.05618881485   -0.00000000000   -0.07510100417   -0.00000000000
 ROW   2      0.02643761691   -0.00000000000    0.00148438632    0.00000000000
 ROW   3      0.00000000000    0.00240347983   -0.00000000000    0.03129278349
 ROW   4     -0.03157253510   -0.00000000000   -0.04256625327   -0.00000000000
 ROW   5     -0.08706321920    0.00000000000   -0.00298588715   -0.00000000000
 ROW   6     -0.00000000000   -0.01448782049    0.00000000000   -0.19238566548
 ROW   7      0.02420365632   -0.00000000000    0.03015551058    0.00000000000
 ROW   8     -0.02414650329    0.00000000000    0.08988646038    0.00000000000
 ROW   9      0.00000000000    0.10344448894   -0.00000000000    0.06447865750
 ROW  10      0.15832989564   -0.00000000000    0.01548421855   -0.00000000000
 ROW  11      0.11881836949   -0.00000000000   -0.09502325419   -0.00000000000
 ROW  12     -0.00000000000   -0.09897826259    0.00000000000    0.08284128031
 ROW  13      0.01902120372   -0.10323437436    0.13559923511    0.22938176425
 ROW  14      0.02625137593    0.27704458146    0.22826851402   -0.01075393514
 ROW  15     -0.02308510341    0.00143964511   -0.09147371635   -0.00525717205
 ROW  16      0.01902120372    0.10323437436    0.13559923511   -0.22938176425
 ROW  17      0.02625137593   -0.27704458146    0.22826851402    0.01075393514
 ROW  18      0.02308510341    0.00143964511    0.09147371635   -0.00525717205
 ROW  19     -0.25165139426   -0.14329889294    0.14593960633   -0.21494140323
 ROW  20     -0.14787970772   -0.27546137109   -0.23235432413    0.03574452951
 ROW  21      0.00991622170   -0.00689514204    0.09820043805   -0.00080797342
 ROW  22     -0.25165139426    0.14329889294    0.14593960633    0.21494140323
 ROW  23     -0.14787970772    0.27546137109   -0.23235432413   -0.03574452951
 ROW  24     -0.00991622170   -0.00689514204   -0.09820043805   -0.00080797342

                 COLUMN  17       COLUMN  18       COLUMN  19       COLUMN  20
 ROW   1      0.00205423196   -0.00620533352    0.07302797138    0.13659263287
 ROW   2      0.02960258894    0.00847840616    0.00006039060   -0.00214619590
 ROW   3     -0.00000000000    0.00000000000   -0.00000000000   -0.00000000000
 ROW   4     -0.00236920804   -0.00321047107    0.01480081408   -0.23575810965
 ROW   5     -0.18881247684   -0.07814915845   -0.01230292001    0.00387120897
 ROW   6      0.00000000000   -0.00000000000    0.00000000000    0.00000000000
 ROW   7      0.08528713482    0.08753948980   -0.06603130029    0.02258632311
 ROW   8      0.01244527578    0.08939701640   -0.10467475515    0.00829216332
 ROW   9     -0.00000000000    0.00000000000   -0.00000000000   -0.00000000000
 ROW  10     -0.09395017022   -0.07354889225   -0.08871033584    0.02434017254
 ROW  11      0.00623806870    0.07285413242    0.13316302579   -0.00947453001
 ROW  12     -0.00000000000    0.00000000000    0.00000000000    0.00000000000
 ROW  13      0.03713862916   -0.12356372983    0.06450810303    0.00730443762
 ROW  14      0.18228756806   -0.17111930203    0.09013384096    0.01811666827
 ROW  15     -0.06687662202    0.21471066320   -0.16284263880    0.04216885849
 ROW  16      0.03713862916   -0.12356372983    0.06450810303    0.00730443762
 ROW  17      0.18228756806   -0.17111930203    0.09013384096    0.01811666827
 ROW  18      0.06687662202   -0.21471066320    0.16284263880   -0.04216885849
 ROW  19     -0.03367395863    0.09428494450    0.07884774088    0.00722555547
 ROW  20      0.20388250889   -0.13535284547   -0.11251707658   -0.01967018190
 ROW  21     -0.07975750751    0.17106889205    0.20634296367   -0.04499378610
 ROW  22     -0.03367395863    0.09428494450    0.07884774088    0.00722555547
 ROW  23      0.20388250889   -0.13535284547   -0.11251707658   -0.01967018190
 ROW  24      0.07975750751   -0.17106889205   -0.20634296367    0.04499378610

                 COLUMN  21       COLUMN  22       COLUMN  23       COLUMN  24
 ROW   1     -0.00197598636    0.00717501526    0.00000000000    0.00000000000
 ROW   2      0.00007273668   -0.00011258576    0.00000000000    0.00000000000
 ROW   3      0.00000000000   -0.00000000000    0.00037245149    0.00054992744
 ROW   4      0.00680082808   -0.02538881284   -0.00000000000   -0.00000000000
 ROW   5      0.00313347132    0.00169350290   -0.00000000000    0.00000000000
 ROW   6     -0.00000000000    0.00000000000   -0.00105313773   -0.00176991877
 ROW   7     -0.04179739316    0.02607278335    0.00000000000    0.00000000000
 ROW   8     -0.06148485654    0.03985714150    0.00000000000    0.00000000000
 ROW   9      0.00000000000   -0.00000000000    0.11849016510    0.01621568561
 ROW  10      0.02188291672    0.04659878152   -0.00000000000    0.00000000000
 ROW  11     -0.03375628753   -0.07442666439    0.00000000000   -0.00000000000
 ROW  12     -0.00000000000   -0.00000000000   -0.01991701886    0.12741574733
 ROW  13      0.11960345502   -0.06343196348   -0.13145853711   -0.01456044273
 ROW  14      0.18496123581   -0.09580373410   -0.19691984541   -0.03423156870
 ROW  15      0.35358337693   -0.18778083286   -0.37626074841   -0.05538347437
 ROW  16      0.11960345502   -0.06343196348    0.13145853711    0.01456044273
 ROW  17      0.18496123581   -0.09580373410    0.19691984541    0.03423156870
 ROW  18     -0.35358337693    0.18778083286   -0.37626074841   -0.05538347437
 ROW  19     -0.06228084798   -0.11240747054   -0.02243791504    0.12267689594
 ROW  20      0.10445308172    0.18426058071    0.02468680904   -0.20016440189
 ROW  21      0.19255362750    0.34752335908    0.05475636258   -0.37344398531
 ROW  22     -0.06228084798   -0.11240747054    0.02243791504   -0.12267689594
 ROW  23      0.10445308172    0.18426058071   -0.02468680904    0.20016440189
 ROW  24     -0.19255362750   -0.34752335908    0.05475636258   -0.37344398531
  Performing F(IJK)/F(IKJ)/F(KJI) consistency check 
  Differences greater than 1 cm-1 will be printed.
  ===================================================================
  I    J    K    F(IJK)        F(IKJ)        F(KJI)        Difference
  ===================================================================
 Cubic force constants written to file cubic.
  ===================================================================
  Largest absolute difference is    0.07176 cm-1.
 
 
---------------------------------------------------------------------------
          Quartic centrifugal distortion parameters 
                                CM-1                MHz
---------------------------------------------------------------------------
    1    1    1    1   -0.2207828552E-05       -0.0661890348
    1    1    1    2   -0.9132036704E-08       -0.0002737716
    1    1    2    1   -0.9132036704E-08       -0.0002737716
    1    1    2    2    0.2452639644E-06        0.0073528287
    1    1    3    3   -0.1101209188E-06       -0.0033013421
    1    2    1    1   -0.9132036704E-08       -0.0002737716
    1    2    1    2   -0.7877674253E-06       -0.0236166733
    1    2    2    1   -0.7877674253E-06       -0.0236166733
    1    2    2    2    0.1065089083E-07        0.0003193057
    1    2    3    3    0.5120796749E-08        0.0001535176
    1    3    1    3   -0.2765616092E-06       -0.0082911085
    1    3    2    3    0.1526110195E-08        0.0000457516
    1    3    3    1   -0.2765616092E-06       -0.0082911085
    1    3    3    2    0.1526110195E-08        0.0000457516
    2    1    1    1   -0.9132036704E-08       -0.0002737716
    2    1    1    2   -0.7877674253E-06       -0.0236166733
    2    1    2    1   -0.7877674253E-06       -0.0236166733
    2    1    2    2    0.1065089083E-07        0.0003193057
    2    1    3    3    0.5120796749E-08        0.0001535176
    2    2    1    1    0.2452639644E-06        0.0073528287
    2    2    1    2    0.1065089083E-07        0.0003193057
    2    2    2    1    0.1065089083E-07        0.0003193057
    2    2    2    2   -0.2600363601E-06       -0.0077956940
    2    2    3    3   -0.1256102305E-06       -0.0037657000
    2    3    1    3    0.1526110195E-08        0.0000457516
    2    3    2    3   -0.8349092494E-08       -0.0002502995
    2    3    3    1    0.1526110195E-08        0.0000457516
    2    3    3    2   -0.8349092494E-08       -0.0002502995
    3    1    1    3   -0.2765616092E-06       -0.0082911085
    3    1    2    3    0.1526110195E-08        0.0000457516
    3    1    3    1   -0.2765616092E-06       -0.0082911085
    3    1    3    2    0.1526110195E-08        0.0000457516
    3    2    1    3    0.1526110195E-08        0.0000457516
    3    2    2    3   -0.8349092494E-08       -0.0002502995
    3    2    3    1    0.1526110195E-08        0.0000457516
    3    2    3    2   -0.8349092494E-08       -0.0002502995
    3    3    1    1   -0.1101209188E-06       -0.0033013421
    3    3    1    2    0.5120796749E-08        0.0001535176
    3    3    2    1    0.5120796749E-08        0.0001535176
    3    3    2    2   -0.1256102305E-06       -0.0037657000
    3    3    3    3   -0.9589027886E-07       -0.0028747182
---------------------------------------------------------------------------
------------------------------------------------------------
        Parameter                (MHz)                 (CM-1)
------------------------------------------------------------
 
           R6                -.334033E-04           -.111422E-08
           R5                -.109603E-02           -.365596E-07
           SI                            0.118716E+02
 
  Kivelson-Wilson centrifugal distortion parameters 
 
           DJ                0.126699E-02           0.422624E-07
           DK                0.287323E-02           0.958408E-07
           DJK               0.124070E-01           0.413854E-06
 
  A-reduced centrifugal distortion parameters (Ir representation) 
 
           DELJ              0.133380E-02           0.444908E-07
           DELK              0.320727E-02           0.106983E-06
           DELJK             0.120062E-01           0.400483E-06
           delJ              0.307561E-03           0.102591E-07
           delK              0.377826E-02           0.126029E-06
 
  S-reduced centrifugal distortion parameters (Ir representation) 
 
           DJ                0.117467E-02           0.391828E-07
           DK                0.241161E-02           0.804428E-07
           DJK               0.129610E-01           0.432332E-06
           D1                -.307561E-03           -.102591E-07
           D2                -.795653E-04           -.265401E-08
------------------------------------------------------------
  Centrifugal corrections for various types of 
 rotational constants (MHz and cm-1) ...
   Bx''-Bx         0.0178993157        0.0000005971
   By''-By         0.0156569345        0.0000005223
   Bz''-Bz         0.0064984580        0.0000002168
   Bx''-Bx'         0.0021331495        0.0000000712
   By''-By'         0.0099417795        0.0000003316
   Bz''-Bz'         0.0199402589        0.0000006651
   Bx'-Bx         0.0157661662        0.0000005259
   By'-By         0.0057151550        0.0000001906
   Bz'-Bz        -0.0134418010       -0.0000004484
   BxSR-Bx         0.0160273661        0.0000005346
   BySR-By         0.0012800027        0.0000000427
   BzSR-Bz        -0.0091087178       -0.0000003038
   BxSR-Bx''        -0.0018719496       -0.0000000624
   BySR-By''        -0.0143769318       -0.0000004796
   BzSR-Bz''        -0.0156071758       -0.0000005206
   BxSR-Bx'        -0.0002611998       -0.0000000087
   BySR-By'        -0.0044351523       -0.0000001479
   BzSR-Bz'         0.0043330832        0.0000001445
   BxAR-Bx         0.0152317127        0.0000005081
   ByAR-By         0.0091547797        0.0000003054
   BzAR-Bz        -0.0163469721       -0.0000005453
---------------------------------------------------------------------------
 
 *****************************************
     THE MOLECULE IS AN ASYMMETRIC TOP
 *****************************************
 
 
---------------------------------------------------------------------------
         Sextic centrifugal distortion parameters
          Watson A reduction. I^r representation 
              CM-1*10^6                     kHz
---------------------------------------------------------------------------
   HJ        0.0000000173               0.0000005180
   HJK        0.0000007014               0.0000210286
   HKJ        0.0000011328               0.0000339594
   HK       -0.0000019157              -0.0000574324
   hJ        0.0000000077               0.0000002309
   hJK        0.0000001140               0.0000034179
   hK        0.0000016980               0.0000509059
---------------------------------------------------------------------------
         Sextic centrifugal distortion parameters
          Watson S reduction. I^r representation 
              CM-1*10^6                     kHz
---------------------------------------------------------------------------
   HJ        0.0000000152               0.0000004552
   HJK        0.0000004272               0.0000128077
   HKJ        0.0000020783               0.0000623049
   HK       -0.0000025849              -0.0000774941
   h1        0.0000000062               0.0000001857
   h2        0.0000000010               0.0000000314
   h3        0.0000000015               0.0000000453
---------------------------------------------------------------------------
---------------------------------------------------------------------------
             Geometrical properties evaluated at     0.00 K 
  Mean and mean-square displacements in normal coordinates (amu**0.5 bohr)
         Coordinate              <q>            <q**2>
---------------------------------------------------------------------------
              1              0.0000000000     0.0000000000
              2              0.0000000000     0.0000000000
              3              0.0000000000     0.0000000000
              4              0.0000000000     0.0000000000
              5              0.0000000000     0.0000000000
              6              0.0000000000     0.0000000000
              7             -0.0000000000     0.5000000659
              8             -0.0006388354     0.5000000659
              9              0.0000000000     0.5000000659
             10              0.0000000000     0.5000000659
             11              0.0243633621     0.5000000659
             12              0.0055512516     0.5000000659
             13             -0.0000519925     0.5000000659
             14              0.0000000000     0.5000000659
             15              0.1766411181     0.5000000659
             16              0.0000000000     0.5000000659
             17             -0.0010408003     0.5000000659
             18              0.0062212064     0.5000000659
             19             -0.1019998344     0.5000000659
             20              0.0266890760     0.5000000659
             21              0.0103095897     0.5000000659
             22             -0.0336343500     0.5000000659
             23             -0.0000000000     0.5000000659
             24             -0.0000000000     0.5000000659
---------------------------------------------------------------------------
------------------------------------------------------
   ATOM              INTERNUCLEAR DISTANCE
  I    J            Re           Rg           Ra
------------------------------------------------------
  2    1         1.1987247    1.2032298    1.1995399
  3    1         2.5651438    2.5716744    2.5710556
  3    2         1.4710625    1.4790776    1.4770518
  4    1         2.5651438    2.5718506    2.5711977
  4    2         1.4710625    1.4792699    1.4771900
  4    3         1.5748602    1.5872665    1.5857960
  5    1         3.1619186    3.1728397    3.1701543
  5    2         2.2045470    2.2185102    2.2128036
  5    3         1.0819364    1.0970738    1.0843823
  5    4         2.2815076    2.2990730    2.2940344
  6    1         3.1619186    3.1728397    3.1701543
  6    2         2.2045470    2.2185102    2.2128036
  6    3         1.0819364    1.0970738    1.0843823
  6    4         2.2815076    2.2990730    2.2940344
  6    5         1.8290685    1.8470891    1.8318760
  7    1         3.1619186    3.1730340    3.1703609
  7    2         2.2045470    2.2186708    2.2129782
  7    3         2.2815076    2.2990431    2.2940524
  7    4         1.0819364    1.0971478    1.0844330
  7    5         3.1478574    3.1682795    3.1618437
  7    6         2.5619357    2.5838358    2.5770713
  8    1         3.1619186    3.1730340    3.1703609
  8    2         2.2045470    2.2186708    2.2129782
  8    3         2.2815076    2.2990431    2.2940524
  8    4         1.0819364    1.0971478    1.0844330
  8    5         2.5619357    2.5838358    2.5770713
  8    6         3.1478574    3.1682795    3.1618437
  8    7         1.8290685    1.8471863    1.8320022
------------------------------------------------------
  nmode is                     18
  DIPOLE MOMENT OF ISOTOPOLOGUE 
  (only correct if inertial frame is unchanged) 
                             Vibrationally averaged dipole moment
--------------------------------------------------------------------------------
                              a.u.                         Debye
                     x         y         z              x         y         z
--------------------------------------------------------------------------------
MU_e            1.07988  -0.01699  -0.00000        2.74460  -0.04318  -0.00000
delta <MU> (1) -0.00427   0.00016   0.00000       -0.01085   0.00040   0.00000
delta <MU> (2) -0.00507   0.00012   0.00000       -0.01289   0.00031   0.00000
<MU>            1.07054  -0.01671   0.00000        2.72085  -0.04247   0.00000
 
Equilibrium dipole moment:    1.08001 a.u. (   2.74494 D)
Zero-point dipole moment:     1.07067 a.u. (   2.72119 D)
--------------------------------------------------------------------------------
********************************************************************************
     PARAMETERS RELEVANT TO ROTATIONAL SPECTROSCOPY
********************************************************************************
 
 
  ----------------------------------------------------------------------------
                                     VIB-ROT CONSTANT / (cm-1)
                                  ------------------------------
     AXIS        MODE       CORIOLIS     QUADRATIC     ANHARMONIC    TOTAL
  ----------------------------------------------------------------------------
       1           7       0.0016352     -0.0001533   -0.0002604    0.0012216
       1           8      -0.0000273     -0.0005888   -0.0005320   -0.0011480
       1           9       0.0003199     -0.0000000   -0.0013725   -0.0010527
       1          10       0.0004793     -0.0000002    0.0001078    0.0005868
       1          11       0.0001133     -0.0005541    0.0014235    0.0009826
       1          12       0.0011855     -0.0000176    0.0006895    0.0018573
       1          13       0.0011783     -0.0000164    0.0008113    0.0019732
       1          14       0.0120003     -0.0000003    0.0009495    0.0129494
       1          15      -0.0120095     -0.0005183    0.0016260   -0.0109018
       1          16       0.0036235     -0.0000389   -0.0002257    0.0033589
       1          17      -0.0049487     -0.0000806   -0.0003550   -0.0053842
       1          18      -0.0003963     -0.0000049   -0.0002138   -0.0006150
       1          19       0.0003203     -0.0002337    0.0012199    0.0013065
       1          20      -0.0000044     -0.0000095    0.0003918    0.0003779
       1          21      -0.0004928     -0.0000088    0.0015052    0.0010035
       1          22      -0.0003717     -0.0000893    0.0016440    0.0011830
       1          23      -0.0007794     -0.0000009    0.0015047    0.0007244
       1          24      -0.0007781     -0.0000014    0.0016188    0.0008393
       2           7       0.0003638     -0.0000000   -0.0009820   -0.0006182
       2           8       0.0000619     -0.0002683    0.0000601   -0.0001462
       2           9       0.0002640     -0.0000015   -0.0000582    0.0002043
       2          10       0.0001460     -0.0000000   -0.0003222   -0.0001762
       2          11       0.0000027     -0.0001932   -0.0001611   -0.0003516
       2          12       0.0001969     -0.0000144   -0.0001778    0.0000047
       2          13       0.0002330     -0.0000221   -0.0001603    0.0000505
       2          14       0.0000038     -0.0000132   -0.0002601   -0.0002695
       2          15       0.0003809     -0.0000413    0.0000072    0.0003469
       2          16      -0.0004325     -0.0000001    0.0000264   -0.0004061
       2          17      -0.0000899     -0.0000367    0.0006128    0.0004863
       2          18      -0.0001364     -0.0000022    0.0002842    0.0001456
       2          19      -0.0000197     -0.0000571    0.0001580    0.0000812
       2          20      -0.0001623     -0.0000041    0.0013611    0.0011946
       2          21      -0.0000936     -0.0000010    0.0003217    0.0002272
       2          22      -0.0000858     -0.0000069    0.0003295    0.0002367
       2          23      -0.0001280     -0.0000008    0.0003399    0.0002111
       2          24      -0.0001285     -0.0000004    0.0003324    0.0002035
       3           7       0.0001538     -0.0000544   -0.0004372   -0.0003379
       3           8       0.0003818     -0.0000001   -0.0000231    0.0003586
       3           9       0.0018774     -0.0000011   -0.0000145    0.0018618
       3          10      -0.0018843     -0.0000001    0.0000010   -0.0018835
       3          11      -0.0000500     -0.0000236    0.0000941    0.0000205
       3          12       0.0003319     -0.0000038    0.0000093    0.0003374
       3          13       0.0002460     -0.0000074    0.0000305    0.0002690
       3          14       0.0005467     -0.0000104    0.0000145    0.0005508
       3          15      -0.0001264     -0.0001247    0.0002072   -0.0000439
       3          16      -0.0006100     -0.0000139    0.0000256   -0.0005983
       3          17      -0.0000344     -0.0000000    0.0003201    0.0002858
       3          18      -0.0002779     -0.0000001    0.0001759   -0.0001022
       3          19      -0.0002380     -0.0000261    0.0002589   -0.0000051
       3          20      -0.0001126     -0.0000018    0.0008717    0.0007573
       3          21      -0.0000314     -0.0000000    0.0001343    0.0001029
       3          22      -0.0000335     -0.0000002    0.0001551    0.0001215
       3          23      -0.0000163     -0.0000009    0.0001961    0.0001788
       3          24      -0.0000180     -0.0000009    0.0002066    0.0001877
  ----------------------------------------------------------------------------
 
 
  ----------------------------------------------------------------------------
   Be, B0 AND B-B0 SHIFTS FOR SINGLY EXCITED VIBRATIONAL STATES (CM-1)
   ------------------------------------------------------------
  VIBRATION            X AXIS               Y AXIS                 Z AXIS
  ----------------------------------------------------------------------------
    Be                    0.47566316           0.21657465           0.16891168
    B0                    0.47103177           0.21586232           0.16788105
    Be-B0                 0.00463139           0.00071234           0.00103063
    B'                    0.47103230           0.21586251           0.16788060
    Be-B'                 0.00463086           0.00071215           0.00103108
    B''                   0.47103237           0.21586284           0.16788127
    Be-B''                0.00463079           0.00071182           0.00103041
    B^A                   0.47103228           0.21586262           0.16788051
    Be-B^A                0.00463088           0.00071203           0.00103117
    B^S                   0.47103231           0.21586236           0.16788075
    Be-B^S                0.00463086           0.00071230           0.00103093
     7                   -0.00122161           0.00061823           0.00033785
     8                    0.00114802           0.00014624          -0.00035865
     9                    0.00105269          -0.00020431          -0.00186176
    10                   -0.00058684           0.00017624           0.00188346
    11                   -0.00098259           0.00035156          -0.00002045
    12                   -0.00185734          -0.00000469          -0.00033741
    13                   -0.00197322          -0.00005053          -0.00026897
    14                   -0.01294941           0.00026952          -0.00055078
    15                    0.01090178          -0.00034687           0.00004387
    16                   -0.00335892           0.00040612           0.00059829
    17                    0.00538419          -0.00048628          -0.00028578
    18                    0.00061499          -0.00014561           0.00010216
    19                   -0.00130646          -0.00008117           0.00000514
    20                   -0.00037790          -0.00119460          -0.00075728
    21                   -0.00100354          -0.00022718          -0.00010294
    22                   -0.00118297          -0.00023675          -0.00012148
    23                   -0.00072438          -0.00021106          -0.00017882
    24                   -0.00083926          -0.00020354          -0.00018773
  ----------------------------------------------------------------------------
  ----------------------------------------------------------------------------
   Be, B0 AND B-B0 SHIFTS FOR SINGLY EXCITED VIBRATIONAL STATES (MHz)
  VIBRATION            X AXIS               Y AXIS                 Z AXIS
  ----------------------------------------------------------------------------
    Be                14260.02287629        6492.74479411        5063.84473969
    B0                14121.17727905        6471.38940598        5032.94730054
    Be-B0               138.84559724          21.35538813          30.89743915
    B'                14121.19304521        6471.39512114        5032.93385874
    Be-B'               138.82983108          21.34967297          30.91088095
    B''               14121.19517836        6471.40506292        5032.95379900
    Be-B''              138.82769793          21.33973119          30.89094069
    B^A               14121.19251076        6471.39856076        5032.93095357
    Be-B^A              138.83036553          21.34623335          30.91378612
    B^S               14121.19330641        6471.39068599        5032.93819182
    Be-B^S              138.82956988          21.35410812          30.90654787
     7                  -36.62298823          18.53393338          10.12863379
     8                   34.41691668           4.38420031         -10.75195117
     9                   31.55870311          -6.12502265         -55.81406910
    10                  -17.59308170           5.28368241          56.46472502
    11                  -29.45741952          10.53961218          -0.61317276
    12                  -55.68162902          -0.14062147         -10.11532009
    13                  -59.15558672          -1.51498492          -8.06340916
    14                 -388.21365554           8.08012958         -16.51182013
    15                  326.82712854         -10.39898183           1.31513770
    16                 -100.69779253          12.17506841          17.93637304
    17                  161.41404341         -14.57825909          -8.56733231
    18                   18.43692138          -4.36522630           3.06282231
    19                  -39.16657190          -2.43348936           0.15400633
    20                  -11.32927814         -35.81316703         -22.70276733
    21                  -30.08543896          -6.81073079          -3.08595332
    22                  -35.46469183          -7.09744444          -3.64199077
    23                  -21.71637688          -6.32748748          -5.36090542
    24                  -25.16039664          -6.10198717          -5.62788491
  ----------------------------------------------------------------------------
