# Supplementary material for: Cyclopropanone: Preparation, Rotational Spectroscopy, and Semi-Experimental Equilibrium (r e SE) Structure
Source: J Am Chem Soc. 2026 Mar 30;148(13):14072–85. doi: 10.1021/jacs.5c23052 (PMC13067281; doi:10.1021/jacs.5c23052)
Supplement: Supplementary file 2 [file ja5c23052_si_002.zip › SI_revised/ISOMASS Comps/ISOMASS13.out]

 @GETMEM-I,  Allocated   22888 MB of main memory.
  analysis of anharmonic force field for a different isotopomer
  masses of atoms
   17.9991603000000        12.0000000000000        12.0000000000000     
   12.0000000000000        2.01410177900000        2.01410177900000     
   2.01410177900000        2.01410177900000     
  rotation matrix to com frame 

                 COLUMN   1       COLUMN   2       COLUMN   3
 ROW   1      1.00000000000    0.00000000000    0.00000000000
 ROW   2      0.00000000000    1.00000000000    0.00000000000
 ROW   3      0.00000000000    0.00000000000    1.00000000000
********************************************************************************
        PARAMETERS RELEVANT TO MOLECULAR STRUCTURE 
********************************************************************************

                 COLUMN   1       COLUMN   2       COLUMN   3       COLUMN   4
 ROW   1      0.00329766637    0.06977589224    0.10599547079    0.15071589477
 ROW   2      0.03072870751   -0.10331475256    0.06705518616    0.00000000198
 ROW   3      0.12312376499    0.02391602633   -0.01957426266    0.00000000007
 ROW   4      0.00329766644    0.06977589225    0.10599547081    0.03278729631
 ROW   5      0.03072870757   -0.10331475266    0.06705518613    0.00000000045
 ROW   6      0.12312376499    0.02391602633   -0.01957426266    0.00000000007
 ROW   7      0.00329766651    0.06977589227    0.10599547084   -0.08945476069
 ROW   8      0.03072870760   -0.10331475280    0.06705518607   -0.00000000120
 ROW   9      0.12312376495    0.02391602632   -0.01957426268    0.07746613852
 ROW  10      0.00329766651    0.06977589227    0.10599547084   -0.08945476069
 ROW  11      0.03072870767   -0.10331475273    0.06705518612   -0.00000000109
 ROW  12      0.12312376503    0.02391602634   -0.01957426264   -0.07746613839
 ROW  13      0.00329766656    0.06977589231    0.10599547088   -0.11907204196
 ROW  14      0.03072870760   -0.10331475284    0.06705518605    0.00000000091
 ROW  15      0.12312376487    0.02391602639   -0.01957426266    0.12601955157
 ROW  16      0.00329766648    0.06977589223    0.10599547082   -0.11907204208
 ROW  17      0.03072870760   -0.10331475284    0.06705518605   -0.00000000415
 ROW  18      0.12312376497    0.02391602624   -0.01957426271    0.12601954923
 ROW  19      0.00329766648    0.06977589223    0.10599547082   -0.11907204208
 ROW  20      0.03072870771   -0.10331475273    0.06705518613    0.00000000109
 ROW  21      0.12312376510    0.02391602627   -0.01957426265   -0.12601955144
 ROW  22      0.00329766656    0.06977589231    0.10599547088   -0.11907204196
 ROW  23      0.03072870771   -0.10331475273    0.06705518613   -0.00000000397
 ROW  24      0.12312376501    0.02391602642   -0.01957426261   -0.12601954910

                 COLUMN   5       COLUMN   6       COLUMN   7       COLUMN   8
 ROW   1      0.00000000182    0.00000000010    0.00000000000    0.12215083663
 ROW   2     -0.16922148657   -0.00000000015    0.09668873764   -0.00000000000
 ROW   3     -0.00000000005    0.00000000003    0.00000000000   -0.00000000000
 ROW   4      0.00000000045    0.00000000005   -0.00000000000   -0.09407708370
 ROW   5     -0.03681264483   -0.00000000004   -0.16228887056    0.00000000000
 ROW   6     -0.00000000005    0.00000000003    0.00000000000   -0.00000000000
 ROW   7     -0.00000000096    0.00000000000   -0.00000000000   -0.04800747191
 ROW   8      0.10043829690    0.13340751055   -0.00253279539    0.00000000000
 ROW   9      0.00000000085    0.00000000007    0.00000000000   -0.09248973531
 ROW  10     -0.00000000096    0.00000000000   -0.00000000000   -0.04800747191
 ROW  11      0.10043829713   -0.13340751038   -0.00253279539   -0.00000000000
 ROW  12     -0.00000000094    0.00000000000   -0.00000000000    0.09248973531
 ROW  13     -0.00000020552   -0.15494148676    0.08117723762    0.01023928403
 ROW  14      0.13369201068    0.21702323379    0.03325768476    0.00628468741
 ROW  15     -0.10101666036    0.00000008073   -0.23726276137   -0.21239893295
 ROW  16      0.00000020290    0.15494148674   -0.08117723762    0.01023928403
 ROW  17      0.13369201068    0.21702323379    0.03325768476   -0.00628468741
 ROW  18      0.10101666319   -0.00000008056    0.23726276137   -0.21239893295
 ROW  19     -0.00000020579    0.15494148674    0.08117723762    0.01023928403
 ROW  20      0.13369201105   -0.21702323356    0.03325768476    0.00628468741
 ROW  21      0.10101666027    0.00000008080    0.23726276137    0.21239893295
 ROW  22      0.00000020317   -0.15494148676   -0.08117723762    0.01023928403
 ROW  23      0.13369201105   -0.21702323356    0.03325768476   -0.00628468741
 ROW  24     -0.10101666328   -0.00000008083   -0.23726276137    0.21239893295

                 COLUMN   9       COLUMN  10       COLUMN  11       COLUMN  12
 ROW   1     -0.00000000000    0.00000000000    0.00000000000    0.03379194979
 ROW   2      0.00000000000    0.02625898755   -0.00000000000    0.00000000000
 ROW   3      0.00000000000   -0.00000000000    0.10321211541    0.00000000000
 ROW   4      0.00000000000   -0.00000000000   -0.00000000000   -0.13166464123
 ROW   5     -0.00000000000   -0.05013272953    0.00000000000   -0.00000000000
 ROW   6      0.00000000000   -0.00000000000    0.07974771400    0.00000000000
 ROW   7      0.00000000000   -0.00000000000    0.06351958017    0.07286906838
 ROW   8      0.06701067002   -0.03934313502    0.00000000000   -0.00000000000
 ROW   9      0.00000000000   -0.00000000000   -0.04244427550   -0.09849533718
 ROW  10      0.00000000000   -0.00000000000   -0.06351958017    0.07286906838
 ROW  11     -0.06701067002   -0.03934313502    0.00000000000    0.00000000000
 ROW  12     -0.00000000000    0.00000000000   -0.04244427550    0.09849533718
 ROW  13      0.06517573895   -0.31041465002    0.15373638815   -0.09645846547
 ROW  14     -0.07618080488    0.13320928960    0.01148965206   -0.00961999488
 ROW  15      0.31732703564   -0.01129809943   -0.22293329275    0.20405189331
 ROW  16     -0.06517573895    0.31041465002    0.15373638815   -0.09645846547
 ROW  17     -0.07618080488    0.13320928960   -0.01148965206    0.00961999488
 ROW  18     -0.31732703564    0.01129809943   -0.22293329275    0.20405189331
 ROW  19     -0.06517573895   -0.31041465002   -0.15373638815   -0.09645846547
 ROW  20      0.07618080488    0.13320928960   -0.01148965206   -0.00961999488
 ROW  21      0.31732703564    0.01129809943   -0.22293329275   -0.20405189331
 ROW  22      0.06517573895    0.31041465002   -0.15373638815   -0.09645846547
 ROW  23      0.07618080488    0.13320928960    0.01148965206    0.00961999488
 ROW  24     -0.31732703564   -0.01129809943   -0.22293329275   -0.20405189331

                 COLUMN  13       COLUMN  14       COLUMN  15       COLUMN  16
 ROW   1     -0.00000000000    0.00000000000    0.00000000000   -0.00000000000
 ROW   2      0.00000000000   -0.00000000000    0.00000000000    0.02773124580
 ROW   3      0.07600308512    0.00000000000    0.06037313761   -0.00000000000
 ROW   4      0.00000000000   -0.00000000000   -0.00000000000    0.00000000000
 ROW   5      0.00000000000    0.00000000000   -0.00000000000   -0.19237340825
 ROW   6      0.03655782930    0.00000000000    0.03108399068   -0.00000000000
 ROW   7      0.08524415035    0.00000000000   -0.10469279255    0.00000000000
 ROW   8     -0.00000000000    0.10439862107    0.00000000000    0.07587939355
 ROW   9     -0.12432059925   -0.00000000000   -0.00938981553    0.00000000000
 ROW  10     -0.08524415035   -0.00000000000    0.10469279255   -0.00000000000
 ROW  11      0.00000000000   -0.10439862107    0.00000000000    0.07587939355
 ROW  12     -0.12432059925   -0.00000000000   -0.00938981553   -0.00000000000
 ROW  13     -0.13956219959    0.27743010511   -0.22254551579    0.01410863113
 ROW  14      0.02679133200    0.00689006739    0.09288995388   -0.00146016511
 ROW  15      0.14609598310   -0.12100242762   -0.15320949887    0.22345196647
 ROW  16     -0.13956219959   -0.27743010511   -0.22254551579   -0.01410863113
 ROW  17     -0.02679133200    0.00689006739   -0.09288995388   -0.00146016511
 ROW  18      0.14609598310    0.12100242762   -0.15320949887   -0.22345196647
 ROW  19      0.13956219959   -0.27743010511    0.22254551579    0.01410863113
 ROW  20     -0.02679133200   -0.00689006739   -0.09288995388   -0.00146016511
 ROW  21      0.14609598310   -0.12100242762   -0.15320949887   -0.22345196647
 ROW  22      0.13956219959    0.27743010511    0.22254551579   -0.01410863113
 ROW  23      0.02679133200   -0.00689006739    0.09288995388   -0.00146016511
 ROW  24      0.14609598310    0.12100242762   -0.15320949887    0.22345196647

                 COLUMN  17       COLUMN  18       COLUMN  19       COLUMN  20
 ROW   1      0.02453176034    0.00798411514   -0.00000000000   -0.00000000000
 ROW   2     -0.00000000000   -0.00000000000   -0.00000000000    0.00000000000
 ROW   3     -0.00000000000   -0.00000000000    0.06754445420    0.12152653000
 ROW   4     -0.18080825771   -0.08515817659   -0.00000000000   -0.00000000000
 ROW   5      0.00000000000    0.00000000000    0.00000000000   -0.00000000000
 ROW   6     -0.00000000000    0.00000000000    0.00574929587   -0.24049600145
 ROW   7      0.00390723112    0.08454153604   -0.12451877916    0.01081939234
 ROW   8      0.00000000000   -0.00000000000   -0.00000000000   -0.00000000000
 ROW   9      0.09157955020    0.08830037640   -0.07707366228    0.02668679623
 ROW  10      0.00390723112    0.08454153604    0.12451877916   -0.01081939234
 ROW  11     -0.00000000000    0.00000000000   -0.00000000000   -0.00000000000
 ROW  12     -0.09157955020   -0.08830037640   -0.07707366228    0.02668679623
 ROW  13      0.20286641865   -0.14284358989    0.09982675553    0.01921317098
 ROW  14     -0.08093333194    0.19228610502   -0.18738524541    0.04569381226
 ROW  15      0.03676189419   -0.10622456056    0.07013459939    0.00721083391
 ROW  16      0.20286641865   -0.14284358989    0.09982675553    0.01921317098
 ROW  17      0.08093333194   -0.19228610502    0.18738524541   -0.04569381226
 ROW  18      0.03676189419   -0.10622456056    0.07013459939    0.00721083391
 ROW  19      0.20286641865   -0.14284358989   -0.09982675553   -0.01921317098
 ROW  20     -0.08093333194    0.19228610502    0.18738524541   -0.04569381226
 ROW  21     -0.03676189419    0.10622456056    0.07013459939    0.00721083391
 ROW  22      0.20286641865   -0.14284358989   -0.09982675553   -0.01921317098
 ROW  23      0.08093333194   -0.19228610502   -0.18738524541    0.04569381226
 ROW  24     -0.03676189419    0.10622456056    0.07013459939    0.00721083391

                 COLUMN  21       COLUMN  22       COLUMN  23       COLUMN  24
 ROW   1      0.00002679480    0.00000000000    0.00000000000    0.00000000000
 ROW   2      0.00000000000    0.00000000000    0.00000000000    0.00061470876
 ROW   3     -0.00000000000    0.00620334712    0.00000000000   -0.00000000000
 ROW   4      0.00375771670    0.00000000000   -0.00000000000   -0.00000000000
 ROW   5     -0.00000000000   -0.00000000000   -0.00000000000   -0.00225314434
 ROW   6      0.00000000000   -0.02617203449   -0.00000000000    0.00000000000
 ROW   7     -0.05265706614    0.06150445518    0.00000000000   -0.00000000000
 ROW   8      0.00000000000    0.00000000000    0.09208474815    0.09028978831
 ROW   9     -0.03501729557    0.03942392703    0.00000000000    0.00000000000
 ROW  10     -0.05265706614   -0.06150445518    0.00000000000    0.00000000000
 ROW  11      0.00000000000    0.00000000000   -0.09208474815    0.09028978831
 ROW  12      0.03501729557    0.03942392703   -0.00000000000   -0.00000000000
 ROW  13      0.15120818569   -0.14543483568   -0.13748674554   -0.14484045483
 ROW  14      0.28366990972   -0.27828999964   -0.26678593978   -0.26699016050
 ROW  15      0.09411857736   -0.09231967345   -0.09373779730   -0.08699653685
 ROW  16      0.15120818569   -0.14543483568    0.13748674554    0.14484045483
 ROW  17     -0.28366990972    0.27828999964   -0.26678593978   -0.26699016050
 ROW  18      0.09411857736   -0.09231967345    0.09373779730    0.08699653685
 ROW  19      0.15120818569    0.14543483568    0.13748674554   -0.14484045483
 ROW  20      0.28366990972    0.27828999964    0.26678593978   -0.26699016050
 ROW  21     -0.09411857736   -0.09231967345   -0.09373779730    0.08699653685
 ROW  22      0.15120818569    0.14543483568   -0.13748674554    0.14484045483
 ROW  23     -0.28366990972   -0.27828999964    0.26678593978   -0.26699016050
 ROW  24     -0.09411857736   -0.09231967345    0.09373779730   -0.08699653685
  Performing F(IJK)/F(IKJ)/F(KJI) consistency check 
  Differences greater than 1 cm-1 will be printed.
  ===================================================================
  I    J    K    F(IJK)        F(IKJ)        F(KJI)        Difference
  ===================================================================
 Cubic force constants written to file cubic.
  ===================================================================
  Largest absolute difference is    0.07505 cm-1.
 
 
---------------------------------------------------------------------------
          Quartic centrifugal distortion parameters 
                                CM-1                MHz
---------------------------------------------------------------------------
    1    1    1    1   -0.2329214244E-06       -0.0069828086
    1    1    2    2   -0.1187532151E-06       -0.0035601318
    1    1    3    3    0.2347521966E-06        0.0070376938
    1    2    1    2   -0.6892403985E-08       -0.0002066291
    1    2    2    1   -0.6892403985E-08       -0.0002066291
    1    3    1    3   -0.7495285503E-06       -0.0224703006
    1    3    3    1   -0.7495285503E-06       -0.0224703006
    2    1    1    2   -0.6892403985E-08       -0.0002066291
    2    1    2    1   -0.6892403985E-08       -0.0002066291
    2    2    1    1   -0.1187532151E-06       -0.0035601318
    2    2    2    2   -0.9028653365E-07       -0.0027067222
    2    2    3    3   -0.9210820019E-07       -0.0027613344
    2    3    2    3   -0.2745168273E-06       -0.0082298074
    2    3    3    2   -0.2745168273E-06       -0.0082298074
    3    1    1    3   -0.7495285503E-06       -0.0224703006
    3    1    3    1   -0.7495285503E-06       -0.0224703006
    3    2    2    3   -0.2745168273E-06       -0.0082298074
    3    2    3    2   -0.2745168273E-06       -0.0082298074
    3    3    1    1    0.2347521966E-06        0.0070376938
    3    3    2    2   -0.9210820019E-07       -0.0027613344
    3    3    3    3   -0.2267243933E-05       -0.0679702632
---------------------------------------------------------------------------
------------------------------------------------------------
        Parameter                (MHz)                 (CM-1)
------------------------------------------------------------
 
           R6                -.272305E-04           -.908311E-09
           R5                -.103399E-02           -.344904E-07
           SI                            0.140839E+02
 
  Kivelson-Wilson centrifugal distortion parameters 
 
           DJ                0.115673E-02           0.385844E-07
           DK                0.386833E-02           0.129034E-06
           DJK               0.119675E-01           0.399193E-06
 
  A-reduced centrifugal distortion parameters (Ir representation) 
 
           DELJ              0.121119E-02           0.404010E-07
           DELK              0.414064E-02           0.138117E-06
           DELJK             0.116407E-01           0.388293E-06
           delJ              0.267255E-03           0.891468E-08
           delK              0.360203E-02           0.120151E-06
 
  S-reduced centrifugal distortion parameters (Ir representation) 
 
           DJ                0.108331E-02           0.361354E-07
           DK                0.350125E-02           0.116789E-06
           DJK               0.124080E-01           0.413887E-06
           D1                -.267255E-03           -.891468E-08
           D2                -.639390E-04           -.213278E-08
------------------------------------------------------------
  Centrifugal corrections for various types of 
 rotational constants (MHz and cm-1) ...
   Bx''-Bx         0.0147765839        0.0000004929
   By''-By         0.0063169465        0.0000002107
   Bz''-Bz         0.0171817772        0.0000005731
   Bx''-Bx'         0.0096104746        0.0000003206
   By''-By'         0.0189514537        0.0000006322
   Bz''-Bz'         0.0019866950        0.0000000663
   Bx'-Bx         0.0051661093        0.0000001723
   By'-By        -0.0126345072       -0.0000004214
   Bz'-Bz         0.0151950822        0.0000005069
   BxSR-Bx         0.0009922184        0.0000000331
   BySR-By        -0.0085364406       -0.0000002847
   BzSR-Bz         0.0153987845        0.0000005136
   BxSR-Bx''        -0.0137843655       -0.0000004598
   BySR-By''        -0.0148533871       -0.0000004955
   BzSR-Bz''        -0.0017829927       -0.0000000595
   BxSR-Bx'        -0.0041738909       -0.0000001392
   BySR-By'         0.0040980666        0.0000001367
   BzSR-Bz'        -0.0002037023       -0.0000000068
   BxAR-Bx         0.0084520337        0.0000002819
   ByAR-By        -0.0154847439       -0.0000005165
   BzAR-Bz         0.0147593945        0.0000004923
---------------------------------------------------------------------------
 
 *****************************************
     THE MOLECULE IS AN ASYMMETRIC TOP
 *****************************************
 
 
---------------------------------------------------------------------------
         Sextic centrifugal distortion parameters
          Watson A reduction. I^r representation 
              CM-1*10^6                     kHz
---------------------------------------------------------------------------
   HJ        0.0000000148               0.0000004442
   HJK        0.0000006926               0.0000207634
   HKJ        0.0000010451               0.0000313302
   HK       -0.0000017892              -0.0000536381
   hJ        0.0000000065               0.0000001961
   hJK        0.0000000996               0.0000029864
   hK        0.0000016562               0.0000496530
---------------------------------------------------------------------------
         Sextic centrifugal distortion parameters
          Watson S reduction. I^r representation 
              CM-1*10^6                     kHz
---------------------------------------------------------------------------
   HJ        0.0000000131               0.0000003928
   HJK        0.0000004659               0.0000139667
   HKJ        0.0000018265               0.0000547562
   HK       -0.0000023422              -0.0000702160
   h1        0.0000000055               0.0000001646
   h2        0.0000000009               0.0000000257
   h3        0.0000000011               0.0000000315
---------------------------------------------------------------------------
---------------------------------------------------------------------------
             Geometrical properties evaluated at     0.00 K 
  Mean and mean-square displacements in normal coordinates (amu**0.5 bohr)
         Coordinate              <q>            <q**2>
---------------------------------------------------------------------------
              1              0.0000000000     0.0000000000
              2              0.0000000000     0.0000000000
              3              0.0000000000     0.0000000000
              4              0.0000000000     0.0000000000
              5              0.0000000000     0.0000000000
              6              0.0000000000     0.0000000000
              7             -0.0000000000     0.5000000659
              8              0.0000000000     0.5000000659
              9             -0.0000000000     0.5000000659
             10             -0.0000000000     0.5000000659
             11              0.0180103863     0.5000000659
             12             -0.0000000000     0.5000000659
             13             -0.0170306825     0.5000000659
             14              0.0000000000     0.5000000659
             15             -0.1764641426     0.5000000659
             16              0.0000000000     0.5000000659
             17             -0.0000000000     0.5000000659
             18              0.0000000000     0.5000000659
             19             -0.1034022183     0.5000000659
             20              0.0295430858     0.5000000659
             21              0.0000000000     0.5000000659
             22             -0.0339431017     0.5000000659
             23             -0.0000000000     0.5000000659
             24             -0.0000000000     0.5000000659
---------------------------------------------------------------------------
------------------------------------------------------
   ATOM              INTERNUCLEAR DISTANCE
  I    J            Re           Rg           Ra
------------------------------------------------------
  2    1         1.1987247    1.2030827    1.1995556
  3    1         2.5651438    2.5717189    2.5711233
  3    2         1.4710625    1.4792431    1.4771217
  4    1         2.5651438    2.5717189    2.5711233
  4    2         1.4710625    1.4792431    1.4771217
  4    3         1.5748602    1.5874638    1.5859246
  5    1         3.1619186    3.1729225    3.1702638
  5    2         2.2045470    2.2186525    2.2128954
  5    3         1.0819364    1.0971494    1.0843973
  5    4         2.2815076    2.2992073    2.2941423
  6    1         3.1619186    3.1729225    3.1702638
  6    2         2.2045470    2.2186525    2.2128954
  6    3         1.0819364    1.0971494    1.0843973
  6    4         2.2815076    2.2992073    2.2941423
  6    5         1.8290685    1.8471838    1.8319266
  7    1         3.1619186    3.1729225    3.1702638
  7    2         2.2045470    2.2186525    2.2128954
  7    3         2.2815076    2.2992073    2.2941423
  7    4         1.0819364    1.0971494    1.0843973
  7    5         3.1478574    3.1683978    3.1619112
  7    6         2.5619357    2.5839535    2.5771631
  8    1         3.1619186    3.1729225    3.1702638
  8    2         2.2045470    2.2186525    2.2128954
  8    3         2.2815076    2.2992073    2.2941423
  8    4         1.0819364    1.0971494    1.0843973
  8    5         2.5619357    2.5839535    2.5771631
  8    6         3.1478574    3.1683978    3.1619112
  8    7         1.8290685    1.8471838    1.8319266
------------------------------------------------------
  nmode is                     18
  DIPOLE MOMENT OF ISOTOPOLOGUE 
  (only correct if inertial frame is unchanged) 
                             Vibrationally averaged dipole moment
--------------------------------------------------------------------------------
                              a.u.                         Debye
                     x         y         z              x         y         z
--------------------------------------------------------------------------------
MU_e            0.00000   0.00000   1.08001        0.00000   0.00000   2.74494
delta <MU> (1)  0.00000   0.00000  -0.00426        0.00000   0.00000  -0.01082
delta <MU> (2)  0.00000   0.00000  -0.00533        0.00000   0.00000  -0.01355
<MU>            0.00000   0.00000   1.07042        0.00000   0.00000   2.72057
 
Equilibrium dipole moment:    1.08001 a.u. (   2.74494 D)
Zero-point dipole moment:     1.07042 a.u. (   2.72057 D)
--------------------------------------------------------------------------------
********************************************************************************
     PARAMETERS RELEVANT TO ROTATIONAL SPECTROSCOPY
********************************************************************************
 
 
  ----------------------------------------------------------------------------
                                     VIB-ROT CONSTANT / (cm-1)
                                  ------------------------------
     AXIS        MODE       CORIOLIS     QUADRATIC     ANHARMONIC    TOTAL
  ----------------------------------------------------------------------------
       1           7       0.0003321      0.0000000   -0.0009211   -0.0005890
       1           8       0.0000510     -0.0002481    0.0000467   -0.0001504
       1           9       0.0002433     -0.0000012   -0.0000514    0.0001907
       1          10       0.0001310      0.0000000   -0.0002994   -0.0001684
       1          11       0.0000016     -0.0001882   -0.0001268   -0.0003134
       1          12       0.0002192     -0.0000005   -0.0001212    0.0000975
       1          13       0.0001749     -0.0000410   -0.0000930    0.0000409
       1          14      -0.0000056     -0.0000115   -0.0002453   -0.0002623
       1          15       0.0002497     -0.0000269   -0.0001091    0.0001136
       1          16      -0.0002811      0.0000000    0.0000284   -0.0002526
       1          17      -0.0000832     -0.0000330    0.0005311    0.0004149
       1          18      -0.0001250     -0.0000022    0.0003189    0.0001917
       1          19      -0.0000245     -0.0000488    0.0001146    0.0000413
       1          20      -0.0001500     -0.0000032    0.0013069    0.0011537
       1          21      -0.0000832     -0.0000003    0.0002963    0.0002127
       1          22      -0.0000764     -0.0000063    0.0003043    0.0002216
       1          23      -0.0001138     -0.0000010    0.0003257    0.0002108
       1          24      -0.0001187      0.0000000    0.0002993    0.0001806
       2           7       0.0001416     -0.0000527   -0.0004324   -0.0003435
       2           8       0.0003499      0.0000000   -0.0000267    0.0003233
       2           9       0.0018333     -0.0000010   -0.0000111    0.0018212
       2          10      -0.0018389     -0.0000001   -0.0000063   -0.0018453
       2          11      -0.0000438     -0.0000297    0.0000850    0.0000116
       2          12       0.0007359      0.0000000   -0.0000283    0.0007077
       2          13      -0.0002061     -0.0000208    0.0000727   -0.0001542
       2          14       0.0005594     -0.0000091    0.0000045    0.0005547
       2          15      -0.0001210     -0.0001031    0.0001572   -0.0000669
       2          16      -0.0006171     -0.0000132    0.0000260   -0.0006044
       2          17      -0.0000152      0.0000000    0.0002907    0.0002755
       2          18      -0.0002414      0.0000000    0.0002006   -0.0000407
       2          19      -0.0002367     -0.0000237    0.0002331   -0.0000273
       2          20      -0.0001082     -0.0000015    0.0008642    0.0007546
       2          21      -0.0000297      0.0000000    0.0001290    0.0000992
       2          22      -0.0000316     -0.0000001    0.0001498    0.0001181
       2          23      -0.0000117     -0.0000008    0.0001951    0.0001825
       2          24      -0.0000199     -0.0000008    0.0001967    0.0001760
       3           7       0.0016935     -0.0001563   -0.0003160    0.0012212
       3           8      -0.0000994     -0.0005838   -0.0005544   -0.0012376
       3           9       0.0003179      0.0000000   -0.0014042   -0.0010863
       3          10       0.0005714     -0.0000002    0.0000945    0.0006657
       3          11       0.0001043     -0.0005289    0.0013482    0.0009237
       3          12       0.0018569     -0.0000012    0.0000583    0.0019139
       3          13       0.0004868     -0.0000065    0.0010249    0.0015052
       3          14       0.0204043      0.0000000    0.0009693    0.0213737
       3          15      -0.0201759     -0.0005753    0.0020315   -0.0187196
       3          16       0.0029019     -0.0000393   -0.0002408    0.0026218
       3          17      -0.0043454     -0.0000777   -0.0003215   -0.0047445
       3          18      -0.0004786     -0.0000052   -0.0002496   -0.0007334
       3          19       0.0003462     -0.0002554    0.0013490    0.0014399
       3          20      -0.0000039     -0.0000117    0.0004149    0.0003994
       3          21      -0.0005087     -0.0000007    0.0015710    0.0010615
       3          22      -0.0003644     -0.0001006    0.0017133    0.0012484
       3          23      -0.0008494      0.0000000    0.0015636    0.0007142
       3          24      -0.0007725     -0.0000023    0.0017064    0.0009316
  ----------------------------------------------------------------------------
 
 
  ----------------------------------------------------------------------------
   Be, B0 AND B-B0 SHIFTS FOR SINGLY EXCITED VIBRATIONAL STATES (CM-1)
   ------------------------------------------------------------
  VIBRATION            X AXIS               Y AXIS                 Z AXIS
  ----------------------------------------------------------------------------
    Be                    0.20567801           0.16315341           0.48387437
    B0                    0.20501108           0.16218226           0.47912499
    Be-B0                 0.00066693           0.00097115           0.00474938
    B'                    0.20501125           0.16218183           0.47912549
    Be-B'                 0.00066676           0.00097157           0.00474887
    B''                   0.20501157           0.16218247           0.47912556
    Be-B''                0.00066644           0.00097094           0.00474881
    B^A                   0.20501136           0.16218174           0.47912548
    Be-B^A                0.00066665           0.00097167           0.00474889
    B^S                   0.20501111           0.16218197           0.47912550
    Be-B^S                0.00066690           0.00097144           0.00474887
     7                    0.00058900           0.00034345          -0.00122121
     8                    0.00015042          -0.00032327           0.00123760
     9                   -0.00019069          -0.00182121           0.00108627
    10                    0.00016838           0.00184525          -0.00066570
    11                    0.00031338          -0.00001155          -0.00092369
    12                   -0.00009747          -0.00070766          -0.00191393
    13                   -0.00004087           0.00015419          -0.00150518
    14                    0.00026232          -0.00055473          -0.02137368
    15                   -0.00011359           0.00006689           0.01871963
    16                    0.00025261           0.00060437          -0.00262183
    17                   -0.00041490          -0.00027553           0.00474453
    18                   -0.00019168           0.00004075           0.00073340
    19                   -0.00004132           0.00002728          -0.00143991
    20                   -0.00115371          -0.00075460          -0.00039937
    21                   -0.00021272          -0.00009925          -0.00106154
    22                   -0.00022158          -0.00011812          -0.00124837
    23                   -0.00021085          -0.00018254          -0.00071420
    24                   -0.00018061          -0.00017604          -0.00093158
  ----------------------------------------------------------------------------
  ----------------------------------------------------------------------------
   Be, B0 AND B-B0 SHIFTS FOR SINGLY EXCITED VIBRATIONAL STATES (MHz)
  VIBRATION            X AXIS               Y AXIS                 Z AXIS
  ----------------------------------------------------------------------------
    Be                 6166.07168969        4891.21612074       14506.18856732
    B0                 6146.07758382        4862.10170879       14363.80574173
    Be-B0                19.99410587          29.11441196         142.38282559
    B'                 6146.08274993        4862.08907428       14363.82093681
    Be-B'                19.98893976          29.12704646         142.36763051
    B''                6146.09236041        4862.10802574       14363.82292350
    Be-B''               19.97932929          29.10809501         142.36564381
    B^A                6146.08603586        4862.08622405       14363.82050112
    Be-B^A               19.98565384          29.12989670         142.36806620
    B^S                6146.07857604        4862.09317235       14363.82114051
    Be-B^S               19.99311365          29.12294840         142.36742681
     7                   17.65780721          10.29650203         -36.61105545
     8                    4.50958310          -9.69137061          37.10244052
     9                   -5.71678762         -54.59847035          32.56544219
    10                    5.04794649          55.31923904         -19.95722946
    11                    9.39503545          -0.34640174         -27.69150912
    12                   -2.92219335         -21.21516229         -57.37822622
    13                   -1.22521639           4.62260706         -45.12428353
    14                    7.86415500         -16.63037309        -640.76670818
    15                   -3.40538163           2.00528403         561.20040601
    16                    7.57318619          18.11863672         -78.60061694
    17                  -12.43828713          -8.26020683         142.23744951
    18                   -5.74639386           1.22161224          21.98679969
    19                   -1.23867654           0.81797332         -43.16729478
    20                  -34.58748806         -22.62220712         -11.97280994
    21                   -6.37707711          -2.97533890         -31.82422609
    22                   -6.64279449          -3.54100750         -37.42524547
    23                   -6.32108912          -5.47248289         -21.41103632
    24                   -5.41453989          -5.27765702         -27.92794761
  ----------------------------------------------------------------------------
