# Supplementary material for: Cyclopropanone: Preparation, Rotational Spectroscopy, and Semi-Experimental Equilibrium (r e SE) Structure
Source: J Am Chem Soc. 2026 Mar 30;148(13):14072–85. doi: 10.1021/jacs.5c23052 (PMC13067281; doi:10.1021/jacs.5c23052)
Supplement: Supplementary file 2 [file ja5c23052_si_002.zip › SI_revised/ISOMASS Fits/ISOMASS10_A_I.res]

cyclopropanone ISOMASS10                              Mon May 13 15:34:04 2024

-------------------------------------------------------------------------------------=========
                                              obs         o-c     error     blends     Notes
                                                                         o-c      wt
    / instead of : below denotes (o-c)>3*err
-------------------------------------------------------------------------------------=========
   1:  1  0  1  0    0  0  0  0              11706.7300  -0.0008  0.002               
   2/  2  1  2  0    1  1  1  0              21971.1330   0.0072  0.002               
   3:  2  0  2  0    1  0  1  0              23232.1920  -0.0001  0.002               
   4:  2  1  1  0    1  1  0  0              24855.6260  -0.0013  0.002               
   5:  3  1  3  0    2  1  2  0              32849.6770  -0.0039  0.002               
   6:  3  0  3  0    2  0  2  0              34413.3450   0.0031  0.002               
   7: 23  5 19  0   22  5 18  0             269092.0694  -0.0338  0.050               
   8: 26  0 26  0   25  0 25  0             270477.9623   0.0045  0.050   0.0050 0.50  
   9: 26  1 26  0   25  1 25  0             270477.9623   0.0054  0.050   0.0050 0.50  
  10: 23 19  4  0   22 19  3  0             270693.9417  -0.0739  0.050  -0.0740 0.50  
  11: 23 19  5  0   22 19  4  0             270693.9417  -0.0739  0.050  -0.0740 0.50  
  12: 23 17  6  0   22 17  5  0             270997.0559  -0.0307  0.050  -0.0307 0.50  
  13: 23 17  7  0   22 17  6  0             270997.0559  -0.0307  0.050  -0.0307 0.50  
  14: 23 16  7  0   22 16  6  0             271185.0689  -0.0207  0.050  -0.0208 0.50  
  15: 23 16  8  0   22 16  7  0             271185.0689  -0.0207  0.050  -0.0208 0.50  
  16: 23  4 19  0   22  4 18  0             271312.7716   0.0195  0.050               
  17: 23 15  8  0   22 15  7  0             271407.0950  -0.0642  0.050  -0.0642 0.50  
  18: 23 15  9  0   22 15  8  0             271407.0950  -0.0642  0.050  -0.0642 0.50  
  19: 23 14  9  0   22 14  8  0             271674.2594   0.0259  0.050   0.0260 0.50  
  20: 23 14 10  0   22 14  9  0             271674.2594   0.0259  0.050   0.0260 0.50  
  21: 23 13 10  0   22 13  9  0             272002.0353   0.0077  0.050   0.0079 0.50  
  22: 23 13 11  0   22 13 10  0             272002.0353   0.0081  0.050   0.0079 0.50  
  23: 24  4 21  0   23  4 20  0             272177.9889  -0.0037  0.050               
  24: 24  3 21  0   23  3 20  0             272327.1479  -0.0367  0.050               
  25: 23 12 11  0   22 12 10  0             272413.9535  -0.0148  0.050  -0.0083 0.50  
  26: 23 12 12  0   22 12 11  0             272413.9535  -0.0017  0.050  -0.0083 0.50  
  27: 23  6 18  0   22  6 17  0             274400.7827  -0.0716  0.050               
  28: 23  9 14  0   22  9 13  0             274716.8451  -0.0531  0.050               
  29: 25  3 23  0   24  3 22  0             274928.7987   0.0587  0.050               
  30: 25  2 23  0   24  2 22  0             274933.2718  -0.0201  0.050               
  31: 23  8 16  0   22  8 15  0             275809.4446   0.0244  0.050               
  32: 23  7 17  0   22  7 16  0             276366.0939   0.0249  0.050               
  33: 23  8 15  0   22  8 14  0             276670.2165  -0.0808  0.050               
  34: 26  1 25  0   25  1 24  0             277801.8748  -0.0670  0.050  -0.0331 0.50  
  35: 26  2 25  0   25  2 24  0             277801.8748   0.0009  0.050  -0.0331 0.50  
  36: 24  5 20  0   23  5 19  0             279550.3601  -0.0529  0.050               
  37: 27  0 27  0   26  0 26  0             280735.4602   0.0552  0.050   0.0554 0.50  
  38: 27  1 27  0   26  1 26  0             280735.4602   0.0556  0.050   0.0554 0.50  
  39: 24  4 20  0   23  4 19  0             280999.2019   0.0667  0.050               
  40: 23  7 16  0   22  7 15  0             281304.0494  -0.0286  0.050               
  41: 23  5 18  0   22  5 17  0             282124.1043   0.0370  0.050               
  42: 24 20  4  0   23 20  3  0             282413.1460  -0.0151  0.050  -0.0151 0.50  
  43: 24 20  5  0   23 20  4  0             282413.1460  -0.0151  0.050  -0.0151 0.50  
  44: 25  4 22  0   24  4 21  0             282421.4453   0.0438  0.050               
  45: 25  3 22  0   24  3 21  0             282505.0661  -0.0340  0.050               
  46: 24 19  5  0   23 19  4  0             282553.1354  -0.0021  0.050  -0.0021 0.50  
  47: 24 19  6  0   23 19  5  0             282553.1354  -0.0021  0.050  -0.0021 0.50  
  48: 24 18  6  0   23 18  5  0             282711.6782   0.0298  0.050   0.0298 0.50  
  49: 24 18  7  0   23 18  6  0             282711.6782   0.0298  0.050   0.0298 0.50  
  50: 24 17  7  0   23 17  6  0             282893.6348   0.0184  0.050   0.0184 0.50  
  51: 24 17  8  0   23 17  7  0             282893.6348   0.0184  0.050   0.0184 0.50  
  52: 24 16  8  0   23 16  7  0             283105.6317   0.0045  0.050   0.0046 0.50  
  53: 24 16  9  0   23 16  8  0             283105.6317   0.0045  0.050   0.0046 0.50  
  54: 24 15  9  0   23 15  8  0             283356.6768   0.0010  0.050   0.0011 0.50  
  55: 24 15 10  0   23 15  9  0             283356.6768   0.0010  0.050   0.0011 0.50  
  56: 24 14 10  0   23 14  9  0             283659.2997  -0.0584  0.050  -0.0585 0.50  
  57: 24 14 11  0   23 14 10  0             283659.2997  -0.0584  0.050  -0.0585 0.50  
  58: 24 13 11  0   23 13 10  0             284031.8222  -0.0378  0.050  -0.0372 0.50  
  59: 24 13 12  0   23 13 11  0             284031.8222  -0.0365  0.050  -0.0372 0.50  
  60: 24 12 12  0   23 12 11  0             284501.5119   0.0145  0.050   0.0332 0.50  
  61: 24 12 13  0   23 12 12  0             284501.5119   0.0519  0.050   0.0332 0.50  
  62: 26  3 24  0   25  3 23  0             285176.3986   0.0179  0.050               
  63: 26  2 24  0   25  2 23  0             285178.7160  -0.0100  0.050               
  64: 24  6 19  0   23  6 18  0             285539.7263  -0.0181  0.050               
  65: 24 10 14  0   23 10 13  0             285942.3719  -0.0728  0.050               
  66: 23  6 17  0   22  6 16  0             286210.1244  -0.0911  0.050               
  67: 24  9 16  0   23  9 15  0             287028.1543  -0.0447  0.050               
  68: 27  1 26  0   26  1 25  0             288056.8818  -0.0773  0.050  -0.0609 0.50  
  69: 27  2 26  0   26  2 25  0             288056.8818  -0.0444  0.050  -0.0609 0.50  
  70: 24  8 17  0   23  8 16  0             288236.3342   0.0723  0.050               
  71: 24  7 18  0   23  7 17  0             288375.5277  -0.0986  0.050               
  72: 24  8 16  0   23  8 15  0             289746.1755  -0.0254  0.050               
  73: 25  5 21  0   24  5 20  0             289917.3412  -0.0576  0.050               
  74: 28  0 28  0   27  0 27  0             290992.3288  -0.0294  0.050  -0.0294 0.50  
  75: 28  1 28  0   27  1 27  0             290992.3288  -0.0292  0.050  -0.0294 0.50  
  76: 26  3 23  0   25  3 22  0             292704.7220   0.0318  0.050               
  77: 25 20  5  0   24 20  4  0             294267.7617   0.0027  0.050   0.0027 0.50  
  78: 25 20  6  0   24 20  5  0             294267.7617   0.0027  0.050   0.0027 0.50  
  79: 25 18  7  0   24 18  6  0             294600.9574  -0.0413  0.050  -0.0414 0.50  
  80: 25 18  8  0   24 18  7  0             294600.9574  -0.0413  0.050  -0.0414 0.50  
  81: 25 15 10  0   24 15  9  0             295325.6442  -0.0893  0.050  -0.0893 0.50  
  82: 25 15 11  0   24 15 10  0             295325.6442  -0.0892  0.050  -0.0893 0.50  
  83: 24  7 17  0   23  7 16  0             295363.2423  -0.0154  0.050               
  84: 27  2 25  0   26  2 24  0             295425.5827   0.0418  0.050               
  85: 25 14 11  0   24 14 10  0             295667.3820  -0.0086  0.050  -0.0086 0.50  
  86: 25 14 12  0   24 14 11  0             295667.3820  -0.0085  0.050  -0.0086 0.50  
  87: 25 13 12  0   24 13 11  0             296088.9970  -0.0279  0.050  -0.0260 0.50  
  88: 25 13 13  0   24 13 12  0             296088.9970  -0.0239  0.050  -0.0260 0.50  
  89: 25  6 20  0   24  6 19  0             296463.6229   0.0215  0.050               
  90: 25 12 13  0   24 12 12  0             296622.4025  -0.0578  0.050  -0.0072 0.50  
  91: 25 12 14  0   24 12 13  0             296622.4025   0.0435  0.050  -0.0072 0.50  
  92: 25 11 15  0   24 11 14  0             297317.5340   0.0375  0.050               
  93: 25 10 16  0   24 10 15  0             298251.1089   0.0478  0.050               
  94: 25 10 15  0   24 10 14  0             298281.6146  -0.0545  0.050               
  95: 28  1 27  0   27  1 26  0             298311.5921  -0.0545  0.050  -0.0466 0.50  
  96: 28  2 27  0   27  2 26  0             298311.5921  -0.0387  0.050  -0.0466 0.50  
  97: 24  6 18  0   23  6 17  0             298716.7565   0.0742  0.050               
  98: 25  9 16  0   24  9 15  0             299817.1071   0.0621  0.050               
  99: 25  7 19  0   24  7 18  0             300196.2504   0.0334  0.050               
 100: 26  5 22  0   25  5 21  0             300221.1531   0.0240  0.050               
 101: 25  8 18  0   24  8 17  0             300630.4253  -0.0050  0.050               
 102: 26  4 22  0   25  4 21  0             300774.8764   0.0716  0.050               
 103: 29  0 29  0   28  0 28  0             301248.7696  -0.0270  0.050  -0.0270 0.50  
 104: 29  1 29  0   28  1 28  0             301248.7696  -0.0269  0.050  -0.0270 0.50  
 105: 25  5 20  0   24  5 19  0             301484.6894  -0.0520  0.050               
 106: 27  4 24  0   26  4 23  0             302892.8933  -0.0796  0.050               
 107: 27  3 24  0   26  3 23  0             302918.2578   0.0767  0.050               
 108: 25  8 17  0   24  8 16  0             303143.5650  -0.0101  0.050               
 109: 28  2 26  0   27  2 25  0             305673.2012  -0.0014  0.050               
 110: 26 23  3  0   25 23  2  0             305713.6686   0.0113  0.050   0.0113 0.50  
 111: 26 23  4  0   25 23  3  0             305713.6686   0.0113  0.050   0.0113 0.50  
 112: 26 21  5  0   25 21  4  0             305978.8548   0.0057  0.050   0.0057 0.50  
 113: 26 21  6  0   25 21  5  0             305978.8548   0.0057  0.050   0.0057 0.50  
 114: 26 20  6  0   25 20  5  0             306133.1550   0.0185  0.050   0.0186 0.50  
 115: 26 20  7  0   25 20  6  0             306133.1550   0.0185  0.050   0.0186 0.50  
 116: 26 18  8  0   25 18  7  0             306503.9621   0.0071  0.050   0.0071 0.50  
 117: 26 18  9  0   25 18  8  0             306503.9621   0.0071  0.050   0.0071 0.50  
 118: 26 17  9  0   25 17  8  0             306731.6473  -0.0080  0.050  -0.0080 0.50  
 119: 26 17 10  0   25 17  9  0             306731.6473  -0.0080  0.050  -0.0080 0.50  
 120: 26 16 10  0   25 16  9  0             306998.1316  -0.0693  0.050  -0.0693 0.50  
 121: 26 16 11  0   25 16 10  0             306998.1316  -0.0693  0.050  -0.0693 0.50  
 122: 26  6 21  0   25  6 20  0             307195.4294   0.0483  0.050               
 123: 26 15 11  0   25 15 10  0             307315.3572   0.0399  0.050   0.0400 0.50  
 124: 26 15 12  0   25 15 11  0             307315.3572   0.0400  0.050   0.0400 0.50  
 125: 26 14 12  0   25 14 11  0             307699.5480  -0.0117  0.050  -0.0116 0.50  
 126: 26 14 13  0   25 14 12  0             307699.5480  -0.0113  0.050  -0.0116 0.50  
 127: 26 13 13  0   25 13 12  0             308175.1512   0.0269  0.050   0.0327 0.50  
 128: 26 13 14  0   25 13 13  0             308175.1512   0.0384  0.050   0.0327 0.50  
 129: 29  1 28  0   28  1 27  0             308565.9859   0.0372  0.050   0.0410 0.50  
 130: 29  2 28  0   28  2 27  0             308565.9859   0.0448  0.050   0.0410 0.50  
 131: 26 12 15  0   25 12 14  0             308778.8202  -0.0212  0.050               
 132: 26 12 14  0   25 12 13  0             308779.0753  -0.0277  0.050               
 133: 25  7 18  0   24  7 17  0             309398.2025   0.0168  0.050               
 134: 25  6 19  0   24  6 18  0             310487.0389   0.0263  0.050               
 135: 27  4 23  0   26  4 22  0             310812.8281  -0.0181  0.050               
 136: 26  5 21  0   25  5 20  0             310857.8367  -0.0807  0.050               
 137: 30  0 30  0   29  0 29  0             311504.7195   0.0195  0.050   0.0196 0.50  
 138: 30  1 30  0   29  1 29  0             311504.7195   0.0196  0.050   0.0196 0.50  
 139: 26  7 20  0   25  7 19  0             311798.8897  -0.0491  0.050               
 140: 26  9 18  0   25  9 17  0             311961.8814  -0.0103  0.050               
 141: 26  8 19  0   25  8 18  0             312950.4605  -0.0329  0.050               
 142: 28  4 25  0   27  4 24  0             313127.0628  -0.0038  0.050               
 143: 28  3 25  0   27  3 24  0             313140.5678  -0.0789  0.050               
 144: 27 21  6  0   26 21  5  0             317839.2558   0.0434  0.050   0.0434 0.50  
 145: 27 21  7  0   26 21  6  0             317839.2558   0.0434  0.050   0.0434 0.50  
 146: 27 20  7  0   26 20  6  0             318009.8105   0.0573  0.050   0.0574 0.50  
 147: 27 20  8  0   26 20  7  0             318009.8105   0.0573  0.050   0.0574 0.50  
 148: 27 19  8  0   26 19  7  0             318201.9369   0.0255  0.050   0.0256 0.50  
 149: 27 19  9  0   26 19  8  0             318201.9369   0.0255  0.050   0.0256 0.50  
 150: 27 18  9  0   26 18  8  0             318421.1360   0.0157  0.050   0.0157 0.50  
 151: 27 18 10  0   26 18  9  0             318421.1360   0.0157  0.050   0.0157 0.50  
 152: 27 17 10  0   26 17  9  0             318674.6111   0.0535  0.050   0.0535 0.50  
 153: 27 17 11  0   26 17 10  0             318674.6111   0.0535  0.050   0.0535 0.50  
 154: 30  1 29  0   29  1 28  0             318819.8140  -0.0042  0.050  -0.0024 0.50  
 155: 30  2 29  0   29  2 28  0             318819.8140  -0.0005  0.050  -0.0024 0.50  
 156: 27 16 11  0   26 16 10  0             318971.8174  -0.0741  0.050  -0.0742 0.50  
 157: 27 16 12  0   26 16 11  0             318971.8174  -0.0741  0.050  -0.0742 0.50  
 158: 27 14 13  0   26 14 12  0             319757.2141   0.0500  0.050   0.0507 0.50  
 159: 27 14 14  0   26 14 13  0             319757.2141   0.0513  0.050   0.0507 0.50  
 160: 27  5 22  0   26  5 21  0             320291.0439   0.0130  0.050               
 161: 27 13 14  0   26 13 13  0             320291.8854   0.0031  0.050               
 162: 27 13 15  0   26 13 14  0             320291.8889   0.0379  0.050               
 163: 28  5 24  0   27  5 23  0             320722.2992   0.0775  0.050               
 164: 28  4 24  0   27  4 23  0             320913.6226  -0.0372  0.050               
 165: 26  6 20  0   25  6 19  0             321483.7808  -0.0417  0.050               
 166: 31  0 31  0   30  0 30  0             321760.0045  -0.0433  0.050  -0.0433 0.50  
 167: 31  1 31  0   30  1 30  0             321760.0045  -0.0433  0.050  -0.0433 0.50  
 168: 26  7 19  0   25  7 18  0             323126.7338   0.0079  0.050               
 169: 27  7 21  0   26  7 20  0             323168.3055   0.0846  0.050               
 170: 27 10 17  0   26 10 16  0             323189.0483   0.0770  0.050               
 171: 29  4 26  0   28  4 25  0             323361.7186  -0.0323  0.050               
 172: 29  3 26  0   28  3 25  0             323368.9955   0.0056  0.050               
 173: 30  2 28  0   29  2 27  0             326169.6802  -0.0723  0.050   0.0043 0.50  
 174: 30  3 28  0   29  3 27  0             326169.6802   0.0809  0.050   0.0043 0.50  
 175: 28  6 23  0   27  6 22  0             328209.1080  -0.0361  0.050               
 176: 31  1 30  0   30  1 29  0             329073.2563   0.0419  0.050   0.0428 0.50  
 177: 31  2 30  0   30  2 29  0             329073.2563   0.0436  0.050   0.0428 0.50  
 178: 28 21  7  0   27 21  6  0             329710.0142  -0.0602  0.050  -0.0602 0.50  
 179: 28 21  8  0   27 21  7  0             329710.0142  -0.0602  0.050  -0.0602 0.50  
 180: 28  5 23  0   27  5 22  0             329872.1666  -0.0449  0.050               
 181: 28 19  9  0   27 19  8  0             330110.4393   0.0539  0.050   0.0539 0.50  
 182: 28 19 10  0   27 19  9  0             330110.4393   0.0539  0.050   0.0539 0.50  
 183: 28 17 11  0   27 17 10  0             330634.3020  -0.0411  0.050  -0.0411 0.50  
 184: 28 17 12  0   27 17 11  0             330634.3020  -0.0411  0.050  -0.0411 0.50  
 185: 29  5 25  0   28  5 24  0             330947.1660  -0.0221  0.050               
 186: 28 16 12  0   27 16 11  0             330965.0253   0.0214  0.050               
 187: 27  8 19  0   26  8 18  0             330987.6894  -0.0701  0.050               
 188: 29  4 25  0   28  4 24  0             331056.7300   0.0338  0.050               
 189: 28 14 14  0   27 14 13  0             331841.5742  -0.0093  0.050  -0.0076 0.50  
 190: 28 14 15  0   27 14 14  0             331841.5742  -0.0058  0.050  -0.0076 0.50  
 191: 32  0 32  0   31  0 31  0             332014.7837  -0.0368  0.050  -0.0369 0.50  
 192: 32  1 32  0   31  1 31  0             332014.7837  -0.0368  0.050  -0.0369 0.50  
 193: 28 13 15  0   27 13 14  0             332441.1145  -0.0582  0.050  -0.0175 0.50  
 194: 28 13 16  0   27 13 15  0             332441.1145   0.0233  0.050  -0.0175 0.50  
 195: 30  4 27  0   29  4 26  0             333597.4620   0.0311  0.050               
 196: 30  3 27  0   29  3 26  0             333601.2538   0.0007  0.050               
 197: 28 11 18  0   27 11 17  0             334219.2599   0.0047  0.050               
 198: 28 11 17  0   27 11 16  0             334241.4956  -0.0222  0.050               
 199: 28 10 19  0   27 10 18  0             335546.7339   0.0139  0.050               
 200: 28 10 18  0   27 10 17  0             335792.6800   0.0110  0.050               
 201: 27  7 20  0   26  7 19  0             336306.3570   0.0282  0.050               
 202: 31  2 29  0   30  2 28  0             336418.0996  -0.1118  0.050  -0.0737 0.50  
 203: 31  3 29  0   30  3 28  0             336418.0996  -0.0355  0.050  -0.0737 0.50  
 204: 28  8 21  0   27  8 20  0             337188.4148  -0.0473  0.050               
 205: 29  6 24  0   28  6 23  0             338558.2919   0.0826  0.050               
 206: 32  1 31  0   31  1 30  0             339326.0953  -0.0052  0.050  -0.0048 0.50  
 207: 32  2 31  0   31  2 30  0             339326.0953  -0.0043  0.050  -0.0048 0.50  
 208: 30  5 26  0   29  5 25  0             341166.0844   0.0979  0.050               
 209: 28  6 22  0   27  6 21  0             341421.7484  -0.0797  0.050               
 210: 29 21  8  0   28 21  7  0             341591.8869   0.0336  0.050   0.0337 0.50  
 211: 29 21  9  0   28 21  8  0             341591.8869   0.0336  0.050   0.0337 0.50  
 212: 29 20  9  0   28 20  8  0             341798.6468   0.0681  0.050   0.0681 0.50  
 213: 29 20 10  0   28 20  9  0             341798.6468   0.0681  0.050   0.0681 0.50  
 214: 29 19 10  0   28 19  9  0             342032.5017  -0.0310  0.050  -0.0311 0.50  
 215: 29 19 11  0   28 19 10  0             342032.5017  -0.0310  0.050  -0.0311 0.50  
 216: 33  0 33  0   32  0 32  0             342268.9974  -0.0012  0.050  -0.0013 0.50  
 217: 33  1 33  0   32  1 32  0             342268.9974  -0.0012  0.050  -0.0013 0.50  
 218: 29 17 12  0   28 17 11  0             342611.7244  -0.0376  0.050  -0.0377 0.50  
 219: 29 17 13  0   28 17 12  0             342611.7244  -0.0376  0.050  -0.0377 0.50  
 220: 29 16 13  0   28 16 12  0             342978.3699  -0.0763  0.050  -0.0763 0.50  
 221: 29 16 14  0   28 16 13  0             342978.3699  -0.0763  0.050  -0.0763 0.50  
 222: 29 15 14  0   28 15 13  0             343417.7490  -0.0023  0.050  -0.0021 0.50  
 223: 29 15 15  0   28 15 14  0             343417.7490  -0.0019  0.050  -0.0021 0.50  
 224: 31  4 28  0   30  4 27  0             343834.1674  -0.0109  0.050               
 225: 31  3 28  0   30  3 27  0             343836.1661  -0.0130  0.050               
 226: 29 14 15  0   28 14 14  0             343954.3678   0.0722  0.050   0.0770 0.50  
 227: 29 14 16  0   28 14 15  0             343954.3678   0.0818  0.050   0.0770 0.50  
 228: 29 13 17  0   28 13 16  0             344624.8953   0.0449  0.050               
 229: 29 13 16  0   28 13 15  0             344625.1052   0.0511  0.050               
 230: 28  8 20  0   27  8 19  0             345251.4013  -0.0071  0.050               
 231: 29 11 19  0   28 11 18  0             346623.5123   0.0067  0.050               
 232: 32  2 30  0   31  2 29  0             346666.5163  -0.0777  0.050  -0.0588 0.50  
 233: 32  3 30  0   31  3 29  0             346666.5163  -0.0399  0.050  -0.0588 0.50  
 234: 29 11 18  0   28 11 17  0             346669.4683   0.0552  0.050               
 235: 29 10 19  0   28 10 18  0             348534.1638   0.0062  0.050               
 236: 28  7 21  0   27  7 20  0             348773.9653   0.0625  0.050               
 237: 30  6 25  0   29  6 24  0             348842.0295   0.0781  0.050               
 238: 29  8 22  0   28  8 21  0             349024.0947  -0.0980  0.050               
 239: 29  9 21  0   28  9 20  0             349415.3541   0.0193  0.050               
 240: 33  1 32  0   32  1 31  0             349578.3661  -0.0774  0.050  -0.0772 0.50  
 241: 33  2 32  0   32  2 31  0             349578.3661  -0.0770  0.050  -0.0772 0.50  
 242: 29  6 23  0   28  6 22  0             350745.6118  -0.0039  0.050               
 243: 34  0 34  0   33  0 33  0             352522.6206   0.0577  0.050   0.0578 0.50  
 244: 34  1 34  0   33  1 33  0             352522.6206   0.0578  0.050   0.0578 0.50  
 245: 32  4 29  0   31  4 28  0             354071.8114  -0.0880  0.050               
 246: 30 17 13  0   29 17 12  0             354607.5184  -0.0734  0.050  -0.0735 0.50  
 247: 30 17 14  0   29 17 13  0             354607.5184  -0.0734  0.050  -0.0735 0.50  
 248: 30 16 14  0   29 16 13  0             355013.1223  -0.0466  0.050  -0.0467 0.50  
 249: 30 16 15  0   29 16 14  0             355013.1223  -0.0466  0.050  -0.0467 0.50  
 250: 30 15 15  0   29 15 14  0             355500.1740  -0.0733  0.050  -0.0728 0.50  
 251: 30 15 16  0   29 15 15  0             355500.1740  -0.0722  0.050  -0.0728 0.50  
 252: 30  7 24  0   29  7 23  0             355933.5850  -0.0091  0.050               
 253: 30 14 16  0   29 14 15  0             356096.9106   0.0179  0.050   0.0305 0.50  
 254: 30 14 17  0   29 14 16  0             356096.9106   0.0431  0.050   0.0305 0.50  
 255: 30 12 19  0   29 12 18  0             357811.3014   0.0271  0.050               
 256: 29  8 21  0   28  8 20  0             359434.4326   0.0906  0.050               
 257: 31  5 26  0   30  5 25  0             359476.2530   0.0314  0.050               
 258: 34  1 33  0   33  1 32  0             359830.2072  -0.0055  0.050  -0.0055 0.50  
 259: 34  2 33  0   33  2 32  0             359830.2072  -0.0053  0.050  -0.0055 0.50  
 260: 30  6 24  0   29  6 23  0             359971.1894   0.0276  0.050               
 261: 32  4 28  0   31  4 27  0             361619.1220   0.1015  0.050               
 262: 35  0 35  0   34  0 34  0             362775.4018  -0.0919  0.050  -0.0920 0.50  
 263: 35  1 35  0   34  1 34  0             362775.4018  -0.0919  0.050  -0.0920 0.50  
 264: 31 16 15  0   30 16 14  0             367070.1221  -0.0490  0.050  -0.0490 0.50  
 265: 31 16 16  0   30 16 15  0             367070.1221  -0.0489  0.050  -0.0490 0.50  
 266: 34  2 32  0   33  2 31  0             367162.7267   0.0180  0.050   0.0226 0.50  
 267: 34  3 32  0   33  3 31  0             367162.7267   0.0271  0.050   0.0226 0.50  
 268: 31 14 17  0   30 14 16  0             368271.1259   0.0203  0.050   0.0522 0.50  
 269: 31 14 18  0   30 14 17  0             368271.1259   0.0840  0.050   0.0522 0.50  
 270: 31  6 25  0   30  6 24  0             369282.1206  -0.0655  0.050               
 271: 32  6 27  0   31  6 26  0             369299.9227  -0.0171  0.050               
 272: 32  5 27  0   31  5 26  0             369531.9167  -0.0862  0.050               
 273: 35  1 34  0   34  1 33  0             370081.3581  -0.0216  0.050  -0.0215 0.50  
 274: 35  2 34  0   34  2 33  0             370081.3581  -0.0215  0.050  -0.0215 0.50  
 275: 35  1 34  0   34  1 33  0             370081.3661  -0.0135  0.050  -0.0135 0.50  
 276: 35  2 34  0   34  2 33  0             370081.3661  -0.0134  0.050  -0.0135 0.50  
 277: 31 12 19  0   30 12 18  0             370201.1745  -0.0190  0.050               
 278: 30  7 23  0   29  7 22  0             371278.3962   0.0223  0.050               
 279: 31 11 21  0   30 11 20  0             371596.6499  -0.0200  0.050               
 280: 33  5 29  0   32  5 28  0             371818.9161  -0.0723  0.050               
 281: 33  4 29  0   32  4 28  0             371829.2844   0.0414  0.050               
 282: 31  8 24  0   30  8 23  0             371995.4291   0.0198  0.050               
 283: 36  0 36  0   35  0 35  0             373027.7222  -0.0503  0.050  -0.0503 0.50  
 284: 36  1 36  0   35  1 35  0             373027.7222  -0.0503  0.050  -0.0503 0.50  
 285: 31 10 22  0   30 10 21  0             373216.6328   0.0549  0.050               
 286: 30  8 22  0   29  8 21  0             373242.5156   0.0467  0.050               
 287: 31  9 23  0   30  9 22  0             374012.4765   0.0049  0.050               
 288: 34  3 31  0   33  3 30  0             374549.7233  -0.1316  0.050   0.0056 0.50  
 289: 34  4 31  0   33  4 30  0             374549.7233   0.1427  0.050   0.0056 0.50  
 290: 31 10 21  0   30 10 20  0             374617.7416   0.0424  0.050               
 291: 32 28  4  0   31 28  3  0             376011.5446  -0.0344  0.050  -0.0345 0.50  
 292: 32 28  5  0   31 28  4  0             376011.5446  -0.0344  0.050  -0.0345 0.50  
 293: 32 27  5  0   31 27  4  0             376155.6339  -0.0278  0.050  -0.0279 0.50  
 294: 32 27  6  0   31 27  5  0             376155.6339  -0.0278  0.050  -0.0279 0.50  
 295: 32 26  6  0   31 26  5  0             376309.3693  -0.0683  0.050  -0.0683 0.50  
 296: 32 26  7  0   31 26  6  0             376309.3693  -0.0683  0.050  -0.0683 0.50  
 297: 32 25  7  0   31 25  6  0             376474.7732  -0.0203  0.050  -0.0204 0.50  
 298: 32 25  8  0   31 25  7  0             376474.7732  -0.0203  0.050  -0.0204 0.50  
 299: 32 23  9  0   31 23  8  0             376849.9670  -0.0113  0.050  -0.0113 0.50  
 300: 32 23 10  0   31 23  9  0             376849.9670  -0.0113  0.050  -0.0113 0.50  
 301: 32  7 26  0   31  7 25  0             376907.8930   0.0096  0.050               
 302: 32 22 10  0   31 22  9  0             377066.0978  -0.0560  0.050  -0.0560 0.50  
 303: 32 22 11  0   31 22 10  0             377066.0978  -0.0560  0.050  -0.0560 0.50  
 304: 32 21 11  0   31 21 10  0             377307.0438   0.0697  0.050   0.0697 0.50  
 305: 32 21 12  0   31 21 11  0             377307.0438   0.0697  0.050   0.0697 0.50  
 306: 35  2 33  0   34  2 32  0             377410.2557  -0.0180  0.050  -0.0158 0.50  
 307: 35  3 33  0   34  3 32  0             377410.2557  -0.0135  0.050  -0.0158 0.50  
 308: 32 19 13  0   31 19 12  0             377886.7353   0.0717  0.050   0.0717 0.50  
 309: 32 19 14  0   31 19 13  0             377886.7353   0.0717  0.050   0.0717 0.50  
 310: 32 18 14  0   31 18 13  0             378242.3575   0.0470  0.050   0.0471 0.50  
 311: 32 18 15  0   31 18 14  0             378242.3575   0.0470  0.050   0.0471 0.50  
 312: 32 17 15  0   31 17 14  0             378657.7200  -0.0357  0.050  -0.0357 0.50  
 313: 32 17 16  0   31 17 15  0             378657.7200  -0.0357  0.050  -0.0357 0.50  
 314: 32  6 26  0   31  6 25  0             378763.1075  -0.0653  0.050               
 315: 32 16 16  0   31 16 15  0             379150.5236   0.0159  0.050   0.0161 0.50  
 316: 32 16 17  0   31 16 16  0             379150.5236   0.0162  0.050   0.0161 0.50  
 317: 33  6 28  0   32  6 27  0             379503.1498   0.0271  0.050               
 318: 33  5 28  0   32  5 27  0             379637.9259  -0.0325  0.050               
 319: 32 15 17  0   31 15 16  0             379745.2792  -0.0679  0.050  -0.0641 0.50  
 320: 32 15 18  0   31 15 17  0             379745.2792  -0.0601  0.050  -0.0641 0.50  
 321: 36  1 35  0   35  1 34  0             380331.9107  -0.0065  0.050  -0.0065 0.50  
 322: 36  2 35  0   35  2 34  0             380331.9107  -0.0064  0.050  -0.0065 0.50  
 323: 32 14 18  0   31 14 17  0             380478.7922  -0.0410  0.050   0.0364 0.50  
 324: 32 14 19  0   31 14 18  0             380478.7922   0.1138  0.050   0.0364 0.50  
 325: 31  9 22  0   30  9 21  0             380773.2023  -0.0158  0.050               
 326: 31  7 24  0   30  7 23  0             381354.9490   0.0046  0.050               
 327: 32 13 19  0   31 13 18  0             381408.7032  -0.0814  0.050               
 328: 34  5 30  0   33  5 29  0             382039.8047   0.0426  0.050               
 329: 34  4 30  0   33  4 29  0             382045.3334   0.0484  0.050               
 330: 32 12 21  0   31 12 20  0             382611.1933   0.0350  0.050               
 331: 32 12 20  0   31 12 19  0             382643.8014  -0.0915  0.050               
 332: 32  8 25  0   31  8 24  0             383118.2021  -0.0136  0.050               
 333: 37  0 37  0   36  0 36  0             383279.3324  -0.0476  0.050  -0.0477 0.50  
 334: 37  1 37  0   36  1 36  0             383279.3324  -0.0476  0.050  -0.0477 0.50  
 335: 37  0 37  0   36  0 36  0             383279.3899   0.0098  0.050   0.0098 0.50  
 336: 37  1 37  0   36  1 36  0             383279.3899   0.0098  0.050   0.0098 0.50  
 337: 32 11 22  0   31 11 21  0             384161.2567  -0.0247  0.050               
 338: 32 11 21  0   31 11 20  0             384487.9118  -0.0542  0.050               
 339: 35  3 32  0   34  3 31  0             384789.2555  -0.0552  0.050   0.0146 0.50  
 340: 35  4 32  0   34  4 31  0             384789.2555   0.0844  0.050   0.0146 0.50  
 341: 32 10 23  0   31 10 22  0             385773.5504   0.0388  0.050               
 342: 32  9 24  0   31  9 23  0             386068.1268  -0.0260  0.050               
 343: 31  8 23  0   30  8 22  0             386430.6849   0.0020  0.050               
 344: 33  7 27  0   32  7 26  0             387234.0593  -0.0256  0.050               
 345: 33 29  4  0   32 29  3  0             387688.6678   0.0065  0.050   0.0065 0.50  
 346: 33 29  5  0   32 29  4  0             387688.6678   0.0065  0.050   0.0065 0.50  
 347: 33 28  5  0   32 28  4  0             387834.5570   0.0124  0.050   0.0125 0.50  
 348: 33 28  6  0   32 28  5  0             387834.5570   0.0124  0.050   0.0125 0.50  
 349: 33 27  6  0   32 27  5  0             387989.4717  -0.0003  0.050  -0.0004 0.50  
 350: 33 27  7  0   32 27  6  0             387989.4717  -0.0003  0.050  -0.0004 0.50  
 351: 32 10 22  0   31 10 21  0             388084.0002   0.0047  0.050               
 352: 33 26  7  0   32 26  6  0             388155.1932   0.0329  0.050   0.0330 0.50  
 353: 33 26  8  0   32 26  7  0             388155.1932   0.0329  0.050   0.0330 0.50  
 354: 33 25  8  0   32 25  7  0             388333.6594  -0.0265  0.050  -0.0265 0.50  
 355: 33 25  9  0   32 25  8  0             388333.6594  -0.0265  0.050  -0.0265 0.50  
 356: 33  6 27  0   32  6 26  0             388423.3636   0.0033  0.050               
 357: 33 24  9  0   32 24  8  0             388527.4860  -0.0973  0.050  -0.0973 0.50  
 358: 33 24 10  0   32 24  9  0             388527.4860  -0.0973  0.050  -0.0973 0.50  
 359: 33 23 10  0   32 23  9  0             388739.9413  -0.0307  0.050  -0.0307 0.50  
 360: 33 23 11  0   32 23 10  0             388739.9413  -0.0307  0.050  -0.0307 0.50  
 361: 33 22 11  0   32 22 10  0             388974.7640   0.0317  0.050   0.0317 0.50  
 362: 33 22 12  0   32 22 11  0             388974.7640   0.0317  0.050   0.0317 0.50  
 363: 33 21 12  0   32 21 11  0             389236.7452   0.0002  0.050   0.0002 0.50  
 364: 33 21 13  0   32 21 12  0             389236.7452   0.0002  0.050   0.0002 0.50  
 365: 33 20 13  0   32 20 12  0             389532.2020  -0.0279  0.050  -0.0280 0.50  
 366: 33 20 14  0   32 20 13  0             389532.2020  -0.0279  0.050  -0.0280 0.50  
 367: 34  6 29  0   33  6 28  0             389700.7127   0.0647  0.050               
 368: 34  5 29  0   33  5 28  0             389777.8817   0.0310  0.050               
 369: 33 19 14  0   32 19 13  0             389869.2867   0.0528  0.050   0.0529 0.50  
 370: 33 19 15  0   32 19 14  0             389869.2867   0.0528  0.050   0.0529 0.50  
 371: 33 18 15  0   32 18 14  0             390258.3604   0.0108  0.050   0.0108 0.50  
 372: 33 18 16  0   32 18 15  0             390258.3604   0.0108  0.050   0.0108 0.50  
 373: 37  1 36  0   36  1 35  0             390581.8928   0.0930  0.050   0.0930 0.50  
 374: 37  2 36  0   36  2 35  0             390581.8928   0.0930  0.050   0.0930 0.50  
 375: 33 17 16  0   32 17 15  0             390713.7936  -0.0269  0.050  -0.0269 0.50  
 376: 33 17 17  0   32 17 16  0             390713.7936  -0.0269  0.050  -0.0269 0.50  
 377: 32  7 25  0   31  7 24  0             390841.7899  -0.0379  0.050               
 378: 33 16 17  0   32 16 16  0             391255.2685  -0.0293  0.050  -0.0289 0.50  
 379: 33 16 18  0   32 16 17  0             391255.2685  -0.0284  0.050  -0.0289 0.50  
 380: 33 15 18  0   32 15 17  0             391910.8340   0.0316  0.050   0.0415 0.50  
 381: 33 15 19  0   32 15 18  0             391910.8340   0.0513  0.050   0.0415 0.50  
 382: 35  5 31  0   34  5 30  0             392262.4618  -0.0483  0.050               
 383: 35  4 31  0   34  4 30  0             392265.4589   0.0000  0.050               
 384: 33 14 19  0   32 14 18  0             392721.9995  -0.1828  0.050  -0.0011 0.50  
 385: 33 14 20  0   32 14 19  0             392721.9995   0.1807  0.050  -0.0011 0.50  
 386: 38  0 38  0   37  0 37  0             393530.2736  -0.0240  0.050  -0.0240 0.50  
 387: 38  1 38  0   37  1 37  0             393530.2736  -0.0240  0.050  -0.0240 0.50  
 388: 33 13 21  0   32 13 20  0             393752.1659   0.0367  0.050               
 389: 33 13 20  0   32 13 19  0             393757.5491  -0.0270  0.050               
 390: 33  8 26  0   32  8 25  0             394014.4367   0.0463  0.050               
 391: 36  3 33  0   35  3 32  0             395029.0862  -0.0164  0.050   0.0189 0.50  
 392: 36  4 33  0   35  4 32  0             395029.0862   0.0542  0.050   0.0189 0.50  
 393: 33 12 21  0   32 12 20  0             395156.2057   0.0174  0.050               
 394: 32  9 23  0   31  9 22  0             395221.3759   0.0358  0.050               
 395: 33 11 23  0   32 11 22  0             396768.0286   0.0189  0.050               
 396: 33 11 22  0   32 11 21  0             397355.3479  -0.0227  0.050               
 397: 34  7 28  0   33  7 27  0             397493.8517   0.0869  0.050               
 398: 37  2 35  0   36  2 34  0             397904.1027   0.0152  0.050   0.0158 0.50  
 399: 37  3 35  0   36  3 34  0             397904.1027   0.0162  0.050   0.0158 0.50  
 400: 33  9 25  0   32  9 24  0             397910.4201  -0.0048  0.050               
 401: 34  6 28  0   33  6 27  0             398235.3552  -0.0383  0.050               
 402: 33 10 24  0   32 10 23  0             398274.4688   0.0103  0.050               
 403: 32  8 24  0   31  8 23  0             398838.2034   0.0228  0.050               
 404: 34 29  5  0   33 29  4  0             399507.8972   0.0004  0.050   0.0004 0.50  
 405: 34 29  6  0   33 29  5  0             399507.8972   0.0004  0.050   0.0004 0.50  
 406: 35  6 30  0   34  6 29  0             399897.0664  -0.0112  0.050               
 407: 35  5 30  0   34  5 29  0             399940.6756  -0.0354  0.050               
 408: 33  7 26  0   32  7 25  0             399997.0137   0.0320  0.050               
 409: 34 26  8  0   33 26  7  0             400008.9835   0.0938  0.050   0.0938 0.50  
 410: 34 26  9  0   33 26  8  0             400008.9835   0.0938  0.050   0.0938 0.50  
 411: 34 25  9  0   33 25  8  0             400201.2574  -0.0885  0.050  -0.0885 0.50  
 412: 34 25 10  0   33 25  9  0             400201.2574  -0.0885  0.050  -0.0885 0.50  
 413: 34 24 10  0   33 24  9  0             400410.7982   0.0280  0.050   0.0280 0.50  
 414: 34 24 11  0   33 24 10  0             400410.7982   0.0280  0.050   0.0280 0.50  
 415: 34 23 11  0   33 23 10  0             400640.6310   0.0371  0.050   0.0371 0.50  
 416: 34 23 12  0   33 23 11  0             400640.6310   0.0371  0.050   0.0371 0.50  
 417: 38  1 37  0   37  1 36  0             400831.0727   0.0698  0.050   0.0698 0.50  
 418: 38  2 37  0   37  2 36  0             400831.0727   0.0698  0.050   0.0698 0.50  
 419: 34 22 12  0   33 22 11  0             400895.1100   0.0202  0.050   0.0203 0.50  
 420: 34 22 13  0   33 22 12  0             400895.1100   0.0202  0.050   0.0203 0.50  
 421: 34 21 13  0   33 21 12  0             401179.6656   0.0256  0.050   0.0256 0.50  
 422: 34 21 14  0   33 21 13  0             401179.6656   0.0256  0.050   0.0256 0.50  
 423: 34 20 14  0   33 20 13  0             401501.0788  -0.0378  0.050  -0.0378 0.50  
 424: 34 20 15  0   33 20 14  0             401501.0788  -0.0378  0.050  -0.0378 0.50  
 425: 34 19 15  0   33 19 14  0             401868.4220  -0.0087  0.050  -0.0087 0.50  
 426: 34 19 16  0   33 19 15  0             401868.4220  -0.0087  0.050  -0.0087 0.50  
 427: 33 10 23  0   32 10 22  0             401915.2411   0.0069  0.050               
 428: 34 18 16  0   33 18 15  0             402293.3955   0.0441  0.050   0.0442 0.50  
 429: 34 18 17  0   33 18 16  0             402293.3955   0.0441  0.050   0.0442 0.50  
 430: 36  5 32  0   35  5 31  0             402487.0364  -0.0280  0.050               
 431: 36  4 32  0   35  4 31  0             402488.6156  -0.0105  0.050               
 432: 34 17 17  0   33 17 16  0             402791.8004   0.0313  0.050   0.0314 0.50  
 433: 34 17 18  0   33 17 17  0             402791.8004   0.0314  0.050   0.0314 0.50  
 434: 34 16 18  0   33 16 17  0             403385.7320  -0.0038  0.050  -0.0026 0.50  
 435: 34 16 19  0   33 16 18  0             403385.7320  -0.0014  0.050  -0.0026 0.50  
 436: 39  0 39  0   38  0 38  0             403780.4585  -0.0477  0.050  -0.0478 0.50  
 437: 39  1 39  0   38  1 38  0             403780.4585  -0.0477  0.050  -0.0478 0.50  
 438: 34 15 19  0   33 15 18  0             404106.9723   0.0100  0.050   0.0344 0.50  
 439: 34 15 20  0   33 15 19  0             404106.9723   0.0586  0.050   0.0344 0.50  
 440: 34  8 27  0   33  8 26  0             404710.0413   0.0538  0.050               
 441: 34 14 20  0   33 14 19  0             405003.4303  -0.0941  0.050               
 442: 37  3 34  0   36  3 33  0             405269.0498   0.0016  0.050   0.0253 0.33  
 443: 37  4 34  0   36  4 33  0             405269.0498   0.0372  0.050   0.0253 0.33  
 444: 37  4 34  0   36  4 33  0             405269.0498   0.0372  0.050   0.0253 0.33  
 445: 34 13 22  0   33 13 21  0             406145.4930   0.0439  0.050               
 446: 34 13 21  0   33 13 20  0             406156.7891  -0.0621  0.050               
 447: 34 12 23  0   33 12 22  0             407626.6044  -0.0167  0.050               
 448: 35  7 29  0   34  7 28  0             407710.6510   0.0199  0.050               
 449: 34 12 22  0   33 12 21  0             407751.1558   0.0286  0.050               
 450: 38  2 36  0   37  2 35  0             408150.3070   0.0798  0.050   0.0801 0.50  
 451: 38  3 36  0   37  3 35  0             408150.3070   0.0803  0.050   0.0801 0.50  
 452: 35  6 29  0   34  6 28  0             408162.7589  -0.0284  0.050               
 453: 34  7 27  0   33  7 26  0             409081.1030   0.0424  0.050               
 454: 34 11 24  0   33 11 23  0             409401.6786   0.0145  0.050               
 455: 34  9 26  0   33  9 25  0             409513.5867   0.0342  0.050               
 456: 33  9 24  0   32  9 23  0             409529.8487   0.0069  0.050               
 457: 36  6 31  0   35  6 30  0             410094.9449   0.0338  0.050               
 458: 36  5 31  0   35  5 30  0             410119.3332   0.0465  0.050               
 459: 33  8 25  0   32  8 24  0             410381.7583   0.0368  0.050               
 460: 34 11 23  0   33 11 22  0             410422.1142  -0.0123  0.050               
 461: 34 10 25  0   33 10 24  0             410675.6406   0.0076  0.050               
 462: 39  1 38  0   38  1 37  0             411079.5203   0.0174  0.050   0.0175 0.50  
 463: 39  2 38  0   38  2 37  0             411079.5203   0.0174  0.050   0.0175 0.50  
 464: 35 29  6  0   34 29  5  0             411333.5558   0.0244  0.050   0.0244 0.50  
 465: 35 29  7  0   34 29  6  0             411333.5558   0.0244  0.050   0.0244 0.50  
 466: 35 28  7  0   34 28  6  0             411500.8986  -0.0026  0.050  -0.0027 0.50  
 467: 35 28  8  0   34 28  7  0             411500.8986  -0.0026  0.050  -0.0027 0.50  
 468: 35 26  9  0   34 26  8  0             411870.9763   0.0904  0.050   0.0904 0.50  
 469: 35 26 10  0   34 26  9  0             411870.9763   0.0904  0.050   0.0904 0.50  
 470: 35 25 10  0   34 25  9  0             412078.1094   0.0477  0.050   0.0478 0.50  
 471: 35 25 11  0   34 25 10  0             412078.1094   0.0477  0.050   0.0478 0.50  
 472: 35 24 11  0   34 24 10  0             412303.9735   0.0606  0.050   0.0607 0.50  
 473: 35 24 12  0   34 24 11  0             412303.9735   0.0606  0.050   0.0607 0.50  
 474: 35 23 12  0   34 23 11  0             412552.2357   0.0296  0.050   0.0296 0.50  
 475: 35 23 13  0   34 23 12  0             412552.2357   0.0296  0.050   0.0296 0.50  
 476: 37  5 33  0   36  5 32  0             412713.1505  -0.0226  0.050               
 477: 35 22 13  0   34 22 12  0             412827.6640   0.0267  0.050   0.0267 0.50  
 478: 35 22 14  0   34 22 13  0             412827.6640   0.0267  0.050   0.0267 0.50  
 479: 35 21 14  0   34 21 13  0             413136.1271  -0.0043  0.050  -0.0043 0.50  
 480: 35 21 15  0   34 21 14  0             413136.1271  -0.0043  0.050  -0.0043 0.50  
 481: 35 20 15  0   34 20 14  0             413485.3229   0.0536  0.050   0.0537 0.50  
 482: 35 20 16  0   34 20 15  0             413485.3229   0.0536  0.050   0.0537 0.50  
 483: 35 19 16  0   34 19 15  0             413884.8778  -0.0288  0.050  -0.0289 0.50  
 484: 35 19 17  0   34 19 16  0             413884.8778  -0.0288  0.050  -0.0289 0.50  
 485: 40  0 40  0   39  0 39  0             414029.9923   0.0050  0.050   0.0050 0.50  
 486: 40  1 40  0   39  1 39  0             414029.9923   0.0050  0.050   0.0050 0.50  
 487: 35 18 17  0   34 18 16  0             414348.1124   0.0061  0.050   0.0062 0.50  
 488: 35 18 18  0   34 18 17  0             414348.1124   0.0061  0.050   0.0062 0.50  
 489: 35 17 18  0   34 17 17  0             414892.6147   0.0265  0.050   0.0267 0.50  
 490: 35 17 19  0   34 17 18  0             414892.6147   0.0268  0.050   0.0267 0.50  
 491: 35  8 28  0   34  8 27  0             415238.2099  -0.0013  0.050               
 492: 38  3 35  0   37  3 34  0             415509.0231   0.0252  0.050   0.0341 0.50  
 493: 38  4 35  0   37  4 34  0             415509.0231   0.0430  0.050   0.0341 0.50  
 494: 35 16 19  0   34 16 18  0             415543.1331   0.0308  0.050   0.0339 0.50  
 495: 35 16 20  0   34 16 19  0             415543.1331   0.0369  0.050   0.0339 0.50  
 496: 34 10 24  0   33 10 23  0             416127.2623  -0.0117  0.050               
 497: 35 15 20  0   34 15 19  0             416335.5759  -0.0115  0.050   0.0463 0.50  
 498: 35 15 21  0   34 15 20  0             416335.5759   0.1041  0.050   0.0463 0.50  
 499: 35 14 22  0   34 14 21  0             417323.7923   0.0316  0.050               
 500: 35 14 21  0   34 14 20  0             417325.4959  -0.0822  0.050               
 501: 36  7 30  0   35  7 29  0             417902.3155  -0.0269  0.050               
 502: 36  6 30  0   35  6 29  0             418172.8098  -0.0256  0.050               
 503: 35  7 28  0   34  7 27  0             418276.0871   0.0047  0.050               
 504: 39  2 37  0   38  2 36  0             418395.8295   0.0372  0.050   0.0374 0.50  
 505: 39  3 37  0   38  3 36  0             418395.8295   0.0375  0.050   0.0374 0.50  
 506: 35 13 23  0   34 13 22  0             418589.1388   0.0269  0.050               
 507: 35 13 22  0   34 13 21  0             418612.3567   0.0850  0.050               
 508: 35 12 24  0   34 12 23  0             420215.5593   0.0218  0.050               
 509: 37  6 32  0   36  6 31  0             420295.3506   0.0123  0.050               
 510: 37  5 32  0   36  5 31  0             420308.7892  -0.0239  0.050               
 511: 35 12 23  0   34 12 22  0             420447.4323  -0.0181  0.050               
 512: 35  9 27  0   34  9 26  0             420865.7688   0.0365  0.050               
 513: 34  8 26  0   33  8 25  0             421052.7715  -0.0130  0.050               
 514: 40  1 39  0   39  1 38  0             421327.2731  -0.0033  0.050  -0.0034 0.50  
 515: 40  2 39  0   39  2 38  0             421327.2731  -0.0033  0.050  -0.0034 0.50  
 516: 35 11 25  0   34 11 24  0             422039.1371   0.0412  0.050               
 517: 35 10 26  0   34 10 25  0             422931.1201   0.0434  0.050               
 518: 38  4 34  0   37  4 33  0             422940.8068  -0.1841  0.050   0.0302 0.50  
 519: 38  5 34  0   37  5 33  0             422940.8068   0.2444  0.050   0.0302 0.50  
 520: 36 30  6  0   35 30  5  0             422997.0634  -0.0368  0.050  -0.0369 0.50  
 521: 36 30  7  0   35 30  6  0             422997.0634  -0.0368  0.050  -0.0369 0.50  
 522: 36 29  7  0   35 29  6  0             423165.7728   0.0103  0.050   0.0103 0.50  
 523: 36 29  8  0   35 29  7  0             423165.7728   0.0103  0.050   0.0103 0.50  
 524: 36 28  8  0   35 28  7  0             423344.7074  -0.0155  0.050  -0.0155 0.50  
 525: 36 28  9  0   35 28  8  0             423344.7074  -0.0155  0.050  -0.0155 0.50  
 526: 34  9 25  0   33  9 24  0             423394.5684  -0.0107  0.050               
 527: 36 27  9  0   35 27  8  0             423535.8428  -0.0120  0.050  -0.0120 0.50  
 528: 36 27 10  0   35 27  9  0             423535.8428  -0.0120  0.050  -0.0120 0.50  
 529: 36 26 10  0   35 26  9  0             423741.4472   0.0357  0.050   0.0357 0.50  
 530: 36 26 11  0   35 26 10  0             423741.4472   0.0357  0.050   0.0357 0.50  
 531: 35 11 24  0   34 11 23  0             423749.3672  -0.0203  0.050               
 532: 36 25 11  0   35 25 10  0             423964.0784  -0.0471  0.050  -0.0471 0.50  
 533: 36 25 12  0   35 25 11  0             423964.0784  -0.0471  0.050  -0.0471 0.50  
 534: 36 24 12  0   35 24 11  0             424207.3328  -0.0059  0.050  -0.0059 0.50  
 535: 36 24 13  0   35 24 12  0             424207.3328  -0.0059  0.050  -0.0059 0.50  
 536: 41  0 41  0   40  0 40  0             424278.6952  -0.0267  0.050  -0.0268 0.50  
 537: 41  1 41  0   40  1 40  0             424278.6952  -0.0267  0.050  -0.0268 0.50  
 538: 36 23 13  0   35 23 12  0             424475.2099   0.0319  0.050   0.0319 0.50  
 539: 36 23 14  0   35 23 13  0             424475.2099   0.0319  0.050   0.0319 0.50  
 540: 36 22 14  0   35 22 13  0             424772.7694  -0.0265  0.050  -0.0265 0.50  
 541: 36 22 15  0   35 22 14  0             424772.7694  -0.0265  0.050  -0.0265 0.50  
 542: 36 21 15  0   35 21 14  0             425106.7319   0.0267  0.050   0.0267 0.50  
 543: 36 21 16  0   35 21 15  0             425106.7319   0.0267  0.050   0.0267 0.50  
 544: 36 20 16  0   35 20 15  0             425485.2611   0.0042  0.050   0.0042 0.50  
 545: 36 20 17  0   35 20 16  0             425485.2611   0.0042  0.050   0.0042 0.50  
 546: 36  8 29  0   35  8 28  0             425634.8754  -0.0328  0.050               
 547: 36 19 17  0   35 19 16  0             425919.3167  -0.0241  0.050  -0.0241 0.50  
 548: 36 19 18  0   35 19 17  0             425919.3167  -0.0241  0.050  -0.0241 0.50  
 549: 36 18 18  0   35 18 17  0             426423.4650   0.0198  0.050   0.0198 0.50  
 550: 36 18 19  0   35 18 18  0             426423.4650   0.0198  0.050   0.0198 0.50  
 551: 36 17 19  0   35 17 18  0             427017.3153  -0.0110  0.050  -0.0107 0.50  
 552: 36 17 20  0   35 17 19  0             427017.3153  -0.0103  0.050  -0.0107 0.50  
 553: 36  7 29  0   35  7 28  0             427661.9239   0.0276  0.050               
 554: 36 16 20  0   35 16 19  0             427728.7290  -0.0499  0.050  -0.0424 0.50  
 555: 36 16 21  0   35 16 20  0             427728.7290  -0.0348  0.050  -0.0424 0.50  
 556: 37  7 31  0   36  7 30  0             428081.1383  -0.0267  0.050               
 557: 37  6 31  0   36  6 30  0             428240.3396  -0.0258  0.050               
 558: 36 15 21  0   35 15 20  0             428598.4778  -0.1479  0.050  -0.0146 0.50  
 559: 36 15 22  0   35 15 21  0             428598.4778   0.1186  0.050  -0.0146 0.50  
 560: 40  2 38  0   39  2 37  0             428640.7451   0.0045  0.050   0.0046 0.50  
 561: 40  3 38  0   39  3 37  0             428640.7451   0.0046  0.050   0.0046 0.50  
 562: 36 14 23  0   35 14 22  0             429687.7435   0.0922  0.050               
 563: 36 14 22  0   35 14 21  0             429691.5331  -0.0005  0.050               
 564: 38  6 33  0   37  6 32  0             430498.7920   0.0239  0.050               
 565: 38  5 33  0   37  5 32  0             430506.1475   0.0014  0.050               
 566: 35 10 25  0   34 10 24  0             430642.1466  -0.0257  0.050               
 567: 35  8 27  0   34  8 26  0             430938.7035   0.0148  0.050               
 568: 36 13 24  0   35 13 23  0             431085.6492  -0.0402  0.050               
 569: 36 13 23  0   35 13 22  0             431131.3167  -0.0666  0.050               
 570: 41  1 40  0   40  1 39  0             431574.2760  -0.0257  0.050  -0.0258 0.50  
 571: 41  2 40  0   40  2 39  0             431574.2760  -0.0257  0.050  -0.0258 0.50  
 572: 41  1 40  0   40  1 39  0             431574.3480   0.0461  0.050   0.0462 0.50  
 573: 41  2 40  0   40  2 39  0             431574.3480   0.0461  0.050   0.0462 0.50  
 574: 36  9 28  0   35  9 27  0             431969.9623  -0.0154  0.050               
 575: 36 12 25  0   35 12 24  0             432853.0161  -0.0167  0.050               
 576: 39  4 35  0   38  4 34  0             433169.0968  -0.0911  0.050   0.0200 0.50  
 577: 39  5 35  0   38  5 34  0             433169.0968   0.1312  0.050   0.0200 0.50  
 578: 36 12 24  0   35 12 23  0             433272.0924  -0.0261  0.050               
 579: 42  0 42  0   41  0 41  0             434526.6684  -0.0233  0.050  -0.0233 0.50  
 580: 42  1 42  0   41  1 41  0             434526.6684  -0.0233  0.050  -0.0233 0.50  
 581: 36 11 26  0   35 11 25  0             434648.5713  -0.0413  0.050               
 582: 37 30  7  0   36 30  6  0             434824.9619   0.0017  0.050   0.0017 0.50  
 583: 37 30  8  0   36 30  7  0             434824.9619   0.0017  0.050   0.0017 0.50  
 584: 36 10 27  0   35 10 26  0             434997.4476  -0.0321  0.050               
 585: 37 29  8  0   36 29  7  0             435004.7933   0.0042  0.050   0.0043 0.50  
 586: 37 29  9  0   36 29  8  0             435004.7933   0.0042  0.050   0.0043 0.50  
 587: 37 28  9  0   36 28  8  0             435195.9538   0.0233  0.050   0.0234 0.50  
 588: 37 28 10  0   36 28  9  0             435195.9538   0.0233  0.050   0.0234 0.50  
 589: 37 26 11  0   36 26 10  0             435620.7717   0.0386  0.050   0.0386 0.50  
 590: 37 26 12  0   36 26 11  0             435620.7717   0.0386  0.050   0.0386 0.50  
 591: 37 25 12  0   36 25 11  0             435859.8019  -0.0324  0.050  -0.0324 0.50  
 592: 37 25 13  0   36 25 12  0             435859.8019  -0.0324  0.050  -0.0324 0.50  
 593: 37  8 30  0   36  8 29  0             435934.4488  -0.0381  0.050               
 594: 40  3 37  0   39  3 36  0             435988.3905  -0.0373  0.050  -0.0352 0.50  
 595: 40  4 37  0   39  4 36  0             435988.3905  -0.0329  0.050  -0.0352 0.50  
 596: 37 24 13  0   36 24 12  0             436121.3176  -0.0631  0.050  -0.0631 0.50  
 597: 37 24 14  0   36 24 13  0             436121.3176  -0.0631  0.050  -0.0631 0.50  
 598: 37 23 14  0   36 23 13  0             436409.9172   0.0302  0.050   0.0303 0.50  
 599: 37 23 15  0   36 23 14  0             436409.9172   0.0302  0.050   0.0303 0.50  
 600: 35  9 26  0   34  9 25  0             436569.5222  -0.0360  0.050               
 601: 37 22 15  0   36 22 14  0             436730.9654  -0.0322  0.050  -0.0322 0.50  
 602: 37 22 16  0   36 22 15  0             436730.9654  -0.0322  0.050  -0.0322 0.50  
 603: 37 21 16  0   36 21 15  0             437091.8372  -0.0247  0.050  -0.0247 0.50  
 604: 37 21 17  0   36 21 16  0             437091.8372  -0.0247  0.050  -0.0247 0.50  
 605: 37  7 30  0   36  7 29  0             437243.5478  -0.0147  0.050               
 606: 36 11 25  0   35 11 24  0             437405.4506  -0.0341  0.050               
 607: 37 20 17  0   36 20 16  0             437501.6523  -0.0172  0.050  -0.0173 0.50  
 608: 37 20 18  0   36 20 17  0             437501.6523  -0.0172  0.050  -0.0173 0.50  
 609: 37 19 18  0   36 19 17  0             437972.4821   0.0393  0.050   0.0393 0.50  
 610: 37 19 19  0   36 19 18  0             437972.4821   0.0393  0.050   0.0393 0.50  
 611: 38  7 32  0   37  7 31  0             438255.0647   0.0081  0.050               
 612: 38  6 32  0   37  6 31  0             438347.4388   0.0127  0.050               
 613: 37 18 19  0   36 18 18  0             438520.2637   0.0194  0.050   0.0195 0.50  
 614: 37 18 20  0   36 18 19  0             438520.2637   0.0195  0.050   0.0195 0.50  
 615: 41  2 39  0   40  2 38  0             438885.0091  -0.0245  0.050  -0.0245 0.50  
 616: 41  3 39  0   40  3 38  0             438885.0091  -0.0245  0.050  -0.0245 0.50  
 617: 37 17 20  0   36 17 19  0             439167.0698  -0.0333  0.050  -0.0324 0.50  
 618: 37 17 21  0   36 17 20  0             439167.0698  -0.0314  0.050  -0.0324 0.50  
 619: 37 16 21  0   36 16 20  0             439944.2243  -0.0416  0.050  -0.0234 0.50  
 620: 37 16 22  0   36 16 21  0             439944.2243  -0.0052  0.050  -0.0234 0.50  
 621: 36  8 28  0   35  8 27  0             440239.0132  -0.0338  0.050               
 622: 39  6 34  0   38  6 33  0             440705.1574  -0.0166  0.050               
 623: 39  5 34  0   38  5 33  0             440709.1822   0.0036  0.050               
 624: 37 15 22  0   36 15 21  0             440897.9871  -0.2694  0.050   0.0289 0.50  
 625: 37 15 23  0   36 15 22  0             440897.9871   0.3272  0.050   0.0289 0.50  
 626: 42  1 41  0   41  1 40  0             441820.6254   0.0685  0.050   0.0685 0.50  
 627: 42  2 41  0   41  2 40  0             441820.6254   0.0685  0.050   0.0685 0.50  
 628: 37 14 24  0   36 14 23  0             442097.1308  -0.0555  0.050               
 629: 37 14 23  0   36 14 22  0             442105.1527  -0.0937  0.050               
 630: 37  9 29  0   36  9 28  0             442842.9728  -0.0490  0.050               
 631: 40  4 36  0   39  4 35  0             443398.1470  -0.1056  0.050  -0.0483 0.50  
 632: 40  5 36  0   39  5 35  0             443398.1470   0.0090  0.050  -0.0483 0.50  
 633: 37 13 25  0   36 13 24  0             443636.9881   0.0340  0.050               
 634: 37 13 24  0   36 13 23  0             443724.5707  -0.0225  0.050               
 635: 43  0 43  0   42  0 42  0             444773.8754  -0.0025  0.050  -0.0026 0.50  
 636: 43  1 43  0   42  1 42  0             444773.8754  -0.0025  0.050  -0.0026 0.50  
 637: 36 10 26  0   35 10 25  0             445256.4638  -0.0154  0.050               
 638: 37 12 26  0   36 12 25  0             445528.8244   0.0042  0.050               
 639: 38  8 31  0   37  8 30  0             446166.9674  -0.0164  0.050               
 640: 41  3 38  0   40  3 37  0             446227.7529   0.0433  0.050   0.0445 0.50  
 641: 41  4 38  0   40  4 37  0             446227.7529   0.0455  0.050   0.0445 0.50  
 642: 37 12 25  0   36 12 24  0             446263.2333  -0.0216  0.050               
 643: 38 32  6  0   37 32  5  0             446306.2122  -0.0135  0.050  -0.0135 0.50  
 644: 38 32  7  0   37 32  6  0             446306.2122  -0.0135  0.050  -0.0135 0.50  
 645: 38 31  7  0   37 31  6  0             446478.1746  -0.0878  0.050  -0.0878 0.50  
 646: 38 31  8  0   37 31  7  0             446478.1746  -0.0878  0.050  -0.0878 0.50  
 647: 38 30  8  0   37 30  7  0             446659.2075  -0.0626  0.050  -0.0626 0.50  
 648: 38 30  9  0   37 30  8  0             446659.2075  -0.0626  0.050  -0.0626 0.50  
 649: 37 10 28  0   36 10 27  0             446839.0868  -0.0192  0.050               
 650: 38  7 31  0   37  7 30  0             446990.4813   0.0146  0.050               
 651: 38 28 10  0   37 28  9  0             447054.7107  -0.0337  0.050  -0.0337 0.50  
 652: 38 28 11  0   37 28 10  0             447054.7107  -0.0337  0.050  -0.0337 0.50  
 653: 37 11 27  0   36 11 26  0             447190.7570   0.0048  0.050               
 654: 38 27 11  0   37 27 10  0             447273.3057   0.0168  0.050   0.0168 0.50  
 655: 38 27 12  0   37 27 11  0             447273.3057   0.0168  0.050   0.0168 0.50  
 656: 38 26 12  0   37 26 11  0             447509.0535  -0.0673  0.050  -0.0674 0.50  
 657: 38 26 13  0   37 26 12  0             447509.0535  -0.0673  0.050  -0.0674 0.50  
 658: 38 24 14  0   37 24 13  0             448046.3751  -0.0038  0.050  -0.0038 0.50  
 659: 38 24 15  0   37 24 14  0             448046.3751  -0.0038  0.050  -0.0038 0.50  
 660: 38 23 15  0   37 23 14  0             448356.7392   0.0202  0.050   0.0202 0.50  
 661: 38 23 16  0   37 23 15  0             448356.7392   0.0202  0.050   0.0202 0.50  
 662: 39  7 33  0   38  7 32  0             448428.7657  -0.0439  0.050               
 663: 39  6 33  0   38  6 32  0             448481.7028  -0.0241  0.050               
 664: 38 22 16  0   37 22 15  0             448702.6292  -0.0569  0.050  -0.0569 0.50  
 665: 38 22 17  0   37 22 16  0             448702.6292  -0.0569  0.050  -0.0569 0.50  
 666: 36  9 27  0   35  9 26  0             448897.7807  -0.0205  0.050               
 667: 38 21 17  0   37 21 16  0             449092.2013   0.0823  0.050   0.0824 0.50  
 668: 38 21 18  0   37 21 17  0             449092.2013   0.0823  0.050   0.0824 0.50  
 669: 42  2 40  0   41  2 39  0             449128.6094  -0.0262  0.050  -0.0262 0.50  
 670: 42  3 40  0   41  3 39  0             449128.6094  -0.0262  0.050  -0.0262 0.50  
 671: 37  8 29  0   36  8 28  0             449230.4753  -0.0089  0.050               
 672: 38 20 18  0   37 20 17  0             449535.0981  -0.0227  0.050  -0.0228 0.50  
 673: 38 20 19  0   37 20 18  0             449535.0981  -0.0227  0.050  -0.0228 0.50  
 674: 38 19 19  0   37 19 18  0             450044.9623   0.0058  0.050   0.0058 0.50  
 675: 38 19 20  0   37 19 19  0             450044.9623   0.0058  0.050   0.0058 0.50  
 676: 38 18 20  0   37 18 19  0             450639.4490   0.0179  0.050   0.0181 0.50  
 677: 38 18 21  0   37 18 20  0             450639.4490   0.0181  0.050   0.0181 0.50  
 678: 40  6 35  0   39  6 34  0             450914.3400   0.0301  0.050               
 679: 40  5 35  0   39  5 34  0             450916.4539  -0.0118  0.050               
 680: 38 17 21  0   37 17 20  0             451343.1281   0.0086  0.050   0.0110 0.50  
 681: 38 17 22  0   37 17 21  0             451343.1281   0.0133  0.050   0.0110 0.50  
 682: 37 11 26  0   36 11 25  0             451445.3723  -0.0288  0.050               
 683: 38 16 22  0   37 16 21  0             452191.1610  -0.0420  0.050   0.0005 0.50  
 684: 38 16 23  0   37 16 22  0             452191.1610   0.0430  0.050   0.0005 0.50  
 685: 38 15 23  0   37 15 22  0             453236.8944  -0.0619  0.050               
 686: 38  9 30  0   37  9 29  0             453512.4728   0.0181  0.050               
 687: 41  4 37  0   40  4 36  0             453627.9269   0.0072  0.050   0.0367 0.50  
 688: 41  5 37  0   40  5 36  0             453627.9269   0.0661  0.050   0.0367 0.50  
 689: 38 14 25  0   37 14 24  0             454555.3238   0.0644  0.050               
 690: 38 14 24  0   37 14 23  0             454571.4880  -0.0499  0.050               
 691: 44  0 44  0   43  0 43  0             455020.2540  -0.0081  0.050  -0.0081 0.50  
 692: 44  1 44  0   43  1 43  0             455020.2540  -0.0081  0.050  -0.0081 0.50  
 693: 38 13 26  0   37 13 25  0             456243.1367   0.0043  0.050               
 694: 39  8 32  0   38  8 31  0             456356.5772   0.0197  0.050               
 695: 38 13 25  0   37 13 24  0             456406.5722  -0.0426  0.050               
 696: 42  3 39  0   41  3 38  0             456466.6333   0.0425  0.050   0.0430 0.50  
 697: 42  4 39  0   41  4 38  0             456466.6333   0.0435  0.050   0.0430 0.50  
 698: 39  7 32  0   38  7 31  0             456863.4679  -0.0073  0.050               
 699: 39 33  6  0   38 33  5  0             457951.4329   0.0714  0.050   0.0715 0.50  
 700: 39 33  7  0   38 33  6  0             457951.4329   0.0714  0.050   0.0715 0.50  
 701: 38  8 30  0   37  8 29  0             458179.2999   0.0073  0.050               
 702: 38 12 27  0   37 12 26  0             458225.7872   0.0146  0.050               
 703: 38 10 29  0   37 10 28  0             458431.9090   0.0274  0.050               
 704: 39 30  9  0   38 30  8  0             458500.2193   0.0040  0.050   0.0041 0.50  
 705: 39 30 10  0   38 30  9  0             458500.2193   0.0040  0.050   0.0041 0.50  
 706: 40  7 34  0   39  7 33  0             458605.1027   0.0522  0.050               
 707: 40  6 34  0   39  6 33  0             458634.9958  -0.0258  0.050               
 708: 39 29 10  0   38 29  9  0             458704.0585   0.0249  0.050   0.0249 0.50  
 709: 39 29 11  0   38 29 10  0             458704.0585   0.0249  0.050   0.0249 0.50  
 710: 39 28 11  0   38 28 10  0             458921.4580   0.0700  0.050   0.0701 0.50  
 711: 39 28 12  0   38 28 11  0             458921.4580   0.0700  0.050   0.0701 0.50  
 712: 43  2 41  0   42  2 40  0             459371.5585   0.0453  0.050   0.0454 0.50  
 713: 43  3 41  0   42  3 40  0             459371.5585   0.0453  0.050   0.0454 0.50  
 714: 39 26 13  0   38 26 12  0             459406.8650   0.0157  0.050   0.0157 0.50  
 715: 39 26 14  0   38 26 13  0             459406.8650   0.0157  0.050   0.0157 0.50  
 716: 38 12 26  0   37 12 25  0             459472.5750   0.0195  0.050               
 717: 38 11 28  0   37 11 27  0             459620.7343   0.0209  0.050               
 718: 37 10 27  0   36 10 26  0             459669.8535   0.0462  0.050               
 719: 39 25 14  0   38 25 13  0             459681.4289   0.0289  0.050   0.0290 0.50  
 720: 39 25 15  0   38 25 14  0             459681.4289   0.0289  0.050   0.0290 0.50  
 721: 39 24 15  0   38 24 14  0             459982.6916   0.0110  0.050   0.0111 0.50  
 722: 39 24 16  0   38 24 15  0             459982.6916   0.0110  0.050   0.0111 0.50  
 723: 37  9 28  0   36  9 27  0             460304.7587   0.0568  0.050               
 724: 39 23 16  0   38 23 15  0             460316.0854   0.0151  0.050   0.0151 0.50  
 725: 39 23 17  0   38 23 16  0             460316.0854   0.0151  0.050   0.0151 0.50  
 726: 39 22 17  0   38 22 16  0             460688.3627   0.0440  0.050   0.0440 0.50  
 727: 39 22 18  0   38 22 17  0             460688.3627   0.0440  0.050   0.0440 0.50  
 728: 39 21 18  0   38 21 17  0             461108.0392   0.0271  0.050   0.0271 0.50  
 729: 39 21 19  0   38 21 18  0             461108.0392   0.0271  0.050   0.0271 0.50  
 730: 41  6 36  0   40  6 35  0             461125.8071  -0.0275  0.050               
 731: 41  5 36  0   40  5 35  0             461127.0138   0.0270  0.050               
 732: 39 20 19  0   38 20 18  0             461586.2859   0.0350  0.050   0.0350 0.50  
 733: 39 20 20  0   38 20 19  0             461586.2859   0.0350  0.050   0.0350 0.50  
 734: 39 19 20  0   38 19 19  0             462137.7299   0.0654  0.050   0.0655 0.50  
 735: 39 19 21  0   38 19 20  0             462137.7299   0.0654  0.050   0.0655 0.50  
 736: 44  1 43  0   43  1 42  0             462310.6134  -0.0580  0.050  -0.0581 0.50  
 737: 44  2 43  0   43  2 42  0             462310.6134  -0.0580  0.050  -0.0581 0.50  
 738: 39 18 21  0   38 18 20  0             462782.0049   0.0128  0.050   0.0131 0.50  
 739: 39 18 22  0   38 18 21  0             462782.0049   0.0134  0.050   0.0131 0.50  
 740: 39 17 22  0   38 17 21  0             463546.7511   0.0807  0.050   0.0864 0.50  
 741: 39 17 23  0   38 17 22  0             463546.7511   0.0921  0.050   0.0864 0.50  
 742: 42  4 38  0   41  4 37  0             463857.9714   0.0002  0.050   0.0152 0.50  
 743: 42  5 38  0   41  5 37  0             463857.9714   0.0302  0.050   0.0152 0.50  
 744: 39  9 31  0   38  9 30  0             464012.6676   0.0250  0.050               
 745: 39 16 23  0   38 16 22  0             464471.3603  -0.0383  0.050   0.0582 0.50  
 746: 39 16 24  0   38 16 23  0             464471.3603   0.1548  0.050   0.0582 0.50  
 747: 45  0 45  0   44  0 44  0             465265.8859   0.0604  0.050   0.0604 0.50  
 748: 45  1 45  0   44  1 44  0             465265.8859   0.0604  0.050   0.0604 0.50  
 749: 39 15 25  0   38 15 24  0             465614.9038   0.0558  0.050               
 750: 39 15 24  0   38 15 23  0             465617.5286  -0.0654  0.050               
 751: 38 11 27  0   37 11 26  0             465870.8029   0.0177  0.050               
 752: 40  8 33  0   39  8 32  0             466521.2875   0.0230  0.050               
 753: 43  3 40  0   42  3 39  0             466704.9446  -0.0556  0.050  -0.0553 0.50  
 754: 43  4 40  0   42  4 39  0             466704.9446  -0.0550  0.050  -0.0553 0.50  
 755: 40  7 33  0   39  7 32  0             466827.6862   0.0283  0.050               
 756: 39 14 26  0   38 14 25  0             467064.6756   0.0219  0.050               
 757: 39 14 25  0   38 14 24  0             467096.6473  -0.0188  0.050               
 758: 39  8 31  0   38  8 30  0             467264.3122   0.0299  0.050               
 759: 41  7 35  0   40  7 34  0             468785.0416   0.0293  0.050               
 760: 41  6 35  0   40  6 34  0             468801.7578  -0.0543  0.050               
 761: 39 13 27  0   38 13 26  0             468901.9174   0.0744  0.050               
 762: 39 13 26  0   38 13 25  0             469198.4784  -0.0241  0.050               
 763: 44  2 42  0   43  2 41  0             469613.6679   0.0331  0.050   0.0331 0.50  
 764: 44  3 42  0   43  3 41  0             469613.6679   0.0331  0.050   0.0331 0.50  
 765: 39 10 30  0   38 10 29  0             469766.0146   0.0626  0.050               
 766: 40 32  8  0   39 32  7  0             469950.4593  -0.0330  0.050  -0.0331 0.50  
 767: 40 32  9  0   39 32  8  0             469950.4593  -0.0330  0.050  -0.0331 0.50  
 768: 40 31  9  0   39 31  8  0             470143.9064   0.0340  0.050   0.0340 0.50  
 769: 40 31 10  0   39 31  9  0             470143.9064   0.0340  0.050   0.0340 0.50  
 770: 40 30 10  0   39 30  9  0             470348.0082   0.0256  0.050   0.0257 0.50  
 771: 40 30 11  0   39 30 10  0             470348.0082   0.0256  0.050   0.0257 0.50  
 772: 40 29 11  0   39 29 10  0             470564.7265   0.0670  0.050   0.0670 0.50  
 773: 40 29 12  0   39 29 11  0             470564.7265   0.0670  0.050   0.0670 0.50  
 774: 40 28 12  0   39 28 11  0             470796.0464  -0.0408  0.050  -0.0408 0.50  
 775: 40 28 13  0   39 28 12  0             470796.0464  -0.0408  0.050  -0.0408 0.50  
 776: 38  9 29  0   37  9 28  0             470798.2378  -0.0139  0.050               
 777: 39 12 28  0   38 12 27  0             470918.7245   0.0440  0.050               
 778: 40 27 13  0   39 27 12  0             471044.9755   0.0943  0.050   0.0943 0.50  
 779: 40 27 14  0   39 27 13  0             471044.9755   0.0943  0.050   0.0943 0.50  
 780: 40 26 14  0   39 26 13  0             471314.1482  -0.0494  0.050  -0.0495 0.50  
 781: 40 26 15  0   39 26 14  0             471314.1482  -0.0494  0.050  -0.0495 0.50  
 782: 42  6 37  0   41  6 36  0             471339.3664  -0.0175  0.050               
 783: 42  5 37  0   41  5 36  0             471339.9531  -0.0421  0.050               
 784: 40 25 15  0   39 25 14  0             471607.8807   0.0029  0.050   0.0030 0.50  
 785: 40 25 16  0   39 25 15  0             471607.8807   0.0029  0.050   0.0030 0.50  
 786: 39 11 29  0   38 11 28  0             471892.2924  -0.0039  0.050               
 787: 40 24 16  0   39 24 15  0             471930.6368  -0.0039  0.050  -0.0040 0.50  
 788: 40 24 17  0   39 24 16  0             471930.6368  -0.0039  0.050  -0.0040 0.50  
 789: 40 23 17  0   39 23 16  0             472288.3633   0.0156  0.050   0.0156 0.50  
 790: 40 23 18  0   39 23 17  0             472288.3633   0.0156  0.050   0.0156 0.50  
 791: 45  1 44  0   44  1 43  0             472554.4636  -0.0257  0.050  -0.0258 0.50  
 792: 45  2 44  0   44  2 43  0             472554.4636  -0.0257  0.050  -0.0258 0.50  
 793: 40 22 18  0   39 22 17  0             472688.3127  -0.0547  0.050  -0.0548 0.50  
 794: 40 22 19  0   39 22 18  0             472688.3127  -0.0547  0.050  -0.0548 0.50  
 795: 39 12 27  0   38 12 26  0             472964.6124  -0.0432  0.050               
 796: 40 21 19  0   39 21 18  0             473140.0893  -0.0088  0.050  -0.0088 0.50  
 797: 40 21 20  0   39 21 19  0             473140.0893  -0.0088  0.050  -0.0088 0.50  
 798: 38 10 28  0   37 10 27  0             473569.8506  -0.0201  0.050               
 799: 40 20 20  0   39 20 19  0             473655.7600   0.0309  0.050   0.0310 0.50  
 800: 40 20 21  0   39 20 20  0             473655.7600   0.0309  0.050   0.0310 0.50  
 801: 43  4 39  0   42  4 38  0             474088.2179  -0.0073  0.050   0.0003 0.50  
 802: 43  5 39  0   42  5 38  0             474088.2179   0.0079  0.050   0.0003 0.50  
 803: 40 19 21  0   39 19 20  0             474251.4253   0.0323  0.050   0.0324 0.50  
 804: 40 19 22  0   39 19 21  0             474251.4253   0.0324  0.050   0.0324 0.50  
 805: 40  9 32  0   39  9 31  0             474380.1634  -0.0869  0.050               
 806: 40 18 22  0   39 18 21  0             474948.9721  -0.0086  0.050  -0.0079 0.50  
 807: 40 18 23  0   39 18 22  0             474948.9721  -0.0071  0.050  -0.0079 0.50  
 808: 46  0 46  0   45  0 45  0             475510.5728   0.0231  0.050   0.0231 0.50  
 809: 46  1 46  0   45  1 45  0             475510.5728   0.0231  0.050   0.0231 0.50  
 810: 40 17 23  0   39 17 22  0             475779.1422  -0.0181  0.050               
 811: 40  8 32  0   39  8 31  0             476559.8267  -0.0179  0.050               
 812: 41  8 34  0   40  8 33  0             476673.6732  -0.0322  0.050               
 813: 40 16 24  0   39 16 23  0             476786.6696  -0.1963  0.050   0.0171 0.50  
 814: 40 16 25  0   39 16 24  0             476786.6696   0.2306  0.050   0.0171 0.50  
 815: 41  7 34  0   40  7 33  0             476856.0409   0.0451  0.050               
 816: 44  3 41  0   43  3 40  0             476942.9601   0.0864  0.050   0.0865 0.50  
 817: 44  4 41  0   43  4 40  0             476942.9601   0.0866  0.050   0.0865 0.50  
 818: 40 15 26  0   39 15 25  0             478037.9123  -0.0028  0.050               
 819: 40 15 25  0   39 15 24  0             478043.5444  -0.0319  0.050               
 820: 42  7 36  0   41  7 35  0             478969.1167   0.0306  0.050               
 821: 42  6 36  0   41  6 35  0             478978.4138  -0.0002  0.050               
 822: 40 14 27  0   39 14 26  0             479627.7748   0.0658  0.050               
 823: 40 14 26  0   39 14 25  0             479689.0574   0.0100  0.050               
 824: 45  2 43  0   44  2 42  0             479854.9754   0.0047  0.050   0.0047 0.50  
 825: 45  3 43  0   44  3 42  0             479854.9754   0.0047  0.050   0.0047 0.50  
 826: 39  9 30  0   38  9 29  0             480490.2972  -0.0279  0.050               
 827: 39 11 28  0   38 11 27  0             480579.9521   0.0021  0.050               
 828: 40 10 31  0   39 10 30  0             480846.2845  -0.0493  0.050               
 829: 43  6 38  0   42  6 37  0             481554.6799   0.0752  0.050               
 830: 43  5 38  0   42  5 37  0             481554.8492  -0.0777  0.050               
 831: 40 13 28  0   39 13 27  0             481606.7697   0.0482  0.050               
 832: 40 13 27  0   39 13 26  0             482130.2739  -0.0098  0.050               
 833: 41 29 12  0   40 29 11  0             482432.9000   0.0027  0.050   0.0027 0.50  
 834: 41 29 13  0   40 29 12  0             482432.9000   0.0027  0.050   0.0027 0.50  
 835: 46  1 45  0   45  1 44  0             482797.4193  -0.0343  0.050  -0.0344 0.50  
 836: 46  2 45  0   45  2 44  0             482797.4193  -0.0343  0.050  -0.0344 0.50  
 837: 41 27 14  0   40 27 13  0             482944.0862  -0.0293  0.050  -0.0293 0.50  
 838: 41 27 15  0   40 27 14  0             482944.0862  -0.0293  0.050  -0.0293 0.50  
 839: 41 26 15  0   40 26 14  0             483231.3622  -0.0881  0.050  -0.0881 0.50  
 840: 41 26 16  0   40 26 15  0             483231.3622  -0.0881  0.050  -0.0881 0.50  
 841: 41 25 16  0   40 25 15  0             483545.1603  -0.0835  0.050  -0.0836 0.50  
 842: 41 25 17  0   40 25 16  0             483545.1603  -0.0835  0.050  -0.0836 0.50  
 843: 40 12 29  0   39 12 28  0             483573.9268   0.0146  0.050               
 844: 41 24 17  0   40 24 16  0             483890.5868  -0.0372  0.050  -0.0373 0.50  
 845: 41 24 18  0   40 24 17  0             483890.5868  -0.0372  0.050  -0.0373 0.50  
 846: 40 11 30  0   39 11 29  0             483962.7539   0.0193  0.050               
 847: 41 23 18  0   40 23 17  0             484274.0447   0.0744  0.050   0.0744 0.50  
 848: 41 23 19  0   40 23 18  0             484274.0447   0.0744  0.050   0.0744 0.50  
 849: 44  4 40  0   43  4 39  0             484318.5154  -0.0115  0.050  -0.0077 0.50  
 850: 44  5 40  0   43  5 39  0             484318.5154  -0.0038  0.050  -0.0077 0.50  
 851: 41  9 33  0   40  9 32  0             484650.3118   0.0571  0.050               
 852: 41 22 19  0   40 22 18  0             484703.3053  -0.0159  0.050  -0.0159 0.50  
 853: 41 22 20  0   40 22 19  0             484703.3053  -0.0159  0.050  -0.0159 0.50  
 854: 41 21 20  0   40 21 19  0             485188.9256  -0.0311  0.050  -0.0312 0.50  
 855: 41 21 21  0   40 21 20  0             485188.9256  -0.0311  0.050  -0.0312 0.50  
 856: 41 20 21  0   40 20 20  0             485744.2961   0.0380  0.050   0.0381 0.50  
 857: 41 20 22  0   40 20 21  0             485744.2961   0.0380  0.050   0.0381 0.50  
 858: 47  0 47  0   46  0 46  0             485754.4059  -0.0101  0.050  -0.0101 0.50  
 859: 47  1 47  0   46  1 46  0             485754.4059  -0.0101  0.050  -0.0101 0.50  
 860: 41  8 33  0   40  8 32  0             486066.5169  -0.0282  0.050               
 861: 41 19 22  0   40 19 21  0             486386.9453  -0.0717  0.050  -0.0717 0.50  
 862: 41 19 23  0   40 19 22  0             486386.9453  -0.0715  0.050  -0.0717 0.50  
 863: 39 10 29  0   38 10 28  0             486711.4090   0.0123  0.050               
 864: 40 12 28  0   39 12 27  0             486808.3852  -0.0096  0.050               
 865: 42  8 35  0   41  8 34  0             486822.1195   0.0267  0.050               
 866: 42  7 35  0   41  7 34  0             486928.9940  -0.0569  0.050               
 867: 41 18 23  0   40 18 22  0             487141.4861  -0.0410  0.050  -0.0393 0.50  
 868: 41 18 24  0   40 18 23  0             487141.4861  -0.0375  0.050  -0.0393 0.50  
 869: 45  3 42  0   44  3 41  0             487180.1639   0.0101  0.050   0.0102 0.50  
 870: 45  4 42  0   44  4 41  0             487180.1639   0.0102  0.050   0.0102 0.50  
 871: 41 17 24  0   40 17 23  0             488042.1032  -0.0193  0.050   0.0116 0.50  
 872: 41 17 25  0   40 17 24  0             488042.1032   0.0425  0.050   0.0116 0.50  
 873: 43  7 37  0   42  7 36  0             489157.2085   0.0195  0.050               
 874: 43  6 37  0   42  6 36  0             489162.3587   0.0352  0.050               
 875: 40  9 31  0   39  9 30  0             489606.1997  -0.0101  0.050               
 876: 46  2 44  0   45  2 43  0             490095.4739  -0.0187  0.050  -0.0188 0.50  
 877: 46  3 44  0   45  3 43  0             490095.4739  -0.0187  0.050  -0.0188 0.50  
 878: 41 15 27  0   40 15 26  0             490507.7169   0.0252  0.050               
 879: 41 15 26  0   40 15 25  0             490519.1014   0.0310  0.050               
 880: 41 10 32  0   40 10 31  0             491691.6268   0.0269  0.050               
 881: 44  6 39  0   43  6 38  0             491771.1722  -0.0001  0.050               
 882: 44  5 39  0   43  5 38  0             491771.2513  -0.0899  0.050               
 883: 41 14 28  0   40 14 27  0             492245.7603  -0.0201  0.050               
 884: 41 14 27  0   40 14 26  0             492360.3640   0.0198  0.050               
 885: 47  1 46  0   46  1 45  0             493039.4954  -0.0490  0.050  -0.0491 0.50  
 886: 47  2 46  0   46  2 45  0             493039.4954  -0.0490  0.050  -0.0491 0.50  
 887: 41 13 29  0   40 13 28  0             494345.7620  -0.0742  0.050               
 888: 45  4 41  0   44  4 40  0             494548.7138  -0.0289  0.050  -0.0270 0.50  
 889: 45  5 41  0   44  5 40  0             494548.7138  -0.0250  0.050  -0.0270 0.50  
 890: 42 26 16  0   41 26 15  0             495158.8845  -0.0130  0.050  -0.0131 0.50  
 891: 42 26 17  0   41 26 16  0             495158.8845  -0.0130  0.050  -0.0131 0.50  
 892: 41 13 28  0   40 13 27  0             495243.7842  -0.0691  0.050               
 893: 40 11 29  0   39 11 28  0             495343.1761  -0.0233  0.050               
 894: 42  8 34  0   41  8 33  0             495750.5191  -0.0173  0.050               
 895: 41 11 31  0   40 11 30  0             495797.5620   0.0498  0.050               
 896: 42 24 18  0   41 24 17  0             495862.9399  -0.0646  0.050  -0.0646 0.50  
 897: 42 24 19  0   41 24 18  0             495862.9399  -0.0646  0.050  -0.0646 0.50  
 898: 48  0 48  0   47  0 47  0             495997.4603   0.0540  0.050   0.0540 0.50  
 899: 48  1 48  0   47  1 47  0             495997.4603   0.0540  0.050   0.0540 0.50  
 900: 41 12 30  0   40 12 29  0             496150.4415  -0.0217  0.050               
 901: 42 23 19  0   41 23 18  0             496273.3122  -0.0582  0.050  -0.0582 0.50  
 902: 42 23 20  0   41 23 19  0             496273.3122  -0.0582  0.050  -0.0582 0.50  
 903: 42 22 20  0   41 22 19  0             496733.7259   0.0392  0.050   0.0392 0.50  
 904: 42 22 21  0   41 22 20  0             496733.7259   0.0392  0.050   0.0392 0.50  
 905: 43  8 36  0   42  8 35  0             496971.3616  -0.0271  0.050               
 906: 43  7 36  0   42  7 35  0             497033.4056   0.0328  0.050               
 907: 46  3 43  0   45  3 42  0             497416.8474   0.0595  0.050   0.0596 0.50  
 908: 46  4 43  0   45  4 42  0             497416.8474   0.0596  0.050   0.0596 0.50  
 909: 42 20 22  0   41 20 21  0             497852.6520   0.0740  0.050   0.0741 0.50  
 910: 42 20 23  0   41 20 22  0             497852.6520   0.0740  0.050   0.0741 0.50  
 911: 41  9 32  0   40  9 31  0             498439.0887  -0.0022  0.050               
 912: 42 19 23  0   41 19 22  0             498545.4125  -0.0558  0.050  -0.0556 0.50  
 913: 42 19 24  0   41 19 23  0             498545.4125  -0.0554  0.050  -0.0556 0.50  
 914: 44  7 38  0   43  7 37  0             499348.9019  -0.0939  0.050               
 915: 44  6 38  0   43  6 37  0             499351.7645  -0.0347  0.050               
 916: 42 18 25  0   41 18 24  0             499360.8326  -0.0078  0.050               
--------------------------------------------------------------------------------

PARAMETERS IN FIT (values truncated and Nlines statistics):

        1000000         A_gs  /MHz        14415.9434(55)                       1
        2000000         B_gs  /MHz         6574.50683(34)                      2
        3000000         C_gs  /MHz         5132.22974(30)                      3
          20000        DJ_gs  /kHz            1.42399(15)                      4
         110000       DJK_gs  /kHz           12.75840(78)                      5
         200000        DK_gs  /kHz            3.292(28)                        6
        4010000        dJ_gs  /kHz            0.330397(51)                     7
        4100000        dK_gs  /kHz            3.9377(13)                       8
          30000        HJ_gs  /Hz             0.000411(44)                     9
         120000       HJK_gs  /Hz             0.02199(29)                     10
         210000       HKJ_gs  /Hz             0.04278(61)                     11
         300000        HK_gs  /Hz           [-0.0585565]                      12
        4020000        hJ_gs  /Hz           [ 0.00024]                        13
        4110000       hJK_gs  /Hz           [ 0.0033943]                      14
        4200000        hK_gs  /Hz           [ 0.0501414]                      15
              0         E_gs  /MHz          [ 0.]                             16

 MICROWAVE AVG =       -0.000485 MHz, IR AVG =        0.00000                 
 MICROWAVE RMS =        0.041603 MHz, IR RMS =        0.00000                 
 END OF ITERATION  1 OLD, NEW RMS ERROR=        0.85092         0.85092       

  distinct frequency lines in fit:   626
       distinct parameters of fit:    11

MICROWAVE       lines fitted       lines    lines      RMS      RMS ERROR    J range  Ka range    freq. range
            total   dv=0 dv.ne.0   UNFITTD  e>900
v"= 0        626    626      0        0      0       0.041584     0.85041     0  48    0  33    11707   499361
--------------------------------------------------------------------------------------------
total:       626    626      0        0      0       0.041584     0.85041

NOTE: the RMS values above are for Nlines statistics, but the 'total' values may differ slightly from
      those in the .FIT file since the o-c values for this evaluation are as rounded in the .FIT.


 PARAMETERS IN FIT WITH STANDARD ERRORS ON THOSE THAT ARE FITTED:
 (values rounded and degrees of freedom, Ndegf=Nlines-Nconst, statistics)

        1000000         A_gs  /MHz      14415.9434(47)                         1
        2000000         B_gs  /MHz       6574.50683(29)                        2
        3000000         C_gs  /MHz       5132.22975(26)                        3
          20000        DJ_gs  /kHz          1.42399(13)                        4
         110000       DJK_gs  /kHz         12.75840(67)                        5
         200000        DK_gs  /kHz          3.293(24)                          6
        4010000        dJ_gs  /kHz          0.330397(44)                       7
        4100000        dK_gs  /kHz          3.9377(12)                         8
          30000        HJ_gs  /Hz           0.000411(38)                       9
         120000       HJK_gs  /Hz           0.02200(25)                       10
         210000       HKJ_gs  /Hz           0.04278(52)                       11
         300000        HK_gs  /Hz           [-0.0585565]                      12
        4020000        hJ_gs  /Hz           [ 0.00024]                        13
        4110000       hJK_gs  /Hz           [ 0.0033943]                      14
        4200000        hK_gs  /Hz           [ 0.0501414]                      15
              0         E_gs  /MHz          [ 0.]                             16

 CORRELATION COEFFICIENTS, C.ij:

           A_gs     B_gs     C_gs     -DJ_gs   -DJK_gs  -DK_gs   -dJ_gs   -dK_gs  

A_gs        1.0000
B_gs        0.5325   1.0000
C_gs       -0.5754  -0.5111   1.0000
-DJ_gs      0.2365  -0.2709  -0.5388   1.0000
-DJK_gs    -0.3148  -0.3706   0.2541  -0.3026   1.0000
-DK_gs     -0.8122  -0.2440   0.3421  -0.1502   0.0456   1.0000
-dJ_gs     -0.0991  -0.7215   0.6514  -0.0554   0.3109  -0.1516   1.0000
-dK_gs      0.0509  -0.1331   0.0778   0.2752  -0.2302   0.3538   0.1638   1.0000
HJ_gs      -0.0253   0.0628   0.5360  -0.8405   0.3863  -0.0388   0.4139  -0.0029
HJK_gs      0.1399   0.4029  -0.2504   0.1317  -0.7538   0.0460  -0.5216   0.0180
HKJ_gs     -0.1824  -0.0845   0.1238  -0.0337  -0.1524   0.1489   0.1206  -0.1347

           HJ_gs    HJK_gs   HKJ_gs  

HJ_gs       1.0000
HJK_gs     -0.4235   1.0000
HKJ_gs      0.0674  -0.3818   1.0000

 Mean value of |C.ij|, i.ne.j =   0.2764
 Mean value of  C.ij,  i.ne.j =  -0.0621


 No correlations with absolute value greater than 0.9950


 Worst fitted lines (obs-calc/error):

     2:    3.6        261:    2.0         71:   -2.0        238:   -2.0
   208:    2.0          5:   -1.9        357:   -1.9        778:    1.9
   441:   -1.9        914:   -1.9        409:    1.9        629:   -1.9
   373:    1.9        562:    1.8        262:   -1.8        331:   -1.8
    66:   -1.8        256:    1.8        468:    1.8        882:   -1.8
    81:   -1.8        411:   -1.8        839:   -1.8        245:   -1.8
   645:   -1.8        805:   -1.7        397:    1.7        816:    1.7
   740:    1.7        272:   -1.7        507:    1.7        169:    1.7
   841:   -1.7        205:    1.7        667:    1.6        500:   -1.6
   327:   -1.6         33:   -1.6        136:   -1.6        450:    1.6
   209:   -1.6        106:   -1.6        143:   -1.6        237:    1.6
   830:   -1.6          6:    1.5        163:    1.5        240:   -1.5
   226:    1.5        170:    1.5

     2/  2  1  2  0    1  1  1  0              21971.1330   0.0072  0.002
   261: 32  4 28  0   31  4 27  0             361619.1220   0.1015  0.050
    71: 24  7 18  0   23  7 17  0             288375.5277  -0.0986  0.050
   238: 29  8 22  0   28  8 21  0             349024.0947  -0.0980  0.050
   208: 30  5 26  0   29  5 25  0             341166.0844   0.0979  0.050
     5:  3  1  3  0    2  1  2  0              32849.6770  -0.0039  0.002
   357: 33 24  9  0   32 24  8  0             388527.4860  -0.0973  0.050  -0.0973 0.50
   778: 40 27 13  0   39 27 12  0             471044.9755   0.0943  0.050   0.0943 0.50
   441: 34 14 20  0   33 14 19  0             405003.4303  -0.0941  0.050
   914: 44  7 38  0   43  7 37  0             499348.9019  -0.0939  0.050
                                           _____________________________________
__________________________________________/ SPFIT output reformatted with PIFORM
