# Supplementary material for: Cyclopropanone: Preparation, Rotational Spectroscopy, and Semi-Experimental Equilibrium (r e SE) Structure
Source: J Am Chem Soc. 2026 Mar 30;148(13):14072–85. doi: 10.1021/jacs.5c23052 (PMC13067281; doi:10.1021/jacs.5c23052)
Supplement: Supplementary file 2 [file ja5c23052_si_002.zip › SI_revised/ISOMASS Fits/ISOMASS1_A_I.res]

 cyclopropanone gs                                    Fri Nov 29 11:06:38 2024

-------------------------------------------------------------------------------------=========
                                              obs         o-c     error     blends     Notes
                                                                         o-c      wt
    / instead of : below denotes (o-c)>3*err
-------------------------------------------------------------------------------------=========
   1:  6  2  4  0    6  2  5  0               8623.6000   0.2118  0.135               
   2:  3  1  2  0    3  1  3  0               9560.4000   0.0044  0.135               
   3:  1  0  1  0    0  0  0  0              13338.4823  -0.0041  0.002               
   4:  7  2  5  0    7  2  6  0              14329.8000  -0.0640  0.135               
   5:  8  2  6  0    8  2  7  0              21719.0000  -0.0054  0.135               
   6:  5  1  4  0    5  1  5  0              23703.4000  -0.1324  0.135               
   7: 12  3  9  0   12  3 10  0              25017.8000  -0.1192  0.135               
   8:  2  1  2  0    1  1  1  0              25082.1437  -0.0029  0.002               
   9:  2  0  2  0    1  0  1  0              26535.8478  -0.0027  0.002               
  10:  2  1  1  0    1  1  0  0              28271.5703  -0.0012  0.002               
  11:  6  1  5  0    6  1  6  0              32847.6000  -0.2577  0.135               
  12:  3  1  3  0    2  1  2  0              37538.5547  -0.0042  0.002               
  13:  3  0  3  0    2  0  2  0              39458.1642  -0.0025  0.002               
  14:  3  2  2  0    2  2  1  0              40014.8000  -0.0665  0.135               
  15:  3  1  2  0    2  1  1  0              42314.8046  -0.0018  0.002               
  16:  6  2  4  0    5  2  3  0              83437.1912   0.0841  0.050               
  17:  6  1  5  0    5  1  4  0              83460.5905   0.0226  0.050               
  18:  7  1  7  0    6  1  6  0              86367.0329   0.0117  0.050               
  19:  7  0  7  0    6  0  6  0              87617.8425  -0.0814  0.050               
  20:  7  2  6  0    6  2  5  0              92283.6866   0.0174  0.050               
  21:  7  6  1  0    6  6  0  0              93754.3340   0.0966  0.050   0.1002 0.50  
  22:  7  6  2  0    6  6  1  0              93754.3340   0.1036  0.050   0.1002 0.50  
  23:  7  5  2  0    6  5  1  0              93863.8623   0.0589  0.050               
  24:  7  4  4  0    6  4  3  0              94049.3103   0.0445  0.050               
  25:  7  4  3  0    6  4  2  0              94091.7577   0.0221  0.050               
  26:  7  3  5  0    6  3  4  0              94102.6689   0.0491  0.050               
  27:  7  3  4  0    6  3  3  0              95021.9928  -0.0012  0.050               
  28:  7  1  6  0    6  1  5  0              96608.6995   0.0037  0.050               
  29:  7  2  5  0    6  2  4  0              97990.2453   0.1002  0.050               
  30:  8  1  8  0    7  1  7  0              98330.6301   0.0869  0.050               
  31:  8  1  8  0    7  1  7  0              98330.6352   0.0920  0.050               
  32:  8  0  8  0    7  0  7  0              99199.9217   0.0071  0.050               
  33:  8  2  7  0    7  2  6  0             105022.5467   0.0342  0.050               
  34:  8  6  3  0    7  6  2  0             107227.9865   0.0525  0.050               
  35:  8  5  4  0    7  5  3  0             107388.8342   0.0359  0.050               
  36:  8  5  3  0    7  5  2  0             107392.0449  -0.0127  0.050               
  37:  8  3  6  0    7  3  5  0             107565.5397  -0.0172  0.050               
  38:  8  4  5  0    7  4  4  0             107644.6733   0.0285  0.050               
  39:  8  4  4  0    7  4  3  0             107759.6744   0.0321  0.050               
  40:  8  1  7  0    7  1  6  0             109344.4119  -0.0026  0.050               
  41:  9  1  9  0    8  1  8  0             110224.3122   0.0202  0.050               
  42:  9  0  9  0    8  0  8  0             110793.5471  -0.0017  0.050               
  43:  8  2  6  0    7  2  5  0             112411.6537  -0.0002  0.050               
  44:  9  2  8  0    8  2  7  0             117606.1646  -0.0057  0.050               
  45:  9  8  1  0    8  8  0  0             120505.6516   0.0995  0.050   0.0996 0.50  
  46:  9  8  2  0    8  8  1  0             120505.6516   0.0995  0.050   0.0996 0.50  
  47:  9  7  3  0    8  7  2  0             120596.0115  -0.0113  0.050               
  48:  9  6  3  0    8  6  2  0             120734.0140  -0.1084  0.050  -0.0029 0.50  
  49:  9  6  4  0    8  6  3  0             120734.0140   0.1027  0.050  -0.0029 0.50  
  50:  9  3  7  0    8  3  6  0             120957.2638   0.0180  0.050               
  51:  9  5  5  0    8  5  4  0             120960.3671   0.0321  0.050               
  52:  9  5  4  0    8  5  3  0             120970.7821  -0.0471  0.050               
  53:  9  4  6  0    8  4  5  0             121281.1406   0.0230  0.050               
  54:  9  4  5  0    8  4  4  0             121550.7854  -0.0237  0.050               
  55:  9  1  8  0    8  1  7  0             121632.2317  -0.0146  0.050               
  56: 10  1 10  0    9  1  9  0             122065.7852  -0.0328  0.050               
  57: 10  0 10  0    9  0  9  0             122422.7692  -0.0188  0.050               
  58:  9  3  6  0    8  3  5  0             123888.7291  -0.0178  0.050               
  59:  9  2  7  0    8  2  6  0             126583.7584   0.0799  0.050               
  60: 12  3 10  0   11  3  9  0             160394.6777   0.0941  0.050               
  61: 12  8  4  0   11  8  3  0             160952.9280   0.0240  0.050   0.0256 0.50  
  62: 12  8  5  0   11  8  4  0             160952.9280   0.0271  0.050   0.0256 0.50  
  63: 12  5  8  0   11  5  7  0             161975.7356   0.0578  0.050               
  64: 12  5  7  0   11  5  6  0             162134.5140   0.0048  0.050               
  65: 12  4  9  0   11  4  8  0             162254.9672   0.0184  0.050               
  66: 13  2 12  0   12  2 11  0             166499.7218   0.0719  0.050               
  67: 12  2 10  0   11  2  9  0             166836.9152   0.0652  0.050               
  68: 13  1 12  0   12  1 11  0             167962.4341   0.0716  0.050               
  69: 12  3  9  0   11  3  8  0             168475.2695   0.0181  0.050               
  70: 14  1 14  0   13  1 13  0             169167.7854   0.0546  0.050               
  71: 14  0 14  0   13  0 13  0             169210.7480   0.0532  0.050               
  72: 13  3 11  0   12  3 10  0             173220.7361  -0.0022  0.050               
  73: 13 12  1  0   12 12  0  0             173985.3719  -0.0065  0.050  -0.0065 0.50  
  74: 13 12  2  0   12 12  1  0             173985.3719  -0.0065  0.050  -0.0065 0.50  
  75: 13 11  2  0   12 11  1  0             174066.1185   0.0914  0.050   0.0914 0.50  
  76: 13 11  3  0   12 11  2  0             174066.1185   0.0914  0.050   0.0914 0.50  
  77: 13 10  3  0   12 10  2  0             174167.9382  -0.0116  0.050  -0.0116 0.50  
  78: 13 10  4  0   12 10  3  0             174167.9382  -0.0116  0.050  -0.0116 0.50  
  79: 13  9  4  0   12  9  3  0             174301.8974   0.0332  0.050   0.0334 0.50  
  80: 13  9  5  0   12  9  4  0             174301.8974   0.0334  0.050   0.0334 0.50  
  81: 13  8  5  0   12  8  4  0             174485.9320  -0.0386  0.050  -0.0326 0.50  
  82: 13  8  6  0   12  8  5  0             174485.9320  -0.0265  0.050  -0.0326 0.50  
  83: 13  7  6  0   12  7  5  0             174753.3853  -0.3744  0.050  -0.0858 0.50  
  84: 13  7  7  0   12  7  6  0             174753.3853   0.2029  0.050  -0.0858 0.50  
  85: 13  6  8  0   12  6  7  0             175162.9708   0.0636  0.050               
  86: 13  6  7  0   12  6  6  0             175180.6251   0.0305  0.050               
  87: 13  5  9  0   12  5  8  0             175740.5144  -0.0462  0.050               
  88: 13  4 10  0   12  4  9  0             175839.0930  -0.0011  0.050               
  89: 13  5  8  0   12  5  7  0             176067.4068  -0.0037  0.050               
  90: 14  2 13  0   13  2 12  0             178444.9762   0.0802  0.050               
  91: 13  4  9  0   12  4  8  0             178904.8357   0.0135  0.050               
  92: 13  2 11  0   12  2 10  0             179311.2236   0.0153  0.050               
  93: 14  1 13  0   13  1 12  0             179428.1042   0.0659  0.050               
  94: 15  1 15  0   14  1 14  0             180915.3568   0.0452  0.050               
  95: 15  0 15  0   14  0 14  0             180939.6562  -0.0037  0.050               
  96: 13  3 10  0   12  3  9  0             183068.6638   0.0595  0.050               
  97: 14  3 12  0   13  3 11  0             185870.3411   0.0144  0.050               
  98: 14 12  2  0   13 12  1  0             187428.8414   0.0733  0.050   0.0734 0.50  
  99: 14 12  3  0   13 12  2  0             187428.8414   0.0733  0.050   0.0734 0.50  
 100: 14 11  3  0   13 11  2  0             187527.6723   0.0440  0.050   0.0441 0.50  
 101: 14 11  4  0   13 11  3  0             187527.6723   0.0440  0.050   0.0441 0.50  
 102: 14 10  4  0   13 10  3  0             187653.3240   0.0401  0.050   0.0401 0.50  
 103: 14 10  5  0   13 10  4  0             187653.3240   0.0401  0.050   0.0401 0.50  
 104: 14  9  5  0   13  9  4  0             187819.2334   0.0287  0.050   0.0291 0.50  
 105: 14  9  6  0   13  9  5  0             187819.2334   0.0295  0.050   0.0291 0.50  
 106: 14  8  6  0   13  8  5  0             188048.3285  -0.0404  0.050  -0.0194 0.50  
 107: 14  8  7  0   13  8  6  0             188048.3285   0.0015  0.050  -0.0194 0.50  
 108: 14  7  8  0   13  7  7  0             188382.1785   0.0391  0.050               
 109: 14  7  7  0   13  7  6  0             188383.7727   0.0018  0.050               
 110: 14  6  9  0   13  6  8  0             188889.6518   0.0727  0.050               
 111: 14  6  8  0   13  6  7  0             188930.7673   0.0007  0.050               
 112: 14  4 11  0   13  4 10  0             189329.3888   0.0341  0.050               
 113: 14  5 10  0   13  5  9  0             189535.7488   0.0334  0.050               
 114: 14  5  9  0   13  5  8  0             190162.4490   0.0136  0.050               
 115: 15  2 14  0   14  2 13  0             190321.0948   0.0342  0.050               
 116: 15  1 14  0   14  1 13  0             190958.4830   0.0453  0.050               
 117: 14  2 12  0   13  2 11  0             191299.6295   0.0124  0.050               
 118: 16  1 16  0   15  1 15  0             192659.1895   0.0149  0.050               
 119: 16  0 16  0   15  0 15  0             192672.8274  -0.0062  0.050               
 120: 14  4 10  0   13  4  9  0             193940.9797   0.0039  0.050               
 121: 14  3 11  0   13  3 10  0             197298.0985  -0.0020  0.050               
 122: 15  3 13  0   14  3 12  0             198346.5735   0.0036  0.050               
 123: 15 14  1  0   14 14  0  0             200707.9039   0.0115  0.050   0.0115 0.50  
 124: 15 14  2  0   14 14  1  0             200707.9039   0.0115  0.050   0.0115 0.50  
 125: 15 13  2  0   14 13  1  0             200788.6316   0.0253  0.050   0.0253 0.50  
 126: 15 13  3  0   14 13  2  0             200788.6316   0.0253  0.050   0.0253 0.50  
 127: 15 12  3  0   14 12  2  0             200885.5275   0.0265  0.050   0.0266 0.50  
 128: 15 12  4  0   14 12  3  0             200885.5275   0.0265  0.050   0.0266 0.50  
 129: 15 11  4  0   14 11  3  0             201005.3193   0.0447  0.050   0.0447 0.50  
 130: 15 11  5  0   14 11  4  0             201005.3193   0.0447  0.050   0.0447 0.50  
 131: 15 10  5  0   14 10  4  0             201158.2755   0.0104  0.050   0.0105 0.50  
 132: 15 10  6  0   14 10  5  0             201158.2755   0.0105  0.050   0.0105 0.50  
 133: 15  9  6  0   14  9  5  0             201361.1722  -0.0002  0.050   0.0012 0.50  
 134: 15  9  7  0   14  9  6  0             201361.1722   0.0025  0.050   0.0012 0.50  
 135: 15  8  7  0   14  8  6  0             201642.6241  -0.0413  0.050   0.0241 0.50  
 136: 15  8  8  0   14  8  7  0             201642.6241   0.0896  0.050   0.0241 0.50  
 137: 15  7  9  0   14  7  8  0             202053.6506   0.0576  0.050               
 138: 15  7  8  0   14  7  7  0             202057.8430   0.0262  0.050               
 139: 16  2 15  0   15  2 14  0             202147.1156   0.0320  0.050               
 140: 16  1 15  0   15  1 14  0             202548.8609   0.0051  0.050               
 141: 15  6 10  0   14  6  9  0             202667.9141  -0.0681  0.050               
 142: 15  4 12  0   14  4 11  0             202692.7420   0.0438  0.050               
 143: 15  6  9  0   14  6  8  0             202757.2835   0.0209  0.050               
 144: 15  2 13  0   14  2 12  0             202891.7644  -0.0092  0.050               
 145: 15  5 11  0   14  5 10  0             203341.5069   0.0085  0.050               
 146: 17  1 17  0   16  1 16  0             204400.7700  -0.0037  0.050               
 147: 17  0 17  0   16  0 16  0             204408.3480  -0.0222  0.050               
 148: 15  5 10  0   14  5  9  0             204468.3763  -0.0160  0.050               
 149: 15  4 11  0   14  4 10  0             209144.9597   0.0334  0.050               
 150: 16  3 14  0   15  3 13  0             210660.9284  -0.0026  0.050               
 151: 15  3 12  0   14  3 11  0             211081.2599   0.0157  0.050               
 152: 17  2 16  0   16  2 15  0             213938.3504   0.0138  0.050               
 153: 16 15  1  0   15 15  0  0             214063.8055   0.0563  0.050   0.0564 0.50  
 154: 16 15  2  0   15 15  1  0             214063.8055   0.0563  0.050   0.0564 0.50  
 155: 16 14  2  0   15 14  1  0             214145.1655  -0.0073  0.050  -0.0073 0.50  
 156: 16 14  3  0   15 14  2  0             214145.1655  -0.0073  0.050  -0.0073 0.50  
 157: 17  1 16  0   16  1 15  0             214186.0236   0.0000  0.050               
 158: 16  2 14  0   15  2 13  0             214236.1882   0.0158  0.050               
 159: 16 13  3  0   15 13  2  0             214240.9439  -0.0034  0.050  -0.0034 0.50  
 160: 16 13  4  0   15 13  3  0             214240.9439  -0.0034  0.050  -0.0034 0.50  
 161: 16 12  4  0   15 12  3  0             214356.5388  -0.0149  0.050  -0.0149 0.50  
 162: 16 12  5  0   15 12  4  0             214356.5388  -0.0149  0.050  -0.0149 0.50  
 163: 16 11  5  0   15 11  4  0             214500.1934   0.0369  0.050   0.0369 0.50  
 164: 16 11  6  0   15 11  5  0             214500.1934   0.0369  0.050   0.0369 0.50  
 165: 16 10  6  0   15 10  5  0             214684.3745  -0.0084  0.050  -0.0083 0.50  
 166: 16 10  7  0   15 10  6  0             214684.3745  -0.0082  0.050  -0.0083 0.50  
 167: 16  9  7  0   15  9  6  0             214929.7200   0.0134  0.050   0.0181 0.50  
 168: 16  9  8  0   15  9  7  0             214929.7200   0.0228  0.050   0.0181 0.50  
 169: 16  8  8  0   15  8  7  0             215271.3944  -0.1935  0.050  -0.0072 0.50  
 170: 16  8  9  0   15  8  8  0             215271.3944   0.1790  0.050  -0.0072 0.50  
 171: 16  7 10  0   15  7  9  0             215770.8008   0.0101  0.050               
 172: 16  7  9  0   15  7  8  0             215780.9350  -0.0062  0.050               
 173: 16  4 13  0   15  4 12  0             215901.2346   0.0178  0.050               
 174: 18  1 18  0   17  1 17  0             216140.9517   0.0009  0.050               
 175: 18  0 18  0   17  0 17  0             216145.1296  -0.0146  0.050               
 176: 16  6 11  0   15  6 10  0             216496.3175   0.0080  0.050               
 177: 16  6 10  0   15  6  9  0             216678.0744   0.0158  0.050               
 178: 16  5 12  0   15  5 11  0             217131.5176  -0.0005  0.050               
 179: 16  5 11  0   15  5 10  0             219037.9987   0.0049  0.050               
 180: 17  3 15  0   16  3 14  0             222831.4773  -0.0080  0.050               
 181: 16  4 12  0   15  4 11  0             224342.2677   0.0138  0.050               
 182: 16  3 13  0   15  3 12  0             224355.7114   0.0081  0.050               
 183: 17  2 15  0   16  2 14  0             225488.4315   0.0129  0.050               
 184: 18  2 17  0   17  2 16  0             225706.4598   0.0017  0.050               
 185: 18  1 17  0   17  1 16  0             225856.4321   0.0071  0.050               
 186: 17 16  1  0   16 16  0  0             227415.6445   0.0078  0.050   0.0079 0.50  
 187: 17 16  2  0   16 16  1  0             227415.6445   0.0078  0.050   0.0079 0.50  
 188: 17 15  2  0   16 15  1  0             227498.1538   0.0231  0.050   0.0231 0.50  
 189: 17 15  3  0   16 15  2  0             227498.1538   0.0231  0.050   0.0231 0.50  
 190: 17 14  3  0   16 14  2  0             227593.4588  -0.0006  0.050  -0.0007 0.50  
 191: 17 14  4  0   16 14  3  0             227593.4588  -0.0006  0.050  -0.0007 0.50  
 192: 17 13  4  0   16 13  3  0             227706.2037   0.0161  0.050   0.0161 0.50  
 193: 17 13  5  0   16 13  4  0             227706.2037   0.0161  0.050   0.0161 0.50  
 194: 17 12  5  0   16 12  4  0             227842.9096  -0.0041  0.050  -0.0041 0.50  
 195: 17 12  6  0   16 12  5  0             227842.9096  -0.0041  0.050  -0.0041 0.50  
 196: 19  1 19  0   18  1 18  0             227880.1718  -0.0031  0.050               
 197: 19  0 19  0   18  0 18  0             227882.4578  -0.0172  0.050               
 198: 17 11  6  0   16 11  5  0             228013.4640  -0.0195  0.050  -0.0196 0.50  
 199: 17 11  7  0   16 11  6  0             228013.4640  -0.0195  0.050  -0.0196 0.50  
 200: 17 10  7  0   16 10  6  0             228233.1579  -0.0061  0.050  -0.0059 0.50  
 201: 17 10  8  0   16 10  7  0             228233.1579  -0.0055  0.050  -0.0059 0.50  
 202: 17  9  8  0   16  9  7  0             228526.8109  -0.0137  0.050   0.0009 0.50  
 203: 17  9  9  0   16  9  8  0             228526.8109   0.0154  0.050   0.0009 0.50  
 204: 17  4 14  0   16  4 13  0             228934.3515  -0.0029  0.050               
 205: 17  8 10  0   16  8  9  0             228937.1326   0.0161  0.050               
 206: 17  8  9  0   16  8  8  0             228938.0529  -0.0446  0.050               
 207: 17  7 11  0   16  7 10  0             229536.6496   0.0165  0.050               
 208: 17  7 10  0   16  7  9  0             229559.4898  -0.0093  0.050               
 209: 18  2 16  0   17  2 15  0             236762.0395   0.0237  0.050               
 210: 17  3 14  0   16  3 13  0             237078.9546   0.0481  0.050               
 211: 19  2 18  0   18  2 17  0             237459.7618   0.0048  0.050               
 212: 19  1 18  0   18  1 17  0             237549.2282   0.0185  0.050               
 213: 17  4 13  0   16  4 12  0             239342.6573   0.0143  0.050               
 214: 20  1 20  0   19  1 19  0             239618.6312  -0.0643  0.050               
 215: 20  0 20  0   19  0 19  0             239619.9708   0.0208  0.050               
 216: 18  4 15  0   17  4 14  0             241780.3123   0.0077  0.050               
 217: 18  9  9  0   17  9  8  0             242154.6031  -0.0425  0.050  -0.0008 0.50  
 218: 18  9 10  0   17  9  9  0             242154.6031   0.0410  0.050  -0.0008 0.50  
 219: 18  7 11  0   17  7 10  0             243401.8322  -0.0790  0.050               
 220: 18  6 13  0   17  6 12  0             244274.5905   0.0609  0.050               
 221: 18  5 14  0   17  5 13  0             244534.1831   0.0374  0.050               
 222: 18  6 12  0   17  6 11  0             244913.3588   0.0060  0.050               
 223: 19  3 17  0   18  3 16  0             246831.8986   0.0197  0.050               
 224: 19  2 17  0   18  2 16  0             248113.1132   0.0116  0.050               
 225: 18  5 13  0   17  5 12  0             249087.7657   0.0308  0.050               
 226: 20  2 19  0   19  2 18  0             249203.8837   0.0113  0.050               
 227: 18  3 15  0   17  3 14  0             249247.1581   0.0409  0.050               
 228: 20  1 19  0   19  1 18  0             249256.5414  -0.0175  0.050               
 229: 21  1 21  0   20  1 20  0             251356.6591   0.0240  0.050               
 230: 21  0 21  0   20  0 20  0             251357.3406   0.0249  0.050               
 231: 18  4 14  0   17  4 13  0             253987.3987   0.0292  0.050               
 232: 19 17  2  0   18 17  1  0             254192.0152   0.0396  0.050   0.0396 0.50  
 233: 19 17  3  0   18 17  2  0             254192.0152   0.0396  0.050   0.0396 0.50  
 234: 19 16  3  0   18 16  2  0             254287.9419  -0.0468  0.050  -0.0469 0.50  
 235: 19 16  4  0   18 16  3  0             254287.9419  -0.0468  0.050  -0.0469 0.50  
 236: 19 15  4  0   18 15  3  0             254397.7946   0.0258  0.050   0.0258 0.50  
 237: 19 15  5  0   18 15  4  0             254397.7946   0.0258  0.050   0.0258 0.50  
 238: 19  4 16  0   18  4 15  0             254436.5972   0.0099  0.050               
 239: 19 14  5  0   18 14  4  0             254525.8531  -0.0131  0.050  -0.0132 0.50  
 240: 19 14  6  0   18 14  5  0             254525.8531  -0.0131  0.050  -0.0132 0.50  
 241: 19 13  6  0   18 13  5  0             254678.6384  -0.0614  0.050  -0.0615 0.50  
 242: 19 13  7  0   18 13  6  0             254678.6384  -0.0614  0.050  -0.0615 0.50  
 243: 19 12  7  0   18 12  6  0             254865.5909   0.0154  0.050   0.0155 0.50  
 244: 19 12  8  0   18 12  7  0             254865.5909   0.0154  0.050   0.0155 0.50  
 245: 19 11  8  0   18 11  7  0             255100.4315  -0.0065  0.050  -0.0064 0.50  
 246: 19 11  9  0   18 11  8  0             255100.4315  -0.0063  0.050  -0.0064 0.50  
 247: 19 10  9  0   18 10  8  0             255405.0555  -0.0092  0.050  -0.0061 0.50  
 248: 19 10 10  0   18 10  9  0             255405.0555  -0.0028  0.050  -0.0061 0.50  
 249: 19  9 10  0   18  9  9  0             255815.3296  -0.0934  0.050   0.0182 0.50  
 250: 19  9 11  0   18  9 10  0             255815.3296   0.1297  0.050   0.0182 0.50  
 251: 19  8 12  0   18  8 11  0             256392.0184  -0.0046  0.050               
 252: 19  8 11  0   18  8 10  0             256397.5772  -0.0519  0.050               
 253: 19  7 13  0   18  7 12  0             257221.4810   0.0417  0.050               
 254: 19  7 12  0   18  7 11  0             257319.7335  -0.0292  0.050               
 255: 19  5 15  0   18  5 14  0             258077.2990  -0.0185  0.050               
 256: 19  6 14  0   18  6 13  0             258196.4369   0.0222  0.050               
 257: 20  3 18  0   19  3 17  0             258708.4038   0.0077  0.050               
 258: 19  6 13  0   18  6 12  0             259307.3630   0.0362  0.050               
 259: 20  2 18  0   19  2 17  0             259554.0681  -0.0126  0.050               
 260: 19  3 16  0   18  3 15  0             260921.1259  -0.0128  0.050               
 261: 21  2 20  0   20  2 19  0             260942.4780   0.0135  0.050               
 262: 21  1 20  0   20  1 19  0             260973.1697   0.0087  0.050               
 263: 22  0 22  0   21  0 21  0             263094.3398  -0.0722  0.050   0.0658 0.62  
 264: 22  1 22  0   21  1 21  0             263094.3398   0.2954  0.050   0.0658 0.38  
 265: 19  5 14  0   18  5 13  0             264495.9401  -0.0018  0.050               
 266: 20  4 17  0   19  4 16  0             266909.7769  -0.0097  0.050               
 267: 20 19  1  0   19 19  0  0             267444.8374   0.0365  0.050   0.0365 0.50  
 268: 20 19  2  0   19 19  1  0             267444.8374   0.0365  0.050   0.0365 0.50  
 269: 20 18  2  0   19 18  1  0             267532.2902   0.0163  0.050   0.0164 0.50  
 270: 20 18  3  0   19 18  2  0             267532.2902   0.0163  0.050   0.0164 0.50  
 271: 20 17  3  0   19 17  2  0             267629.2755   0.0096  0.050   0.0097 0.50  
 272: 20 17  4  0   19 17  3  0             267629.2755   0.0096  0.050   0.0097 0.50  
 273: 20 16  4  0   19 16  3  0             267738.6524   0.0184  0.050   0.0185 0.50  
 274: 20 16  5  0   19 16  4  0             267738.6524   0.0184  0.050   0.0185 0.50  
 275: 20 15  5  0   19 15  4  0             267864.2416   0.0018  0.050   0.0018 0.50  
 276: 20 15  6  0   19 15  5  0             267864.2416   0.0018  0.050   0.0018 0.50  
 277: 20 14  6  0   19 14  5  0             268011.4081  -0.0015  0.050  -0.0015 0.50  
 278: 20 14  7  0   19 14  6  0             268011.4081  -0.0015  0.050  -0.0015 0.50  
 279: 19  4 15  0   18  4 14  0             268164.0086  -0.0090  0.050               
 280: 20 13  7  0   19 13  6  0             268187.6759   0.0105  0.050   0.0105 0.50  
 281: 20 13  8  0   19 13  7  0             268187.6759   0.0105  0.050   0.0105 0.50  
 282: 20 12  8  0   19 12  7  0             268403.9332   0.0006  0.050   0.0006 0.50  
 283: 20 12  9  0   19 12  8  0             268403.9332   0.0006  0.050   0.0006 0.50  
 284: 20 11  9  0   19 11  8  0             268676.6307   0.0011  0.050   0.0013 0.50  
 285: 20 11 10  0   19 11  9  0             268676.6307   0.0015  0.050   0.0013 0.50  
 286: 20 10 10  0   19 10  9  0             269031.5018  -0.0157  0.050  -0.0065 0.50  
 287: 20 10 11  0   19 10 10  0             269031.5018   0.0028  0.050  -0.0065 0.50  
 288: 20  9 11  0   19  9 10  0             269511.3532  -0.2370  0.050   0.0431 0.50  
 289: 20  9 12  0   19  9 11  0             269511.3532   0.3231  0.050   0.0431 0.50  
 290: 20  8 13  0   19  8 12  0             270186.8021   0.0318  0.050               
 291: 20  8 12  0   19  8 11  0             270199.0757  -0.0396  0.050               
 292: 21  3 19  0   20  3 18  0             270530.2554   0.0409  0.050               
 293: 21  2 19  0   20  2 18  0             271074.7183   0.0468  0.050               
 294: 20  7 14  0   19  7 13  0             271139.7286   0.0432  0.050               
 295: 20  7 13  0   19  7 12  0             271329.3374   0.0320  0.050               
 296: 20  5 16  0   19  5 15  0             271472.0819   0.0185  0.050               
 297: 20  6 15  0   19  6 14  0             272110.9625   0.0084  0.050               
 298: 20  3 17  0   19  3 16  0             272232.3757   0.0040  0.050               
 299: 22  2 21  0   21  2 20  0             272677.8065  -0.0068  0.050               
 300: 22  1 21  0   21  1 20  0             272695.5170  -0.0125  0.050               
 301: 20  6 14  0   19  6 13  0             273951.8908  -0.0112  0.050               
 302: 23  0 23  0   22  0 22  0             274831.0760  -0.0572  0.050   0.0170 0.62  
 303: 23  1 23  0   22  1 22  0             274831.0760   0.1405  0.050   0.0170 0.38  
 304: 21  4 18  0   20  4 17  0             279214.4129  -0.0009  0.050               
 305: 20  5 15  0   19  5 14  0             279986.1900   0.0013  0.050               
 306: 21 20  1  0   20 20  0  0             280778.1986   0.0529  0.050   0.0530 0.50  
 307: 21 20  2  0   20 20  1  0             280778.1986   0.0529  0.050   0.0530 0.50  
 308: 21 19  2  0   20 19  1  0             280867.7802   0.0011  0.050   0.0011 0.50  
 309: 21 19  3  0   20 19  2  0             280867.7802   0.0011  0.050   0.0011 0.50  
 310: 21 18  3  0   20 18  2  0             280966.0589  -0.0449  0.050  -0.0449 0.50  
 311: 21 18  4  0   20 18  3  0             280966.0589  -0.0449  0.050  -0.0449 0.50  
 312: 21 17  4  0   20 17  3  0             281075.6183   0.0028  0.050   0.0028 0.50  
 313: 21 17  5  0   20 17  4  0             281075.6183   0.0028  0.050   0.0028 0.50  
 314: 21 16  5  0   20 16  4  0             281199.6376   0.0080  0.050   0.0081 0.50  
 315: 21 16  6  0   20 16  5  0             281199.6376   0.0080  0.050   0.0081 0.50  
 316: 21 15  6  0   20 15  5  0             281342.6270  -0.0033  0.050  -0.0033 0.50  
 317: 21 15  7  0   20 15  6  0             281342.6270  -0.0033  0.050  -0.0033 0.50  
 318: 21 14  7  0   20 14  6  0             281510.7843  -0.0245  0.050  -0.0246 0.50  
 319: 21 14  8  0   20 14  7  0             281510.7843  -0.0245  0.050  -0.0246 0.50  
 320: 21 13  8  0   20 13  7  0             281712.9083  -0.0135  0.050  -0.0135 0.50  
 321: 21 13  9  0   20 13  8  0             281712.9083  -0.0135  0.050  -0.0135 0.50  
 322: 20  4 16  0   19  4 15  0             281796.0111   0.0096  0.050               
 323: 21 12  9  0   20 12  8  0             281961.7325   0.0170  0.050   0.0171 0.50  
 324: 21 12 10  0   20 12  9  0             281961.7325   0.0170  0.050   0.0171 0.50  
 325: 21 11 10  0   20 11  9  0             282276.4435   0.0342  0.050   0.0350 0.50  
 326: 21 11 11  0   20 11 10  0             282276.4435   0.0356  0.050   0.0350 0.50  
 327: 22  3 20  0   21  3 19  0             282313.8479   0.0402  0.050               
 328: 22  2 20  0   21  2 19  0             282657.3030   0.0052  0.050               
 329: 21 10 11  0   20 10 10  0             282687.3231  -0.0088  0.050   0.0161 0.50  
 330: 21 10 12  0   20 10 11  0             282687.3231   0.0411  0.050   0.0161 0.50  
 331: 21  9 13  0   20  9 12  0             283244.5145   0.0158  0.050               
 332: 21  9 12  0   20  9 11  0             283245.8430   0.0125  0.050               
 333: 21  3 18  0   20  3 17  0             283350.9150   0.0061  0.050               
 334: 21  8 14  0   20  8 13  0             284029.9624   0.0576  0.050               
 335: 21  8 13  0   20  8 12  0             284055.7903  -0.0376  0.050               
 336: 23  2 22  0   22  2 21  0             284411.3212   0.0398  0.050               
 337: 23  1 22  0   22  1 21  0             284421.4437   0.0224  0.050               
 338: 21  5 17  0   20  5 16  0             284692.9332   0.0272  0.050               
 339: 21  7 15  0   20  7 14  0             285103.2562   0.0288  0.050               
 340: 21  7 14  0   20  7 13  0             285453.3458   0.0189  0.050               
 341: 21  6 16  0   20  6 15  0             285988.8470   0.0098  0.050               
 342: 24  0 24  0   23  0 23  0             286567.3584  -0.0471  0.050  -0.0074 0.62  
 343: 24  1 24  0   23  1 23  0             286567.3584   0.0588  0.050  -0.0074 0.38  
 344: 21  6 15  0   20  6 14  0             288894.2292   0.0085  0.050               
 345: 22  4 19  0   21  4 18  0             291370.9852   0.0250  0.050               
 346: 23  3 21  0   22  3 20  0             294071.8334   0.0066  0.050               
 347: 22 21  1  0   21 21  0  0             294106.1911  -0.0122  0.050  -0.0123 0.50  
 348: 22 21  2  0   21 21  1  0             294106.1911  -0.0122  0.050  -0.0123 0.50  
 349: 22 20  2  0   21 20  1  0             294198.2416   0.0245  0.050   0.0246 0.50  
 350: 22 20  3  0   21 20  2  0             294198.2416   0.0245  0.050   0.0246 0.50  
 351: 23  2 21  0   22  2 20  0             294284.9282   0.0147  0.050               
 352: 22 19  3  0   21 19  2  0             294298.2196   0.0288  0.050   0.0289 0.50  
 353: 22 19  4  0   21 19  3  0             294298.2196   0.0288  0.050   0.0289 0.50  
 354: 22 18  4  0   21 18  3  0             294408.3187  -0.0037  0.050  -0.0037 0.50  
 355: 22 18  5  0   21 18  4  0             294408.3187  -0.0037  0.050  -0.0037 0.50  
 356: 22  3 19  0   21  3 18  0             294431.5947   0.0170  0.050               
 357: 22 17  5  0   21 17  4  0             294531.4781  -0.0095  0.050  -0.0095 0.50  
 358: 22 17  6  0   21 17  5  0             294531.4781  -0.0095  0.050  -0.0095 0.50  
 359: 22 16  6  0   21 16  5  0             294671.5137   0.0045  0.050   0.0045 0.50  
 360: 22 16  7  0   21 16  6  0             294671.5137   0.0045  0.050   0.0045 0.50  
 361: 21  4 17  0   20  4 16  0             294832.2287   0.0021  0.050               
 362: 22 15  7  0   21 15  6  0             294833.6057   0.0438  0.050   0.0438 0.50  
 363: 22 15  8  0   21 15  7  0             294833.6057   0.0438  0.050   0.0438 0.50  
 364: 22 14  8  0   21 14  7  0             295024.7862  -0.0122  0.050  -0.0123 0.50  
 365: 22 14  9  0   21 14  8  0             295024.7862  -0.0122  0.050  -0.0123 0.50  
 366: 22 13  9  0   21 13  8  0             295255.3453  -0.0082  0.050  -0.0083 0.50  
 367: 22 13 10  0   21 13  9  0             295255.3453  -0.0082  0.050  -0.0083 0.50  
 368: 21  5 16  0   20  5 15  0             295360.6563   0.0044  0.050               
 369: 22 12 10  0   21 12  9  0             295540.0151  -0.0014  0.050  -0.0014 0.50  
 370: 22 12 11  0   21 12 10  0             295540.0151  -0.0013  0.050  -0.0014 0.50  
 371: 22 11 11  0   21 11 10  0             295901.1738  -0.0024  0.050  -0.0004 0.50  
 372: 22 11 12  0   21 11 11  0             295901.1738   0.0016  0.050  -0.0004 0.50  
 373: 24  2 23  0   23  2 22  0             296143.6334  -0.0121  0.050               
 374: 24  1 23  0   23  1 22  0             296149.4115   0.0051  0.050               
 375: 22 10 12  0   21 10 11  0             296374.3480  -0.0653  0.050  -0.0016 0.50  
 376: 22 10 13  0   21 10 12  0             296374.3480   0.0621  0.050  -0.0016 0.50  
 377: 22  9 14  0   21  9 13  0             297018.2126   0.0481  0.050               
 378: 22  9 13  0   21  9 12  0             297021.1465  -0.0332  0.050               
 379: 22  5 18  0   21  5 17  0             297722.3579   0.0126  0.050               
 380: 22  8 15  0   21  8 14  0             297923.4264   0.0298  0.050               
 381: 22  8 14  0   21  8 13  0             297975.5036  -0.0172  0.050               
 382: 25  0 25  0   24  0 24  0             298303.1450  -0.0284  0.050  -0.0072 0.62  
 383: 25  1 25  0   24  1 24  0             298303.1450   0.0282  0.050  -0.0072 0.38  
 384: 22  7 16  0   21  7 15  0             299102.8711   0.0190  0.050               
 385: 22  7 15  0   21  7 14  0             299723.1160   0.0131  0.050               
 386: 22  6 17  0   21  6 16  0             299796.6225   0.0056  0.050               
 387: 23  4 20  0   22  4 19  0             303403.4127   0.0110  0.050               
 388: 22  6 16  0   21  6 15  0             304155.0085  -0.0096  0.050               
 389: 23  3 20  0   22  3 19  0             305575.6908  -0.0073  0.050               
 390: 24  3 22  0   23  3 21  0             305813.4494  -0.0138  0.050               
 391: 24  2 22  0   23  2 21  0             305943.7691  -0.0132  0.050               
 392: 22  4 18  0   21  4 17  0             307253.1694   0.0068  0.050               
 393: 23 22  1  0   22 22  0  0             307428.7077  -0.0100  0.050  -0.0100 0.50  
 394: 23 22  2  0   22 22  1  0             307428.7077  -0.0100  0.050  -0.0100 0.50  
 395: 23 21  2  0   22 21  1  0             307523.2820  -0.0365  0.050  -0.0365 0.50  
 396: 23 21  3  0   22 21  2  0             307523.2820  -0.0365  0.050  -0.0365 0.50  
 397: 23 20  3  0   22 20  2  0             307625.2106  -0.0172  0.050  -0.0172 0.50  
 398: 23 20  4  0   22 20  3  0             307625.2106  -0.0172  0.050  -0.0172 0.50  
 399: 23 19  4  0   22 19  3  0             307736.3810  -0.0143  0.050  -0.0143 0.50  
 400: 23 19  5  0   22 19  4  0             307736.3810  -0.0143  0.050  -0.0143 0.50  
 401: 23 18  5  0   22 18  4  0             307859.3142  -0.0232  0.050  -0.0233 0.50  
 402: 23 18  6  0   22 18  5  0             307859.3142  -0.0232  0.050  -0.0233 0.50  
 403: 25  2 24  0   24  2 23  0             307875.2998  -0.0224  0.050               
 404: 25  1 24  0   24  1 23  0             307878.5548  -0.0187  0.050               
 405: 23 17  6  0   22 17  5  0             307997.3531   0.0044  0.050   0.0044 0.50  
 406: 23 17  7  0   22 17  6  0             307997.3531   0.0044  0.050   0.0044 0.50  
 407: 23 16  7  0   22 16  6  0             308154.8131   0.0016  0.050   0.0017 0.50  
 408: 23 16  8  0   22 16  7  0             308154.8131   0.0016  0.050   0.0017 0.50  
 409: 23 15  8  0   22 15  7  0             308337.6531  -0.0106  0.050  -0.0107 0.50  
 410: 23 15  9  0   22 15  8  0             308337.6531  -0.0106  0.050  -0.0107 0.50  
 411: 23 14  9  0   22 14  8  0             308554.1195  -0.0058  0.050  -0.0059 0.50  
 412: 23 14 10  0   22 14  9  0             308554.1195  -0.0058  0.050  -0.0059 0.50  
 413: 23 13 10  0   22 13  9  0             308815.8616  -0.0036  0.050  -0.0036 0.50  
 414: 23 13 11  0   22 13 10  0             308815.8616  -0.0036  0.050  -0.0036 0.50  
 415: 23 12 11  0   22 12 10  0             309139.9570  -0.0060  0.050  -0.0059 0.50  
 416: 23 12 12  0   22 12 11  0             309139.9570  -0.0057  0.050  -0.0059 0.50  
 417: 23 11 12  0   22 11 11  0             309552.3825  -0.0125  0.050  -0.0070 0.50  
 418: 23 11 13  0   22 11 12  0             309552.3825  -0.0015  0.050  -0.0070 0.50  
 419: 26  0 26  0   25  0 25  0             310038.3607  -0.0321  0.050  -0.0208 0.63  
 420: 26  1 26  0   25  1 25  0             310038.3607  -0.0019  0.050  -0.0208 0.37  
 421: 23 10 13  0   22 10 12  0             310094.6646  -0.1463  0.050   0.0082 0.50  
 422: 23 10 14  0   22 10 13  0             310094.6646   0.1626  0.050   0.0082 0.50  
 423: 22  5 17  0   21  5 16  0             310426.0356   0.0096  0.050               
 424: 23  5 19  0   22  5 18  0             310552.0293  -0.0033  0.050               
 425: 23  9 15  0   22  9 14  0             310834.6706   0.0129  0.050               
 426: 23  9 14  0   22  9 13  0             310841.1463  -0.0423  0.050               
 427: 23  8 16  0   22  8 15  0             311868.0889   0.0012  0.050               
 428: 23  8 15  0   22  8 14  0             311968.7549  -0.0190  0.050               
 429: 23  7 17  0   22  7 16  0             313123.8794  -0.0074  0.050               
 430: 23  6 18  0   22  6 17  0             313499.2320  -0.0059  0.050               
 431: 23  7 16  0   22  7 15  0             314179.5976  -0.0095  0.050               
 432: 24  4 21  0   23  4 20  0             315336.5973   0.0075  0.050               
 433: 24  3 21  0   23  3 20  0             316826.8548  -0.0005  0.050               
 434: 25  3 23  0   24  3 22  0             317545.0662  -0.0056  0.050               
 435: 25  2 23  0   24  2 22  0             317623.7900  -0.0091  0.050               
 436: 23  4 19  0   22  4 18  0             319092.0519   0.0005  0.050               
 437: 26  2 25  0   25  2 24  0             319606.4872  -0.0261  0.050               
 438: 26  1 25  0   25  1 24  0             319608.3307  -0.0067  0.050               
 439: 23  6 17  0   22  6 16  0             319698.6317  -0.0154  0.050               
 440: 24 23  1  0   23 23  0  0             320745.3855  -0.0489  0.050  -0.0490 0.50  
 441: 24 23  2  0   23 23  1  0             320745.3855  -0.0489  0.050  -0.0490 0.50  
 442: 24 22  2  0   23 22  1  0             320842.8233   0.0046  0.050   0.0046 0.50  
 443: 24 22  3  0   23 22  2  0             320842.8233   0.0046  0.050   0.0046 0.50  
 444: 24 21  3  0   23 21  2  0             320946.9240  -0.0022  0.050  -0.0022 0.50  
 445: 24 21  4  0   23 21  3  0             320946.9240  -0.0022  0.050  -0.0022 0.50  
 446: 24 20  4  0   23 20  3  0             321059.4906  -0.0074  0.050  -0.0075 0.50  
 447: 24 20  5  0   23 20  4  0             321059.4906  -0.0074  0.050  -0.0075 0.50  
 448: 24 19  5  0   23 19  4  0             321182.7477  -0.0060  0.050  -0.0061 0.50  
 449: 24 19  6  0   23 19  5  0             321182.7477  -0.0060  0.050  -0.0061 0.50  
 450: 24 18  6  0   23 18  5  0             321319.5406  -0.0187  0.050  -0.0187 0.50  
 451: 24 18  7  0   23 18  6  0             321319.5406  -0.0187  0.050  -0.0187 0.50  
 452: 24 17  7  0   23 17  6  0             321473.6451  -0.0237  0.050  -0.0238 0.50  
 453: 24 17  8  0   23 17  7  0             321473.6451  -0.0237  0.050  -0.0238 0.50  
 454: 24 16  8  0   23 16  7  0             321650.0552  -0.0255  0.050  -0.0256 0.50  
 455: 24 16  9  0   23 16  8  0             321650.0552  -0.0255  0.050  -0.0256 0.50  
 456: 27  0 27  0   26  0 26  0             321772.9970  -0.0289  0.050  -0.0229 0.63  
 457: 27  1 27  0   26  1 26  0             321772.9970  -0.0129  0.050  -0.0229 0.37  
 458: 24 15  9  0   23 15  8  0             321855.5350  -0.0397  0.050  -0.0397 0.50  
 459: 24 15 10  0   23 15  9  0             321855.5350  -0.0397  0.050  -0.0397 0.50  
 460: 24 14 10  0   23 14  9  0             322099.5387  -0.0124  0.050  -0.0125 0.50  
 461: 24 14 11  0   23 14 10  0             322099.5387  -0.0124  0.050  -0.0125 0.50  
 462: 24 13 11  0   23 13 10  0             322395.3784  -0.0077  0.050  -0.0077 0.50  
 463: 24 13 12  0   23 13 11  0             322395.3784  -0.0076  0.050  -0.0077 0.50  
 464: 24 12 12  0   23 12 11  0             322762.6990  -0.0255  0.050  -0.0251 0.50  
 465: 24 12 13  0   23 12 12  0             322762.6990  -0.0246  0.050  -0.0251 0.50  
 466: 24  5 20  0   23  5 19  0             323183.0411  -0.0271  0.050               
 467: 24 11 13  0   23 11 12  0             323231.5658  -0.0430  0.050  -0.0288 0.50  
 468: 24 11 14  0   23 11 13  0             323231.5658  -0.0145  0.050  -0.0288 0.50  
 469: 24 10 14  0   23 10 13  0             323850.4755  -0.2868  0.050   0.0711 0.50  
 470: 24 10 15  0   23 10 14  0             323850.4755   0.4289  0.050   0.0711 0.50  
 471: 24  9 16  0   23  9 15  0             324696.5956   0.0087  0.050               
 472: 24  9 15  0   23  9 14  0             324710.1039  -0.0653  0.050               
 473: 23  5 18  0   22  5 17  0             325030.9389  -0.0199  0.050               
 474: 24  8 17  0   23  8 16  0             325862.9657  -0.0024  0.050               
 475: 24  8 16  0   23  8 15  0             326050.2759  -0.0151  0.050               
 476: 24  6 19  0   23  6 18  0             327063.0086  -0.0090  0.050               
 477: 24  7 18  0   23  7 17  0             327145.6161   0.0168  0.050               
 478: 25  4 22  0   24  4 21  0             327193.9977   0.0063  0.050               
 479: 25  3 22  0   24  3 21  0             328188.6542  -0.0015  0.050               
 480: 24  7 17  0   23  7 16  0             328872.1779  -0.0188  0.050               
 481: 26  3 24  0   25  3 23  0             329270.8476  -0.0017  0.050               
 482: 26  2 24  0   25  2 23  0             329317.8900  -0.0115  0.050               
 483: 24  4 20  0   23  4 19  0             330452.9039  -0.0214  0.050               
 484: 27  2 26  0   26  2 25  0             331337.2655  -0.0315  0.050               
 485: 27  1 26  0   26  1 25  0             331338.3307   0.0157  0.050               
 486: 28  0 28  0   27  0 27  0             333507.0116  -0.0276  0.050  -0.0245 0.62  
 487: 28  1 28  0   27  1 27  0             333507.0116  -0.0191  0.050  -0.0245 0.38  
 488: 25 24  1  0   24 24  0  0             334056.0455  -0.0557  0.050  -0.0558 0.50  
 489: 25 24  2  0   24 24  1  0             334056.0455  -0.0557  0.050  -0.0558 0.50  
 490: 25 23  2  0   24 23  1  0             334156.4115  -0.0445  0.050  -0.0445 0.50  
 491: 25 23  3  0   24 23  2  0             334156.4115  -0.0445  0.050  -0.0445 0.50  
 492: 25 22  3  0   24 22  2  0             334263.0144   0.0091  0.050   0.0091 0.50  
 493: 25 22  4  0   24 22  3  0             334263.0144   0.0091  0.050   0.0091 0.50  
 494: 25 21  4  0   24 21  3  0             334377.3255   0.0130  0.050   0.0130 0.50  
 495: 25 21  5  0   24 21  4  0             334377.3255   0.0130  0.050   0.0130 0.50  
 496: 25 20  5  0   24 20  4  0             334501.3452  -0.0038  0.050  -0.0039 0.50  
 497: 25 20  6  0   24 20  5  0             334501.3452  -0.0038  0.050  -0.0039 0.50  
 498: 25 19  6  0   24 19  5  0             334637.5958  -0.0335  0.050  -0.0335 0.50  
 499: 25 19  7  0   24 19  6  0             334637.5958  -0.0335  0.050  -0.0335 0.50  
 500: 25 18  7  0   24 18  6  0             334789.3860  -0.0154  0.050  -0.0155 0.50  
 501: 25 18  8  0   24 18  7  0             334789.3860  -0.0154  0.050  -0.0155 0.50  
 502: 25 17  8  0   24 17  7  0             334960.8911  -0.0321  0.050  -0.0322 0.50  
 503: 25 17  9  0   24 17  8  0             334960.8911  -0.0321  0.050  -0.0322 0.50  
 504: 25 16  9  0   24 16  8  0             335157.8677  -0.0007  0.050  -0.0007 0.50  
 505: 25 16 10  0   24 16  9  0             335157.8677  -0.0007  0.050  -0.0007 0.50  
 506: 25 15 10  0   24 15  9  0             335387.9245  -0.0195  0.050  -0.0196 0.50  
 507: 25 15 11  0   24 15 10  0             335387.9245  -0.0195  0.050  -0.0196 0.50  
 508: 24  6 18  0   23  6 17  0             335410.9540   0.0041  0.050               
 509: 25  5 21  0   24  5 20  0             335625.4177   0.0146  0.050               
 510: 25 14 11  0   24 14 10  0             335661.8569   0.0021  0.050   0.0021 0.50  
 511: 25 14 12  0   24 14 11  0             335661.8569   0.0021  0.050   0.0021 0.50  
 512: 25 13 12  0   24 13 11  0             335994.8655  -0.0078  0.050  -0.0078 0.50  
 513: 25 13 13  0   24 13 12  0             335994.8655  -0.0078  0.050  -0.0078 0.50  
 514: 25 12 13  0   24 12 12  0             336409.5046  -0.0153  0.050  -0.0141 0.50  
 515: 25 12 14  0   24 12 13  0             336409.5046  -0.0129  0.050  -0.0141 0.50  
 516: 25 11 14  0   24 11 13  0             336940.3900  -0.0673  0.050  -0.0321 0.50  
 517: 25 11 15  0   24 11 14  0             336940.3900   0.0030  0.050  -0.0321 0.50  
 518: 25 10 16  0   24 10 15  0             337643.1858   0.0195  0.050               
 519: 25 10 15  0   24 10 14  0             337644.7308  -0.0259  0.050               
 520: 25  9 17  0   24  9 16  0             338606.3627  -0.0032  0.050               
 521: 25  9 16  0   24  9 15  0             338633.5114  -0.0599  0.050               
 522: 26  4 23  0   25  4 22  0             338996.1069  -0.0071  0.050               
 523: 24  5 19  0   23  5 18  0             339071.7282  -0.0289  0.050               
 524: 26  3 23  0   25  3 22  0             339645.3233   0.0042  0.050               
 525: 25  8 18  0   24  8 17  0             339904.2410  -0.0137  0.050               
 526: 25  8 17  0   24  8 16  0             340240.5357  -0.0222  0.050               
 527: 25  6 20  0   24  6 19  0             340458.5756  -0.0065  0.050               
 528: 27  3 25  0   26  3 24  0             340993.3950  -0.0499  0.050               
 529: 27  2 25  0   26  2 24  0             341021.2583  -0.0420  0.050               
 530: 25  7 19  0   24  7 18  0             341141.2614  -0.0506  0.050               
 531: 25  4 21  0   24  4 20  0             341500.5469  -0.0635  0.050               
 532: 25  7 18  0   24  7 17  0             343851.6638  -0.0240  0.050               
 533: 29  0 29  0   28  0 28  0             345240.3590  -0.0429  0.050  -0.0413 0.62  
 534: 29  1 29  0   28  1 28  0             345240.3590  -0.0384  0.050  -0.0413 0.38  
 535: 26 25  1  0   25 25  0  0             347360.4432  -0.0239  0.050  -0.0239 0.50  
 536: 26 25  2  0   25 25  1  0             347360.4432  -0.0239  0.050  -0.0239 0.50  
 537: 26 24  2  0   25 24  1  0             347463.9349  -0.0372  0.050  -0.0372 0.50  
 538: 26 24  3  0   25 24  2  0             347463.9349  -0.0372  0.050  -0.0372 0.50  
 539: 26 23  3  0   25 23  2  0             347573.1576  -0.0329  0.050  -0.0329 0.50  
 540: 26 23  4  0   25 23  3  0             347573.1576  -0.0329  0.050  -0.0329 0.50  
 541: 26 22  4  0   25 22  3  0             347689.5014  -0.0325  0.050  -0.0326 0.50  
 542: 26 22  5  0   25 22  4  0             347689.5014  -0.0325  0.050  -0.0326 0.50  
 543: 26 21  5  0   25 21  4  0             347814.7556  -0.0088  0.050  -0.0088 0.50  
 544: 26 21  6  0   25 21  5  0             347814.7556  -0.0088  0.050  -0.0088 0.50  
 545: 26  5 22  0   25  5 21  0             347896.3243  -0.0613  0.050               
 546: 26 20  6  0   25 20  5  0             347951.1329   0.0290  0.050               
 547: 26 19  7  0   25 19  6  0             348101.4201   0.0324  0.050   0.0324 0.50  
 548: 26 19  8  0   25 19  7  0             348101.4201   0.0324  0.050   0.0324 0.50  
 549: 26 16 10  0   25 16  9  0             348678.6756  -0.0588  0.050  -0.0588 0.50  
 550: 26 16 11  0   25 16 10  0             348678.6756  -0.0588  0.050  -0.0588 0.50  
 551: 26 15 11  0   25 15 10  0             348935.3892  -0.0446  0.050  -0.0446 0.50  
 552: 26 15 12  0   25 15 11  0             348935.3892  -0.0446  0.050  -0.0446 0.50  
 553: 26 14 12  0   25 14 11  0             349241.8400   0.0050  0.050   0.0050 0.50  
 554: 26 14 13  0   25 14 12  0             349241.8400   0.0050  0.050   0.0050 0.50  
 555: 26 13 13  0   25 13 12  0             349615.2448  -0.0732  0.050  -0.0732 0.50  
 556: 26 13 14  0   25 13 13  0             349615.2448  -0.0730  0.050  -0.0732 0.50  
 557: 26 12 14  0   25 12 13  0             350081.6758   0.0487  0.050   0.0519 0.50  
 558: 26 12 15  0   25 12 14  0             350081.6758   0.0550  0.050   0.0519 0.50  
 559: 27  4 24  0   26  4 23  0             350759.7322   0.0126  0.050               
 560: 25  6 19  0   24  6 18  0             351107.1524  -0.0613  0.050               
 561: 27  3 24  0   26  3 23  0             351175.7204   0.0362  0.050               
 562: 26 10 17  0   25 10 16  0             351476.3098   0.0814  0.050               
 563: 26 10 16  0   25 10 15  0             351479.6579   0.0274  0.050               
 564: 25  5 20  0   24  5 19  0             352481.5144   0.0664  0.050               
 565: 26  9 18  0   25  9 17  0             352565.9890   0.0603  0.050               
 566: 26  9 17  0   25  9 16  0             352618.5309  -0.0127  0.050               
 567: 28  3 26  0   27  3 25  0             352714.4643   0.0129  0.050               
 568: 28  2 26  0   27  2 25  0             352730.8559   0.0529  0.050               
 569: 26  6 21  0   25  6 20  0             353663.3699   0.0269  0.050               
 570: 26  8 19  0   25  8 18  0             353984.4028   0.0618  0.050               
 571: 26  8 18  0   25  8 17  0             354567.7563   0.0537  0.050               
 572: 26  7 20  0   25  7 19  0             355079.4625   0.0251  0.050               
 573: 30  0 30  0   29  0 29  0             356973.1161   0.0311  0.050   0.0321 0.62  
 574: 30  1 30  0   29  1 29  0             356973.1161   0.0335  0.050   0.0321 0.38  
 575: 26  7 19  0   25  7 18  0             359154.1480   0.0096  0.050               
 576: 27  5 23  0   26  5 22  0             360018.6438   0.0344  0.050               
 577: 27 26  1  0   26 26  0  0             360658.2501  -0.0328  0.050  -0.0328 0.50  
 578: 27 26  2  0   26 26  1  0             360658.2501  -0.0328  0.050  -0.0328 0.50  
 579: 27 25  2  0   26 25  1  0             360765.1093  -0.0018  0.050  -0.0018 0.50  
 580: 27 25  3  0   26 25  2  0             360765.1093  -0.0018  0.050  -0.0018 0.50  
 581: 27 24  3  0   26 24  2  0             360877.2643   0.0511  0.050   0.0511 0.50  
 582: 27 24  4  0   26 24  3  0             360877.2643   0.0511  0.050   0.0511 0.50  
 583: 27 23  4  0   26 23  3  0             360995.8354  -0.0338  0.050  -0.0339 0.50  
 584: 27 23  5  0   26 23  4  0             360995.8354  -0.0338  0.050  -0.0339 0.50  
 585: 27 22  5  0   26 22  4  0             361122.7039   0.0410  0.050   0.0411 0.50  
 586: 27 22  6  0   26 22  5  0             361122.7039   0.0410  0.050   0.0411 0.50  
 587: 27 21  6  0   26 21  5  0             361259.5621  -0.0087  0.050  -0.0087 0.50  
 588: 27 21  7  0   26 21  6  0             361259.5621  -0.0087  0.050  -0.0087 0.50  
 589: 27 20  7  0   26 20  6  0             361409.0685  -0.0190  0.050  -0.0191 0.50  
 590: 27 20  8  0   26 20  7  0             361409.0685  -0.0190  0.050  -0.0191 0.50  
 591: 27 19  8  0   26 19  7  0             361574.3926  -0.0049  0.050  -0.0049 0.50  
 592: 27 19  9  0   26 19  8  0             361574.3926  -0.0049  0.050  -0.0049 0.50  
 593: 27 18  9  0   26 18  8  0             361759.6589   0.0393  0.050   0.0393 0.50  
 594: 27 18 10  0   26 18  9  0             361759.6589   0.0393  0.050   0.0393 0.50  
 595: 27 17 10  0   26 17  9  0             361970.2008   0.0392  0.050   0.0392 0.50  
 596: 27 17 11  0   26 17 10  0             361970.2008   0.0392  0.050   0.0392 0.50  
 597: 27 16 11  0   26 16 10  0             362213.2625   0.0150  0.050   0.0150 0.50  
 598: 27 16 12  0   26 16 11  0             362213.2625   0.0150  0.050   0.0150 0.50  
 599: 28  4 25  0   27  4 24  0             362497.7196  -0.0041  0.050               
 600: 28  3 25  0   27  3 24  0             362760.1491   0.0303  0.050               
 601: 27 14 13  0   26 14 12  0             362840.3410   0.0271  0.050   0.0271 0.50  
 602: 27 14 14  0   26 14 13  0             362840.3410   0.0271  0.050   0.0271 0.50  
 603: 27 13 14  0   26 13 13  0             363257.7774   0.0277  0.050   0.0280 0.50  
 604: 27 13 15  0   26 13 14  0             363257.7774   0.0282  0.050   0.0280 0.50  
 605: 27  4 23  0   26  4 22  0             363348.6703   0.0440  0.050               
 606: 27 12 15  0   26 12 14  0             363780.3952   0.0020  0.050   0.0100 0.50  
 607: 27 12 16  0   26 12 15  0             363780.3952   0.0178  0.050   0.0100 0.50  
 608: 29  3 27  0   28  3 26  0             364434.7877   0.0175  0.050               
 609: 29  2 27  0   28  2 26  0             364444.2916  -0.0041  0.050               
 610: 27 11 16  0   26 11 15  0             364454.0322  -0.2041  0.050  -0.0154 0.50  
 611: 27 11 17  0   26 11 16  0             364454.0322   0.1732  0.050  -0.0154 0.50  
 612: 26  5 21  0   25  5 20  0             365225.0399   0.0341  0.050               
 613: 27 10 18  0   26 10 17  0             365351.7374   0.0503  0.050               
 614: 27 10 17  0   26 10 16  0             365358.6896  -0.0202  0.050               
 615: 30  1 29  0   29  1 28  0             366527.2370  -0.0809  0.050   0.0266 0.37  
 616: 30  2 29  0   29  2 28  0             366527.2370   0.0910  0.050   0.0266 0.63  
 617: 26  6 20  0   25  6 19  0             366574.7381   0.0206  0.050               
 618: 27  9 19  0   26  9 18  0             366576.3169   0.0248  0.050               
 619: 27  6 22  0   26  6 21  0             366663.2467   0.0068  0.050               
 620: 27  9 18  0   26  9 17  0             366674.7621   0.0186  0.050               
 621: 27  8 20  0   26  8 19  0             368090.7834   0.0163  0.050               
 622: 31  0 31  0   30  0 30  0             368705.0529  -0.0070  0.050  -0.0066 0.63  
 623: 31  1 31  0   30  1 30  0             368705.0529  -0.0058  0.050  -0.0066 0.37  
 624: 27  7 21  0   26  7 20  0             368925.4450   0.0160  0.050               
 625: 27  8 19  0   26  8 18  0             369069.0342  -0.0005  0.050               
 626: 28  5 24  0   27  5 23  0             372017.4125   0.0327  0.050               
 627: 28 26  2  0   27 26  1  0             374059.6003  -0.0198  0.050  -0.0198 0.50  
 628: 28 26  3  0   27 26  2  0             374059.6003  -0.0198  0.050  -0.0198 0.50  
 629: 28 25  3  0   27 25  2  0             374174.8269   0.0180  0.050   0.0180 0.50  
 630: 28 25  4  0   27 25  3  0             374174.8269   0.0180  0.050   0.0180 0.50  
 631: 29  4 26  0   28  4 25  0             374219.5850   0.0181  0.050               
 632: 28 24  4  0   27 24  3  0             374296.0369   0.0034  0.050   0.0034 0.50  
 633: 28 24  5  0   27 24  4  0             374296.0369   0.0034  0.050   0.0034 0.50  
 634: 28  4 24  0   27  4 23  0             374382.2128  -0.0036  0.050               
 635: 28 23  5  0   27 23  4  0             374424.7348   0.0105  0.050   0.0105 0.50  
 636: 28 23  6  0   27 23  5  0             374424.7348   0.0105  0.050   0.0105 0.50  
 637: 28 22  6  0   27 22  5  0             374562.6606   0.0101  0.050   0.0101 0.50  
 638: 28 22  7  0   27 22  6  0             374562.6606   0.0101  0.050   0.0101 0.50  
 639: 28 21  7  0   27 21  6  0             374712.0300   0.0080  0.050   0.0080 0.50  
 640: 28 21  8  0   27 21  7  0             374712.0300   0.0080  0.050   0.0080 0.50  
 641: 27  7 20  0   26  7 19  0             374774.4552   0.0033  0.050               
 642: 28 20  8  0   27 20  7  0             374875.6224  -0.0054  0.050  -0.0055 0.50  
 643: 28 20  9  0   27 20  8  0             374875.6224  -0.0054  0.050  -0.0055 0.50  
 644: 28 19  9  0   27 19  8  0             375057.0363   0.0053  0.050   0.0054 0.50  
 645: 28 19 10  0   27 19  9  0             375057.0363   0.0053  0.050   0.0054 0.50  
 646: 28 18 10  0   27 18  9  0             375260.8568   0.0137  0.050   0.0137 0.50  
 647: 28 18 11  0   27 18 10  0             375260.8568   0.0137  0.050   0.0137 0.50  
 648: 28 17 11  0   27 17 10  0             375493.1228  -0.0032  0.050  -0.0032 0.50  
 649: 28 17 12  0   27 17 11  0             375493.1228  -0.0032  0.050  -0.0032 0.50  
 650: 28 16 12  0   27 16 11  0             375762.0005   0.0130  0.050   0.0130 0.50  
 651: 28 16 13  0   27 16 12  0             375762.0005   0.0130  0.050   0.0130 0.50  
 652: 28 15 13  0   27 15 12  0             376078.4881  -0.0087  0.050  -0.0088 0.50  
 653: 28 15 14  0   27 15 13  0             376078.4881  -0.0087  0.050  -0.0088 0.50  
 654: 30  3 28  0   29  3 27  0             376154.8479  -0.0199  0.050               
 655: 30  2 28  0   29  2 27  0             376160.3642  -0.0146  0.050               
 656: 28 14 14  0   27 14 13  0             376458.1477   0.0072  0.050   0.0073 0.50  
 657: 28 14 15  0   27 14 14  0             376458.1477   0.0072  0.050   0.0073 0.50  
 658: 28 13 15  0   27 13 14  0             376923.2683   0.0253  0.050   0.0261 0.50  
 659: 28 13 16  0   27 13 15  0             376923.2683   0.0267  0.050   0.0261 0.50  
 660: 27  5 22  0   26  5 21  0             377311.0477   0.0304  0.050               
 661: 28 12 16  0   27 12 15  0             377507.2666   0.0186  0.050   0.0376 0.50  
 662: 28 12 17  0   27 12 16  0             377507.2666   0.0565  0.050   0.0376 0.50  
 663: 31  1 30  0   30  1 29  0             378256.2021  -0.0217  0.050   0.0372 0.37  
 664: 31  2 30  0   30  2 29  0             378256.2021   0.0725  0.050   0.0372 0.63  
 665: 28 11 17  0   27 11 16  0             378263.1650  -0.0010  0.050               
 666: 28 10 19  0   27 10 18  0             379272.0373   0.0316  0.050               
 667: 28 10 18  0   27 10 17  0             379286.0156  -0.0147  0.050               
 668: 28  6 23  0   27  6 22  0             379453.6380   0.0107  0.050               
 669: 32  0 32  0   31  0 31  0             380436.3282   0.0281  0.050   0.0284 0.62  
 670: 32  1 32  0   31  1 31  0             380436.3282   0.0288  0.050   0.0284 0.38  
 671: 28  9 20  0   27  9 19  0             380636.9802   0.0396  0.050               
 672: 28  9 19  0   27  9 18  0             380815.4698   0.0091  0.050               
 673: 27  6 21  0   26  6 20  0             381623.2708   0.0079  0.050               
 674: 28  8 21  0   27  8 20  0             382205.4506   0.0107  0.050               
 675: 28  7 22  0   27  7 21  0             382644.4428   0.0259  0.050               
 676: 28  8 20  0   27  8 19  0             383791.0396   0.0083  0.050               
 677: 29  5 25  0   28  5 24  0             383918.2260   0.0049  0.050               
 678: 29  4 25  0   28  4 24  0             385547.9081   0.0156  0.050               
 679: 30  4 27  0   29  4 26  0             385931.8438   0.0230  0.050               
 680: 30  3 27  0   29  3 26  0             386032.2734  -0.0141  0.050               
 681: 29 27  2  0   28 27  1  0             387347.2282  -0.0198  0.050  -0.0199 0.50  
 682: 29 27  3  0   28 27  2  0             387347.2282  -0.0198  0.050  -0.0199 0.50  
 683: 29 26  3  0   28 26  2  0             387465.7782   0.0611  0.050   0.0611 0.50  
 684: 29 26  4  0   28 26  3  0             387465.7782   0.0611  0.050   0.0611 0.50  
 685: 29 25  4  0   28 25  3  0             387589.7837   0.0343  0.050   0.0343 0.50  
 686: 29 25  5  0   28 25  4  0             387589.7837   0.0343  0.050   0.0343 0.50  
 687: 29 24  5  0   28 24  4  0             387720.6457   0.0031  0.050   0.0032 0.50  
 688: 29 24  6  0   28 24  5  0             387720.6457   0.0031  0.050   0.0032 0.50  
 689: 29 23  6  0   28 23  5  0             387860.0141   0.0255  0.050   0.0255 0.50  
 690: 29 23  7  0   28 23  6  0             387860.0141   0.0255  0.050   0.0255 0.50  
 691: 31  3 29  0   30  3 28  0             387874.9549   0.0069  0.050               
 692: 31  2 29  0   30  2 28  0             387878.1153  -0.0010  0.050               
 693: 29 22  7  0   28 22  6  0             388009.7743   0.0168  0.050   0.0168 0.50  
 694: 29 22  8  0   28 22  7  0             388009.7743   0.0168  0.050   0.0168 0.50  
 695: 29 21  8  0   28 21  7  0             388172.4055  -0.0046  0.050  -0.0047 0.50  
 696: 29 21  9  0   28 21  8  0             388172.4055  -0.0046  0.050  -0.0047 0.50  
 697: 29 20  9  0   28 20  8  0             388351.0643   0.0094  0.050   0.0095 0.50  
 698: 29 20 10  0   28 20  9  0             388351.0643   0.0094  0.050   0.0095 0.50  
 699: 29 19 10  0   28 19  9  0             388549.6753   0.0115  0.050   0.0116 0.50  
 700: 29 19 11  0   28 19 10  0             388549.6753   0.0115  0.050   0.0116 0.50  
 701: 29 18 11  0   28 18 10  0             388773.3739  -0.0098  0.050  -0.0098 0.50  
 702: 29 18 12  0   28 18 11  0             388773.3739  -0.0098  0.050  -0.0098 0.50  
 703: 28  5 23  0   27  5 22  0             388812.0613  -0.0088  0.050               
 704: 29 17 12  0   28 17 11  0             389028.9739  -0.0132  0.050  -0.0132 0.50  
 705: 29 17 13  0   28 17 12  0             389028.9739  -0.0132  0.050  -0.0132 0.50  
 706: 29 16 13  0   28 16 12  0             389325.5567   0.0100  0.050   0.0101 0.50  
 707: 29 16 14  0   28 16 13  0             389325.5567   0.0100  0.050   0.0101 0.50  
 708: 29 15 14  0   28 15 13  0             389675.5031   0.0271  0.050   0.0271 0.50  
 709: 29 15 15  0   28 15 14  0             389675.5031   0.0271  0.050   0.0271 0.50  
 710: 32  1 31  0   31  1 30  0             389984.5685  -0.0305  0.050   0.0016 0.38  
 711: 32  2 31  0   31  2 30  0             389984.5685   0.0209  0.050   0.0016 0.62  
 712: 29 14 15  0   28 14 14  0             390096.2150   0.0204  0.050   0.0205 0.50  
 713: 29 14 16  0   28 14 15  0             390096.2150   0.0205  0.050   0.0205 0.50  
 714: 29 13 16  0   28 13 15  0             390612.9040  -0.0213  0.050  -0.0196 0.50  
 715: 29 13 17  0   28 13 16  0             390612.9040  -0.0178  0.050  -0.0196 0.50  
 716: 28  7 21  0   27  7 20  0             390638.0214   0.0397  0.050               
 717: 29 12 17  0   28 12 16  0             391263.6843  -0.0359  0.050   0.0079 0.50  
 718: 29 12 18  0   28 12 17  0             391263.6843   0.0517  0.050   0.0079 0.50  
 719: 29  6 24  0   28  6 23  0             392039.2522   0.0016  0.050               
 720: 29 11 19  0   28 11 18  0             392108.1408   0.0635  0.050               
 721: 29 11 18  0   28 11 17  0             392109.8030  -0.0248  0.050               
 722: 33  0 33  0   32  0 32  0             392166.7738  -0.0048  0.050  -0.0047 0.62  
 723: 33  1 33  0   32  1 32  0             392166.7738  -0.0045  0.050  -0.0047 0.38  
 724: 29 10 20  0   28 10 19  0             393239.5577   0.0443  0.050               
 725: 29 10 19  0   28 10 18  0             393266.6673   0.0047  0.050               
 726: 29  9 21  0   28  9 20  0             394745.0278   0.0043  0.050               
 727: 29  9 20  0   28  9 19  0             395059.0775  -0.0075  0.050               
 728: 30  5 26  0   29  5 25  0             395744.8349   0.0136  0.050               
 729: 28  6 22  0   27  6 21  0             396112.0394   0.0222  0.050               
 730: 29  7 23  0   28  7 22  0             396204.1232   0.0030  0.050               
 731: 29  8 22  0   28  8 21  0             396304.3999   0.0245  0.050               
 732: 30  4 26  0   29  4 25  0             396840.6593   0.0060  0.050               
 733: 31  4 28  0   30  4 27  0             397638.8728   0.0225  0.050               
 734: 31  3 28  0   30  3 27  0             397700.0264   0.0096  0.050               
 735: 29  8 21  0   28  8 20  0             398785.4673   0.0259  0.050               
 736: 32  3 30  0   31  3 29  0             399595.0836   0.0221  0.050               
 737: 32  2 30  0   31  2 29  0             399596.8919   0.0194  0.050               
 738: 29  5 24  0   28  5 23  0             399871.8887   0.0360  0.050               
 739: 30 28  2  0   29 28  1  0             400627.8239   0.0776  0.050   0.0777 0.50  
 740: 30 28  3  0   29 28  2  0             400627.8239   0.0776  0.050   0.0777 0.50  
 741: 30 27  3  0   29 27  2  0             400749.6766  -0.0044  0.050  -0.0044 0.50  
 742: 30 27  4  0   29 27  3  0             400749.6766  -0.0044  0.050  -0.0044 0.50  
 743: 30 26  4  0   29 26  3  0             400876.7540   0.0084  0.050   0.0085 0.50  
 744: 30 26  5  0   29 26  4  0             400876.7540   0.0084  0.050   0.0085 0.50  
 745: 30 25  5  0   29 25  4  0             401010.1360   0.0136  0.050   0.0137 0.50  
 746: 30 25  6  0   29 25  5  0             401010.1360   0.0136  0.050   0.0137 0.50  
 747: 30 24  6  0   29 24  5  0             401151.2708   0.0201  0.050   0.0202 0.50  
 748: 30 24  7  0   29 24  6  0             401151.2708   0.0201  0.050   0.0202 0.50  
 749: 30 23  7  0   29 23  6  0             401301.8981   0.0015  0.050   0.0016 0.50  
 750: 30 23  8  0   29 23  7  0             401301.8981   0.0015  0.050   0.0016 0.50  
 751: 30 22  8  0   29 22  7  0             401464.2393  -0.0063  0.050  -0.0064 0.50  
 752: 30 22  9  0   29 22  8  0             401464.2393  -0.0063  0.050  -0.0064 0.50  
 753: 30 21  9  0   29 21  8  0             401641.0421   0.0120  0.050   0.0120 0.50  
 754: 30 21 10  0   29 21  9  0             401641.0421   0.0120  0.050   0.0120 0.50  
 755: 33  1 32  0   32  1 31  0             401712.3573  -0.0208  0.050  -0.0032 0.37  
 756: 33  2 32  0   32  2 31  0             401712.3573   0.0072  0.050  -0.0032 0.63  
 757: 30 20 10  0   29 20  9  0             401835.6976  -0.0042  0.050  -0.0043 0.50  
 758: 30 20 11  0   29 20 10  0             401835.6976  -0.0042  0.050  -0.0043 0.50  
 759: 30 19 11  0   29 19 10  0             402052.6834   0.0071  0.050   0.0071 0.50  
 760: 30 19 12  0   29 19 11  0             402052.6834   0.0071  0.050   0.0071 0.50  
 761: 30 18 12  0   29 18 11  0             402297.6761  -0.0033  0.050  -0.0034 0.50  
 762: 30 18 13  0   29 18 12  0             402297.6761  -0.0033  0.050  -0.0034 0.50  
 763: 30 17 13  0   29 17 12  0             402578.2517  -0.0044  0.050  -0.0044 0.50  
 764: 30 17 14  0   29 17 13  0             402578.2517  -0.0044  0.050  -0.0044 0.50  
 765: 30 16 14  0   29 16 13  0             402904.5366   0.0051  0.050   0.0052 0.50  
 766: 30 16 15  0   29 16 14  0             402904.5366   0.0051  0.050   0.0052 0.50  
 767: 30 15 15  0   29 15 14  0             403290.3945   0.0024  0.050   0.0025 0.50  
 768: 30 15 16  0   29 15 15  0             403290.3945   0.0024  0.050   0.0025 0.50  
 769: 30 14 16  0   29 14 15  0             403755.3818  -0.0100  0.050  -0.0099 0.50  
 770: 30 14 17  0   29 14 16  0             403755.3818  -0.0097  0.050  -0.0099 0.50  
 771: 34  0 34  0   33  0 33  0             403896.4848   0.0152  0.050   0.0153 0.63  
 772: 34  1 34  0   33  1 33  0             403896.4848   0.0154  0.050   0.0153 0.37  
 773: 30 13 17  0   29 13 16  0             404327.9931   0.0077  0.050   0.0120 0.50  
 774: 30 13 18  0   29 13 17  0             404327.9931   0.0162  0.050   0.0120 0.50  
 775: 30  6 25  0   29  6 24  0             404433.3647   0.0367  0.050               
 776: 30 12 18  0   29 12 17  0             405051.3681  -0.0901  0.050   0.0079 0.50  
 777: 30 12 19  0   29 12 18  0             405051.3681   0.1059  0.050   0.0079 0.50  
 778: 30 11 20  0   29 11 19  0             405993.3404   0.0371  0.050               
 779: 30 11 19  0   29 11 18  0             405996.8562  -0.0395  0.050               
 780: 29  7 22  0   28  7 21  0             406589.5727  -0.0027  0.050               
 781: 30 10 21  0   29 10 20  0             407256.1961   0.0285  0.050               
 782: 30 10 20  0   29 10 19  0             407307.1872  -0.0092  0.050               
 783: 31  5 27  0   30  5 26  0             407517.6766   0.0115  0.050               
 784: 31  4 27  0   30  4 26  0             408239.8040   0.0205  0.050               
 785: 30  9 22  0   29  9 21  0             408894.4339   0.0328  0.050               
 786: 32  4 29  0   31  4 28  0             409343.4191   0.0038  0.050               
 787: 32  3 29  0   31  3 28  0             409380.3019  -0.0097  0.050               
 788: 30  9 21  0   29  9 20  0             409430.8460   0.0030  0.050               
 789: 30  7 24  0   29  7 23  0             409577.6093   0.0173  0.050               
 790: 29  6 23  0   28  6 22  0             409948.4924   0.0575  0.050               
 791: 30  8 23  0   29  8 22  0             410358.2497   0.0389  0.050               
 792: 30  5 25  0   29  5 24  0             410679.6895  -0.0029  0.050               
 793: 33  3 31  0   32  3 30  0             411315.1273  -0.0482  0.050               
 794: 33  2 31  0   32  2 30  0             411316.2551   0.0497  0.050               
 795: 34  1 33  0   33  1 32  0             413439.4963  -0.0088  0.050   0.0007 0.37  
 796: 34  2 33  0   33  2 32  0             413439.4963   0.0064  0.050   0.0007 0.63  
 797: 31 28  3  0   30 28  2  0             414026.4884   0.0417  0.050   0.0417 0.50  
 798: 31 28  4  0   30 28  3  0             414026.4884   0.0417  0.050   0.0417 0.50  
 799: 30  8 22  0   29  8 21  0             414098.1353   0.0153  0.050               
 800: 31 27  4  0   30 27  3  0             414156.8083   0.0522  0.050   0.0523 0.50  
 801: 31 27  5  0   30 27  4  0             414156.8083   0.0522  0.050   0.0523 0.50  
 802: 31 26  5  0   30 26  4  0             414292.9078   0.0302  0.050   0.0303 0.50  
 803: 31 26  6  0   30 26  5  0             414292.9078   0.0302  0.050   0.0303 0.50  
 804: 31 25  6  0   30 25  5  0             414436.1411   0.0230  0.050   0.0230 0.50  
 805: 31 25  7  0   30 25  6  0             414436.1411   0.0230  0.050   0.0230 0.50  
 806: 31 24  7  0   30 24  6  0             414588.0869   0.0176  0.050   0.0177 0.50  
 807: 31 24  8  0   30 24  7  0             414588.0869   0.0176  0.050   0.0177 0.50  
 808: 31 23  8  0   30 23  7  0             414750.6904   0.0069  0.050   0.0070 0.50  
 809: 31 23  9  0   30 23  8  0             414750.6904   0.0069  0.050   0.0070 0.50  
 810: 31 22  9  0   30 22  8  0             414926.4070   0.0283  0.050   0.0283 0.50  
 811: 31 22 10  0   30 22  9  0             414926.4070   0.0283  0.050   0.0283 0.50  
 812: 31 21 10  0   30 21  9  0             415118.1798   0.0011  0.050   0.0012 0.50  
 813: 31 21 11  0   30 21 10  0             415118.1798   0.0011  0.050   0.0012 0.50  
 814: 31 20 11  0   30 20 10  0             415329.9115   0.0057  0.050   0.0057 0.50  
 815: 31 20 12  0   30 20 11  0             415329.9115   0.0057  0.050   0.0057 0.50  
 816: 31 19 12  0   30 19 11  0             415566.4450  -0.0086  0.050  -0.0087 0.50  
 817: 31 19 13  0   30 19 12  0             415566.4450  -0.0086  0.050  -0.0087 0.50  
 818: 35  0 35  0   34  0 34  0             415625.3627   0.0155  0.050   0.0156 0.62  
 819: 35  1 35  0   34  1 34  0             415625.3627   0.0156  0.050   0.0156 0.38  
 820: 31 18 13  0   30 18 12  0             415834.1977   0.0219  0.050   0.0219 0.50  
 821: 31 18 14  0   30 18 13  0             415834.1977   0.0219  0.050   0.0219 0.50  
 822: 31 17 14  0   30 17 13  0             416141.4348  -0.0203  0.050  -0.0204 0.50  
 823: 31 17 15  0   30 17 14  0             416141.4348  -0.0203  0.050  -0.0204 0.50  
 824: 31 16 15  0   30 16 14  0             416499.5864   0.0223  0.050   0.0223 0.50  
 825: 31 16 16  0   30 16 15  0             416499.5864   0.0223  0.050   0.0223 0.50  
 826: 31  6 26  0   30  6 25  0             416655.8446   0.0149  0.050               
 827: 31 15 17  0   30 15 16  0             416924.0176   0.0128  0.050               
 828: 31 14 17  0   30 14 16  0             417436.6837  -0.0052  0.050  -0.0048 0.50  
 829: 31 14 18  0   30 14 17  0             417436.6837  -0.0044  0.050  -0.0048 0.50  
 830: 31 13 18  0   30 13 17  0             418069.6724  -0.0109  0.050  -0.0009 0.50  
 831: 31 13 19  0   30 13 18  0             418069.6724   0.0090  0.050  -0.0009 0.50  
 832: 31 12 19  0   30 12 18  0             418872.0473  -0.2102  0.050   0.0020 0.50  
 833: 31 12 20  0   30 12 19  0             418872.0473   0.2142  0.050   0.0020 0.50  
 834: 32  5 28  0   31  5 27  0             419253.4087   0.0052  0.050               
 835: 32  4 28  0   31  4 27  0             419721.2755   0.0142  0.050               
 836: 31 11 21  0   30 11 20  0             419920.3884   0.0416  0.050               
 837: 31 11 20  0   30 11 19  0             419927.4973  -0.0066  0.050               
 838: 33  4 30  0   32  4 29  0             421047.1823   0.0170  0.050               
 839: 33  3 30  0   32  3 29  0             421069.2380   0.0016  0.050               
 840: 31 10 22  0   30 10 21  0             421323.1840  -0.0032  0.050               
 841: 31 10 21  0   30 10 20  0             421416.4405   0.0014  0.050               
 842: 31  5 26  0   30  5 25  0             421419.5995   0.0315  0.050               
 843: 30  7 23  0   29  7 22  0             422417.0808   0.0049  0.050               
 844: 31  7 25  0   30  7 24  0             422745.4226  -0.0092  0.050               
 845: 31  9 23  0   30  9 22  0             423074.6278  -0.0127  0.050               
 846: 30  6 24  0   29  6 23  0             423078.7764   0.0093  0.050               
 847: 31  9 22  0   30  9 21  0             423964.5094   0.0256  0.050               
 848: 31  8 24  0   30  8 23  0             424333.6155   0.0190  0.050               
 849: 35  1 34  0   34  1 33  0             425165.9453   0.0148  0.050   0.0200 0.38  
 850: 35  2 34  0   34  2 33  0             425165.9453   0.0231  0.050   0.0200 0.62  
 851: 32 29  3  0   31 29  2  0             427295.8370   0.0738  0.050   0.0738 0.50  
 852: 32 29  4  0   31 29  3  0             427295.8370   0.0738  0.050   0.0738 0.50  
 853: 36  0 36  0   35  0 35  0             427353.4080   0.0220  0.050   0.0220 0.63  
 854: 36  1 36  0   35  1 35  0             427353.4080   0.0220  0.050   0.0220 0.37  
 855: 32 28  4  0   31 28  3  0             427429.5488   0.0295  0.050   0.0295 0.50  
 856: 32 28  5  0   31 28  4  0             427429.5488   0.0295  0.050   0.0295 0.50  
 857: 32 27  5  0   31 27  4  0             427568.6538   0.0242  0.050   0.0242 0.50  
 858: 32 27  6  0   31 27  5  0             427568.6538   0.0242  0.050   0.0242 0.50  
 859: 32 26  6  0   31 26  5  0             427714.2691  -0.0166  0.050  -0.0167 0.50  
 860: 32 26  7  0   31 26  6  0             427714.2691  -0.0166  0.050  -0.0167 0.50  
 861: 32 25  7  0   31 25  6  0             427867.8929  -0.0352  0.050  -0.0353 0.50  
 862: 32 25  8  0   31 25  7  0             427867.8929  -0.0352  0.050  -0.0353 0.50  
 863: 32 24  8  0   31 24  7  0             428031.2779  -0.0328  0.050  -0.0328 0.50  
 864: 32 24  9  0   31 24  8  0             428031.2779  -0.0328  0.050  -0.0328 0.50  
 865: 32 23  9  0   31 23  8  0             428206.5444  -0.0422  0.050  -0.0422 0.50  
 866: 32 23 10  0   31 23  9  0             428206.5444  -0.0422  0.050  -0.0422 0.50  
 867: 32 22 10  0   31 22  9  0             428396.4409   0.0183  0.050   0.0184 0.50  
 868: 32 22 11  0   31 22 10  0             428396.4409   0.0183  0.050   0.0184 0.50  
 869: 32 21 11  0   31 21 10  0             428604.1914   0.0358  0.050   0.0358 0.50  
 870: 32 21 12  0   31 21 11  0             428604.1914   0.0358  0.050   0.0358 0.50  
 871: 32  6 27  0   31  6 26  0             428731.1975   0.0172  0.050               
 872: 32 20 12  0   31 20 11  0             428833.9599  -0.0473  0.050  -0.0474 0.50  
 873: 32 20 13  0   31 20 12  0             428833.9599  -0.0473  0.050  -0.0474 0.50  
 874: 32 19 13  0   31 19 12  0             429091.3639  -0.0231  0.050  -0.0232 0.50  
 875: 32 19 14  0   31 19 13  0             429091.3639  -0.0231  0.050  -0.0232 0.50  
 876: 32 18 14  0   31 18 13  0             429383.3006  -0.0257  0.050  -0.0258 0.50  
 877: 32 18 15  0   31 18 14  0             429383.3006  -0.0257  0.050  -0.0258 0.50  
 878: 32 17 15  0   31 17 14  0             429719.0910  -0.0270  0.050  -0.0270 0.50  
 879: 32 17 16  0   31 17 15  0             429719.0910  -0.0270  0.050  -0.0270 0.50  
 880: 31  8 23  0   30  8 22  0             429747.8274  -0.0105  0.050               
 881: 32 16 16  0   31 16 15  0             430111.2835  -0.0018  0.050  -0.0018 0.50  
 882: 32 16 17  0   31 16 16  0             430111.2835  -0.0017  0.050  -0.0018 0.50  
 883: 32 15 17  0   31 15 16  0             430577.1110   0.0088  0.050   0.0088 0.50  
 884: 32 15 18  0   31 15 17  0             430577.1110   0.0088  0.050   0.0088 0.50  
 885: 33  5 29  0   32  5 28  0             430964.8345  -0.0070  0.050               
 886: 32 14 18  0   31 14 17  0             431141.0988   0.0095  0.050   0.0105 0.50  
 887: 32 14 19  0   31 14 18  0             431141.0988   0.0114  0.050   0.0105 0.50  
 888: 33  4 29  0   32  4 28  0             431263.6202   0.0111  0.050               
 889: 32 13 19  0   31 13 18  0             431839.3256  -0.0379  0.050  -0.0151 0.50  
 890: 32 13 20  0   31 13 19  0             431839.3256   0.0076  0.050  -0.0151 0.50  
 891: 32  5 27  0   31  5 26  0             432225.3457   0.0147  0.050               
 892: 32 12 21  0   31 12 20  0             432727.2592   0.0524  0.050               
 893: 32 12 20  0   31 12 19  0             432728.0682  -0.0303  0.050               
 894: 34  4 31  0   33  4 30  0             432750.9980  -0.0139  0.050               
 895: 34  3 31  0   33  3 30  0             432764.1232   0.0081  0.050               
 896: 32 11 22  0   31 11 21  0             433891.5874   0.0148  0.050               
 897: 32 11 21  0   31 11 20  0             433905.4304  -0.0077  0.050               
 898: 35  2 33  0   34  2 32  0             434755.2837  -0.1336  0.050  -0.0106 0.62  
 899: 35  3 33  0   34  3 32  0             434755.2837   0.1945  0.050  -0.0106 0.38  
 900: 32 10 23  0   31 10 22  0             435440.5388   0.0088  0.050               
 901: 31  6 25  0   30  6 24  0             435489.1629  -0.0004  0.050               
 902: 32 10 22  0   31 10 21  0             435606.3601  -0.0280  0.050               
 903: 32  7 26  0   31  7 25  0             435697.2170  -0.0139  0.050               
 904: 36  1 35  0   35  1 34  0             436891.6003  -0.0092  0.050  -0.0064 0.38  
 905: 36  2 35  0   35  2 34  0             436891.6003  -0.0047  0.050  -0.0064 0.62  
 906: 32  9 24  0   31  9 23  0             437270.1225  -0.0142  0.050               
 907: 31  7 24  0   30  7 23  0             437901.1543  -0.0111  0.050               
 908: 32  8 25  0   31  8 24  0             438195.3710  -0.0171  0.050               
 909: 32  9 23  0   31  9 22  0             438703.0743  -0.0124  0.050               
 910: 37  0 37  0   36  0 36  0             439080.5570  -0.0037  0.050  -0.0038 0.62  
 911: 37  1 37  0   36  1 36  0             439080.5570  -0.0037  0.050  -0.0038 0.38  
 912: 33  6 28  0   32  6 27  0             440685.7360   0.0034  0.050               
 913: 33 29  4  0   32 29  3  0             440694.8211   0.0430  0.050   0.0430 0.50  
 914: 33 29  5  0   32 29  4  0             440694.8211   0.0430  0.050   0.0430 0.50  
 915: 33 28  5  0   32 28  4  0             440837.1079   0.0012  0.050   0.0013 0.50  
 916: 33 28  6  0   32 28  5  0             440837.1079   0.0012  0.050   0.0013 0.50  
 917: 33 27  6  0   32 27  5  0             440985.4570  -0.0018  0.050  -0.0018 0.50  
 918: 33 27  7  0   32 27  6  0             440985.4570  -0.0018  0.050  -0.0018 0.50  
 919: 33 26  7  0   32 26  6  0             441141.1432  -0.0005  0.050  -0.0006 0.50  
 920: 33 26  8  0   32 26  7  0             441141.1432  -0.0005  0.050  -0.0006 0.50  
 921: 33 25  8  0   32 25  7  0             441305.7634   0.0188  0.050   0.0188 0.50  
 922: 33 25  9  0   32 25  8  0             441305.7634   0.0188  0.050   0.0188 0.50  
 923: 33 24  9  0   32 24  8  0             441481.1838  -0.0052  0.050  -0.0052 0.50  
 924: 33 24 10  0   32 24  9  0             441481.1838  -0.0052  0.050  -0.0052 0.50  
 925: 33 23 10  0   32 23  9  0             441669.7726  -0.0720  0.050  -0.0720 0.50  
 926: 33 23 11  0   32 23 10  0             441669.7726  -0.0720  0.050  -0.0720 0.50  
 927: 33 22 11  0   32 22 10  0             441874.6189  -0.0263  0.050  -0.0264 0.50  
 928: 33 22 12  0   32 22 11  0             441874.6189  -0.0263  0.050  -0.0264 0.50  
 929: 33 21 12  0   32 21 11  0             442099.2343  -0.0297  0.050  -0.0298 0.50  
 930: 33 21 13  0   32 21 12  0             442099.2343  -0.0297  0.050  -0.0298 0.50  
 931: 33 20 13  0   32 20 12  0             442348.3409  -0.0108  0.050  -0.0109 0.50  
 932: 33 20 14  0   32 20 13  0             442348.3409  -0.0108  0.050  -0.0109 0.50  
 933: 33 19 14  0   32 19 13  0             442627.8409  -0.0327  0.050  -0.0327 0.50  
 934: 33 19 15  0   32 19 14  0             442627.8409  -0.0327  0.050  -0.0327 0.50  
 935: 34  5 30  0   33  5 29  0             442661.3223  -0.0164  0.050               
 936: 34  4 30  0   33  4 29  0             442849.7152  -0.0270  0.050               
 937: 33 18 15  0   32 18 14  0             442945.5979   0.0040  0.050   0.0041 0.50  
 938: 33 18 16  0   32 18 15  0             442945.5979   0.0040  0.050   0.0041 0.50  
 939: 33  5 28  0   32  5 27  0             443166.2454  -0.0223  0.050               
 940: 33 17 16  0   32 17 15  0             443311.7774  -0.0150  0.050  -0.0150 0.50  
 941: 33 17 17  0   32 17 16  0             443311.7774  -0.0150  0.050  -0.0150 0.50  
 942: 33 16 17  0   32 16 16  0             443740.3735   0.0170  0.050   0.0170 0.50  
 943: 33 16 18  0   32 16 17  0             443740.3735   0.0170  0.050   0.0170 0.50  
 944: 33 15 18  0   32 15 17  0             444250.4963  -0.0089  0.050  -0.0088 0.50  
 945: 33 15 19  0   32 15 18  0             444250.4963  -0.0087  0.050  -0.0088 0.50  
 946: 35  4 32  0   34  4 31  0             444455.3968  -0.0014  0.050               
 947: 35  3 32  0   34  3 31  0             444463.1107  -0.0127  0.050               
 948: 33 14 19  0   32 14 18  0             444869.6465  -0.0043  0.050  -0.0021 0.50  
 949: 33 14 20  0   32 14 19  0             444869.6465   0.0001  0.050  -0.0021 0.50  
 950: 33 13 20  0   32 13 19  0             445638.4088  -0.0604  0.050  -0.0101 0.50  
 951: 33 13 21  0   32 13 20  0             445638.4088   0.0401  0.050  -0.0101 0.50  
 952: 32  8 24  0   31  8 23  0             445697.5673  -0.0144  0.050               
 953: 36  2 34  0   35  2 33  0             446474.8013  -0.0814  0.050  -0.0125 0.63  
 954: 36  3 34  0   35  3 33  0             446474.8013   0.1025  0.050  -0.0125 0.37  
 955: 33 12 22  0   32 12 21  0             446619.3995   0.0210  0.050               
 956: 33 12 21  0   32 12 20  0             446621.1437  -0.0562  0.050               
 957: 32  6 26  0   31  6 25  0             447221.0771  -0.0300  0.050               
 958: 33 11 23  0   32 11 22  0             447909.2843   0.0204  0.050               
 959: 33 11 22  0   32 11 21  0             447935.3659  -0.0537  0.050               
 960: 33  7 27  0   32  7 26  0             448432.0976  -0.0362  0.050               
 961: 37  1 36  0   36  1 35  0             448616.5014   0.0000  0.050   0.0015 0.38  
 962: 37  2 36  0   36  2 35  0             448616.5014   0.0023  0.050   0.0015 0.62  
 963: 33 10 24  0   32 10 23  0             449606.1555  -0.0376  0.050               
 964: 33 10 23  0   32 10 22  0             449893.4856  -0.0393  0.050               
 965: 38  0 38  0   37  0 37  0             450806.8308  -0.0158  0.050  -0.0159 0.63  
 966: 38  1 38  0   37  1 37  0             450806.8308  -0.0158  0.050  -0.0159 0.37  
 967: 33  9 25  0   32  9 24  0             451459.5683  -0.0249  0.050               
 968: 33  8 26  0   32  8 25  0             451909.3439  -0.0141  0.050               
 969: 34  6 29  0   33  6 28  0             452545.3811  -0.0305  0.050               
 970: 32  7 25  0   31  7 24  0             452859.9480  -0.0155  0.050               
 971: 33  9 24  0   32  9 23  0             453697.2873  -0.0131  0.050               
 972: 34 31  3  0   33 31  2  0             453811.1165   0.0579  0.050   0.0579 0.50  
 973: 34 31  4  0   33 31  3  0             453811.1165   0.0579  0.050   0.0579 0.50  
 974: 34 29  5  0   33 29  4  0             454098.0300  -0.0122  0.050  -0.0123 0.50  
 975: 34 29  6  0   33 29  5  0             454098.0300  -0.0122  0.050  -0.0123 0.50  
 976: 34 28  6  0   33 28  5  0             454249.3518   0.0001  0.050   0.0002 0.50  
 977: 34 28  7  0   33 28  6  0             454249.3518   0.0001  0.050   0.0002 0.50  
 978: 34  5 29  0   33  5 28  0             454259.6433  -0.0124  0.050               
 979: 35  5 31  0   34  5 30  0             454349.3750  -0.0396  0.050               
 980: 34 27  7  0   33 27  6  0             454407.3892  -0.0119  0.050  -0.0120 0.50  
 981: 34 27  8  0   33 27  7  0             454407.3892  -0.0119  0.050  -0.0120 0.50  
 982: 35  4 31  0   34  4 30  0             454466.8882  -0.0227  0.050               
 983: 34 26  8  0   33 26  7  0             454573.6189  -0.0069  0.050  -0.0070 0.50  
 984: 34 26  9  0   33 26  8  0             454573.6189  -0.0069  0.050  -0.0070 0.50  
 985: 34 25  9  0   33 25  8  0             454749.7646   0.0040  0.050   0.0040 0.50  
 986: 34 25 10  0   33 25  9  0             454749.7646   0.0040  0.050   0.0040 0.50  
 987: 34 24 10  0   33 24  9  0             454937.8977  -0.0213  0.050  -0.0214 0.50  
 988: 34 24 11  0   33 24 10  0             454937.8977  -0.0213  0.050  -0.0214 0.50  
 989: 34 23 11  0   33 23 10  0             455140.6633  -0.0348  0.050  -0.0348 0.50  
 990: 34 23 12  0   33 23 11  0             455140.6633  -0.0348  0.050  -0.0348 0.50  
 991: 34 22 12  0   33 22 11  0             455361.3019  -0.0157  0.050  -0.0157 0.50  
 992: 34 22 13  0   33 22 12  0             455361.3019  -0.0157  0.050  -0.0157 0.50  
 993: 34 21 13  0   33 21 12  0             455603.7689  -0.0419  0.050  -0.0420 0.50  
 994: 34 21 14  0   33 21 13  0             455603.7689  -0.0419  0.050  -0.0420 0.50  
 995: 34 20 14  0   33 20 13  0             455873.2879  -0.0017  0.050  -0.0018 0.50  
 996: 34 20 15  0   33 20 14  0             455873.2879  -0.0017  0.050  -0.0018 0.50  
 997: 36  4 33  0   35  4 32  0             456160.4982   0.0178  0.050               
 998: 36  3 33  0   35  3 32  0             456165.0036  -0.0023  0.050               
 999: 34 19 15  0   33 19 14  0             456176.2936  -0.0241  0.050  -0.0241 0.50  
1000: 34 19 16  0   33 19 15  0             456176.2936  -0.0241  0.050  -0.0241 0.50  
1001: 34 18 16  0   33 18 15  0             456521.3900  -0.0612  0.050  -0.0613 0.50  
1002: 34 18 17  0   33 18 16  0             456521.3900  -0.0612  0.050  -0.0613 0.50  
1003: 34 17 17  0   33 17 16  0             456920.0366  -0.0045  0.050  -0.0046 0.50  
1004: 34 17 18  0   33 17 17  0             456920.0366  -0.0045  0.050  -0.0046 0.50  
1005: 34 16 18  0   33 16 17  0             457387.4476  -0.0145  0.050  -0.0146 0.50  
1006: 34 16 19  0   33 16 18  0             457387.4476  -0.0145  0.050  -0.0146 0.50  
1007: 34 15 19  0   33 15 18  0             457945.0153  -0.0563  0.050  -0.0562 0.50  
1008: 34 15 20  0   33 15 19  0             457945.0153  -0.0559  0.050  -0.0562 0.50  
1009: 37  2 35  0   36  2 34  0             458193.9681  -0.0839  0.050  -0.0454 0.63  
1010: 37  3 35  0   36  3 34  0             458193.9681   0.0188  0.050  -0.0454 0.37  
1011: 33  6 27  0   32  6 26  0             458387.4185   0.0175  0.050               
1012: 34 14 21  0   33 14 20  0             458623.4863   0.0027  0.050               
1013: 34 13 21  0   33 13 20  0             459468.4738  -0.0891  0.050   0.0188 0.50  
1014: 34 13 22  0   33 13 21  0             459468.4738   0.1267  0.050   0.0188 0.50  
1015: 38  1 37  0   37  1 36  0             460340.5348  -0.0330  0.050  -0.0323 0.38  
1016: 38  2 37  0   37  2 36  0             460340.5348  -0.0318  0.050  -0.0323 0.62  
1017: 34 12 23  0   33 12 22  0             460550.4614  -0.0121  0.050               
1018: 34 12 22  0   33 12 21  0             460554.0525  -0.0430  0.050               
1019: 34  7 28  0   33  7 27  0             460958.4515  -0.0325  0.050               
1020: 33  8 25  0   32  8 24  0             461831.4482  -0.0185  0.050               
1021: 34 11 24  0   33 11 23  0             461975.4376   0.0134  0.050               
1022: 34 11 23  0   33 11 22  0             462023.4936  -0.0281  0.050               
1023: 39  0 39  0   38  0 38  0             462532.1835  -0.0352  0.050  -0.0353 0.62  
1024: 39  1 39  0   38  1 38  0             462532.1835  -0.0352  0.050  -0.0353 0.38  
1025: 34 10 25  0   33 10 24  0             463815.3657   0.0091  0.050               
1026: 34 10 24  0   33 10 23  0             464300.3729  -0.0349  0.050               
1027: 35  6 30  0   34  6 29  0             464333.8133  -0.0537  0.050               
1028: 34  8 27  0   33  8 26  0             465445.0309   0.0064  0.050               
1029: 35  5 30  0   34  5 29  0             465492.6301   0.0041  0.050               
1030: 34  9 26  0   33  9 25  0             465616.1082  -0.0035  0.050               
1031: 36  5 32  0   35  5 31  0             466033.3898  -0.0053  0.050               
1032: 36  4 32  0   35  4 31  0             466105.9436  -0.0047  0.050               
1033: 35 32  3  0   34 32  2  0             467056.5639   0.0155  0.050   0.0155 0.50  
1034: 35 32  4  0   34 32  3  0             467056.5639   0.0155  0.050   0.0155 0.50  
1035: 33  7 26  0   32  7 25  0             467165.6671   0.0110  0.050               
1036: 35 31  4  0   34 31  3  0             467201.8329   0.0629  0.050   0.0630 0.50  
1037: 35 31  5  0   34 31  4  0             467201.8329   0.0629  0.050   0.0630 0.50  
1038: 35 30  5  0   34 30  4  0             467351.1602  -0.0151  0.050  -0.0152 0.50  
1039: 35 30  6  0   34 30  5  0             467351.1602  -0.0151  0.050  -0.0152 0.50  
1040: 35 29  6  0   34 29  5  0             467505.7251   0.0385  0.050   0.0385 0.50  
1041: 35 29  7  0   34 29  6  0             467505.7251   0.0385  0.050   0.0385 0.50  
1042: 35 28  7  0   34 28  6  0             467666.3598  -0.0381  0.050  -0.0381 0.50  
1043: 35 28  8  0   34 28  7  0             467666.3598  -0.0381  0.050  -0.0381 0.50  
1044: 35 27  8  0   34 27  7  0             467834.6123  -0.0028  0.050  -0.0029 0.50  
1045: 35 27  9  0   34 27  8  0             467834.6123  -0.0028  0.050  -0.0029 0.50  
1046: 37  4 34  0   36  4 33  0             467866.2391  -0.0098  0.050               
1047: 37  3 34  0   36  3 33  0             467868.8810  -0.0036  0.050               
1048: 35 26  9  0   34 26  8  0             468011.8929  -0.0141  0.050  -0.0142 0.50  
1049: 35 26 10  0   34 26  9  0             468011.8929  -0.0141  0.050  -0.0142 0.50  
1050: 35 25 10  0   34 25  9  0             468200.1390  -0.0315  0.050  -0.0316 0.50  
1051: 35 25 11  0   34 25 10  0             468200.1390  -0.0315  0.050  -0.0316 0.50  
1052: 35 24 11  0   34 24 10  0             468401.7042  -0.0134  0.050  -0.0135 0.50  
1053: 35 24 12  0   34 24 11  0             468401.7042  -0.0134  0.050  -0.0135 0.50  
1054: 35 23 12  0   34 23 11  0             468619.3512  -0.0389  0.050  -0.0390 0.50  
1055: 35 23 13  0   34 23 12  0             468619.3512  -0.0389  0.050  -0.0390 0.50  
1056: 35 22 13  0   34 22 12  0             468856.6889  -0.0243  0.050  -0.0243 0.50  
1057: 35 22 14  0   34 22 13  0             468856.6889  -0.0243  0.050  -0.0243 0.50  
1058: 34  9 25  0   33  9 24  0             468998.1836  -0.0291  0.050               
1059: 35 21 14  0   34 21 13  0             469118.1056  -0.0010  0.050  -0.0010 0.50  
1060: 35 21 15  0   34 21 14  0             469118.1056  -0.0010  0.050  -0.0010 0.50  
1061: 34  6 28  0   33  6 27  0             469165.9541  -0.0152  0.050               
1062: 35 20 15  0   34 20 14  0             469409.1709  -0.0058  0.050  -0.0059 0.50  
1063: 35 20 16  0   34 20 15  0             469409.1709  -0.0058  0.050  -0.0059 0.50  
1064: 35 19 16  0   34 19 15  0             469737.1429   0.0111  0.050   0.0112 0.50  
1065: 35 19 17  0   34 19 16  0             469737.1429   0.0111  0.050   0.0112 0.50  
1066: 38  2 36  0   37  2 35  0             469912.7727  -0.0359  0.050  -0.0144 0.62  
1067: 38  3 36  0   37  3 35  0             469912.7727   0.0213  0.050  -0.0144 0.38  
1068: 35 18 17  0   34 18 16  0             470111.3829  -0.0003  0.050  -0.0003 0.50  
1069: 35 18 18  0   34 18 17  0             470111.3829  -0.0003  0.050  -0.0003 0.50  
1070: 35 17 18  0   34 17 17  0             470544.4157  -0.0284  0.050  -0.0284 0.50  
1071: 35 17 19  0   34 17 18  0             470544.4157  -0.0284  0.050  -0.0284 0.50  
1072: 35 16 19  0   34 16 18  0             471053.2914  -0.0219  0.050  -0.0219 0.50  
1073: 35 16 20  0   34 16 19  0             471053.2914  -0.0218  0.050  -0.0219 0.50  
1074: 35 15 20  0   34 15 19  0             471661.6683  -0.0333  0.050  -0.0329 0.50  
1075: 35 15 21  0   34 15 20  0             471661.6683  -0.0323  0.050  -0.0329 0.50  
1076: 39  1 38  0   38  1 37  0             472063.7634  -0.0095  0.050  -0.0091 0.38  
1077: 39  2 38  0   38  2 37  0             472063.7634  -0.0088  0.050  -0.0091 0.62  
1078: 35 14 21  0   34 14 20  0             472403.7698  -0.0409  0.050  -0.0293 0.50  
1079: 35 14 22  0   34 14 21  0             472403.7698  -0.0175  0.050  -0.0293 0.50  
1080: 35  7 29  0   34  7 28  0             473292.5569  -0.0424  0.050               
1081: 35 13 22  0   34 13 21  0             473331.0912  -0.2597  0.050  -0.0344 0.50  
1082: 35 13 23  0   34 13 22  0             473331.0912   0.1909  0.050  -0.0344 0.50  
1083: 40  0 40  0   39  0 39  0             474256.6126  -0.0398  0.050  -0.0398 0.63  
1084: 40  1 40  0   39  1 39  0             474256.6126  -0.0398  0.050  -0.0398 0.37  
1085: 35 12 24  0   34 12 23  0             474522.7452   0.0192  0.050               
1086: 35 12 23  0   34 12 22  0             474529.6978  -0.0494  0.050               
1087: 36  6 31  0   35  6 30  0             476071.2865  -0.0238  0.050               
1088: 35 11 25  0   34 11 24  0             476091.4606  -0.0101  0.050               
1089: 35 11 24  0   34 11 23  0             476177.7192  -0.0525  0.050               
1090: 36  5 31  0   35  5 30  0             476840.2842  -0.0052  0.050               
1091: 37  5 33  0   36  5 32  0             477715.9986  -0.0038  0.050               
1092: 37  4 33  0   36  4 32  0             477760.3857  -0.0192  0.050               
1093: 34  8 26  0   33  8 25  0             477957.4299  -0.0403  0.050               
1094: 35 10 26  0   34 10 25  0             478059.4365   0.0074  0.050               
1095: 35  8 28  0   34  8 27  0             478778.1596  -0.0329  0.050               
1096: 35 10 25  0   34 10 24  0             478857.3506  -0.0291  0.050               
1097: 38  4 35  0   37  4 34  0             479572.5952  -0.0096  0.050               
1098: 38  3 35  0   37  3 34  0             479574.1313  -0.0002  0.050               
1099: 35  9 27  0   34  9 26  0             479708.0957   0.0215  0.050               
1100: 35  6 29  0   34  6 28  0             479761.1561  -0.0172  0.050               
1101: 34  7 27  0   33  7 26  0             480739.1341  -0.0579  0.050               
1102: 36 30  6  0   35 30  5  0             480754.2221   0.0298  0.050   0.0299 0.50  
1103: 36 30  7  0   35 30  6  0             480754.2221   0.0298  0.050   0.0299 0.50  
1104: 36 28  8  0   35 28  7  0             481088.3844  -0.0049  0.050  -0.0049 0.50  
1105: 36 28  9  0   35 28  8  0             481088.3844  -0.0049  0.050  -0.0049 0.50  
1106: 36 27  9  0   35 27  8  0             481267.2395  -0.0203  0.050  -0.0203 0.50  
1107: 36 27 10  0   35 27  9  0             481267.2395  -0.0203  0.050  -0.0203 0.50  
1108: 36 26 10  0   35 26  9  0             481456.1459  -0.0176  0.050  -0.0176 0.50  
1109: 36 26 11  0   35 26 10  0             481456.1459  -0.0176  0.050  -0.0176 0.50  
1110: 39  2 37  0   38  2 36  0             481631.0603   0.0058  0.050   0.0177 0.62  
1111: 39  3 37  0   38  3 36  0             481631.0603   0.0375  0.050   0.0177 0.38  
1112: 36 25 11  0   35 25 10  0             481657.0940  -0.0762  0.050  -0.0763 0.50  
1113: 36 25 12  0   35 25 11  0             481657.0940  -0.0762  0.050  -0.0763 0.50  
1114: 36 24 12  0   35 24 11  0             481872.7754  -0.0279  0.050  -0.0280 0.50  
1115: 36 24 13  0   35 24 12  0             481872.7754  -0.0279  0.050  -0.0280 0.50  
1116: 36 23 13  0   35 23 12  0             482106.1187  -0.0470  0.050  -0.0470 0.50  
1117: 36 23 14  0   35 23 13  0             482106.1187  -0.0470  0.050  -0.0470 0.50  
1118: 36 22 14  0   35 22 13  0             482361.0714  -0.0376  0.050  -0.0377 0.50  
1119: 36 22 15  0   35 22 14  0             482361.0714  -0.0376  0.050  -0.0377 0.50  
1120: 36 21 15  0   35 21 14  0             482642.4769   0.0104  0.050   0.0105 0.50  
1121: 36 21 16  0   35 21 15  0             482642.4769   0.0104  0.050   0.0105 0.50  
1122: 36 20 16  0   35 20 15  0             482956.3202  -0.0551  0.050  -0.0551 0.50  
1123: 36 20 17  0   35 20 16  0             482956.3202  -0.0551  0.050  -0.0551 0.50  
1124: 36 19 17  0   35 19 16  0             483310.7682   0.0311  0.050   0.0312 0.50  
1125: 36 19 18  0   35 19 17  0             483310.7682   0.0311  0.050   0.0312 0.50  
1126: 36 18 18  0   35 18 17  0             483715.8442  -0.0430  0.050  -0.0431 0.50  
1127: 36 18 19  0   35 18 18  0             483715.8442  -0.0430  0.050  -0.0431 0.50  
1128: 40  1 39  0   39  1 38  0             483786.0374  -0.0449  0.050  -0.0447 0.38  
1129: 40  2 39  0   39  2 38  0             483786.0374  -0.0445  0.050  -0.0447 0.62  
1130: 36 17 19  0   35 17 18  0             484185.6011   0.0005  0.050   0.0005 0.50  
1131: 36 17 20  0   35 17 19  0             484185.6011   0.0005  0.050   0.0005 0.50  
1132: 35  9 26  0   34  9 25  0             484641.5294  -0.0376  0.050               
1133: 36 16 20  0   35 16 19  0             484738.6565   0.0058  0.050   0.0059 0.50  
1134: 36 16 21  0   35 16 20  0             484738.6565   0.0058  0.050   0.0059 0.50  
1135: 36 15 21  0   35 15 20  0             485401.3208  -0.0224  0.050  -0.0212 0.50  
1136: 36 15 22  0   35 15 21  0             485401.3208  -0.0200  0.050  -0.0212 0.50  
1137: 36  7 30  0   35  7 29  0             485456.8047  -0.0216  0.050               
1138: 41  0 41  0   40  0 40  0             485980.0844  -0.0385  0.050  -0.0385 0.63  
1139: 41  1 41  0   40  1 40  0             485980.0844  -0.0385  0.050  -0.0385 0.37  
1140: 36 14 22  0   35 14 21  0             486211.8475  -0.0301  0.050  -0.0045 0.50  
1141: 36 14 23  0   35 14 22  0             486211.8475   0.0210  0.050  -0.0045 0.50  
1142: 36 13 24  0   35 13 23  0             487227.8072   0.0050  0.050               
1143: 36 13 23  0   35 13 22  0             487228.6502  -0.0687  0.050               
1144: 37  6 32  0   36  6 31  0             487774.0260  -0.0182  0.050               
1145: 37  5 32  0   36  5 31  0             488276.4583   0.0043  0.050               
1146: 36 12 25  0   35 12 24  0             488538.4357   0.0079  0.050               
1147: 36 12 24  0   35 12 23  0             488551.6470  -0.0648  0.050               
1148: 38  5 34  0   37  5 33  0             489398.8382  -0.0007  0.050               
1149: 38  4 34  0   37  4 33  0             489425.7893  -0.0042  0.050               
1150: 36 11 26  0   35 11 25  0             490257.7721  -0.0184  0.050               
1151: 36  6 30  0   35  6 29  0             490351.0152  -0.0213  0.050               
1152: 36 11 25  0   35 11 24  0             490408.9329  -0.0594  0.050               
1153: 39  4 36  0   38  4 35  0             491279.3484  -0.0579  0.050               
1154: 36  8 29  0   35  8 28  0             491892.8678  -0.0202  0.050               
1155: 36 10 27  0   35 10 26  0             492325.0997  -0.0262  0.050               
1156: 40  2 38  0   39  2 37  0             493348.6634  -0.0415  0.050  -0.0350 0.62  
1157: 40  3 38  0   39  3 37  0             493348.6634  -0.0240  0.050  -0.0350 0.38  
1158: 35  7 28  0   34  7 27  0             493543.9620  -0.0193  0.050               
1159: 36 10 26  0   35 10 25  0             493603.8231  -0.0331  0.050               
1160: 36  9 28  0   35  9 27  0             493700.8359  -0.0147  0.050               
1161: 35  8 27  0   34  8 26  0             493844.3655  -0.0163  0.050               
1162: 37 30  7  0   36 30  6  0             494161.4346  -0.0141  0.050  -0.0141 0.50  
1163: 37 30  8  0   36 30  7  0             494161.4346  -0.0141  0.050  -0.0141 0.50  
1164: 37 29  8  0   36 29  7  0             494334.5824  -0.0561  0.050  -0.0562 0.50  
1165: 37 29  9  0   36 29  8  0             494334.5824  -0.0561  0.050  -0.0562 0.50  
1166: 37 28  9  0   36 28  8  0             494515.4498  -0.0210  0.050  -0.0211 0.50  
1167: 37 28 10  0   36 28  9  0             494515.4498  -0.0210  0.050  -0.0211 0.50  
1168: 37 27 10  0   36 27  9  0             494705.4379  -0.0570  0.050  -0.0570 0.50  
1169: 37 27 11  0   36 27 10  0             494705.4379  -0.0570  0.050  -0.0570 0.50  
1170: 37 26 11  0   36 26 10  0             494906.5623  -0.0103  0.050  -0.0103 0.50  
1171: 37 26 12  0   36 26 11  0             494906.5623  -0.0103  0.050  -0.0103 0.50  
1172: 37 25 12  0   36 25 11  0             495120.8835  -0.0736  0.050  -0.0737 0.50  
1173: 37 25 13  0   36 25 12  0             495120.8835  -0.0736  0.050  -0.0737 0.50  
1174: 37 24 13  0   36 24 12  0             495351.4031   0.0063  0.050   0.0063 0.50  
1175: 37 24 14  0   36 24 13  0             495351.4031   0.0063  0.050   0.0063 0.50  
1176: 41  1 40  0   40  1 39  0             495507.4150  -0.0484  0.050  -0.0483 0.38  
1177: 41  2 40  0   40  2 39  0             495507.4150  -0.0482  0.050  -0.0483 0.62  
1178: 37 23 14  0   36 23 13  0             495601.2392  -0.0335  0.050  -0.0336 0.50  
1179: 37 23 15  0   36 23 14  0             495601.2392  -0.0335  0.050  -0.0336 0.50  
1180: 37 22 15  0   36 22 14  0             495874.7499  -0.0357  0.050  -0.0357 0.50  
1181: 37 22 16  0   36 22 15  0             495874.7499  -0.0357  0.050  -0.0357 0.50  
1182: 37 21 16  0   36 21 15  0             496177.2061  -0.0045  0.050  -0.0045 0.50  
1183: 37 21 17  0   36 21 16  0             496177.2061  -0.0045  0.050  -0.0045 0.50  
1184: 37 20 17  0   36 20 16  0             496515.2154  -0.0390  0.050  -0.0391 0.50  
1185: 37 20 18  0   36 20 17  0             496515.2154  -0.0390  0.050  -0.0391 0.50  
1186: 37 19 18  0   36 19 17  0             496897.5344  -0.0303  0.050  -0.0303 0.50  
1187: 37 19 19  0   36 19 18  0             496897.5344  -0.0303  0.050  -0.0303 0.50  
1188: 37 18 19  0   36 18 18  0             497335.4218  -0.0536  0.050  -0.0537 0.50  
1189: 37 18 20  0   36 18 19  0             497335.4218  -0.0536  0.050  -0.0537 0.50  
1190: 37  7 31  0   36  7 30  0             497477.0947  -0.0512  0.050               
1191: 42  0 42  0   41  0 41  0             497702.6058   0.0000  0.050   0.0000 0.62  
1192: 42  1 42  0   41  1 41  0             497702.6058   0.0000  0.050   0.0000 0.38  
1193: 37 17 20  0   36 17 19  0             497844.0876  -0.0438  0.050  -0.0438 0.50  
1194: 37 17 21  0   36 17 20  0             497844.0876  -0.0438  0.050  -0.0438 0.50  
1195: 37 16 21  0   36 16 20  0             498444.2131  -0.0354  0.050  -0.0353 0.50  
1196: 37 16 22  0   36 16 21  0             498444.2131  -0.0352  0.050  -0.0353 0.50  
1197: 37 15 22  0   36 15 21  0             499165.0341   0.0351  0.050   0.0379 0.50  
1198: 37 15 23  0   36 15 22  0             499165.0341   0.0405  0.050   0.0379 0.50  
1199: 38  6 33  0   37  6 32  0             499454.5247  -0.0182  0.050               
1200: 38  5 33  0   37  5 32  0             499778.3169  -0.0823  0.050               
1201: 43  1 42  0   42  1 41  0             518947.3224   0.0067  0.050   0.0068 0.38  
1202: 43  2 42  0   42  2 41  0             518947.3224   0.0068  0.050   0.0068 0.62  
1203: 38 10 29  0   37 10 28  0             520841.1064   0.0242  0.050               
1204: 44  0 44  0   43  0 43  0             521144.5259   0.0146  0.050   0.0147 0.63  
1205: 44  1 44  0   43  1 43  0             521144.5259   0.0146  0.050   0.0147 0.37  
1206: 40  6 35  0   39  6 34  0             522782.4084   0.0048  0.050               
1207: 39  6 33  0   38  6 32  0             522949.2258   0.0292  0.050               
1208: 39 16 23  0   38 16 22  0             525919.5779   0.0615  0.050   0.0621 0.50  
1209: 39 16 24  0   38 16 23  0             525919.5779   0.0627  0.050   0.0621 0.50  
1210: 42  3 39  0   41  3 38  0             526400.9411  -0.1376  0.050  -0.0351 0.37  
1211: 42  4 39  0   41  4 38  0             526400.9411   0.0262  0.050  -0.0351 0.63  
1212: 39 15 24  0   38 15 23  0             526768.7011   0.0145  0.050   0.0275 0.50  
1213: 39 15 25  0   38 15 24  0             526768.7011   0.0404  0.050   0.0275 0.50  
1214: 38  7 31  0   37  7 30  0             527807.1192  -0.0354  0.050               
1215: 39 14 25  0   38 14 24  0             527816.7616  -0.1670  0.050   0.0622 0.50  
1216: 39 14 26  0   38 14 25  0             527816.7616   0.2913  0.050   0.0622 0.50  
1217: 43  2 41  0   42  2 40  0             528497.4108   0.0295  0.050   0.0306 0.62  
1218: 43  3 41  0   42  3 40  0             528497.4108   0.0324  0.050   0.0306 0.38  
1219: 39 13 26  0   38 13 25  0             529150.9910  -0.0191  0.050               
1220: 39  8 32  0   38  8 31  0             529907.0520   0.0265  0.050               
1221: 44  1 43  0   43  1 42  0             530665.7649   0.0383  0.050   0.0383 0.38  
1222: 44  2 43  0   43  2 42  0             530665.7649   0.0383  0.050   0.0383 0.62  
1223: 39 12 28  0   38 12 27  0             530867.5393   0.0273  0.050               
1224: 39 12 27  0   38 12 26  0             530946.0013   0.0189  0.050               
1225: 40  6 34  0   39  6 33  0             534130.3524  -0.0848  0.050               
1226: 40 24 16  0   39 24 15  0             535834.5530   0.0908  0.050   0.0909 0.50  
1227: 40 24 17  0   39 24 16  0             535834.5530   0.0908  0.050   0.0909 0.50  
1228: 42  5 38  0   41  5 37  0             536143.4269  -0.0095  0.050               
1229: 42  4 38  0   41  4 37  0             536146.9075   0.0535  0.050               
1230: 40 22 18  0   39 22 17  0             536474.4257   0.0575  0.050   0.0575 0.50  
1231: 40 22 19  0   39 22 18  0             536474.4257   0.0575  0.050   0.0575 0.50  
1232: 40 21 19  0   39 21 18  0             536847.0170  -0.0199  0.050  -0.0199 0.50  
1233: 40 21 20  0   39 21 19  0             536847.0170  -0.0199  0.050  -0.0199 0.50  
1234: 40 20 20  0   39 20 19  0             537265.8005   0.0123  0.050   0.0123 0.50  
1235: 40 20 21  0   39 20 20  0             537265.8005   0.0123  0.050   0.0123 0.50  
1236: 40 19 21  0   39 19 20  0             537741.9394   0.0726  0.050   0.0727 0.50  
1237: 40 19 22  0   39 19 21  0             537741.9394   0.0726  0.050   0.0727 0.50  
1238: 43  3 40  0   42  3 39  0             538108.0176  -0.0300  0.050   0.0280 0.37  
1239: 43  4 40  0   42  4 39  0             538108.0176   0.0627  0.050   0.0280 0.63  
1240: 38  8 30  0   37  8 29  0             538139.6394   0.0080  0.050               
1241: 40 18 22  0   39 18 21  0             538290.1256   0.0096  0.050   0.0097 0.50  
1242: 40 18 23  0   39 18 22  0             538290.1256   0.0097  0.050   0.0097 0.50  
1243: 39  7 32  0   38  7 31  0             538329.9600   0.0271  0.050               
1244: 40 17 23  0   39 17 22  0             538930.6059   0.0464  0.050   0.0464 0.50  
1245: 40 17 24  0   39 17 23  0             538930.6059   0.0465  0.050   0.0464 0.50  
1246: 39 10 29  0   38 10 28  0             539474.3402   0.0061  0.050               
1247: 40 16 24  0   39 16 23  0             539690.9795   0.0353  0.050   0.0368 0.50  
1248: 40 16 25  0   39 16 24  0             539690.9795   0.0381  0.050   0.0368 0.50  
1249: 44  2 42  0   43  2 41  0             540212.0229   0.0416  0.050   0.0423 0.62  
1250: 44  3 42  0   43  3 41  0             540212.0229   0.0432  0.050   0.0423 0.38  
1251: 40 15 25  0   39 15 24  0             540611.0895   0.0142  0.050   0.0416 0.50  
1252: 40 15 26  0   39 15 25  0             540611.0895   0.0688  0.050   0.0416 0.50  
1253: 46  0 46  0   45  0 45  0             544582.2132   0.0390  0.050               
1254: 41  7 35  0   40  7 34  0             544637.2349   0.0421  0.050               
1255: 40 12 29  0   39 12 28  0             545076.2031   0.0564  0.050               
1256: 40 12 28  0   39 12 27  0             545212.0213   0.0420  0.050               
1257: 41  6 35  0   40  6 34  0             545432.0253   0.0029  0.050               
1258: 42  6 37  0   41  6 36  0             546098.0436   0.0541  0.050               
1259: 42  5 37  0   41  5 36  0             546148.2850   0.0179  0.050               
1260: 43  5 39  0   42  5 38  0             547833.0573  -0.0340  0.050               
1261: 41 30 11  0   40 30 10  0             547835.1050  -0.1687  0.050  -0.0191 0.07  
1262: 41 30 12  0   40 30 11  0             547835.1050  -0.1687  0.050  -0.0191 0.07  
1263: 43  4 39  0   42  4 38  0             547835.1050   0.0041  0.050  -0.0191 0.87  
1264: 40  9 32  0   39  9 31  0             548022.6561  -0.0244  0.050               
1265: 41 28 13  0   40 28 12  0             548277.6064  -0.0123  0.050  -0.0124 0.50  
1266: 41 28 14  0   40 28 13  0             548277.6064  -0.0123  0.050  -0.0124 0.50  
1267: 40 11 29  0   39 11 28  0             548488.9433  -0.0151  0.050               
1268: 41 27 14  0   40 27 13  0             548517.5980   0.0228  0.050   0.0229 0.50  
1269: 41 27 15  0   40 27 14  0             548517.5980   0.0228  0.050   0.0229 0.50  
1270: 40  7 33  0   39  7 32  0             548741.2640   0.0198  0.050               
1271: 41 26 15  0   40 26 14  0             548773.3427   0.0156  0.050   0.0156 0.50  
1272: 41 26 16  0   40 26 15  0             548773.3427   0.0156  0.050   0.0156 0.50  
1273: 41 25 16  0   40 25 15  0             549047.8979  -0.0841  0.050  -0.0842 0.50  
1274: 41 25 17  0   40 25 16  0             549047.8979  -0.0841  0.050  -0.0842 0.50  
1275: 40 10 31  0   39 10 30  0             549149.7783   0.0222  0.050               
1276: 41 24 17  0   40 24 16  0             549345.3623   0.0235  0.050   0.0235 0.50  
1277: 41 24 18  0   40 24 17  0             549345.3623   0.0235  0.050   0.0235 0.50  
1278: 39  9 30  0   38  9 29  0             549452.1619   0.0164  0.050               
1279: 41 23 18  0   40 23 17  0             549670.1023   0.0186  0.050   0.0186 0.50  
1280: 41 23 19  0   40 23 18  0             549670.1023   0.0186  0.050   0.0186 0.50  
1281: 44  3 41  0   43  3 40  0             549814.7582  -0.0024  0.050   0.0304 0.37  
1282: 44  4 41  0   43  4 40  0             549814.7582   0.0500  0.050   0.0304 0.63  
1283: 41 22 19  0   40 22 18  0             550028.1086   0.0484  0.050   0.0485 0.50  
1284: 41 22 20  0   40 22 19  0             550028.1086   0.0484  0.050   0.0485 0.50  
1285: 41 21 20  0   40 21 19  0             550426.5877  -0.0519  0.050  -0.0520 0.50  
1286: 41 21 21  0   40 21 20  0             550426.5877  -0.0519  0.050  -0.0520 0.50  
1287: 41 20 21  0   40 20 20  0             550875.2868   0.0378  0.050   0.0379 0.50  
1288: 41 20 22  0   40 20 21  0             550875.2868   0.0378  0.050   0.0379 0.50  
1289: 39  8 31  0   38  8 30  0             551400.1897   0.0318  0.050               
1290: 45  2 43  0   44  2 42  0             551925.7021   0.0214  0.050   0.0218 0.62  
1291: 45  3 43  0   44  3 42  0             551925.7021   0.0223  0.050   0.0218 0.38  
1292: 41 18 23  0   40 18 22  0             551975.5818   0.0717  0.050   0.0718 0.50  
1293: 41 18 24  0   40 18 23  0             551975.5818   0.0718  0.050   0.0718 0.50  
1294: 41 17 24  0   40 17 23  0             552665.3569   0.0310  0.050   0.0312 0.50  
1295: 41 17 25  0   40 17 24  0             552665.3569   0.0313  0.050   0.0312 0.50  
1296: 41 16 25  0   40 16 24  0             553486.1725   0.0129  0.050   0.0160 0.50  
1297: 41 16 26  0   40 16 25  0             553486.1725   0.0189  0.050   0.0160 0.50  
1298: 46  1 45  0   45  1 44  0             554099.3747   0.0011  0.050   0.0012 0.37  
1299: 46  2 45  0   45  2 44  0             554099.3747   0.0011  0.050   0.0012 0.63  
1300: 41  8 34  0   40  8 33  0             554272.2887  -0.0105  0.050               
1301: 41 15 26  0   40 15 25  0             554482.1516  -0.0652  0.050  -0.0089 0.50  
1302: 41 15 27  0   40 15 26  0             554482.1516   0.0475  0.050  -0.0089 0.50  
1303: 40 10 30  0   39 10 29  0             555442.8438  -0.0216  0.050               
1304: 41 14 28  0   40 14 27  0             555719.4339  -0.0034  0.050               
1305: 41 14 27  0   40 14 26  0             555721.2108   0.0098  0.050               
1306: 47  0 47  0   46  0 46  0             556299.3388  -0.0151  0.050  -0.0152 0.62  
1307: 47  1 47  0   46  1 46  0             556299.3388  -0.0151  0.050  -0.0152 0.38  
1308: 42  7 36  0   41  7 35  0             556303.4733  -0.0485  0.050               
1309: 42  6 36  0   41  6 35  0             556826.2816   0.0597  0.050               
1310: 41 13 29  0   40 13 28  0             557298.4150   0.0135  0.050               
1311: 41 13 28  0   40 13 27  0             557320.9872  -0.0127  0.050               
1312: 43  6 38  0   42  6 37  0             557757.1277  -0.0247  0.050               
1313: 43  5 38  0   42  5 37  0             557788.0406   0.0042  0.050               
1314: 41  7 34  0   40  7 33  0             559206.3665  -0.0142  0.050               
1315: 41 12 30  0   40 12 29  0             559334.3379   0.0264  0.050               
1316: 44  4 40  0   43  4 39  0             559525.0317   0.0476  0.050               
1317: 41 12 29  0   40 12 28  0             559564.5400  -0.0189  0.050               
1318: 41  9 33  0   40  9 32  0             561071.1377  -0.0224  0.050               
1319: 42 30 12  0   41 30 11  0             561265.6221   0.0862  0.050   0.0863 0.50  
1320: 42 30 13  0   41 30 12  0             561265.6221   0.0862  0.050   0.0863 0.50  
1321: 45  3 42  0   44  3 41  0             561521.0970   0.0080  0.050   0.0264 0.38  
1322: 45  4 42  0   44  4 41  0             561521.0970   0.0375  0.050   0.0264 0.62  
1323: 41 11 31  0   40 11 30  0             561697.1234   0.0217  0.050               
1324: 42 28 14  0   41 28 13  0             561732.3695   0.0196  0.050   0.0197 0.50  
1325: 42 28 15  0   41 28 14  0             561732.3695   0.0196  0.050   0.0197 0.50  
1326: 42 27 15  0   41 27 14  0             561986.2464   0.0472  0.050   0.0473 0.50  
1327: 42 27 16  0   41 27 15  0             561986.2464   0.0472  0.050   0.0473 0.50  
1328: 42 26 16  0   41 26 15  0             562257.2336   0.0266  0.050   0.0266 0.50  
1329: 42 26 17  0   41 26 16  0             562257.2336   0.0266  0.050   0.0266 0.50  
1330: 42 24 18  0   41 24 17  0             562864.9231   0.0595  0.050   0.0595 0.50  
1331: 42 24 19  0   41 24 18  0             562864.9231   0.0595  0.050   0.0595 0.50  
1332: 41 10 32  0   40 10 31  0             563142.2412   0.0009  0.050               
1333: 42 23 19  0   41 23 18  0             563210.5933  -0.0881  0.050  -0.0881 0.50  
1334: 42 23 20  0   41 23 19  0             563210.5933  -0.0881  0.050  -0.0881 0.50  
1335: 41 11 30  0   40 11 29  0             563456.9494   0.0101  0.050               
1336: 42 22 20  0   41 22 19  0             563592.5130   0.0081  0.050   0.0081 0.50  
1337: 42 22 21  0   41 22 20  0             563592.5130   0.0081  0.050   0.0081 0.50  
1338: 46  2 44  0   45  2 43  0             563638.4339   0.0012  0.050   0.0014 0.63  
1339: 46  3 44  0   45  3 43  0             563638.4339   0.0017  0.050   0.0014 0.37  
1340: 40  8 32  0   39  8 31  0             563843.0376   0.0055  0.050               
1341: 42 21 21  0   41 21 20  0             564018.2960  -0.0268  0.050  -0.0268 0.50  
1342: 42 21 22  0   41 21 21  0             564018.2960  -0.0268  0.050  -0.0268 0.50  
1343: 42 20 22  0   41 20 21  0             564498.3838   0.0140  0.050   0.0141 0.50  
1344: 42 20 23  0   41 20 22  0             564498.3838   0.0140  0.050   0.0141 0.50  
1345: 42 19 23  0   41 19 22  0             565045.9818   0.0086  0.050   0.0086 0.50  
1346: 42 19 24  0   41 19 23  0             565045.9818   0.0086  0.050   0.0086 0.50  
1347: 40  9 31  0   39  9 30  0             565328.8725  -0.0124  0.050               
1348: 42 18 24  0   41 18 23  0             565678.8148  -0.0140  0.050  -0.0141 0.50  
1349: 42 18 25  0   41 18 24  0             565678.8148  -0.0140  0.050  -0.0141 0.50  
1350: 47  1 46  0   46  1 45  0             565814.5578   0.0043  0.050   0.0043 0.37  
1351: 47  2 46  0   46  2 45  0             565814.5578   0.0043  0.050   0.0043 0.63  
1352: 42  8 35  0   41  8 34  0             566232.1696  -0.0081  0.050               
1353: 42 17 25  0   41 17 24  0             566420.9737  -0.0233  0.050  -0.0231 0.50  
1354: 42 17 26  0   41 17 25  0             566420.9737  -0.0227  0.050  -0.0231 0.50  
1355: 42 16 26  0   41 16 25  0             567306.1476  -0.0347  0.050  -0.0282 0.50  
1356: 42 16 27  0   41 16 26  0             567306.1476  -0.0217  0.050  -0.0282 0.50  
1357: 43  7 37  0   42  7 36  0             567950.1708   0.0454  0.050               
1358: 48  0 48  0   47  0 47  0             568015.4021   0.0013  0.050   0.0013 0.63  
1359: 48  1 48  0   47  1 47  0             568015.4021   0.0013  0.050   0.0013 0.37  
1360: 43  6 37  0   42  6 36  0             568289.5529  -0.0177  0.050               
1361: 42 15 27  0   41 15 26  0             568383.4703  -0.0706  0.050   0.0434 0.50  
1362: 42 15 28  0   41 15 27  0             568383.4703   0.1573  0.050   0.0434 0.50  
1363: 44  6 39  0   43  6 38  0             569418.4893   0.0064  0.050               
1364: 44  5 39  0   43  5 38  0             569437.3459   0.0283  0.050               
1365: 42 14 29  0   41 14 28  0             569726.4439   0.0633  0.050               
1366: 42 14 28  0   41 14 27  0             569729.7236  -0.0089  0.050               
1367: 42  7 35  0   41  7 34  0             569822.3565   0.0006  0.050               
1368: 42 13 30  0   41 13 29  0             571444.9371   0.0231  0.050               
1369: 42 13 29  0   41 13 28  0             571485.1446  -0.0402  0.050               
1370: 41 10 31  0   40 10 30  0             571733.3326   0.0092  0.050               
1371: 46  3 43  0   45  3 42  0             573226.9098  -0.0114  0.050  -0.0011 0.38  
1372: 46  4 43  0   45  4 42  0             573226.9098   0.0051  0.050  -0.0011 0.62  
1373: 42 12 31  0   41 12 30  0             573639.3849  -0.0046  0.050               
1374: 42  9 34  0   41  9 33  0             573887.4547  -0.0326  0.050               
1375: 42 12 30  0   41 12 29  0             574021.6179  -0.0197  0.050               
1376: 43 33 10  0   42 33  9  0             574041.8570   0.0301  0.050   0.0301 0.50  
1377: 43 33 11  0   42 33 10  0             574041.8570   0.0301  0.050   0.0301 0.50  
1378: 43 32 11  0   42 32 10  0             574253.0625  -0.0529  0.050  -0.0530 0.50  
1379: 43 32 12  0   42 32 11  0             574253.0625  -0.0529  0.050  -0.0530 0.50  
1380: 43 31 12  0   42 31 11  0             574472.2225  -0.0481  0.050  -0.0481 0.50  
1381: 43 31 13  0   42 31 12  0             574472.2225  -0.0481  0.050  -0.0481 0.50  
1382: 43 30 13  0   42 30 12  0             574700.7451  -0.0197  0.050  -0.0198 0.50  
1383: 43 30 14  0   42 30 13  0             574700.7451  -0.0197  0.050  -0.0198 0.50  
1384: 43 28 15  0   42 28 14  0             575193.0106  -0.0471  0.050  -0.0472 0.50  
1385: 43 28 16  0   42 28 15  0             575193.0106  -0.0471  0.050  -0.0472 0.50  
1386: 47  2 45  0   46  2 44  0             575350.1912  -0.0021  0.050  -0.0020 0.63  
1387: 47  3 45  0   46  3 44  0             575350.1912  -0.0018  0.050  -0.0020 0.37  
1388: 43 27 16  0   42 27 15  0             575461.3070  -0.0901  0.050  -0.0902 0.50  
1389: 43 27 17  0   42 27 16  0             575461.3070  -0.0901  0.050  -0.0902 0.50  
1390: 41  8 33  0   40  8 32  0             575512.0251   0.0037  0.050               
1391: 43 26 17  0   42 26 16  0             575748.3306  -0.0040  0.050  -0.0041 0.50  
1392: 43 26 18  0   42 26 17  0             575748.3306  -0.0040  0.050  -0.0041 0.50  
1393: 42 11 32  0   41 11 31  0             576024.2090  -0.0008  0.050               
1394: 43 25 18  0   42 25 17  0             576057.4162  -0.0689  0.050  -0.0689 0.50  
1395: 43 25 19  0   42 25 18  0             576057.4162  -0.0689  0.050  -0.0689 0.50  
1396: 43 24 19  0   42 24 18  0             576393.3223   0.0482  0.050   0.0482 0.50  
1397: 43 24 20  0   42 24 19  0             576393.3223   0.0482  0.050   0.0482 0.50  
1398: 43 23 20  0   42 23 19  0             576761.2257   0.0538  0.050   0.0539 0.50  
1399: 43 23 21  0   42 23 20  0             576761.2257   0.0538  0.050   0.0539 0.50  
1400: 42 10 33  0   41 10 32  0             576980.1276   0.0047  0.050               
1401: 26  6 20  0   25  4 21  0             577013.4774  -0.0251  0.050               
1402: 43 22 21  0   42 22 20  0             577168.0058  -0.0082  0.050  -0.0083 0.50  
1403: 43 22 22  0   42 22 21  0             577168.0058  -0.0082  0.050  -0.0083 0.50  
1404: 48  1 47  0   47  1 46  0             577528.5701  -0.0309  0.050  -0.0310 0.38  
1405: 48  2 47  0   47  2 46  0             577528.5701  -0.0309  0.050  -0.0310 0.62  
1406: 43 21 22  0   42 21 21  0             577622.4508   0.0011  0.050   0.0011 0.50  
1407: 43 21 23  0   42 21 22  0             577622.4508   0.0011  0.050   0.0011 0.50  
1408: 43  8 36  0   42  8 35  0             578080.2713  -0.0234  0.050               
1409: 43 20 23  0   42 20 22  0             578135.5822   0.0018  0.050   0.0019 0.50  
1410: 43 20 24  0   42 20 23  0             578135.5822   0.0018  0.050   0.0019 0.50  
1411: 42 11 31  0   41 11 30  0             578696.5368   0.0141  0.050               
1412: 43 19 24  0   42 19 23  0             578721.8684  -0.0304  0.050  -0.0305 0.50  
1413: 43 19 25  0   42 19 24  0             578721.8684  -0.0304  0.050  -0.0305 0.50  
1414: 43 18 25  0   42 18 24  0             579400.7553   0.0426  0.050   0.0427 0.50  
1415: 43 18 26  0   42 18 25  0             579400.7553   0.0426  0.050   0.0427 0.50  
1416: 44  7 38  0   43  7 37  0             579585.6700  -0.0271  0.050               
1417: 49  0 49  0   48  0 48  0             579730.2799  -0.0102  0.050  -0.0102 0.62  
1418: 49  1 49  0   48  1 48  0             579730.2799  -0.0102  0.050  -0.0102 0.38  
1419: 44  6 38  0   43  6 37  0             579803.6549  -0.0428  0.050               
1420: 43 17 26  0   42 17 25  0             580198.4054   0.0150  0.050   0.0157 0.50  
1421: 43 17 27  0   42 17 26  0             580198.4054   0.0164  0.050   0.0157 0.50  
1422: 43  7 36  0   42  7 35  0             580624.1342   0.0029  0.050               
1423: 41  9 32  0   40  9 31  0             580637.0060  -0.0030  0.050               
1424: 45  6 40  0   44  6 39  0             581082.2609  -0.0030  0.050               
1425: 45  5 40  0   44  5 39  0             581093.6665  -0.0074  0.050               
1426: 43 16 27  0   42 16 26  0             581152.0900  -0.0128  0.050   0.0007 0.50  
1427: 43 16 28  0   42 16 27  0             581152.0900   0.0143  0.050   0.0007 0.50  
1428: 43 15 28  0   42 15 27  0             582316.3936  -0.2182  0.050   0.0075 0.50  
1429: 43 15 29  0   42 15 28  0             582316.3936   0.2331  0.050   0.0075 0.50  
1430: 46  4 42  0   45  4 41  0             582907.7927  -0.1271  0.050   0.0220 0.62  
1431: 46  5 42  0   45  5 41  0             582907.7927   0.2696  0.050   0.0220 0.38  
1432: 43 14 30  0   42 14 29  0             583773.0995   0.0604  0.050               
1433: 43 14 29  0   42 14 28  0             583779.2502  -0.0345  0.050               
1434: 47  3 44  0   46  3 43  0             584932.1721   0.0136  0.050   0.0195 0.38  
1435: 47  4 44  0   46  4 43  0             584932.1721   0.0229  0.050   0.0195 0.62  
1436: 43 13 31  0   42 13 30  0             585640.2315   0.0417  0.050               
1437: 43 13 30  0   42 13 29  0             585710.5552  -0.0012  0.050               
1438: 43  9 35  0   42  9 34  0             586478.3300  -0.0175  0.050               
1439: 42  8 34  0   41  8 33  0             586524.1141   0.0044  0.050               
1440: 44 35  9  0   43 35  8  0             587026.8828   0.0869  0.050   0.0870 0.50  
1441: 44 35 10  0   43 35  9  0             587026.8828   0.0869  0.050   0.0870 0.50  
1442: 48  2 46  0   47  2 45  0             587060.9126  -0.0084  0.050  -0.0084 0.63  
1443: 48  3 46  0   47  3 45  0             587060.9126  -0.0083  0.050  -0.0084 0.37  
1444: 44 33 11  0   43 33 10  0             587449.2671   0.0178  0.050   0.0179 0.50  
1445: 44 33 12  0   43 33 11  0             587449.2671   0.0178  0.050   0.0179 0.50  
1446: 44 32 12  0   43 32 11  0             587670.8120   0.0586  0.050   0.0587 0.50  
1447: 44 32 13  0   43 32 12  0             587670.8120   0.0586  0.050   0.0587 0.50  
1448: 44 31 13  0   43 31 12  0             587900.8103  -0.0275  0.050  -0.0276 0.50  
1449: 44 31 14  0   43 31 13  0             587900.8103  -0.0275  0.050  -0.0276 0.50  
1450: 43 12 32  0   42 12 31  0             587985.8955  -0.0263  0.050               
1451: 44 30 14  0   43 30 13  0             588141.0961   0.0115  0.050   0.0115 0.50  
1452: 44 30 15  0   43 30 14  0             588141.0961   0.0115  0.050   0.0115 0.50  
1453: 42 10 32  0   41 10 31  0             588231.4969  -0.0099  0.050               
1454: 44 29 15  0   43 29 14  0             588393.3267  -0.0359  0.050  -0.0360 0.50  
1455: 44 29 16  0   43 29 15  0             588393.3267  -0.0359  0.050  -0.0360 0.50  
1456: 43 12 31  0   42 12 30  0             588607.3923  -0.0056  0.050               
1457: 44 28 16  0   43 28 15  0             588659.9278   0.0334  0.050   0.0335 0.50  
1458: 44 28 17  0   43 28 16  0             588659.9278   0.0334  0.050   0.0335 0.50  
1459: 44 27 17  0   43 27 16  0             588943.2463  -0.0922  0.050  -0.0922 0.50  
1460: 44 27 18  0   43 27 17  0             588943.2463  -0.0922  0.050  -0.0922 0.50  
1461: 49  1 48  0   48  1 47  0             589241.4915   0.0019  0.050   0.0019 0.38  
1462: 49  2 48  0   48  2 47  0             589241.4915   0.0019  0.050   0.0019 0.62  
1463: 44 26 18  0   43 26 17  0             589246.8608  -0.0385  0.050  -0.0385 0.50  
1464: 44 26 19  0   43 26 18  0             589246.8608  -0.0385  0.050  -0.0385 0.50  
1465: 44 25 19  0   43 25 18  0             589574.4920   0.0241  0.050   0.0242 0.50  
1466: 44 25 20  0   43 25 19  0             589574.4920   0.0241  0.050   0.0242 0.50  
1467: 44  8 37  0   43  8 36  0             589842.6871   0.0016  0.050               
1468: 44 24 20  0   43 24 19  0             589930.8486   0.0367  0.050   0.0367 0.50  
1469: 44 24 21  0   43 24 20  0             589930.8486   0.0367  0.050   0.0367 0.50  
1470: 43 11 33  0   42 11 32  0             590313.7460   0.0054  0.050               
1471: 44 23 21  0   43 23 20  0             590321.8574   0.0264  0.050   0.0264 0.50  
1472: 44 23 22  0   43 23 21  0             590321.8574   0.0264  0.050   0.0264 0.50  
1473: 43 10 34  0   42 10 33  0             590631.7489  -0.0493  0.050               
1474: 44 22 22  0   43 22 21  0             590754.8725  -0.0340  0.050  -0.0340 0.50  
1475: 44 22 23  0   43 22 22  0             590754.8725  -0.0340  0.050  -0.0340 0.50  
1476: 45  7 39  0   44  7 38  0             591216.2424   0.0066  0.050               
1477: 44 21 23  0   43 21 22  0             591239.3401  -0.0532  0.050  -0.0532 0.50  
1478: 44 21 24  0   43 21 23  0             591239.3401  -0.0532  0.050  -0.0532 0.50  
1479: 45  6 39  0   44  6 38  0             591354.8739   0.0198  0.050               
1480: 50  0 50  0   49  0 49  0             591443.9794  -0.0185  0.050  -0.0186 0.63  
1481: 50  1 50  0   49  1 49  0             591443.9794  -0.0185  0.050  -0.0186 0.37  
1482: 44  7 37  0   43  7 36  0             591605.9349   0.0301  0.050               
1483: 44 20 24  0   43 20 23  0             591787.3297   0.0055  0.050   0.0055 0.50  
1484: 44 20 25  0   43 20 24  0             591787.3297   0.0055  0.050   0.0055 0.50  
1485: 44 19 25  0   43 19 24  0             592414.4571   0.0064  0.050   0.0065 0.50  
1486: 44 19 26  0   43 19 25  0             592414.4571   0.0064  0.050   0.0065 0.50  
1487: 46  6 41  0   45  6 40  0             592748.4865  -0.0030  0.050               
1488: 46  5 41  0   45  5 40  0             592755.3553  -0.0036  0.050               
1489: 44 18 26  0   43 18 25  0             593141.8719   0.0396  0.050   0.0397 0.50  
1490: 44 18 27  0   43 18 26  0             593141.8719   0.0397  0.050   0.0397 0.50  
1491: 44 17 27  0   43 17 26  0             593998.3738   0.0028  0.050   0.0043 0.50  
1492: 44 17 28  0   43 17 27  0             593998.3738   0.0058  0.050   0.0043 0.50  
1493: 43 11 32  0   42 11 31  0             594259.9872   0.0013  0.050               
1494: 47  4 43  0   46  4 42  0             594600.2536  -0.0631  0.050   0.0228 0.62  
1495: 47  5 43  0   46  5 42  0             594600.2536   0.1658  0.050   0.0228 0.38  
1496: 44 16 28  0   43 16 27  0             595025.0818  -0.0109  0.050   0.0170 0.50  
1497: 44 16 29  0   43 16 28  0             595025.0818   0.0450  0.050   0.0170 0.50  
1498: 42  9 33  0   41  9 32  0             595222.6385  -0.0327  0.050               
1499: 44 15 29  0   43 15 28  0             596282.7764  -0.3817  0.050   0.0564 0.50  
1500: 44 15 30  0   43 15 29  0             596282.7764   0.4945  0.050   0.0564 0.50  
1501: 48  3 45  0   47  3 44  0             596636.7145   0.0019  0.050   0.0052 0.38  
1502: 48  4 45  0   47  4 44  0             596636.7145   0.0071  0.050   0.0052 0.62  
1503: 43  8 35  0   42  8 34  0             597066.4172  -0.0360  0.050               
1504: 44 14 31  0   43 14 30  0             597861.6285   0.0361  0.050               
1505: 44 14 30  0   43 14 29  0             597872.9938  -0.0136  0.050               
1506: 49  2 47  0   48  2 46  0             598770.6070   0.0304  0.050   0.0305 0.63  
1507: 49  3 47  0   48  3 46  0             598770.6070   0.0305  0.050   0.0305 0.37  
1508: 44  9 36  0   43  9 35  0             598858.9201   0.0380  0.050               
1509: 44 13 32  0   43 13 31  0             599885.3423   0.0255  0.050               
1510: 44 13 31  0   43 13 30  0             600005.8799  -0.0419  0.050               
1511: 50  1 49  0   49  1 48  0             600953.1696  -0.0226  0.050  -0.0226 0.38  
1512: 50  2 49  0   49  2 48  0             600953.1696  -0.0226  0.050  -0.0226 0.62  
1513: 45 32 13  0   44 32 12  0             601092.7058  -0.0385  0.050  -0.0385 0.50  
1514: 45 32 14  0   44 32 13  0             601092.7058  -0.0385  0.050  -0.0385 0.50  
1515: 45  8 38  0   44  8 37  0             601542.3184  -0.0147  0.050               
1516: 45 30 15  0   44 30 14  0             601586.6007  -0.0187  0.050  -0.0188 0.50  
1517: 45 30 16  0   44 30 15  0             601586.6007  -0.0187  0.050  -0.0188 0.50  
1518: 45 29 16  0   44 29 15  0             601852.1127   0.0064  0.050   0.0064 0.50  
1519: 45 29 17  0   44 29 16  0             601852.1127   0.0064  0.050   0.0064 0.50  
1520: 45 28 17  0   44 28 16  0             602132.9658  -0.0470  0.050  -0.0471 0.50  
1521: 45 28 18  0   44 28 17  0             602132.9658  -0.0470  0.050  -0.0471 0.50  
1522: 44 12 33  0   43 12 32  0             602364.6975  -0.0179  0.050               
1523: 45 27 18  0   44 27 17  0             602432.2731   0.0789  0.050   0.0789 0.50  
1524: 45 27 19  0   44 27 18  0             602432.2731   0.0789  0.050   0.0789 0.50  
1525: 45  7 38  0   44  7 37  0             602742.2159  -0.0215  0.050               
1526: 45 26 19  0   44 26 18  0             602753.0857  -0.0067  0.050  -0.0068 0.50  
1527: 45 26 20  0   44 26 19  0             602753.0857  -0.0067  0.050  -0.0068 0.50  
1528: 46  7 40  0   45  7 39  0             602845.7135   0.0459  0.050               
1529: 46  6 40  0   45  6 39  0             602932.9868  -0.0317  0.050               
1530: 45 25 20  0   44 25 19  0             603099.8522  -0.0395  0.050  -0.0396 0.50  
1531: 45 25 21  0   44 25 20  0             603099.8522  -0.0395  0.050  -0.0396 0.50  
1532: 51  0 51  0   50  0 50  0             603156.4767  -0.0237  0.050  -0.0237 0.62  
1533: 51  1 51  0   50  1 50  0             603156.4767  -0.0237  0.050  -0.0237 0.38  
1534: 44 12 32  0   43 12 31  0             603353.8848  -0.0161  0.050               
1535: 45 24 21  0   44 24 20  0             603477.7056  -0.0171  0.050  -0.0171 0.50  
1536: 45 24 22  0   44 24 21  0             603477.7056  -0.0171  0.050  -0.0171 0.50  
1537: 45 23 22  0   44 23 21  0             603892.9029  -0.0378  0.050  -0.0378 0.50  
1538: 45 23 23  0   44 23 22  0             603892.9029  -0.0378  0.050  -0.0378 0.50  
1539: 44 10 35  0   43 10 34  0             604071.4868  -0.0266  0.050               
1540: 45 22 23  0   44 22 22  0             604353.5081  -0.0009  0.050  -0.0010 0.50  
1541: 45 22 24  0   44 22 23  0             604353.5081  -0.0009  0.050  -0.0010 0.50  
1542: 47  6 42  0   46  6 41  0             604416.9855  -0.0028  0.050               
1543: 47  5 42  0   46  5 41  0             604421.0902  -0.0100  0.050               
1544: 44 11 34  0   43 11 33  0             604533.9373  -0.0231  0.050               
1545: 43 10 33  0   42 10 32  0             604741.7042  -0.0185  0.050               
1546: 45 21 24  0   44 21 23  0             604869.5558   0.0181  0.050   0.0181 0.50  
1547: 45 21 25  0   44 21 24  0             604869.5558   0.0181  0.050   0.0181 0.50  
1548: 45 20 25  0   44 20 24  0             605454.0949   0.0343  0.050   0.0344 0.50  
1549: 45 20 26  0   44 20 25  0             605454.0949   0.0343  0.050   0.0344 0.50  
1550: 45 19 26  0   44 19 25  0             606124.1761  -0.0133  0.050  -0.0134 0.50  
1551: 45 19 27  0   44 19 26  0             606124.1761  -0.0133  0.050  -0.0134 0.50  
1552: 48  4 44  0   47  4 43  0             606292.9325  -0.0600  0.050  -0.0107 0.63  
1553: 48  5 44  0   47  5 43  0             606292.9325   0.0716  0.050  -0.0107 0.37  
1554: 45 18 27  0   44 18 26  0             606902.9008   0.0082  0.050   0.0084 0.50  
1555: 45 18 28  0   44 18 27  0             606902.9008   0.0085  0.050   0.0084 0.50  
1556: 44  8 36  0   43  8 35  0             607362.4137  -0.0252  0.050               
1557: 45 17 28  0   44 17 27  0             607821.9048   0.0465  0.050   0.0498 0.50  
1558: 45 17 29  0   44 17 28  0             607821.9048   0.0530  0.050   0.0498 0.50  
1559: 49  3 46  0   48  3 45  0             608340.4882  -0.0157  0.050  -0.0140 0.38  
1560: 49  4 46  0   48  4 45  0             608340.4882  -0.0129  0.050  -0.0140 0.62  
1561: 45 16 29  0   44 16 28  0             608926.3469  -0.0705  0.050  -0.0141 0.50  
1562: 45 16 30  0   44 16 29  0             608926.3469   0.0423  0.050  -0.0141 0.50  
1563: 43  9 34  0   42  9 33  0             608990.0819   0.0017  0.050               
1564: 44 11 33  0   43 11 32  0             610184.5787  -0.0131  0.050               
1565: 45 15 31  0   44 15 30  0             610283.4521   0.0095  0.050               
1566: 45 15 30  0   44 15 29  0             610285.0863  -0.0249  0.050               
1567: 50  2 48  0   49  2 47  0             610479.0853  -0.0368  0.050  -0.0369 0.63  
1568: 50  3 48  0   49  3 47  0             610479.0853  -0.0368  0.050  -0.0369 0.37  
1569: 45  9 37  0   44  9 36  0             611050.9539   0.0223  0.050               
1570: 45 14 32  0   44 14 31  0             611994.2749   0.0249  0.050               
1571: 45 14 31  0   44 14 30  0             612014.6753  -0.0510  0.050               
1572: 51  1 50  0   50  1 49  0             612663.6585  -0.0243  0.050  -0.0243 0.37  
1573: 51  2 50  0   50  2 49  0             612663.6585  -0.0243  0.050  -0.0243 0.63  
1574: 46  8 39  0   45  8 38  0             613198.3958  -0.0072  0.050               
1575: 46  7 39  0   45  7 38  0             614002.3082  -0.0391  0.050               
1576: 45 13 33  0   44 13 32  0             614180.2943   0.0200  0.050               
1577: 45 13 32  0   44 13 31  0             614383.0870   0.0026  0.050               
1578: 47  7 41  0   46  7 40  0             614476.3423  -0.0591  0.050               
1579: 47  6 41  0   46  6 40  0             614531.0027   0.0076  0.050               
1580: 46 31 15  0   45 31 14  0             614772.4343   0.0616  0.050   0.0617 0.50  
1581: 46 31 16  0   45 31 15  0             614772.4343   0.0616  0.050   0.0617 0.50  
1582: 52  0 52  0   51  0 51  0             614867.7611  -0.0121  0.050  -0.0122 0.63  
1583: 52  1 52  0   51  1 51  0             614867.7611  -0.0121  0.050  -0.0122 0.37  
1584: 46 30 16  0   45 30 15  0             615037.4457  -0.0495  0.050  -0.0495 0.50  
1585: 46 30 17  0   45 30 16  0             615037.4457  -0.0495  0.050  -0.0495 0.50  
1586: 46 29 17  0   45 29 16  0             615316.6946  -0.0135  0.050  -0.0135 0.50  
1587: 46 29 18  0   45 29 17  0             615316.6946  -0.0135  0.050  -0.0135 0.50  
1588: 46 28 18  0   45 28 17  0             615612.5532  -0.0149  0.050  -0.0149 0.50  
1589: 46 28 19  0   45 28 18  0             615612.5532  -0.0149  0.050  -0.0149 0.50  
1590: 46 27 19  0   45 27 18  0             615928.2111   0.0741  0.050               
1591: 48  6 43  0   47  6 42  0             616087.4860  -0.0177  0.050               
1592: 48  5 43  0   47  5 42  0             616090.0221   0.0703  0.050               
1593: 46 26 20  0   45 26 19  0             616267.1247   0.0159  0.050   0.0159 0.50  
1594: 46 26 21  0   45 26 20  0             616267.1247   0.0159  0.050   0.0159 0.50  
1595: 46 25 21  0   45 25 20  0             616633.9428  -0.0341  0.050  -0.0341 0.50  
1596: 46 25 22  0   45 25 21  0             616633.9428  -0.0341  0.050  -0.0341 0.50  
1597: 45 12 34  0   44 12 33  0             616762.0145   0.0265  0.050               
1598: 46 24 22  0   45 24 21  0             617034.3193   0.0624  0.050   0.0624 0.50  
1599: 46 24 23  0   45 24 22  0             617034.3193   0.0624  0.050   0.0624 0.50  
1600: 45 10 36  0   44 10 35  0             617281.4197  -0.0150  0.050               
1601: 45  8 37  0   44  8 36  0             617618.6148  -0.0166  0.050               
1602: 46 22 24  0   45 22 23  0             617964.2236   0.0669  0.050   0.0670 0.50  
1603: 46 22 25  0   45 22 24  0             617964.2236   0.0669  0.050   0.0670 0.50  
1604: 49  4 45  0   48  4 44  0             617985.6875  -0.0548  0.050  -0.0266 0.62  
1605: 49  5 45  0   48  5 44  0             617985.6875   0.0205  0.050  -0.0266 0.38  
1606: 45 12 33  0   44 12 32  0             618302.2648   0.0270  0.050               
1607: 46 21 25  0   45 21 24  0             618513.3514   0.0729  0.050   0.0729 0.50  
1608: 46 21 26  0   45 21 25  0             618513.3514   0.0729  0.050   0.0729 0.50  
1609: 45 11 35  0   44 11 34  0             618649.9762  -0.0432  0.050               
1610: 46 20 26  0   45 20 25  0             619136.2960   0.0309  0.050   0.0309 0.50  
1611: 46 20 27  0   45 20 26  0             619136.2960   0.0309  0.050   0.0309 0.50  
1612: 46 19 27  0   45 19 26  0             619851.7320   0.0310  0.050   0.0311 0.50  
1613: 46 19 28  0   45 19 27  0             619851.7320   0.0310  0.050   0.0311 0.50  
1614: 50  3 47  0   49  3 46  0             620043.4663   0.0059  0.050   0.0069 0.37  
1615: 50  4 47  0   49  4 46  0             620043.4663   0.0075  0.050   0.0069 0.63  
1616: 46 18 28  0   45 18 27  0             620684.6733   0.0370  0.050   0.0374 0.50  
1617: 46 18 29  0   45 18 28  0             620684.6733   0.0377  0.050   0.0374 0.50  
1618: 44 10 34  0   43 10 33  0             621018.2432   0.0067  0.050               
1619: 46 17 29  0   45 17 28  0             621669.8973   0.0649  0.050   0.0717 0.50  
1620: 46 17 30  0   45 17 29  0             621669.8973   0.0784  0.050   0.0717 0.50  
1621: 44  9 35  0   43  9 34  0             621895.3903   0.0249  0.050               
1622: 51  2 49  0   50  2 48  0             622186.5399   0.0178  0.050   0.0179 0.62  
1623: 51  3 49  0   50  3 48  0             622186.5399   0.0178  0.050   0.0179 0.38  
1624: 46 16 30  0   45 16 29  0             622857.3475  -0.1041  0.050   0.0075 0.50  
1625: 46 16 31  0   45 16 30  0             622857.3475   0.1190  0.050   0.0075 0.50  
1626: 46  9 38  0   45  9 37  0             623080.7391  -0.0291  0.050               
1627: 46 15 32  0   45 15 31  0             624321.5949   0.0538  0.050               
1628: 46 15 31  0   45 15 30  0             624324.5952  -0.0650  0.050               
1629: 52  1 51  0   51  1 50  0             624372.9566   0.0211  0.050   0.0212 0.38  
1630: 52  2 51  0   51  2 50  0             624372.9566   0.0211  0.050   0.0212 0.62  
1631: 47  8 40  0   46  8 39  0             624826.0855   0.0192  0.050               
1632: 47  7 40  0   46  7 39  0             625357.5619   0.0328  0.050               
1633: 48  7 42  0   47  7 41  0             626109.7728  -0.0112  0.050               
1634: 48  6 42  0   47  6 41  0             626143.6419  -0.0056  0.050               
1635: 46 14 33  0   45 14 32  0             626173.1745   0.0313  0.050               
1636: 46 14 32  0   45 14 31  0             626209.2547   0.0460  0.050               
1637: 45 11 34  0   44 11 33  0             626468.0160  -0.0375  0.050               
1638: 53  0 53  0   52  0 52  0             626577.8309   0.0383  0.050   0.0383 0.62  
1639: 53  1 53  0   52  1 52  0             626577.8309   0.0383  0.050   0.0383 0.38  
1640: 49  6 44  0   48  6 43  0             627759.6702  -0.0731  0.050               
1641: 46  8 38  0   45  8 37  0             627982.4389  -0.0462  0.050               
1642: 47 30 17  0   46 30 16  0             628493.7792  -0.0590  0.050  -0.0591 0.50  
1643: 47 30 18  0   46 30 17  0             628493.7792  -0.0590  0.050  -0.0591 0.50  
1644: 46 13 34  0   45 13 33  0             628523.3627   0.0219  0.050               
1645: 46 13 33  0   45 13 32  0             628857.9396  -0.0393  0.050               
1646: 47 28 19  0   46 28 18  0             629098.6738  -0.0427  0.050  -0.0428 0.50  
1647: 47 28 20  0   46 28 19  0             629098.6738  -0.0427  0.050  -0.0428 0.50  
1648: 50  4 46  0   49  4 45  0             629678.3838  -0.0062  0.050   0.0099 0.63  
1649: 50  5 46  0   49  5 45  0             629678.3838   0.0368  0.050   0.0099 0.37  
1650: 47 26 21  0   46 26 20  0             629789.1687   0.0233  0.050   0.0233 0.50  
1651: 47 26 22  0   46 26 21  0             629789.1687   0.0233  0.050   0.0233 0.50  
1652: 46 10 37  0   45 10 36  0             630252.9324  -0.0387  0.050               
1653: 47 24 23  0   46 24 22  0             630600.6962   0.0264  0.050   0.0265 0.50  
1654: 47 24 24  0   46 24 23  0             630600.6962   0.0264  0.050   0.0265 0.50  
1655: 46 12 35  0   45 12 34  0             631158.7046  -0.0131  0.050               
1656: 47 22 25  0   46 22 24  0             631587.2199   0.0260  0.050   0.0261 0.50  
1657: 47 22 26  0   46 22 25  0             631587.2199   0.0260  0.050   0.0261 0.50  
1658: 51  3 48  0   50  3 47  0             631745.5316   0.0161  0.050   0.0167 0.38  
1659: 51  4 48  0   50  4 47  0             631745.5316   0.0170  0.050   0.0167 0.62  
1660: 47 21 26  0   46 21 25  0             632171.0882   0.0635  0.050   0.0636 0.50  
1661: 47 21 27  0   46 21 26  0             632171.0882   0.0635  0.050   0.0636 0.50  
1662: 46 11 36  0   45 11 35  0             632626.1830   0.0248  0.050               
1663: 47 20 27  0   46 20 26  0             632834.4614   0.0287  0.050   0.0288 0.50  
1664: 47 20 28  0   46 20 27  0             632834.4614   0.0287  0.050   0.0288 0.50  
1665: 46 12 34  0   45 12 33  0             633502.0391  -0.0508  0.050               
1666: 52  2 50  0   51  2 49  0             633892.7605   0.0190  0.050   0.0191 0.63  
1667: 52  3 50  0   51  3 49  0             633892.7605   0.0190  0.050   0.0191 0.37  
1668: 45  9 36  0   44  9 35  0             633949.5336   0.0111  0.050               
1669: 47 18 29  0   46 18 28  0             634487.8631   0.0145  0.050   0.0153 0.50  
1670: 47 18 30  0   46 18 29  0             634487.8631   0.0160  0.050   0.0153 0.50  
1671: 47  9 39  0   46  9 38  0             634976.6255  -0.0159  0.050               
1672: 47 17 30  0   46 17 29  0             635543.3814   0.0382  0.050   0.0521 0.50  
1673: 47 17 31  0   46 17 30  0             635543.3814   0.0659  0.050   0.0521 0.50  
1674: 53  1 52  0   52  1 51  0             636080.9822   0.0580  0.050   0.0581 0.38  
1675: 53  2 52  0   52  2 51  0             636080.9822   0.0580  0.050   0.0581 0.62  
1676: 48  8 41  0   47  8 40  0             636436.7685   0.0068  0.050               
1677: 48  7 41  0   47  7 40  0             636783.9688  -0.0110  0.050               
1678: 45 10 35  0   44 10 34  0             636817.4789  -0.0286  0.050               
1679: 47 16 31  0   46 16 30  0             636819.5071  -0.1928  0.050   0.0239 0.50  
1680: 47 16 32  0   46 16 31  0             636819.5071   0.2405  0.050   0.0239 0.50  
1681: 49  7 43  0   48  7 42  0             637746.4519   0.0024  0.050               
1682: 49  6 43  0   48  6 42  0             637767.2875  -0.0205  0.050               
1683: 54  0 54  0   53  0 53  0             638286.5593   0.0249  0.050   0.0250 0.62  
1684: 54  1 54  0   53  1 53  0             638286.5593   0.0249  0.050   0.0250 0.38  
1685: 47 15 33  0   46 15 32  0             638398.5684  -0.0340  0.050               
1686: 47 15 32  0   46 15 31  0             638404.3811   0.0522  0.050               
1687: 47  8 39  0   46  8 38  0             638530.4144   0.0058  0.050               
1688: 47 14 34  0   46 14 33  0             640400.1780   0.0282  0.050               
1689: 47 14 33  0   46 14 32  0             640462.4812  -0.0648  0.050               
1690: 51  4 47  0   50  4 46  0             641370.7830   0.0004  0.050   0.0096 0.62  
1691: 51  5 47  0   50  5 46  0             641370.7830   0.0249  0.050   0.0096 0.38  
1692: 48 29 19  0   47 29 18  0             642264.0191  -0.0306  0.050  -0.0307 0.50  
1693: 48 29 20  0   47 29 19  0             642264.0191  -0.0306  0.050  -0.0307 0.50  
1694: 48 28 20  0   47 28 19  0             642591.5990  -0.0178  0.050  -0.0178 0.50  
1695: 48 28 21  0   47 28 20  0             642591.5990  -0.0178  0.050  -0.0178 0.50  
1696: 47 13 35  0   46 13 34  0             642910.3651   0.0055  0.050               
1697: 48 27 21  0   47 27 20  0             642941.9838  -0.0037  0.050  -0.0037 0.50  
1698: 48 27 22  0   47 27 21  0             642941.9838  -0.0037  0.050  -0.0037 0.50  
1699: 47 10 38  0   46 10 37  0             642987.2623   0.0412  0.050               
1700: 46 11 35  0   45 11 34  0             643040.0958   0.0211  0.050               
1701: 48 26 22  0   47 26 21  0             643319.3812  -0.0213  0.050  -0.0213 0.50  
1702: 48 26 23  0   47 26 22  0             643319.3812  -0.0213  0.050  -0.0213 0.50  
1703: 52  3 49  0   51  3 48  0             643446.6051  -0.0029  0.050  -0.0026 0.37  
1704: 52  4 49  0   51  4 48  0             643446.6051  -0.0024  0.050  -0.0026 0.63  
1705: 47 13 34  0   46 13 33  0             643452.0800  -0.0085  0.050               
1706: 48 24 24  0   47 24 23  0             644177.2576   0.0352  0.050   0.0352 0.50  
1707: 48 24 25  0   47 24 24  0             644177.2576   0.0352  0.050   0.0352 0.50  
1708: 48 23 25  0   47 23 24  0             644671.8878   0.0005  0.050   0.0005 0.50  
1709: 48 23 26  0   47 23 25  0             644671.8878   0.0005  0.050   0.0005 0.50  
1710: 48 22 26  0   47 22 25  0             645223.0371   0.0617  0.050   0.0617 0.50  
1711: 48 22 27  0   47 22 26  0             645223.0371   0.0617  0.050   0.0617 0.50  
1712: 46  9 37  0   45  9 36  0             645231.6758  -0.0155  0.050               
1713: 47 12 36  0   46 12 35  0             645530.4557   0.0493  0.050               
1714: 53  2 51  0   52  2 50  0             645597.7641   0.0170  0.050   0.0171 0.62  
1715: 53  3 51  0   52  3 50  0             645597.7641   0.0170  0.050   0.0171 0.38  
1716: 47 11 37  0   46 11 36  0             646428.2624  -0.0643  0.050               
1717: 48 20 28  0   47 20 27  0             646549.1435   0.0650  0.050   0.0650 0.50  
1718: 48 20 29  0   47 20 28  0             646549.1435   0.0650  0.050   0.0650 0.50  
1719: 48  9 40  0   47  9 39  0             646766.4817  -0.0054  0.050               
1720: 48 19 29  0   47 19 28  0             647362.4500  -0.0763  0.050  -0.0763 0.50  
1721: 48 19 30  0   47 19 29  0             647362.4500  -0.0761  0.050  -0.0763 0.50  
1722: 54  1 53  0   53  1 52  0             647787.6235   0.0001  0.050   0.0001 0.38  
1723: 54  2 53  0   53  2 52  0             647787.6235   0.0001  0.050   0.0001 0.62  
1724: 49  8 42  0   48  8 41  0             648038.7241   0.0114  0.050               
1725: 49  7 42  0   48  7 41  0             648263.2064   0.0147  0.050               
1726: 48 18 30  0   47 18 29  0             648313.3539  -0.0083  0.050  -0.0068 0.50  
1727: 48 18 31  0   47 18 30  0             648313.3539  -0.0051  0.050  -0.0068 0.50  
1728: 47 12 35  0   46 12 34  0             649007.6898   0.0128  0.050               
1729: 48  8 40  0   47  8 39  0             649281.5952   0.0578  0.050               
1730: 50  7 44  0   49  7 43  0             649386.5521  -0.0223  0.050               
1731: 50  6 44  0   49  6 43  0             649399.2814  -0.0579  0.050               
1732: 48 17 31  0   47 17 30  0             649443.5301   0.0107  0.050   0.0385 0.50  
1733: 48 17 32  0   47 17 31  0             649443.5301   0.0663  0.050   0.0385 0.50  
1734: 55  0 55  0   54  0 54  0             649994.0290   0.0545  0.050   0.0545 0.62  
1735: 55  1 55  0   54  1 54  0             649994.0290   0.0545  0.050   0.0545 0.38  
1736: 51  5 46  0   50  5 45  0             651108.4491  -0.2650  0.050   0.0485 0.38  
1737: 51  6 46  0   50  6 45  0             651108.4491   0.2366  0.050   0.0485 0.62  
1738: 46 10 36  0   45 10 35  0             651941.6197   0.0582  0.050               
1739: 52  4 48  0   51  4 47  0             653062.7899   0.0049  0.050   0.0102 0.63  
1740: 52  5 48  0   51  5 47  0             653062.7899   0.0188  0.050   0.0102 0.37  
1741: 48 14 35  0   47 14 34  0             654676.6810   0.0522  0.050               
1742: 48 14 34  0   47 14 33  0             654782.7673   0.0742  0.050               
1743: 53  3 50  0   52  3 49  0             655146.7525   0.0711  0.050   0.0713 0.37  
1744: 53  4 50  0   52  4 49  0             655146.7525   0.0713  0.050   0.0713 0.63  
1745: 48 10 39  0   47 10 38  0             655494.6010   0.0914  0.050               
1746: 47  9 38  0   46  9 37  0             655897.8145   0.0218  0.050               
1747: 49 26 23  0   48 26 22  0             656858.0575  -0.0266  0.050  -0.0266 0.50  
1748: 49 26 24  0   48 26 23  0             656858.0575  -0.0266  0.050  -0.0266 0.50  
1749: 49 25 24  0   48 25 23  0             657290.3870  -0.0681  0.050  -0.0681 0.50  
1750: 49 25 25  0   48 25 24  0             657290.3870  -0.0681  0.050  -0.0681 0.50  
1751: 54  2 52  0   53  2 51  0             657301.5080   0.0016  0.050   0.0017 0.62  
1752: 54  3 52  0   53  3 51  0             657301.5080   0.0016  0.050   0.0017 0.38  
1753: 48 13 36  0   47 13 35  0             657333.8575  -0.0381  0.050               
1754: 49 24 25  0   48 24 24  0             657764.1571  -0.0242  0.050  -0.0242 0.50  
1755: 49 24 26  0   48 24 25  0             657764.1571  -0.0242  0.050  -0.0242 0.50  
1756: 48 13 35  0   47 13 34  0             658194.0940   0.0577  0.050               
1757: 49 23 26  0   48 23 25  0             658287.7332  -0.0166  0.050  -0.0167 0.50  
1758: 49 23 27  0   48 23 26  0             658287.7332  -0.0166  0.050  -0.0167 0.50  
1759: 49  9 41  0   48  9 40  0             658476.1180   0.0279  0.050               
1760: 49 22 27  0   48 22 26  0             658871.8512  -0.0157  0.050  -0.0157 0.50  
1761: 49 22 28  0   48 22 27  0             658871.8512  -0.0157  0.050  -0.0157 0.50  
1762: 55  1 54  0   54  1 53  0             659492.9635  -0.0442  0.050  -0.0442 0.38  
1763: 55  2 54  0   54  2 53  0             659492.9635  -0.0442  0.050  -0.0442 0.62  
1764: 49 21 28  0   48 21 27  0             659530.2116  -0.0293  0.050  -0.0293 0.50  
1765: 49 21 29  0   48 21 28  0             659530.2116  -0.0293  0.050  -0.0293 0.50  
1766: 50  8 43  0   49  8 42  0             659637.5892   0.0424  0.050               
1767: 47 11 36  0   46 11 35  0             659745.0058  -0.0017  0.050               
1768: 50  7 43  0   49  7 42  0             659781.2615  -0.0471  0.050               
1769: 48 12 37  0   47 12 36  0             659847.4585   0.0103  0.050               
1770: 48 11 38  0   47 11 37  0             660026.7821  -0.0879  0.050               
1771: 49  8 41  0   48  8 40  0             660220.6475   0.0035  0.050               
1772: 49 20 29  0   48 20 28  0             660280.7788   0.0385  0.050   0.0386 0.50  
1773: 49 20 30  0   48 20 29  0             660280.7788   0.0386  0.050   0.0386 0.50  
1774: 51  7 45  0   50  7 44  0             661030.0454  -0.0123  0.050               
1775: 51  6 45  0   50  6 44  0             661037.8481   0.0257  0.050               
1776: 49 19 30  0   48 19 29  0             661147.2028   0.0408  0.050   0.0410 0.50  
1777: 49 19 31  0   48 19 30  0             661147.2028   0.0411  0.050   0.0410 0.50  
1778: 56  0 56  0   55  0 55  0             661700.1057   0.0165  0.050   0.0166 0.63  
1779: 56  1 56  0   55  1 55  0             661700.1057   0.0165  0.050   0.0166 0.37  
1780: 49 18 31  0   48 18 30  0             662162.0846   0.0215  0.050   0.0249 0.50  
1781: 49 18 32  0   48 18 31  0             662162.0846   0.0281  0.050   0.0249 0.50  
1782: 52  5 47  0   51  5 46  0             662784.0098  -0.1679  0.050   0.0154 0.37  
1783: 52  6 47  0   51  6 46  0             662784.0098   0.1252  0.050   0.0154 0.63  
1784: 49 17 32  0   48 17 31  0             663371.5803  -0.0005  0.050   0.0544 0.50  
1785: 49 17 33  0   48 17 32  0             663371.5803   0.1093  0.050   0.0544 0.50  
1786: 53  4 49  0   52  4 48  0             664754.2816   0.0045  0.050   0.0075 0.62  
1787: 53  5 49  0   52  5 48  0             664754.2816   0.0124  0.050   0.0075 0.38  
1788: 49 16 34  0   48 16 33  0             664843.1407   0.0191  0.050               
1789: 49 16 33  0   48 16 32  0             664844.7077   0.0366  0.050               
1790: 48 12 36  0   47 12 35  0             664867.1832  -0.0203  0.050               
1791: 48  9 39  0   47  9 38  0             666164.5082  -0.0570  0.050               
1792: 47 10 37  0   46 10 36  0             666254.5513   0.0500  0.050               
1793: 49 15 35  0   48 15 34  0             666678.1003  -0.0858  0.050               
1794: 49 15 34  0   48 15 33  0             666696.4878  -0.0191  0.050               
1795: 54  3 51  0   53  3 50  0             666845.6795  -0.0029  0.050  -0.0028 0.38  
1796: 54  4 51  0   53  4 50  0             666845.6795  -0.0027  0.050  -0.0028 0.62  
1797: 49 10 40  0   48 10 39  0             667793.0747  -0.0118  0.050               
1798: 49 14 35  0   48 14 34  0             669180.1917  -0.0206  0.050               
1799: 50 29 21  0   49 29 20  0             669236.4542  -0.0753  0.050  -0.0754 0.50  
1800: 50 29 22  0   49 29 21  0             669236.4542  -0.0753  0.050  -0.0754 0.50  
1801: 50 28 22  0   49 28 21  0             669598.2995  -0.0167  0.050  -0.0167 0.50  
1802: 50 28 23  0   49 28 22  0             669598.2995  -0.0167  0.050  -0.0167 0.50  
1803: 50 27 23  0   49 27 22  0             669986.3841   0.0617  0.050   0.0618 0.50  
1804: 50 27 24  0   49 27 23  0             669986.3841   0.0617  0.050   0.0618 0.50  
1805: 50  9 42  0   49  9 41  0             670127.9575   0.0932  0.050               
1806: 50 26 24  0   49 26 23  0             670405.4612   0.0637  0.050   0.0637 0.50  
1807: 50 26 25  0   49 26 24  0             670405.4612   0.0637  0.050   0.0637 0.50  
1808: 50 25 25  0   49 25 24  0             670861.4376  -0.0252  0.050  -0.0253 0.50  
1809: 50 25 26  0   49 25 25  0             670861.4376  -0.0252  0.050  -0.0253 0.50  
1810: 56  1 55  0   55  1 54  0             671197.0598   0.0077  0.050   0.0078 0.38  
1811: 56  2 55  0   55  2 54  0             671197.0598   0.0077  0.050   0.0078 0.62  
1812: 51  8 44  0   50  8 43  0             671236.8945  -0.0105  0.050               
1813: 50  8 42  0   49  8 41  0             671317.6874  -0.0255  0.050               
1814: 51  7 44  0   50  7 43  0             671328.1099  -0.0749  0.050               
1815: 50 24 26  0   49 24 25  0             671361.8766   0.0564  0.050   0.0564 0.50  
1816: 50 24 27  0   49 24 26  0             671361.8766   0.0564  0.050   0.0564 0.50  
1817: 49 13 37  0   48 13 36  0             671782.3408  -0.0277  0.050               
1818: 50 23 27  0   49 23 26  0             671915.5551  -0.0222  0.050  -0.0223 0.50  
1819: 50 23 28  0   49 23 27  0             671915.5551  -0.0222  0.050  -0.0223 0.50  
1820: 50 22 28  0   49 22 27  0             672534.2615   0.0150  0.050   0.0151 0.50  
1821: 50 22 29  0   49 22 28  0             672534.2615   0.0150  0.050   0.0151 0.50  
1822: 52  7 46  0   51  7 45  0             672676.6003  -0.0409  0.050               
1823: 52  6 46  0   51  6 45  0             672681.3530   0.0152  0.050               
1824: 49 13 36  0   48 13 35  0             673120.9835  -0.0414  0.050               
1825: 50 21 29  0   49 21 28  0             673232.6233   0.0176  0.050   0.0176 0.50  
1826: 50 21 30  0   49 21 29  0             673232.6233   0.0176  0.050   0.0176 0.50  
1827: 49 11 39  0   48 11 38  0             673398.9982   0.0830  0.050               
1828: 57  0 57  0   56  0 56  0             673404.7996  -0.0547  0.050  -0.0547 0.63  
1829: 57  1 57  0   56  1 56  0             673404.7996  -0.0547  0.050  -0.0547 0.37  
1830: 50 20 30  0   49 20 29  0             674029.9788  -0.0019  0.050  -0.0019 0.50  
1831: 50 20 31  0   49 20 30  0             674029.9788  -0.0019  0.050  -0.0019 0.50  
1832: 49 12 38  0   48 12 37  0             674076.1554  -0.0713  0.050               
1833: 53  5 48  0   52  5 47  0             674460.2139  -0.1348  0.050  -0.0281 0.37  
1834: 53  6 48  0   52  6 47  0             674460.2139   0.0357  0.050  -0.0281 0.63  
1835: 50 19 31  0   49 19 30  0             674952.2773   0.0563  0.050   0.0567 0.50  
1836: 50 19 32  0   49 19 31  0             674952.2773   0.0571  0.050   0.0567 0.50  
1837: 50 18 32  0   49 18 31  0             676034.9598   0.0629  0.050   0.0698 0.50  
1838: 50 18 33  0   49 18 32  0             676034.9598   0.0765  0.050   0.0698 0.50  
1839: 49  9 40  0   48  9 39  0             676264.6154   0.0338  0.050               
1840: 48 11 37  0   47 11 36  0             676353.3885  -0.0321  0.050               
1841: 54  4 50  0   53  4 49  0             676445.1610   0.0098  0.050   0.0115 0.62  
1842: 54  5 50  0   53  5 49  0             676445.1610   0.0143  0.050   0.0115 0.38  
1843: 50 17 33  0   49 17 32  0             677328.7414  -0.1114  0.050  -0.0047 0.50  
1844: 50 17 34  0   49 17 33  0             677328.7414   0.1019  0.050  -0.0047 0.50  
1845: 55  3 52  0   54  3 51  0             678543.5689   0.0076  0.050   0.0076 0.38  
1846: 55  4 52  0   54  4 51  0             678543.5689   0.0076  0.050   0.0076 0.62  
1847: 50 16 34  0   49 16 33  0             678911.3244  -0.0115  0.050               
1848: 48 10 38  0   47 10 37  0             679679.5194   0.0242  0.050               
1849: 50 10 41  0   49 10 40  0             679907.1303  -0.0253  0.050               
1850: 56  2 54  0   55  2 53  0             680705.2070   0.0462  0.050   0.0462 0.63  
1851: 56  3 54  0   55  3 53  0             680705.2070   0.0462  0.050   0.0462 0.37  
1852: 50 15 36  0   49 15 35  0             680885.0720   0.0260  0.050               
1853: 50 15 35  0   49 15 34  0             680916.9572  -0.0414  0.050               
1854: 49 12 37  0   48 12 36  0             681103.2537  -0.0005  0.050               
1855: 51  9 43  0   50  9 42  0             681740.2591  -0.0114  0.050               
1856: 51 30 21  0   50 30 20  0             682376.3766  -0.0801  0.050  -0.0802 0.50  
1857: 51 30 22  0   50 30 21  0             682376.3766  -0.0801  0.050  -0.0802 0.50  
1858: 51  8 43  0   50  8 42  0             682540.1550  -0.0170  0.050               
1859: 52  8 45  0   51  8 44  0             682838.9271  -0.0509  0.050               
1860: 52  7 45  0   51  7 44  0             682896.4864   0.0068  0.050               
1861: 57  1 56  0   56  1 55  0             682899.7495   0.0184  0.050   0.0184 0.38  
1862: 57  2 56  0   56  2 55  0             682899.7495   0.0184  0.050   0.0184 0.62  
1863: 50 14 36  0   49 14 35  0             683669.2369  -0.0350  0.050               
1864: 51 26 25  0   50 26 24  0             683961.5514  -0.0028  0.050  -0.0028 0.50  
1865: 51 26 26  0   50 26 25  0             683961.5514  -0.0028  0.050  -0.0028 0.50  
1866: 53  7 47  0   52  7 46  0             684325.9681  -0.0204  0.050               
1867: 53  6 47  0   52  6 46  0             684328.8144   0.0003  0.050               
1868: 51 25 26  0   50 25 25  0             684442.2973   0.0031  0.050   0.0032 0.50  
1869: 51 25 27  0   50 25 26  0             684442.2973   0.0031  0.050   0.0032 0.50  
1870: 58  0 58  0   57  0 57  0             685108.1860  -0.0600  0.050  -0.0600 0.62  
1871: 58  1 58  0   57  1 57  0             685108.1860  -0.0600  0.050  -0.0600 0.38  
1872: 51 23 28  0   50 23 27  0             685555.7950   0.0969  0.050   0.0970 0.50  
1873: 51 23 29  0   50 23 28  0             685555.7950   0.0969  0.050   0.0970 0.50  
1874: 54  5 49  0   53  5 48  0             686136.9301  -0.0374  0.050   0.0243 0.38  
1875: 54  6 49  0   53  6 48  0             686136.9301   0.0615  0.050   0.0243 0.62  
1876: 50 13 38  0   49 13 37  0             686239.3173   0.0220  0.050               
1877: 50  9 41  0   49  9 40  0             686393.3576   0.0409  0.050               
1878: 50 11 40  0   49 11 39  0             686530.2083   0.0437  0.050               
1879: 51 20 31  0   50 20 30  0             687797.3824  -0.0080  0.050  -0.0080 0.50  
1880: 51 20 32  0   50 20 31  0             687797.3824  -0.0079  0.050  -0.0080 0.50  
1881: 55  4 51  0   54  4 50  0             688135.3155   0.0058  0.050   0.0068 0.63  
1882: 55  5 51  0   54  5 50  0             688135.3155   0.0083  0.050   0.0068 0.37  
1883: 50 12 39  0   49 12 38  0             688180.8909  -0.0468  0.050               
1884: 50 13 37  0   49 13 36  0             688279.3843   0.0321  0.050               
1885: 51 19 32  0   50 19 31  0             688778.5346   0.0741  0.050   0.0749 0.50  
1886: 51 19 33  0   50 19 32  0             688778.5346   0.0757  0.050   0.0749 0.50  
1887: 51 18 33  0   50 18 32  0             689932.8414  -0.0354  0.050  -0.0218 0.50  
1888: 51 18 34  0   50 18 33  0             689932.8414  -0.0081  0.050  -0.0218 0.50  
1889: 56  3 53  0   55  3 52  0             690240.2177  -0.0533  0.050  -0.0534 0.37  
1890: 56  4 53  0   55  4 52  0             690240.2177  -0.0533  0.050  -0.0534 0.63  
1891: 51 10 42  0   50 10 41  0             691864.5312   0.0193  0.050               
1892: 49 10 39  0   48 10 38  0             692195.2658  -0.0229  0.050               
1893: 57  2 55  0   56  2 54  0             692405.0030   0.0079  0.050   0.0079 0.62  
1894: 57  3 55  0   56  3 54  0             692405.0030   0.0079  0.050   0.0079 0.38  
1895: 49 11 38  0   48 11 37  0             692605.2172   0.0404  0.050               
1896: 51 16 36  0   50 16 35  0             693012.0491   0.0100  0.050               
1897: 51 16 35  0   50 16 34  0             693017.1627  -0.0533  0.050               
1898: 52  9 44  0   51  9 43  0             693327.7761   0.0003  0.050               
1899: 52  8 44  0   51  8 43  0             693858.8497   0.0227  0.050               
1900: 58  1 57  0   57  1 56  0             694601.0289   0.0090  0.050   0.0091 0.38  
1901: 58  2 57  0   57  2 56  0             694601.0289   0.0090  0.050   0.0091 0.62  
1902: 51 15 37  0   50 15 36  0             695139.2982  -0.0143  0.050               
1903: 51  9 42  0   50  9 41  0             696677.0248   0.0257  0.050               
1904: 59  0 59  0   58  0 58  0             696810.2171  -0.0232  0.050  -0.0233 0.63  
1905: 59  1 59  0   58  1 58  0             696810.2171  -0.0232  0.050  -0.0233 0.37  
1906: 55  5 50  0   54  5 49  0             697813.6995  -0.1108  0.050  -0.0751 0.37  
1907: 55  6 50  0   54  6 49  0             697813.6995  -0.0537  0.050  -0.0751 0.63  
1908: 52 24 28  0   51 24 27  0             698590.3378   0.0715  0.050   0.0715 0.50  
1909: 52 24 29  0   51 24 28  0             698590.3378   0.0715  0.050   0.0715 0.50  
1910: 51 11 41  0   50 11 40  0             699415.8943   0.0043  0.050               
1911: 56  4 52  0   55  4 51  0             699824.6264  -0.0376  0.050  -0.0371 0.62  
1912: 56  5 52  0   55  5 51  0             699824.6264  -0.0362  0.050  -0.0371 0.38  
1913: 52 22 30  0   51 22 29  0             699901.0027  -0.0455  0.050  -0.0455 0.50  
1914: 52 22 31  0   51 22 30  0             699901.0027  -0.0455  0.050  -0.0455 0.50  
1915: 51 13 39  0   50 13 38  0             700682.8397   0.0143  0.050               
1916: 52 21 31  0   51 21 30  0             700685.2107  -0.0129  0.050  -0.0130 0.50  
1917: 52 21 32  0   51 21 31  0             700685.2107  -0.0129  0.050  -0.0130 0.50  
1918: 57  3 54  0   56  3 53  0             701935.7794   0.0123  0.050   0.0123 0.38  
1919: 57  4 54  0   56  4 53  0             701935.7794   0.0123  0.050   0.0123 0.62  
1920: 51 12 40  0   50 12 39  0             702125.9054  -0.0669  0.050               
1921: 50 10 40  0   49 10 39  0             703843.5154  -0.0230  0.050               
1922: 52 18 34  0   51 18 33  0             703857.0746  -0.0186  0.050   0.0083 0.50  
1923: 52 18 35  0   51 18 34  0             703857.0746   0.0352  0.050   0.0083 0.50  
1924: 58  2 56  0   57  2 55  0             704103.4110  -0.0503  0.050  -0.0504 0.62  
1925: 58  3 56  0   57  3 55  0             704103.4110  -0.0503  0.050  -0.0504 0.38  
1926: 53  8 45  0   52  8 44  0             705249.8366  -0.0328  0.050               
1927: 59  1 58  0   58  1 57  0             706300.9212   0.0276  0.050   0.0277 0.38  
1928: 59  2 58  0   58  2 57  0             706300.9212   0.0276  0.050   0.0277 0.62  
1929: 52 16 37  0   51 16 36  0             707155.9043   0.0273  0.050               
1930: 52  9 43  0   51  9 42  0             707171.6196   0.0110  0.050               
1931: 50 11 39  0   49 11 38  0             708262.3448   0.0344  0.050               
1932: 60  0 60  0   59  0 59  0             708510.8354   0.0220  0.050   0.0220 0.63  
1933: 60  1 60  0   59  1 59  0             708510.8354   0.0220  0.050   0.0220 0.37  
1934: 52 15 38  0   51 15 37  0             709442.6267   0.0597  0.050               
1935: 56  5 51  0   55  5 50  0             709490.7023   0.0202  0.050   0.0408 0.38  
1936: 56  6 51  0   55  6 50  0             709490.7023   0.0531  0.050   0.0408 0.62  
1937: 52 15 37  0   51 15 36  0             709535.0532  -0.0482  0.050               
1938: 53 26 27  0   52 26 26  0             711101.2327  -0.0322  0.050  -0.0322 0.50  
1939: 53 26 28  0   52 26 27  0             711101.2327  -0.0322  0.050  -0.0322 0.50  
1940: 57  4 53  0   56  4 52  0             711513.2090   0.0761  0.050   0.0764 0.63  
1941: 57  5 53  0   56  5 52  0             711513.2090   0.0769  0.050   0.0764 0.37  
1942: 53 24 29  0   52 24 28  0             712221.5941  -0.0635  0.050  -0.0635 0.50  
1943: 53 24 30  0   52 24 29  0             712221.5941  -0.0635  0.050  -0.0635 0.50  
1944: 53 22 31  0   52 22 30  0             713606.3243   0.0267  0.050   0.0267 0.50  
1945: 53 22 32  0   52 22 31  0             713606.3243   0.0267  0.050   0.0267 0.50  
1946: 58  3 55  0   57  3 54  0             713629.9877  -0.0193  0.050  -0.0193 0.37  
1947: 58  4 55  0   57  4 54  0             713629.9877  -0.0193  0.050  -0.0193 0.63  
1948: 53 21 32  0   52 21 31  0             714436.5166   0.0265  0.050   0.0265 0.50  
1949: 53 21 33  0   52 21 32  0             714436.5166   0.0265  0.050   0.0265 0.50  
1950: 51 12 39  0   50 12 38  0             714503.5222  -0.0220  0.050               
1951: 51 10 41  0   50 10 40  0             714741.4925  -0.0724  0.050               
1952: 53 20 33  0   52 20 32  0             715389.2311  -0.0016  0.050  -0.0014 0.50  
1953: 53 20 34  0   52 20 33  0             715389.2311  -0.0012  0.050  -0.0014 0.50  
1954: 53 10 44  0   52 10 43  0             715423.9849   0.0274  0.050               
1955: 52 12 41  0   51 12 40  0             715878.5739  -0.0048  0.050               
1956: 53 19 34  0   52 19 33  0             716497.6702  -0.0789  0.050  -0.0756 0.50  
1957: 53 19 35  0   52 19 34  0             716497.6702  -0.0723  0.050  -0.0756 0.50  
1958: 54  8 46  0   53  8 45  0             716694.9293   0.0336  0.050               
1959: 55  8 48  0   54  8 47  0             717670.0754  -0.0279  0.050               
1960: 55  7 48  0   54  7 47  0             717683.9256   0.0345  0.050               
1961: 53 18 35  0   52 18 34  0             717808.5954  -0.1287  0.050  -0.0764 0.50  
1962: 53 18 36  0   52 18 35  0             717808.5954  -0.0240  0.050  -0.0764 0.50  
1963: 60  1 59  0   59  1 58  0             717999.3932   0.0658  0.050   0.0658 0.37  
1964: 60  2 59  0   59  2 58  0             717999.3932   0.0658  0.050   0.0658 0.63  
1965: 61  0 61  0   60  0 60  0             720209.8872  -0.0538  0.050  -0.0539 0.62  
1966: 61  1 61  0   60  1 60  0             720209.8872  -0.0538  0.050  -0.0539 0.38  
1967: 57  5 52  0   56  5 51  0             721167.3843  -0.0259  0.050  -0.0142 0.38  
1968: 57  6 52  0   56  6 51  0             721167.3843  -0.0070  0.050  -0.0142 0.62  
1969: 53 16 38  0   52 16 37  0             721342.2285   0.0783  0.050               
1970: 53 16 37  0   52 16 36  0             721358.2831  -0.0893  0.050               
1971: 51 11 40  0   50 11 39  0             723143.7693   0.0489  0.050               
1972: 58  4 54  0   57  4 53  0             723200.5826  -0.0588  0.050  -0.0587 0.63  
1973: 58  5 54  0   57  5 53  0             723200.5826  -0.0584  0.050  -0.0587 0.37  
1974: 53 15 39  0   52 15 38  0             723795.7492   0.0767  0.050               
1975: 59  3 56  0   58  3 55  0             725322.8873  -0.0632  0.050  -0.0632 0.38  
1976: 59  4 56  0   58  4 55  0             725322.8873  -0.0632  0.050  -0.0632 0.62  
1977: 54 22 32  0   53 22 31  0             727326.7172   0.0259  0.050   0.0259 0.50  
1978: 54 22 33  0   53 22 32  0             727326.7172   0.0259  0.050   0.0259 0.50  
1979: 53 14 39  0   52 14 38  0             727909.6298  -0.0453  0.050               
1980: 54 21 33  0   53 21 32  0             728205.2113   0.1013  0.050   0.1013 0.50  
1981: 54 21 34  0   53 21 33  0             728205.2113   0.1013  0.050   0.1013 0.50  
1982: 54 20 34  0   53 20 33  0             729214.9542  -0.0565  0.050  -0.0562 0.50  
1983: 54 20 35  0   53 20 34  0             729214.9542  -0.0558  0.050  -0.0562 0.50  
1984: 56  8 49  0   55  8 48  0             729289.2050   0.0401  0.050               
1985: 56  7 49  0   55  7 48  0             729297.6409   0.0156  0.050               
1986: 53 12 42  0   52 12 41  0             729411.5087   0.0610  0.050               
1987: 53 13 41  0   52 13 40  0             729416.1878  -0.0819  0.050               
1988: 61  1 60  0   60  1 59  0             729696.3537   0.0571  0.050   0.0571 0.37  
1989: 61  2 60  0   60  2 59  0             729696.3537   0.0571  0.050   0.0571 0.63  
1990: 54 19 35  0   53 19 34  0             730392.4979  -0.0710  0.050  -0.0644 0.50  
1991: 54 19 36  0   53 19 35  0             730392.4979  -0.0577  0.050  -0.0644 0.50  
1992: 57  6 51  0   56  6 50  0             730944.1144  -0.0153  0.050               
1993: 62  0 62  0   61  0 61  0             731907.5736  -0.0260  0.050  -0.0261 0.63  
1994: 62  1 62  0   61  1 61  0             731907.5736  -0.0260  0.050  -0.0261 0.37  
1995: 58  5 53  0   57  5 52  0             732843.8143  -0.0276  0.050  -0.0209 0.37  
1996: 58  6 53  0   57  6 52  0             732843.8143  -0.0168  0.050  -0.0209 0.63  
1997: 54 17 38  0   53 17 37  0             733478.8797   0.0097  0.050               
1998: 54 17 37  0   53 17 36  0             733481.4186  -0.0306  0.050               
1999: 59  4 55  0   58  4 54  0             734887.1535   0.0332  0.050   0.0334 0.62  
2000: 59  5 55  0   58  5 54  0             734887.1535   0.0335  0.050   0.0334 0.38  
2001: 60  3 57  0   59  3 56  0             737014.5493  -0.0091  0.050  -0.0092 0.38  
2002: 60  4 57  0   59  4 56  0             737014.5493  -0.0091  0.050  -0.0092 0.62  
2003: 52 11 41  0   51 11 40  0             737133.3452  -0.0239  0.050               
2004: 61  2 59  0   60  2 58  0             739190.4133   0.0475  0.050   0.0476 0.62  
2005: 61  3 59  0   60  3 58  0             739190.4133   0.0475  0.050   0.0476 0.38  
2006: 55  9 46  0   54  9 45  0             739847.6470   0.0648  0.050               
2007: 57  8 50  0   56  8 49  0             740912.0792  -0.0576  0.050               
2008: 57  7 50  0   56  7 49  0             740917.2802  -0.0196  0.050               
2009: 62  1 61  0   61  1 60  0             741391.7373  -0.0392  0.050  -0.0392 0.37  
2010: 62  2 61  0   61  2 60  0             741391.7373  -0.0392  0.050  -0.0392 0.63  
2011: 54 14 40  0   53 14 39  0             743026.5454  -0.0301  0.050               
2012: 55 20 35  0   54 20 34  0             743061.5941  -0.0621  0.050  -0.0613 0.50  
2013: 55 20 36  0   54 20 35  0             743061.5941  -0.0605  0.050  -0.0613 0.50  
2014: 63  0 63  0   62  0 62  0             743603.7782   0.0129  0.050   0.0129 0.63  
2015: 63  1 63  0   62  1 62  0             743603.7782   0.0129  0.050   0.0129 0.37  
--------------------------------------------------------------------------------

PARAMETERS IN FIT (values truncated and Nlines statistics):

        1000000         A_gs  /MHz        20153.3658(45)                       1
        2000000         B_gs  /MHz         7466.62873(21)                      2
        3000000         C_gs  /MHz         5871.86528(19)                      3
          20000        DJ_gs  /kHz            1.88158(10)                      4
         110000       DJK_gs  /kHz           17.18041(58)                      5
         200000        DK_gs  /kHz           21.992(33)                        6
        4010000        dJ_gs  /kHz            0.443817(58)                     7
        4100000        dK_gs  /kHz            9.1914(29)                       8
          30000        HJ_gs  /Hz             0.000785(26)                     9
         120000       HJK_gs  /Hz             0.0291(11)                      10
         210000       HKJ_gs  /Hz             0.1145(38)                      11
         300000        HK_gs  /Hz           [-0.1807372]                      12
        4020000        hJ_gs  /Hz             0.000394(13)                    13
        4110000       hJK_gs  /Hz             0.01047(70)                     14
        4200000        hK_gs  /Hz             0.336(13)                       15
              0         E_gs  /MHz          [ 0.]                             16

 MICROWAVE AVG =        0.001650 MHz, IR AVG =        0.00000                 
 MICROWAVE RMS =        0.034557 MHz, IR RMS =        0.00000                 
 END OF ITERATION  1 OLD, NEW RMS ERROR=        0.67181         0.67181       

  distinct frequency lines in fit:  1390
       distinct parameters of fit:    14

MICROWAVE       lines fitted       lines    lines      RMS      RMS ERROR    J range  Ka range    freq. range
            total   dv=0 dv.ne.0   UNFITTD  e>900
v"= 0       1390   1390      0        0      0       0.034538     0.67118     0  63    0  35     8624   743604
--------------------------------------------------------------------------------------------
total:      1390   1390      0        0      0       0.034538     0.67118

NOTE: the RMS values above are for Nlines statistics, but the 'total' values may differ slightly from
      those in the .FIT file since the o-c values for this evaluation are as rounded in the .FIT.


 PARAMETERS IN FIT WITH STANDARD ERRORS ON THOSE THAT ARE FITTED:
 (values rounded and degrees of freedom, Ndegf=Nlines-Nconst, statistics)

        1000000         A_gs  /MHz      20153.3658(30)                         1
        2000000         B_gs  /MHz       7466.62873(14)                        2
        3000000         C_gs  /MHz       5871.86529(12)                        3
          20000        DJ_gs  /kHz          1.881587(70)                       4
         110000       DJK_gs  /kHz         17.18041(39)                        5
         200000        DK_gs  /kHz         21.992(22)                          6
        4010000        dJ_gs  /kHz          0.443817(39)                       7
        4100000        dK_gs  /kHz          9.1915(20)                         8
          30000        HJ_gs  /Hz           0.000786(17)                       9
         120000       HJK_gs  /Hz           0.02915(74)                       10
         210000       HKJ_gs  /Hz           0.1145(26)                        11
         300000        HK_gs  /Hz           [-0.1807372]                      12
        4020000        hJ_gs  /Hz           0.0003943(88)                     13
        4110000       hJK_gs  /Hz           0.01047(47)                       14
        4200000        hK_gs  /Hz           0.3368(90)                        15
              0         E_gs  /MHz          [ 0.]                             16

 CORRELATION COEFFICIENTS, C.ij:

           A_gs     B_gs     C_gs     -DJ_gs   -DJK_gs  -DK_gs   -dJ_gs   -dK_gs  

A_gs        1.0000
B_gs        0.2935   1.0000
C_gs       -0.3903  -0.6217   1.0000
-DJ_gs      0.3817  -0.5163   0.0895   1.0000
-DJK_gs    -0.3568   0.1722  -0.2729  -0.7142   1.0000
-DK_gs     -0.7637  -0.2605   0.3510  -0.0966   0.0540   1.0000
-dJ_gs      0.0871  -0.7820   0.6519   0.6121  -0.4756   0.0031   1.0000
-dK_gs      0.2542  -0.3798   0.3448   0.8142  -0.7791   0.1630   0.5279   1.0000
HJ_gs      -0.3407   0.4860  -0.1940  -0.9488   0.7653   0.1483  -0.6796  -0.7896
HJK_gs     -0.5394  -0.0625   0.1151  -0.3123   0.3078   0.7661  -0.1682  -0.1646
HKJ_gs      0.5396   0.0460  -0.0759   0.3613  -0.4085  -0.7374   0.2116   0.2236
hJ_gs      -0.2274   0.6114  -0.4616  -0.6756   0.5636   0.1964  -0.9222  -0.5246
hJK_gs     -0.4002   0.3524  -0.3008  -0.8341   0.8081   0.1601  -0.6073  -0.9093
hK_gs      -0.5544  -0.0267   0.0706  -0.3879   0.4006   0.7388  -0.2303  -0.2554

           HJ_gs    HJK_gs   HKJ_gs   hJ_gs    hJK_gs   hK_gs   

HJ_gs       1.0000
HJK_gs      0.4290   1.0000
HKJ_gs     -0.4875  -0.9927   1.0000
hJ_gs       0.8038   0.4462  -0.4917   1.0000
hJK_gs      0.8958   0.4719  -0.5295   0.7025   1.0000
hK_gs       0.5129   0.9930  -0.9955   0.5099   0.5564   1.0000

 Mean value of |C.ij|, i.ne.j =   0.4576
 Mean value of  C.ij,  i.ne.j =  -0.0401


 Worst correlations, with absolute value greater than 0.9950:

     4200000  hK_gs     <->      210000  HKJ_gs       -0.995496


 Worst fitted lines (obs-calc/error):

    12:   -2.1          3:   -2.1       1980:    2.0         29:    2.0
    21:    2.0         45:    2.0       1872:    1.9         11:   -1.9
    60:    1.9       1805:    1.9       1459:   -1.8         31:    1.8
    75:    1.8       1745:    1.8       1226:    1.8       1388:   -1.8
  1970:   -1.8       1333:   -1.8       1770:   -1.8       1440:    1.7
    30:    1.7       1319:    1.7       1793:   -1.7         83:   -1.7
  1225:   -1.7       1273:   -1.7         16:    1.7       1827:    1.7
  1200:   -1.6       1987:   -1.6         19:   -1.6        562:    1.6
    90:    1.6       1856:   -1.6         59:    1.6        219:   -1.6
  1523:    1.6          1:    1.6       1969:    1.6        739:    1.6
  1974:    1.5       1940:    1.5       1961:   -1.5       1112:   -1.5
  1720:   -1.5       1956:   -1.5       1799:   -1.5       1906:   -1.5
  1885:    1.5       1814:   -1.5

    12:  3  1  3  0    2  1  2  0              37538.5547  -0.0042  0.002
     3:  1  0  1  0    0  0  0  0              13338.4823  -0.0041  0.002
  1980: 54 21 33  0   53 21 32  0             728205.2113   0.1013  0.050   0.1013 0.50
    29:  7  2  5  0    6  2  4  0              97990.2453   0.1002  0.050
    21:  7  6  1  0    6  6  0  0              93754.3340   0.0966  0.050   0.1002 0.50
    45:  9  8  1  0    8  8  0  0             120505.6516   0.0995  0.050   0.0996 0.50
  1872: 51 23 28  0   50 23 27  0             685555.7950   0.0969  0.050   0.0970 0.50
    11:  6  1  5  0    6  1  6  0              32847.6000  -0.2577  0.135
    60: 12  3 10  0   11  3  9  0             160394.6777   0.0941  0.050
  1805: 50  9 42  0   49  9 41  0             670127.9575   0.0932  0.050
                                           _____________________________________
__________________________________________/ SPFIT output reformatted with PIFORM
