# Supplementary material for: Cyclopropanone: Preparation, Rotational Spectroscopy, and Semi-Experimental Equilibrium (r e SE) Structure
Source: J Am Chem Soc. 2026 Mar 30;148(13):14072–85. doi: 10.1021/jacs.5c23052 (PMC13067281; doi:10.1021/jacs.5c23052)
Supplement: Supplementary file 2 [file ja5c23052_si_002.zip › SI_revised/ISOMASS Fits/ISOMASS2_S_I.res]

cyclopropanone ISOMASS2                               Mon May 13 15:58:10 2024

-------------------------------------------------------------------------------------=========
                                              obs         o-c     error     blends     Notes
                                                                         o-c      wt
    / instead of : below denotes (o-c)>3*err
-------------------------------------------------------------------------------------=========
   1:  1  0  1  0    0  0  0  0              13323.7955  -0.0041  0.005               
   2:  2  1  2  0    1  1  1  0              25056.2667   0.0021  0.002               
   3:  2  0  2  0    1  0  1  0              26507.1629   0.0008  0.002               
   4:  2  1  1  0    1  1  0  0              28238.7005  -0.0013  0.002               
   5:  3  1  3  0    2  1  2  0              37500.1000  -0.0386  0.135               
   6:  3  0  3  0    2  0  2  0              39416.7748   0.0007  0.002               
   7:  3  2  2  0    2  2  1  0              39970.5000  -0.2890  0.135               
   8: 24  1 24  0   23  1 23  0             286294.1501  -0.0820  0.050               
   9: 25  0 25  0   24  0 24  0             298018.8648  -0.0442  0.050  -0.0154 0.50  
  10: 25  1 25  0   24  1 24  0             298018.8648   0.0135  0.050  -0.0154 0.50  
  11: 27  0 27  0   26  0 26  0             321466.3099  -0.0533  0.050  -0.0451 0.50  
  12: 27  1 27  0   26  1 26  0             321466.3099  -0.0369  0.050  -0.0451 0.50  
  13: 29  0 29  0   28  0 28  0             344911.2528  -0.0872  0.050  -0.0849 0.50  
  14: 29  1 29  0   28  1 28  0             344911.2528  -0.0826  0.050  -0.0849 0.50  
  15: 30  1 29  0   29  1 28  0             366178.1977  -0.0893  0.050  -0.0014 0.50  
  16: 30  2 29  0   29  2 28  0             366178.1977   0.0865  0.050  -0.0014 0.50  
  17: 31  0 31  0   30  0 30  0             368353.6343   0.0367  0.050   0.0373 0.50  
  18: 31  1 31  0   30  1 30  0             368353.6343   0.0379  0.050   0.0373 0.50  
  19: 31  1 30  0   30  1 29  0             377895.9485  -0.0323  0.050   0.0159 0.50  
  20: 31  2 30  0   30  2 29  0             377895.9485   0.0641  0.050   0.0159 0.50  
  21: 32  0 32  0   31  0 31  0             380073.6958   0.0588  0.050   0.0592 0.50  
  22: 32  1 32  0   31  1 31  0             380073.6958   0.0595  0.050   0.0592 0.50  
  23: 33  0 33  0   32  0 32  0             391792.8817  -0.0325  0.050  -0.0324 0.50  
  24: 33  1 33  0   32  1 32  0             391792.8817  -0.0321  0.050  -0.0324 0.50  
  25: 33  1 32  0   32  1 31  0             401329.6261  -0.0852  0.050  -0.0709 0.50  
  26: 33  2 32  0   32  2 31  0             401329.6261  -0.0565  0.050  -0.0709 0.50  
  27: 34  0 34  0   33  0 33  0             403511.4130   0.0093  0.050   0.0094 0.50  
  28: 34  1 34  0   33  1 33  0             403511.4130   0.0095  0.050   0.0094 0.50  
  29: 35  0 35  0   34  0 34  0             415229.0467  -0.0325  0.050  -0.0325 0.50  
  30: 35  1 35  0   34  1 34  0             415229.0467  -0.0324  0.050  -0.0325 0.50  
  31: 35  1 34  0   34  1 33  0             424760.8883   0.0491  0.050   0.0534 0.50  
  32: 35  2 34  0   34  2 33  0             424760.8883   0.0575  0.050   0.0534 0.50  
  33: 36  0 36  0   35  0 35  0             426945.9586   0.0428  0.050   0.0429 0.50  
  34: 36  1 36  0   35  1 35  0             426945.9586   0.0429  0.050   0.0429 0.50  
  35: 36  1 35  0   35  1 34  0             436475.3216   0.0161  0.050   0.0184 0.50  
  36: 36  2 35  0   35  2 34  0             436475.3216   0.0207  0.050   0.0184 0.50  
  37: 37  0 37  0   36  0 36  0             438661.9043   0.0164  0.050   0.0165 0.50  
  38: 37  1 37  0   36  1 36  0             438661.9043   0.0165  0.050   0.0165 0.50  
  39: 37  2 35  0   36  2 34  0             457757.9704  -0.1102  0.050  -0.0575 0.50  
  40: 37  3 35  0   36  3 34  0             457757.9704  -0.0047  0.050  -0.0575 0.50  
  41: 38  1 37  0   37  1 36  0             459901.7837  -0.0528  0.050  -0.0522 0.50  
  42: 38  2 37  0   37  2 36  0             459901.7837  -0.0515  0.050  -0.0522 0.50  
  43: 38  2 36  0   37  2 35  0             469465.5809  -0.0293  0.050   0.0001 0.50  
  44: 38  3 36  0   37  3 35  0             469465.5809   0.0294  0.050   0.0001 0.50  
  45: 39  1 38  0   38  1 37  0             471613.8506   0.0235  0.050   0.0238 0.50  
  46: 39  2 38  0   38  2 37  0             471613.8506   0.0242  0.050   0.0238 0.50  
  47: 40  0 40  0   39  0 39  0             473804.3061  -0.0623  0.050  -0.0624 0.50  
  48: 40  1 40  0   39  1 39  0             473804.3061  -0.0623  0.050  -0.0624 0.50  
  49: 39  2 37  0   38  2 36  0             481172.6759   0.0463  0.050   0.0627 0.50  
  50: 39  3 37  0   38  3 36  0             481172.6759   0.0790  0.050   0.0627 0.50  
  51: 41  0 41  0   40  0 40  0             485516.6955   0.0610  0.050   0.0610 0.50  
  52: 41  1 41  0   40  1 40  0             485516.6955   0.0610  0.050   0.0610 0.50  
--------------------------------------------------------------------------------

PARAMETERS IN FIT (values truncated and Nlines statistics):

        1000000         A_gs  /MHz        20152.54(18)                         1
        2000000         B_gs  /MHz         7457.51865(75)                      2
        3000000         C_gs  /MHz         5866.28713(91)                      3
          20000        DJ_gs  /kHz            1.539(39)                        4
         110000       DJK_gs  /kHz           19.78(93)                         5
         200000        DK_gs  /kHz          [19.701]                           6
        4010000        d1_gs  /kHz           -0.402(18)                        7
        5000000        d2_gs  /kHz           -0.1301(29)                       8
          30000        HJ_gs  /Hz           [ 0.0004656]                       9
         120000       HJK_gs  /Hz           [-0.0012147]                      10
         210000       HKJ_gs  /Hz           [ 0.2054907]                      11
         300000        HK_gs  /Hz           [-0.2511456]                      12
        4020000        h1_gs  /Hz           [ 0.0002345]                      13
        5010000        h2_gs  /Hz           [ 0.0001157]                      14
        6000000        h3_gs  /Hz           [ 0.0001097]                      15
              0         E_gs  /MHz          [ 0.]                             16

 MICROWAVE AVG =       -0.015521 MHz, IR AVG =        0.00000                 
 MICROWAVE RMS =        0.067609 MHz, IR RMS =        0.00000                 
 END OF ITERATION  1 OLD, NEW RMS ERROR=        0.96701         0.96701       

  distinct frequency lines in fit:    30
       distinct parameters of fit:     7

MICROWAVE       lines fitted       lines    lines      RMS      RMS ERROR    J range  Ka range    freq. range
            total   dv=0 dv.ne.0   UNFITTD  e>900
v"= 0         30     30      0        0      0       0.067592     0.96532     0  41    0   2    13324   485517
--------------------------------------------------------------------------------------------
total:        30     30      0        0      0       0.067592     0.96532

NOTE: the RMS values above are for Nlines statistics, but the 'total' values may differ slightly from
      those in the .FIT file since the o-c values for this evaluation are as rounded in the .FIT.


 PARAMETERS IN FIT WITH STANDARD ERRORS ON THOSE THAT ARE FITTED:
 (values rounded and degrees of freedom, Ndegf=Nlines-Nconst, statistics)

        1000000         A_gs  /MHz      20152.55(19)                           1
        2000000         B_gs  /MHz       7457.51865(83)                        2
        3000000         C_gs  /MHz       5866.2871(10)                         3
          20000        DJ_gs  /kHz          1.539(43)                          4
         110000       DJK_gs  /kHz         19.8(10)                            5
         200000        DK_gs  /kHz          [19.701]                           6
        4010000        d1_gs  /kHz         -0.402(20)                          7
        5000000        d2_gs  /kHz         -0.1302(32)                         8
          30000        HJ_gs  /Hz           [ 0.0004656]                       9
         120000       HJK_gs  /Hz           [-0.0012147]                      10
         210000       HKJ_gs  /Hz           [ 0.2054907]                      11
         300000        HK_gs  /Hz           [-0.2511456]                      12
        4020000        h1_gs  /Hz           [ 0.0002345]                      13
        5010000        h2_gs  /Hz           [ 0.0001157]                      14
        6000000        h3_gs  /Hz           [ 0.0001097]                      15
              0         E_gs  /MHz          [ 0.]                             16

 CORRELATION COEFFICIENTS, C.ij:

           A_gs     B_gs     C_gs     -DJ_gs   -DJK_gs  d1_gs    d2_gs   

A_gs        1.0000
B_gs       -0.3389   1.0000
C_gs       -0.8414  -0.0767   1.0000
-DJ_gs     -0.9030   0.3015   0.7362   1.0000
-DJK_gs     0.9052  -0.3594  -0.7312  -0.9787   1.0000
d1_gs      -0.8806   0.2572   0.7246   0.9925  -0.9464   1.0000
d2_gs       0.6597  -0.4362  -0.5146  -0.6065   0.7558  -0.5049   1.0000

 Mean value of |C.ij|, i.ne.j =   0.6405
 Mean value of  C.ij,  i.ne.j =  -0.1327


 No correlations with absolute value greater than 0.9950


 Worst fitted lines (obs-calc/error):

     7:   -2.1         13:   -1.7          8:   -1.6         25:   -1.4
    49:    1.3         47:   -1.2         51:    1.2         21:    1.2
    39:   -1.1         31:    1.1          2:    1.0         41:   -1.0
    11:   -0.9         33:    0.9          1:   -0.8         17:    0.7
     4:   -0.6         29:   -0.6         23:   -0.6         45:    0.5
     3:    0.4         35:    0.4          6:    0.3         37:    0.3
    19:    0.3          9:   -0.3          5:   -0.3         27:    0.2
    15:    0.0         43:    0.0         52:    0.0         50:    0.0
    48:    0.0         46:    0.0         44:    0.0         42:    0.0
    40:    0.0         38:    0.0         36:    0.0         34:    0.0
    32:    0.0         30:    0.0         28:    0.0         26:    0.0
    24:    0.0         22:    0.0         20:    0.0         18:    0.0
    16:    0.0         14:    0.0

     7:  3  2  2  0    2  2  1  0              39970.5000  -0.2890  0.135
    13: 29  0 29  0   28  0 28  0             344911.2528  -0.0872  0.050  -0.0849 0.50
     8: 24  1 24  0   23  1 23  0             286294.1501  -0.0820  0.050
    25: 33  1 32  0   32  1 31  0             401329.6261  -0.0852  0.050  -0.0709 0.50
    49: 39  2 37  0   38  2 36  0             481172.6759   0.0463  0.050   0.0627 0.50
    47: 40  0 40  0   39  0 39  0             473804.3061  -0.0623  0.050  -0.0624 0.50
    51: 41  0 41  0   40  0 40  0             485516.6955   0.0610  0.050   0.0610 0.50
    21: 32  0 32  0   31  0 31  0             380073.6958   0.0588  0.050   0.0592 0.50
    39: 37  2 35  0   36  2 34  0             457757.9704  -0.1102  0.050  -0.0575 0.50
    31: 35  1 34  0   34  1 33  0             424760.8883   0.0491  0.050   0.0534 0.50
                                           _____________________________________
__________________________________________/ SPFIT output reformatted with PIFORM
