# Supplementary material for: Cyclopropanone: Preparation, Rotational Spectroscopy, and Semi-Experimental Equilibrium (r e SE) Structure
Source: J Am Chem Soc. 2026 Mar 30;148(13):14072–85. doi: 10.1021/jacs.5c23052 (PMC13067281; doi:10.1021/jacs.5c23052)
Supplement: Supplementary file 2 [file ja5c23052_si_002.zip › SI_revised/ISOMASS Fits/ISOMASS3_A_I.res]

cyclopropanone ISOMASS3                               Mon May 13 16:13:46 2024

-------------------------------------------------------------------------------------=========
                                              obs         o-c     error     blends     Notes
                                                                         o-c      wt
    / instead of : below denotes (o-c)>3*err
-------------------------------------------------------------------------------------=========
   1:  1  0  1  0    0  0  0  0              13143.0889  -0.0024  0.002               
   2:  2  1  2  0    1  1  1  0              24687.7557  -0.0030  0.002               
   3:  2  0  2  0    1  0  1  0              26140.4084  -0.0018  0.002               
   4:  2  1  1  0    1  1  0  0              27884.3820  -0.0041  0.002               
   5:  3  1  3  0    2  1  2  0              36944.1000  -0.1949  0.135               
   6:  3  0  3  0    2  0  2  0              38854.0721   0.0021  0.002               
   7:  3  2  2  0    2  2  1  0              39428.5000  -0.2009  0.135               
   8: 14 10  4  0   13 10  3  0             184952.8298   0.0798  0.050   0.0799 0.50  
   9: 14 10  5  0   13 10  4  0             184952.8298   0.0798  0.050   0.0799 0.50  
  10: 14  6  8  0   13  6  7  0             186274.9812   0.0132  0.050               
  11: 14  3 11  0   13  3 10  0             194572.7094   0.0925  0.050               
  12: 15 12  3  0   14 12  2  0             197988.1426  -0.0281  0.050  -0.0282 0.50  
  13: 15 12  4  0   14 12  3  0             197988.1426  -0.0281  0.050  -0.0282 0.50  
  14: 15 11  4  0   14 11  3  0             198111.0836   0.0036  0.050   0.0037 0.50  
  15: 15 11  5  0   14 11  4  0             198111.0836   0.0036  0.050   0.0037 0.50  
  16: 15 10  5  0   14 10  4  0             198268.4157   0.0137  0.050   0.0138 0.50  
  17: 15 10  6  0   14 10  5  0             198268.4157   0.0137  0.050   0.0138 0.50  
  18: 15  9  6  0   14  9  5  0             198477.4301   0.0077  0.050   0.0095 0.50  
  19: 15  9  7  0   14  9  6  0             198477.4301   0.0112  0.050   0.0095 0.50  
  20: 15  8  7  0   14  8  6  0             198767.8363  -0.0273  0.050   0.0537 0.50  
  21: 15  8  8  0   14  8  7  0             198767.8363   0.1347  0.050   0.0537 0.50  
  22: 16  2 15  0   15  2 14  0             198807.7608   0.0521  0.050               
  23: 15  2 13  0   14  2 12  0             199509.2545  -0.0351  0.050               
  24: 15  6  9  0   14  6  8  0             199927.1004  -0.0015  0.050               
  25: 17  0 17  0   16  0 16  0             200967.9369   0.0097  0.050               
  26: 15  4 11  0   14  4 10  0             206533.1630  -0.0015  0.050               
  27: 16  3 14  0   15  3 13  0             207319.3237   0.0665  0.050               
  28: 16 11  5  0   15 11  4  0             211416.4685   0.0878  0.050   0.0878 0.50  
  29: 16 11  6  0   15 11  5  0             211416.4685   0.0878  0.050   0.0878 0.50  
  30: 16 10  6  0   15 10  5  0             211606.0176   0.0680  0.050   0.0682 0.50  
  31: 16 10  7  0   15 10  6  0             211606.0176   0.0682  0.050   0.0682 0.50  
  32: 16  9  7  0   15  9  6  0             211858.8124   0.0036  0.050   0.0096 0.50  
  33: 16  9  8  0   15  9  7  0             211858.8124   0.0156  0.050   0.0096 0.50  
  34: 18  0 18  0   17  0 17  0             212506.1139  -0.0533  0.050               
  35: 16  6 11  0   15  6 10  0             213469.9986  -0.0147  0.050               
  36: 16  5 11  0   15  5 10  0             216190.6782   0.0683  0.050               
  37: 17  2 15  0   16  2 14  0             221670.0274  -0.0238  0.050               
  38: 18  1 17  0   17  1 16  0             222087.0527  -0.0847  0.050               
  39: 19  0 19  0   18  0 18  0             224044.8531  -0.0138  0.050               
  40: 17 12  5  0   16 12  4  0             224565.5622   0.0772  0.050   0.0773 0.50  
  41: 17 12  6  0   16 12  5  0             224565.5622   0.0772  0.050   0.0773 0.50  
  42: 17 11  6  0   16 11  5  0             224740.7357  -0.0575  0.050  -0.0576 0.50  
  43: 17 11  7  0   16 11  6  0             224740.7357  -0.0575  0.050  -0.0576 0.50  
  44: 17  4 14  0   16  4 13  0             225497.5191  -0.0040  0.050               
  45: 22  2 21  0   21  2 20  0             268128.5837   0.0069  0.050               
  46: 22  1 21  0   21  1 20  0             268143.1463   0.0669  0.050               
  47: 21  3 18  0   20  3 17  0             278520.8314   0.0726  0.050               
  48: 23  1 22  0   22  1 21  0             279671.3289   0.0413  0.050               
  49: 21  8 13  0   20  8 12  0             280099.2447   0.0864  0.050               
  50: 24  0 24  0   23  0 23  0             281736.2107  -0.0503  0.050  -0.0089 0.50  
  51: 24  1 24  0   23  1 23  0             281736.2107   0.0325  0.050  -0.0089 0.50  
  52: 21  6 15  0   20  6 14  0             285265.5049  -0.0334  0.050               
  53: 23  3 21  0   22  3 20  0             289212.4119   0.0420  0.050               
  54: 21  4 17  0   20  4 16  0             290343.4411   0.0548  0.050               
  55: 22 13  9  0   21 13  8  0             291030.5784   0.0122  0.050   0.0123 0.50  
  56: 22 13 10  0   21 13  9  0             291030.5784   0.0122  0.050   0.0123 0.50  
  57: 24  2 23  0   23  2 22  0             291196.6770  -0.0047  0.050               
  58: 24  1 23  0   23  1 22  0             291201.2944   0.0026  0.050               
  59: 22 10 12  0   21 10 11  0             292184.3625  -0.0702  0.050   0.0133 0.50  
  60: 22 10 13  0   21 10 12  0             292184.3625   0.0968  0.050   0.0133 0.50  
  61: 22  5 18  0   21  5 17  0             293251.8594   0.0116  0.050               
  62: 25  0 25  0   24  0 24  0             293273.3688   0.0324  0.050   0.0489 0.63  
  63: 25  1 25  0   24  1 24  0             293273.3688   0.0762  0.050   0.0489 0.37  
  64: 22  8 15  0   21  8 14  0             293784.8192  -0.0119  0.050               
  65: 22  7 16  0   21  7 15  0             294978.9491  -0.0666  0.050               
  66: 22  7 15  0   21  7 14  0             295710.5926   0.0752  0.050               
  67: 24  3 22  0   23  3 21  0             300751.5275   0.0746  0.050               
  68: 24  2 22  0   23  2 21  0             300858.6134   0.0165  0.050               
  69: 22  4 18  0   21  4 17  0             302373.1177   0.0198  0.050               
  70: 25  2 24  0   24  2 23  0             302729.6769  -0.0417  0.050               
  71: 23 12 11  0   22 12 10  0             304737.9641   0.0436  0.050   0.0438 0.50  
  72: 23 12 12  0   22 12 11  0             304737.9641   0.0440  0.050   0.0438 0.50  
  73: 26  0 26  0   25  0 25  0             304809.7799  -0.1004  0.050  -0.0918 0.62  
  74: 26  1 26  0   25  1 25  0             304809.7799  -0.0773  0.050  -0.0918 0.38  
  75: 22  5 17  0   21  5 16  0             306404.3835   0.0241  0.050               
  76: 23  9 15  0   22  9 14  0             306489.0752   0.0877  0.050               
  77: 23  8 16  0   22  8 15  0             307554.4951   0.0493  0.050               
  78: 23  8 15  0   22  8 14  0             307677.7243   0.0984  0.050               
  79: 23  6 18  0   22  6 17  0             309042.6506   0.0527  0.050               
  80: 23  7 16  0   22  7 15  0             310049.5114  -0.0701  0.050               
  81: 24  3 21  0   23  3 20  0             311485.5159   0.0371  0.050               
  82: 25  3 23  0   24  3 22  0             312282.1886   0.0497  0.050               
  83: 23  4 19  0   22  4 18  0             313837.6339   0.0540  0.050               
  84: 26  1 25  0   25  1 24  0             314263.7612  -0.0116  0.050               
  85: 27  0 27  0   26  0 26  0             316345.9305   0.0726  0.050   0.0772 0.63  
  86: 27  1 27  0   26  1 26  0             316345.9305   0.0847  0.050   0.0772 0.37  
  87: 24 14 10  0   23 14  9  0             317493.2622  -0.0687  0.050  -0.0687 0.50  
  88: 24 14 11  0   23 14 10  0             317493.2622  -0.0687  0.050  -0.0687 0.50  
  89: 24 13 11  0   23 13 10  0             317797.6719   0.0810  0.050   0.0811 0.50  
  90: 24 13 12  0   23 13 11  0             317797.6719   0.0811  0.050   0.0811 0.50  
  91: 24 11 13  0   23 11 12  0             318659.9211   0.0304  0.050   0.0498 0.50  
  92: 24 11 14  0   23 11 13  0             318659.9211   0.0690  0.050   0.0498 0.50  
  93: 23  5 18  0   22  5 17  0             320636.7287   0.0383  0.050               
  94: 26  2 24  0   25  2 23  0             323845.8989   0.0232  0.050               
  95: 24  7 17  0   23  7 16  0             324647.0748  -0.0375  0.050               
  96: 28  0 28  0   27  0 27  0             327881.2901   0.0529  0.050   0.0553 0.62  
  97: 28  1 28  0   27  1 27  0             327881.2901   0.0592  0.050   0.0553 0.38  
  98: 25 11 14  0   24 11 13  0             332187.4276   0.0869  0.050               
  99: 25 10 15  0   24 10 14  0             332916.2632   0.0361  0.050               
 100: 25  9 17  0   24  9 16  0             333910.6934  -0.0630  0.050               
 101: 25  9 16  0   24  9 15  0             333945.0928  -0.0184  0.050               
 102: 24  5 19  0   23  5 18  0             334268.0605  -0.0277  0.050               
 103: 27  2 25  0   26  2 24  0             335353.6390  -0.0829  0.050               
 104: 25  4 21  0   24  4 20  0             335648.4456   0.0164  0.050               
 105: 28  1 27  0   27  1 26  0             337326.6659  -0.2818  0.050  -0.0656 0.50  
 106: 28  2 27  0   27  2 26  0             337326.6659   0.1506  0.050  -0.0656 0.50  
 107: 29  0 29  0   28  0 28  0             339415.9813  -0.0075  0.050  -0.0063 0.62  
 108: 29  1 29  0   28  1 28  0             339415.9813  -0.0041  0.050  -0.0063 0.38  
 109: 26  5 22  0   25  5 21  0             342379.8670  -0.0504  0.050               
 110: 26 18  8  0   25 18  7  0             343265.9281  -0.0337  0.050  -0.0338 0.50  
 111: 26 18  9  0   25 18  8  0             343265.9281  -0.0337  0.050  -0.0338 0.50  
 112: 26 16 10  0   25 16  9  0             343684.8700   0.0893  0.050   0.0894 0.50  
 113: 26 16 11  0   25 16 10  0             343684.8700   0.0893  0.050   0.0894 0.50  
 114: 26 15 11  0   25 15 10  0             343948.0989  -0.0415  0.050  -0.0416 0.50  
 115: 26 15 12  0   25 15 11  0             343948.0989  -0.0415  0.050  -0.0416 0.50  
 116: 26 14 12  0   25 14 11  0             344263.0480  -0.0225  0.050  -0.0226 0.50  
 117: 26 14 13  0   25 14 12  0             344263.0480  -0.0225  0.050  -0.0226 0.50  
 118: 26 13 13  0   25 13 12  0             344647.6455   0.0351  0.050   0.0353 0.50  
 119: 26 13 14  0   25 13 13  0             344647.6455   0.0354  0.050   0.0353 0.50  
 120: 26 12 14  0   25 12 13  0             345128.4473  -0.0843  0.050  -0.0800 0.50  
 121: 26 12 15  0   25 12 14  0             345128.4473  -0.0755  0.050  -0.0800 0.50  
 122: 27  3 24  0   26  3 23  0             345330.4136   0.0185  0.050               
 123: 26 11 15  0   25 11 14  0             345747.3997  -0.1059  0.050   0.0061 0.50  
 124: 26 11 16  0   25 11 15  0             345747.3997   0.1182  0.050   0.0061 0.50  
 125: 26  4 22  0   25  4 21  0             346357.0289  -0.0009  0.050               
 126: 25  6 19  0   24  6 18  0             346852.9715  -0.0395  0.050               
 127: 28  2 26  0   27  2 25  0             346866.7679  -0.0658  0.050               
 128: 26  9 18  0   25  9 17  0             347697.6399  -0.0322  0.050               
 129: 26  9 17  0   25  9 16  0             347763.9060  -0.0518  0.050               
 130: 26  6 21  0   25  6 20  0             348424.1173   0.0733  0.050               
 131: 30  0 30  0   29  0 29  0             350950.0482  -0.0366  0.050  -0.0358 0.50  
 132: 30  1 30  0   29  1 29  0             350950.0482  -0.0349  0.050  -0.0358 0.50  
 133: 28  4 25  0   27  4 24  0             356521.9200  -0.0964  0.050               
 134: 27 16 11  0   26 16 10  0             357032.0076   0.0144  0.050   0.0144 0.50  
 135: 27 16 12  0   26 16 11  0             357032.0076   0.0144  0.050   0.0144 0.50  
 136: 27  4 23  0   26  4 22  0             357123.3313   0.0274  0.050               
 137: 27 15 12  0   26 15 11  0             357324.9753  -0.0755  0.050  -0.0755 0.50  
 138: 27 15 13  0   26 15 12  0             357324.9753  -0.0755  0.050  -0.0755 0.50  
 139: 27 14 13  0   26 14 12  0             357676.4186   0.0706  0.050   0.0707 0.50  
 140: 27 14 14  0   26 14 13  0             357676.4186   0.0706  0.050   0.0707 0.50  
 141: 27 13 14  0   26 13 13  0             358106.4432   0.0714  0.050   0.0718 0.50  
 142: 27 13 15  0   26 13 14  0             358106.4432   0.0721  0.050   0.0718 0.50  
 143: 29  3 27  0   28  3 26  0             358376.0545   0.0628  0.050               
 144: 27 12 15  0   26 12 14  0             358645.7418   0.0440  0.050   0.0550 0.50  
 145: 27 12 16  0   26 12 15  0             358645.7418   0.0660  0.050   0.0550 0.50  
 146: 27 11 16  0   26 11 15  0             359342.1568  -0.2673  0.050  -0.0130 0.50  
 147: 27 11 17  0   26 11 16  0             359342.1568   0.2412  0.050  -0.0130 0.50  
 148: 26  5 21  0   25  5 20  0             359532.9647   0.0454  0.050               
 149: 27 10 18  0   26 10 17  0             360271.5863  -0.0082  0.050               
 150: 30  1 29  0   29  1 28  0             360389.0428  -0.1624  0.050  -0.0981 0.50  
 151: 30  2 29  0   29  2 28  0             360389.0428  -0.0337  0.050  -0.0981 0.50  
 152: 26  6 20  0   25  6 19  0             361990.7088   0.0097  0.050               
 153: 31  0 31  0   30  0 30  0             362483.4599  -0.0387  0.050  -0.0383 0.50  
 154: 31  1 31  0   30  1 30  0             362483.4599  -0.0378  0.050  -0.0383 0.50  
 155: 27  7 21  0   26  7 20  0             363743.7842  -0.0852  0.050               
 156: 27  8 19  0   26  8 18  0             364237.5125   0.0609  0.050               
 157: 29  4 26  0   28  4 25  0             368040.9347  -0.0329  0.050               
 158: 29  3 26  0   28  3 25  0             368171.2900   0.0002  0.050               
 159: 28 19  9  0   27 19  8  0             369672.5892   0.0046  0.050   0.0046 0.50  
 160: 28 19 10  0   27 19  9  0             369672.5892   0.0046  0.050   0.0046 0.50  
 161: 28 18 10  0   27 18  9  0             369880.6931   0.0177  0.050   0.0178 0.50  
 162: 28 18 11  0   27 18 10  0             369880.6931   0.0177  0.050   0.0178 0.50  
 163: 30  3 28  0   29  3 27  0             369897.8962  -0.0160  0.050               
 164: 30  2 28  0   29  2 27  0             369902.1491   0.0138  0.050               
 165: 28 17 11  0   27 17 10  0             370118.4039   0.0579  0.050   0.0580 0.50  
 166: 28 17 12  0   27 17 11  0             370118.4039   0.0579  0.050   0.0580 0.50  
 167: 27  7 20  0   26  7 19  0             370333.3230  -0.0391  0.050               
 168: 28 16 12  0   27 16 11  0             370393.9927  -0.0033  0.050  -0.0034 0.50  
 169: 28 16 13  0   27 16 12  0             370393.9927  -0.0033  0.050  -0.0034 0.50  
 170: 28 15 13  0   27 15 12  0             370719.1210   0.0179  0.050   0.0180 0.50  
 171: 28 15 14  0   27 15 13  0             370719.1210   0.0179  0.050   0.0180 0.50  
 172: 28 14 14  0   27 14 13  0             371109.7263  -0.0159  0.050  -0.0159 0.50  
 173: 28 14 15  0   27 14 14  0             371109.7263  -0.0158  0.050  -0.0159 0.50  
 174: 27  5 22  0   26  5 21  0             371176.3751  -0.0808  0.050               
 175: 28 13 15  0   27 13 14  0             371589.0956  -0.0325  0.050  -0.0316 0.50  
 176: 28 13 16  0   27 13 15  0             371589.0956  -0.0305  0.050  -0.0316 0.50  
 177: 31  1 30  0   30  1 29  0             371919.7497   0.0409  0.050   0.0759 0.50  
 178: 31  2 30  0   30  2 29  0             371919.7497   0.1107  0.050   0.0759 0.50  
 179: 28  6 23  0   27  6 22  0             373655.2212  -0.0574  0.050               
 180: 32  0 32  0   31  0 31  0             374016.1422  -0.0616  0.050  -0.0614 0.50  
 181: 32  1 32  0   31  1 31  0             374016.1422  -0.0611  0.050  -0.0614 0.50  
 182: 28 10 19  0   27 10 18  0             374019.1624   0.0408  0.050               
 183: 28 10 18  0   27 10 17  0             374037.3915   0.0341  0.050               
 184: 28  9 20  0   27  9 19  0             375425.5914   0.0727  0.050               
 185: 27  6 21  0   26  6 20  0             376640.0114  -0.0799  0.050               
 186: 28  8 20  0   27  8 19  0             378875.1372  -0.0740  0.050               
 187: 31  2 29  0   30  2 28  0             381422.3583   0.0536  0.050               
 188: 28  5 23  0   27  5 22  0             382276.2055  -0.0638  0.050               
 189: 29 19 10  0   28 19  9  0             382976.8802  -0.0031  0.050  -0.0032 0.50  
 190: 29 19 11  0   28 19 10  0             382976.8802  -0.0031  0.050  -0.0032 0.50  
 191: 32  1 31  0   31  1 30  0             383449.7309   0.0382  0.050   0.0571 0.50  
 192: 32  2 31  0   31  2 30  0             383449.7309   0.0759  0.050   0.0571 0.50  
 193: 29 17 12  0   28 17 11  0             383467.1297  -0.0476  0.050  -0.0477 0.50  
 194: 29 17 13  0   28 17 12  0             383467.1297  -0.0476  0.050  -0.0477 0.50  
 195: 29 15 14  0   28 15 13  0             384130.9817  -0.0627  0.050  -0.0628 0.50  
 196: 29 15 15  0   28 15 14  0             384130.9817  -0.0627  0.050  -0.0628 0.50  
 197: 29 14 15  0   28 14 14  0             384564.1572  -0.0222  0.050  -0.0222 0.50  
 198: 29 14 16  0   28 14 15  0             384564.1572  -0.0221  0.050  -0.0222 0.50  
 199: 29 13 16  0   28 13 15  0             385097.1328   0.0614  0.050   0.0640 0.50  
 200: 29 13 17  0   28 13 16  0             385097.1328   0.0664  0.050   0.0640 0.50  
 201: 29 12 17  0   28 12 16  0             385769.3384  -0.1266  0.050  -0.0658 0.50  
 202: 29 12 18  0   28 12 17  0             385769.3384  -0.0048  0.050  -0.0658 0.50  
 203: 29  6 24  0   28  6 23  0             385961.0310  -0.0047  0.050               
 204: 29 11 18  0   28 11 17  0             386645.8272  -0.0126  0.050               
 205: 30  5 26  0   29  5 25  0             389281.7260  -0.0579  0.050               
 206: 29  9 21  0   28  9 20  0             389360.7794  -0.0815  0.050               
 207: 29  9 20  0   28  9 19  0             389752.6507   0.0167  0.050               
 208: 28  6 22  0   27  6 21  0             390676.7379  -0.0074  0.050               
 209: 29  8 22  0   28  8 21  0             390872.3222   0.0021  0.050               
 210: 31  3 28  0   30  3 27  0             391107.6083  -0.0030  0.050               
 211: 32  2 30  0   31  2 29  0             392943.3564   0.0241  0.050               
 212: 29  5 24  0   28  5 23  0             393005.3276   0.0426  0.050               
 213: 29  8 21  0   28  8 20  0             393811.3939  -0.0527  0.050               
 214: 33  1 32  0   32  1 31  0             394979.1732   0.0766  0.050   0.0868 0.50  
 215: 33  2 32  0   32  2 31  0             394979.1732   0.0969  0.050   0.0868 0.50  
 216: 34  0 34  0   33  0 33  0             397079.4256   0.0382  0.050   0.0383 0.50  
 217: 34  1 34  0   33  1 33  0             397079.4256   0.0383  0.050   0.0383 0.50  
 218: 30 16 14  0   29 16 13  0             397164.8271  -0.0415  0.050  -0.0416 0.50  
 219: 30 16 15  0   29 16 14  0             397164.8271  -0.0415  0.050  -0.0416 0.50  
 220: 30 15 15  0   29 15 14  0             397561.6487   0.0018  0.050   0.0018 0.50  
 221: 30 15 16  0   29 15 15  0             397561.6487   0.0018  0.050   0.0018 0.50  
 222: 30  6 25  0   29  6 24  0             398079.9343  -0.0848  0.050               
 223: 30 13 17  0   29 13 16  0             398631.4306  -0.0308  0.050  -0.0247 0.50  
 224: 30 13 18  0   29 13 17  0             398631.4306  -0.0186  0.050  -0.0247 0.50  
 225: 30 12 18  0   29 12 17  0             399379.3100  -0.1505  0.050  -0.0146 0.50  
 226: 30 12 19  0   29 12 18  0             399379.3100   0.1214  0.050  -0.0146 0.50  
 227: 30 11 19  0   29 11 18  0             400359.7757  -0.0558  0.050               
 228: 31  5 27  0   30  5 26  0             400837.9556  -0.0069  0.050               
 229: 31  4 27  0   30  4 26  0             401420.5875   0.0307  0.050               
 230: 30 10 21  0   29 10 20  0             401662.8782  -0.0422  0.050               
 231: 30 10 20  0   29 10 19  0             401728.9717   0.0239  0.050               
 232: 32  4 29  0   31  4 28  0             402566.1075   0.0746  0.050               
 233: 32  3 29  0   31  3 28  0             402594.4718   0.0562  0.050               
 234: 30  5 25  0   29  5 24  0             403563.2989  -0.0568  0.050               
 235: 30  7 24  0   29  7 23  0             403588.9712  -0.0456  0.050               
 236: 30  9 21  0   29  9 20  0             404000.3552  -0.0188  0.050               
 237: 29  6 23  0   28  6 22  0             404022.5032   0.0245  0.050               
 238: 33  3 31  0   32  3 30  0             404463.9800  -0.0898  0.050               
 239: 33  2 31  0   32  2 30  0             404464.7632  -0.0692  0.050               
 240: 34  1 33  0   33  1 32  0             406507.9276   0.0596  0.050   0.0651 0.50  
 241: 34  2 33  0   33  2 32  0             406507.9276   0.0706  0.050   0.0651 0.50  
 242: 35  0 35  0   34  0 34  0             408609.7839  -0.0319  0.050  -0.0319 0.50  
 243: 35  1 35  0   34  1 34  0             408609.7839  -0.0319  0.050  -0.0319 0.50  
 244: 30  8 22  0   29  8 21  0             409084.8471   0.0710  0.050               
 245: 31 19 12  0   30 19 11  0             409618.2420  -0.0653  0.050  -0.0654 0.50  
 246: 31 19 13  0   30 19 12  0             409618.2420  -0.0653  0.050  -0.0654 0.50  
 247: 31  6 26  0   30  6 25  0             410035.1835  -0.0365  0.050               
 248: 31 17 14  0   30 17 13  0             410207.3264   0.0915  0.050   0.0915 0.50  
 249: 31 17 15  0   30 17 14  0             410207.3264   0.0915  0.050   0.0915 0.50  
 250: 31 16 15  0   30 16 14  0             410575.0661   0.0387  0.050   0.0388 0.50  
 251: 31 16 16  0   30 16 15  0             410575.0661   0.0388  0.050   0.0388 0.50  
 252: 31 15 16  0   30 15 15  0             411011.7654   0.0553  0.050   0.0554 0.50  
 253: 31 15 17  0   30 15 16  0             411011.7654   0.0553  0.050   0.0554 0.50  
 254: 31 14 17  0   30 14 16  0             411540.1138   0.0237  0.050   0.0243 0.50  
 255: 31 14 18  0   30 14 17  0             411540.1138   0.0248  0.050   0.0243 0.50  
 256: 32  5 28  0   31  5 27  0             412363.0534   0.0689  0.050               
 257: 31 10 22  0   30 10 21  0             415561.6987  -0.0158  0.050               
 258: 31 10 21  0   30 10 20  0             415681.9648  -0.0458  0.050               
 259: 34  2 32  0   33  2 31  0             415986.2554  -0.2712  0.050  -0.0579 0.50  
 260: 34  3 32  0   33  3 31  0             415986.2554   0.1554  0.050  -0.0579 0.50  
 261: 31  7 25  0   30  7 24  0             416464.6382  -0.0015  0.050               
 262: 30  6 24  0   29  6 23  0             416638.3528   0.0422  0.050               
 263: 30  7 23  0   29  7 22  0             417318.9820   0.0666  0.050               
 264: 35  1 34  0   34  1 33  0             418035.9294  -0.0306  0.050  -0.0277 0.50  
 265: 35  2 34  0   34  2 33  0             418035.9294  -0.0247  0.050  -0.0277 0.50  
 266: 31  9 22  0   30  9 21  0             418431.3815  -0.0291  0.050               
 267: 36  0 36  0   35  0 35  0             420139.4061  -0.0299  0.050  -0.0300 0.50  
 268: 36  1 36  0   35  1 35  0             420139.4061  -0.0299  0.050  -0.0300 0.50  
 269: 32  6 27  0   31  6 26  0             421853.0418  -0.0700  0.050               
 270: 32 17 15  0   31 17 14  0             423599.4713  -0.0968  0.050  -0.0969 0.50  
 271: 32 17 16  0   31 17 15  0             423599.4713  -0.0968  0.050  -0.0969 0.50  
 272: 33  5 29  0   32  5 28  0             423868.3250   0.0003  0.050               
 273: 32 16 16  0   31 16 15  0             424002.5282  -0.0309  0.050  -0.0310 0.50  
 274: 32 16 17  0   31 16 16  0             424002.5282  -0.0309  0.050  -0.0310 0.50  
 275: 33  4 29  0   32  4 28  0             424102.8346  -0.0036  0.050               
 276: 32  5 27  0   31  5 26  0             424787.2477   0.0085  0.050               
 277: 32 13 19  0   31 13 18  0             425785.0896   0.0503  0.050   0.0830 0.50  
 278: 32 13 20  0   31 13 19  0             425785.0896   0.1155  0.050   0.0830 0.50  
 279: 32 12 21  0   31 12 20  0             426704.2187   0.0543  0.050               
 280: 32 12 20  0   31 12 19  0             426705.4539   0.0555  0.050               
 281: 32 11 22  0   31 11 21  0             427911.5737  -0.0575  0.050               
 282: 32 11 21  0   31 11 20  0             427930.0881  -0.0662  0.050               
 283: 32 10 23  0   31 10 22  0             429511.2318   0.0677  0.050               
 284: 36  1 35  0   35  1 34  0             429563.3722   0.0416  0.050   0.0432 0.50  
 285: 36  2 35  0   35  2 34  0             429563.3722   0.0447  0.050   0.0432 0.50  
 286: 37  0 37  0   36  0 36  0             431668.1553  -0.0684  0.050  -0.0685 0.50  
 287: 37  1 37  0   36  1 36  0             431668.1553  -0.0684  0.050  -0.0685 0.50  
 288: 32  8 25  0   31  8 24  0             432044.6881   0.0553  0.050               
 289: 34  5 30  0   33  5 29  0             435362.1897   0.0542  0.050               
 290: 33 17 16  0   32 17 15  0             437007.4407  -0.0925  0.050  -0.0926 0.50  
 291: 33 17 17  0   32 17 16  0             437007.4407  -0.0925  0.050  -0.0926 0.50  
 292: 35  3 32  0   34  3 31  0             437090.6855  -0.0263  0.050               
 293: 33 16 17  0   32 16 16  0             437448.2005   0.0399  0.050   0.0400 0.50  
 294: 33 16 18  0   32 16 17  0             437448.2005   0.0399  0.050   0.0400 0.50  
 295: 33 15 18  0   32 15 17  0             437973.5114  -0.0688  0.050  -0.0687 0.50  
 296: 33 15 19  0   32 15 18  0             437973.5114  -0.0685  0.050  -0.0687 0.50  
 297: 33 14 19  0   32 14 18  0             438612.3451  -0.0484  0.050  -0.0452 0.50  
 298: 33 14 20  0   32 14 19  0             438612.3451  -0.0418  0.050  -0.0452 0.50  
 299: 36  2 34  0   35  2 33  0             439029.7311   0.0217  0.050   0.0876 0.50  
 300: 36  3 34  0   35  3 33  0             439029.7311   0.1535  0.050   0.0876 0.50  
 301: 33 12 21  0   32 12 20  0             440425.8528  -0.0744  0.050               
 302: 32  8 24  0   31  8 23  0             440561.7011   0.0187  0.050               
 303: 37  1 36  0   36  1 35  0             441089.9430   0.0025  0.050   0.0034 0.50  
 304: 37  2 36  0   36  2 35  0             441089.9430   0.0042  0.050   0.0034 0.50  
 305: 33  7 27  0   32  7 26  0             441555.1660  -0.0833  0.050               
 306: 33 11 23  0   32 11 22  0             441761.4210   0.0106  0.050               
 307: 38  0 38  0   37  0 37  0             443196.1251  -0.0298  0.050  -0.0298 0.50  
 308: 38  1 38  0   37  1 37  0             443196.1251  -0.0297  0.050  -0.0298 0.50  
 309: 33 10 23  0   32 10 22  0             443875.8126   0.0137  0.050               
 310: 34  6 29  0   33  6 28  0             445184.6590  -0.0402  0.050               
 311: 33  9 25  0   32  9 24  0             445323.8904   0.0012  0.050               
 312: 35  5 31  0   34  5 30  0             446849.8572  -0.0719  0.050               
 313: 35  4 31  0   34  4 30  0             446939.8128   0.0032  0.050               
 314: 33  9 24  0   32  9 23  0             448042.9016   0.0309  0.050               
 315: 36  4 33  0   35  4 32  0             448592.6663  -0.0214  0.050               
 316: 33  6 27  0   32  6 26  0             450534.9882   0.0207  0.050               
 317: 37  3 35  0   36  3 34  0             450550.9309   0.0973  0.050               
 318: 34 16 18  0   33 16 17  0             450912.6331   0.0789  0.050   0.0790 0.50  
 319: 34 16 19  0   33 16 18  0             450912.6331   0.0790  0.050   0.0790 0.50  
 320: 34 15 19  0   33 15 18  0             451487.1387  -0.0254  0.050  -0.0251 0.50  
 321: 34 15 20  0   33 15 19  0             451487.1387  -0.0248  0.050  -0.0251 0.50  
 322: 38  1 37  0   37  1 36  0             452615.7239  -0.0294  0.050  -0.0290 0.50  
 323: 38  2 37  0   37  2 36  0             452615.7239  -0.0286  0.050  -0.0290 0.50  
 324: 34 13 21  0   33 13 20  0             453061.6613  -0.1758  0.050  -0.0218 0.50  
 325: 34 13 22  0   33 13 21  0             453061.6613   0.1322  0.050  -0.0218 0.50  
 326: 34 12 23  0   33 12 22  0             454183.5478   0.0842  0.050               
 327: 35  5 30  0   34  5 29  0             457669.7074   0.0098  0.050               
 328: 34  9 26  0   33  9 25  0             459261.3344  -0.0054  0.050               
 329: 37  3 34  0   36  3 33  0             460102.9937  -0.0318  0.050               
 330: 38  2 36  0   37  2 35  0             462071.7437   0.0536  0.050   0.0737 0.50  
 331: 38  3 36  0   37  3 35  0             462071.7437   0.0937  0.050   0.0737 0.50  
 332: 39  1 38  0   38  1 37  0             464140.7430   0.0080  0.050   0.0082 0.50  
 333: 39  2 38  0   38  2 37  0             464140.7430   0.0084  0.050   0.0082 0.50  
 334: 35 15 20  0   34 15 19  0             465023.7712  -0.0018  0.050  -0.0010 0.50  
 335: 35 15 21  0   34 15 20  0             465023.7712  -0.0002  0.050  -0.0010 0.50  
 336: 37  5 33  0   36  5 32  0             469820.1517  -0.0754  0.050               
 337: 37  4 33  0   36  4 32  0             469853.3495  -0.0125  0.050               
 338: 38  4 35  0   37  4 34  0             471610.0871  -0.0358  0.050               
 339: 35 10 26  0   34 10 25  0             471612.0575  -0.0460  0.050               
 340: 35  8 28  0   34  8 27  0             471754.7753   0.0147  0.050               
 341: 35  9 27  0   34  9 26  0             473115.4644   0.0114  0.050               
 342: 39  2 37  0   38  2 36  0             473592.0580   0.0888  0.050   0.0998 0.50  
 343: 39  3 37  0   38  3 36  0             473592.0580   0.1108  0.050   0.0998 0.50  
 344: 36 16 20  0   35 16 19  0             477900.7683   0.0102  0.050   0.0103 0.50  
 345: 36 16 21  0   35 16 20  0             477900.7683   0.0103  0.050   0.0103 0.50  
 346: 36 13 23  0   35 13 22  0             480476.0850   0.0079  0.050               
 347: 38  4 34  0   37  4 33  0             481325.9608   0.0249  0.050               
 348: 36 12 24  0   35 12 23  0             481853.5932  -0.0381  0.050               
 349: 36 11 26  0   35 11 25  0             483614.7875   0.0538  0.050               
 350: 36 11 25  0   35 11 24  0             483814.3196   0.0754  0.050               
 351: 36  8 29  0   35  8 28  0             484555.9858   0.0753  0.050               
 352: 40  2 38  0   39  2 37  0             485111.7071   0.0423  0.050   0.0483 0.50  
 353: 40  3 38  0   39  3 37  0             485111.7071   0.0543  0.050   0.0483 0.50  
 354: 36 10 27  0   35 10 26  0             485691.6483  -0.0916  0.050               
 355: 38  6 33  0   37  6 32  0             491233.1718   0.0559  0.050               
 356: 37  6 31  0   36  6 30  0             492400.8021  -0.0226  0.050               
 357: 41  2 39  0   40  2 38  0             496630.6280  -0.0794  0.050  -0.0761 0.50  
 358: 41  3 39  0   40  3 38  0             496630.6280  -0.0728  0.050  -0.0761 0.50  
--------------------------------------------------------------------------------

PARAMETERS IN FIT (values truncated and Nlines statistics):

        1000000         A_gs  /MHz        19682.2095(79)                       1
        2000000         B_gs  /MHz         7370.73117(44)                      2
        3000000         C_gs  /MHz         5772.36749(37)                      3
          20000        DJ_gs  /kHz            1.83531(18)                      4
         110000       DJK_gs  /kHz           16.5363(11)                       5
         200000        DK_gs  /kHz          [20.0799]                          6
        4010000        dJ_gs  /kHz            0.438786(93)                     7
        4100000        dK_gs  /kHz            8.9887(46)                       8
          30000        HJ_gs  /Hz           [ 0.0006667]                       9
         120000       HJK_gs  /Hz           [ 0.0271253]                      10
         210000       HKJ_gs  /Hz           [ 0.1000688]                      11
         300000        HK_gs  /Hz           [-0.172322]                       12
        4020000        hJ_gs  /Hz           [ 0.0003299]                      13
        4110000       hJK_gs  /Hz           [ 0.009104]                       14
        4200000        hK_gs  /Hz           [ 0.2781984]                      15
              0         E_gs  /MHz          [ 0.]                             16

 MICROWAVE AVG =        0.000986 MHz, IR AVG =        0.00000                 
 MICROWAVE RMS =        0.053812 MHz, IR RMS =        0.00000                 
 END OF ITERATION  1 OLD, NEW RMS ERROR=        1.04585         1.04585       

  distinct frequency lines in fit:   263
       distinct parameters of fit:     7

MICROWAVE       lines fitted       lines    lines      RMS      RMS ERROR    J range  Ka range    freq. range
            total   dv=0 dv.ne.0   UNFITTD  e>900
v"= 0        263    263      0        0      0       0.053790     1.04486     0  41    0  19    13143   496631
--------------------------------------------------------------------------------------------
total:       263    263      0        0      0       0.053790     1.04486

NOTE: the RMS values above are for Nlines statistics, but the 'total' values may differ slightly from
      those in the .FIT file since the o-c values for this evaluation are as rounded in the .FIT.


 PARAMETERS IN FIT WITH STANDARD ERRORS ON THOSE THAT ARE FITTED:
 (values rounded and degrees of freedom, Ndegf=Nlines-Nconst, statistics)

        1000000         A_gs  /MHz      19682.2095(84)                         1
        2000000         B_gs  /MHz       7370.73117(47)                        2
        3000000         C_gs  /MHz       5772.36749(39)                        3
          20000        DJ_gs  /kHz          1.83532(19)                        4
         110000       DJK_gs  /kHz         16.5363(11)                         5
         200000        DK_gs  /kHz          [20.0799]                          6
        4010000        dJ_gs  /kHz          0.438786(99)                       7
        4100000        dK_gs  /kHz          8.9887(49)                         8
          30000        HJ_gs  /Hz           [ 0.0006667]                       9
         120000       HJK_gs  /Hz           [ 0.0271253]                      10
         210000       HKJ_gs  /Hz           [ 0.1000688]                      11
         300000        HK_gs  /Hz           [-0.172322]                       12
        4020000        hJ_gs  /Hz           [ 0.0003299]                      13
        4110000       hJK_gs  /Hz           [ 0.009104]                       14
        4200000        hK_gs  /Hz           [ 0.2781984]                      15
              0         E_gs  /MHz          [ 0.]                             16

 CORRELATION COEFFICIENTS, C.ij:

           A_gs     B_gs     C_gs     -DJ_gs   -DJK_gs  -dJ_gs   -dK_gs  

A_gs        1.0000
B_gs        0.4583   1.0000
C_gs       -0.6046  -0.7128   1.0000
-DJ_gs      0.5763  -0.2728  -0.1697   1.0000
-DJK_gs    -0.5067  -0.0259   0.0766  -0.7254   1.0000
-dJ_gs     -0.1690  -0.8509   0.7053   0.4547  -0.3117   1.0000
-dK_gs      0.7317  -0.0085  -0.1751   0.8713  -0.6980   0.2656   1.0000

 Mean value of |C.ij|, i.ne.j =   0.4462
 Mean value of  C.ij,  i.ne.j =  -0.0520


 No correlations with absolute value greater than 0.9950


 Worst fitted lines (obs-calc/error):

     4:   -2.1        342:    2.0         78:    2.0        150:   -2.0
   317:    1.9        270:   -1.9        133:   -1.9        290:   -1.9
    11:    1.8         73:   -1.8        354:   -1.8        248:    1.8
   238:   -1.8        112:    1.8         28:    1.8         76:    1.8
   299:    1.8         98:    1.7        214:    1.7         49:    1.7
   155:   -1.7        222:   -1.7         38:   -1.7        326:    1.7
   305:   -1.7        277:    1.7        103:   -1.7        206:   -1.6
    89:    1.6        174:   -1.6        120:   -1.6        185:   -1.6
     8:    1.6        318:    1.6         40:    1.5         85:    1.5
   357:   -1.5        177:    1.5        137:   -1.5        350:    1.5
   336:   -1.5        351:    1.5         66:    1.5          2:   -1.5
   232:    1.5         67:    1.5          7:   -1.5        301:   -1.5
   186:   -1.5        330:    1.5

     4:  2  1  1  0    1  1  0  0              27884.3820  -0.0041  0.002
   342: 39  2 37  0   38  2 36  0             473592.0580   0.0888  0.050   0.0998 0.50
    78: 23  8 15  0   22  8 14  0             307677.7243   0.0984  0.050
   150: 30  1 29  0   29  1 28  0             360389.0428  -0.1624  0.050  -0.0981 0.50
   317: 37  3 35  0   36  3 34  0             450550.9309   0.0973  0.050
   270: 32 17 15  0   31 17 14  0             423599.4713  -0.0968  0.050  -0.0969 0.50
   133: 28  4 25  0   27  4 24  0             356521.9200  -0.0964  0.050
   290: 33 17 16  0   32 17 15  0             437007.4407  -0.0925  0.050  -0.0926 0.50
    11: 14  3 11  0   13  3 10  0             194572.7094   0.0925  0.050
    73: 26  0 26  0   25  0 25  0             304809.7799  -0.1004  0.050  -0.0918 0.62
                                           _____________________________________
__________________________________________/ SPFIT output reformatted with PIFORM
