# Supplementary material for: Cyclopropanone: Preparation, Rotational Spectroscopy, and Semi-Experimental Equilibrium (r e SE) Structure
Source: J Am Chem Soc. 2026 Mar 30;148(13):14072–85. doi: 10.1021/jacs.5c23052 (PMC13067281; doi:10.1021/jacs.5c23052)
Supplement: Supplementary file 2 [file ja5c23052_si_002.zip › SI_revised/ISOMASS Fits/ISOMASS4_S_I.res]

cyclopropanone ISOMASS4                               Mon May 13 16:19:48 2024

-------------------------------------------------------------------------------------=========
                                              obs         o-c     error     blends     Notes
                                                                         o-c      wt
    / instead of : below denotes (o-c)>3*err
-------------------------------------------------------------------------------------=========
   1:  1  0  1  0    0  0  0  0              12607.6962  -0.0004  0.002               
   2:  2  0  2  0    1  0  1  0              25105.2968   0.0003  0.002               
   3:  2  1  2  0    1  1  1  0              23788.2534   0.0000  0.002               
   4:  2  1  1  0    1  1  0  0              26642.3320   0.0000  0.002               
   5:  3  0  3  0    2  0  2  0              37386.9935   0.0000  0.002               
--------------------------------------------------------------------------------

PARAMETERS IN FIT (values truncated and Nlines statistics):

        1000000         A_gs  /MHz        20153.32(27)                         1
        2000000         B_gs  /MHz         7017.3763(11)                       2
        3000000         C_gs  /MHz         5590.3257(11)                       3
          20000        DJ_gs  /kHz            1.36(12)                         4
         110000       DJK_gs  /kHz          [16.9532]                          5
         200000        DK_gs  /kHz          [21.1992]                          6
        4010000        d1_gs  /kHz          [-0.35288]                         7
        5000000        d2_gs  /kHz          [-0.102375]                        8
          30000        HJ_gs  /Hz           [ 0.000372]                        9
         120000       HJK_gs  /Hz           [ 0.0012432]                      10
         210000       HKJ_gs  /Hz           [ 0.1830264]                      11
         300000        HK_gs  /Hz           [-0.2310454]                      12
        4020000        h1_gs  /Hz           [ 0.0001966]                      13
        5010000        h2_gs  /Hz           [ 0.0000969]                      14
        6000000        h3_gs  /Hz           [ 0.0000819]                      15
              0         E_gs  /MHz          [ 0.]                             16

 MICROWAVE AVG =       -0.000036 MHz, IR AVG =        0.00000                 
 MICROWAVE RMS =        0.000260 MHz, IR RMS =        0.00000                 
 END OF ITERATION  1 OLD, NEW RMS ERROR=        0.12980         0.12980       

  distinct frequency lines in fit:     5
       distinct parameters of fit:     4

MICROWAVE       lines fitted       lines    lines      RMS      RMS ERROR    J range  Ka range    freq. range
            total   dv=0 dv.ne.0   UNFITTD  e>900
v"= 0          5      5      0        0      0       0.000224     0.11180     0   3    0   1    12608    37387
--------------------------------------------------------------------------------------------
total:         5      5      0        0      0       0.000224     0.11180

NOTE: the RMS values above are for Nlines statistics, but the 'total' values may differ slightly from
      those in the .FIT file since the o-c values for this evaluation are as rounded in the .FIT.


 PARAMETERS IN FIT WITH STANDARD ERRORS ON THOSE THAT ARE FITTED:
 (values rounded and degrees of freedom, Ndegf=Nlines-Nconst, statistics)

        1000000         A_gs  /MHz      20153.322(79)                          1
        2000000         B_gs  /MHz       7017.37636(32)                        2
        3000000         C_gs  /MHz       5590.32576(32)                        3
          20000        DJ_gs  /kHz          1.367(35)                          4
         110000       DJK_gs  /kHz          [16.9532]                          5
         200000        DK_gs  /kHz          [21.1992]                          6
        4010000        d1_gs  /kHz          [-0.35288]                         7
        5000000        d2_gs  /kHz          [-0.102375]                        8
          30000        HJ_gs  /Hz           [ 0.000372]                        9
         120000       HJK_gs  /Hz           [ 0.0012432]                      10
         210000       HKJ_gs  /Hz           [ 0.1830264]                      11
         300000        HK_gs  /Hz           [-0.2310454]                      12
        4020000        h1_gs  /Hz           [ 0.0001966]                      13
        5010000        h2_gs  /Hz           [ 0.0000969]                      14
        6000000        h3_gs  /Hz           [ 0.0000819]                      15
              0         E_gs  /MHz          [ 0.]                             16

 CORRELATION COEFFICIENTS, C.ij:

           A_gs     B_gs     C_gs     -DJ_gs  

A_gs        1.0000
B_gs        0.6633   1.0000
C_gs        0.5323   0.1715   1.0000
-DJ_gs     -0.9365  -0.7113  -0.7117   1.0000

 Mean value of |C.ij|, i.ne.j =   0.6211
 Mean value of  C.ij,  i.ne.j =  -0.1654


 No correlations with absolute value greater than 0.9950


 Worst fitted lines (obs-calc/error):

     1:   -0.2          2:    0.1          5:    0.0          4:    0.0
     3:    0.0

     1:  1  0  1  0    0  0  0  0              12607.6962  -0.0004  0.002
     2:  2  0  2  0    1  0  1  0              25105.2968   0.0003  0.002
     5:  3  0  3  0    2  0  2  0              37386.9935   0.0000  0.002
     4:  2  1  1  0    1  1  0  0              26642.3320   0.0000  0.002
     3:  2  1  2  0    1  1  1  0              23788.2534   0.0000  0.002
                                           _____________________________________
__________________________________________/ SPFIT output reformatted with PIFORM
