# Supplementary material for: Cyclopropanone: Preparation, Rotational Spectroscopy, and Semi-Experimental Equilibrium (r e SE) Structure
Source: J Am Chem Soc. 2026 Mar 30;148(13):14072–85. doi: 10.1021/jacs.5c23052 (PMC13067281; doi:10.1021/jacs.5c23052)
Supplement: Supplementary file 2 [file ja5c23052_si_002.zip › SI_revised/ISOMASS Fits/ISOMASS5_S_I.res]

cyclopropanone ISOMASS5                               Mon May 13 16:33:52 2024

-------------------------------------------------------------------------------------=========
                                              obs         o-c     error     blends     Notes
                                                                         o-c      wt
    / instead of : below denotes (o-c)>3*err
-------------------------------------------------------------------------------------=========
   1: 18  5 14  0   17  5 13  0             236128.7211  -0.0081  0.050               
   2: 18  6 12  0   17  6 11  0             237129.5305   0.0192  0.050               
   3: 19  3 17  0   18  3 16  0             237299.9443  -0.0075  0.050               
   4: 19  2 17  0   18  2 16  0             238117.0092   0.0365  0.050               
   5: 18  3 15  0   17  3 14  0             239031.6499   0.0226  0.050               
   6: 20  2 19  0   19  2 18  0             239750.3030   0.0963  0.050               
   7: 20  1 19  0   19  1 18  0             239779.2785   0.0356  0.050               
   8: 21  1 21  0   20  1 20  0             242113.1407   0.0853  0.050               
   9: 21  0 21  0   20  0 20  0             242113.4846   0.0931  0.050               
  10: 19  4 16  0   18  4 15  0             244908.0170  -0.0394  0.050               
  11: 18  4 14  0   17  4 13  0             245453.1612  -0.0034  0.050               
  12: 19 14  5  0   18 14  4  0             245836.2297  -0.0411  0.050  -0.0412 0.50  
  13: 19 14  6  0   18 14  5  0             245836.2297  -0.0411  0.050  -0.0412 0.50  
  14: 19 13  6  0   18 13  5  0             245997.5195   0.0124  0.050   0.0125 0.50  
  15: 19 13  7  0   18 13  6  0             245997.5195   0.0124  0.050   0.0125 0.50  
  16: 19 12  7  0   18 12  6  0             246195.5910  -0.0050  0.050  -0.0050 0.50  
  17: 19 12  8  0   18 12  7  0             246195.5910  -0.0050  0.050  -0.0050 0.50  
  18: 19 11  8  0   18 11  7  0             246445.5681  -0.0514  0.050  -0.0513 0.50  
  19: 19 11  9  0   18 11  8  0             246445.5681  -0.0511  0.050  -0.0513 0.50  
  20: 19 10  9  0   18 10  8  0             246771.1355  -0.0885  0.050  -0.0812 0.50  
  21: 19 10 10  0   18 10  9  0             246771.1355  -0.0738  0.050  -0.0812 0.50  
  22: 19  8 12  0   18  8 11  0             247831.9139   0.0190  0.050               
  23: 19  8 11  0   18  8 10  0             247842.2748  -0.0529  0.050               
  24: 20  3 18  0   19  3 17  0             248698.6576  -0.0082  0.050               
  25: 19  7 13  0   18  7 12  0             248709.8948  -0.0326  0.050               
  26: 19  7 12  0   18  7 11  0             248874.0289  -0.0527  0.050               
  27: 19  5 15  0   18  5 14  0             249081.9043  -0.0470  0.050               
  28: 20  2 18  0   19  2 17  0             249214.1392  -0.0290  0.050               
  29: 19  6 14  0   18  6 13  0             249621.7921  -0.0315  0.050               
  30: 19  3 16  0   18  3 15  0             249964.9086   0.0638  0.050               
  31: 21  2 20  0   20  2 19  0             251061.2529  -0.0601  0.050               
  32: 21  1 20  0   20  1 19  0             251077.6669   0.0449  0.050               
  33: 19  6 13  0   18  6 12  0             251250.9890   0.0007  0.050               
  34: 22  0 22  0   21  0 21  0             253425.6672  -0.1145  0.050  -0.0269 0.50  
  35: 22  1 22  0   21  1 21  0             253425.6672   0.0606  0.050  -0.0269 0.50  
  36: 20  4 17  0   19  4 16  0             256787.1078   0.0912  0.050               
  37: 19  5 14  0   18  5 13  0             256809.8526  -0.0050  0.050               
  38: 19  4 15  0   18  4 14  0             258685.1211   0.0105  0.050               
  39: 20 15  5  0   19 15  4  0             258717.0194   0.0623  0.050   0.0624 0.50  
  40: 20 15  6  0   19 15  5  0             258717.0194   0.0623  0.050   0.0624 0.50  
  41: 20 14  6  0   19 14  5  0             258871.7262   0.0065  0.050   0.0066 0.50  
  42: 20 14  7  0   19 14  6  0             258871.7262   0.0065  0.050   0.0066 0.50  
  43: 20 13  7  0   19 13  6  0             259058.0100   0.0089  0.050   0.0089 0.50  
  44: 20 13  8  0   19 13  7  0             259058.0100   0.0089  0.050   0.0089 0.50  
  45: 20 12  8  0   19 12  7  0             259287.6194   0.0135  0.050   0.0136 0.50  
  46: 20 12  9  0   19 12  8  0             259287.6194   0.0136  0.050   0.0136 0.50  
  47: 20 11  9  0   19 11  8  0             259578.3113  -0.0153  0.050  -0.0148 0.50  
  48: 20 11 10  0   19 11  9  0             259578.3113  -0.0141  0.050  -0.0148 0.50  
  49: 20 10 10  0   19 10  9  0             259958.1826  -0.0427  0.050  -0.0217 0.50  
  50: 20 10 11  0   19 10 10  0             259958.1826  -0.0006  0.050  -0.0217 0.50  
  51: 21  3 19  0   20  3 18  0             260057.6449   0.0399  0.050               
  52: 21  2 19  0   20  2 18  0             260375.6243   0.0079  0.050               
  53: 20  9 12  0   19  9 11  0             260473.5185  -0.0750  0.050               
  54: 20  3 17  0   19  3 16  0             260684.0409   0.0670  0.050               
  55: 20  8 13  0   19  8 12  0             261200.5764   0.0101  0.050               
  56: 20  8 12  0   19  8 11  0             261223.3902  -0.0399  0.050               
  57: 20  5 16  0   19  5 15  0             261859.1612  -0.0339  0.050               
  58: 20  7 14  0   19  7 13  0             262197.1006   0.0072  0.050               
  59: 22  2 21  0   21  2 20  0             262370.5597   0.0016  0.050               
  60: 22  1 21  0   21  1 20  0             262379.6275  -0.0072  0.050               
  61: 20  7 13  0   19  7 12  0             262510.8715  -0.0250  0.050               
  62: 20  6 15  0   19  6 14  0             263032.4038   0.0183  0.050               
  63: 23  0 23  0   22  0 22  0             264737.6784  -0.0907  0.050  -0.0453 0.50  
  64: 23  1 23  0   22  1 22  0             264737.6784   0.0002  0.050  -0.0453 0.50  
  65: 20  6 14  0   19  6 13  0             265672.9362  -0.0575  0.050               
  66: 21  4 18  0   20  4 17  0             268513.2029   0.0194  0.050               
  67: 20  4 16  0   19  4 15  0             271311.8552   0.0204  0.050               
  68: 21  3 18  0   20  3 17  0             271357.4189   0.0211  0.050               
  69: 22  3 20  0   21  3 19  0             271390.4436  -0.0003  0.050               
  70: 22  2 20  0   21  2 19  0             271583.0349   0.0124  0.050               
  71: 21 16  5  0   20 16  4  0             271595.1186   0.0165  0.050   0.0166 0.50  
  72: 21 16  6  0   20 16  5  0             271595.1186   0.0165  0.050   0.0166 0.50  
  73: 20  5 15  0   19  5 14  0             271690.5615  -0.0294  0.050               
  74: 21 15  6  0   20 15  5  0             271744.9811   0.0021  0.050   0.0022 0.50  
  75: 21 15  7  0   20 15  6  0             271744.9811   0.0021  0.050   0.0022 0.50  
  76: 21 14  7  0   20 14  6  0             271922.1854   0.0125  0.050   0.0125 0.50  
  77: 21 14  8  0   20 14  7  0             271922.1854   0.0125  0.050   0.0125 0.50  
  78: 21 13  8  0   20 13  7  0             272136.1743   0.0361  0.050   0.0362 0.50  
  79: 21 13  9  0   20 13  8  0             272136.1743   0.0361  0.050   0.0362 0.50  
  80: 21 12  9  0   20 12  8  0             272400.6645  -0.0049  0.050  -0.0049 0.50  
  81: 21 12 10  0   20 12  9  0             272400.6645  -0.0048  0.050  -0.0049 0.50  
  82: 21 11 10  0   20 11  9  0             272736.6700   0.0248  0.050   0.0266 0.50  
  83: 21 11 11  0   20 11 10  0             272736.6700   0.0283  0.050   0.0266 0.50  
  84: 21 10 11  0   20 10 10  0             273177.1679  -0.0676  0.050  -0.0110 0.50  
  85: 21 10 12  0   20 10 11  0             273177.1679   0.0455  0.050  -0.0110 0.50  
  86: 23  2 22  0   22  2 21  0             273678.7546  -0.0088  0.050               
  87: 23  1 22  0   22  1 21  0             273683.7696  -0.0047  0.050               
  88: 21  9 13  0   20  9 12  0             273777.0206   0.0639  0.050               
  89: 21  9 12  0   20  9 11  0             273779.6342  -0.0489  0.050               
  90: 21  5 17  0   20  5 16  0             274441.0024   0.0072  0.050               
  91: 21  8 14  0   20  8 13  0             274620.8015  -0.0414  0.050               
  92: 21  8 13  0   20  8 12  0             274668.5213  -0.0582  0.050               
  93: 21  7 15  0   20  7 14  0             275721.9343  -0.0491  0.050               
  94: 24  0 24  0   23  0 23  0             276049.2039  -0.0948  0.050  -0.0713 0.50  
  95: 24  1 24  0   23  1 23  0             276049.2039  -0.0477  0.050  -0.0713 0.50  
  96: 21  7 14  0   20  7 13  0             276295.0027   0.0044  0.050               
  97: 21  6 16  0   20  6 15  0             276372.9971   0.0038  0.050               
  98: 22  4 19  0   21  4 18  0             280112.2586   0.0047  0.050               
  99: 21  6 15  0   20  6 14  0             280420.5214  -0.0401  0.050               
 100: 22  3 19  0   21  3 18  0             282095.2534   0.0105  0.050               
 101: 23  3 21  0   22  3 20  0             282706.9507  -0.0138  0.050               
 102: 23  2 21  0   22  2 20  0             282821.7360  -0.0463  0.050               
 103: 21  4 17  0   20  4 16  0             283309.5320   0.0024  0.050               
 104: 22 17  5  0   21 17  4  0             284470.2228   0.0683  0.050   0.0683 0.50  
 105: 22 17  6  0   21 17  5  0             284470.2228   0.0683  0.050   0.0683 0.50  
 106: 22 16  6  0   21 16  5  0             284616.4422   0.0372  0.050   0.0372 0.50  
 107: 22 16  7  0   21 16  6  0             284616.4422   0.0372  0.050   0.0372 0.50  
 108: 22 15  7  0   21 15  6  0             284786.5535  -0.0390  0.050  -0.0391 0.50  
 109: 22 15  8  0   21 15  7  0             284786.5535  -0.0390  0.050  -0.0391 0.50  
 110: 24  2 23  0   23  2 22  0             284986.3479  -0.0082  0.050               
 111: 22 14  8  0   21 14  7  0             284988.4447   0.0086  0.050   0.0086 0.50  
 112: 22 14  9  0   21 14  8  0             284988.4447   0.0086  0.050   0.0086 0.50  
 113: 24  1 23  0   23  1 22  0             284989.0626  -0.0400  0.050               
 114: 22 13  9  0   21 13  8  0             285232.8713  -0.0213  0.050  -0.0214 0.50  
 115: 22 13 10  0   21 13  9  0             285232.8713  -0.0213  0.050  -0.0214 0.50  
 116: 22 12 10  0   21 12  9  0             285536.0020   0.0024  0.050   0.0026 0.50  
 117: 22 12 11  0   21 12 10  0             285536.0020   0.0027  0.050   0.0026 0.50  
 118: 22 11 11  0   21 11 10  0             285922.1432  -0.0047  0.050   0.0003 0.50  
 119: 22 11 12  0   21 11 11  0             285922.1432   0.0054  0.050   0.0003 0.50  
 120: 21  5 16  0   20  5 15  0             286264.4004  -0.0183  0.050               
 121: 22 10 12  0   21 10 11  0             286430.3075  -0.1432  0.050   0.0007 0.50  
 122: 22 10 13  0   21 10 12  0             286430.3075   0.1445  0.050   0.0007 0.50  
 123: 22  5 18  0   21  5 17  0             286818.1316  -0.0078  0.050               
 124: 22  9 14  0   21  9 13  0             287124.2115  -0.0558  0.050               
 125: 22  9 13  0   21  9 12  0             287130.3879  -0.0267  0.050               
 126: 25  0 25  0   24  0 24  0             287360.2455  -0.0814  0.050  -0.0692 0.50  
 127: 25  1 25  0   24  1 24  0             287360.2455  -0.0570  0.050  -0.0692 0.50  
 128: 22  8 15  0   21  8 14  0             288093.6943   0.0088  0.050               
 129: 22  8 14  0   21  8 13  0             288188.9698  -0.0404  0.050               
 130: 22  7 16  0   21  7 15  0             289269.0094  -0.0119  0.050               
 131: 22  6 17  0   21  6 16  0             289605.9907  -0.0177  0.050               
 132: 22  7 15  0   21  7 14  0             290269.9872  -0.0424  0.050               
 133: 23  4 20  0   22  4 19  0             291610.9083  -0.0006  0.050               
 134: 23  3 20  0   22  3 19  0             292943.1908   0.0267  0.050               
 135: 24  3 22  0   23  3 21  0             294013.7708  -0.0233  0.050               
 136: 24  2 22  0   23  2 21  0             294081.3488   0.0060  0.050               
 137: 22  4 18  0   21  4 17  0             294712.3644   0.0297  0.050               
 138: 22  6 16  0   21  6 15  0             295457.0995  -0.0186  0.050               
 139: 25  2 24  0   24  2 23  0             296293.4906  -0.0437  0.050               
 140: 25  1 24  0   24  1 23  0             296295.0113  -0.0187  0.050               
 141: 23 18  5  0   22 18  4  0             297341.6305  -0.0086  0.050  -0.0087 0.50  
 142: 23 18  6  0   22 18  5  0             297341.6305  -0.0086  0.050  -0.0087 0.50  
 143: 23 17  6  0   22 17  5  0             297485.2616  -0.0231  0.050  -0.0232 0.50  
 144: 23 17  7  0   22 17  6  0             297485.2616  -0.0231  0.050  -0.0232 0.50  
 145: 23 16  7  0   22 16  6  0             297650.1095   0.0101  0.050   0.0101 0.50  
 146: 23 16  8  0   22 16  7  0             297650.1095   0.0101  0.050   0.0101 0.50  
 147: 23 15  8  0   22 15  7  0             297842.4938   0.0056  0.050   0.0057 0.50  
 148: 23 15  9  0   22 15  8  0             297842.4938   0.0056  0.050   0.0057 0.50  
 149: 23 14  9  0   22 14  8  0             298071.3272  -0.0043  0.050  -0.0043 0.50  
 150: 23 14 10  0   22 14  9  0             298071.3272  -0.0043  0.050  -0.0043 0.50  
 151: 23 13 10  0   22 13  9  0             298349.2629  -0.0034  0.050  -0.0034 0.50  
 152: 23 13 11  0   22 13 10  0             298349.2629  -0.0034  0.050  -0.0034 0.50  
 153: 26  0 26  0   25  0 25  0             298670.7657  -0.0516  0.050  -0.0454 0.50  
 154: 26  1 26  0   25  1 25  0             298670.7657  -0.0391  0.050  -0.0454 0.50  
 155: 23 12 11  0   22 12 10  0             298694.8604   0.0047  0.050   0.0051 0.50  
 156: 23 12 12  0   22 12 11  0             298694.8604   0.0055  0.050   0.0051 0.50  
 157: 23  5 19  0   22  5 18  0             298992.0140  -0.0299  0.050               
 158: 23 11 12  0   22 11 11  0             299136.4937  -0.0022  0.050   0.0115 0.50  
 159: 23 11 13  0   22 11 12  0             299136.4937   0.0253  0.050   0.0115 0.50  
 160: 22  5 17  0   21  5 16  0             300367.9025  -0.0080  0.050               
 161: 23  9 15  0   22  9 14  0             300518.3267  -0.0031  0.050               
 162: 23  9 14  0   22  9 13  0             300531.4834  -0.0956  0.050               
 163: 23  8 16  0   22  8 15  0             301617.9799   0.0050  0.050               
 164: 23  8 15  0   22  8 14  0             301800.5181  -0.0678  0.050               
 165: 23  6 18  0   22  6 17  0             302695.3087  -0.0206  0.050               
 166: 23  7 17  0   22  7 16  0             302815.7442  -0.0681  0.050               
 167: 24  4 21  0   23  4 20  0             303034.1336  -0.0354  0.050               
 168: 24  3 21  0   23  3 20  0             303903.0902   0.0021  0.050               
 169: 23  7 16  0   22  7 15  0             304488.9594  -0.0371  0.050               
 170: 25  3 23  0   24  3 22  0             305315.1917  -0.0114  0.050               
 171: 25  2 23  0   24  2 22  0             305354.4549  -0.0292  0.050               
 172: 23  4 19  0   22  4 18  0             305633.4151   0.0282  0.050               
 173: 26  2 25  0   25  2 24  0             307600.3034  -0.0653  0.050               
 174: 26  1 25  0   25  1 24  0             307601.1420  -0.0365  0.050               
 175: 27  0 27  0   26  0 26  0             309980.6901  -0.0476  0.050  -0.0444 0.50  
 176: 27  1 27  0   26  1 26  0             309980.6901  -0.0412  0.050  -0.0444 0.50  
 177: 24 19  5  0   23 19  4  0             310209.2005   0.0643  0.050   0.0644 0.50  
 178: 24 19  6  0   23 19  5  0             310209.2005   0.0643  0.050   0.0644 0.50  
 179: 24 18  6  0   23 18  5  0             310351.0198  -0.0018  0.050  -0.0019 0.50  
 180: 24 18  7  0   23 18  6  0             310351.0198  -0.0018  0.050  -0.0019 0.50  
 181: 24 17  7  0   23 17  6  0             310511.7750   0.0011  0.050   0.0012 0.50  
 182: 24 17  8  0   23 17  7  0             310511.7750   0.0011  0.050   0.0012 0.50  
 183: 23  6 17  0   22  6 16  0             310658.4085  -0.0441  0.050               
 184: 24 16  8  0   23 16  7  0             310696.7552  -0.0271  0.050  -0.0271 0.50  
 185: 24 16  9  0   23 16  8  0             310696.7552  -0.0271  0.050  -0.0271 0.50  
 186: 24 15  9  0   23 15  8  0             310913.3345  -0.0334  0.050  -0.0334 0.50  
 187: 24 15 10  0   23 15  9  0             310913.3345  -0.0334  0.050  -0.0334 0.50  
 188: 24  5 20  0   23  5 19  0             310974.0402   0.0160  0.050               
 189: 24 14 10  0   23 14  9  0             311171.6926  -0.0080  0.050  -0.0080 0.50  
 190: 24 14 11  0   23 14 10  0             311171.6926  -0.0080  0.050  -0.0080 0.50  
 191: 24 13 11  0   23 13 10  0             311486.2723  -0.0209  0.050  -0.0209 0.50  
 192: 24 13 12  0   23 13 11  0             311486.2723  -0.0208  0.050  -0.0209 0.50  
 193: 24 12 12  0   23 12 11  0             311878.5213  -0.0326  0.050  -0.0314 0.50  
 194: 24 12 13  0   23 12 12  0             311878.5213  -0.0301  0.050  -0.0314 0.50  
 195: 24 11 13  0   23 11 12  0             312381.4066  -0.0525  0.050  -0.0171 0.50  
 196: 24 11 14  0   23 11 13  0             312381.4066   0.0183  0.050  -0.0171 0.50  
 197: 24 10 15  0   23 10 14  0             313047.8405   0.0374  0.050               
 198: 24 10 14  0   23 10 13  0             313049.3446  -0.0640  0.050               
 199: 23  5 18  0   22  5 17  0             313890.8535   0.0077  0.050               
 200: 24  9 16  0   23  9 15  0             313961.7154  -0.0055  0.050               
 201: 24  9 15  0   23  9 14  0             313989.0567  -0.0596  0.050               
 202: 25  4 22  0   24  4 21  0             314403.5579  -0.0451  0.050               
 203: 25  3 22  0   24  3 21  0             314956.9254  -0.0017  0.050               
 204: 24  8 17  0   23  8 16  0             315189.3780  -0.0444  0.050               
 205: 24  8 16  0   23  8 15  0             315525.6880  -0.0726  0.050               
 206: 24  6 19  0   23  6 18  0             315609.8045  -0.0403  0.050               
 207: 24  4 20  0   23  4 19  0             316251.9259   0.0279  0.050               
 208: 24  7 18  0   23  7 17  0             316333.2570  -0.0453  0.050               
 209: 26  3 24  0   25  3 23  0             316613.8202   0.0103  0.050               
 210: 26  2 24  0   25  2 23  0             316636.3948  -0.0256  0.050               
 211: 27  1 26  0   26  1 25  0             318907.0482  -0.2504  0.050  -0.0324 0.50  
 212: 27  2 26  0   26  2 25  0             318907.0482   0.1856  0.050  -0.0324 0.50  
 213: 24  7 17  0   23  7 16  0             319005.8151  -0.0174  0.050               
 214: 28  0 28  0   27  0 27  0             321289.9960  -0.0622  0.050  -0.0606 0.50  
 215: 28  1 28  0   27  1 27  0             321289.9960  -0.0589  0.050  -0.0606 0.50  
 216: 25  5 21  0   24  5 20  0             322783.4771  -0.0386  0.050               
 217: 25 19  6  0   24 19  5  0             323213.0992  -0.0034  0.050  -0.0035 0.50  
 218: 25 19  7  0   24 19  6  0             323213.0992  -0.0034  0.050  -0.0035 0.50  
 219: 25 18  7  0   24 18  6  0             323370.9054   0.0405  0.050   0.0405 0.50  
 220: 25 18  8  0   24 18  7  0             323370.9054   0.0405  0.050   0.0405 0.50  
 221: 25 17  8  0   24 17  7  0             323550.1270  -0.0158  0.050  -0.0158 0.50  
 222: 25 17  9  0   24 17  8  0             323550.1270  -0.0158  0.050  -0.0158 0.50  
 223: 25 16  9  0   24 16  8  0             323757.0731   0.0129  0.050   0.0129 0.50  
 224: 25 16 10  0   24 16  9  0             323757.0731   0.0129  0.050   0.0129 0.50  
 225: 25 15 10  0   24 15  9  0             323999.9963   0.0475  0.050   0.0475 0.50  
 226: 25 15 11  0   24 15 10  0             323999.9963   0.0475  0.050   0.0475 0.50  
 227: 25 14 11  0   24 14 10  0             324290.3995  -0.0085  0.050  -0.0086 0.50  
 228: 25 14 12  0   24 14 11  0             324290.3995  -0.0085  0.050  -0.0086 0.50  
 229: 25 13 12  0   24 13 11  0             324645.0364  -0.0087  0.050  -0.0087 0.50  
 230: 25 13 13  0   24 13 12  0             324645.0364  -0.0085  0.050  -0.0087 0.50  
 231: 25 12 13  0   24 12 12  0             325088.4483  -0.0286  0.050  -0.0253 0.50  
 232: 25 12 14  0   24 12 13  0             325088.4483  -0.0220  0.050  -0.0253 0.50  
 233: 25 11 14  0   24 11 13  0             325658.8471  -0.0957  0.050  -0.0086 0.50  
 234: 25 11 15  0   24 11 14  0             325658.8471   0.0784  0.050  -0.0086 0.50  
 235: 26  4 23  0   25  4 22  0             325736.5020  -0.0047  0.050               
 236: 24  6 18  0   23  6 17  0             325823.2019  -0.0403  0.050               
 237: 26  3 23  0   25  3 22  0             326081.9945   0.0005  0.050               
 238: 25 10 16  0   24 10 15  0             326417.3575  -0.0276  0.050               
 239: 25 10 15  0   24 10 14  0             326420.8826  -0.0551  0.050               
 240: 25  4 21  0   24  4 20  0             326760.1996   0.0217  0.050               
 241: 24  5 19  0   23  5 18  0             326763.8166   0.0426  0.050               
 242: 25  9 17  0   24  9 16  0             327456.4129  -0.0286  0.050               
 243: 25  9 16  0   24  9 15  0             327510.8935  -0.0509  0.050               
 244: 27  3 25  0   26  3 24  0             327911.1251  -0.0093  0.050               
 245: 27  2 25  0   26  2 24  0             327924.0479   0.0164  0.050               
 246: 25  6 20  0   24  6 19  0             328326.2869  -0.0099  0.050               
 247: 25  8 18  0   24  8 17  0             328799.3032  -0.0234  0.050               
 248: 25  8 17  0   24  8 16  0             329395.7372  -0.0275  0.050               
 249: 25  7 19  0   24  7 18  0             329787.0476  -0.0287  0.050               
 250: 28  1 27  0   27  1 26  0             330213.0763  -0.1421  0.050  -0.0253 0.50  
 251: 28  2 27  0   27  2 26  0             330213.0763   0.0915  0.050  -0.0253 0.50  
 252: 29  0 29  0   28  0 28  0             332598.6931  -0.0580  0.050  -0.0572 0.50  
 253: 29  1 29  0   28  1 28  0             332598.6931  -0.0563  0.050  -0.0572 0.50  
 254: 25  7 18  0   24  7 17  0             333855.3544  -0.0321  0.050               
 255: 26  5 22  0   25  5 21  0             334445.4629  -0.0005  0.050               
 256: 26 20  6  0   25 20  5  0             336071.1018   0.0264  0.050   0.0265 0.50  
 257: 26 20  7  0   25 20  6  0             336071.1018   0.0264  0.050   0.0265 0.50  
 258: 26 19  7  0   25 19  6  0             336226.7430   0.0020  0.050   0.0021 0.50  
 259: 26 19  8  0   25 19  7  0             336226.7430   0.0020  0.050   0.0021 0.50  
 260: 26 18  8  0   25 18  7  0             336401.6218  -0.0048  0.050  -0.0048 0.50  
 261: 26 18  9  0   25 18  8  0             336401.6218  -0.0048  0.050  -0.0048 0.50  
 262: 26 17  9  0   25 17  8  0             336600.9284   0.0086  0.050   0.0086 0.50  
 263: 26 17 10  0   25 17  9  0             336600.9284   0.0086  0.050   0.0086 0.50  
 264: 26 16 10  0   25 16  9  0             336831.5283  -0.0221  0.050  -0.0221 0.50  
 265: 26 16 11  0   25 16 10  0             336831.5283  -0.0221  0.050  -0.0221 0.50  
 266: 27  4 24  0   26  4 23  0             337045.8975   0.0009  0.050               
 267: 26 15 11  0   25 15 10  0             337102.9602  -0.0037  0.050  -0.0037 0.50  
 268: 26 15 12  0   25 15 11  0             337102.9602  -0.0037  0.050  -0.0037 0.50  
 269: 27  3 24  0   26  3 23  0             337258.0858   0.0114  0.050               
 270: 26  4 22  0   25  4 21  0             337305.7443   0.0175  0.050               
 271: 26 14 12  0   25 14 11  0             337428.3250  -0.0197  0.050  -0.0197 0.50  
 272: 26 14 13  0   25 14 12  0             337428.3250  -0.0197  0.050  -0.0197 0.50  
 273: 26 13 13  0   25 13 12  0             337826.6313  -0.0072  0.050  -0.0070 0.50  
 274: 26 13 14  0   25 13 13  0             337826.6313  -0.0066  0.050  -0.0070 0.50  
 275: 26 12 14  0   25 12 13  0             338326.0370  -0.0504  0.050  -0.0418 0.50  
 276: 26 12 15  0   25 12 14  0             338326.0370  -0.0332  0.050  -0.0418 0.50  
 277: 25  5 20  0   24  5 19  0             338953.8277   0.0088  0.050               
 278: 26 11 15  0   25 11 14  0             338970.7992  -0.2241  0.050  -0.0191 0.50  
 279: 26 11 16  0   25 11 15  0             338970.7992   0.1859  0.050  -0.0191 0.50  
 280: 28  3 26  0   27  3 25  0             339207.9919  -0.0076  0.050               
 281: 28  2 26  0   27  2 25  0             339215.2850  -0.0111  0.050               
 282: 26 10 17  0   25 10 16  0             339830.9671  -0.0094  0.050               
 283: 26 10 16  0   25 10 15  0             339838.4908  -0.0460  0.050               
 284: 25  6 19  0   24  6 18  0             340724.4098  -0.0279  0.050               
 285: 26  6 21  0   25  6 20  0             340831.1870  -0.0358  0.050               
 286: 26  9 18  0   25  9 17  0             341003.3495  -0.0304  0.050               
 287: 26  9 17  0   25  9 16  0             341107.9160  -0.0375  0.050               
 288: 29  1 28  0   28  1 27  0             341518.7138  -0.1005  0.050  -0.0382 0.50  
 289: 29  2 28  0   28  2 27  0             341518.7138   0.0241  0.050  -0.0382 0.50  
 290: 26  8 19  0   25  8 18  0             342433.3438  -0.0336  0.050               
 291: 26  7 20  0   25  7 19  0             343139.7339  -0.0367  0.050               
 292: 26  8 18  0   25  8 17  0             343452.2499  -0.0311  0.050               
 293: 30  0 30  0   29  0 29  0             343906.7329  -0.0564  0.050  -0.0560 0.50  
 294: 30  1 30  0   29  1 29  0             343906.7329  -0.0555  0.050  -0.0560 0.50  
 295: 27  5 23  0   26  5 22  0             345987.2766  -0.0329  0.050               
 296: 27  4 23  0   26  4 22  0             347966.8430   0.0089  0.050               
 297: 28  4 25  0   27  4 24  0             348341.0250  -0.0007  0.050               
 298: 28  3 25  0   27  3 24  0             348469.4861  -0.0119  0.050               
 299: 27 21  6  0   26 21  5  0             348924.5078  -0.0256  0.050  -0.0257 0.50  
 300: 27 21  7  0   26 21  6  0             348924.5078  -0.0256  0.050  -0.0257 0.50  
 301: 26  7 19  0   25  7 18  0             349021.4249  -0.0557  0.050               
 302: 27 20  7  0   26 20  6  0             349078.8583   0.0000  0.050   0.0000 0.50  
 303: 27 20  8  0   26 20  7  0             349078.8583   0.0000  0.050   0.0000 0.50  
 304: 27 19  8  0   26 19  7  0             349250.4223  -0.0340  0.050  -0.0340 0.50  
 305: 27 19  9  0   26 19  8  0             349250.4223  -0.0340  0.050  -0.0340 0.50  
 306: 27 18  9  0   26 18  8  0             349443.7346  -0.0359  0.050  -0.0359 0.50  
 307: 27 18 10  0   26 18  9  0             349443.7346  -0.0359  0.050  -0.0359 0.50  
 308: 27 17 10  0   26 17  9  0             349664.6128  -0.0284  0.050  -0.0285 0.50  
 309: 27 17 11  0   26 17 10  0             349664.6128  -0.0284  0.050  -0.0285 0.50  
 310: 27 16 11  0   26 16 10  0             349920.8513  -0.0311  0.050  -0.0311 0.50  
 311: 27 16 12  0   26 16 11  0             349920.8513  -0.0311  0.050  -0.0311 0.50  
 312: 27 15 12  0   26 15 11  0             350223.1965   0.0302  0.050   0.0303 0.50  
 313: 27 15 13  0   26 15 12  0             350223.1965   0.0302  0.050   0.0303 0.50  
 314: 26  5 21  0   25  5 20  0             350480.3473   0.0450  0.050               
 315: 29  3 27  0   28  3 26  0             350504.8566   0.0533  0.050               
 316: 29  2 27  0   28  2 26  0             350508.9407   0.0395  0.050               
 317: 27 14 13  0   26 14 12  0             350586.4549   0.0219  0.050   0.0220 0.50  
 318: 27 14 14  0   26 14 13  0             350586.4549   0.0219  0.050   0.0220 0.50  
 319: 27 13 14  0   26 13 13  0             351032.3042   0.0621  0.050   0.0629 0.50  
 320: 27 13 15  0   26 13 14  0             351032.3042   0.0636  0.050   0.0629 0.50  
 321: 27 12 15  0   26 12 14  0             351592.9467   0.0024  0.050   0.0239 0.50  
 322: 27 12 16  0   26 12 15  0             351592.9467   0.0453  0.050   0.0239 0.50  
 323: 27 11 17  0   26 11 16  0             352319.1020   0.0305  0.050               
 324: 27 11 16  0   26 11 15  0             352319.9842  -0.0149  0.050               
 325: 30  1 29  0   29  1 28  0             352824.0162   0.0236  0.050   0.0568 0.50  
 326: 30  2 29  0   29  2 28  0             352824.0162   0.0899  0.050   0.0568 0.50  
 327: 27  6 22  0   26  6 21  0             353121.8656   0.0416  0.050               
 328: 27 10 18  0   26 10 17  0             353291.2764   0.0623  0.050               
 329: 27 10 17  0   26 10 16  0             353306.7095  -0.0210  0.050               
 330: 27  9 19  0   26  9 18  0             354601.5928   0.0443  0.050               
 331: 27  9 18  0   26  9 17  0             354795.4159   0.0194  0.050               
 332: 26  6 20  0   25  6 19  0             355166.2394   0.0368  0.050               
 333: 31  0 31  0   30  0 30  0             355214.1084  -0.0385  0.050  -0.0383 0.50  
 334: 31  1 31  0   30  1 30  0             355214.1084  -0.0380  0.050  -0.0383 0.50  
 335: 27  8 20  0   26  8 19  0             356070.8309   0.0154  0.050               
 336: 27  7 21  0   26  7 20  0             356354.2664  -0.0009  0.050               
 337: 28  5 24  0   27  5 23  0             357436.1594   0.0255  0.050               
 338: 27  8 19  0   26  8 18  0             357746.8700   0.0124  0.050               
 339: 28  4 24  0   27  4 23  0             358764.0627   0.0552  0.050               
 340: 29  4 26  0   28  4 25  0             359628.1862   0.0511  0.050               
 341: 29  3 26  0   28  3 25  0             359705.0325   0.0638  0.050               
 342: 27  5 22  0   26  5 21  0             361437.6969   0.0422  0.050               
 343: 28 22  6  0   27 22  5  0             361773.1632   0.0582  0.050   0.0582 0.50  
 344: 28 22  7  0   27 22  6  0             361773.1632   0.0582  0.050   0.0582 0.50  
 345: 30  3 28  0   29  3 27  0             361801.7084   0.0119  0.050               
 346: 30  2 28  0   29  2 27  0             361803.9984   0.0158  0.050               
 347: 28 21  7  0   27 21  6  0             361926.7521   0.0141  0.050   0.0142 0.50  
 348: 28 21  8  0   27 21  7  0             361926.7521   0.0141  0.050   0.0142 0.50  
 349: 28 20  8  0   27 20  7  0             362095.9731  -0.0017  0.050  -0.0017 0.50  
 350: 28 20  9  0   27 20  8  0             362095.9731  -0.0017  0.050  -0.0017 0.50  
 351: 28 19  9  0   27 19  8  0             362284.7466   0.0885  0.050   0.0885 0.50  
 352: 28 19 10  0   27 19  9  0             362284.7466   0.0885  0.050   0.0885 0.50  
 353: 28 17 11  0   27 17 10  0             362741.8964   0.0428  0.050   0.0428 0.50  
 354: 28 17 12  0   27 17 11  0             362741.8964   0.0428  0.050   0.0428 0.50  
 355: 28 16 12  0   27 16 11  0             363025.7534   0.0527  0.050   0.0528 0.50  
 356: 28 16 13  0   27 16 12  0             363025.7534   0.0527  0.050   0.0528 0.50  
 357: 28 15 13  0   27 15 12  0             363361.3401   0.0093  0.050   0.0094 0.50  
 358: 28 15 14  0   27 15 13  0             363361.3401   0.0093  0.050   0.0094 0.50  
 359: 28 14 14  0   27 14 13  0             363765.6545   0.0237  0.050   0.0238 0.50  
 360: 28 14 15  0   27 14 14  0             363765.6545   0.0238  0.050   0.0238 0.50  
 361: 31  1 30  0   30  1 29  0             364128.6682  -0.0101  0.050   0.0074 0.50  
 362: 31  2 30  0   30  2 29  0             364128.6682   0.0249  0.050   0.0074 0.50  
 363: 28 13 15  0   27 13 14  0             364263.0894   0.0035  0.050   0.0056 0.50  
 364: 28 13 16  0   27 13 15  0             364263.0894   0.0076  0.050   0.0056 0.50  
 365: 27  7 20  0   26  7 19  0             364405.5669   0.0114  0.050               
 366: 28 12 16  0   27 12 15  0             364890.6840  -0.0380  0.050   0.0134 0.50  
 367: 28 12 17  0   27 12 16  0             364890.6840   0.0648  0.050   0.0134 0.50  
 368: 28  6 23  0   27  6 22  0             365205.7598   0.0501  0.050               
 369: 28 11 18  0   27 11 17  0             365706.4982   0.0562  0.050               
 370: 28 11 17  0   27 11 16  0             365708.4571  -0.0076  0.050               
 371: 32  0 32  0   31  0 31  0             366520.7750  -0.0236  0.050  -0.0235 0.50  
 372: 32  1 32  0   31  1 31  0             366520.7750  -0.0233  0.050  -0.0235 0.50  
 373: 28 10 19  0   27 10 18  0             366800.5923   0.0586  0.050               
 374: 28 10 18  0   27 10 17  0             366831.3499   0.0347  0.050               
 375: 28  9 20  0   27  9 19  0             368247.1212   0.0281  0.050               
 376: 28  9 19  0   27  9 18  0             368594.7235   0.0250  0.050               
 377: 29  5 25  0   28  5 24  0             368816.4474   0.0220  0.050               
 378: 27  6 21  0   26  6 20  0             369009.4367   0.0632  0.050               
 379: 28  7 22  0   27  7 21  0             369397.1068  -0.0172  0.050               
 380: 28  8 21  0   27  8 20  0             369684.2553  -0.0475  0.050               
 381: 29  4 25  0   28  4 24  0             369685.0196   0.0911  0.050               
 382: 30  4 27  0   29  4 26  0             370911.2443   0.0235  0.050               
 383: 30  3 27  0   29  3 26  0             370956.7007   0.0279  0.050               
 384: 28  5 23  0   27  5 22  0             371996.4166   0.0291  0.050               
 385: 28  8 20  0   27  8 19  0             372334.8015   0.0180  0.050               
 386: 31  3 29  0   30  3 28  0             373098.7130   0.0195  0.050               
 387: 31  2 29  0   30  2 28  0             373100.0112   0.0502  0.050               
 388: 29 25  4  0   28 25  3  0             374341.9028   0.0722  0.050   0.0722 0.50  
 389: 29 25  5  0   28 25  4  0             374341.9028   0.0722  0.050   0.0722 0.50  
 390: 29 24  5  0   28 24  4  0             374474.5385   0.0925  0.050   0.0925 0.50  
 391: 29 24  6  0   28 24  5  0             374474.5385   0.0925  0.050   0.0925 0.50  
 392: 29 23  6  0   28 23  5  0             374616.5175   0.0724  0.050   0.0725 0.50  
 393: 29 23  7  0   28 23  6  0             374616.5175   0.0724  0.050   0.0725 0.50  
 394: 29 22  7  0   28 22  6  0             374770.0438   0.0935  0.050   0.0935 0.50  
 395: 29 22  8  0   28 22  7  0             374770.0438   0.0935  0.050   0.0935 0.50  
 396: 29 20  9  0   28 20  8  0             375122.8382   0.0493  0.050   0.0493 0.50  
 397: 29 20 10  0   28 20  9  0             375122.8382   0.0493  0.050   0.0493 0.50  
 398: 29 19 10  0   28 19  9  0             375329.7910   0.0296  0.050   0.0296 0.50  
 399: 29 19 11  0   28 19 10  0             375329.7910   0.0296  0.050   0.0296 0.50  
 400: 32  1 31  0   31  1 30  0             375432.8057  -0.0043  0.050   0.0049 0.50  
 401: 32  2 31  0   31  2 30  0             375432.8057   0.0141  0.050   0.0049 0.50  
 402: 29 18 11  0   28 18 10  0             375564.1092   0.0163  0.050   0.0163 0.50  
 403: 29 18 12  0   28 18 11  0             375564.1092   0.0163  0.050   0.0163 0.50  
 404: 29 17 12  0   28 17 11  0             375833.1524   0.0389  0.050   0.0389 0.50  
 405: 29 17 13  0   28 17 12  0             375833.1524   0.0389  0.050   0.0389 0.50  
 406: 29 16 13  0   28 16 12  0             376146.6742   0.0088  0.050   0.0088 0.50  
 407: 29 16 14  0   28 16 13  0             376146.6742   0.0088  0.050   0.0088 0.50  
 408: 29 15 14  0   28 15 13  0             376518.2611   0.0028  0.050   0.0029 0.50  
 409: 29 15 15  0   28 15 14  0             376518.2611   0.0028  0.050   0.0029 0.50  
 410: 29 14 15  0   28 14 14  0             376966.9675   0.0294  0.050   0.0296 0.50  
 411: 29 14 16  0   28 14 15  0             376966.9675   0.0297  0.050   0.0296 0.50  
 412: 29  6 24  0   28  6 23  0             377099.5648   0.0138  0.050               
 413: 29 13 16  0   28 13 15  0             377520.4580  -0.0137  0.050  -0.0086 0.50  
 414: 29 13 17  0   28 13 16  0             377520.4580  -0.0033  0.050  -0.0086 0.50  
 415: 33  0 33  0   32  0 32  0             377826.6881  -0.0313  0.050  -0.0313 0.50  
 416: 33  1 33  0   32  1 32  0             377826.6881  -0.0312  0.050  -0.0313 0.50  
 417: 29 12 17  0   28 12 16  0             378221.1315  -0.1059  0.050   0.0127 0.50  
 418: 29 12 18  0   28 12 17  0             378221.1315   0.1312  0.050   0.0127 0.50  
 419: 29 11 19  0   28 11 18  0             379135.2146   0.0535  0.050               
 420: 29 11 18  0   28 11 17  0             379139.4179  -0.0051  0.050               
 421: 28  7 21  0   27  7 20  0             379821.7950   0.0160  0.050               
 422: 30  5 26  0   29  5 25  0             380148.7721   0.0278  0.050   0.0278 0.50  
 423: 30  5 26  0   29  5 25  0             380148.7721   0.0278  0.050   0.0278 0.50  
 424: 29 10 20  0   28 10 19  0             380360.9038   0.0485  0.050               
 425: 29 10 19  0   28 10 18  0             380419.9896   0.0027  0.050               
 426: 30  4 26  0   29  4 25  0             380705.1350   0.0158  0.050   0.0158 0.50  
 427: 30  4 26  0   29  4 25  0             380705.1350   0.0158  0.050   0.0158 0.50  
 428: 29  9 21  0   28  9 20  0             381932.1153  -0.0227  0.050               
 429: 28  6 22  0   27  6 21  0             382166.2950   0.0181  0.050               
 430: 31  4 28  0   30  4 27  0             382192.7189   0.0156  0.050               
 431: 31  3 28  0   30  3 27  0             382219.3653   0.0350  0.050               
 432: 29  7 23  0   28  7 22  0             382241.6835   0.0021  0.050               
 433: 29  5 24  0   28  5 23  0             382363.2573   0.0139  0.050               
 434: 29  9 20  0   28  9 19  0             382535.5193  -0.0189  0.050               
 435: 29  8 22  0   28  8 21  0             383240.7787  -0.0126  0.050               
 436: 32  3 30  0   31  3 29  0             384395.6772  -0.0602  0.050               
 437: 32  2 30  0   31  2 29  0             384396.5205   0.0840  0.050               
 438: 33  1 32  0   32  1 31  0             386736.3471   0.0125  0.050   0.0175 0.50  
 439: 33  2 32  0   32  2 31  0             386736.3471   0.0223  0.050   0.0175 0.50  
 440: 29  8 21  0   28  8 20  0             387259.0017   0.0096  0.050               
 441: 30 24  6  0   29 24  5  0             387454.2595   0.0297  0.050   0.0297 0.50  
 442: 30 24  7  0   29 24  6  0             387454.2595   0.0297  0.050   0.0297 0.50  
 443: 30 23  7  0   29 23  6  0             387608.1393   0.0354  0.050   0.0355 0.50  
 444: 30 23  8  0   29 23  7  0             387608.1393   0.0354  0.050   0.0355 0.50  
 445: 30 22  8  0   29 22  7  0             387774.9007   0.0262  0.050   0.0263 0.50  
 446: 30 22  9  0   29 22  8  0             387774.9007   0.0262  0.050   0.0263 0.50  
 447: 30 21  9  0   29 21  8  0             387957.5405   0.0528  0.050   0.0528 0.50  
 448: 30 21 10  0   29 21  9  0             387957.5405   0.0528  0.050   0.0528 0.50  
 449: 30 20 10  0   29 20  9  0             388159.6476  -0.0210  0.050  -0.0210 0.50  
 450: 30 20 11  0   29 20 10  0             388159.6476  -0.0210  0.050  -0.0210 0.50  
 451: 30 19 11  0   29 19 10  0             388386.2194   0.0329  0.050   0.0329 0.50  
 452: 30 19 12  0   29 19 11  0             388386.2194   0.0329  0.050   0.0329 0.50  
 453: 30 18 12  0   29 18 11  0             388643.2595   0.0245  0.050   0.0245 0.50  
 454: 30 18 13  0   29 18 12  0             388643.2595   0.0245  0.050   0.0245 0.50  
 455: 30  6 25  0   29  6 24  0             388826.8194   0.0109  0.050               
 456: 30 17 13  0   29 17 12  0             388939.0273   0.0366  0.050   0.0366 0.50  
 457: 30 17 14  0   29 17 13  0             388939.0273   0.0366  0.050   0.0366 0.50  
 458: 34  0 34  0   33  0 33  0             389131.8510  -0.0337  0.050  -0.0337 0.50  
 459: 34  1 34  0   33  1 33  0             389131.8510  -0.0337  0.050  -0.0337 0.50  
 460: 30 16 14  0   29 16 13  0             389284.4793   0.0229  0.050   0.0230 0.50  
 461: 30 16 15  0   29 16 14  0             389284.4793   0.0229  0.050   0.0230 0.50  
 462: 30 15 15  0   29 15 14  0             389694.7828   0.0036  0.050   0.0037 0.50  
 463: 30 15 16  0   29 15 15  0             389694.7828   0.0037  0.050   0.0037 0.50  
 464: 30 14 16  0   29 14 15  0             390191.4133   0.0103  0.050   0.0108 0.50  
 465: 30 14 17  0   29 14 16  0             390191.4133   0.0113  0.050   0.0108 0.50  
 466: 30 13 17  0   29 13 16  0             390805.7885   0.0019  0.050   0.0147 0.50  
 467: 30 13 18  0   29 13 17  0             390805.7885   0.0274  0.050   0.0147 0.50  
 468: 31  5 27  0   30  5 26  0             391449.2605  -0.0016  0.050               
 469: 30 12 18  0   29 12 17  0             391586.2239  -0.2610  0.050   0.0030 0.50  
 470: 30 12 19  0   29 12 18  0             391586.2239   0.2670  0.050   0.0030 0.50  
 471: 31  4 27  0   30  4 26  0             391799.5759   0.0405  0.050               
 472: 30 11 20  0   29 11 19  0             392607.7736   0.0143  0.050               
 473: 30 11 19  0   29 11 18  0             392616.4192  -0.0359  0.050               
 474: 30  5 25  0   29  5 24  0             392719.8533  -0.0146  0.050               
 475: 32  4 29  0   31  4 28  0             393473.9783   0.0277  0.050               
 476: 32  3 29  0   31  3 28  0             393489.4167   0.0035  0.050               
 477: 30 10 21  0   29 10 20  0             393973.1104   0.0134  0.050               
 478: 30 10 20  0   29 10 19  0             394083.2398  -0.0173  0.050               
 479: 29  6 23  0   28  6 22  0             394591.6115   0.0139  0.050               
 480: 30  7 24  0   29  7 23  0             394870.3729  -0.0397  0.050               
 481: 29  7 22  0   28  7 21  0             395034.8805  -0.0059  0.050               
 482: 30  9 22  0   29  9 21  0             395643.6016  -0.0196  0.050               
 483: 33  2 31  0   32  2 30  0             395692.9443  -0.1789  0.050   0.0128 0.50  
 484: 33  3 31  0   32  3 30  0             395692.9443   0.2044  0.050   0.0128 0.50  
 485: 30  9 21  0   29  9 20  0             396657.6576   0.0147  0.050               
 486: 30  8 23  0   29  8 22  0             396703.4635  -0.0125  0.050               
 487: 34  1 33  0   33  1 32  0             398039.1907  -0.0141  0.050  -0.0116 0.50  
 488: 34  2 33  0   33  2 32  0             398039.1907  -0.0090  0.050  -0.0116 0.50  
 489: 31 25  6  0   30 25  5  0             400286.2174   0.0653  0.050   0.0653 0.50  
 490: 31 25  7  0   30 25  6  0             400286.2174   0.0653  0.050   0.0653 0.50  
 491: 31  6 26  0   30  6 25  0             400414.8972   0.0205  0.050               
 492: 35  0 35  0   34  0 34  0             400436.2362  -0.0342  0.050  -0.0342 0.50  
 493: 35  1 35  0   34  1 34  0             400436.2362  -0.0342  0.050  -0.0342 0.50  
 494: 31 23  8  0   30 23  7  0             400607.3385   0.0319  0.050   0.0320 0.50  
 495: 31 23  9  0   30 23  8  0             400607.3385   0.0319  0.050   0.0320 0.50  
 496: 31 22  9  0   30 22  8  0             400788.2107   0.0417  0.050   0.0418 0.50  
 497: 31 22 10  0   30 22  9  0             400788.2107   0.0417  0.050   0.0418 0.50  
 498: 31 21 10  0   30 21  9  0             400986.6792  -0.0071  0.050  -0.0071 0.50  
 499: 31 21 11  0   30 21 10  0             400986.6792  -0.0071  0.050  -0.0071 0.50  
 500: 31 20 11  0   30 20 10  0             401206.9738  -0.0129  0.050  -0.0129 0.50  
 501: 31 20 12  0   30 20 11  0             401206.9738  -0.0129  0.050  -0.0129 0.50  
 502: 31 19 12  0   30 19 11  0             401454.3475  -0.0133  0.050  -0.0134 0.50  
 503: 31 19 13  0   30 19 12  0             401454.3475  -0.0133  0.050  -0.0134 0.50  
 504: 31 18 13  0   30 18 12  0             401735.6905   0.0019  0.050   0.0019 0.50  
 505: 31 18 14  0   30 18 13  0             401735.6905   0.0019  0.050   0.0019 0.50  
 506: 31 17 14  0   30 17 13  0             402060.0674  -0.0014  0.050  -0.0014 0.50  
 507: 31 17 15  0   30 17 14  0             402060.0674  -0.0014  0.050  -0.0014 0.50  
 508: 31 16 15  0   30 16 14  0             402439.7745   0.0001  0.050   0.0001 0.50  
 509: 31 16 16  0   30 16 15  0             402439.7745   0.0001  0.050   0.0001 0.50  
 510: 30  8 22  0   29  8 21  0             402521.7133   0.0424  0.050               
 511: 32  5 28  0   31  5 27  0             402729.9991   0.0248  0.050               
 512: 31 15 16  0   30 15 15  0             402891.7591   0.0017  0.050   0.0018 0.50  
 513: 31 15 17  0   30 15 16  0             402891.7591   0.0018  0.050   0.0018 0.50  
 514: 32  4 28  0   31  4 27  0             402947.2379   0.0010  0.050               
 515: 31  5 26  0   30  5 25  0             403181.5797   0.0134  0.050               
 516: 31 14 17  0   30 14 16  0             403440.1390   0.0095  0.050   0.0108 0.50  
 517: 31 14 18  0   30 14 17  0             403440.1390   0.0120  0.050   0.0108 0.50  
 518: 31 13 18  0   30 13 17  0             404120.5070  -0.0102  0.050   0.0196 0.50  
 519: 31 13 19  0   30 13 18  0             404120.5070   0.0493  0.050   0.0196 0.50  
 520: 33  4 30  0   32  4 29  0             404755.6870   0.0268  0.050               
 521: 33  3 30  0   32  3 29  0             404764.6092   0.0409  0.050               
 522: 31 12 20  0   30 12 19  0             404987.5821   0.0334  0.050               
 523: 31 12 19  0   30 12 18  0             404988.6401  -0.0467  0.050               
 524: 31 11 21  0   30 11 20  0             406126.7862   0.0190  0.050               
 525: 31 11 20  0   30 11 19  0             406143.9344  -0.0440  0.050               
 526: 30  6 24  0   29  6 23  0             406289.4097   0.0110  0.050               
 527: 34  2 32  0   33  2 31  0             406989.7519  -0.0578  0.050   0.0468 0.50  
 528: 34  3 32  0   33  3 31  0             406989.7519   0.1514  0.050   0.0468 0.50  
 529: 31  7 25  0   30  7 24  0             407276.2378  -0.0295  0.050               
 530: 31 10 22  0   30 10 21  0             407636.5600   0.0745  0.050               
 531: 31 10 21  0   30 10 20  0             407835.7382   0.0084  0.050               
 532: 35  1 34  0   34  1 33  0             409341.3869   0.0082  0.050   0.0096 0.50  
 533: 35  2 34  0   34  2 33  0             409341.3869   0.0109  0.050   0.0096 0.50  
 534: 31  9 23  0   30  9 22  0             409362.3653  -0.0087  0.050               
 535: 30  7 23  0   29  7 22  0             409820.4698   0.0359  0.050               
 536: 31  8 24  0   30  8 23  0             410034.6121  -0.0305  0.050               
 537: 31  9 22  0   30  9 21  0             411010.9580   0.0344  0.050               
 538: 36  0 36  0   35  0 35  0             411739.8055  -0.0467  0.050  -0.0467 0.50  
 539: 36  1 36  0   35  1 35  0             411739.8055  -0.0467  0.050  -0.0467 0.50  
 540: 32  6 27  0   31  6 26  0             411892.1415   0.0062  0.050               
 541: 32 27  5  0   31 27  4  0             412964.9408   0.0050  0.050   0.0051 0.50  
 542: 32 27  6  0   31 27  5  0             412964.9408   0.0050  0.050   0.0051 0.50  
 543: 32 25  7  0   31 25  6  0             413267.7946  -0.0159  0.050  -0.0160 0.50  
 544: 32 25  8  0   31 25  7  0             413267.7946  -0.0159  0.050  -0.0160 0.50  
 545: 32 24  8  0   31 24  7  0             413434.5247   0.0225  0.050   0.0226 0.50  
 546: 32 24  9  0   31 24  8  0             413434.5247   0.0225  0.050   0.0226 0.50  
 547: 32 23  9  0   31 23  8  0             413614.3345   0.0191  0.050   0.0191 0.50  
 548: 32 23 10  0   31 23  9  0             413614.3345   0.0191  0.050   0.0191 0.50  
 549: 32  5 27  0   31  5 26  0             413794.8827   0.0023  0.050               
 550: 32 22 10  0   31 22  9  0             413810.1637   0.0357  0.050   0.0357 0.50  
 551: 32 22 11  0   31 22 10  0             413810.1637   0.0357  0.050   0.0357 0.50  
 552: 33  5 29  0   32  5 28  0             413999.3222   0.0131  0.050               
 553: 32 21 11  0   31 21 10  0             414025.5568   0.0144  0.050   0.0144 0.50  
 554: 32 21 12  0   31 21 11  0             414025.5568   0.0144  0.050   0.0144 0.50  
 555: 33  4 29  0   32  4 28  0             414132.3671   0.0313  0.050               
 556: 32 20 12  0   31 20 11  0             414265.1379   0.0164  0.050   0.0165 0.50  
 557: 32 20 13  0   31 20 12  0             414265.1379   0.0164  0.050   0.0165 0.50  
 558: 32 19 13  0   31 19 12  0             414534.7361   0.0168  0.050   0.0169 0.50  
 559: 32 19 14  0   31 19 13  0             414534.7361   0.0168  0.050   0.0169 0.50  
 560: 32 18 14  0   31 18 13  0             414841.9806   0.0202  0.050   0.0202 0.50  
 561: 32 18 15  0   31 18 14  0             414841.9806   0.0202  0.050   0.0202 0.50  
 562: 32 17 15  0   31 17 14  0             415196.9486   0.0009  0.050   0.0009 0.50  
 563: 32 17 16  0   31 17 15  0             415196.9486   0.0009  0.050   0.0009 0.50  
 564: 32 16 16  0   31 16 15  0             415613.3316  -0.0135  0.050  -0.0135 0.50  
 565: 32 16 17  0   31 16 16  0             415613.3316  -0.0135  0.050  -0.0135 0.50  
 566: 34  4 31  0   33  4 30  0             416038.1490   0.0283  0.050               
 567: 34  3 31  0   33  3 30  0             416043.2401   0.0246  0.050               
 568: 32 15 17  0   31 15 16  0             416110.0847  -0.0112  0.050  -0.0112 0.50  
 569: 32 15 18  0   31 15 17  0             416110.0847  -0.0110  0.050  -0.0112 0.50  
 570: 32 14 18  0   31 14 17  0             416714.2970   0.0107  0.050   0.0139 0.50  
 571: 32 14 19  0   31 14 18  0             416714.2970   0.0169  0.050   0.0139 0.50  
 572: 31  6 25  0   30  6 24  0             417333.8784  -0.0033  0.050               
 573: 32 13 19  0   31 13 18  0             417466.2135  -0.0575  0.050   0.0100 0.50  
 574: 32 13 20  0   31 13 19  0             417466.2135   0.0776  0.050   0.0100 0.50  
 575: 31  8 23  0   30  8 22  0             418050.7918   0.0576  0.050               
 576: 35  2 33  0   34  2 32  0             418286.2988  -0.0343  0.050   0.0225 0.50  
 577: 35  3 33  0   34  3 32  0             418286.2988   0.0794  0.050   0.0225 0.50  
 578: 32 12 21  0   31 12 20  0             418428.0199   0.0337  0.050               
 579: 32 12 20  0   31 12 19  0             418430.3245  -0.0407  0.050               
 580: 32  7 26  0   31  7 25  0             419462.8613  -0.0351  0.050               
 581: 32 11 22  0   31 11 21  0             419694.5267  -0.0165  0.050               
 582: 32 11 21  0   31 11 20  0             419727.6157  -0.0228  0.050               
 583: 36  1 35  0   35  1 34  0             420642.8361   0.0190  0.050   0.0198 0.50  
 584: 36  2 35  0   35  2 34  0             420642.8361   0.0204  0.050   0.0198 0.50  
 585: 32 10 23  0   31 10 22  0             421347.6605   0.0089  0.050               
 586: 32 10 22  0   31 10 21  0             421697.7689  -0.0090  0.050               
 587: 37  0 37  0   36  0 36  0             423042.5601  -0.0463  0.050  -0.0464 0.50  
 588: 37  1 37  0   36  1 36  0             423042.5601  -0.0463  0.050  -0.0464 0.50  
 589: 32  9 24  0   31  9 23  0             423062.7954   0.0287  0.050               
 590: 32  8 25  0   31  8 24  0             423198.9472  -0.0302  0.050               
 591: 33  6 28  0   32  6 27  0             423285.4387   0.0350  0.050               
 592: 31  7 24  0   30  7 23  0             424006.6030   0.0204  0.050               
 593: 33  5 28  0   32  5 27  0             424559.5452   0.0368  0.050               
 594: 34  5 30  0   33  5 29  0             425262.8977   0.0128  0.050               
 595: 34  4 30  0   33  4 29  0             425343.4297   0.0210  0.050               
 596: 32  9 23  0   31  9 22  0             425651.3172   0.0652  0.050               
 597: 33 26  7  0   32 26  6  0             426088.7157   0.0096  0.050   0.0097 0.50  
 598: 33 26  8  0   32 26  7  0             426088.7157   0.0096  0.050   0.0097 0.50  
 599: 33 25  8  0   32 25  7  0             426256.1338   0.0491  0.050   0.0492 0.50  
 600: 33 25  9  0   32 25  8  0             426256.1338   0.0491  0.050   0.0492 0.50  
 601: 33 24  9  0   32 24  8  0             426435.4534  -0.0095  0.050  -0.0095 0.50  
 602: 33 24 10  0   32 24  9  0             426435.4534  -0.0095  0.050  -0.0095 0.50  
 603: 33 23 10  0   32 23  9  0             426629.3747  -0.0204  0.050  -0.0204 0.50  
 604: 33 23 11  0   32 23 10  0             426629.3747  -0.0204  0.050  -0.0204 0.50  
 605: 33 22 11  0   32 22 10  0             426841.0547   0.0059  0.050   0.0060 0.50  
 606: 33 22 12  0   32 22 11  0             426841.0547   0.0059  0.050   0.0060 0.50  
 607: 33 21 12  0   32 21 11  0             427074.3598  -0.0324  0.050  -0.0325 0.50  
 608: 33 21 13  0   32 21 12  0             427074.3598  -0.0324  0.050  -0.0325 0.50  
 609: 35  4 32  0   34  4 31  0             427321.4070   0.0228  0.050               
 610: 35  3 32  0   34  3 31  0             427324.2881   0.0094  0.050               
 611: 33 20 13  0   32 20 12  0             427334.4899   0.0332  0.050   0.0333 0.50  
 612: 33 20 14  0   32 20 13  0             427334.4899   0.0332  0.050   0.0333 0.50  
 613: 33 19 14  0   32 19 13  0             427627.7017  -0.0034  0.050  -0.0034 0.50  
 614: 33 19 15  0   32 19 14  0             427627.7017  -0.0034  0.050  -0.0034 0.50  
 615: 32  6 26  0   31  6 25  0             427880.1956  -0.0086  0.050               
 616: 33 18 15  0   32 18 14  0             427962.5859   0.0167  0.050   0.0168 0.50  
 617: 33 18 16  0   32 18 15  0             427962.5859   0.0167  0.050   0.0168 0.50  
 618: 33 17 16  0   32 17 15  0             428350.2360  -0.0093  0.050  -0.0093 0.50  
 619: 33 17 17  0   32 17 16  0             428350.2360  -0.0093  0.050  -0.0093 0.50  
 620: 33 16 17  0   32 16 16  0             428805.9060  -0.0160  0.050  -0.0161 0.50  
 621: 33 16 18  0   32 16 17  0             428805.9060  -0.0160  0.050  -0.0161 0.50  
 622: 33 15 18  0   32 15 17  0             429350.7546   0.0122  0.050   0.0125 0.50  
 623: 33 15 19  0   32 15 18  0             429350.7546   0.0128  0.050   0.0125 0.50  
 624: 36  2 34  0   35  2 33  0             429582.5654   0.0020  0.050   0.0328 0.50  
 625: 36  3 34  0   35  3 33  0             429582.5654   0.0636  0.050   0.0328 0.50  
 626: 33 14 19  0   32 14 18  0             430015.0910  -0.0259  0.050  -0.0185 0.50  
 627: 33 14 20  0   32 14 19  0             430015.0910  -0.0111  0.050  -0.0185 0.50  
 628: 33 13 20  0   32 13 19  0             430844.6310  -0.1705  0.050  -0.0220 0.50  
 629: 33 13 21  0   32 13 20  0             430844.6310   0.1266  0.050  -0.0220 0.50  
 630: 33  7 27  0   32  7 26  0             431443.7049  -0.0540  0.050               
 631: 33 12 22  0   32 12 21  0             431909.6626   0.0436  0.050               
 632: 33 12 21  0   32 12 20  0             431914.4661   0.0161  0.050               
 633: 37  1 36  0   36  1 35  0             431943.4998   0.0161  0.050   0.0165 0.50  
 634: 37  2 36  0   36  2 35  0             431943.4998   0.0168  0.050   0.0165 0.50  
 635: 33 11 23  0   32 11 22  0             433312.9715  -0.0168  0.050               
 636: 33 11 22  0   32 11 21  0             433374.8938   0.0035  0.050               
 637: 32  8 24  0   31  8 23  0             433682.7348   0.0571  0.050               
 638: 38  0 38  0   37  0 37  0             434344.4595  -0.0499  0.050  -0.0499 0.50  
 639: 38  1 38  0   37  1 37  0             434344.4595  -0.0499  0.050  -0.0499 0.50  
 640: 34  6 29  0   33  6 28  0             434618.1294  -0.0259  0.050               
 641: 33 10 24  0   32 10 23  0             435099.5663   0.0127  0.050               
 642: 34  5 29  0   33  5 28  0             435452.8232  -0.0154  0.050               
 643: 33  8 26  0   32  8 25  0             436166.7742  -0.0289  0.050               
 644: 35  5 31  0   34  5 30  0             436524.2600   0.0144  0.050               
 645: 35  4 31  0   34  4 30  0             436572.4893  -0.0033  0.050               
 646: 33  9 25  0   32  9 24  0             436713.1815  -0.0346  0.050               
 647: 32  7 25  0   31  7 24  0             437481.1192   0.0047  0.050               
 648: 33  6 27  0   32  6 26  0             438139.4604  -0.0565  0.050               
 649: 36  4 33  0   35  4 32  0             438605.4023   0.0275  0.050               
 650: 36  3 33  0   35  3 32  0             438607.0266   0.0174  0.050               
 651: 34 28  6  0   33 28  5  0             438743.8617  -0.0041  0.050  -0.0042 0.50  
 652: 34 28  7  0   33 28  6  0             438743.8617  -0.0041  0.050  -0.0042 0.50  
 653: 34 27  7  0   33 27  6  0             438903.2281   0.0087  0.050   0.0087 0.50  
 654: 34 27  8  0   33 27  7  0             438903.2281   0.0087  0.050   0.0087 0.50  
 655: 34 26  8  0   33 26  7  0             439071.7348   0.0315  0.050   0.0316 0.50  
 656: 34 26  9  0   33 26  8  0             439071.7348   0.0315  0.050   0.0316 0.50  
 657: 34 25  9  0   33 25  8  0             439251.2441   0.0549  0.050   0.0550 0.50  
 658: 34 25 10  0   33 25  9  0             439251.2441   0.0549  0.050   0.0550 0.50  
 659: 34 24 10  0   33 24  9  0             439443.9019  -0.0560  0.050  -0.0560 0.50  
 660: 34 24 11  0   33 24 10  0             439443.9019  -0.0560  0.050  -0.0560 0.50  
 661: 34 23 11  0   33 23 10  0             439652.8310   0.0180  0.050   0.0181 0.50  
 662: 34 23 12  0   33 23 11  0             439652.8310   0.0180  0.050   0.0181 0.50  
 663: 34 22 12  0   33 22 11  0             439881.2461   0.0138  0.050   0.0139 0.50  
 664: 34 22 13  0   33 22 12  0             439881.2461   0.0138  0.050   0.0139 0.50  
 665: 34 21 13  0   33 21 12  0             440133.5815   0.0041  0.050   0.0042 0.50  
 666: 34 21 14  0   33 21 13  0             440133.5815   0.0041  0.050   0.0042 0.50  
 667: 34 20 14  0   33 20 13  0             440415.3766  -0.0067  0.050  -0.0068 0.50  
 668: 34 20 15  0   33 20 14  0             440415.3766  -0.0067  0.050  -0.0068 0.50  
 669: 33  9 24  0   32  9 23  0             440627.8622   0.0376  0.050               
 670: 34 19 15  0   33 19 14  0             440733.7686  -0.0027  0.050  -0.0028 0.50  
 671: 34 19 16  0   33 19 15  0             440733.7686  -0.0027  0.050  -0.0028 0.50  
 672: 37  2 35  0   36  2 34  0             440878.4244   0.0310  0.050   0.0476 0.50  
 673: 37  3 35  0   36  3 34  0             440878.4244   0.0642  0.050   0.0476 0.50  
 674: 34 18 16  0   33 18 15  0             441098.0284  -0.0190  0.050  -0.0190 0.50  
 675: 34 18 17  0   33 18 16  0             441098.0284  -0.0190  0.050  -0.0190 0.50  
 676: 34 17 17  0   33 17 16  0             441520.5837  -0.0165  0.050  -0.0165 0.50  
 677: 34 17 18  0   33 17 17  0             441520.5837  -0.0165  0.050  -0.0165 0.50  
 678: 34 16 18  0   33 16 17  0             442018.2926   0.0025  0.050   0.0026 0.50  
 679: 34 16 19  0   33 16 18  0             442018.2926   0.0026  0.050   0.0026 0.50  
 680: 34 15 19  0   33 15 18  0             442614.6859  -0.0083  0.050  -0.0076 0.50  
 681: 34 15 20  0   33 15 19  0             442614.6859  -0.0068  0.050  -0.0076 0.50  
 682: 34  7 28  0   33  7 27  0             443240.1855  -0.0374  0.050               
 683: 38  1 37  0   37  1 36  0             443243.3501   0.0057  0.050   0.0060 0.50  
 684: 38  2 37  0   37  2 36  0             443243.3501   0.0061  0.050   0.0060 0.50  
 685: 34 14 20  0   33 14 19  0             443343.9196  -0.0334  0.050  -0.0165 0.50  
 686: 34 14 21  0   33 14 20  0             443343.9196   0.0005  0.050  -0.0165 0.50  
 687: 34 13 21  0   33 13 20  0             444257.7732  -0.2694  0.050   0.0477 0.50  
 688: 34 13 22  0   33 13 21  0             444257.7732   0.3648  0.050   0.0477 0.50  
 689: 34 12 23  0   33 12 22  0             445434.9438   0.0484  0.050               
 690: 34 12 22  0   33 12 21  0             445444.4111  -0.0281  0.050               
 691: 39  0 39  0   38  0 38  0             445645.4966  -0.0408  0.050  -0.0408 0.50  
 692: 39  1 39  0   38  1 38  0             445645.4966  -0.0408  0.050  -0.0408 0.50  
 693: 35  6 30  0   34  6 29  0             445909.5962  -0.0091  0.050               
 694: 35  5 30  0   34  5 29  0             446446.5049  -0.0164  0.050               
 695: 34 11 24  0   33 11 23  0             446983.1249   0.0184  0.050               
 696: 34 11 23  0   33 11 22  0             447095.8494   0.0108  0.050               
 697: 36  5 32  0   35  5 31  0             447785.5193   0.0337  0.050               
 698: 36  4 32  0   35  4 31  0             447814.0988  -0.0293  0.050               
 699: 34  6 28  0   33  6 27  0             448321.2672  -0.0272  0.050               
 700: 34 10 25  0   33 10 24  0             448880.3695   0.0221  0.050               
 701: 34  8 27  0   33  8 26  0             448916.7156  -0.0387  0.050               
 702: 33  8 25  0   32  8 24  0             449184.5802   0.0281  0.050               
 703: 34 10 24  0   33 10 23  0             449872.8045   0.0895  0.050               
 704: 37  4 34  0   36  4 33  0             449889.9312  -0.0227  0.050               
 705: 33  7 26  0   32  7 25  0             450182.1200   0.0070  0.050               
 706: 34  9 26  0   33  9 25  0             450277.7122  -0.0082  0.050               
 707: 35 26  9  0   34 26  8  0             452061.1270   0.0217  0.050   0.0218 0.50  
 708: 35 26 10  0   34 26  9  0             452061.1270   0.0217  0.050   0.0218 0.50  
 709: 38  2 36  0   37  2 35  0             452173.7608   0.0280  0.050   0.0369 0.50  
 710: 38  3 36  0   37  3 35  0             452173.7608   0.0458  0.050   0.0369 0.50  
 711: 35 25 10  0   34 25  9  0             452253.3314  -0.0089  0.050  -0.0089 0.50  
 712: 35 25 11  0   34 25 10  0             452253.3314  -0.0089  0.050  -0.0089 0.50  
 713: 35 24 11  0   34 24 10  0             452460.1642  -0.0642  0.050  -0.0643 0.50  
 714: 35 24 12  0   34 24 11  0             452460.1642  -0.0642  0.050  -0.0643 0.50  
 715: 35 23 12  0   34 23 11  0             452684.8337  -0.0053  0.050  -0.0054 0.50  
 716: 35 23 13  0   34 23 12  0             452684.8337  -0.0053  0.050  -0.0054 0.50  
 717: 35 22 13  0   34 22 12  0             452930.9046  -0.0784  0.050  -0.0785 0.50  
 718: 35 22 14  0   34 22 13  0             452930.9046  -0.0784  0.050  -0.0785 0.50  
 719: 35 21 14  0   34 21 13  0             453203.4248  -0.0193  0.050  -0.0193 0.50  
 720: 35 21 15  0   34 21 14  0             453203.4248  -0.0193  0.050  -0.0193 0.50  
 721: 35 20 15  0   34 20 14  0             453508.2878  -0.0120  0.050  -0.0121 0.50  
 722: 35 20 16  0   34 20 15  0             453508.2878  -0.0120  0.050  -0.0121 0.50  
 723: 35 19 16  0   34 19 15  0             453853.3779  -0.0035  0.050  -0.0035 0.50  
 724: 35 19 17  0   34 19 16  0             453853.3779  -0.0035  0.050  -0.0035 0.50  
 725: 39  1 38  0   38  1 37  0             454542.3866   0.0200  0.050   0.0201 0.50  
 726: 39  2 38  0   38  2 37  0             454542.3866   0.0202  0.050   0.0201 0.50  
 727: 35 17 18  0   34 17 17  0             454708.6894   0.0152  0.050   0.0152 0.50  
 728: 35 17 19  0   34 17 18  0             454708.6894   0.0152  0.050   0.0152 0.50  
 729: 35  7 29  0   34  7 28  0             454878.8983  -0.0386  0.050               
 730: 35 16 19  0   34 16 18  0             455251.2545  -0.0153  0.050  -0.0152 0.50  
 731: 35 16 20  0   34 16 19  0             455251.2545  -0.0151  0.050  -0.0152 0.50  
 732: 35 15 20  0   34 15 19  0             455903.0280   0.0199  0.050   0.0217 0.50  
 733: 35 15 21  0   34 15 20  0             455903.0280   0.0235  0.050   0.0217 0.50  
 734: 34  9 25  0   33  9 24  0             455958.7764   0.0760  0.050               
 735: 35 14 21  0   34 14 20  0             456702.1717  -0.0576  0.050  -0.0196 0.50  
 736: 35 14 22  0   34 14 21  0             456702.1717   0.0184  0.050  -0.0196 0.50  
 737: 40  0 40  0   39  0 39  0             456945.6521  -0.0148  0.050  -0.0149 0.50  
 738: 40  1 40  0   39  1 39  0             456945.6521  -0.0148  0.050  -0.0149 0.50  
 739: 36  6 31  0   35  6 30  0             457174.5358  -0.0309  0.050               
 740: 36  5 31  0   35  5 30  0             457514.6965   0.0823  0.050               
 741: 35 13 23  0   34 13 22  0             457706.8800   0.0390  0.050               
 742: 35 13 22  0   34 13 21  0             457708.1325  -0.0255  0.050               
 743: 35  6 29  0   34  6 28  0             458579.2375  -0.0511  0.050               
 744: 35 12 24  0   34 12 23  0             459006.2699  -0.0069  0.050               
 745: 35 12 23  0   34 12 22  0             459024.6240  -0.0194  0.050               
 746: 37  5 33  0   36  5 32  0             459047.7534   0.0199  0.050               
 747: 37  4 33  0   36  4 32  0             459064.5843  -0.0112  0.050               
 748: 35 11 25  0   34 11 24  0             460704.3708  -0.0092  0.050               
 749: 35 11 24  0   34 11 23  0             460904.4403   0.0259  0.050               
 750: 38  3 35  0   37  3 34  0             461175.2902  -0.1814  0.050   0.0748 0.50  
 751: 38  4 35  0   37  4 34  0             461175.2902   0.3310  0.050   0.0748 0.50  
 752: 35  8 28  0   34  8 27  0             461437.5021  -0.0555  0.050               
 753: 34  7 27  0   33  7 26  0             462097.3643  -0.0433  0.050               
 754: 35 10 26  0   34 10 25  0             462672.4428   0.0299  0.050               
 755: 39  2 37  0   38  2 36  0             463468.5513   0.0481  0.050   0.0529 0.50  
 756: 39  3 37  0   38  3 36  0             463468.5513   0.0576  0.050   0.0529 0.50  
 757: 35  9 27  0   34  9 26  0             463718.3193  -0.0238  0.050               
 758: 35 10 25  0   34 10 24  0             464271.4632   0.0505  0.050               
 759: 34  8 26  0   33  8 25  0             464310.2907   0.0834  0.050               
 760: 36 26 10  0   35 26  9  0             465057.0565  -0.0522  0.050  -0.0523 0.50  
 761: 36 26 11  0   35 26 10  0             465057.0565  -0.0522  0.050  -0.0523 0.50  
 762: 36 25 11  0   35 25 10  0             465262.7701   0.0136  0.050   0.0136 0.50  
 763: 36 25 12  0   35 25 11  0             465262.7701   0.0136  0.050   0.0136 0.50  
 764: 36 24 12  0   35 24 11  0             465484.4610  -0.0569  0.050  -0.0569 0.50  
 765: 36 24 13  0   35 24 12  0             465484.4610  -0.0569  0.050  -0.0569 0.50  
 766: 36 23 13  0   35 23 12  0             465725.6973  -0.0495  0.050  -0.0495 0.50  
 767: 36 23 14  0   35 23 13  0             465725.6973  -0.0495  0.050  -0.0495 0.50  
 768: 40  1 39  0   39  1 38  0             465840.5398   0.0203  0.050   0.0204 0.50  
 769: 40  2 39  0   39  2 38  0             465840.5398   0.0204  0.050   0.0204 0.50  
 770: 36 22 14  0   35 22 13  0             465990.5878  -0.0227  0.050  -0.0228 0.50  
 771: 36 22 15  0   35 22 14  0             465990.5878  -0.0227  0.050  -0.0228 0.50  
 772: 36 21 15  0   35 21 14  0             466284.3327  -0.0127  0.050  -0.0127 0.50  
 773: 36 21 16  0   35 21 15  0             466284.3327  -0.0127  0.050  -0.0127 0.50  
 774: 36  7 30  0   35  7 29  0             466388.8632  -0.0300  0.050               
 775: 36 20 16  0   35 20 15  0             466613.5690  -0.0438  0.050  -0.0439 0.50  
 776: 36 20 17  0   35 20 16  0             466613.5690  -0.0438  0.050  -0.0439 0.50  
 777: 36 19 17  0   35 19 16  0             466987.0383   0.0274  0.050   0.0274 0.50  
 778: 36 19 18  0   35 19 17  0             466987.0383   0.0274  0.050   0.0274 0.50  
 779: 36 18 18  0   35 18 17  0             467415.8238   0.0008  0.050   0.0008 0.50  
 780: 36 18 19  0   35 18 18  0             467415.8238   0.0008  0.050   0.0008 0.50  
 781: 36 17 19  0   35 17 18  0             467915.1634   0.0082  0.050   0.0082 0.50  
 782: 36 17 20  0   35 17 19  0             467915.1634   0.0082  0.050   0.0082 0.50  
 783: 41  0 41  0   40  0 40  0             468244.8380  -0.0369  0.050  -0.0370 0.50  
 784: 41  1 41  0   40  1 40  0             468244.8380  -0.0369  0.050  -0.0370 0.50  
 785: 37  6 32  0   36  6 31  0             468423.8170  -0.0293  0.050               
 786: 36 16 20  0   35 16 19  0             468505.6821  -0.0408  0.050  -0.0407 0.50  
 787: 36 16 21  0   35 16 20  0             468505.6821  -0.0404  0.050  -0.0407 0.50  
 788: 37  5 32  0   36  5 31  0             468636.3345   0.0091  0.050               
 789: 36  6 30  0   35  6 29  0             468992.5504  -0.0391  0.050               
 790: 36 15 21  0   35 15 20  0             469216.7971  -0.0097  0.050  -0.0056 0.50  
 791: 36 15 22  0   35 15 21  0             469216.7971  -0.0013  0.050  -0.0056 0.50  
 792: 36 14 22  0   35 14 21  0             470091.4305  -0.0722  0.050   0.0106 0.50  
 793: 36 14 23  0   35 14 22  0             470091.4305   0.0933  0.050   0.0106 0.50  
 794: 38  5 34  0   37  5 33  0             470311.5204   0.0158  0.050               
 795: 38  4 34  0   37  4 33  0             470321.3513  -0.0043  0.050               
 796: 36 13 24  0   35 13 23  0             471195.0076   0.0610  0.050               
 797: 36 13 23  0   35 13 22  0             471197.5448  -0.0659  0.050               
 798: 39  3 36  0   38  3 35  0             472460.4028  -0.1056  0.050   0.0367 0.50  
 799: 39  4 36  0   38  4 35  0             472460.4028   0.1791  0.050   0.0367 0.50  
 800: 36 12 25  0   35 12 24  0             472626.0541  -0.0278  0.050               
 801: 36 12 24  0   35 12 23  0             472660.5435  -0.0041  0.050               
 802: 35  7 28  0   34  7 27  0             473280.2452  -0.0527  0.050               
 803: 36  8 29  0   35  8 28  0             473728.6628  -0.0694  0.050               
 804: 36 11 26  0   35 11 25  0             474473.9966   0.0539  0.050               
 805: 40  2 38  0   39  2 37  0             474762.6997   0.0639  0.050   0.0665 0.50  
 806: 40  3 38  0   39  3 37  0             474762.6997   0.0690  0.050   0.0665 0.50  
 807: 36 11 25  0   35 11 24  0             474820.0072   0.0791  0.050               
 808: 36 10 27  0   35 10 26  0             476451.8156  -0.0072  0.050               
 809: 36  9 28  0   35  9 27  0             476998.2961  -0.0342  0.050               
 810: 41  1 40  0   40  1 39  0             477137.8003   0.0274  0.050   0.0274 0.50  
 811: 41  2 40  0   40  2 39  0             477137.8003   0.0274  0.050   0.0274 0.50  
 812: 37  7 31  0   36  7 30  0             477798.6155  -0.0581  0.050               
 813: 37 25 12  0   36 25 11  0             478279.6856   0.0279  0.050   0.0280 0.50  
 814: 37 25 13  0   36 25 12  0             478279.6856   0.0279  0.050   0.0280 0.50  
 815: 37 24 13  0   36 24 12  0             478517.0282  -0.0441  0.050  -0.0442 0.50  
 816: 37 24 14  0   36 24 13  0             478517.0282  -0.0441  0.050  -0.0442 0.50  
 817: 37 23 14  0   36 23 13  0             478775.8225   0.0093  0.050   0.0094 0.50  
 818: 37 23 15  0   36 23 14  0             478775.8225   0.0093  0.050   0.0094 0.50  
 819: 35  8 27  0   34  8 26  0             478854.4807   0.0721  0.050               
 820: 36 10 26  0   35 10 25  0             478949.3645   0.0459  0.050               
 821: 37 22 15  0   36 22 14  0             479060.4412   0.0124  0.050   0.0125 0.50  
 822: 37 22 16  0   36 22 15  0             479060.4412   0.0124  0.050   0.0125 0.50  
 823: 37 21 16  0   36 21 15  0             479376.5804  -0.0602  0.050  -0.0602 0.50  
 824: 37 21 17  0   36 21 16  0             479376.5804  -0.0602  0.050  -0.0602 0.50  
 825: 42  0 42  0   41  0 41  0             479543.0858  -0.0521  0.050  -0.0521 0.50  
 826: 42  1 42  0   41  1 41  0             479543.0858  -0.0521  0.050  -0.0521 0.50  
 827: 37  6 31  0   36  6 30  0             479579.7623  -0.0282  0.050               
 828: 38  6 33  0   37  6 32  0             479664.8830  -0.0384  0.050               
 829: 37 20 17  0   36 20 16  0             479731.7028  -0.0358  0.050  -0.0359 0.50  
 830: 37 20 18  0   36 20 17  0             479731.7028  -0.0358  0.050  -0.0359 0.50  
 831: 38  5 33  0   37  5 32  0             479796.0892  -0.0310  0.050               
 832: 37 19 18  0   36 19 17  0             480135.1072  -0.0413  0.050  -0.0413 0.50  
 833: 37 19 19  0   36 19 18  0             480135.1072  -0.0413  0.050  -0.0413 0.50  
 834: 37 18 19  0   36 18 18  0             480599.2237  -0.0471  0.050  -0.0471 0.50  
 835: 37 18 20  0   36 18 19  0             480599.2237  -0.0471  0.050  -0.0471 0.50  
 836: 37 17 20  0   36 17 19  0             481140.7166  -0.0435  0.050  -0.0436 0.50  
 837: 37 17 21  0   36 17 20  0             481140.7166  -0.0435  0.050  -0.0436 0.50  
 838: 39  5 35  0   38  5 34  0             481576.9510   0.0077  0.050               
 839: 39  4 35  0   38  4 34  0             481582.6515  -0.0065  0.050               
 840: 37 16 21  0   36 16 20  0             481782.5245  -0.0326  0.050  -0.0322 0.50  
 841: 37 16 22  0   36 16 21  0             481782.5245  -0.0317  0.050  -0.0322 0.50  
 842: 37 15 22  0   36 15 21  0             482557.2793  -0.0115  0.050  -0.0019 0.50  
 843: 37 15 23  0   36 15 22  0             482557.2793   0.0076  0.050  -0.0019 0.50  
 844: 37 14 23  0   36 14 22  0             483513.3344  -0.1434  0.050   0.0319 0.50  
 845: 37 14 24  0   36 14 23  0             483513.3344   0.2072  0.050   0.0319 0.50  
 846: 40  3 37  0   39  3 36  0             483745.7129  -0.0331  0.050   0.0457 0.50  
 847: 40  4 37  0   39  4 36  0             483745.7129   0.1244  0.050   0.0457 0.50  
 848: 37 13 25  0   36 13 24  0             484723.9860  -0.0237  0.050               
 849: 37 13 24  0   36 13 23  0             484729.2435  -0.0213  0.050               
 850: 37  8 30  0   36  8 29  0             485800.1149  -0.0444  0.050               
 851: 41  2 39  0   40  2 38  0             486056.1168   0.0479  0.050   0.0493 0.50  
 852: 41  3 39  0   40  3 38  0             486056.1168   0.0506  0.050   0.0493 0.50  
 853: 37 12 26  0   36 12 25  0             486296.3031   0.0751  0.050               
 854: 37 12 25  0   36 12 24  0             486359.3708   0.0220  0.050               
 855: 37 11 27  0   36 11 26  0             488285.6053   0.0314  0.050               
 856: 42  1 41  0   41  1 40  0             488434.1329   0.0347  0.050   0.0348 0.50  
 857: 42  2 41  0   41  2 40  0             488434.1329   0.0347  0.050   0.0348 0.50  
 858: 37 11 26  0   36 11 25  0             488868.9722   0.0208  0.050               
 859: 38  7 32  0   37  7 31  0             489134.2599  -0.0300  0.050               
 860: 37  9 29  0   36  9 28  0             490085.2929  -0.0847  0.050               
 861: 37 10 28  0   36 10 27  0             490188.5476   0.0005  0.050               
 862: 38  6 32  0   37  6 31  0             490324.7937  -0.0734  0.050               
 863: 43  0 43  0   42  0 42  0             490840.3995  -0.0330  0.050  -0.0331 0.50  
 864: 43  1 43  0   42  1 42  0             490840.3995  -0.0330  0.050  -0.0331 0.50  
 865: 38 27 11  0   37 27 10  0             490851.1684  -0.0831  0.050  -0.0832 0.50  
 866: 38 27 12  0   37 27 11  0             490851.1684  -0.0831  0.050  -0.0832 0.50  
 867: 39  6 34  0   38  6 33  0             490902.6956   0.0029  0.050               
 868: 39  5 34  0   38  5 33  0             490982.8511   0.0025  0.050               
 869: 38 26 12  0   37 26 11  0             491069.6672  -0.0461  0.050  -0.0462 0.50  
 870: 38 26 13  0   37 26 12  0             491069.6672  -0.0461  0.050  -0.0462 0.50  
 871: 38 25 13  0   37 25 12  0             491304.2600  -0.0063  0.050  -0.0063 0.50  
 872: 38 25 14  0   37 25 13  0             491304.2600  -0.0063  0.050  -0.0063 0.50  
 873: 38 22 16  0   37 22 15  0             492140.6652  -0.0916  0.050  -0.0916 0.50  
 874: 38 22 17  0   37 22 16  0             492140.6652  -0.0916  0.050  -0.0916 0.50  
 875: 38 21 17  0   37 21 16  0             492480.6547  -0.0418  0.050  -0.0418 0.50  
 876: 38 21 18  0   37 21 17  0             492480.6547  -0.0418  0.050  -0.0418 0.50  
 877: 36  8 28  0   35  8 27  0             492675.0270  -0.0081  0.050               
 878: 40  5 36  0   39  5 35  0             492844.0243   0.0416  0.050               
 879: 40  4 36  0   39  4 35  0             492847.2815   0.0053  0.050               
 880: 38 20 18  0   37 20 17  0             492863.1112   0.0076  0.050   0.0077 0.50  
 881: 38 20 19  0   37 20 18  0             492863.1112   0.0076  0.050   0.0077 0.50  
 882: 38 19 19  0   37 19 18  0             493298.2965  -0.0016  0.050  -0.0017 0.50  
 883: 38 19 20  0   37 19 19  0             493298.2965  -0.0016  0.050  -0.0017 0.50  
 884: 38 18 20  0   37 18 19  0             493799.8740  -0.0199  0.050  -0.0200 0.50  
 885: 38 18 21  0   37 18 20  0             493799.8740  -0.0199  0.050  -0.0200 0.50  
 886: 38 17 21  0   37 17 20  0             494386.1538  -0.0859  0.050  -0.0859 0.50  
 887: 38 17 22  0   37 17 21  0             494386.1538  -0.0858  0.050  -0.0859 0.50  
 888: 41  3 38  0   40  3 37  0             495030.9755  -0.0178  0.050   0.0256 0.50  
 889: 41  4 38  0   40  4 37  0             495030.9755   0.0690  0.050   0.0256 0.50  
 890: 38 16 23  0   37 16 22  0             495082.6539  -0.0764  0.050               
 891: 38 15 23  0   37 15 22  0             495925.6836  -0.0659  0.050  -0.0447 0.50  
 892: 38 15 24  0   37 15 23  0             495925.6836  -0.0234  0.050  -0.0447 0.50  
 893: 38 14 24  0   37 14 23  0             496969.6887  -0.3524  0.050   0.0096 0.50  
 894: 38 14 25  0   37 14 24  0             496969.6887   0.3717  0.050   0.0096 0.50  
 895: 42  2 40  0   41  2 39  0             497348.7859   0.0391  0.050   0.0399 0.50  
 896: 42  3 40  0   41  3 39  0             497348.7859   0.0406  0.050   0.0399 0.50  
 897: 38  8 31  0   37  8 30  0             497670.5291  -0.0597  0.050               
 898: 38 13 26  0   37 13 25  0             498296.3889  -0.0299  0.050               
 899: 38 13 25  0   37 13 24  0             498306.5105  -0.0283  0.050               
 900: 43  1 42  0   42  1 41  0             499729.4945   0.0275  0.050   0.0276 0.50  
 901: 43  2 42  0   42  2 41  0             499729.4945   0.0275  0.050   0.0276 0.50  
--------------------------------------------------------------------------------

PARAMETERS IN FIT (values truncated and Nlines statistics):

        1000000         A_gs  /MHz        18412.8593(51)                       1
        2000000         B_gs  /MHz         7216.19663(33)                      2
        3000000         C_gs  /MHz         5659.31198(29)                      3
          20000        DJ_gs  /kHz            1.540775(57)                     4
         110000       DJK_gs  /kHz           17.29199(74)                      5
         200000        DK_gs  /kHz          [14.0757]                          6
        4010000        d1_gs  /kHz           -0.419323(61)                     7
        5000000        d2_gs  /kHz           -0.123979(42)                     8
          30000        HJ_gs  /Hz           [ 0.0005032]                       9
         120000       HJK_gs  /Hz           [ 0.0082524]                      10
         210000       HKJ_gs  /Hz             0.1605(12)                      11
         300000        HK_gs  /Hz           [-0.1673764]                      12
        4020000        h1_gs  /Hz           [ 0.0002548]                      13
        5010000        h2_gs  /Hz           [ 0.0001359]                      14
        6000000        h3_gs  /Hz           [ 0.0000984]                      15
              0         E_gs  /MHz          [ 0.]                             16

 MICROWAVE AVG =       -0.000269 MHz, IR AVG =        0.00000                 
 MICROWAVE RMS =        0.035399 MHz, IR RMS =        0.00000                 
 END OF ITERATION  1 OLD, NEW RMS ERROR=        0.70798         0.70798       

  distinct frequency lines in fit:   634
       distinct parameters of fit:     8

MICROWAVE       lines fitted       lines    lines      RMS      RMS ERROR    J range  Ka range    freq. range
            total   dv=0 dv.ne.0   UNFITTD  e>900
v"= 0        634    634      0        0      0       0.035377     0.70754    17  43    0  28   236129   499729
--------------------------------------------------------------------------------------------
total:       634    634      0        0      0       0.035377     0.70754

NOTE: the RMS values above are for Nlines statistics, but the 'total' values may differ slightly from
      those in the .FIT file since the o-c values for this evaluation are as rounded in the .FIT.


 PARAMETERS IN FIT WITH STANDARD ERRORS ON THOSE THAT ARE FITTED:
 (values rounded and degrees of freedom, Ndegf=Nlines-Nconst, statistics)

        1000000         A_gs  /MHz      18412.8593(36)                         1
        2000000         B_gs  /MHz       7216.19663(24)                        2
        3000000         C_gs  /MHz       5659.31199(21)                        3
          20000        DJ_gs  /kHz          1.540775(41)                       4
         110000       DJK_gs  /kHz         17.29199(53)                        5
         200000        DK_gs  /kHz          [14.0757]                          6
        4010000        d1_gs  /kHz         -0.419323(43)                       7
        5000000        d2_gs  /kHz         -0.123979(30)                       8
          30000        HJ_gs  /Hz           [ 0.0005032]                       9
         120000       HJK_gs  /Hz           [ 0.0082524]                      10
         210000       HKJ_gs  /Hz           0.16054(83)                       11
         300000        HK_gs  /Hz           [-0.1673764]                      12
        4020000        h1_gs  /Hz           [ 0.0002548]                      13
        5010000        h2_gs  /Hz           [ 0.0001359]                      14
        6000000        h3_gs  /Hz           [ 0.0000984]                      15
              0         E_gs  /MHz          [ 0.]                             16

 CORRELATION COEFFICIENTS, C.ij:

           A_gs     B_gs     C_gs     -DJ_gs   -DJK_gs  d1_gs    d2_gs    HKJ_gs  

A_gs        1.0000
B_gs        0.5716   1.0000
C_gs       -0.6487  -0.6977   1.0000
-DJ_gs     -0.0841  -0.5009  -0.1331   1.0000
-DJK_gs     0.0890  -0.1440  -0.1172  -0.1256   1.0000
d1_gs      -0.3061  -0.8515   0.7474   0.3638  -0.0344   1.0000
d2_gs       0.6586   0.0001  -0.1124   0.0427   0.2114   0.2567   1.0000
HKJ_gs     -0.0538   0.1704   0.0896   0.0480  -0.9571  -0.0150  -0.1961   1.0000

 Mean value of |C.ij|, i.ne.j =   0.2938
 Mean value of  C.ij,  i.ne.j =  -0.0617


 No correlations with absolute value greater than 0.9950


 Worst fitted lines (obs-calc/error):

     6:    1.9        162:   -1.9        394:    1.9          9:    1.9
   390:    1.9        873:   -1.8         36:    1.8        381:    1.8
   703:    1.8        351:    1.8        886:   -1.7          8:    1.7
   860:   -1.7        437:    1.7        759:    1.7        865:   -1.7
   740:    1.6         20:   -1.6        807:    1.6        717:   -1.6
   890:   -1.5        734:    1.5        853:    1.5         53:   -1.5
   750:    1.5        530:    1.5        862:   -1.5        205:   -1.5
   392:    1.4        388:    1.4        819:    1.4         94:   -1.4
   803:   -1.4        126:   -1.4        104:    1.4        166:   -1.4
   164:   -1.4         54:    1.3        805:    1.3        797:   -1.3
   489:    1.3        173:   -1.3        596:    1.3        177:    1.3
   713:   -1.3        198:   -1.3         88:    1.3         30:    1.3
   341:    1.3        378:    1.3

     6: 20  2 19  0   19  2 18  0             239750.3030   0.0963  0.050
   162: 23  9 14  0   22  9 13  0             300531.4834  -0.0956  0.050
   394: 29 22  7  0   28 22  6  0             374770.0438   0.0935  0.050   0.0935 0.50
     9: 21  0 21  0   20  0 20  0             242113.4846   0.0931  0.050
   390: 29 24  5  0   28 24  4  0             374474.5385   0.0925  0.050   0.0925 0.50
   873: 38 22 16  0   37 22 15  0             492140.6652  -0.0916  0.050  -0.0916 0.50
    36: 20  4 17  0   19  4 16  0             256787.1078   0.0912  0.050
   381: 29  4 25  0   28  4 24  0             369685.0196   0.0911  0.050
   703: 34 10 24  0   33 10 23  0             449872.8045   0.0895  0.050
   351: 28 19  9  0   27 19  8  0             362284.7466   0.0885  0.050   0.0885 0.50
                                           _____________________________________
__________________________________________/ SPFIT output reformatted with PIFORM
