# Supplementary material for: Cyclopropanone: Preparation, Rotational Spectroscopy, and Semi-Experimental Equilibrium (r e SE) Structure
Source: J Am Chem Soc. 2026 Mar 30;148(13):14072–85. doi: 10.1021/jacs.5c23052 (PMC13067281; doi:10.1021/jacs.5c23052)
Supplement: Supplementary file 2 [file ja5c23052_si_002.zip › SI_revised/ISOMASS Fits/ISOMASS6_S_I.res]

ISOMASS6                                      Mon May Mon May 13 16:48:03 2024

-------------------------------------------------------------------------------------=========
                                              obs         o-c     error     blends     Notes
                                                                         o-c      wt
    / instead of : below denotes (o-c)>3*err
-------------------------------------------------------------------------------------=========
   1:  2  1  2  0    1  1  1  0              23394.7000  -0.3347  0.135               
   2/  2  0  2  0    1  0  1  0              24724.6000  -0.8204  0.135               
   3/  3  1  3  0    2  1  2  0              35001.2000  -0.4709  0.135               
   4:  3  0  3  0    2  0  2  0              36717.1000  -0.3193  0.135               
   5/  3  2  2  0    2  2  1  0              37315.8000  -0.5044  0.135               
   6:  3  2  1  0    2  2  0  0              37915.2000  -0.3304  0.135               
   7: 18  4 14  0   17  4 13  0             236849.3323  -0.0420  0.050               
   8: 19 14  5  0   18 14  4  0             237568.5889   0.0421  0.050   0.0422 0.50  
   9: 19 14  6  0   18 14  5  0             237568.5889   0.0421  0.050   0.0422 0.50  
  10: 19 11  8  0   18 11  7  0             238177.2065   0.0291  0.050   0.0295 0.50  
  11: 19 11  9  0   18 11  8  0             238177.2065   0.0297  0.050   0.0295 0.50  
  12: 22  0 22  0   21  0 21  0             245131.6599  -0.0321  0.050   0.0214 0.50  
  13: 22  1 22  0   21  1 21  0             245131.6599   0.0748  0.050   0.0214 0.50  
  14: 19  4 15  0   18  4 14  0             249336.2794   0.0471  0.050               
  15: 20 17  3  0   19 17  2  0             249774.4979  -0.0838  0.050  -0.0838 0.50  
  16: 20 17  4  0   19 17  3  0             249774.4979  -0.0838  0.050  -0.0838 0.50  
  17: 20 13  7  0   19 13  6  0             250355.5805   0.0796  0.050   0.0797 0.50  
  18: 20 13  8  0   19 13  7  0             250355.5805   0.0796  0.050   0.0797 0.50  
  19: 20 12  8  0   19 12  7  0             250585.0133  -0.0023  0.050  -0.0023 0.50  
  20: 20 12  9  0   19 12  8  0             250585.0133  -0.0022  0.050  -0.0023 0.50  
  21: 20  3 17  0   19  3 16  0             250603.4359  -0.0004  0.050               
  22: 21  3 19  0   20  3 18  0             250837.7980   0.0942  0.050               
  23: 20 11  9  0   19 11  8  0             250876.5959   0.0940  0.050   0.0950 0.50  
  24: 20 11 10  0   19 11  9  0             250876.5959   0.0959  0.050   0.0950 0.50  
  25: 20 10 11  0   19 10 10  0             251258.4277  -0.0361  0.050               
  26: 20  9 11  0   19  9 10  0             251779.8168  -0.0801  0.050               
  27: 20  5 16  0   19  5 15  0             252718.6929   0.0147  0.050               
  28: 22  1 21  0   21  1 20  0             253431.6249   0.0248  0.050               
  29: 20  7 14  0   19  7 13  0             253491.6382  -0.0855  0.050               
  30: 20  7 13  0   19  7 12  0             253899.0051   0.0734  0.050               
  31: 20  6 15  0   19  6 14  0             254185.8149  -0.0584  0.050               
  32: 23  0 23  0   22  0 22  0             256081.6808  -0.0527  0.050  -0.0256 0.50  
  33: 23  1 23  0   22  1 22  0             256081.6808   0.0016  0.050  -0.0256 0.50  
  34: 20  6 14  0   19  6 13  0             257308.2284   0.0219  0.050               
  35: 21  4 18  0   20  4 17  0             258835.6754  -0.0611  0.050               
  36: 20  4 16  0   19  4 15  0             261212.9058  -0.0284  0.050               
  37: 22  3 20  0   21  3 19  0             261797.5725   0.0558  0.050               
  38: 22  2 20  0   21  2 19  0             261926.7013  -0.0733  0.050               
  39: 21 16  5  0   20 16  4  0             262461.9925   0.0663  0.050   0.0664 0.50  
  40: 21 16  6  0   20 16  5  0             262461.9925   0.0663  0.050   0.0664 0.50  
  41: 21 14  7  0   20 14  6  0             262786.4501  -0.0067  0.050  -0.0067 0.50  
  42: 21 14  8  0   20 14  7  0             262786.4501  -0.0067  0.050  -0.0067 0.50  
  43: 20  5 15  0   19  5 14  0             262874.8746  -0.0283  0.050               
  44: 21 13  8  0   20 13  7  0             262999.8187  -0.0719  0.050  -0.0720 0.50  
  45: 21 13  9  0   20 13  8  0             262999.8187  -0.0719  0.050  -0.0720 0.50  
  46: 21 12  9  0   20 12  8  0             263264.6188   0.0138  0.050   0.0139 0.50  
  47: 21 12 10  0   20 12  9  0             263264.6188   0.0139  0.050   0.0139 0.50  
  48: 21 11 10  0   20 11  9  0             263601.8373   0.0236  0.050   0.0266 0.50  
  49: 21 11 11  0   20 11 10  0             263601.8373   0.0294  0.050   0.0266 0.50  
  50: 21 10 11  0   20 10 10  0             264045.3035  -0.0847  0.050   0.0041 0.50  
  51: 21 10 12  0   20 10 11  0             264045.3035   0.0930  0.050   0.0041 0.50  
  52: 23  2 22  0   22  2 21  0             264372.0527  -0.0344  0.050               
  53: 23  1 22  0   22  1 21  0             264375.1862  -0.0237  0.050               
  54: 21  9 12  0   20  9 11  0             264654.7420   0.0544  0.050               
  55: 21  5 17  0   20  5 16  0             264768.1632   0.0723  0.050               
  56: 21  8 14  0   20  8 13  0             265499.9328  -0.0529  0.050               
  57: 21  8 13  0   20  8 12  0             265566.0688  -0.0415  0.050               
  58: 21  7 15  0   20  7 14  0             266566.2871   0.0922  0.050               
  59: 21  6 16  0   20  6 15  0             267016.0654   0.0197  0.050               
  60: 24  0 24  0   23  0 23  0             267031.3355  -0.0037  0.050   0.0101 0.50  
  61: 24  1 24  0   23  1 23  0             267031.3355   0.0238  0.050   0.0101 0.50  
  62: 21  7 14  0   20  7 13  0             267303.6653  -0.0263  0.050               
  63: 22  4 19  0   21  4 18  0             269998.9134  -0.0092  0.050               
  64: 22  3 19  0   21  3 18  0             271438.6075  -0.0350  0.050               
  65: 21  6 15  0   20  6 14  0             271699.0338   0.0661  0.050               
  66: 21  4 17  0   20  4 16  0             272483.9942   0.0211  0.050               
  67: 23  3 21  0   22  3 20  0             272745.7120   0.0085  0.050               
  68: 23  2 21  0   22  2 20  0             272820.9603   0.0229  0.050               
  69: 22 17  5  0   21 17  4  0             274904.8912  -0.0297  0.050  -0.0297 0.50  
  70: 22 17  6  0   21 17  5  0             274904.8912  -0.0297  0.050  -0.0297 0.50  
  71: 22 16  6  0   21 16  5  0             275049.4428   0.0884  0.050   0.0884 0.50  
  72: 22 16  7  0   21 16  6  0             275049.4428   0.0884  0.050   0.0884 0.50  
  73: 22 15  7  0   21 15  6  0             275218.1390   0.0228  0.050   0.0229 0.50  
  74: 22 15  8  0   21 15  7  0             275218.1390   0.0228  0.050   0.0229 0.50  
  75: 24  2 23  0   23  2 22  0             275317.9159  -0.0216  0.050               
  76: 24  1 23  0   23  1 22  0             275319.6334   0.0217  0.050               
  77: 22 14  8  0   21 14  7  0             275418.9927  -0.0199  0.050  -0.0200 0.50  
  78: 22 14  9  0   21 14  8  0             275418.9927  -0.0199  0.050  -0.0200 0.50  
  79: 22 13  9  0   21 13  8  0             275663.1536   0.0130  0.050   0.0130 0.50  
  80: 22 13 10  0   21 13  9  0             275663.1536   0.0130  0.050   0.0130 0.50  
  81: 22 12 10  0   21 12  9  0             275966.7393  -0.0348  0.050  -0.0346 0.50  
  82: 22 12 11  0   21 12 10  0             275966.7393  -0.0343  0.050  -0.0346 0.50  
  83: 22 11 11  0   21 11 10  0             276354.7331  -0.0138  0.050  -0.0054 0.50  
  84: 22 11 12  0   21 11 11  0             276354.7331   0.0030  0.050  -0.0054 0.50  
  85: 22  5 18  0   21  5 17  0             276616.4962   0.0290  0.050               
  86: 21  5 16  0   20  5 15  0             276691.5431   0.0098  0.050               
  87: 22 10 12  0   21 10 11  0             276867.0845  -0.0687  0.050               
  88: 22  9 14  0   21  9 13  0             277567.9170   0.0624  0.050               
  89: 22  9 13  0   21  9 12  0             277576.8342  -0.0756  0.050               
  90: 25  0 25  0   24  0 24  0             277980.4600  -0.0120  0.050  -0.0050 0.50  
  91: 25  1 25  0   24  1 24  0             277980.4600   0.0019  0.050  -0.0050 0.50  
  92: 22  8 15  0   21  8 14  0             278540.1818   0.0106  0.050               
  93: 22  8 14  0   21  8 13  0             278671.5585  -0.0024  0.050               
  94: 22  7 16  0   21  7 15  0             279650.3992   0.0090  0.050               
  95: 22  6 17  0   21  6 16  0             279719.5652  -0.0175  0.050               
  96: 22  7 15  0   21  7 14  0             280925.0722  -0.0129  0.050               
  97: 23  4 20  0   22  4 19  0             281079.1860   0.0089  0.050               
  98: 23  3 20  0   22  3 19  0             282016.3202  -0.0202  0.050               
  99: 22  4 18  0   21  4 17  0             283228.3912   0.0087  0.050               
 100: 24  3 22  0   23  3 21  0             283687.3035  -0.0485  0.050               
 101: 24  2 22  0   23  2 21  0             283730.5816   0.0008  0.050               
 102: 25  2 24  0   24  2 23  0             286263.4683  -0.0076  0.050               
 103: 25  1 24  0   24  1 23  0             286264.4004   0.0325  0.050               
 104: 22  6 16  0   21  6 15  0             286311.7008  -0.0231  0.050               
 105: 23 20  3  0   22 20  2  0             287108.5119  -0.0645  0.050  -0.0645 0.50  
 106: 23 20  4  0   22 20  3  0             287108.5119  -0.0645  0.050  -0.0645 0.50  
 107: 23 18  5  0   22 18  4  0             287344.8779   0.0561  0.050   0.0561 0.50  
 108: 23 18  6  0   22 18  5  0             287344.8779   0.0561  0.050   0.0561 0.50  
 109: 23 17  6  0   22 17  5  0             287486.3176   0.0106  0.050   0.0107 0.50  
 110: 23 17  7  0   22 17  6  0             287486.3176   0.0106  0.050   0.0107 0.50  
 111: 23 16  7  0   22 16  6  0             287649.3438   0.0119  0.050   0.0120 0.50  
 112: 23 16  8  0   22 16  7  0             287649.3438   0.0119  0.050   0.0120 0.50  
 113: 23 15  8  0   22 15  7  0             287840.3900   0.0173  0.050   0.0174 0.50  
 114: 23 15  9  0   22 15  8  0             287840.3900   0.0173  0.050   0.0174 0.50  
 115: 23 14  9  0   22 14  8  0             288068.4630   0.0449  0.050   0.0449 0.50  
 116: 23 14 10  0   22 14  9  0             288068.4630   0.0449  0.050   0.0449 0.50  
 117: 23  5 19  0   22  5 18  0             288271.3714  -0.0332  0.050               
 118: 23 13 10  0   22 13  9  0             288346.2532  -0.0269  0.050  -0.0269 0.50  
 119: 23 13 11  0   22 13 10  0             288346.2532  -0.0269  0.050  -0.0269 0.50  
 120: 23 12 11  0   22 12 10  0             288692.8847   0.0583  0.050   0.0590 0.50  
 121: 23 12 12  0   22 12 11  0             288692.8847   0.0597  0.050   0.0590 0.50  
 122: 26  0 26  0   25  0 25  0             288929.1051   0.0045  0.050   0.0081 0.50  
 123: 26  1 26  0   25  1 25  0             288929.1051   0.0115  0.050   0.0081 0.50  
 124: 23 11 12  0   22 11 11  0             289137.0692   0.0303  0.050   0.0532 0.50  
 125: 23 11 13  0   22 11 12  0             289137.0692   0.0760  0.050   0.0532 0.50  
 126: 23 10 14  0   22 10 13  0             289725.3453   0.0228  0.050               
 127: 23 10 13  0   22 10 12  0             289726.3485  -0.0617  0.050               
 128: 22  5 17  0   21  5 16  0             289978.8253  -0.0282  0.050               
 129: 23  9 15  0   22  9 14  0             290532.5405   0.0379  0.050               
 130: 23  9 14  0   22  9 13  0             290552.0034   0.0525  0.050               
 131: 23  8 16  0   22  8 15  0             291628.7217   0.0169  0.050               
 132: 23  8 15  0   22  8 14  0             291878.8657  -0.0221  0.050               
 133: 24  4 21  0   23  4 20  0             292099.6616  -0.0102  0.050               
 134: 23  6 18  0   22  6 17  0             292262.7751   0.0410  0.050               
 135: 24  3 21  0   23  3 20  0             292693.3095   0.0301  0.050               
 136: 23  7 17  0   22  7 16  0             292717.6197   0.0036  0.050               
 137: 23  4 19  0   22  4 18  0             293604.2987  -0.0654  0.050               
 138: 25  3 23  0   24  3 22  0             294625.5694  -0.0266  0.050               
 139: 25  2 23  0   24  2 22  0             294650.2020   0.0454  0.050               
 140: 23  7 16  0   22  7 15  0             294818.6069  -0.0456  0.050               
 141: 26  1 25  0   25  1 24  0             297209.1070  -0.0892  0.050               
 142: 24 23  1  0   23 23  0  0             299347.2410  -0.0258  0.050  -0.0258 0.50  
 143: 24 23  2  0   23 23  1  0             299347.2410  -0.0258  0.050  -0.0258 0.50  
 144: 24 21  3  0   23 21  2  0             299544.7395  -0.0330  0.050  -0.0331 0.50  
 145: 24 21  4  0   23 21  3  0             299544.7395  -0.0330  0.050  -0.0331 0.50  
 146: 24  5 20  0   23  5 19  0             299749.7219  -0.0184  0.050               
 147: 24 19  5  0   23 19  4  0             299781.2421   0.0122  0.050   0.0122 0.50  
 148: 24 19  6  0   23 19  5  0             299781.2421   0.0122  0.050   0.0122 0.50  
 149: 27  0 27  0   26  0 26  0             299877.1778  -0.0182  0.050  -0.0165 0.50  
 150: 27  1 27  0   26  1 26  0             299877.1778  -0.0147  0.050  -0.0165 0.50  
 151: 24 18  6  0   23 18  5  0             299920.5684  -0.0360  0.050  -0.0361 0.50  
 152: 24 18  7  0   23 18  6  0             299920.5684  -0.0360  0.050  -0.0361 0.50  
 153: 24 17  7  0   23 17  6  0             300079.2591   0.0581  0.050   0.0581 0.50  
 154: 24 17  8  0   23 17  7  0             300079.2591   0.0581  0.050   0.0581 0.50  
 155: 24 16  8  0   23 16  7  0             300262.4499  -0.0176  0.050  -0.0177 0.50  
 156: 24 16  9  0   23 16  8  0             300262.4499  -0.0176  0.050  -0.0177 0.50  
 157: 24 15  9  0   23 15  8  0             300477.7706  -0.0408  0.050  -0.0409 0.50  
 158: 24 15 10  0   23 15  9  0             300477.7706  -0.0408  0.050  -0.0409 0.50  
 159: 24 14 10  0   23 14  9  0             300735.5650   0.0284  0.050   0.0284 0.50  
 160: 24 14 11  0   23 14 10  0             300735.5650   0.0284  0.050   0.0284 0.50  
 161: 23  6 17  0   22  6 16  0             300970.6517  -0.0010  0.050               
 162: 24 13 11  0   23 13 10  0             301050.3774   0.0014  0.050   0.0015 0.50  
 163: 24 13 12  0   23 13 11  0             301050.3774   0.0016  0.050   0.0015 0.50  
 164: 24 12 12  0   23 12 11  0             301444.0715  -0.0579  0.050  -0.0558 0.50  
 165: 24 12 13  0   23 12 12  0             301444.0715  -0.0537  0.050  -0.0558 0.50  
 166: 24 11 13  0   23 11 12  0             301950.5004  -0.0548  0.050   0.0040 0.50  
 167: 24 11 14  0   23 11 13  0             301950.5004   0.0627  0.050   0.0040 0.50  
 168: 24 10 15  0   23 10 14  0             302623.6730   0.0694  0.050               
 169: 24 10 14  0   23 10 13  0             302626.0363  -0.0713  0.050               
 170: 23  5 18  0   22  5 17  0             302651.9764  -0.0375  0.050               
 171: 25  4 22  0   24  4 21  0             303079.3567   0.0128  0.050               
 172: 25  3 22  0   24  3 21  0             303447.0720  -0.0258  0.050               
 173: 24  9 16  0   23  9 15  0             303546.8128  -0.0796  0.050               
 174: 24  9 15  0   23  9 14  0             303586.9215  -0.0191  0.050               
 175: 24  4 20  0   23  4 19  0             303807.7808  -0.0108  0.050               
 176: 24  6 19  0   23  6 18  0             304618.8274  -0.0174  0.050               
 177: 24  8 17  0   23  8 16  0             304758.6180  -0.0074  0.050               
 178: 24  8 16  0   23  8 15  0             305216.0140   0.0084  0.050               
 179: 26  3 24  0   25  3 23  0             305562.2384  -0.0241  0.050               
 180: 24  7 18  0   23  7 17  0             305734.9260  -0.0351  0.050               
 181: 27  1 26  0   26  1 25  0             308153.7626  -0.1457  0.050  -0.0214 0.50  
 182: 27  2 26  0   26  2 25  0             308153.7626   0.1030  0.050  -0.0214 0.50  
 183: 24  7 17  0   23  7 16  0             309029.6622  -0.0072  0.050               
 184: 28  0 28  0   27  0 27  0             310824.6932  -0.0388  0.050  -0.0380 0.50  
 185: 28  1 28  0   27  1 27  0             310824.6932  -0.0370  0.050  -0.0380 0.50  
 186: 25  5 21  0   24  5 20  0             311075.0203  -0.0346  0.050               
 187: 25 22  3  0   24 22  2  0             311976.3235   0.0018  0.050   0.0018 0.50  
 188: 25 22  4  0   24 22  3  0             311976.3235   0.0018  0.050   0.0018 0.50  
 189: 25 21  4  0   24 21  3  0             312089.4989  -0.0556  0.050  -0.0557 0.50  
 190: 25 21  5  0   24 21  4  0             312089.4989  -0.0556  0.050  -0.0557 0.50  
 191: 25 20  5  0   24 20  4  0             312213.7635  -0.0239  0.050  -0.0239 0.50  
 192: 25 20  6  0   24 20  5  0             312213.7635  -0.0239  0.050  -0.0239 0.50  
 193: 25 19  6  0   24 19  5  0             312351.7391  -0.0154  0.050  -0.0154 0.50  
 194: 25 19  7  0   24 19  6  0             312351.7391  -0.0154  0.050  -0.0154 0.50  
 195: 25 18  7  0   24 18  6  0             312507.0129   0.0224  0.050   0.0224 0.50  
 196: 25 18  8  0   24 18  7  0             312507.0129   0.0224  0.050   0.0224 0.50  
 197: 25 17  8  0   24 17  7  0             312684.1760   0.0412  0.050   0.0413 0.50  
 198: 25 17  9  0   24 17  8  0             312684.1760   0.0412  0.050   0.0413 0.50  
 199: 25 16  9  0   24 16  8  0             312889.3651  -0.0164  0.050  -0.0164 0.50  
 200: 25 16 10  0   24 16  9  0             312889.3651  -0.0164  0.050  -0.0164 0.50  
 201: 25 15 10  0   24 15  9  0             313131.1418  -0.0255  0.050  -0.0255 0.50  
 202: 25 15 11  0   24 15 10  0             313131.1418  -0.0255  0.050  -0.0255 0.50  
 203: 25 14 11  0   24 14 10  0             313421.2432  -0.0146  0.050  -0.0146 0.50  
 204: 25 14 12  0   24 14 11  0             313421.2432  -0.0146  0.050  -0.0146 0.50  
 205: 25 13 12  0   24 13 11  0             313776.5024  -0.0353  0.050  -0.0351 0.50  
 206: 25 13 13  0   24 13 12  0             313776.5024  -0.0349  0.050  -0.0351 0.50  
 207: 25  4 21  0   24  4 20  0             314007.2008  -0.0226  0.050               
 208: 26  4 23  0   25  4 22  0             314032.5998  -0.0227  0.050               
 209: 25 12 13  0   24 12 12  0             314222.1193  -0.0098  0.050  -0.0040 0.50  
 210: 25 12 14  0   24 12 13  0             314222.1193   0.0017  0.050  -0.0040 0.50  
 211: 26  3 23  0   25  3 22  0             314256.2790  -0.0196  0.050               
 212: 24  5 19  0   23  5 18  0             314663.5481   0.0185  0.050               
 213: 25 11 14  0   24 11 13  0             314797.1116  -0.2125  0.050  -0.0684 0.50  
 214: 25 11 15  0   24 11 14  0             314797.1116   0.0757  0.050  -0.0684 0.50  
 215: 24  6 18  0   23  6 17  0             315449.7100  -0.0607  0.050               
 216: 25 10 16  0   24 10 15  0             315564.2665   0.0734  0.050               
 217: 25 10 15  0   24 10 14  0             315569.6868  -0.0298  0.050               
 218: 27  3 25  0   26  3 24  0             316498.3444  -0.0032  0.050               
 219: 27  2 25  0   26  2 24  0             316506.0520   0.0012  0.050               
 220: 25  9 17  0   24  9 16  0             316612.3292  -0.0572  0.050               
 221: 25  9 16  0   24  9 15  0             316691.6653  -0.0097  0.050               
 222: 25  6 20  0   24  6 19  0             316770.7838  -0.0315  0.050               
 223: 25  8 18  0   24  8 17  0             317917.5708  -0.0077  0.050               
 224: 25  7 19  0   24  7 18  0             318665.4415  -0.0094  0.050               
 225: 25  8 17  0   24  8 16  0             318721.1412  -0.0319  0.050               
 226: 28  1 27  0   27  1 26  0             319098.3215  -0.0503  0.050   0.0149 0.50  
 227: 28  2 27  0   27  2 26  0             319098.3215   0.0801  0.050   0.0149 0.50  
 228: 29  0 29  0   28  0 28  0             321771.6756  -0.0075  0.050  -0.0071 0.50  
 229: 29  1 29  0   28  1 28  0             321771.6756  -0.0066  0.050  -0.0071 0.50  
 230: 26  5 22  0   25  5 21  0             322274.5654   0.0155  0.050               
 231: 25  7 18  0   24  7 17  0             323563.2372  -0.0382  0.050               
 232: 26  4 22  0   25  4 21  0             324303.4502   0.0021  0.050               
 233: 26 23  3  0   25 23  2  0             324403.0454   0.0584  0.050   0.0584 0.50  
 234: 26 23  4  0   25 23  3  0             324403.0454   0.0584  0.050   0.0584 0.50  
 235: 26 22  4  0   25 22  3  0             324517.5101  -0.0160  0.050  -0.0161 0.50  
 236: 26 22  5  0   25 22  4  0             324517.5101  -0.0160  0.050  -0.0161 0.50  
 237: 26 21  5  0   25 21  4  0             324642.1438  -0.0231  0.050  -0.0231 0.50  
 238: 26 21  6  0   25 21  5  0             324642.1438  -0.0231  0.050  -0.0231 0.50  
 239: 26 20  6  0   25 20  5  0             324779.3416   0.0157  0.050   0.0158 0.50  
 240: 26 20  7  0   25 20  6  0             324779.3416   0.0157  0.050   0.0158 0.50  
 241: 26 19  7  0   25 19  6  0             324932.0274  -0.0609  0.050  -0.0609 0.50  
 242: 26 19  8  0   25 19  7  0             324932.0274  -0.0609  0.050  -0.0609 0.50  
 243: 27  4 24  0   26  4 23  0             324969.8306  -0.0093  0.050               
 244: 27  3 24  0   26  3 23  0             325103.7594  -0.0158  0.050               
 245: 26 17  9  0   25 17  8  0             325301.6915   0.0434  0.050   0.0434 0.50  
 246: 26 17 10  0   25 17  9  0             325301.6915   0.0434  0.050   0.0434 0.50  
 247: 26 16 10  0   25 16  9  0             325530.7094   0.0036  0.050   0.0036 0.50  
 248: 26 16 11  0   25 16 10  0             325530.7094   0.0036  0.050   0.0036 0.50  
 249: 26 15 11  0   25 15 10  0             325801.1645  -0.0294  0.050  -0.0294 0.50  
 250: 26 15 12  0   25 15 11  0             325801.1645  -0.0294  0.050  -0.0294 0.50  
 251: 25  5 20  0   24  5 19  0             326012.2938   0.0267  0.050               
 252: 26 14 12  0   25 14 11  0             326126.4553  -0.0469  0.050  -0.0469 0.50  
 253: 26 14 13  0   25 14 12  0             326126.4553  -0.0469  0.050  -0.0469 0.50  
 254: 26 13 13  0   25 13 12  0             326525.9300   0.0028  0.050   0.0034 0.50  
 255: 26 13 14  0   25 13 13  0             326525.9300   0.0039  0.050   0.0034 0.50  
 256: 26 12 14  0   25 12 13  0             327028.3291  -0.0350  0.050  -0.0199 0.50  
 257: 26 12 15  0   25 12 14  0             327028.3291  -0.0047  0.050  -0.0199 0.50  
 258: 28  3 26  0   27  3 25  0             327434.3076  -0.0352  0.050               
 259: 28  2 26  0   27  2 25  0             327438.6392   0.0355  0.050               
 260: 26 11 16  0   25 11 15  0             327678.9454   0.0385  0.050               
 261: 26 10 17  0   25 10 16  0             328549.8222   0.0521  0.050               
 262: 26 10 16  0   25 10 15  0             328561.4685  -0.0146  0.050               
 263: 26  6 21  0   25  6 20  0             328712.4002  -0.0263  0.050               
 264: 25  6 19  0   24  6 18  0             329536.5478  -0.0220  0.050               
 265: 26  9 18  0   25  9 17  0             329728.6965   0.0057  0.050               
 266: 26  9 17  0   25  9 16  0             329879.9237  -0.0212  0.050               
 267: 29  1 28  0   28  1 27  0             330042.4585  -0.0302  0.050   0.0038 0.50  
 268: 29  2 28  0   28  2 27  0             330042.4585   0.0378  0.050   0.0038 0.50  
 269: 26  8 19  0   25  8 18  0             331086.6835  -0.0645  0.050               
 270: 26  7 20  0   25  7 19  0             331471.2095  -0.0118  0.050               
 271: 26  8 18  0   25  8 17  0             332443.4706  -0.0020  0.050               
 272: 30  0 30  0   29  0 29  0             332718.0215  -0.0032  0.050  -0.0031 0.50  
 273: 30  1 30  0   29  1 29  0             332718.0215  -0.0028  0.050  -0.0031 0.50  
 274: 27  5 23  0   26  5 22  0             333375.9158   0.0271  0.050               
 275: 27  4 23  0   26  4 22  0             334731.4227  -0.0264  0.050               
 276: 28  4 25  0   27  4 24  0             335897.9730  -0.0134  0.050               
 277: 28  3 25  0   27  3 24  0             335977.1033  -0.0063  0.050               
 278: 27 25  2  0   26 25  1  0             336716.0563   0.0498  0.050   0.0499 0.50  
 279: 27 25  3  0   26 25  2  0             336716.0563   0.0498  0.050   0.0499 0.50  
 280: 26  5 21  0   25  5 20  0             336767.8326  -0.0111  0.050               
 281: 27 24  3  0   26 24  2  0             336824.4530  -0.0839  0.050  -0.0840 0.50  
 282: 27 24  4  0   26 24  3  0             336824.4530  -0.0839  0.050  -0.0840 0.50  
 283: 27 22  5  0   26 22  4  0             337066.0806   0.0168  0.050   0.0169 0.50  
 284: 27 22  6  0   26 22  5  0             337066.0806   0.0168  0.050   0.0169 0.50  
 285: 27 21  6  0   26 21  5  0             337202.9760   0.0432  0.050   0.0432 0.50  
 286: 27 21  7  0   26 21  6  0             337202.9760   0.0432  0.050   0.0432 0.50  
 287: 27 20  7  0   26 20  6  0             337353.9811   0.0107  0.050   0.0108 0.50  
 288: 27 20  8  0   26 20  7  0             337353.9811   0.0107  0.050   0.0108 0.50  
 289: 27 19  8  0   26 19  7  0             337522.6794   0.0348  0.050   0.0348 0.50  
 290: 27 19  9  0   26 19  8  0             337522.6794   0.0348  0.050   0.0348 0.50  
 291: 27 18  9  0   26 18  8  0             337713.4145  -0.0335  0.050  -0.0335 0.50  
 292: 27 18 10  0   26 18  9  0             337713.4145  -0.0335  0.050  -0.0335 0.50  
 293: 27 17 10  0   26 17  9  0             337932.2662  -0.0240  0.050  -0.0240 0.50  
 294: 27 17 11  0   26 17 10  0             337932.2662  -0.0240  0.050  -0.0240 0.50  
 295: 27 16 11  0   26 16 10  0             338187.0422  -0.0447  0.050  -0.0447 0.50  
 296: 27 16 12  0   26 16 11  0             338187.0422  -0.0447  0.050  -0.0447 0.50  
 297: 26  7 19  0   25  7 18  0             338348.5552   0.0057  0.050               
 298: 29  3 27  0   28  3 26  0             338370.4400  -0.0069  0.050               
 299: 29  2 27  0   28  2 26  0             338372.7654  -0.0212  0.050               
 300: 27 15 12  0   26 15 11  0             338488.6194  -0.0477  0.050  -0.0478 0.50  
 301: 27 15 13  0   26 15 12  0             338488.6194  -0.0477  0.050  -0.0478 0.50  
 302: 27 14 13  0   26 14 12  0             338852.2427   0.0167  0.050   0.0168 0.50  
 303: 27 14 14  0   26 14 13  0             338852.2427   0.0168  0.050   0.0168 0.50  
 304: 27 13 14  0   26 13 13  0             339299.7352  -0.0306  0.050  -0.0292 0.50  
 305: 27 13 15  0   26 13 14  0             339299.7352  -0.0277  0.050  -0.0292 0.50  
 306: 27 12 15  0   26 12 14  0             339864.3865  -0.1001  0.050  -0.0625 0.50  
 307: 27 12 16  0   26 12 15  0             339864.3865  -0.0249  0.050  -0.0625 0.50  
 308: 27  6 22  0   26  6 21  0             340448.3656  -0.0792  0.050               
 309: 27 11 17  0   26 11 16  0             340598.3799   0.0545  0.050               
 310: 27 11 16  0   26 11 15  0             340599.8187  -0.0340  0.050               
 311: 30  1 29  0   29  1 28  0             340986.1642  -0.0189  0.050  -0.0013 0.50  
 312: 30  2 29  0   29  2 28  0             340986.1642   0.0164  0.050  -0.0013 0.50  
 313: 27 10 18  0   26 10 17  0             341582.8982   0.0203  0.050               
 314: 27 10 17  0   26 10 16  0             341606.7674  -0.0511  0.050               
 315: 27  9 19  0   26  9 18  0             342892.8426  -0.0316  0.050               
 316: 26  6 20  0   25  6 19  0             343072.5859  -0.0150  0.050               
 317: 27  9 18  0   26  9 17  0             343171.3089  -0.0192  0.050               
 318: 31  0 31  0   30  0 30  0             343663.7162  -0.0172  0.050  -0.0171 0.50  
 319: 31  1 31  0   30  1 30  0             343663.7162  -0.0169  0.050  -0.0171 0.50  
 320: 27  7 21  0   26  7 20  0             344117.1567  -0.0034  0.050               
 321: 27  8 20  0   26  8 19  0             344240.4177  -0.0257  0.050               
 322: 28  5 24  0   27  5 23  0             344404.5670  -0.0245  0.050               
 323: 28  4 24  0   27  4 23  0             345285.0947  -0.0352  0.050               
 324: 27  8 19  0   26  8 18  0             346438.5608  -0.0159  0.050               
 325: 29  4 26  0   28  4 25  0             346821.5061  -0.0344  0.050               
 326: 29  3 26  0   28  3 25  0             346867.6859  -0.0462  0.050               
 327: 27  5 22  0   26  5 21  0             347082.0518  -0.0502  0.050               
 328: 30  3 28  0   29  3 27  0             349306.6023  -0.0945  0.050               
 329: 30  2 28  0   29  2 27  0             349307.9428  -0.0304  0.050               
 330: 28 24  4  0   27 24  3  0             349358.6177  -0.0553  0.050  -0.0554 0.50  
 331: 28 24  5  0   27 24  4  0             349358.6177  -0.0553  0.050  -0.0554 0.50  
 332: 28 23  5  0   27 23  4  0             349485.1425  -0.0491  0.050  -0.0491 0.50  
 333: 28 23  6  0   27 23  5  0             349485.1425  -0.0491  0.050  -0.0491 0.50  
 334: 28 22  6  0   27 22  5  0             349622.2093  -0.0156  0.050  -0.0156 0.50  
 335: 28 22  7  0   27 22  6  0             349622.2093  -0.0156  0.050  -0.0156 0.50  
 336: 28 21  7  0   27 21  6  0             349772.1213  -0.0567  0.050  -0.0567 0.50  
 337: 28 21  8  0   27 21  7  0             349772.1213  -0.0567  0.050  -0.0567 0.50  
 338: 28 20  8  0   27 20  7  0             349938.0376  -0.0512  0.050  -0.0513 0.50  
 339: 28 20  9  0   27 20  8  0             349938.0376  -0.0512  0.050  -0.0513 0.50  
 340: 28 19  9  0   27 19  8  0             350123.8930   0.0509  0.050   0.0510 0.50  
 341: 28 19 10  0   27 19  9  0             350123.8930   0.0509  0.050   0.0510 0.50  
 342: 28 18 10  0   27 18  9  0             350334.4262  -0.0481  0.050  -0.0482 0.50  
 343: 28 18 11  0   27 18 10  0             350334.4262  -0.0481  0.050  -0.0482 0.50  
 344: 28 17 11  0   27 17 10  0             350576.5821  -0.0391  0.050  -0.0392 0.50  
 345: 28 17 12  0   27 17 11  0             350576.5821  -0.0391  0.050  -0.0392 0.50  
 346: 28 16 12  0   27 16 11  0             350859.2182   0.0303  0.050   0.0303 0.50  
 347: 28 16 13  0   27 16 12  0             350859.2182   0.0303  0.050   0.0303 0.50  
 348: 28 15 13  0   27 15 12  0             351194.4290   0.0405  0.050   0.0405 0.50  
 349: 28 15 14  0   27 15 13  0             351194.4290   0.0405  0.050   0.0405 0.50  
 350: 28 14 14  0   27 14 13  0             351599.4472   0.0208  0.050   0.0210 0.50  
 351: 28 14 15  0   27 14 14  0             351599.4472   0.0211  0.050   0.0210 0.50  
 352: 31  1 30  0   30  1 29  0             351929.4015   0.0084  0.050   0.0199 0.37  
 353: 31  2 30  0   30  2 29  0             351929.4015   0.0268  0.050   0.0199 0.63  
 354: 28  6 23  0   27  6 22  0             351993.5537   0.0446  0.050               
 355: 28 13 15  0   27 13 14  0             352099.3651   0.0177  0.050   0.0216 0.50  
 356: 28 13 16  0   27 13 15  0             352099.3651   0.0254  0.050   0.0216 0.50  
 357: 28 12 16  0   27 12 15  0             352732.2443  -0.0437  0.050   0.0461 0.50  
 358: 28 12 17  0   27 12 16  0             352732.2443   0.1360  0.050   0.0461 0.50  
 359: 27  7 20  0   26  7 19  0             353221.7305   0.0365  0.050               
 360: 28 11 18  0   27 11 17  0             353557.7732   0.0585  0.050               
 361: 28 11 17  0   27 11 16  0             353561.0276  -0.0069  0.050               
 362: 32  0 32  0   31  0 31  0             354608.8425   0.0568  0.050   0.0568 0.63  
 363: 32  1 32  0   31  1 31  0             354608.8425   0.0569  0.050   0.0568 0.37  
 364: 28 10 19  0   27 10 18  0             354665.6779   0.0465  0.050               
 365: 28 10 18  0   27 10 17  0             354712.9302   0.0327  0.050               
 366: 29  5 25  0   28  5 24  0             355382.3580   0.0006  0.050               
 367: 29  4 25  0   28  4 24  0             355941.4186   0.0375  0.050               
 368: 27  6 21  0   26  6 20  0             355955.9665  -0.0281  0.050               
 369: 28  9 20  0   27  9 19  0             356098.2294   0.0550  0.050               
 370: 28  7 22  0   27  7 21  0             356574.4391   0.0705  0.050               
 371: 28  9 19  0   27  9 18  0             356593.3992   0.0430  0.050               
 372: 28  5 23  0   27  5 22  0             357159.0914  -0.0048  0.050               
 373: 28  8 21  0   27  8 20  0             357346.7203   0.0220  0.050               
 374: 30  4 27  0   29  4 26  0             357743.2408   0.0295  0.050               
 375: 30  3 27  0   29  3 26  0             357769.8960   0.0009  0.050               
 376: 31  3 29  0   30  3 28  0             360243.0611   0.0143  0.050               
 377: 31  2 29  0   30  2 28  0             360243.7915   0.0526  0.050               
 378: 28  8 20  0   27  8 19  0             360755.0637  -0.0017  0.050               
 379: 29 26  3  0   28 26  2  0             361651.3907   0.0060  0.050   0.0061 0.50  
 380: 29 26  4  0   28 26  3  0             361651.3907   0.0060  0.050   0.0061 0.50  
 381: 29 22  7  0   28 22  6  0             362186.3506   0.0482  0.050   0.0482 0.50  
 382: 29 22  8  0   28 22  7  0             362186.3506   0.0482  0.050   0.0482 0.50  
 383: 29 20  9  0   28 20  8  0             362532.0279  -0.0255  0.050  -0.0255 0.50  
 384: 29 20 10  0   28 20  9  0             362532.0279  -0.0255  0.050  -0.0255 0.50  
 385: 29 19 10  0   28 19  9  0             362736.0981  -0.0068  0.050  -0.0069 0.50  
 386: 29 19 11  0   28 19 10  0             362736.0981  -0.0068  0.050  -0.0069 0.50  
 387: 32  1 31  0   31  1 30  0             362872.0977   0.0316  0.050   0.0376 0.37  
 388: 32  2 31  0   31  2 30  0             362872.0977   0.0411  0.050   0.0376 0.63  
 389: 29 18 11  0   28 18 10  0             362967.9876  -0.0281  0.050  -0.0282 0.50  
 390: 29 18 12  0   28 18 11  0             362967.9876  -0.0281  0.050  -0.0282 0.50  
 391: 29 17 12  0   28 17 11  0             363235.2662   0.0521  0.050   0.0521 0.50  
 392: 29 17 13  0   28 17 12  0             363235.2662   0.0521  0.050   0.0521 0.50  
 393: 29  6 24  0   28  6 23  0             363369.9932   0.0552  0.050               
 394: 29 16 13  0   28 16 12  0             363547.6837  -0.0068  0.050  -0.0069 0.50  
 395: 29 16 14  0   28 16 13  0             363547.6837  -0.0068  0.050  -0.0069 0.50  
 396: 29 15 14  0   28 15 13  0             363919.2146   0.0254  0.050   0.0254 0.50  
 397: 29 15 15  0   28 15 14  0             363919.2146   0.0254  0.050   0.0254 0.50  
 398: 29 14 15  0   28 14 14  0             364369.1761   0.0269  0.050   0.0273 0.50  
 399: 29 14 16  0   28 14 15  0             364369.1761   0.0276  0.050   0.0273 0.50  
 400: 29 13 16  0   28 13 15  0             364926.0975   0.0487  0.050   0.0584 0.50  
 401: 29 13 17  0   28 13 16  0             364926.0975   0.0681  0.050   0.0584 0.50  
 402: 33  0 33  0   32  0 32  0             365553.1814   0.0225  0.050   0.0226 0.62  
 403: 33  1 33  0   32  1 32  0             365553.1814   0.0226  0.050   0.0226 0.38  
 404: 29 12 17  0   28 12 16  0             365633.5407  -0.1924  0.050   0.0143 0.50  
 405: 29 12 18  0   28 12 17  0             365633.5407   0.2210  0.050   0.0143 0.50  
 406: 30  5 26  0   29  5 25  0             366326.3950   0.0236  0.050               
 407: 29 11 19  0   28 11 18  0             366559.6825   0.0712  0.050               
 408: 29 11 18  0   28 11 17  0             366566.6176   0.0365  0.050               
 409: 29  5 24  0   28  5 23  0             367192.1606   0.0266  0.050               
 410: 29 10 20  0   28 10 19  0             367799.2882   0.0380  0.050               
 411: 29 10 19  0   28 10 18  0             367889.5465   0.0015  0.050               
 412: 28  7 21  0   27  7 20  0             367953.5307   0.0321  0.050               
 413: 28  6 22  0   27  6 21  0             368130.2715   0.0182  0.050               
 414: 31  4 28  0   30  4 27  0             368664.5570   0.0283  0.050               
 415: 31  3 28  0   30  3 27  0             368679.8101   0.0115  0.050               
 416: 29  7 23  0   28  7 22  0             368822.8946  -0.0102  0.050               
 417: 29  9 21  0   28  9 20  0             369332.7475   0.0102  0.050               
 418: 29  9 20  0   28  9 19  0             370183.6068   0.0137  0.050               
 419: 29  8 22  0   28  8 21  0             370369.0650   0.0046  0.050               
 420: 32  2 30  0   31  2 29  0             371179.6003  -0.1854  0.050   0.0012 0.50  
 421: 32  3 30  0   31  3 29  0             371179.6003   0.1877  0.050   0.0012 0.50  
 422: 33  1 32  0   32  1 31  0             373814.1815   0.0252  0.050   0.0283 0.38  
 423: 33  2 32  0   32  2 31  0             373814.1815   0.0301  0.050   0.0283 0.62  
 424: 30 24  6  0   29 24  5  0             374446.6178   0.0280  0.050   0.0280 0.50  
 425: 30 24  7  0   29 24  6  0             374446.6178   0.0280  0.050   0.0280 0.50  
 426: 30 23  7  0   29 23  6  0             374595.9495  -0.0228  0.050  -0.0228 0.50  
 427: 30 23  8  0   29 23  7  0             374595.9495  -0.0228  0.050  -0.0228 0.50  
 428: 30  6 25  0   29  6 24  0             374604.8104   0.0201  0.050               
 429: 30 22  8  0   29 22  7  0             374758.6141   0.0226  0.050   0.0227 0.50  
 430: 30 22  9  0   29 22  8  0             374758.6141   0.0226  0.050   0.0227 0.50  
 431: 30 20 10  0   29 20  9  0             375136.2258  -0.0148  0.050  -0.0148 0.50  
 432: 30 20 11  0   29 20 10  0             375136.2258  -0.0148  0.050  -0.0148 0.50  
 433: 30 19 11  0   29 19 10  0             375359.8692   0.0045  0.050   0.0045 0.50  
 434: 30 19 12  0   29 19 11  0             375359.8692   0.0045  0.050   0.0045 0.50  
 435: 29  8 21  0   28  8 20  0             375407.4722   0.0271  0.050               
 436: 30 18 12  0   29 18 11  0             375614.5707  -0.0010  0.050  -0.0010 0.50  
 437: 30 18 13  0   29 18 12  0             375614.5707  -0.0010  0.050  -0.0010 0.50  
 438: 30 17 13  0   29 17 12  0             375908.7007   0.0449  0.050   0.0450 0.50  
 439: 30 17 14  0   29 17 13  0             375908.7007   0.0449  0.050   0.0450 0.50  
 440: 30 16 14  0   29 16 13  0             376253.3452   0.0467  0.050   0.0467 0.50  
 441: 30 16 15  0   29 16 14  0             376253.3452   0.0467  0.050   0.0467 0.50  
 442: 34  0 34  0   33  0 33  0             376496.8368   0.0066  0.050   0.0067 0.62  
 443: 34  1 34  0   33  1 33  0             376496.8368   0.0067  0.050   0.0067 0.38  
 444: 30 15 15  0   29 15 14  0             376663.9428   0.0084  0.050   0.0085 0.50  
 445: 30 15 16  0   29 15 15  0             376663.9428   0.0085  0.050   0.0085 0.50  
 446: 30 14 16  0   29 14 15  0             377162.5251   0.0287  0.050   0.0297 0.50  
 447: 30 14 17  0   29 14 16  0             377162.5251   0.0306  0.050   0.0297 0.50  
 448: 31  5 27  0   30  5 26  0             377249.4100  -0.0010  0.050               
 449: 30  5 25  0   29  5 24  0             377312.1476   0.0646  0.050               
 450: 31  4 27  0   30  4 26  0             377462.8470  -0.0034  0.050               
 451: 30 13 17  0   29 13 16  0             377781.3445  -0.0035  0.050   0.0200 0.50  
 452: 30 13 18  0   29 13 17  0             377781.3445   0.0434  0.050   0.0200 0.50  
 453: 30 12 18  0   29 12 17  0             378570.9372  -0.0723  0.050               
 454: 29  6 23  0   28  6 22  0             379586.4163  -0.1203  0.050   0.0109 0.50  
 455: 32  4 29  0   31  4 28  0             379586.4163   0.1415  0.050   0.0109 0.50  
 456: 32  3 29  0   31  3 28  0             379594.9779   0.0390  0.050               
 457: 30 11 20  0   29 11 19  0             379606.5944   0.0147  0.050               
 458: 30 11 19  0   29 11 18  0             379620.7273  -0.0144  0.050               
 459: 30  7 24  0   29  7 23  0             380853.4957   0.0178  0.050               
 460: 30 10 21  0   29 10 20  0             380983.4307   0.0539  0.050               
 461: 30 10 20  0   29 10 19  0             381150.5113   0.0082  0.050               
 462: 33  2 31  0   32  2 30  0             382115.8029  -0.0934  0.050   0.0067 0.50  
 463: 33  3 31  0   32  3 30  0             382115.8029   0.1068  0.050   0.0067 0.50  
 464: 29  7 22  0   28  7 21  0             382310.8625  -0.0355  0.050               
 465: 30  9 22  0   29  9 21  0             382578.5644   0.0156  0.050               
 466: 30  8 23  0   29  8 22  0             383269.4655   0.0268  0.050               
 467: 30  9 21  0   29  9 20  0             383990.3560  -0.0057  0.050               
 468: 34  1 33  0   33  1 32  0             384755.6513   0.0285  0.050   0.0298 0.50  
 469: 34  2 33  0   33  2 32  0             384755.6513   0.0310  0.050   0.0298 0.50  
 470: 31  6 26  0   30  6 25  0             385726.7025   0.0032  0.050               
 471: 31 28  3  0   30 28  2  0             386455.0456  -0.0404  0.050  -0.0404 0.50  
 472: 31 28  4  0   30 28  3  0             386455.0456  -0.0404  0.050  -0.0404 0.50  
 473: 31 27  4  0   30 27  3  0             386579.8195   0.0474  0.050   0.0475 0.50  
 474: 31 27  5  0   30 27  4  0             386579.8195   0.0474  0.050   0.0475 0.50  
 475: 31 26  5  0   30 26  4  0             386711.2598  -0.0333  0.050  -0.0334 0.50  
 476: 31 26  6  0   30 26  5  0             386711.2598  -0.0333  0.050  -0.0334 0.50  
 477: 31 25  6  0   30 25  5  0             386851.1341   0.0605  0.050   0.0605 0.50  
 478: 31 25  7  0   30 25  6  0             386851.1341   0.0605  0.050   0.0605 0.50  
 479: 31 24  7  0   30 24  6  0             387000.7821  -0.0646  0.050  -0.0646 0.50  
 480: 31 24  8  0   30 24  7  0             387000.7821  -0.0646  0.050  -0.0646 0.50  
 481: 31 22  9  0   30 22  8  0             387339.3760  -0.0139  0.050  -0.0140 0.50  
 482: 31 22 10  0   30 22  9  0             387339.3760  -0.0139  0.050  -0.0140 0.50  
 483: 35  0 35  0   34  0 34  0             387439.8152   0.0379  0.050   0.0379 0.50  
 484: 35  1 35  0   34  1 34  0             387439.8152   0.0379  0.050   0.0379 0.50  
 485: 31 21 10  0   30 21  9  0             387534.1074   0.0122  0.050   0.0123 0.50  
 486: 31 21 11  0   30 21 10  0             387534.1074   0.0122  0.050   0.0123 0.50  
 487: 31  5 26  0   30  5 25  0             387576.7090  -0.0043  0.050               
 488: 31 20 11  0   30 20 10  0             387751.1080   0.0754  0.050   0.0755 0.50  
 489: 31 20 12  0   30 20 11  0             387751.1080   0.0754  0.050   0.0755 0.50  
 490: 31 19 12  0   30 19 11  0             387995.5861   0.0262  0.050   0.0262 0.50  
 491: 31 19 13  0   30 19 12  0             387995.5861   0.0262  0.050   0.0262 0.50  
 492: 32  5 28  0   31  5 27  0             388160.5094   0.0678  0.050               
 493: 31 18 13  0   30 18 12  0             388274.6692   0.0166  0.050   0.0167 0.50  
 494: 31 18 14  0   30 18 13  0             388274.6692   0.0166  0.050   0.0167 0.50  
 495: 32  4 28  0   31  4 27  0             388289.4842   0.0289  0.050               
 496: 31 17 14  0   30 17 13  0             388597.5754   0.0259  0.050   0.0259 0.50  
 497: 31 17 15  0   30 17 14  0             388597.5754   0.0259  0.050   0.0259 0.50  
 498: 31 16 15  0   30 16 14  0             388976.7479   0.0077  0.050   0.0077 0.50  
 499: 31 16 16  0   30 16 15  0             388976.7479   0.0077  0.050   0.0077 0.50  
 500: 31 15 16  0   30 15 15  0             389429.5518   0.0233  0.050   0.0235 0.50  
 501: 31 15 17  0   30 15 16  0             389429.5518   0.0235  0.050   0.0235 0.50  
 502: 31 14 17  0   30 14 16  0             389980.6201  -0.0149  0.050  -0.0125 0.50  
 503: 31 14 18  0   30 14 17  0             389980.6201  -0.0100  0.050  -0.0125 0.50  
 504: 30  8 22  0   29  8 21  0             390340.4230  -0.0061  0.050               
 505: 30  6 24  0   29  6 23  0             390383.7304  -0.0077  0.050               
 506: 33  4 30  0   32  4 29  0             390508.7796   0.0003  0.050               
 507: 33  3 30  0   32  3 29  0             390513.6892   0.0319  0.050               
 508: 31 13 18  0   30 13 17  0             390666.7880  -0.0548  0.050   0.0002 0.50  
 509: 31 13 19  0   30 13 18  0             390666.7880   0.0552  0.050   0.0002 0.50  
 510: 31 12 20  0   30 12 19  0             391544.6806   0.0538  0.050               
 511: 31 12 19  0   30 12 18  0             391546.5555  -0.0434  0.050               
 512: 31  7 25  0   30  7 24  0             392667.9085  -0.0214  0.050               
 513: 31 11 21  0   30 11 20  0             392701.0730   0.0240  0.050               
 514: 31 11 20  0   30 11 19  0             392728.9260  -0.0211  0.050               
 515: 34  2 32  0   33  2 31  0             393051.8417  -0.0642  0.050  -0.0107 0.50  
 516: 34  3 32  0   33  3 31  0             393051.8417   0.0427  0.050  -0.0107 0.50  
 517: 31 10 22  0   30 10 21  0             394215.1542  -0.0027  0.050               
 518: 31 10 21  0   30 10 20  0             394515.1217  -0.0101  0.050               
 519: 35  1 34  0   34  1 33  0             395696.4214  -0.0066  0.050  -0.0060 0.50  
 520: 35  2 34  0   34  2 33  0             395696.4214  -0.0053  0.050  -0.0060 0.50  
 521: 31  9 23  0   30  9 22  0             395810.9058  -0.0005  0.050               
 522: 31  8 24  0   30  8 23  0             396011.5309  -0.0418  0.050               
 523: 30  7 23  0   29  7 22  0             396108.7068   0.0002  0.050               
 524: 32  6 27  0   31  6 26  0             396763.0461  -0.0100  0.050               
 525: 32  5 27  0   31  5 26  0             397991.0821   0.0148  0.050               
 526: 31  9 22  0   30  9 21  0             398069.4443  -0.0124  0.050               
 527: 36  0 36  0   35  0 35  0             398381.9484  -0.0298  0.050  -0.0299 0.50  
 528: 36  1 36  0   35  1 35  0             398381.9484  -0.0298  0.050  -0.0299 0.50  
 529: 33  5 29  0   32  5 28  0             399065.4076  -0.0048  0.050               
 530: 33  4 29  0   32  4 28  0             399142.4795   0.0347  0.050               
 531: 32 25  7  0   31 25  6  0             399400.6595   0.0518  0.050   0.0518 0.50  
 532: 32 25  8  0   31 25  7  0             399400.6595   0.0518  0.050   0.0518 0.50  
 533: 32 24  8  0   31 24  7  0             399562.3042   0.0145  0.050   0.0145 0.50  
 534: 32 24  9  0   31 24  8  0             399562.3042   0.0145  0.050   0.0145 0.50  
 535: 32 23  9  0   31 23  8  0             399737.4557   0.0053  0.050   0.0054 0.50  
 536: 32 23 10  0   31 23  9  0             399737.4557   0.0053  0.050   0.0054 0.50  
 537: 32 22 10  0   31 22  9  0             399929.0554   0.0559  0.050   0.0559 0.50  
 538: 32 22 11  0   31 22 10  0             399929.0554   0.0559  0.050   0.0559 0.50  
 539: 32 20 12  0   31 20 11  0             400376.8517   0.0343  0.050   0.0343 0.50  
 540: 32 20 13  0   31 20 12  0             400376.8517   0.0343  0.050   0.0343 0.50  
 541: 32 19 13  0   31 19 12  0             400643.5764  -0.0617  0.050  -0.0618 0.50  
 542: 32 19 14  0   31 19 13  0             400643.5764  -0.0617  0.050  -0.0618 0.50  
 543: 31  6 25  0   30  6 24  0             400664.3838   0.0051  0.050               
 544: 32 18 14  0   31 18 13  0             400948.7708  -0.0104  0.050  -0.0104 0.50  
 545: 32 18 15  0   31 18 14  0             400948.7708  -0.0104  0.050  -0.0104 0.50  
 546: 32 17 15  0   31 17 14  0             401302.5548   0.0375  0.050   0.0375 0.50  
 547: 32 17 16  0   31 17 15  0             401302.5548   0.0375  0.050   0.0375 0.50  
 548: 34  4 31  0   33  4 30  0             401432.1312   0.0186  0.050               
 549: 34  3 31  0   33  3 30  0             401434.7866  -0.0529  0.050               
 550: 32 16 16  0   31 16 15  0             401718.7585  -0.0136  0.050  -0.0136 0.50  
 551: 32 16 17  0   31 16 16  0             401718.7585  -0.0136  0.050  -0.0136 0.50  
 552: 32 15 17  0   31 15 16  0             402216.9164  -0.0041  0.050  -0.0039 0.50  
 553: 32 15 18  0   31 15 17  0             402216.9164  -0.0036  0.050  -0.0039 0.50  
 554: 32 14 18  0   31 14 17  0             402824.8134   0.0054  0.050   0.0115 0.50  
 555: 32 14 19  0   31 14 18  0             402824.8134   0.0176  0.050   0.0115 0.50  
 556: 32 13 19  0   31 13 18  0             403584.1742  -0.1032  0.050   0.0212 0.50  
 557: 32 13 20  0   31 13 19  0             403584.1742   0.1456  0.050   0.0212 0.50  
 558: 35  2 33  0   34  2 32  0             403987.6592  -0.0251  0.050   0.0033 0.50  
 559: 35  3 33  0   34  3 32  0             403987.6592   0.0317  0.050   0.0033 0.50  
 560: 32  7 26  0   31  7 25  0             404278.5221   0.0339  0.050               
 561: 32 12 21  0   31 12 20  0             404559.3202   0.0438  0.050               
 562: 32 12 20  0   31 12 19  0             404563.3156  -0.0678  0.050               
 563: 31  8 23  0   30  8 22  0             405405.1702  -0.0097  0.050               
 564: 32 11 22  0   31 11 21  0             405845.0732   0.0410  0.050               
 565: 32 11 21  0   31 11 20  0             405898.3740  -0.0140  0.050               
 566: 36  1 35  0   35  1 34  0             406636.5493   0.0117  0.050   0.0121 0.50  
 567: 36  2 35  0   35  2 34  0             406636.5493   0.0123  0.050   0.0121 0.50  
 568: 32 10 23  0   31 10 22  0             407488.1695   0.0513  0.050               
 569: 33  6 28  0   32  6 27  0             407737.9813   0.0050  0.050               
 570: 32 10 22  0   31 10 21  0             408010.4756  -0.0045  0.050               
 571: 33  5 28  0   32  5 27  0             408534.0731   0.0091  0.050               
 572: 32  8 25  0   31  8 24  0             408564.5563   0.0228  0.050               
 573: 32  9 24  0   31  9 23  0             408998.7907   0.0064  0.050               
 574: 31  7 24  0   30  7 23  0             409224.0489   0.0191  0.050               
 575: 37  0 37  0   36  0 36  0             409323.4327   0.0218  0.050   0.0219 0.50  
 576: 37  1 37  0   36  1 36  0             409323.4327   0.0218  0.050   0.0219 0.50  
 577: 34  5 30  0   33  5 29  0             409968.1084   0.0576  0.050               
 578: 34  4 30  0   33  4 29  0             410013.5406  -0.0061  0.050               
 579: 32  6 26  0   31  6 25  0             410635.5812   0.0189  0.050               
 580: 33 25  8  0   32 25  7  0             411956.9241   0.0408  0.050   0.0409 0.50  
 581: 33 25  9  0   32 25  8  0             411956.9241   0.0408  0.050   0.0409 0.50  
 582: 33 24  9  0   32 24  8  0             412131.0946  -0.0668  0.050  -0.0668 0.50  
 583: 33 24 10  0   32 24  9  0             412131.0946  -0.0668  0.050  -0.0668 0.50  
 584: 33 23 10  0   32 23  9  0             412320.3910   0.0172  0.050   0.0173 0.50  
 585: 33 23 11  0   32 23 10  0             412320.3910   0.0172  0.050   0.0173 0.50  
 586: 35  4 32  0   34  4 31  0             412356.1976  -0.0081  0.050               
 587: 35  3 32  0   34  3 31  0             412357.7032  -0.0170  0.050               
 588: 32  9 23  0   31  9 22  0             412472.5342   0.0017  0.050               
 589: 33 22 11  0   32 22 10  0             412527.7712   0.0464  0.050   0.0465 0.50  
 590: 33 22 12  0   32 22 11  0             412527.7712   0.0464  0.050   0.0465 0.50  
 591: 33 21 12  0   32 21 11  0             412757.2041  -0.0273  0.050  -0.0273 0.50  
 592: 33 21 13  0   32 21 12  0             412757.2041  -0.0273  0.050  -0.0273 0.50  
 593: 33 20 13  0   32 20 12  0             413014.0095   0.0191  0.050   0.0192 0.50  
 594: 33 20 14  0   32 20 13  0             413014.0095   0.0191  0.050   0.0192 0.50  
 595: 33 19 14  0   32 19 13  0             413304.5342  -0.0224  0.050  -0.0224 0.50  
 596: 33 19 15  0   32 19 14  0             413304.5342  -0.0224  0.050  -0.0224 0.50  
 597: 33 18 15  0   32 18 14  0             413637.5162   0.0215  0.050   0.0215 0.50  
 598: 33 18 16  0   32 18 15  0             413637.5162   0.0215  0.050   0.0215 0.50  
 599: 33 17 16  0   32 17 15  0             414024.2145   0.0127  0.050   0.0127 0.50  
 600: 33 17 17  0   32 17 16  0             414024.2145   0.0127  0.050   0.0127 0.50  
 601: 33 16 17  0   32 16 16  0             414480.1849   0.0014  0.050   0.0015 0.50  
 602: 33 16 18  0   32 16 17  0             414480.1849   0.0015  0.050   0.0015 0.50  
 603: 36  2 34  0   35  2 33  0             414923.1111  -0.0145  0.050   0.0005 0.50  
 604: 36  3 34  0   35  3 33  0             414923.1111   0.0155  0.050   0.0005 0.50  
 605: 33 15 18  0   32 15 17  0             415027.0957  -0.0161  0.050  -0.0155 0.50  
 606: 33 15 19  0   32 15 18  0             415027.0957  -0.0148  0.050  -0.0155 0.50  
 607: 33 14 19  0   32 14 18  0             415696.3106  -0.0367  0.050  -0.0223 0.50  
 608: 33 14 20  0   32 14 19  0             415696.3106  -0.0078  0.050  -0.0223 0.50  
 609: 33  7 27  0   32  7 26  0             415705.9338   0.0503  0.050               
 610: 33 13 20  0   32 13 19  0             416535.3082  -0.2695  0.050   0.0031 0.50  
 611: 33 13 21  0   32 13 20  0             416535.3082   0.2758  0.050   0.0031 0.50  
 612: 37  1 36  0   36  1 35  0             417575.9345   0.0156  0.050   0.0158 0.50  
 613: 37  2 36  0   36  2 35  0             417575.9345   0.0159  0.050   0.0158 0.50  
 614: 33 12 22  0   32 12 21  0             417616.5975   0.0954  0.050               
 615: 33 12 21  0   32 12 20  0             417624.7701  -0.0374  0.050               
 616: 34  6 29  0   33  6 28  0             418671.1886  -0.0307  0.050               
 617: 33 11 23  0   32 11 22  0             419039.6913   0.0060  0.050               
 618: 33 11 22  0   32 11 21  0             419138.8390  -0.0268  0.050               
 619: 34  5 29  0   33  5 28  0             419177.3008   0.0099  0.050               
 620: 38  0 38  0   37  0 37  0             420264.0577   0.0042  0.050   0.0042 0.50  
 621: 38  1 38  0   37  1 37  0             420264.0577   0.0042  0.050   0.0042 0.50  
 622: 32  8 24  0   31  8 23  0             420374.7110  -0.0080  0.050               
 623: 33  6 27  0   32  6 26  0             420511.2792   0.0321  0.050               
 624: 33 10 24  0   32 10 23  0             420790.9819   0.0203  0.050               
 625: 35  5 31  0   34  5 30  0             420870.5329  -0.0059  0.050               
 626: 35  4 31  0   34  4 30  0             420897.1139  -0.0330  0.050               
 627: 33  8 26  0   32  8 25  0             420905.6825  -0.0031  0.050               
 628: 32  7 25  0   31  7 24  0             421587.5341  -0.0147  0.050               
 629: 33 10 23  0   32 10 22  0             421673.3715   0.0313  0.050               
 630: 33  9 25  0   32  9 24  0             422106.3083   0.0026  0.050               
 631: 36  4 33  0   35  4 32  0             423280.8442  -0.0788  0.050               
 632: 36  3 33  0   35  3 32  0             423281.7926   0.0334  0.050               
 633: 34 25  9  0   33 25  8  0             424520.0567  -0.0636  0.050  -0.0637 0.50  
 634: 34 25 10  0   33 25  9  0             424520.0567  -0.0636  0.050  -0.0637 0.50  
 635: 34 24 10  0   33 24  9  0             424707.7905   0.0838  0.050   0.0838 0.50  
 636: 34 24 11  0   33 24 10  0             424707.7905   0.0838  0.050   0.0838 0.50  
 637: 34 23 11  0   33 23 10  0             424911.7648  -0.0198  0.050  -0.0198 0.50  
 638: 34 23 12  0   33 23 11  0             424911.7648  -0.0198  0.050  -0.0198 0.50  
 639: 34 22 12  0   33 22 11  0             425135.8818   0.0071  0.050   0.0072 0.50  
 640: 34 22 13  0   33 22 12  0             425135.8818   0.0071  0.050   0.0072 0.50  
 641: 34 21 13  0   33 21 12  0             425384.3804  -0.0136  0.050  -0.0136 0.50  
 642: 34 21 14  0   33 21 13  0             425384.3804  -0.0136  0.050  -0.0136 0.50  
 643: 34 20 14  0   33 20 13  0             425662.9085  -0.0455  0.050  -0.0456 0.50  
 644: 34 20 15  0   33 20 14  0             425662.9085  -0.0455  0.050  -0.0456 0.50  
 645: 37  2 35  0   36  2 34  0             425858.1483   0.0073  0.050   0.0153 0.50  
 646: 37  3 35  0   36  3 34  0             425858.1483   0.0232  0.050   0.0153 0.50  
 647: 34 19 15  0   33 19 14  0             425978.7997   0.0161  0.050   0.0162 0.50  
 648: 34 19 16  0   33 19 15  0             425978.7997   0.0161  0.050   0.0162 0.50  
 649: 34 18 16  0   33 18 15  0             426341.3272  -0.0187  0.050  -0.0188 0.50  
 650: 34 18 17  0   33 18 16  0             426341.3272  -0.0187  0.050  -0.0188 0.50  
 651: 34 17 17  0   33 17 16  0             426763.2836   0.0136  0.050   0.0137 0.50  
 652: 34 17 18  0   33 17 17  0             426763.2836   0.0136  0.050   0.0137 0.50  
 653: 34  7 28  0   33  7 27  0             426976.5982  -0.0235  0.050               
 654: 33  9 24  0   32  9 23  0             427222.9581   0.0075  0.050               
 655: 34 16 18  0   33 16 17  0             427261.7792  -0.0203  0.050  -0.0203 0.50  
 656: 34 16 19  0   33 16 18  0             427261.7792  -0.0202  0.050  -0.0203 0.50  
 657: 34 15 19  0   33 15 18  0             427861.1419  -0.0209  0.050  -0.0193 0.50  
 658: 34 15 20  0   33 15 19  0             427861.1419  -0.0177  0.050  -0.0193 0.50  
 659: 38  1 37  0   37  1 36  0             428514.5379  -0.0033  0.050  -0.0033 0.50  
 660: 38  2 37  0   37  2 36  0             428514.5379  -0.0032  0.050  -0.0033 0.50  
 661: 34 14 20  0   33 14 19  0             428596.6716  -0.0184  0.050   0.0148 0.50  
 662: 34 14 21  0   33 14 20  0             428596.6716   0.0479  0.050   0.0148 0.50  
 663: 34 13 22  0   33 13 21  0             429521.8163   0.0754  0.050               
 664: 34 13 21  0   33 13 20  0             429522.9977   0.0963  0.050               
 665: 35  6 30  0   34  6 29  0             429578.0056   0.0322  0.050               
 666: 35  5 30  0   34  5 29  0             429894.4031   0.0105  0.050               
 667: 34  6 28  0   33  6 27  0             430452.4493  -0.0021  0.050               
 668: 34 12 23  0   33 12 22  0             430718.8392   0.0466  0.050               
 669: 34 12 22  0   33 12 21  0             430735.1230  -0.0013  0.050               
 670: 39  0 39  0   38  0 38  0             431203.8841  -0.0001  0.050  -0.0001 0.50  
 671: 39  1 39  0   38  1 38  0             431203.8841  -0.0001  0.050  -0.0001 0.50  
 672: 36  5 32  0   35  5 31  0             431774.0403   0.0011  0.050               
 673: 36  4 32  0   35  4 31  0             431789.4387  -0.0245  0.050               
 674: 34 11 24  0   33 11 23  0             432284.6963   0.0302  0.050               
 675: 34 11 23  0   33 11 22  0             432464.0049   0.0052  0.050               
 676: 34  8 27  0   33  8 26  0             433022.6867  -0.0229  0.050               
 677: 33  7 26  0   32  7 25  0             433180.6265   0.0016  0.050               
 678: 34 10 25  0   33 10 24  0             434106.4979   0.0077  0.050               
 679: 37  3 34  0   36  3 33  0             434206.2987  -0.2633  0.050  -0.0338 0.50  
 680: 37  4 34  0   36  4 33  0             434206.2987   0.1957  0.050  -0.0338 0.50  
 681: 33  8 25  0   32  8 24  0             434999.9247  -0.0150  0.050               
 682: 34  9 26  0   33  9 25  0             435095.2950   0.0121  0.050               
 683: 34 10 24  0   33 10 23  0             435551.1546  -0.0573  0.050               
 684: 38  2 36  0   37  2 35  0             436792.6486  -0.0053  0.050  -0.0012 0.50  
 685: 38  3 36  0   37  3 35  0             436792.6486   0.0029  0.050  -0.0012 0.50  
 686: 35 26  9  0   34 26  8  0             436903.9180  -0.0400  0.050  -0.0401 0.50  
 687: 35 26 10  0   34 26  9  0             436903.9180  -0.0400  0.050  -0.0401 0.50  
 688: 35 25 10  0   34 25  9  0             437090.4636  -0.0773  0.050  -0.0774 0.50  
 689: 35 25 11  0   34 25 10  0             437090.4636  -0.0773  0.050  -0.0774 0.50  
 690: 35 23 12  0   34 23 11  0             437511.9446  -0.0158  0.050  -0.0158 0.50  
 691: 35 23 13  0   34 23 12  0             437511.9446  -0.0158  0.050  -0.0158 0.50  
 692: 35 22 13  0   34 22 12  0             437753.7553  -0.0072  0.050  -0.0073 0.50  
 693: 35 22 14  0   34 22 13  0             437753.7553  -0.0072  0.050  -0.0073 0.50  
 694: 35 21 14  0   34 21 13  0             438022.4104  -0.0166  0.050  -0.0167 0.50  
 695: 35 21 15  0   34 21 14  0             438022.4104  -0.0166  0.050  -0.0167 0.50  
 696: 35  7 29  0   34  7 28  0             438119.8039  -0.0611  0.050               
 697: 35 20 15  0   34 20 14  0             438324.0832  -0.0371  0.050  -0.0371 0.50  
 698: 35 20 16  0   34 20 15  0             438324.0832  -0.0371  0.050  -0.0371 0.50  
 699: 35 19 16  0   34 19 15  0             438666.7555  -0.0440  0.050  -0.0440 0.50  
 700: 35 19 17  0   34 19 16  0             438666.7555  -0.0440  0.050  -0.0440 0.50  
 701: 39  1 38  0   38  1 37  0             439452.3824   0.0069  0.050   0.0070 0.50  
 702: 39  2 38  0   38  2 37  0             439452.3824   0.0070  0.050   0.0070 0.50  
 703: 35 17 18  0   34 17 17  0             439520.4538   0.0388  0.050   0.0389 0.50  
 704: 35 17 19  0   34 17 18  0             439520.4538   0.0388  0.050   0.0389 0.50  
 705: 35 16 19  0   34 16 18  0             440064.4883   0.0002  0.050   0.0004 0.50  
 706: 35 16 20  0   34 16 19  0             440064.4883   0.0005  0.050   0.0004 0.50  
 707: 36  6 31  0   35  6 30  0             440469.2549   0.0081  0.050               
 708: 35  6 29  0   34  6 28  0             440543.3173   0.0135  0.050               
 709: 36  5 31  0   35  5 30  0             440664.2613  -0.0138  0.050               
 710: 35 15 20  0   34 15 19  0             440720.2086   0.0060  0.050   0.0098 0.50  
 711: 35 15 21  0   34 15 20  0             440720.2086   0.0135  0.050   0.0098 0.50  
 712: 35 14 21  0   34 14 20  0             441527.3140  -0.0840  0.050  -0.0100 0.50  
 713: 35 14 22  0   34 14 21  0             441527.3140   0.0639  0.050  -0.0100 0.50  
 714: 40  0 40  0   39  0 39  0             442142.8850   0.0035  0.050   0.0036 0.50  
 715: 40  1 40  0   39  1 39  0             442142.8850   0.0035  0.050   0.0036 0.50  
 716: 34  9 25  0   33  9 24  0             442280.9660  -0.0785  0.050               
 717: 35 13 22  0   34 13 21  0             442548.6807  -0.0277  0.050               
 718: 37  5 33  0   36  5 32  0             442679.0525  -0.0218  0.050               
 719: 37  4 33  0   36  4 32  0             442687.9480   0.0050  0.050               
 720: 35 12 24  0   34 12 23  0             443868.5770   0.0718  0.050               
 721: 35 12 23  0   34 12 22  0             443899.7182  -0.0509  0.050               
 722: 34  7 27  0   33  7 26  0             444050.3083   0.0336  0.050               
 723: 35  8 28  0   34  8 27  0             444914.4595   0.0042  0.050               
 724: 38  3 35  0   37  3 34  0             445131.7363  -0.0950  0.050   0.0303 0.50  
 725: 38  4 35  0   37  4 34  0             445131.7363   0.1556  0.050   0.0303 0.50  
 726: 35 11 25  0   34 11 24  0             445577.3040   0.0328  0.050               
 727: 35 11 24  0   34 11 23  0             445892.8391  -0.0065  0.050               
 728: 35 10 26  0   34 10 25  0             447411.0051   0.0171  0.050               
 729: 39  2 37  0   38  2 36  0             447726.6160   0.0181  0.050   0.0203 0.50  
 730: 39  3 37  0   38  3 36  0             447726.6160   0.0224  0.050   0.0203 0.50  
 731: 35  9 27  0   34  9 26  0             447928.4931  -0.0030  0.050               
 732: 34  8 26  0   33  8 25  0             449069.2618   0.0190  0.050               
 733: 36  7 30  0   35  7 29  0             449164.5377   0.0647  0.050               
 734: 36 27  9  0   35 27  8  0             449282.3149  -0.0171  0.050  -0.0172 0.50  
 735: 36 27 10  0   35 27  9  0             449282.3149  -0.0171  0.050  -0.0172 0.50  
 736: 36 25 11  0   35 25 10  0             449668.3893   0.0203  0.050   0.0204 0.50  
 737: 36 25 12  0   35 25 11  0             449668.3893   0.0203  0.050   0.0204 0.50  
 738: 35 10 25  0   34 10 24  0             449699.8548  -0.0183  0.050               
 739: 36 23 13  0   35 23 12  0             450121.2248   0.0425  0.050   0.0425 0.50  
 740: 36 23 14  0   35 23 13  0             450121.2248   0.0425  0.050   0.0425 0.50  
 741: 36 22 14  0   35 22 13  0             450381.6325  -0.0744  0.050  -0.0745 0.50  
 742: 36 22 15  0   35 22 14  0             450381.6325  -0.0744  0.050  -0.0745 0.50  
 743: 40  1 39  0   39  1 38  0             450389.4169   0.0235  0.050   0.0235 0.50  
 744: 40  2 39  0   39  2 38  0             450389.4169   0.0235  0.050   0.0235 0.50  
 745: 36 21 15  0   35 21 14  0             450671.6999   0.0053  0.050   0.0053 0.50  
 746: 36 21 16  0   35 21 15  0             450671.6999   0.0053  0.050   0.0053 0.50  
 747: 36  6 30  0   35  6 29  0             450804.2206  -0.0545  0.050               
 748: 36 20 16  0   35 20 15  0             450998.0024   0.0925  0.050   0.0925 0.50  
 749: 36 20 17  0   35 20 16  0             450998.0024   0.0925  0.050   0.0925 0.50  
 750: 37  6 32  0   36  6 31  0             451352.5802  -0.0045  0.050               
 751: 36 19 17  0   35 19 16  0             451369.1338   0.0351  0.050   0.0352 0.50  
 752: 36 19 18  0   35 19 17  0             451369.1338   0.0351  0.050   0.0352 0.50  
 753: 37  5 32  0   36  5 31  0             451471.3009   0.0098  0.050               
 754: 36 18 18  0   35 18 17  0             451796.8251   0.0595  0.050   0.0596 0.50  
 755: 36 18 19  0   35 18 18  0             451796.8251   0.0595  0.050   0.0596 0.50  
 756: 36 17 19  0   35 17 18  0             452296.3638   0.0031  0.050   0.0031 0.50  
 757: 36 17 20  0   35 17 19  0             452296.3638   0.0031  0.050   0.0031 0.50  
 758: 36 16 20  0   35 16 19  0             452889.1477  -0.0160  0.050  -0.0156 0.50  
 759: 36 16 21  0   35 16 20  0             452889.1477  -0.0152  0.050  -0.0156 0.50  
 760: 41  0 41  0   40  0 40  0             453080.9795  -0.0441  0.050  -0.0441 0.50  
 761: 41  1 41  0   40  1 40  0             453080.9795  -0.0441  0.050  -0.0441 0.50  
 762: 38  5 34  0   37  5 33  0             453585.7455  -0.0388  0.050               
 763: 38  4 34  0   37  4 33  0             453590.8921   0.0460  0.050               
 764: 36 15 21  0   35 15 20  0             453605.4450   0.0056  0.050   0.0143 0.50  
 765: 36 15 22  0   35 15 21  0             453605.4450   0.0230  0.050   0.0143 0.50  
 766: 35  7 28  0   34  7 27  0             454327.2097  -0.0209  0.050               
 767: 36 14 22  0   35 14 21  0             454490.0259  -0.1594  0.050   0.0011 0.50  
 768: 36 14 23  0   35 14 22  0             454490.0259   0.1615  0.050   0.0011 0.50  
 769: 36 13 24  0   35 13 23  0             455611.0107  -0.0227  0.050               
 770: 36 13 23  0   35 13 22  0             455615.7921  -0.0770  0.050               
 771: 39  3 36  0   38  3 35  0             456057.2698  -0.0653  0.050   0.0028 0.50  
 772: 39  4 36  0   38  4 35  0             456057.2698   0.0709  0.050   0.0028 0.50  
 773: 36  8 29  0   35  8 28  0             456590.5385  -0.0176  0.050               
 774: 36 12 25  0   35 12 24  0             457067.6069   0.0087  0.050               
 775: 36 12 24  0   35 12 23  0             457125.8927  -0.0244  0.050               
 776: 40  2 38  0   39  2 37  0             458659.9134   0.0000  0.050   0.0011 0.50  
 777: 40  3 38  0   39  3 37  0             458659.9134   0.0022  0.050   0.0011 0.50  
 778: 36 11 26  0   35 11 25  0             458911.4252   0.0507  0.050               
 779: 36 11 25  0   35 11 24  0             459451.8489  -0.0350  0.050               
 780: 37  7 31  0   36  7 30  0             460136.7349   0.0581  0.050               
 781: 36  9 28  0   35  9 27  0             460573.1157  -0.0638  0.050               
 782: 36 10 27  0   35 10 26  0             460674.3574  -0.0242  0.050               
 783: 37  6 31  0   36  6 30  0             461219.3692  -0.0929  0.050               
 784: 41  1 40  0   40  1 39  0             461325.5683   0.0004  0.050   0.0004 0.50  
 785: 41  2 40  0   40  2 39  0             461325.5683   0.0004  0.050   0.0004 0.50  
 786: 37 27 10  0   36 27  9  0             461841.1332   0.0427  0.050   0.0428 0.50  
 787: 37 27 11  0   36 27 10  0             461841.1332   0.0427  0.050   0.0428 0.50  
 788: 37 26 11  0   36 26 10  0             462039.9834   0.0777  0.050   0.0777 0.50  
 789: 37 26 12  0   36 26 11  0             462039.9834   0.0777  0.050   0.0777 0.50  
 790: 38  6 33  0   37  6 32  0             462232.8964   0.0258  0.050               
 791: 37 25 12  0   36 25 11  0             462253.8477   0.0169  0.050   0.0170 0.50  
 792: 37 25 13  0   36 25 12  0             462253.8477   0.0169  0.050   0.0170 0.50  
 793: 38  5 33  0   37  5 32  0             462304.2896  -0.0290  0.050               
 794: 35  8 27  0   34  8 26  0             462435.6145   0.0505  0.050               
 795: 37 24 13  0   36 24 12  0             462485.8372  -0.0351  0.050  -0.0352 0.50  
 796: 37 24 14  0   36 24 13  0             462485.8372  -0.0351  0.050  -0.0352 0.50  
 797: 37 23 14  0   36 23 13  0             462739.6375  -0.0980  0.050  -0.0981 0.50  
 798: 37 23 15  0   36 23 14  0             462739.6375  -0.0980  0.050  -0.0981 0.50  
 799: 37 22 15  0   36 22 14  0             463020.0483   0.0163  0.050   0.0164 0.50  
 800: 37 22 16  0   36 22 15  0             463020.0483   0.0163  0.050   0.0164 0.50  
 801: 37 21 16  0   36 21 15  0             463332.5070  -0.0615  0.050  -0.0615 0.50  
 802: 37 21 17  0   36 21 16  0             463332.5070  -0.0615  0.050  -0.0615 0.50  
 803: 37 20 17  0   36 20 16  0             463684.7291  -0.0258  0.050  -0.0259 0.50  
 804: 37 20 18  0   36 20 17  0             463684.7291  -0.0258  0.050  -0.0259 0.50  
 805: 42  0 42  0   41  0 41  0             464018.2614  -0.0279  0.050  -0.0279 0.50  
 806: 42  1 42  0   41  1 41  0             464018.2614  -0.0279  0.050  -0.0279 0.50  
 807: 37 19 18  0   36 19 17  0             464086.1556  -0.0351  0.050  -0.0351 0.50  
 808: 37 19 19  0   36 19 18  0             464086.1556  -0.0351  0.050  -0.0351 0.50  
 809: 36 10 26  0   35 10 25  0             464173.6734   0.0213  0.050               
 810: 36  7 29  0   35  7 28  0             464216.8690   0.0767  0.050               
 811: 39  5 35  0   38  5 34  0             464494.1140   0.0176  0.050               
 812: 39  4 35  0   38  4 34  0             464496.9314  -0.0340  0.050               
 813: 37 18 19  0   36 18 18  0             464549.5630   0.0246  0.050   0.0246 0.50  
 814: 37 18 20  0   36 18 19  0             464549.5630   0.0246  0.050   0.0246 0.50  
 815: 37 17 20  0   36 17 19  0             465091.8667   0.0016  0.050   0.0017 0.50  
 816: 37 17 21  0   36 17 20  0             465091.8667   0.0017  0.050   0.0017 0.50  
 817: 37 16 21  0   36 16 20  0             465736.7986   0.0029  0.050   0.0039 0.50  
 818: 37 16 22  0   36 16 21  0             465736.7986   0.0048  0.050   0.0039 0.50  
 819: 37 15 22  0   36 15 21  0             466518.1334  -0.0407  0.050  -0.0209 0.50  
 820: 37 15 23  0   36 15 22  0             466518.1334  -0.0011  0.050  -0.0209 0.50  
 821: 40  3 37  0   39  3 36  0             466982.8603  -0.0264  0.050   0.0104 0.50  
 822: 40  4 37  0   39  4 36  0             466982.8603   0.0472  0.050   0.0104 0.50  
 823: 37 14 23  0   36 14 22  0             467486.6903  -0.2623  0.050   0.0764 0.50  
 824: 37 14 24  0   36 14 23  0             467486.6903   0.4151  0.050   0.0764 0.50  
 825: 37  8 30  0   36  8 29  0             468069.8264  -0.0473  0.050               
 826: 37 13 25  0   36 13 24  0             468718.3852   0.0569  0.050               
 827: 41  2 39  0   40  2 38  0             469592.5501   0.0032  0.050   0.0038 0.50  
 828: 41  3 39  0   40  3 38  0             469592.5501   0.0043  0.050   0.0038 0.50  
 829: 37 12 26  0   36 12 25  0             470317.2465   0.0310  0.050               
 830: 37 12 25  0   36 12 24  0             470423.2564  -0.0422  0.050               
 831: 38  7 32  0   37  7 31  0             471058.6397  -0.0030  0.050               
 832: 38  6 32  0   37  6 31  0             471759.3399   0.0087  0.050               
 833: 42  1 41  0   41  1 40  0             472260.8771   0.0044  0.050   0.0045 0.50  
 834: 42  2 41  0   41  2 40  0             472260.8771   0.0044  0.050   0.0045 0.50  
 835: 37 11 27  0   36 11 26  0             472276.2856   0.0205  0.050               
 836: 36  9 27  0   35  9 26  0             472705.6255   0.0000  0.050               
 837: 37  9 29  0   36  9 28  0             473004.1112  -0.0375  0.050               
 838: 39  6 34  0   38  6 33  0             473113.0254  -0.0403  0.050               
 839: 39  5 34  0   38  5 33  0             473155.6141  -0.0246  0.050               
 840: 37 11 26  0   36 11 25  0             473177.0831   0.0267  0.050               
 841: 37 10 28  0   36 10 27  0             473861.4385   0.0068  0.050               
 842: 37  7 30  0   36  7 29  0             473948.8025   0.0331  0.050               
 843: 38 26 12  0   37 26 11  0             474618.5171   0.0229  0.050   0.0229 0.50  
 844: 38 26 13  0   37 26 12  0             474618.5171   0.0229  0.050   0.0229 0.50  
 845: 38 25 13  0   37 25 12  0             474847.1936   0.0383  0.050   0.0383 0.50  
 846: 38 25 14  0   37 25 13  0             474847.1936   0.0383  0.050   0.0383 0.50  
 847: 43  0 43  0   42  0 42  0             474954.6427  -0.0143  0.050  -0.0144 0.50  
 848: 43  1 43  0   42  1 42  0             474954.6427  -0.0143  0.050  -0.0144 0.50  
 849: 36  8 28  0   35  8 27  0             475013.1454   0.0356  0.050               
 850: 38 23 15  0   37 23 14  0             475367.8900  -0.0201  0.050  -0.0201 0.50  
 851: 38 23 16  0   37 23 15  0             475367.8900  -0.0201  0.050  -0.0201 0.50  
 852: 40  5 36  0   39  5 35  0             475403.8824   0.0542  0.050               
 853: 40  4 36  0   39  4 35  0             475405.4458   0.0016  0.050               
 854: 38 21 17  0   37 21 16  0             476005.4347   0.0055  0.050   0.0055 0.50  
 855: 38 21 18  0   37 21 17  0             476005.4347   0.0055  0.050   0.0055 0.50  
 856: 38 20 18  0   37 20 17  0             476385.0067  -0.0926  0.050  -0.0927 0.50  
 857: 38 20 19  0   37 20 18  0             476385.0067  -0.0926  0.050  -0.0927 0.50  
 858: 38 19 19  0   37 19 18  0             476818.5870  -0.0156  0.050  -0.0157 0.50  
 859: 38 19 20  0   37 19 19  0             476818.5870  -0.0156  0.050  -0.0157 0.50  
 860: 38 18 20  0   37 18 19  0             477319.8846   0.0212  0.050   0.0213 0.50  
 861: 38 18 21  0   37 18 20  0             477319.8846   0.0212  0.050   0.0213 0.50  
 862: 38 16 22  0   37 16 21  0             478608.4388   0.0236  0.050   0.0259 0.50  
 863: 38 16 23  0   37 16 22  0             478608.4388   0.0281  0.050   0.0259 0.50  
 864: 37 10 27  0   36 10 26  0             479004.0577   0.0279  0.050               
 865: 38  8 31  0   37  8 30  0             479377.9917  -0.0103  0.050               
 866: 38 15 23  0   37 15 22  0             479459.7548  -0.0612  0.050  -0.0177 0.50  
 867: 38 15 24  0   37 15 23  0             479459.7548   0.0259  0.050  -0.0177 0.50  
 868: 38 14 25  0   37 14 24  0             480518.4368  -0.0074  0.050               
 869: 38 14 24  0   37 14 23  0             480519.7470  -0.0909  0.050               
 870: 42  2 40  0   41  2 39  0             480524.4547   0.0050  0.050   0.0053 0.50  
 871: 42  3 40  0   41  3 39  0             480524.4547   0.0056  0.050   0.0053 0.50  
 872: 38 13 26  0   37 13 25  0             481870.5845  -0.0453  0.050               
 873: 38 13 25  0   37 13 24  0             481888.7257  -0.0939  0.050               
 874: 39  7 33  0   38  7 32  0             481947.8846  -0.0448  0.050               
 875: 39  6 33  0   38  6 32  0             482393.7206   0.0188  0.050               
 876: 43  1 42  0   42  1 41  0             483195.2535  -0.0286  0.050  -0.0286 0.50  
 877: 43  2 42  0   42  2 41  0             483195.2535  -0.0286  0.050  -0.0286 0.50  
 878: 38 12 27  0   37 12 26  0             483617.1107   0.0283  0.050               
 879: 38  7 31  0   37  7 30  0             483713.0745  -0.0181  0.050               
 880: 38 12 26  0   37 12 25  0             483805.3868   0.0385  0.050               
 881: 40  6 35  0   39  6 34  0             483994.7694  -0.0476  0.050               
 882: 40  5 35  0   39  5 34  0             484019.9996   0.0459  0.050               
 883: 38  9 30  0   37  9 29  0             485206.1103  -0.0016  0.050               
 884: 38 11 28  0   37 11 27  0             485655.6110   0.0356  0.050               
 885: 44  0 44  0   43  0 43  0             485890.0997  -0.0057  0.050  -0.0058 0.50  
 886: 44  1 44  0   43  1 43  0             485890.0997  -0.0057  0.050  -0.0058 0.50  
 887: 41  4 37  0   40  4 36  0             486315.6658   0.0098  0.050               
 888: 39 28 11  0   38 28 10  0             486767.3564   0.0139  0.050   0.0139 0.50  
 889: 39 28 12  0   38 28 11  0             486767.3564   0.0139  0.050   0.0139 0.50  
 890: 37  8 29  0   36  8 28  0             486771.1904  -0.0302  0.050               
 891: 38 10 29  0   37 10 28  0             486934.0495   0.0672  0.050               
 892: 38 11 27  0   37 11 26  0             487114.9537   0.0054  0.050               
 893: 39 26 13  0   38 26 12  0             487204.4693   0.0342  0.050   0.0342 0.50  
 894: 39 26 14  0   38 26 13  0             487204.4693   0.0342  0.050   0.0342 0.50  
 895: 39 25 14  0   38 25 13  0             487448.5253  -0.0491  0.050  -0.0491 0.50  
 896: 39 25 15  0   38 25 14  0             487448.5253  -0.0491  0.050  -0.0491 0.50  
 897: 39 24 15  0   38 24 14  0             487714.3655   0.0653  0.050   0.0653 0.50  
 898: 39 24 16  0   38 24 15  0             487714.3655   0.0653  0.050   0.0653 0.50  
 899: 39 23 16  0   38 23 15  0             488005.9799  -0.0210  0.050  -0.0210 0.50  
 900: 39 23 17  0   38 23 16  0             488005.9799  -0.0210  0.050  -0.0210 0.50  
 901: 39 22 17  0   38 22 16  0             488329.1483  -0.0032  0.050  -0.0033 0.50  
 902: 39 22 18  0   38 22 17  0             488329.1483  -0.0032  0.050  -0.0033 0.50  
 903: 39 21 18  0   38 21 17  0             488690.7219   0.0555  0.050   0.0555 0.50  
 904: 39 21 19  0   38 21 18  0             488690.7219   0.0555  0.050   0.0555 0.50  
 905: 42  3 39  0   41  3 38  0             488833.5045  -0.0370  0.050  -0.0264 0.50  
 906: 42  4 39  0   41  4 38  0             488833.5045  -0.0157  0.050  -0.0264 0.50  
 907: 39 20 19  0   38 20 18  0             489099.4388   0.0385  0.050   0.0385 0.50  
 908: 39 20 20  0   38 20 19  0             489099.4388   0.0385  0.050   0.0385 0.50  
 909: 39 19 20  0   38 19 19  0             489566.8447  -0.0356  0.050  -0.0357 0.50  
 910: 39 19 21  0   38 19 20  0             489566.8447  -0.0356  0.050  -0.0357 0.50  
 911: 39  8 32  0   38  8 31  0             490544.2414   0.0006  0.050               
 912: 39 17 22  0   38 17 21  0             490744.7025  -0.0780  0.050  -0.0778 0.50  
 913: 39 17 23  0   38 17 22  0             490744.7025  -0.0775  0.050  -0.0778 0.50  
 914: 43  2 41  0   42  2 40  0             491455.5978   0.0209  0.050   0.0211 0.50  
 915: 43  3 41  0   42  3 40  0             491455.5978   0.0212  0.050   0.0211 0.50  
 916: 39 16 23  0   38 16 22  0             491505.0647  -0.0597  0.050  -0.0546 0.50  
 917: 39 16 24  0   38 16 23  0             491505.0647  -0.0493  0.050  -0.0546 0.50  
 918: 39 15 24  0   38 15 23  0             492431.7201  -0.1828  0.050  -0.0891 0.50  
 919: 39 15 25  0   38 15 24  0             492431.7201   0.0046  0.050  -0.0891 0.50  
 920: 40  6 34  0   39  6 33  0             493097.1564   0.0384  0.050               
 921: 39 14 25  0   38 14 24  0             493591.3519   0.0638  0.050               
 922: 39  7 32  0   38  7 31  0             493622.8481  -0.0862  0.050               
 923: 44  1 43  0   43  1 42  0             494128.7856   0.0144  0.050   0.0144 0.50  
 924: 44  2 43  0   43  2 42  0             494128.7856   0.0144  0.050   0.0144 0.50  
 925: 38 10 28  0   37 10 27  0             494166.4547  -0.0675  0.050               
 926: 41  6 36  0   40  6 35  0             494878.8782  -0.0372  0.050               
 927: 41  5 36  0   40  5 35  0             494893.5738  -0.0597  0.050               
 928: 39 13 27  0   38 13 26  0             495070.2145  -0.0371  0.050               
 929: 39 13 26  0   38 13 25  0             495104.2759  -0.0061  0.050               
 930: 45  0 45  0   44  0 44  0             496824.5902  -0.0230  0.050  -0.0230 0.50  
 931: 45  1 45  0   44  1 44  0             496824.5902  -0.0230  0.050  -0.0230 0.50  
 932: 39  9 31  0   38  9 30  0             497174.7933  -0.0842  0.050               
 933: 42  5 38  0   41  5 37  0             497226.6820   0.0558  0.050               
 934: 39 12 27  0   38 12 26  0             497290.8157   0.0671  0.050               
 935: 38  8 30  0   37  8 29  0             497743.9961   0.0431  0.050               
 936: 40 28 12  0   39 28 11  0             499332.8945  -0.0041  0.050  -0.0042 0.50  
 937: 40 28 13  0   39 28 12  0             499332.8945  -0.0041  0.050  -0.0042 0.50  
 938: 43  3 40  0   42  3 39  0             499758.4334   0.0301  0.050   0.0358 0.50  
 939: 43  4 40  0   42  4 39  0             499758.4334   0.0415  0.050   0.0358 0.50  
 940: 39 10 30  0   38 10 29  0             499854.0019  -0.0309  0.050               
--------------------------------------------------------------------------------

PARAMETERS IN FIT (values truncated and Nlines statistics):

        1000000         A_gs  /MHz        17000.0102(77)                       1
        2000000         B_gs  /MHz         6960.84572(38)                      2
        3000000         C_gs  /MHz         5478.09498(33)                      3
          20000        DJ_gs  /kHz            1.470694(97)                     4
         110000       DJK_gs  /kHz           15.32549(86)                      5
         200000        DK_gs  /kHz           10.436(54)                        6
        4010000        d1_gs  /kHz           -0.390206(59)                     7
        5000000        d2_gs  /kHz           -0.093895(39)                     8
          30000        HJ_gs  /Hz           [ 0.000464]                        9
         120000       HJK_gs  /Hz             0.01292(35)                     10
         210000       HKJ_gs  /Hz             0.0995(12)                      11
         300000        HK_gs  /Hz           [-0.102167]                       12
        4020000        h1_gs  /Hz           [ 0.0002289]                      13
        5010000        h2_gs  /Hz           [ 0.0000724]                      14
        6000000        h3_gs  /Hz           [ 0.000052]                       15
              0         E_gs  /MHz          [ 0.]                             16

 MICROWAVE AVG =       -0.004279 MHz, IR AVG =        0.00000                 
 MICROWAVE RMS =        0.060201 MHz, IR RMS =        0.00000                 
 END OF ITERATION  1 OLD, NEW RMS ERROR=        0.82294         0.82294       

  distinct frequency lines in fit:   658
       distinct parameters of fit:    10

MICROWAVE       lines fitted       lines    lines      RMS      RMS ERROR    J range  Ka range    freq. range
            total   dv=0 dv.ne.0   UNFITTD  e>900
v"= 0        658    658      0        0      0       0.060184     0.82253     1  45    0  28    23395   499854
--------------------------------------------------------------------------------------------
total:       658    658      0        0      0       0.060184     0.82253

NOTE: the RMS values above are for Nlines statistics, but the 'total' values may differ slightly from
      those in the .FIT file since the o-c values for this evaluation are as rounded in the .FIT.


 PARAMETERS IN FIT WITH STANDARD ERRORS ON THOSE THAT ARE FITTED:
 (values rounded and degrees of freedom, Ndegf=Nlines-Nconst, statistics)

        1000000         A_gs  /MHz      17000.0102(64)                         1
        2000000         B_gs  /MHz       6960.84572(32)                        2
        3000000         C_gs  /MHz       5478.09498(27)                        3
          20000        DJ_gs  /kHz          1.470694(80)                       4
         110000       DJK_gs  /kHz         15.32549(71)                        5
         200000        DK_gs  /kHz         10.436(45)                          6
        4010000        d1_gs  /kHz         -0.390206(49)                       7
        5000000        d2_gs  /kHz         -0.093895(32)                       8
          30000        HJ_gs  /Hz           [ 0.000464]                        9
         120000       HJK_gs  /Hz           0.01292(29)                       10
         210000       HKJ_gs  /Hz           0.09955(97)                       11
         300000        HK_gs  /Hz           [-0.102167]                       12
        4020000        h1_gs  /Hz           [ 0.0002289]                      13
        5010000        h2_gs  /Hz           [ 0.0000724]                      14
        6000000        h3_gs  /Hz           [ 0.000052]                       15
              0         E_gs  /MHz          [ 0.]                             16

 CORRELATION COEFFICIENTS, C.ij:

           A_gs     B_gs     C_gs     -DJ_gs   -DJK_gs  -DK_gs   d1_gs    d2_gs   

A_gs        1.0000
B_gs        0.5926   1.0000
C_gs       -0.7056  -0.6415   1.0000
-DJ_gs      0.4451  -0.2397  -0.4142   1.0000
-DJK_gs    -0.2695  -0.4759   0.0425   0.1036   1.0000
-DK_gs     -0.8126  -0.3180   0.4846  -0.6686   0.2666   1.0000
d1_gs      -0.1604  -0.8061   0.5649   0.4078   0.2153  -0.0736   1.0000
d2_gs       0.0369  -0.1297   0.1174  -0.2503   0.2572   0.3746   0.1952   1.0000
HJK_gs      0.1181   0.4483   0.0371  -0.5479  -0.5492   0.0170  -0.3888   0.0319
HKJ_gs     -0.1812  -0.0743   0.1169   0.1247  -0.3982   0.1456   0.1031  -0.1331

           HJK_gs   HKJ_gs  

HJK_gs      1.0000
HKJ_gs     -0.4263   1.0000

 Mean value of |C.ij|, i.ne.j =   0.3091
 Mean value of  C.ij,  i.ne.j =  -0.0759


 No correlations with absolute value greater than 0.9950


 Worst fitted lines (obs-calc/error):

     2:   -6.1          5:   -3.7          3:   -3.5          1:   -2.5
     6:   -2.4          4:   -2.4        797:   -2.0        664:    1.9
   614:    1.9         23:    1.9        328:   -1.9         22:    1.9
   873:   -1.9        783:   -1.9        856:   -1.9        748:    1.9
    58:    1.8        869:   -1.8        141:   -1.8        918:   -1.8
    71:    1.8        922:   -1.7         29:   -1.7        932:   -1.7
   281:   -1.7        635:    1.7         15:   -1.7         26:   -1.6
    17:    1.6        173:   -1.6        308:   -1.6        631:   -1.6
   716:   -1.6        912:   -1.6        788:    1.6        688:   -1.5
   770:   -1.5        810:    1.5        823:    1.5         89:   -1.5
   488:    1.5        663:    1.5        741:   -1.5        216:    1.5
    30:    1.5         38:   -1.5        453:   -1.4         55:    1.4
    44:   -1.4        720:    1.4

     2/  2  0  2  0    1  0  1  0              24724.6000  -0.8204  0.135
     5/  3  2  2  0    2  2  1  0              37315.8000  -0.5044  0.135
     3/  3  1  3  0    2  1  2  0              35001.2000  -0.4709  0.135
     1:  2  1  2  0    1  1  1  0              23394.7000  -0.3347  0.135
     6:  3  2  1  0    2  2  0  0              37915.2000  -0.3304  0.135
     4:  3  0  3  0    2  0  2  0              36717.1000  -0.3193  0.135
   797: 37 23 14  0   36 23 13  0             462739.6375  -0.0980  0.050  -0.0981 0.50
   664: 34 13 21  0   33 13 20  0             429522.9977   0.0963  0.050
   614: 33 12 22  0   32 12 21  0             417616.5975   0.0954  0.050
    23: 20 11  9  0   19 11  8  0             250876.5959   0.0940  0.050   0.0950 0.50
                                           _____________________________________
__________________________________________/ SPFIT output reformatted with PIFORM
