# Supplementary material for: Cyclopropanone: Preparation, Rotational Spectroscopy, and Semi-Experimental Equilibrium (r e SE) Structure
Source: J Am Chem Soc. 2026 Mar 30;148(13):14072–85. doi: 10.1021/jacs.5c23052 (PMC13067281; doi:10.1021/jacs.5c23052)
Supplement: Supplementary file 2 [file ja5c23052_si_002.zip › SI_revised/ISOMASS Fits/ISOMASS7_S_I.res]

cyclopropanone ISOMASS7                               Mon May 13 16:59:38 2024

-------------------------------------------------------------------------------------=========
                                              obs         o-c     error     blends     Notes
                                                                         o-c      wt
    / instead of : below denotes (o-c)>3*err
-------------------------------------------------------------------------------------=========
   1: 22  0 22  0   21  0 21  0             244188.4750   0.0351  0.050   0.0677 0.50  
   2: 22  1 22  0   21  1 21  0             244188.4750   0.1001  0.050   0.0677 0.50  
   3: 20 13  7  0   19 13  6  0             251077.6669  -0.0049  0.050  -0.0050 0.50  
   4: 20 13  8  0   19 13  7  0             251077.6669  -0.0049  0.050  -0.0050 0.50  
   5: 20  7 14  0   19  7 13  0             254559.8197   0.0314  0.050               
   6: 23  0 23  0   22  0 22  0             255092.5030  -0.0227  0.050  -0.0067 0.50  
   7: 23  1 23  0   22  1 22  0             255092.5030   0.0093  0.050  -0.0067 0.50  
   8: 21  3 18  0   20  3 17  0             260153.8891   0.0921  0.050               
   9: 22  3 20  0   21  3 19  0             261129.4194  -0.0584  0.050               
  10: 21 15  6  0   20 15  5  0             263337.6550  -0.0389  0.050  -0.0389 0.50  
  11: 21 15  7  0   20 15  6  0             263337.6550  -0.0389  0.050  -0.0389 0.50  
  12: 21 13  8  0   20 13  7  0             263774.5253  -0.0352  0.050  -0.0352 0.50  
  13: 21 13  9  0   20 13  8  0             263774.5253  -0.0352  0.050  -0.0352 0.50  
  14: 21 11 10  0   20 11  9  0             264450.6663   0.0241  0.050   0.0301 0.50  
  15: 21 11 11  0   20 11 10  0             264450.6663   0.0360  0.050   0.0301 0.50  
  16: 21  5 17  0   20  5 16  0             265030.6573  -0.0409  0.050               
  17: 24  0 24  0   23  0 23  0             265996.1516  -0.0096  0.050  -0.0017 0.50  
  18: 24  1 24  0   23  1 23  0             265996.1516   0.0062  0.050  -0.0017 0.50  
  19: 21  7 15  0   20  7 14  0             267705.2415   0.0698  0.050               
  20: 21  6 16  0   20  6 15  0             267912.1275  -0.0539  0.050               
  21: 21  7 14  0   20  7 13  0             268800.6586  -0.0533  0.050               
  22: 22  3 19  0   21  3 18  0             270636.0817  -0.0312  0.050               
  23: 23  3 21  0   22  3 20  0             272026.8060  -0.0111  0.050               
  24: 23  2 21  0   22  2 20  0             272076.4625   0.0162  0.050               
  25: 21  4 17  0   20  4 16  0             272097.2416  -0.0134  0.050               
  26: 21  6 15  0   20  6 14  0             273972.7904   0.0535  0.050               
  27: 24  2 23  0   23  2 22  0             274417.9159  -0.0168  0.050               
  28: 24  1 23  0   23  1 22  0             274418.9844   0.0381  0.050               
  29: 22 19  3  0   21 19  2  0             275377.2997   0.0252  0.050   0.0253 0.50  
  30: 22 19  4  0   21 19  3  0             275377.2997   0.0252  0.050   0.0253 0.50  
  31: 22 15  7  0   21 15  6  0             275993.6337   0.0473  0.050   0.0474 0.50  
  32: 22 15  8  0   21 15  7  0             275993.6337   0.0473  0.050   0.0474 0.50  
  33: 22 13  9  0   21 13  8  0             276492.8220   0.0119  0.050   0.0120 0.50  
  34: 22 13 10  0   21 13  9  0             276492.8220   0.0120  0.050   0.0120 0.50  
  35: 22  5 18  0   21  5 17  0             276732.6119   0.0098  0.050               
  36: 22 11 11  0   21 11 10  0             277270.1819   0.0569  0.050   0.0740 0.50  
  37: 22 11 12  0   21 11 11  0             277270.1819   0.0910  0.050   0.0740 0.50  
  38: 21  5 16  0   20  5 15  0             278180.4497   0.0321  0.050               
  39: 22  9 14  0   21  9 13  0             278637.6919   0.0566  0.050               
  40: 22  9 13  0   21  9 12  0             278653.4836  -0.0001  0.050               
  41: 22  8 14  0   21  8 13  0             279931.0575  -0.0614  0.050               
  42: 22  7 16  0   21  7 15  0             280841.9105  -0.0335  0.050               
  43: 23  3 20  0   22  3 19  0             281231.3185  -0.0107  0.050               
  44: 22  4 18  0   21  4 17  0             282492.5060   0.0505  0.050               
  45: 24  2 22  0   23  2 21  0             282947.5580  -0.0415  0.050               
  46: 25  1 24  0   24  1 23  0             285318.1237  -0.0884  0.050               
  47: 23  5 19  0   22  5 18  0             288237.1200  -0.0388  0.050               
  48: 23 17  6  0   22 17  5  0             288269.0539   0.0585  0.050   0.0585 0.50  
  49: 23 17  7  0   22 17  6  0             288269.0539   0.0585  0.050   0.0585 0.50  
  50: 22  6 16  0   21  6 15  0             288777.5873   0.0182  0.050               
  51: 23 14  9  0   22 14  8  0             288921.6137  -0.0716  0.050  -0.0717 0.50  
  52: 23 14 10  0   22 14  9  0             288921.6137  -0.0716  0.050  -0.0717 0.50  
  53: 23 13 10  0   22 13  9  0             289233.6421   0.0332  0.050   0.0333 0.50  
  54: 23 13 11  0   22 13 10  0             289233.6421   0.0333  0.050   0.0333 0.50  
  55: 23 12 11  0   22 12 10  0             289622.9793  -0.0616  0.050  -0.0600 0.50  
  56: 23 12 12  0   22 12 11  0             289622.9793  -0.0584  0.050  -0.0600 0.50  
  57: 23 11 12  0   22 11 11  0             290123.0421   0.0002  0.050   0.0464 0.50  
  58: 23 11 13  0   22 11 12  0             290123.0421   0.0925  0.050   0.0464 0.50  
  59: 23 10 13  0   22 10 12  0             290788.5505  -0.0197  0.050               
  60: 22  5 17  0   21  5 16  0             291085.5727   0.0136  0.050               
  61: 24  4 21  0   23  4 20  0             291505.9316   0.0493  0.050               
  62: 23  9 15  0   22  9 14  0             291696.6114   0.0462  0.050               
  63: 24  3 21  0   23  3 20  0             291915.6543  -0.0144  0.050               
  64: 23  8 16  0   22  8 15  0             292902.6931  -0.0562  0.050               
  65: 23  6 18  0   22  6 17  0             292975.7753   0.0023  0.050               
  66: 25  3 23  0   24  3 22  0             293811.0365   0.0277  0.050               
  67: 25  2 23  0   24  2 22  0             293826.3606   0.0480  0.050               
  68: 23  7 17  0   22  7 16  0             293935.1041   0.0821  0.050               
  69: 26  1 25  0   25  1 24  0             296217.2906  -0.1514  0.050  -0.0160 0.50  
  70: 26  2 25  0   25  2 24  0             296217.2906   0.1194  0.050  -0.0160 0.50  
  71: 23  7 16  0   22  7 15  0             296945.2891   0.0081  0.050               
  72: 27  0 27  0   26  0 26  0             298703.9892  -0.0528  0.050  -0.0520 0.50  
  73: 27  1 27  0   26  1 26  0             298703.9892  -0.0510  0.050  -0.0520 0.50  
  74: 24  5 20  0   23  5 19  0             299569.1680  -0.0489  0.050               
  75: 24 19  5  0   23 19  4  0             300574.7187   0.0688  0.050   0.0689 0.50  
  76: 24 19  6  0   23 19  5  0             300574.7187   0.0688  0.050   0.0689 0.50  
  77: 24 17  7  0   23 17  6  0             300908.4777   0.0276  0.050   0.0277 0.50  
  78: 24 17  8  0   23 17  7  0             300908.4777   0.0276  0.050   0.0277 0.50  
  79: 24 16  8  0   23 16  7  0             301113.8323  -0.0425  0.050  -0.0426 0.50  
  80: 24 16  9  0   23 16  8  0             301113.8323  -0.0425  0.050  -0.0426 0.50  
  81: 24 15  9  0   23 15  8  0             301355.2886  -0.0873  0.050  -0.0874 0.50  
  82: 24 15 10  0   23 15  9  0             301355.2886  -0.0873  0.050  -0.0874 0.50  
  83: 24 14 10  0   23 14  9  0             301644.5907   0.0024  0.050   0.0024 0.50  
  84: 24 14 11  0   23 14 10  0             301644.5907   0.0024  0.050   0.0024 0.50  
  85: 24 13 11  0   23 13 10  0             301998.1772  -0.0170  0.050  -0.0169 0.50  
  86: 24 13 12  0   23 13 11  0             301998.1772  -0.0167  0.050  -0.0169 0.50  
  87: 25  4 22  0   24  4 21  0             302418.5069  -0.0993  0.050               
  88: 24 12 12  0   23 12 11  0             302440.8926  -0.0879  0.050  -0.0833 0.50  
  89: 24 12 13  0   23 12 12  0             302440.8926  -0.0787  0.050  -0.0833 0.50  
  90: 25  3 22  0   24  3 21  0             302664.2950  -0.0637  0.050               
  91: 24  4 20  0   23  4 19  0             302752.4394   0.0535  0.050               
  92: 24 11 13  0   23 11 12  0             303011.4712  -0.1480  0.050  -0.0296 0.50  
  93: 24 11 14  0   23 11 13  0             303011.4712   0.0887  0.050  -0.0296 0.50  
  94: 23  5 18  0   22  5 17  0             303283.9333  -0.0128  0.050               
  95: 23  6 17  0   22  6 16  0             303455.2276  -0.0288  0.050               
  96: 24 10 15  0   23 10 14  0             303771.4898   0.0231  0.050               
  97: 26  3 24  0   25  3 23  0             304701.5187   0.0866  0.050               
  98: 26  2 24  0   25  2 23  0             304709.8952   0.0927  0.050               
  99: 24  9 16  0   23  9 15  0             304810.8504  -0.0162  0.050               
 100: 24  9 15  0   23  9 14  0             304880.2992   0.0576  0.050               
 101: 24  6 19  0   23  6 18  0             305191.4727  -0.0296  0.050               
 102: 24  8 16  0   23  8 15  0             306847.1290   0.0195  0.050               
 103: 24  7 18  0   23  7 17  0             306943.7572  -0.0409  0.050               
 104: 27  1 26  0   26  1 25  0             307116.4077  -0.0753  0.050  -0.0059 0.50  
 105: 27  2 26  0   26  2 25  0             307116.4077   0.0635  0.050  -0.0059 0.50  
 106: 28  0 28  0   27  0 27  0             309605.5366  -0.0301  0.050  -0.0297 0.50  
 107: 28  1 28  0   27  1 27  0             309605.5366  -0.0292  0.050  -0.0297 0.50  
 108: 25  5 21  0   24  5 20  0             310758.6887  -0.0182  0.050               
 109: 25 21  4  0   24 21  3  0             312895.6313   0.0545  0.050   0.0545 0.50  
 110: 25 21  5  0   24 21  4  0             312895.6313   0.0545  0.050   0.0545 0.50  
 111: 25  4 21  0   24  4 20  0             312950.1350   0.0693  0.050               
 112: 25 20  5  0   24 20  4  0             313034.6603   0.0074  0.050   0.0075 0.50  
 113: 25 20  6  0   24 20  5  0             313034.6603   0.0074  0.050   0.0075 0.50  
 114: 25 19  6  0   24 19  5  0             313189.2176   0.0629  0.050   0.0630 0.50  
 115: 25 19  7  0   24 19  6  0             313189.2176   0.0629  0.050   0.0630 0.50  
 116: 26  4 23  0   25  4 22  0             313312.3127  -0.0786  0.050               
 117: 26  3 23  0   25  3 22  0             313457.2540  -0.0062  0.050               
 118: 25 16  9  0   24 16  8  0             313791.6611  -0.0414  0.050  -0.0415 0.50  
 119: 25 16 10  0   24 16  9  0             313791.6611  -0.0414  0.050  -0.0415 0.50  
 120: 25 14 11  0   24 14 10  0             314388.5289  -0.0818  0.050  -0.0819 0.50  
 121: 25 14 12  0   24 14 11  0             314388.5289  -0.0818  0.050  -0.0819 0.50  
 122: 24  5 19  0   23  5 18  0             314759.0214  -0.0109  0.050               
 123: 25 12 13  0   24 12 12  0             315289.2831  -0.0579  0.050  -0.0454 0.50  
 124: 25 12 14  0   24 12 13  0             315289.2831  -0.0328  0.050  -0.0454 0.50  
 125: 27  3 25  0   26  3 24  0             315591.7613  -0.0173  0.050               
 126: 27  2 25  0   26  2 24  0             315596.3318   0.0145  0.050               
 127: 25 10 15  0   24 10 14  0             316815.0588   0.0037  0.050               
 128: 24  6 18  0   23  6 17  0             317758.4043  -0.0482  0.050               
 129: 25  9 17  0   24  9 16  0             317980.7155  -0.0114  0.050               
 130: 28  1 27  0   27  1 26  0             318015.2027  -0.0222  0.050   0.0132 0.50  
 131: 28  2 27  0   27  2 26  0             318015.2027   0.0487  0.050   0.0132 0.50  
 132: 25  9 16  0   24  9 15  0             318117.2147   0.0503  0.050               
 133: 25  8 18  0   24  8 17  0             319357.6246  -0.0096  0.050               
 134: 25  7 19  0   24  7 18  0             319825.6164  -0.0649  0.050               
 135: 29  0 29  0   28  0 28  0             320506.4653  -0.0319  0.050  -0.0317 0.50  
 136: 29  1 29  0   28  1 28  0             320506.4653  -0.0315  0.050  -0.0317 0.50  
 137: 26  5 22  0   25  5 21  0             321836.8253   0.0185  0.050               
 138: 26  4 22  0   25  4 21  0             323287.8354   0.0216  0.050               
 139: 27  4 24  0   26  4 23  0             324195.5790  -0.0026  0.050               
 140: 27  3 24  0   26  3 23  0             324279.6771  -0.0532  0.050               
 141: 26 22  4  0   25 22  3  0             325350.6625   0.0233  0.050   0.0234 0.50  
 142: 26 22  5  0   25 22  4  0             325350.6625   0.0233  0.050   0.0234 0.50  
 143: 25  5 20  0   24  5 19  0             325569.2163  -0.0027  0.050               
 144: 26 18  8  0   25 18  7  0             326007.9482  -0.0037  0.050  -0.0037 0.50  
 145: 26 18  9  0   25 18  8  0             326007.9482  -0.0037  0.050  -0.0037 0.50  
 146: 26 17  9  0   25 17  8  0             326229.0225   0.0171  0.050   0.0171 0.50  
 147: 26 17 10  0   25 17  9  0             326229.0225   0.0171  0.050   0.0171 0.50  
 148: 25  7 18  0   24  7 17  0             326427.7690   0.0688  0.050               
 149: 28  3 26  0   27  3 25  0             326482.3092   0.0069  0.050               
 150: 28  2 26  0   27  2 25  0             326484.6679  -0.0760  0.050               
 151: 26 15 11  0   25 15 10  0             326789.3838  -0.0642  0.050  -0.0643 0.50  
 152: 26 15 12  0   25 15 11  0             326789.3838  -0.0642  0.050  -0.0643 0.50  
 153: 26 14 12  0   25 14 11  0             327154.8361   0.0135  0.050   0.0136 0.50  
 154: 26 14 13  0   25 14 12  0             327154.8361   0.0136  0.050   0.0136 0.50  
 155: 26 13 13  0   25 13 12  0             327603.9179  -0.0498  0.050  -0.0486 0.50  
 156: 26 13 14  0   25 13 13  0             327603.9179  -0.0473  0.050  -0.0486 0.50  
 157: 26 12 14  0   25 12 13  0             328169.8941  -0.0597  0.050  -0.0272 0.50  
 158: 26 12 15  0   25 12 14  0             328169.8941   0.0053  0.050  -0.0272 0.50  
 159: 26 11 15  0   25 11 14  0             328905.8521  -0.0253  0.050               
 160: 29  1 28  0   28  1 27  0             328913.5483  -0.0351  0.050  -0.0172 0.50  
 161: 29  2 28  0   28  2 27  0             328913.5483   0.0008  0.050  -0.0172 0.50  
 162: 26 10 17  0   25 10 16  0             329889.3207   0.0097  0.050               
 163: 26  9 18  0   25  9 17  0             331203.4789  -0.0562  0.050               
 164: 30  0 30  0   29  0 29  0             331406.7559  -0.0535  0.050  -0.0534 0.50  
 165: 30  1 30  0   29  1 29  0             331406.7559  -0.0533  0.050  -0.0534 0.50  
 166: 26  9 17  0   25  9 16  0             331461.6820  -0.0501  0.050               
 167: 25  6 19  0   24  6 18  0             331495.0987   0.0942  0.050               
 168: 26  7 20  0   25  7 19  0             332540.3799  -0.0167  0.050               
 169: 26  8 19  0   25  8 18  0             332581.7925  -0.0736  0.050               
 170: 27  5 23  0   26  5 22  0             332832.6028  -0.0533  0.050               
 171: 27  4 23  0   26  4 22  0             333764.0600  -0.0070  0.050               
 172: 26  8 18  0   25  8 17  0             334666.8519   0.0123  0.050               
 173: 28  4 25  0   27  4 24  0             335073.4608  -0.0222  0.050               
 174: 28  3 25  0   27  3 24  0             335121.7268  -0.0101  0.050               
 175: 26  5 21  0   25  5 20  0             335868.0549  -0.0140  0.050               
 176: 29  3 27  0   28  3 26  0             337373.0026  -0.0553  0.050               
 177: 29  2 27  0   28  2 26  0             337374.3687   0.0063  0.050               
 178: 27 21  6  0   26 21  5  0             338094.1163   0.0780  0.050   0.0781 0.50  
 179: 27 21  7  0   26 21  6  0             338094.1163   0.0780  0.050   0.0781 0.50  
 180: 27 20  7  0   26 20  6  0             338263.1281  -0.0535  0.050  -0.0535 0.50  
 181: 27 20  8  0   26 20  7  0             338263.1281  -0.0535  0.050  -0.0535 0.50  
 182: 27 19  8  0   26 19  7  0             338452.0809  -0.0629  0.050  -0.0630 0.50  
 183: 27 19  9  0   26 19  8  0             338452.0809  -0.0629  0.050  -0.0630 0.50  
 184: 27 18  9  0   26 18  8  0             338666.0067   0.0241  0.050   0.0242 0.50  
 185: 27 18 10  0   26 18  9  0             338666.0067   0.0241  0.050   0.0242 0.50  
 186: 27 17 10  0   26 17  9  0             338911.3732   0.0143  0.050   0.0143 0.50  
 187: 27 17 11  0   26 17 10  0             338911.3732   0.0143  0.050   0.0143 0.50  
 188: 27 16 11  0   26 16 10  0             339197.1947  -0.0149  0.050  -0.0149 0.50  
 189: 27 16 12  0   26 16 11  0             339197.1947  -0.0149  0.050  -0.0149 0.50  
 190: 27 15 12  0   26 15 11  0             339535.8083   0.0207  0.050   0.0208 0.50  
 191: 27 15 13  0   26 15 12  0             339535.8083   0.0208  0.050   0.0208 0.50  
 192: 30  1 29  0   29  1 28  0             339811.4348  -0.0563  0.050  -0.0472 0.50  
 193: 30  2 29  0   29  2 28  0             339811.4348  -0.0381  0.050  -0.0472 0.50  
 194: 27 14 13  0   26 14 12  0             339944.3092  -0.0311  0.050  -0.0310 0.50  
 195: 27 14 14  0   26 14 13  0             339944.3092  -0.0309  0.050  -0.0310 0.50  
 196: 27  6 22  0   26  6 21  0             340496.0298   0.0102  0.050               
 197: 27 12 15  0   26 12 14  0             341084.6572  -0.1477  0.050  -0.0669 0.50  
 198: 27 12 16  0   26 12 15  0             341084.6572   0.0138  0.050  -0.0669 0.50  
 199: 26  7 19  0   25  7 18  0             341448.7414  -0.0825  0.050               
 200: 27 11 17  0   26 11 16  0             341914.4078  -0.0428  0.050               
 201: 27 11 16  0   26 11 15  0             341917.4484  -0.0479  0.050               
 202: 31  0 31  0   30  0 30  0             342306.4653  -0.0138  0.050  -0.0138 0.50  
 203: 31  1 31  0   30  1 30  0             342306.4653  -0.0137  0.050  -0.0138 0.50  
 204: 28  5 24  0   27  5 23  0             343771.1612  -0.0007  0.050               
 205: 28  4 24  0   27  4 23  0             344354.2357  -0.0235  0.050               
 206: 27  9 19  0   26  9 18  0             344472.4307  -0.0609  0.050               
 207: 26  6 20  0   25  6 19  0             344539.8795  -0.0236  0.050               
 208: 27  9 18  0   26  9 17  0             344943.1897  -0.0364  0.050               
 209: 27  7 21  0   26  7 20  0             345054.2536   0.0292  0.050               
 210: 27  8 20  0   26  8 19  0             345759.9458  -0.0392  0.050               
 211: 27  5 22  0   26  5 21  0             345878.6462  -0.0165  0.050               
 212: 29  4 26  0   28  4 25  0             345949.1918  -0.0799  0.050               
 213: 29  3 26  0   28  3 25  0             345976.6298   0.0004  0.050               
 214: 30  3 28  0   29  3 27  0             348264.0293   0.0295  0.050               
 215: 30  2 28  0   29  2 27  0             348264.7185   0.0264  0.050               
 216: 27  8 19  0   26  8 18  0             349061.6943  -0.0319  0.050               
 217: 31  1 30  0   30  1 29  0             350708.9326   0.0408  0.050   0.0455 0.50  
 218: 31  2 30  0   30  2 29  0             350708.9326   0.0500  0.050   0.0455 0.50  
 219: 28 19  9  0   27 19  8  0             351101.5932   0.0085  0.050   0.0086 0.50  
 220: 28 19 10  0   27 19  9  0             351101.5932   0.0085  0.050   0.0086 0.50  
 221: 28 18 10  0   27 18  9  0             351337.6719  -0.0309  0.050  -0.0310 0.50  
 222: 28 18 11  0   27 18 10  0             351337.6719  -0.0309  0.050  -0.0310 0.50  
 223: 28 17 11  0   27 17 10  0             351609.2892   0.0020  0.050   0.0020 0.50  
 224: 28 17 12  0   27 17 11  0             351609.2892   0.0020  0.050   0.0020 0.50  
 225: 28 16 12  0   27 16 11  0             351926.3731  -0.0306  0.050  -0.0306 0.50  
 226: 28 16 13  0   27 16 12  0             351926.3731  -0.0306  0.050  -0.0306 0.50  
 227: 28 15 13  0   27 15 12  0             352302.9297   0.0333  0.050   0.0334 0.50  
 228: 28 15 14  0   27 15 13  0             352302.9297   0.0333  0.050   0.0334 0.50  
 229: 28 14 14  0   27 14 13  0             352758.3307  -0.0047  0.050  -0.0044 0.50  
 230: 28 14 15  0   27 14 14  0             352758.3307  -0.0041  0.050  -0.0044 0.50  
 231: 32  0 32  0   31  0 31  0             353205.4970   0.0139  0.050   0.0140 0.50  
 232: 32  1 32  0   31  1 31  0             353205.4970   0.0139  0.050   0.0140 0.50  
 233: 28 13 15  0   27 13 14  0             353321.3949   0.0208  0.050   0.0297 0.50  
 234: 28 13 16  0   27 13 15  0             353321.3949   0.0385  0.050   0.0297 0.50  
 235: 28 12 16  0   27 12 15  0             354035.9205  -0.1545  0.050   0.0378 0.50  
 236: 28 12 17  0   27 12 16  0             354035.9205   0.2301  0.050   0.0378 0.50  
 237: 29  5 25  0   28  5 24  0             354672.0668   0.0308  0.050               
 238: 28 11 18  0   27 11 17  0             354970.3460  -0.0107  0.050               
 239: 28 11 17  0   27 11 16  0             354976.8851  -0.0639  0.050               
 240: 29  4 25  0   28  4 24  0             355029.6151  -0.0123  0.050               
 241: 28  5 23  0   27  5 22  0             355822.2250   0.0408  0.050   0.0408 0.50  
 242: 28  5 23  0   27  5 22  0             355822.2250   0.0408  0.050   0.0408 0.50  
 243: 28 10 19  0   27 10 18  0             356221.2022  -0.0090  0.050  -0.0091 0.50  
 244: 28 10 19  0   27 10 18  0             356221.2022  -0.0090  0.050  -0.0091 0.50  
 245: 28 10 18  0   27 10 17  0             356307.8126  -0.0358  0.050               
 246: 27  6 21  0   26  6 20  0             356822.4134  -0.0531  0.050               
 247: 30  3 27  0   29  3 26  0             356840.1564   0.0855  0.050               
 248: 28  7 22  0   27  7 21  0             357343.4902   0.0386  0.050               
 249: 28  9 20  0   27  9 19  0             357775.1162   0.0232  0.050               
 250: 28  9 19  0   27  9 18  0             358602.3006   0.0480  0.050               
 251: 28  8 21  0   27  8 20  0             358851.6358   0.0665  0.050               
 252: 31  2 29  0   30  2 28  0             359155.2351  -0.1668  0.050   0.0158 0.50  
 253: 31  3 29  0   30  3 28  0             359155.2351   0.1984  0.050   0.0158 0.50  
 254: 32  1 31  0   31  1 30  0             361605.7496   0.0132  0.050   0.0155 0.50  
 255: 32  2 31  0   31  2 30  0             361605.7496   0.0178  0.050   0.0155 0.50  
 256: 29  6 24  0   28  6 23  0             363075.7420   0.0485  0.050               
 257: 29 20  9  0   28 20  8  0             363535.0041   0.0584  0.050   0.0584 0.50  
 258: 29 20 10  0   28 20  9  0             363535.0041   0.0584  0.050   0.0584 0.50  
 259: 29 19 10  0   28 19  9  0             363763.7157   0.0762  0.050   0.0763 0.50  
 260: 29 19 11  0   28 19 10  0             363763.7157   0.0762  0.050   0.0763 0.50  
 261: 28  8 20  0   27  8 19  0             363821.7395   0.0637  0.050               
 262: 33  0 33  0   32  0 32  0             364103.7758  -0.0224  0.050  -0.0224 0.50  
 263: 33  1 33  0   32  1 32  0             364103.7758  -0.0224  0.050  -0.0224 0.50  
 264: 29 17 12  0   28 17 11  0             364323.4529  -0.0004  0.050  -0.0005 0.50  
 265: 29 17 13  0   28 17 12  0             364323.4529  -0.0004  0.050  -0.0005 0.50  
 266: 29 16 13  0   28 16 12  0             364674.2040  -0.0700  0.050  -0.0701 0.50  
 267: 29 16 14  0   28 16 13  0             364674.2040  -0.0700  0.050  -0.0701 0.50  
 268: 29 15 14  0   28 15 13  0             365091.8165   0.0693  0.050   0.0693 0.50  
 269: 29 15 15  0   28 15 14  0             365091.8165   0.0693  0.050   0.0693 0.50  
 270: 30  5 26  0   29  5 25  0             365549.8661   0.0169  0.050               
 271: 29  5 24  0   28  5 23  0             365852.3427   0.0609  0.050               
 272: 29 13 16  0   28 13 15  0             366225.8343  -0.0266  0.050  -0.0044 0.50  
 273: 29 13 17  0   28 13 16  0             366225.8343   0.0178  0.050  -0.0044 0.50  
 274: 31  4 28  0   30  4 27  0             367700.7785   0.0701  0.050               
 275: 31  3 28  0   30  3 27  0             367709.3396   0.0927  0.050               
 276: 29 11 19  0   28 11 18  0             368075.1730   0.0446  0.050               
 277: 29 11 18  0   28 11 17  0             368088.8951  -0.0063  0.050               
 278: 28  6 22  0   27  6 21  0             368325.6470   0.0796  0.050               
 279: 29 10 20  0   28 10 19  0             369469.9193   0.0033  0.050               
 280: 29 10 19  0   28 10 18  0             369634.2354   0.0775  0.050               
 281: 32  2 30  0   31  2 29  0             370046.1719  -0.0812  0.050   0.0146 0.50  
 282: 32  3 30  0   31  3 29  0             370046.1719   0.1104  0.050   0.0146 0.50  
 283: 28  7 21  0   27  7 20  0             370876.2035   0.0068  0.050               
 284: 29  9 21  0   28  9 20  0             371091.8284   0.0264  0.050               
 285: 29  8 22  0   28  8 21  0             371813.8589  -0.0448  0.050               
 286: 29  9 20  0   28  9 19  0             372491.8709  -0.0413  0.050               
 287: 33  1 32  0   32  1 31  0             372502.0225   0.0408  0.050   0.0420 0.50  
 288: 33  2 32  0   32  2 31  0             372502.0225   0.0431  0.050   0.0420 0.50  
 289: 30  6 25  0   29  6 24  0             374164.2309   0.0932  0.050               
 290: 34  0 34  0   33  0 33  0             375001.4062   0.0044  0.050   0.0045 0.50  
 291: 34  1 34  0   33  1 33  0             375001.4062   0.0044  0.050   0.0045 0.50  
 292: 30 21  9  0   29 21  8  0             375965.3747   0.0403  0.050   0.0403 0.50  
 293: 30 21 10  0   29 21  9  0             375965.3747   0.0403  0.050   0.0403 0.50  
 294: 30  5 25  0   29  5 24  0             376037.8523   0.0725  0.050               
 295: 30 20 10  0   29 20  9  0             376188.0745  -0.0417  0.050  -0.0417 0.50  
 296: 30 20 11  0   29 20 10  0             376188.0745  -0.0417  0.050  -0.0417 0.50  
 297: 31  5 27  0   30  5 26  0             376414.7402   0.0160  0.050               
 298: 30 19 11  0   29 19 10  0             376438.7463  -0.0599  0.050  -0.0599 0.50  
 299: 30 19 12  0   29 19 11  0             376438.7463  -0.0599  0.050  -0.0599 0.50  
 300: 31  4 27  0   30  4 26  0             376542.7619   0.0720  0.050               
 301: 30 18 12  0   29 18 11  0             376724.4539  -0.0334  0.050  -0.0334 0.50  
 302: 30 18 13  0   29 18 12  0             376724.4539  -0.0334  0.050  -0.0334 0.50  
 303: 30 17 13  0   29 17 12  0             377054.5380  -0.0016  0.050  -0.0016 0.50  
 304: 30 17 14  0   29 17 13  0             377054.5380  -0.0016  0.050  -0.0016 0.50  
 305: 30 15 15  0   29 15 14  0             377903.3645   0.0066  0.050   0.0067 0.50  
 306: 30 15 16  0   29 15 15  0             377903.3645   0.0068  0.050   0.0067 0.50  
 307: 30 14 16  0   29 14 15  0             378464.7656  -0.0084  0.050  -0.0061 0.50  
 308: 30 14 17  0   29 14 16  0             378464.7656  -0.0037  0.050  -0.0061 0.50  
 309: 32  4 29  0   31  4 28  0             378577.6488   0.0383  0.050               
 310: 32  3 29  0   31  3 28  0             378582.3669   0.0472  0.050               
 311: 30 13 17  0   29 13 16  0             379163.1577  -0.0516  0.050   0.0022 0.50  
 312: 30 13 18  0   29 13 17  0             379163.1577   0.0560  0.050   0.0022 0.50  
 313: 30 12 19  0   29 12 18  0             380055.8863  -0.0933  0.050               
 314: 30 12 18  0   29 12 17  0             380057.8995  -0.0303  0.050               
 315: 33  2 31  0   32  2 30  0             380937.0454  -0.0213  0.050   0.0287 0.50  
 316: 33  3 31  0   32  3 30  0             380937.0454   0.0787  0.050   0.0287 0.50  
 317: 30  7 24  0   29  7 23  0             381215.0075   0.0460  0.050               
 318: 30 11 20  0   29 11 19  0             381231.4931  -0.0230  0.050               
 319: 30 11 19  0   29 11 18  0             381259.3421  -0.0040  0.050               
 320: 30 10 21  0   29 10 20  0             382770.7482   0.0103  0.050               
 321: 34  1 33  0   33  1 32  0             383397.6029   0.0144  0.050   0.0150 0.50  
 322: 34  2 33  0   33  2 32  0             383397.6029   0.0156  0.050   0.0150 0.50  
 323: 30  8 23  0   29  8 22  0             384606.0928  -0.0019  0.050               
 324: 29  7 22  0   28  7 21  0             384805.7193   0.0958  0.050               
 325: 31  6 26  0   30  6 25  0             385159.8520   0.0549  0.050               
 326: 35  0 35  0   34  0 34  0             385898.2657  -0.0052  0.050  -0.0053 0.50  
 327: 35  1 35  0   34  1 34  0             385898.2657  -0.0052  0.050  -0.0053 0.50  
 328: 31  5 26  0   30  5 25  0             386385.4289   0.0339  0.050               
 329: 30  9 21  0   29  9 20  0             386674.4504   0.0329  0.050               
 330: 32  5 28  0   31  5 27  0             387273.2942   0.0077  0.050               
 331: 32  4 28  0   31  4 27  0             387348.2765  -0.0024  0.050               
 332: 31 22  9  0   30 22  8  0             388392.1927   0.0715  0.050   0.0716 0.50  
 333: 31 22 10  0   30 22  9  0             388392.1927   0.0715  0.050   0.0716 0.50  
 334: 31 21 10  0   30 21  9  0             388610.2016  -0.0550  0.050  -0.0551 0.50  
 335: 31 21 11  0   30 21 10  0             388610.2016  -0.0550  0.050  -0.0551 0.50  
 336: 31 20 11  0   30 20 10  0             388853.4305   0.0313  0.050   0.0314 0.50  
 337: 31 20 12  0   30 20 11  0             388853.4305   0.0313  0.050   0.0314 0.50  
 338: 31 19 12  0   30 19 11  0             389127.5528  -0.0406  0.050  -0.0407 0.50  
 339: 31 19 13  0   30 19 12  0             389127.5528  -0.0406  0.050  -0.0407 0.50  
 340: 31 18 13  0   30 18 12  0             389440.7598   0.0375  0.050   0.0376 0.50  
 341: 31 18 14  0   30 18 13  0             389440.7598   0.0375  0.050   0.0376 0.50  
 342: 33  4 30  0   32  4 29  0             389455.4816  -0.0126  0.050               
 343: 33  3 30  0   32  3 29  0             389458.1059   0.0340  0.050               
 344: 31 17 14  0   30 17 13  0             389803.2821   0.0328  0.050   0.0329 0.50  
 345: 31 17 15  0   30 17 14  0             389803.2821   0.0328  0.050   0.0329 0.50  
 346: 31 16 15  0   30 16 14  0             390229.4081   0.0463  0.050   0.0464 0.50  
 347: 31 16 16  0   30 16 15  0             390229.4081   0.0464  0.050   0.0464 0.50  
 348: 31 15 16  0   30 15 15  0             390738.7684  -0.0291  0.050  -0.0289 0.25  
 349: 31 15 16  0   30 15 15  0             390738.7684  -0.0291  0.050  -0.0289 0.25  
 350: 31 15 17  0   30 15 16  0             390738.7684  -0.0286  0.050  -0.0289 0.25  
 351: 31 15 17  0   30 15 16  0             390738.7684  -0.0286  0.050  -0.0289 0.25  
 352: 31 14 17  0   30 14 16  0             391359.9322   0.0070  0.050   0.0131 0.50  
 353: 31 14 18  0   30 14 17  0             391359.9322   0.0191  0.050   0.0131 0.50  
 354: 34  2 32  0   33  2 31  0             391827.7028   0.0002  0.050   0.0263 0.50  
 355: 34  3 32  0   33  3 31  0             391827.7028   0.0522  0.050   0.0263 0.50  
 356: 31 13 18  0   30 13 17  0             392135.2489  -0.1266  0.050  -0.0012 0.50  
 357: 31 13 19  0   30 13 18  0             392135.2489   0.1242  0.050  -0.0012 0.50  
 358: 31  7 25  0   30  7 24  0             392812.1129  -0.0173  0.050               
 359: 31 12 20  0   30 12 19  0             393130.4053   0.0776  0.050               
 360: 30  8 22  0   29  8 21  0             394114.5626  -0.0103  0.050               
 361: 35  1 34  0   34  1 33  0             394292.5078  -0.0127  0.050  -0.0124 0.50  
 362: 35  2 34  0   34  2 33  0             394292.5078  -0.0121  0.050  -0.0124 0.50  
 363: 31 11 21  0   30 11 20  0             394441.8749   0.0678  0.050               
 364: 31 11 20  0   30 11 19  0             394496.2648  -0.0147  0.050               
 365: 32  6 27  0   31  6 26  0             396089.6617   0.0057  0.050               
 366: 31 10 22  0   30 10 21  0             396116.5786   0.0315  0.050               
 367: 36  0 36  0   35  0 35  0             396794.3476  -0.0360  0.050  -0.0360 0.50  
 368: 36  1 36  0   35  1 35  0             396794.3476  -0.0360  0.050  -0.0360 0.50  
 369: 32  5 27  0   31  5 26  0             396871.3547  -0.0682  0.050               
 370: 31  8 24  0   30  8 23  0             397193.3075   0.0310  0.050               
 371: 30  7 23  0   29  7 22  0             397999.8845   0.0094  0.050               
 372: 33  5 29  0   32  5 28  0             398129.5862  -0.0273  0.050               
 373: 33  4 29  0   32  4 28  0             398173.0475  -0.0068  0.050               
 374: 31  6 25  0   30  6 24  0             399202.5801   0.0006  0.050               
 375: 34  4 31  0   33  4 30  0             400334.2539  -0.0224  0.050               
 376: 34  3 31  0   33  3 30  0             400335.7019   0.0244  0.050               
 377: 32 21 11  0   31 21 10  0             401266.3721  -0.0373  0.050  -0.0374 0.50  
 378: 32 21 12  0   31 21 11  0             401266.3721  -0.0373  0.050  -0.0374 0.50  
 379: 32 20 12  0   31 20 11  0             401531.1805  -0.0638  0.050  -0.0638 0.50  
 380: 32 20 13  0   31 20 12  0             401531.1805  -0.0638  0.050  -0.0638 0.50  
 381: 32 19 13  0   31 19 12  0             401830.5343   0.0138  0.050   0.0138 0.50  
 382: 32 19 14  0   31 19 13  0             401830.5343   0.0138  0.050   0.0138 0.50  
 383: 32 18 14  0   31 18 13  0             402172.9756  -0.0166  0.050  -0.0166 0.50  
 384: 32 18 15  0   31 18 14  0             402172.9756  -0.0166  0.050  -0.0166 0.50  
 385: 32 17 15  0   31 17 14  0             402570.3903   0.0803  0.050   0.0803 0.50  
 386: 32 17 16  0   31 17 15  0             402570.3903   0.0803  0.050   0.0803 0.50  
 387: 35  2 33  0   34  2 32  0             402718.0568   0.0095  0.050   0.0230 0.50  
 388: 35  3 33  0   34  3 32  0             402718.0568   0.0364  0.050   0.0230 0.50  
 389: 32 16 16  0   31 16 15  0             403038.3165  -0.0082  0.050  -0.0083 0.50  
 390: 32 16 17  0   31 16 16  0             403038.3165  -0.0082  0.050  -0.0083 0.50  
 391: 32 15 17  0   31 15 16  0             403599.1737  -0.0222  0.050  -0.0216 0.50  
 392: 32 15 18  0   31 15 17  0             403599.1737  -0.0209  0.050  -0.0216 0.50  
 393: 32  7 26  0   31  7 25  0             404211.4558   0.0278  0.050               
 394: 32 14 18  0   31 14 17  0             404285.0087   0.0118  0.050   0.0267 0.50  
 395: 32 14 19  0   31 14 18  0             404285.0087   0.0415  0.050   0.0267 0.50  
 396: 36  1 35  0   35  1 34  0             405186.7533   0.0091  0.050   0.0093 0.50  
 397: 36  2 35  0   35  2 34  0             405186.7533   0.0094  0.050   0.0093 0.50  
 398: 32 12 21  0   31 12 20  0             406251.1318   0.0043  0.050               
 399: 32 12 20  0   31 12 19  0             406259.7598  -0.0123  0.050               
 400: 33  6 28  0   32  6 27  0             406975.6341   0.0036  0.050               
 401: 33  5 28  0   32  5 27  0             407464.0399  -0.0124  0.050               
 402: 37  0 37  0   36  0 36  0             407689.6929  -0.0245  0.050  -0.0245 0.50  
 403: 37  1 37  0   36  1 36  0             407689.6929  -0.0245  0.050  -0.0245 0.50  
 404: 32 11 22  0   31 11 21  0             407707.3290   0.0272  0.050               
 405: 32 11 21  0   31 11 20  0             407810.7413   0.0288  0.050               
 406: 32  6 26  0   31  6 25  0             408984.5939   0.0468  0.050               
 407: 34  5 30  0   33  5 29  0             408986.0448   0.0072  0.050               
 408: 34  4 30  0   33  4 29  0             409011.0098   0.0687  0.050               
 409: 31  8 23  0   30  8 22  0             409234.3403   0.0381  0.050               
 410: 32 10 23  0   31 10 22  0             409494.6335   0.0070  0.050   0.0070 0.50  
 411: 32 10 23  0   31 10 22  0             409494.6335   0.0070  0.050   0.0070 0.50  
 412: 32  8 25  0   31  8 24  0             409550.1690  -0.0115  0.050               
 413: 31  7 24  0   30  7 23  0             410380.1633   0.0348  0.050               
 414: 32 10 22  0   31 10 21  0             410413.7255  -0.0191  0.050               
 415: 35  3 32  0   34  3 31  0             411214.6360   0.0769  0.050               
 416: 33 23 10  0   32 23  9  0             413444.7317   0.0827  0.050   0.0828 0.50  
 417: 33 23 11  0   32 23 10  0             413444.7317   0.0827  0.050   0.0828 0.50  
 418: 36  2 34  0   35  2 33  0             413608.0037  -0.0030  0.050   0.0039 0.50  
 419: 36  3 34  0   35  3 33  0             413608.0037   0.0108  0.050   0.0039 0.50  
 420: 33 22 11  0   32 22 10  0             413676.9829   0.0255  0.050   0.0255 0.50  
 421: 33 22 12  0   32 22 11  0             413676.9829   0.0255  0.050   0.0255 0.50  
 422: 33 21 12  0   32 21 11  0             413934.2112   0.0176  0.050   0.0176 0.50  
 423: 33 21 13  0   32 21 12  0             413934.2112   0.0176  0.050   0.0176 0.50  
 424: 33 20 13  0   32 20 12  0             414222.1349   0.0242  0.050   0.0243 0.50  
 425: 33 20 14  0   32 20 13  0             414222.1349   0.0242  0.050   0.0243 0.50  
 426: 33 19 14  0   32 19 13  0             414548.1181  -0.0016  0.050  -0.0017 0.50  
 427: 33 19 15  0   32 19 14  0             414548.1181  -0.0016  0.050  -0.0017 0.50  
 428: 33 17 16  0   32 17 15  0             415356.3952  -0.0819  0.050  -0.0820 0.50  
 429: 33 17 17  0   32 17 16  0             415356.3952  -0.0819  0.050  -0.0820 0.50  
 430: 33  7 27  0   32  7 26  0             415442.8190   0.0179  0.050               
 431: 33 16 17  0   32 16 16  0             415869.3701  -0.0952  0.050  -0.0952 0.50  
 432: 33 16 18  0   32 16 17  0             415869.3701  -0.0951  0.050  -0.0952 0.50  
 433: 37  1 36  0   36  1 35  0             416080.2437   0.0161  0.050   0.0162 0.50  
 434: 37  2 36  0   36  2 35  0             416080.2437   0.0162  0.050   0.0162 0.50  
 435: 33 15 18  0   32 15 17  0             416485.7270  -0.0243  0.050  -0.0227 0.50  
 436: 33 15 19  0   32 15 18  0             416485.7270  -0.0210  0.050  -0.0227 0.50  
 437: 33 14 19  0   32 14 18  0             417241.5279  -0.0842  0.050  -0.0490 0.50  
 438: 33 14 20  0   32 14 19  0             417241.5279  -0.0138  0.050  -0.0490 0.50  
 439: 34  6 29  0   33  6 28  0             417834.3308  -0.0175  0.050               
 440: 34  5 29  0   33  5 28  0             418134.1674  -0.0381  0.050               
 441: 33 13 21  0   32 13 20  0             418191.8163  -0.0461  0.050               
 442: 33 13 20  0   32 13 19  0             418193.0889  -0.0078  0.050               
 443: 38  0 38  0   37  0 37  0             418584.2182  -0.0321  0.050  -0.0321 0.50  
 444: 38  1 38  0   37  1 37  0             418584.2182  -0.0321  0.050  -0.0321 0.50  
 445: 33  6 27  0   32  6 26  0             418845.3528  -0.0411  0.050               
 446: 33 12 22  0   32 12 21  0             419421.1589  -0.0187  0.050               
 447: 33 12 21  0   32 12 20  0             419438.5234  -0.0389  0.050               
 448: 35  5 31  0   34  5 30  0             419843.7163  -0.0444  0.050               
 449: 35  4 31  0   34  4 30  0             419857.8784  -0.0250  0.050               
 450: 33 11 23  0   32 11 22  0             421027.5460   0.0026  0.050               
 451: 33 11 22  0   32 11 21  0             421218.0514  -0.0686  0.050               
 452: 33  8 26  0   32  8 25  0             421663.5122  -0.0284  0.050               
 453: 33 10 24  0   32 10 23  0             422885.3889  -0.0022  0.050               
 454: 32  8 24  0   31  8 23  0             423973.8142  -0.0332  0.050               
 455: 33 10 23  0   32 10 22  0             424412.8048   0.0631  0.050               
 456: 37  2 35  0   36  2 34  0             424497.4962  -0.0038  0.050  -0.0002 0.50  
 457: 37  3 35  0   36  3 34  0             424497.4962   0.0033  0.050  -0.0002 0.50  
 458: 34 23 11  0   33 23 10  0             426084.3347   0.0449  0.050   0.0449 0.50  
 459: 34 23 12  0   33 23 11  0             426084.3347   0.0449  0.050   0.0449 0.50  
 460: 34 22 12  0   33 22 11  0             426335.4505   0.0461  0.050   0.0462 0.50  
 461: 34 22 13  0   33 22 12  0             426335.4505   0.0461  0.050   0.0462 0.50  
 462: 34  7 28  0   33  7 27  0             426539.1262   0.0777  0.050               
 463: 34 21 13  0   33 21 12  0             426614.0991   0.0823  0.050   0.0824 0.50  
 464: 34 21 14  0   33 21 13  0             426614.0991   0.0823  0.050   0.0824 0.50  
 465: 34 20 14  0   33 20 13  0             426926.4042  -0.0627  0.050  -0.0628 0.50  
 466: 34 20 15  0   33 20 14  0             426926.4042  -0.0627  0.050  -0.0628 0.50  
 467: 38  1 37  0   37  1 36  0             426972.9098  -0.0307  0.050  -0.0308 0.50  
 468: 38  2 37  0   37  2 36  0             426972.9098  -0.0307  0.050  -0.0308 0.50  
 469: 34 19 15  0   33 19 14  0             427281.0222   0.0842  0.050   0.0842 0.50  
 470: 34 19 16  0   33 19 15  0             427281.0222   0.0842  0.050   0.0842 0.50  
 471: 34 18 16  0   33 18 15  0             427688.1149  -0.0539  0.050  -0.0539 0.50  
 472: 34 18 17  0   33 18 16  0             427688.1149  -0.0539  0.050  -0.0539 0.50  
 473: 34 17 17  0   33 17 16  0             428162.5397   0.0020  0.050   0.0020 0.50  
 474: 34 17 18  0   33 17 17  0             428162.5397   0.0020  0.050   0.0020 0.50  
 475: 35  6 30  0   34  6 29  0             428677.6286  -0.0343  0.050               
 476: 34 16 18  0   33 16 17  0             428723.7609  -0.0056  0.050  -0.0055 0.50  
 477: 34 16 19  0   33 16 18  0             428723.7609  -0.0052  0.050  -0.0055 0.50  
 478: 35  5 30  0   34  5 29  0             428859.0571   0.0554  0.050   0.0554 0.50  
 479: 35  5 30  0   34  5 29  0             428859.0571   0.0554  0.050   0.0554 0.50  
 480: 34  6 28  0   33  6 27  0             428872.8979   0.0707  0.050               
 481: 34 15 19  0   33 15 18  0             429399.7085  -0.0340  0.050  -0.0300 0.50  
 482: 34 15 20  0   33 15 19  0             429399.7085  -0.0259  0.050  -0.0300 0.50  
 483: 39  0 39  0   38  0 38  0             429477.9387  -0.0214  0.050  -0.0214 0.50  
 484: 39  1 39  0   38  1 38  0             429477.9387  -0.0214  0.050  -0.0214 0.50  
 485: 34 14 20  0   33 14 19  0             430231.5072  -0.0326  0.050   0.0480 0.50  
 486: 34 14 21  0   33 14 20  0             430231.5072   0.1286  0.050   0.0480 0.50  
 487: 36  5 32  0   35  5 31  0             430703.3493   0.0589  0.050               
 488: 34 13 22  0   33 13 21  0             431281.3193   0.0541  0.050               
 489: 34 13 21  0   33 13 20  0             431283.8011  -0.0786  0.050               
 490: 33  9 24  0   32  9 23  0             431354.4879  -0.0102  0.050               
 491: 34 12 22  0   33 12 21  0             432677.1036   0.0213  0.050               
 492: 33  7 26  0   32  7 25  0             432695.3335  -0.0719  0.050               
 493: 37  3 34  0   36  3 33  0             432974.4851  -0.0976  0.050   0.0109 0.50  
 494: 37  4 34  0   36  4 33  0             432974.4851   0.1193  0.050   0.0109 0.50  
 495: 34 11 24  0   33 11 23  0             434399.2818   0.0108  0.050               
 496: 34 11 23  0   33 11 22  0             434740.3736  -0.0302  0.050               
 497: 38  2 36  0   37  2 35  0             435386.4522  -0.0046  0.050  -0.0028 0.50  
 498: 38  3 36  0   37  3 35  0             435386.4522  -0.0010  0.050  -0.0028 0.50  
 499: 34 10 25  0   33 10 24  0             436261.6119  -0.0644  0.050               
 500: 34  9 26  0   33  9 25  0             436719.3892  -0.0133  0.050               
 501: 35  7 29  0   34  7 28  0             437532.2414  -0.0795  0.050               
 502: 39  1 38  0   38  1 37  0             437864.8465  -0.0078  0.050  -0.0078 0.50  
 503: 39  2 38  0   38  2 37  0             437864.8465  -0.0077  0.050  -0.0078 0.50  
 504: 33  8 25  0   32  8 24  0             438099.4504  -0.0228  0.050               
 505: 35 23 12  0   34 23 11  0             438734.0194   0.0205  0.050   0.0206 0.50  
 506: 35 23 13  0   34 23 12  0             438734.0194   0.0205  0.050   0.0206 0.50  
 507: 35  6 29  0   34  6 28  0             439083.8193   0.0231  0.050               
 508: 35 21 14  0   34 21 13  0             439306.2974   0.0024  0.050   0.0024 0.50  
 509: 35 21 15  0   34 21 14  0             439306.2974   0.0024  0.050   0.0024 0.50  
 510: 36  6 31  0   35  6 30  0             439513.4335  -0.1003  0.050               
 511: 36  5 31  0   35  5 30  0             439621.7174  -0.0423  0.050               
 512: 35 20 15  0   34 20 14  0             439644.7156  -0.0783  0.050  -0.0784 0.50  
 513: 35 20 16  0   34 20 15  0             439644.7156  -0.0783  0.050  -0.0784 0.50  
 514: 35 19 16  0   34 19 15  0             440029.5986   0.0603  0.050   0.0604 0.50  
 515: 35 19 17  0   34 19 16  0             440029.5986   0.0603  0.050   0.0604 0.50  
 516: 40  0 40  0   39  0 39  0             440370.8194  -0.0056  0.050  -0.0057 0.50  
 517: 40  1 40  0   39  1 39  0             440370.8194  -0.0056  0.050  -0.0057 0.50  
 518: 35 18 17  0   34 18 16  0             440472.3222  -0.0739  0.050  -0.0740 0.50  
 519: 35 18 18  0   34 18 17  0             440472.3222  -0.0739  0.050  -0.0740 0.50  
 520: 37  5 33  0   36  5 32  0             441564.7525   0.0219  0.050               
 521: 37  4 33  0   36  4 32  0             441569.1672  -0.0119  0.050               
 522: 35 16 19  0   34 16 18  0             441602.2385  -0.0286  0.050  -0.0282 0.50  
 523: 35 16 20  0   34 16 19  0             441602.2385  -0.0277  0.050  -0.0282 0.50  
 524: 35 15 20  0   34 15 19  0             442342.4740  -0.0677  0.050  -0.0580 0.50  
 525: 35 15 21  0   34 15 20  0             442342.4740  -0.0482  0.050  -0.0580 0.50  
 526: 34  7 27  0   33  7 26  0             442841.0540  -0.0248  0.050               
 527: 35 14 21  0   34 14 20  0             443256.5860  -0.1419  0.050   0.0373 0.50  
 528: 35 14 22  0   34 14 21  0             443256.5860   0.2164  0.050   0.0373 0.50  
 529: 38  3 35  0   37  3 34  0             443855.1827   0.0156  0.050   0.0733 0.50  
 530: 38  4 35  0   37  4 34  0             443855.1827   0.1309  0.050   0.0733 0.50  
 531: 35 13 23  0   34 13 22  0             444414.8109   0.0382  0.050               
 532: 35 13 22  0   34 13 21  0             444420.0604  -0.0948  0.050               
 533: 35  8 28  0   34  8 27  0             445170.7882   0.0011  0.050               
 534: 35 12 24  0   34 12 23  0             445919.0242  -0.0447  0.050               
 535: 35 12 23  0   34 12 22  0             445983.5970  -0.0348  0.050               
 536: 39  2 37  0   38  2 36  0             446274.8249   0.0097  0.050   0.0107 0.50  
 537: 39  3 37  0   38  3 36  0             446274.8249   0.0116  0.050   0.0107 0.50  
 538: 34  9 25  0   33  9 24  0             446763.0666   0.0823  0.050               
 539: 35 11 24  0   34 11 23  0             448408.2543  -0.0399  0.050               
 540: 36  7 30  0   35  7 29  0             448451.4190  -0.0265  0.050               
 541: 40  1 39  0   39  1 38  0             448755.9928   0.0519  0.050   0.0520 0.50  
 542: 40  2 39  0   39  2 38  0             448755.9928   0.0519  0.050   0.0520 0.50  
 543: 35  9 27  0   34  9 26  0             449374.9801  -0.0728  0.050               
 544: 36  6 30  0   35  6 29  0             449456.9710  -0.0839  0.050               
 545: 35 10 26  0   34 10 25  0             449589.0572   0.0376  0.050               
 546: 37  6 32  0   36  6 31  0             450346.9729  -0.0123  0.050               
 547: 37  5 32  0   36  5 31  0             450410.8608   0.0384  0.050               
 548: 41  0 41  0   40  0 40  0             451262.8044  -0.0188  0.050  -0.0188 0.50  
 549: 41  1 41  0   40  1 40  0             451262.8044  -0.0188  0.050  -0.0188 0.50  
 550: 34  8 26  0   33  8 25  0             451452.2751   0.0205  0.050               
 551: 36 20 16  0   35 20 15  0             452377.5029  -0.0817  0.050  -0.0818 0.50  
 552: 36 20 17  0   35 20 16  0             452377.5029  -0.0817  0.050  -0.0818 0.50  
 553: 38  5 34  0   37  5 33  0             452428.0190   0.0515  0.050               
 554: 38  4 34  0   37  4 33  0             452430.3727  -0.0620  0.050               
 555: 35  7 28  0   34  7 27  0             452599.4355  -0.0166  0.050               
 556: 36 19 17  0   35 19 16  0             452794.4926  -0.0087  0.050  -0.0088 0.50  
 557: 36 19 18  0   35 19 17  0             452794.4926  -0.0087  0.050  -0.0088 0.50  
 558: 36 18 18  0   35 18 17  0             453275.3708   0.0649  0.050   0.0649 0.50  
 559: 36 18 19  0   35 18 18  0             453275.3708   0.0649  0.050   0.0649 0.50  
 560: 35 10 25  0   34 10 24  0             453368.5964   0.0355  0.050               
 561: 36 16 20  0   35 16 19  0             454506.0557  -0.0144  0.050  -0.0133 0.50  
 562: 36 16 21  0   35 16 20  0             454506.0557  -0.0122  0.050  -0.0133 0.50  
 563: 39  3 36  0   38  3 35  0             454735.8376  -0.0189  0.050   0.0115 0.50  
 564: 39  4 36  0   38  4 35  0             454735.8376   0.0420  0.050   0.0115 0.50  
 565: 36 15 21  0   35 15 20  0             455315.5776  -0.0522  0.050  -0.0295 0.50  
 566: 36 15 22  0   35 15 21  0             455315.5776  -0.0068  0.050  -0.0295 0.50  
 567: 40  2 38  0   39  2 37  0             457162.5379   0.0189  0.050   0.0194 0.50  
 568: 40  3 38  0   39  3 37  0             457162.5379   0.0199  0.050   0.0194 0.50  
 569: 36 13 24  0   35 13 23  0             457595.1564   0.0478  0.050               
 570: 36 13 23  0   35 13 22  0             457605.9245   0.0339  0.050               
 571: 36 12 25  0   35 12 24  0             459250.2247   0.0572  0.050               
 572: 37  7 31  0   36  7 30  0             459320.3565  -0.0117  0.050               
 573: 36 12 24  0   35 12 23  0             459369.6088  -0.0049  0.050               
 574: 41  1 40  0   40  1 39  0             459646.1870   0.0138  0.050   0.0138 0.50  
 575: 41  2 40  0   40  2 39  0             459646.1870   0.0138  0.050   0.0138 0.50  
 576: 37  6 31  0   36  6 30  0             459958.7424   0.0440  0.050               
 577: 38  5 33  0   37  5 32  0             461218.2262   0.0000  0.050               
 578: 36 11 26  0   35 11 25  0             461262.1990  -0.0918  0.050               
 579: 36  9 28  0   35  9 27  0             461795.5113   0.0656  0.050               
 580: 35  9 26  0   34  9 25  0             462088.8970   0.0637  0.050               
 581: 42  0 42  0   41  0 41  0             462153.9494   0.0166  0.050   0.0166 0.50  
 582: 42  1 42  0   41  1 41  0             462153.9494   0.0166  0.050   0.0166 0.50  
 583: 36  7 29  0   35  7 28  0             462225.0448   0.0400  0.050               
 584: 36 11 25  0   35 11 24  0             462263.7937   0.0531  0.050               
 585: 36 10 27  0   35 10 26  0             462827.2704   0.0383  0.050               
 586: 39  5 35  0   38  5 34  0             463292.7355  -0.0463  0.050               
 587: 39  4 35  0   38  4 34  0             463294.1330  -0.0081  0.050               
 588: 37 25 12  0   36 25 11  0             463520.3678  -0.0426  0.050  -0.0427 0.50  
 589: 37 25 13  0   36 25 12  0             463520.3678  -0.0426  0.050  -0.0427 0.50  
 590: 35  8 27  0   34  8 26  0             463943.0208  -0.0707  0.050               
 591: 37 23 14  0   36 23 13  0             464064.8867  -0.0500  0.050  -0.0501 0.50  
 592: 37 23 15  0   36 23 14  0             464064.8867  -0.0500  0.050  -0.0501 0.50  
 593: 37 22 15  0   36 22 14  0             464379.2552  -0.0035  0.050  -0.0035 0.50  
 594: 37 22 16  0   36 22 15  0             464379.2552  -0.0035  0.050  -0.0035 0.50  
 595: 37 21 16  0   36 21 15  0             464729.8579  -0.0699  0.050  -0.0699 0.50  
 596: 37 21 17  0   36 21 16  0             464729.8579  -0.0699  0.050  -0.0699 0.50  
 597: 37 19 18  0   36 19 17  0             465576.3677  -0.0615  0.050  -0.0615 0.50  
 598: 37 19 19  0   36 19 18  0             465576.3677  -0.0615  0.050  -0.0615 0.50  
 599: 37 17 20  0   36 17 19  0             466708.4642  -0.0454  0.050  -0.0454 0.50  
 600: 37 17 21  0   36 17 20  0             466708.4642  -0.0452  0.050  -0.0454 0.50  
 601: 37 16 21  0   36 16 20  0             467436.3315  -0.0202  0.050  -0.0175 0.50  
 602: 37 16 22  0   36 16 21  0             467436.3315  -0.0148  0.050  -0.0175 0.50  
 603: 37  8 30  0   36  8 29  0             467847.9876  -0.0295  0.050               
 604: 37 15 22  0   36 15 21  0             468320.5242  -0.0927  0.050  -0.0415 0.50  
 605: 37 15 23  0   36 15 22  0             468320.5242   0.0096  0.050  -0.0415 0.50  
 606: 36 10 26  0   35 10 25  0             468413.2223   0.0368  0.050               
 607: 37 14 24  0   36 14 23  0             469420.1409  -0.0867  0.050               
 608: 37 14 23  0   36 14 22  0             469421.8306  -0.0232  0.050               
 609: 38  7 32  0   37  7 31  0             470157.6559  -0.0186  0.050               
 610: 42  1 41  0   41  1 40  0             470535.5453   0.0202  0.050   0.0203 0.50  
 611: 42  2 41  0   41  2 40  0             470535.5453   0.0202  0.050   0.0203 0.50  
 612: 38  6 32  0   37  6 31  0             470555.7357  -0.0646  0.050               
 613: 37 13 25  0   36 13 24  0             470825.0534   0.0453  0.050               
 614: 37 13 24  0   36 13 23  0             470846.0389  -0.0080  0.050               
 615: 39  6 34  0   38  6 33  0             472017.0467   0.0015  0.050               
 616: 39  5 34  0   38  5 33  0             472038.5843  -0.0002  0.050               
 617: 37 12 26  0   36 12 25  0             472635.6611  -0.0907  0.050               
 618: 37 12 25  0   36 12 24  0             472851.0344   0.0578  0.050               
 619: 43  0 43  0   42  0 42  0             473044.1163  -0.0157  0.050  -0.0157 0.50  
 620: 43  1 43  0   42  1 42  0             473044.1163  -0.0157  0.050  -0.0157 0.50  
 621: 37  9 29  0   36  9 28  0             473965.5812  -0.0004  0.050               
 622: 40  5 36  0   39  5 35  0             474158.9300   0.0157  0.050               
 623: 40  4 36  0   39  4 35  0             474159.7181   0.0596  0.050               
 624: 37 11 27  0   36 11 26  0             474721.1874   0.0116  0.050               
 625: 36  8 28  0   35  8 27  0             475547.1695   0.0197  0.050               
 626: 37 10 28  0   36 10 27  0             475933.3452   0.0843  0.050               
 627: 41  3 38  0   40  3 37  0             476496.9890   0.0567  0.050   0.0652 0.50  
 628: 41  4 38  0   40  4 37  0             476496.9890   0.0736  0.050   0.0652 0.50  
 629: 38 23 15  0   37 23 14  0             476746.8327  -0.0051  0.050  -0.0051 0.50  
 630: 38 23 16  0   37 23 15  0             476746.8327  -0.0051  0.050  -0.0051 0.50  
 631: 36  9 27  0   35  9 26  0             477041.1662   0.0824  0.050               
 632: 38 22 16  0   37 22 15  0             477084.6730   0.0287  0.050   0.0287 0.50  
 633: 38 22 17  0   37 22 16  0             477084.6730   0.0287  0.050   0.0287 0.50  
 634: 38 21 17  0   37 21 16  0             477462.2106   0.0461  0.050   0.0462 0.50  
 635: 38 21 18  0   37 21 17  0             477462.2106   0.0461  0.050   0.0462 0.50  
 636: 38 20 18  0   37 20 17  0             477888.6895   0.0873  0.050   0.0873 0.50  
 637: 38 20 19  0   37 20 18  0             477888.6895   0.0873  0.050   0.0873 0.50  
 638: 38 19 19  0   37 19 18  0             478375.8852  -0.0606  0.050  -0.0606 0.50  
 639: 38 19 20  0   37 19 19  0             478375.8852  -0.0606  0.050  -0.0606 0.50  
 640: 42  2 40  0   41  2 39  0             478935.7828   0.0182  0.050   0.0184 0.50  
 641: 42  3 40  0   41  3 39  0             478935.7828   0.0185  0.050   0.0184 0.50  
 642: 38 18 20  0   37 18 19  0             478940.1115  -0.0096  0.050  -0.0097 0.50  
 643: 38 18 21  0   37 18 20  0             478940.1115  -0.0096  0.050  -0.0097 0.50  
 644: 38  8 31  0   37  8 30  0             478950.6014   0.0732  0.050               
 645: 38 17 21  0   37 17 20  0             479602.7704  -0.0281  0.050  -0.0278 0.50  
 646: 38 17 22  0   37 17 21  0             479602.7704  -0.0275  0.050  -0.0278 0.50  
 647: 38 16 22  0   37 16 21  0             480394.3965   0.0236  0.050   0.0300 0.50  
 648: 38 16 23  0   37 16 22  0             480394.3965   0.0362  0.050   0.0300 0.50  
 649: 39  6 33  0   38  6 32  0             481221.4997   0.0020  0.050               
 650: 38 15 23  0   37 15 22  0             481359.0722  -0.1951  0.050  -0.0827 0.50  
 651: 38 15 24  0   37 15 23  0             481359.0722   0.0297  0.050  -0.0827 0.50  
 652: 43  1 42  0   42  1 41  0             481423.9723   0.0012  0.050   0.0013 0.50  
 653: 43  2 42  0   42  2 41  0             481423.9723   0.0012  0.050   0.0013 0.50  
 654: 40  6 35  0   39  6 34  0             482855.8764  -0.0313  0.050               
 655: 37 10 27  0   36 10 26  0             483802.0482   0.0626  0.050               
 656: 44  0 44  0   43  0 43  0             483933.3619  -0.0374  0.050  -0.0374 0.50  
 657: 44  1 44  0   43  1 43  0             483933.3619  -0.0374  0.050  -0.0374 0.50  
 658: 38 13 26  0   37 13 25  0             484107.0397   0.0208  0.050               
 659: 41  4 37  0   40  4 36  0             485026.2402  -0.2658  0.050  -0.0633 0.50  
 660: 41  5 37  0   40  5 36  0             485026.2402   0.1393  0.050  -0.0633 0.50  
 661: 38  9 30  0   37  9 29  0             485883.3899  -0.0475  0.050               
 662: 38 12 26  0   37 12 25  0             486450.1141  -0.0333  0.050               
 663: 42  3 39  0   41  3 38  0             487377.1384   0.0715  0.050   0.0759 0.50  
 664: 42  4 39  0   41  4 38  0             487377.1384   0.0803  0.050   0.0759 0.50  
 665: 38 11 28  0   37 11 27  0             488164.6948  -0.0692  0.050               
 666: 38 10 29  0   37 10 28  0             488865.0354   0.0457  0.050               
 667: 39 24 15  0   38 24 14  0             489113.1216   0.0835  0.050   0.0836 0.50  
 668: 39 24 16  0   38 24 15  0             489113.1216   0.0835  0.050   0.0836 0.50  
 669: 39 23 16  0   38 23 15  0             489440.2233   0.0709  0.050   0.0710 0.50  
 670: 39 23 17  0   38 23 16  0             489440.2233   0.0709  0.050   0.0710 0.50  
 671: 43  2 41  0   42  2 40  0             489821.2648   0.0478  0.050   0.0479 0.50  
 672: 43  3 41  0   42  3 40  0             489821.2648   0.0479  0.050   0.0479 0.50  
 673: 39  8 32  0   38  8 31  0             489940.0039  -0.0568  0.050               
 674: 39 21 18  0   38 21 17  0             490208.5818  -0.0405  0.050  -0.0406 0.50  
 675: 39 21 19  0   38 21 18  0             490208.5818  -0.0405  0.050  -0.0406 0.50  
 676: 39 19 20  0   38 19 19  0             491193.7564   0.0553  0.050   0.0554 0.50  
 677: 39 19 21  0   38 19 20  0             491193.7564   0.0553  0.050   0.0554 0.50  
 678: 39  7 32  0   38  7 31  0             491848.8183  -0.0687  0.050               
 679: 44  1 43  0   43  1 42  0             492311.4674  -0.0185  0.050  -0.0186 0.50  
 680: 44  2 43  0   43  2 42  0             492311.4674  -0.0185  0.050  -0.0186 0.50  
 681: 39 17 22  0   38 17 21  0             492521.5316  -0.0226  0.050  -0.0219 0.50  
 682: 39 17 23  0   38 17 22  0             492521.5316  -0.0211  0.050  -0.0219 0.50  
 683: 41  6 36  0   40  6 35  0             493697.6790  -0.0405  0.050               
 684: 41  5 36  0   40  5 35  0             493704.6817  -0.0549  0.050               
 685: 45  0 45  0   44  0 44  0             494821.6591  -0.0538  0.050  -0.0538 0.50  
 686: 45  1 45  0   44  1 44  0             494821.6591  -0.0538  0.050  -0.0538 0.50  
 687: 39 14 26  0   38 14 25  0             495751.7869   0.0570  0.050               
 688: 39 14 25  0   38 14 24  0             495758.3855   0.0094  0.050               
 689: 42  4 38  0   41  4 37  0             495894.2512  -0.0590  0.050   0.0507 0.50  
 690: 42  5 38  0   41  5 37  0             495894.2512   0.1603  0.050   0.0507 0.50  
 691: 38  8 30  0   37  8 29  0             496407.5195   0.0093  0.050               
 692: 39 13 26  0   38 13 25  0             497517.3940  -0.0603  0.050               
 693: 39  9 31  0   38  9 30  0             497559.5696  -0.0574  0.050               
 694: 43  3 40  0   42  3 39  0             498256.8448   0.0520  0.050   0.0543 0.50  
 695: 43  4 40  0   42  4 39  0             498256.8448   0.0566  0.050   0.0543 0.50  
--------------------------------------------------------------------------------

PARAMETERS IN FIT (values truncated and Nlines statistics):

        1000000         A_gs  /MHz        16808.4184(45)                       1
        2000000         B_gs  /MHz         7009.92870(36)                      2
        3000000         C_gs  /MHz         5455.11858(31)                      3
          20000        DJ_gs  /kHz            1.412222(62)                     4
         110000       DJK_gs  /kHz           17.02440(31)                      5
         200000        DK_gs  /kHz          [ 7.23351]                         6
        4010000        d1_gs  /kHz           -0.387846(62)                     7
        5000000        d2_gs  /kHz           -0.127981(37)                     8
          30000        HJ_gs  /Hz           [ 0.0002733]                       9
         120000       HJK_gs  /Hz           [ 0.0183434]                      10
         210000       HKJ_gs  /Hz           [ 0.0958349]                      11
         300000        HK_gs  /Hz           [-0.1244748]                      12
        4020000        h1_gs  /Hz           [ 0.0001823]                      13
        5010000        h2_gs  /Hz           [ 0.0001859]                      14
        6000000        h3_gs  /Hz           [ 0.0001053]                      15
              0         E_gs  /MHz          [ 0.]                             16

 MICROWAVE AVG =       -0.000032 MHz, IR AVG =        0.00000                 
 MICROWAVE RMS =        0.045016 MHz, IR RMS =        0.00000                 
 END OF ITERATION  1 OLD, NEW RMS ERROR=        0.90033         0.90033       

  distinct frequency lines in fit:   491
       distinct parameters of fit:     7

MICROWAVE       lines fitted       lines    lines      RMS      RMS ERROR    J range  Ka range    freq. range
            total   dv=0 dv.ne.0   UNFITTD  e>900
v"= 0        491    491      0        0      0       0.044994     0.89987    19  45    0  25   244188   498257
--------------------------------------------------------------------------------------------
total:       491    491      0        0      0       0.044994     0.89987

NOTE: the RMS values above are for Nlines statistics, but the 'total' values may differ slightly from
      those in the .FIT file since the o-c values for this evaluation are as rounded in the .FIT.


 PARAMETERS IN FIT WITH STANDARD ERRORS ON THOSE THAT ARE FITTED:
 (values rounded and degrees of freedom, Ndegf=Nlines-Nconst, statistics)

        1000000         A_gs  /MHz      16808.4184(41)                         1
        2000000         B_gs  /MHz       7009.92870(33)                        2
        3000000         C_gs  /MHz       5455.11859(28)                        3
          20000        DJ_gs  /kHz          1.412222(56)                       4
         110000       DJK_gs  /kHz         17.02441(28)                        5
         200000        DK_gs  /kHz          [ 7.23351]                         6
        4010000        d1_gs  /kHz         -0.387846(56)                       7
        5000000        d2_gs  /kHz         -0.127981(34)                       8
          30000        HJ_gs  /Hz           [ 0.0002733]                       9
         120000       HJK_gs  /Hz           [ 0.0183434]                      10
         210000       HKJ_gs  /Hz           [ 0.0958349]                      11
         300000        HK_gs  /Hz           [-0.1244748]                      12
        4020000        h1_gs  /Hz           [ 0.0001823]                      13
        5010000        h2_gs  /Hz           [ 0.0001859]                      14
        6000000        h3_gs  /Hz           [ 0.0001053]                      15
              0         E_gs  /MHz          [ 0.]                             16

 CORRELATION COEFFICIENTS, C.ij:

           A_gs     B_gs     C_gs     -DJ_gs   -DJK_gs  d1_gs    d2_gs   

A_gs        1.0000
B_gs        0.5690   1.0000
C_gs       -0.6346  -0.6797   1.0000
-DJ_gs     -0.1136  -0.5746  -0.1256   1.0000
-DJK_gs     0.1117  -0.0084  -0.0997  -0.2138   1.0000
d1_gs      -0.3227  -0.8750   0.7421   0.4191  -0.1191   1.0000
d2_gs       0.6338  -0.0398  -0.0397   0.0522   0.1376   0.3064   1.0000

 Mean value of |C.ij|, i.ne.j =   0.3247
 Mean value of  C.ij,  i.ne.j =  -0.0416


 No correlations with absolute value greater than 0.9950


 Worst fitted lines (obs-calc/error):

   510:   -2.0         87:   -2.0        324:    1.9        431:   -1.9
   532:   -1.9        167:    1.9        313:   -1.9        289:    1.9
   275:    1.9         98:    1.9          8:    1.8        578:   -1.8
   617:   -1.8         46:   -1.8         81:   -1.7        636:    1.7
   607:   -1.7         97:    1.7        247:    1.7        626:    1.7
   469:    1.7        544:   -1.7        667:    1.7         88:   -1.7
   416:    1.7        650:   -1.7        199:   -1.6        631:    1.6
   463:    1.6        538:    1.6         68:    1.6        428:   -1.6
   120:   -1.6        551:   -1.6        385:    1.6        212:   -1.6
   278:    1.6        501:   -1.6        489:   -1.6        116:   -1.6
   512:   -1.6        178:    1.6        462:    1.6        359:    1.6
   280:    1.5        415:    1.5        259:    1.5        150:   -1.5
   663:    1.5        518:   -1.5

   510: 36  6 31  0   35  6 30  0             439513.4335  -0.1003  0.050
    87: 25  4 22  0   24  4 21  0             302418.5069  -0.0993  0.050
   324: 29  7 22  0   28  7 21  0             384805.7193   0.0958  0.050
   431: 33 16 17  0   32 16 16  0             415869.3701  -0.0952  0.050  -0.0952 0.50
   532: 35 13 22  0   34 13 21  0             444420.0604  -0.0948  0.050
   167: 25  6 19  0   24  6 18  0             331495.0987   0.0942  0.050
   313: 30 12 19  0   29 12 18  0             380055.8863  -0.0933  0.050
   289: 30  6 25  0   29  6 24  0             374164.2309   0.0932  0.050
   275: 31  3 28  0   30  3 27  0             367709.3396   0.0927  0.050
    98: 26  2 24  0   25  2 23  0             304709.8952   0.0927  0.050
                                           _____________________________________
__________________________________________/ SPFIT output reformatted with PIFORM
