# Supplementary material for: Cyclopropanone: Preparation, Rotational Spectroscopy, and Semi-Experimental Equilibrium (r e SE) Structure
Source: J Am Chem Soc. 2026 Mar 30;148(13):14072–85. doi: 10.1021/jacs.5c23052 (PMC13067281; doi:10.1021/jacs.5c23052)
Supplement: Supplementary file 2 [file ja5c23052_si_002.zip › SI_revised/ISOMASS Fits/ISOMASS8_A_I.res]

cyclopropanone ISOMASS8                               Mon May 13 17:13:03 2024

-------------------------------------------------------------------------------------=========
                                              obs         o-c     error     blends     Notes
                                                                         o-c      wt
    / instead of : below denotes (o-c)>3*err
-------------------------------------------------------------------------------------=========
   1: 23  0 23  0   22  0 22  0             255608.9858  -0.0148  0.050   0.0055 0.50  
   2: 23  1 23  0   22  1 22  0             255608.9858   0.0259  0.050   0.0055 0.50  
   3: 21 13  8  0   20 13  7  0             263467.9106  -0.0738  0.050  -0.0738 0.50  
   4: 21 13  9  0   20 13  8  0             263467.9106  -0.0738  0.050  -0.0738 0.50  
   5: 21 12  9  0   20 12  8  0             263749.5470   0.0210  0.050   0.0211 0.50  
   6: 21 12 10  0   20 12  9  0             263749.5470   0.0212  0.050   0.0211 0.50  
   7: 23  1 22  0   22  1 21  0             263970.4934  -0.0707  0.050               
   8: 21  8 14  0   20  8 13  0             266130.7060   0.0285  0.050               
   9: 21  8 13  0   20  8 12  0             266217.3020   0.0682  0.050               
  10: 24  0 24  0   23  0 23  0             266536.3988  -0.0559  0.050  -0.0458 0.50  
  11: 24  1 24  0   23  1 23  0             266536.3988  -0.0356  0.050  -0.0458 0.50  
  12: 21  7 15  0   20  7 14  0             267229.5415  -0.0322  0.050               
  13: 21  6 16  0   20  6 15  0             267554.9144   0.0080  0.050               
  14: 22  4 19  0   21  4 18  0             269818.6679   0.0781  0.050               
  15: 21  4 17  0   20  4 16  0             272340.0448   0.0554  0.050               
  16: 23  3 21  0   22  3 20  0             272411.0324   0.0923  0.050               
  17: 21  6 15  0   20  6 14  0             272968.2556  -0.0005  0.050               
  18: 24  2 23  0   23  2 22  0             274891.8608  -0.0793  0.050               
  19: 24  1 23  0   23  1 22  0             274893.2314   0.0205  0.050               
  20: 22 16  6  0   21 16  5  0             275511.2677   0.0667  0.050   0.0667 0.50  
  21: 22 16  7  0   21 16  6  0             275511.2677   0.0667  0.050   0.0667 0.50  
  22: 22 14  8  0   21 14  7  0             275903.5932   0.0236  0.050   0.0237 0.50  
  23: 22 14  9  0   21 14  8  0             275903.5932   0.0236  0.050   0.0237 0.50  
  24: 22 13  9  0   21 13  8  0             276163.0258  -0.0403  0.050  -0.0403 0.50  
  25: 22 13 10  0   21 13  9  0             276163.0258  -0.0402  0.050  -0.0403 0.50  
  26: 22  5 18  0   21  5 17  0             276737.6338   0.0426  0.050               
  27: 25  0 25  0   24  0 24  0             277463.4184   0.0010  0.050   0.0061 0.50  
  28: 25  1 25  0   24  1 24  0             277463.4184   0.0111  0.050   0.0061 0.50  
  29: 21  5 16  0   20  5 15  0             277573.9581  -0.0066  0.050               
  30: 22  8 15  0   21  8 14  0             279224.8075  -0.0950  0.050               
  31: 22  8 14  0   21  8 13  0             279396.3159   0.0517  0.050               
  32: 22  7 16  0   21  7 15  0             280346.0606   0.0302  0.050               
  33: 23  4 20  0   22  4 19  0             280852.8282   0.0520  0.050               
  34: 22  7 15  0   21  7 14  0             281920.8955   0.0023  0.050               
  35: 22  4 18  0   21  4 17  0             282887.4467   0.0897  0.050               
  36: 24  3 22  0   23  3 21  0             283328.9697   0.0919  0.050               
  37: 24  2 22  0   23  2 21  0             283362.6645  -0.0810  0.050               
  38: 23 18  5  0   22 18  4  0             287816.2659  -0.0201  0.050  -0.0201 0.50  
  39: 23 18  6  0   22 18  5  0             287816.2659  -0.0201  0.050  -0.0201 0.50  
  40: 23  5 19  0   22  5 18  0             288312.7801   0.0499  0.050               
  41: 26  0 26  0   25  0 25  0             288389.8012  -0.0560  0.050  -0.0535 0.50  
  42: 26  1 26  0   25  1 25  0             288389.8012  -0.0510  0.050  -0.0535 0.50  
  43: 23 14  9  0   22 14  8  0             288583.9023  -0.0635  0.050  -0.0635 0.50  
  44: 23 14 10  0   22 14  9  0             288583.9023  -0.0635  0.050  -0.0635 0.50  
  45: 23 13 10  0   22 13  9  0             288879.3958  -0.0413  0.050  -0.0413 0.50  
  46: 23 13 11  0   22 13 10  0             288879.3958  -0.0412  0.050  -0.0413 0.50  
  47: 23 12 11  0   22 12 10  0             289248.3344   0.0043  0.050   0.0055 0.50  
  48: 23 12 12  0   22 12 11  0             289248.3344   0.0066  0.050   0.0055 0.50  
  49: 23 11 12  0   22 11 11  0             289721.7070  -0.0793  0.050  -0.0457 0.50  
  50: 23 11 13  0   22 11 12  0             289721.7070  -0.0119  0.050  -0.0457 0.50  
  51: 22  5 17  0   21  5 16  0             290662.2807   0.0353  0.050               
  52: 24  4 21  0   23  4 20  0             291833.4091  -0.0222  0.050               
  53: 24  3 21  0   23  3 20  0             292318.2548   0.0852  0.050               
  54: 23  8 16  0   22  8 15  0             292367.4746   0.0459  0.050               
  55: 23  6 18  0   22  6 17  0             292711.2313  -0.0896  0.050               
  56: 23  4 19  0   22  4 18  0             293131.1713   0.0412  0.050               
  57: 23  7 17  0   22  7 16  0             293431.6686  -0.0573  0.050               
  58: 25  3 23  0   24  3 22  0             294244.2804   0.0217  0.050               
  59: 25  2 23  0   24  2 22  0             294263.2366   0.0332  0.050               
  60: 23  7 16  0   22  7 15  0             295999.5369  -0.0533  0.050               
  61: 26  1 25  0   25  1 24  0             296738.7555  -0.2339  0.050  -0.0599 0.50  
  62: 26  2 25  0   25  2 24  0             296738.7555   0.1140  0.050  -0.0599 0.50  
  63: 27  0 27  0   26  0 26  0             299315.7205  -0.0251  0.050  -0.0239 0.50  
  64: 27  1 27  0   26  1 26  0             299315.7205  -0.0226  0.050  -0.0239 0.50  
  65: 24  5 20  0   23  5 19  0             299712.8627  -0.0744  0.050               
  66: 24 19  5  0   23 19  4  0             300270.9244   0.0342  0.050   0.0342 0.50  
  67: 24 19  6  0   23 19  5  0             300270.9244   0.0342  0.050   0.0342 0.50  
  68: 24 17  7  0   23 17  6  0             300586.3899  -0.0294  0.050  -0.0294 0.50  
  69: 24 17  8  0   23 17  7  0             300586.3899  -0.0294  0.050  -0.0294 0.50  
  70: 24 16  8  0   23 16  7  0             300780.7618  -0.0348  0.050  -0.0348 0.50  
  71: 24 16  9  0   23 16  8  0             300780.7618  -0.0348  0.050  -0.0348 0.50  
  72: 24 15  9  0   23 15  8  0             301009.3972  -0.0303  0.050  -0.0304 0.50  
  73: 24 15 10  0   23 15  9  0             301009.3972  -0.0303  0.050  -0.0304 0.50  
  74: 24 14 10  0   23 14  9  0             301283.3263   0.0027  0.050   0.0027 0.50  
  75: 24 14 11  0   23 14 10  0             301283.3263   0.0027  0.050   0.0027 0.50  
  76: 24 12 12  0   23 12 11  0             302037.5668  -0.0325  0.050  -0.0293 0.50  
  77: 24 12 13  0   23 12 12  0             302037.5668  -0.0260  0.050  -0.0293 0.50  
  78: 24 11 13  0   23 11 12  0             302577.5431  -0.1746  0.050  -0.0880 0.50  
  79: 24 11 14  0   23 11 13  0             302577.5431  -0.0014  0.050  -0.0880 0.50  
  80: 25  4 22  0   24  4 21  0             302778.5818  -0.0586  0.050               
  81: 25  3 22  0   24  3 21  0             303073.6194   0.0253  0.050               
  82: 23  5 18  0   22  5 17  0             303084.4737  -0.0545  0.050               
  83: 24  4 20  0   23  4 19  0             303275.4353   0.0605  0.050               
  84: 24 10 15  0   23 10 14  0             303296.5507   0.0236  0.050               
  85: 24  9 16  0   23  9 15  0             304281.5757   0.0296  0.050               
  86: 24  6 19  0   23  6 18  0             304995.2654   0.0214  0.050               
  87: 26  3 24  0   25  3 23  0             305158.6199   0.0418  0.050               
  88: 26  2 24  0   25  2 23  0             305169.1681   0.0962  0.050               
  89: 24  8 17  0   23  8 16  0             305548.5818  -0.0829  0.050               
  90: 24  7 18  0   23  7 17  0             306449.5181   0.0216  0.050               
  91: 27  2 26  0   26  2 25  0             307661.5019  -0.0233  0.050               
  92: 27  1 26  0   26  1 25  0             307661.6412  -0.0647  0.050               
  93: 28  0 28  0   27  0 27  0             310241.0375  -0.0181  0.050  -0.0175 0.50  
  94: 28  1 28  0   27  1 27  0             310241.0375  -0.0169  0.050  -0.0175 0.50  
  95: 24  7 17  0   23  7 16  0             310419.4877   0.0682  0.050               
  96: 25  5 21  0   24  5 20  0             310965.3591  -0.0423  0.050               
  97: 25 16  9  0   24 16  8  0             313437.4291   0.0400  0.050   0.0401 0.50  
  98: 25 16 10  0   24 16  9  0             313437.4291   0.0400  0.050   0.0401 0.50  
  99: 25  4 21  0   24  4 20  0             313470.9444   0.0726  0.050               
 100: 25 15 10  0   24 15  9  0             313694.1926   0.0001  0.050   0.0001 0.50  
 101: 25 15 11  0   24 15 10  0             313694.1926   0.0001  0.050   0.0001 0.50  
 102: 26  4 23  0   25  4 22  0             313701.6851  -0.0417  0.050               
 103: 26  3 23  0   25  3 22  0             313878.1103   0.0580  0.050               
 104: 25 14 11  0   24 14 10  0             314002.6338   0.0281  0.050   0.0282 0.50  
 105: 25 14 12  0   24 14 11  0             314002.6338   0.0282  0.050   0.0282 0.50  
 106: 25 13 12  0   24 13 11  0             314380.6268  -0.0927  0.050  -0.0924 0.50  
 107: 25 13 13  0   24 13 12  0             314380.6268  -0.0921  0.050  -0.0924 0.50  
 108: 24  5 19  0   23  5 18  0             314808.1548   0.0683  0.050               
 109: 25 12 13  0   24 12 12  0             314855.5108  -0.0136  0.050  -0.0048 0.50  
 110: 25 12 14  0   24 12 13  0             314855.5108   0.0041  0.050  -0.0048 0.50  
 111: 25 11 14  0   24 11 13  0             315469.2037  -0.2522  0.050  -0.0402 0.50  
 112: 25 11 15  0   24 11 14  0             315469.2037   0.1718  0.050  -0.0402 0.50  
 113: 27  3 25  0   26  3 24  0             316072.5589  -0.0516  0.050               
 114: 27  2 25  0   26  2 24  0             316078.3361  -0.0364  0.050               
 115: 25 10 16  0   24 10 15  0             316288.8940   0.0072  0.050               
 116: 25 10 15  0   24 10 14  0             316296.6292  -0.0544  0.050               
 117: 24  6 18  0   23  6 17  0             316787.7015  -0.0252  0.050               
 118: 25  6 20  0   24  6 19  0             317061.5210   0.0350  0.050               
 119: 25  9 17  0   24  9 16  0             317405.3521   0.0052  0.050               
 120: 25  9 16  0   24  9 15  0             317512.3878  -0.0534  0.050               
 121: 28  1 27  0   27  1 26  0             318584.0800  -0.0514  0.050  -0.0047 0.50  
 122: 28  2 27  0   27  2 26  0             318584.0800   0.0419  0.050  -0.0047 0.50  
 123: 25  8 18  0   24  8 17  0             318752.6145  -0.0153  0.050               
 124: 25  7 19  0   24  7 18  0             319359.1225   0.0132  0.050               
 125: 29  0 29  0   28  0 28  0             321165.7171  -0.0444  0.050  -0.0442 0.50  
 126: 29  1 29  0   28  1 28  0             321165.7171  -0.0438  0.050  -0.0442 0.50  
 127: 26  4 22  0   25  4 21  0             323791.1365  -0.0527  0.050               
 128: 27  4 24  0   26  4 23  0             324611.8951  -0.0247  0.050               
 129: 27  3 24  0   26  3 23  0             324715.7457  -0.0015  0.050               
 130: 26 22  4  0   25 22  3  0             325036.5016   0.0344  0.050   0.0344 0.50  
 131: 26 22  5  0   25 22  4  0             325036.5016   0.0344  0.050   0.0344 0.50  
 132: 26 21  5  0   25 21  4  0             325167.9911  -0.0308  0.050  -0.0309 0.50  
 133: 26 21  6  0   25 21  5  0             325167.9911  -0.0308  0.050  -0.0309 0.50  
 134: 26 20  6  0   25 20  5  0             325312.9182  -0.0518  0.050  -0.0518 0.50  
 135: 26 20  7  0   25 20  6  0             325312.9182  -0.0518  0.050  -0.0518 0.50  
 136: 26 19  7  0   25 19  6  0             325474.6399   0.0394  0.050   0.0395 0.50  
 137: 26 19  8  0   25 19  7  0             325474.6399   0.0394  0.050   0.0395 0.50  
 138: 25  5 20  0   24  5 19  0             325860.8402   0.0153  0.050               
 139: 26 17  9  0   25 17  8  0             325866.2589  -0.0203  0.050  -0.0203 0.50  
 140: 26 17 10  0   25 17  9  0             325866.2589  -0.0203  0.050  -0.0203 0.50  
 141: 26 16 10  0   25 16  9  0             326109.4307   0.0148  0.050   0.0148 0.50  
 142: 26 16 11  0   25 16 10  0             326109.4307   0.0148  0.050   0.0148 0.50  
 143: 26 14 12  0   25 14 11  0             326742.8340   0.0236  0.050   0.0237 0.50  
 144: 26 14 13  0   25 14 12  0             326742.8340   0.0237  0.050   0.0237 0.50  
 145: 28  3 26  0   27  3 25  0             326986.7201   0.0137  0.050               
 146: 28  2 26  0   27  2 25  0             326989.9009   0.0556  0.050               
 147: 26 13 13  0   25 13 12  0             327168.0386  -0.0645  0.050  -0.0637 0.50  
 148: 26 13 14  0   25 13 13  0             327168.0386  -0.0628  0.050  -0.0637 0.50  
 149: 26 12 14  0   25 12 13  0             327703.7131  -0.0832  0.050  -0.0601 0.50  
 150: 26 12 15  0   25 12 14  0             327703.7131  -0.0370  0.050  -0.0601 0.50  
 151: 26  6 21  0   25  6 20  0             328908.7122  -0.0069  0.050               
 152: 26 10 17  0   25 10 16  0             329329.6027   0.0248  0.050               
 153: 26 10 16  0   25 10 15  0             329346.0006  -0.0684  0.050               
 154: 29  1 28  0   28  1 27  0             329506.1474  -0.0284  0.050  -0.0044 0.50  
 155: 29  2 28  0   28  2 27  0             329506.1474   0.0195  0.050  -0.0044 0.50  
 156: 26  9 18  0   25  9 17  0             330581.3224  -0.0425  0.050               
 157: 25  6 19  0   24  6 18  0             330698.9897  -0.0309  0.050               
 158: 26  8 19  0   25  8 18  0             331956.0464   0.0190  0.050               
 159: 30  0 30  0   29  0 29  0             332089.7965  -0.0420  0.050  -0.0419 0.50  
 160: 30  1 30  0   29  1 29  0             332089.7965  -0.0417  0.050  -0.0419 0.50  
 161: 26  7 20  0   25  7 19  0             332121.0353  -0.0376  0.050               
 162: 26  8 18  0   25  8 17  0             333679.5814  -0.0118  0.050               
 163: 27  4 23  0   26  4 22  0             334249.6204  -0.0323  0.050               
 164: 28  4 25  0   27  4 24  0             335515.2983   0.0421  0.050               
 165: 28  3 25  0   27  3 24  0             335575.5603  -0.0357  0.050               
 166: 26  5 21  0   25  5 20  0             336356.6309   0.0407  0.050               
 167: 27 22  5  0   26 22  4  0             337609.8977   0.0034  0.050   0.0034 0.50  
 168: 27 22  6  0   26 22  5  0             337609.8977   0.0034  0.050   0.0034 0.50  
 169: 27 21  6  0   26 21  5  0             337754.4422   0.0100  0.050   0.0100 0.50  
 170: 27 21  7  0   26 21  6  0             337754.4422   0.0100  0.050   0.0100 0.50  
 171: 29  3 27  0   28  3 26  0             337901.0098   0.0324  0.050               
 172: 29  2 27  0   28  2 26  0             337902.7049   0.0296  0.050               
 173: 27 20  7  0   26 20  6  0             337914.1061  -0.0194  0.050  -0.0195 0.50  
 174: 27 20  8  0   26 20  7  0             337914.1061  -0.0194  0.050  -0.0195 0.50  
 175: 27 19  8  0   26 19  7  0             338092.6915   0.0189  0.050   0.0190 0.50  
 176: 27 19  9  0   26 19  8  0             338092.6915   0.0189  0.050   0.0190 0.50  
 177: 27 18  9  0   26 18  8  0             338294.8556  -0.0102  0.050  -0.0102 0.50  
 178: 27 18 10  0   26 18  9  0             338294.8556  -0.0102  0.050  -0.0102 0.50  
 179: 27 17 10  0   26 17  9  0             338526.9890  -0.0252  0.050  -0.0253 0.50  
 180: 27 17 11  0   26 17 10  0             338526.9890  -0.0252  0.050  -0.0253 0.50  
 181: 27 16 11  0   26 16 10  0             338797.5411  -0.0347  0.050  -0.0348 0.50  
 182: 27 16 12  0   26 16 11  0             338797.5411  -0.0347  0.050  -0.0348 0.50  
 183: 27 15 12  0   26 15 11  0             339118.1823   0.0466  0.050   0.0467 0.50  
 184: 27 15 13  0   26 15 12  0             339118.1823   0.0466  0.050   0.0467 0.50  
 185: 27 14 13  0   26 14 12  0             339504.9234  -0.0540  0.050  -0.0540 0.50  
 186: 27 14 14  0   26 14 13  0             339504.9234  -0.0539  0.050  -0.0540 0.50  
 187: 27 13 14  0   26 13 13  0             339981.6845  -0.0555  0.050  -0.0533 0.50  
 188: 27 13 15  0   26 13 14  0             339981.6845  -0.0509  0.050  -0.0533 0.50  
 189: 26  7 19  0   25  7 18  0             340087.4670   0.0232  0.050               
 190: 30  1 29  0   29  1 28  0             340427.7414  -0.0263  0.050  -0.0141 0.50  
 191: 30  2 29  0   29  2 28  0             340427.7414  -0.0017  0.050  -0.0141 0.50  
 192: 27  6 22  0   26  6 21  0             340547.1375   0.0031  0.050               
 193: 27 12 15  0   26 12 14  0             340584.1161  -0.1240  0.050  -0.0666 0.50  
 194: 27 12 16  0   26 12 15  0             340584.1161  -0.0091  0.050  -0.0666 0.50  
 195: 27 11 17  0   26 11 16  0             341368.5435   0.0581  0.050               
 196: 27 10 18  0   26 10 17  0             342421.1481  -0.0019  0.050               
 197: 31  0 31  0   30  0 30  0             343013.2146  -0.0476  0.050  -0.0475 0.50  
 198: 31  1 31  0   30  1 30  0             343013.2146  -0.0474  0.050  -0.0475 0.50  
 199: 27  9 19  0   26  9 18  0             343804.7114  -0.0516  0.050               
 200: 26  6 20  0   25  6 19  0             343980.0263  -0.0571  0.050               
 201: 28  5 24  0   27  5 23  0             344125.2316   0.0209  0.050               
 202: 27  9 18  0   26  9 17  0             344177.3149  -0.0286  0.050               
 203: 27  7 21  0   26  7 20  0             344700.6098  -0.0436  0.050               
 204: 28  4 24  0   27  4 23  0             344828.4939   0.0216  0.050               
 205: 27  8 20  0   26  8 19  0             345128.2328  -0.0144  0.050               
 206: 29  4 26  0   28  4 25  0             346415.4441  -0.0211  0.050               
 207: 29  3 26  0   28  3 25  0             346450.1399   0.0113  0.050               
 208: 27  5 22  0   26  5 21  0             346489.4502  -0.0138  0.050               
 209: 27  8 19  0   26  8 18  0             347887.7002   0.0239  0.050               
 210: 30  3 28  0   29  3 27  0             348815.4081  -0.0021  0.050               
 211: 30  2 28  0   29  2 27  0             348816.3239   0.0013  0.050               
 212: 28 24  4  0   27 24  3  0             349913.6028   0.0423  0.050   0.0424 0.50  
 213: 28 24  5  0   27 24  4  0             349913.6028   0.0423  0.050   0.0424 0.50  
 214: 28 21  7  0   27 21  6  0             350349.9585   0.0144  0.050   0.0144 0.50  
 215: 28 21  8  0   27 21  7  0             350349.9585   0.0144  0.050   0.0144 0.50  
 216: 28 19  9  0   27 19  8  0             350722.2093   0.0535  0.050   0.0536 0.50  
 217: 28 19 10  0   27 19  9  0             350722.2093   0.0535  0.050   0.0536 0.50  
 218: 28 18 10  0   27 18  9  0             350945.4183  -0.0338  0.050  -0.0339 0.50  
 219: 28 18 11  0   27 18 10  0             350945.4183  -0.0338  0.050  -0.0339 0.50  
 220: 28 17 11  0   27 17 10  0             351202.4687   0.0467  0.050   0.0467 0.50  
 221: 28 17 12  0   27 17 11  0             351202.4687   0.0467  0.050   0.0467 0.50  
 222: 31  1 30  0   30  1 29  0             351348.8613   0.0134  0.050   0.0197 0.50  
 223: 31  2 30  0   30  2 29  0             351348.8613   0.0260  0.050   0.0197 0.50  
 224: 28 16 12  0   27 16 11  0             351502.5474  -0.0392  0.050  -0.0392 0.50  
 225: 28 16 13  0   27 16 12  0             351502.5474  -0.0392  0.050  -0.0392 0.50  
 226: 28 15 13  0   27 15 12  0             351859.0265   0.0013  0.050   0.0014 0.50  
 227: 28 15 14  0   27 15 13  0             351859.0265   0.0013  0.050   0.0014 0.50  
 228: 28  6 23  0   27  6 22  0             351996.6791   0.0521  0.050               
 229: 28 14 14  0   27 14 13  0             352290.2173   0.0220  0.050   0.0223 0.50  
 230: 28 14 15  0   27 14 14  0             352290.2173   0.0225  0.050   0.0223 0.50  
 231: 28 12 16  0   27 12 15  0             353498.7787  -0.0692  0.050   0.0677 0.50  
 232: 28 12 17  0   27 12 16  0             353498.7787   0.2046  0.050   0.0677 0.50  
 233: 32  0 32  0   31  0 31  0             353935.9789  -0.0298  0.050  -0.0298 0.50  
 234: 32  1 32  0   31  1 31  0             353935.9789  -0.0297  0.050  -0.0298 0.50  
 235: 28 11 18  0   27 11 17  0             354381.5350  -0.0635  0.050               
 236: 28 11 17  0   27 11 16  0             354386.4278  -0.0239  0.050               
 237: 27  7 20  0   26  7 19  0             355002.7662   0.0568  0.050               
 238: 29  5 25  0   28  5 24  0             355062.4005  -0.0982  0.050               
 239: 29  4 25  0   28  4 24  0             355500.4162  -0.0601  0.050               
 240: 28 10 19  0   27 10 18  0             355565.4904   0.0130  0.050               
 241: 28 10 18  0   27 10 17  0             355631.6144   0.0205  0.050               
 242: 28  5 23  0   27  5 22  0             356479.6046   0.0815  0.050               
 243: 28  9 20  0   27  9 19  0             357065.9546   0.0568  0.050               
 244: 28  7 22  0   27  7 21  0             357071.3738  -0.0136  0.050               
 245: 30  4 27  0   29  4 26  0             357314.6927  -0.0155  0.050               
 246: 30  3 27  0   29  3 26  0             357334.4912   0.0742  0.050               
 247: 28  9 19  0   27  9 18  0             357724.3049   0.0024  0.050               
 248: 28  8 21  0   27  8 20  0             358232.6183  -0.0153  0.050               
 249: 31  2 29  0   30  2 28  0             359730.3581  -0.0595  0.050               
 250: 32  1 31  0   31  1 30  0             362269.3804   0.0148  0.050   0.0181 0.50  
 251: 32  2 31  0   31  2 30  0             362269.3804   0.0212  0.050   0.0181 0.50  
 252: 29 23  6  0   28 23  5  0             362623.8736   0.0069  0.050   0.0070 0.50  
 253: 29 23  7  0   28 23  6  0             362623.8736   0.0069  0.050   0.0070 0.50  
 254: 29 21  8  0   28 21  7  0             362954.9764   0.0641  0.050   0.0641 0.50  
 255: 29 21  9  0   28 21  8  0             362954.9764   0.0641  0.050   0.0641 0.50  
 256: 29  6 24  0   28  6 23  0             363283.9245   0.0076  0.050               
 257: 29 19 10  0   28 19  9  0             363363.5501   0.0422  0.050   0.0423 0.50  
 258: 29 19 11  0   28 19 10  0             363363.5501   0.0422  0.050   0.0423 0.50  
 259: 29 18 11  0   28 18 10  0             363609.4887   0.0296  0.050   0.0296 0.50  
 260: 29 18 12  0   28 18 11  0             363609.4887   0.0296  0.050   0.0296 0.50  
 261: 29 17 12  0   28 17 11  0             363893.1157  -0.0065  0.050  -0.0066 0.50  
 262: 29 17 13  0   28 17 12  0             363893.1157  -0.0065  0.050  -0.0066 0.50  
 263: 29 16 13  0   28 16 12  0             364225.1699  -0.0181  0.050  -0.0181 0.50  
 264: 29 16 14  0   28 16 13  0             364225.1699  -0.0181  0.050  -0.0181 0.50  
 265: 29 15 14  0   28 15 13  0             364620.3382  -0.0500  0.050  -0.0500 0.50  
 266: 29 15 15  0   28 15 14  0             364620.3382  -0.0499  0.050  -0.0500 0.50  
 267: 33  0 33  0   32  0 32  0             364858.0499  -0.0048  0.050  -0.0048 0.50  
 268: 33  1 33  0   32  1 32  0             364858.0499  -0.0047  0.050  -0.0048 0.50  
 269: 29 14 15  0   28 14 14  0             365099.5738  -0.0342  0.050  -0.0336 0.50  
 270: 29 14 16  0   28 14 15  0             365099.5738  -0.0330  0.050  -0.0336 0.50  
 271: 29 13 16  0   28 13 15  0             365693.4609  -0.0936  0.050  -0.0782 0.50  
 272: 29 13 17  0   28 13 16  0             365693.4609  -0.0628  0.050  -0.0782 0.50  
 273: 30  4 26  0   29  4 25  0             366240.1517   0.0902  0.050               
 274: 29  5 24  0   28  5 23  0             366503.3037   0.0435  0.050               
 275: 29 11 19  0   28 11 18  0             367440.4889  -0.0976  0.050               
 276: 29 11 18  0   28 11 17  0             367450.7341  -0.0146  0.050               
 277: 31  4 28  0   30  4 27  0             368214.2275   0.0908  0.050               
 278: 31  3 28  0   30  3 27  0             368225.3087   0.0695  0.050               
 279: 28  6 22  0   27  6 21  0             368359.6701   0.0506  0.050               
 280: 29 10 20  0   28 10 19  0             368763.1987   0.0663  0.050               
 281: 29 10 19  0   28 10 18  0             368888.8884  -0.0337  0.050               
 282: 29  7 23  0   28  7 22  0             369217.5777  -0.0053  0.050               
 283: 28  7 21  0   27  7 20  0             369646.9466   0.0585  0.050               
 284: 29  9 21  0   28  9 20  0             370349.0393   0.0527  0.050               
 285: 32  2 30  0   31  2 29  0             370644.5960  -0.1016  0.050   0.0278 0.50  
 286: 32  3 30  0   31  3 29  0             370644.5960   0.1572  0.050   0.0278 0.50  
 287: 29  8 22  0   28  8 21  0             371229.0439  -0.0206  0.050               
 288: 29  9 20  0   28  9 19  0             371471.4467  -0.0038  0.050               
 289: 33  1 32  0   32  1 31  0             373189.3254   0.0494  0.050   0.0511 0.50  
 290: 33  2 32  0   32  2 31  0             373189.3254   0.0527  0.050   0.0511 0.50  
 291: 30  6 25  0   29  6 24  0             374439.1700   0.0709  0.050               
 292: 30 24  6  0   29 24  5  0             375051.2556   0.0665  0.050   0.0665 0.50  
 293: 30 24  7  0   29 24  6  0             375051.2556   0.0665  0.050   0.0665 0.50  
 294: 30 22  8  0   29 22  7  0             375380.5637  -0.0074  0.050  -0.0075 0.50  
 295: 30 22  9  0   29 22  8  0             375380.5637  -0.0074  0.050  -0.0075 0.50  
 296: 30 21  9  0   29 21  8  0             375569.6758  -0.0193  0.050  -0.0193 0.50  
 297: 30 21 10  0   29 21  9  0             375569.6758  -0.0193  0.050  -0.0193 0.50  
 298: 34  0 34  0   33  0 33  0             375779.3217  -0.0552  0.050  -0.0552 0.50  
 299: 34  1 34  0   33  1 33  0             375779.3217  -0.0551  0.050  -0.0552 0.50  
 300: 30 19 11  0   29 19 10  0             376017.2064   0.0114  0.050   0.0115 0.50  
 301: 30 19 12  0   29 19 11  0             376017.2064   0.0114  0.050   0.0115 0.50  
 302: 30 18 12  0   29 18 11  0             376287.5124   0.0857  0.050   0.0857 0.50  
 303: 30 18 13  0   29 18 12  0             376287.5124   0.0857  0.050   0.0857 0.50  
 304: 30 17 13  0   29 17 12  0             376599.7409  -0.0105  0.050  -0.0106 0.50  
 305: 30 17 14  0   29 17 13  0             376599.7409  -0.0105  0.050  -0.0106 0.50  
 306: 30  5 25  0   29  5 24  0             376658.2095   0.0446  0.050               
 307: 31  5 27  0   30  5 26  0             376865.5627   0.0019  0.050               
 308: 31  4 27  0   30  4 26  0             377026.8496  -0.0492  0.050               
 309: 29  8 21  0   28  8 20  0             377336.1475  -0.0083  0.050               
 310: 30 15 15  0   29 15 14  0             377403.2147   0.0454  0.050   0.0455 0.50  
 311: 30 15 16  0   29 15 15  0             377403.2147   0.0455  0.050   0.0455 0.50  
 312: 30 14 16  0   29 14 15  0             377934.4370   0.0111  0.050   0.0128 0.50  
 313: 30 14 17  0   29 14 16  0             377934.4370   0.0144  0.050   0.0128 0.50  
 314: 30 13 17  0   29 13 16  0             378594.8064  -0.0832  0.050  -0.0461 0.50  
 315: 30 13 18  0   29 13 17  0             378594.8064  -0.0088  0.050  -0.0461 0.50  
 316: 32  4 29  0   31  4 28  0             379114.2856   0.0024  0.050               
 317: 32  3 29  0   31  3 28  0             379120.5091   0.0236  0.050               
 318: 30 12 19  0   29 12 18  0             379438.1805  -0.0740  0.050               
 319: 30 12 18  0   29 12 17  0             379439.6393  -0.0084  0.050               
 320: 29  6 23  0   28  6 22  0             379444.4641  -0.0068  0.050               
 321: 30 11 20  0   29 11 19  0             380548.0988  -0.0387  0.050               
 322: 30 11 19  0   29 11 18  0             380568.6815  -0.0429  0.050               
 323: 30  7 24  0   29  7 23  0             381135.5523   0.0210  0.050               
 324: 33  2 31  0   32  2 30  0             381558.9045  -0.0630  0.050   0.0054 0.50  
 325: 33  3 31  0   32  3 30  0             381558.9045   0.0738  0.050   0.0054 0.50  
 326: 30 10 21  0   29 10 20  0             382012.5162   0.0140  0.050               
 327: 30 10 20  0   29 10 19  0             382244.1800  -0.0248  0.050               
 328: 30  9 22  0   29  9 21  0             383631.1894   0.0135  0.050               
 329: 29  7 22  0   28  7 21  0             383793.3341   0.0829  0.050               
 330: 30  8 23  0   29  8 22  0             384077.5122  -0.0030  0.050               
 331: 34  1 33  0   33  1 32  0             384108.5326  -0.0060  0.050  -0.0053 0.50  
 332: 34  2 33  0   33  2 32  0             384108.5326  -0.0044  0.050  -0.0053 0.50  
 333: 30  9 21  0   29  9 20  0             385475.1773  -0.0089  0.050               
 334: 31  6 26  0   30  6 25  0             385492.2640  -0.0118  0.050               
 335: 35  0 35  0   34  0 34  0             386699.9350  -0.0173  0.050  -0.0173 0.50  
 336: 35  1 35  0   34  1 34  0             386699.9350  -0.0173  0.050  -0.0173 0.50  
 337: 31  5 26  0   30  5 25  0             386971.9011  -0.0231  0.050               
 338: 32  4 28  0   31  4 27  0             387846.2247   0.0612  0.050               
 339: 31 22  9  0   30 22  8  0             387988.6421  -0.0153  0.050  -0.0154 0.50  
 340: 31 22 10  0   30 22  9  0             387988.6421  -0.0153  0.050  -0.0154 0.50  
 341: 31 21 10  0   30 21  9  0             388194.7439   0.0882  0.050   0.0882 0.50  
 342: 31 21 11  0   30 21 10  0             388194.7439   0.0882  0.050   0.0882 0.50  
 343: 31 20 11  0   30 20 10  0             388424.4273   0.0010  0.050   0.0010 0.50  
 344: 31 20 12  0   30 20 11  0             388424.4273   0.0010  0.050   0.0010 0.50  
 345: 31 19 12  0   30 19 11  0             388683.7304   0.0388  0.050   0.0389 0.50  
 346: 31 19 13  0   30 19 12  0             388683.7304   0.0388  0.050   0.0389 0.50  
 347: 31 18 13  0   30 18 12  0             388979.9036  -0.0046  0.050  -0.0046 0.50  
 348: 31 18 14  0   30 18 13  0             388979.9036  -0.0046  0.050  -0.0046 0.50  
 349: 31 17 14  0   30 17 13  0             389323.0154   0.0504  0.050   0.0505 0.50  
 350: 31 17 15  0   30 17 14  0             389323.0154   0.0504  0.050   0.0505 0.50  
 351: 31 16 15  0   30 16 14  0             389726.2010  -0.0499  0.050  -0.0499 0.50  
 352: 31 16 16  0   30 16 15  0             389726.2010  -0.0499  0.050  -0.0499 0.50  
 353: 30  6 24  0   29  6 23  0             389909.1437   0.0059  0.050               
 354: 33  4 30  0   32  4 29  0             390015.3649   0.0440  0.050               
 355: 33  3 30  0   32  3 29  0             390018.7807   0.0216  0.050               
 356: 31 15 16  0   30 15 15  0             390208.3375  -0.0210  0.050  -0.0209 0.50  
 357: 31 15 17  0   30 15 16  0             390208.3375  -0.0206  0.050  -0.0209 0.50  
 358: 31 14 17  0   30 14 16  0             390795.9055  -0.0296  0.050  -0.0256 0.50  
 359: 31 14 18  0   30 14 17  0             390795.9055  -0.0215  0.050  -0.0256 0.50  
 360: 31 13 18  0   30 13 17  0             391528.7491  -0.0897  0.050  -0.0029 0.50  
 361: 31 13 19  0   30 13 18  0             391528.7491   0.0839  0.050  -0.0029 0.50  
 362: 30  8 22  0   29  8 21  0             392449.7762   0.0206  0.050               
 363: 31 12 20  0   30 12 19  0             392468.1749  -0.0133  0.050               
 364: 31 12 19  0   30 12 18  0             392471.1457  -0.0282  0.050               
 365: 34  2 32  0   33  2 31  0             392473.0449  -0.0318  0.050   0.0041 0.50  
 366: 34  3 32  0   33  3 31  0             392473.0449   0.0401  0.050   0.0041 0.50  
 367: 31  7 25  0   30  7 24  0             392833.2394  -0.0881  0.050               
 368: 31 11 21  0   30 11 20  0             393706.6128  -0.0393  0.050               
 369: 31 11 20  0   30 11 19  0             393747.0905   0.0230  0.050               
 370: 35  1 34  0   34  1 33  0             395027.1367   0.0203  0.050   0.0207 0.50  
 371: 35  2 34  0   34  2 33  0             395027.1367   0.0211  0.050   0.0207 0.50  
 372: 31 10 21  0   30 10 20  0             395722.0834  -0.0616  0.050               
 373: 32  6 27  0   31  6 26  0             396470.8817   0.0114  0.050               
 374: 31  8 24  0   30  8 23  0             396741.9582  -0.0310  0.050               
 375: 31  9 23  0   30  9 22  0             396882.4387   0.0112  0.050               
 376: 30  7 23  0   29  7 22  0             397279.6580   0.0079  0.050               
 377: 32  5 27  0   31  5 26  0             397431.4495   0.0559  0.050               
 378: 36  0 36  0   35  0 35  0             397619.7191  -0.0391  0.050  -0.0391 0.50  
 379: 36  1 36  0   35  1 35  0             397619.7191  -0.0391  0.050  -0.0391 0.50  
 380: 33  5 29  0   32  5 28  0             398631.2628   0.0190  0.050               
 381: 33  4 29  0   32  4 28  0             398687.5434   0.0029  0.050               
 382: 31  9 22  0   30  9 21  0             399794.7757   0.0104  0.050               
 383: 31  6 25  0   30  6 24  0             399947.7002   0.0345  0.050               
 384: 32 24  8  0   31 24  7  0             400218.7079  -0.0071  0.050  -0.0071 0.50  
 385: 32 24  9  0   31 24  8  0             400218.7079  -0.0071  0.050  -0.0071 0.50  
 386: 34  4 31  0   33  4 30  0             400917.3005   0.0753  0.050               
 387: 34  3 31  0   33  3 30  0             400919.0948  -0.0231  0.050               
 388: 32 20 12  0   31 20 11  0             401080.5375   0.0657  0.050   0.0658 0.50  
 389: 32 20 13  0   31 20 12  0             401080.5375   0.0657  0.050   0.0658 0.50  
 390: 32 19 13  0   31 19 12  0             401363.4501  -0.0325  0.050  -0.0325 0.50  
 391: 32 19 14  0   31 19 13  0             401363.4501  -0.0325  0.050  -0.0325 0.50  
 392: 32 18 14  0   31 18 13  0             401687.4231  -0.0479  0.050  -0.0480 0.50  
 393: 32 18 15  0   31 18 14  0             401687.4231  -0.0479  0.050  -0.0480 0.50  
 394: 32 17 15  0   31 17 14  0             402063.4447   0.0053  0.050   0.0053 0.50  
 395: 32 17 16  0   31 17 15  0             402063.4447   0.0053  0.050   0.0053 0.50  
 396: 32 16 16  0   31 16 15  0             402506.4001   0.0671  0.050   0.0672 0.50  
 397: 32 16 17  0   31 16 16  0             402506.4001   0.0671  0.050   0.0672 0.50  
 398: 32 15 17  0   31 15 16  0             403036.9995   0.0007  0.050   0.0012 0.25  
 399: 32 15 17  0   31 15 16  0             403036.9995   0.0007  0.050   0.0012 0.25  
 400: 32 15 18  0   31 15 17  0             403036.9995   0.0015  0.050   0.0012 0.25  
 401: 32 15 18  0   31 15 17  0             403036.9995   0.0015  0.050   0.0012 0.25  
 402: 35  2 33  0   34  2 32  0             403386.9104   0.0056  0.050   0.0245 0.50  
 403: 35  3 33  0   34  3 32  0             403386.9104   0.0433  0.050   0.0245 0.50  
 404: 32  7 26  0   31  7 25  0             404329.4048   0.0577  0.050               
 405: 32 13 19  0   31 13 18  0             404497.2066  -0.1558  0.050   0.0401 0.50  
 406: 32 13 20  0   31 13 19  0             404497.2066   0.2361  0.050   0.0401 0.50  
 407: 32 12 21  0   31 12 20  0             405541.4941  -0.0806  0.050               
 408: 32 12 20  0   31 12 19  0             405547.7641  -0.0120  0.050               
 409: 36  1 35  0   35  1 34  0             405945.0125   0.0377  0.050   0.0380 0.50  
 410: 36  2 35  0   35  2 34  0             405945.0125   0.0382  0.050   0.0380 0.50  
 411: 32 11 22  0   31 11 21  0             406917.8533   0.0085  0.050               
 412: 32 11 21  0   31 11 20  0             406994.8641   0.0297  0.050               
 413: 33  6 28  0   32  6 27  0             407398.0256   0.0611  0.050               
 414: 31  8 23  0   30  8 22  0             407578.2263   0.0246  0.050               
 415: 33  5 28  0   32  5 27  0             408007.9994   0.0388  0.050               
 416: 37  0 37  0   36  0 36  0             408538.7418  -0.0302  0.050  -0.0303 0.50  
 417: 37  1 37  0   36  1 36  0             408538.7418  -0.0302  0.050  -0.0303 0.50  
 418: 32 10 23  0   31 10 22  0             408641.9920   0.0052  0.050               
 419: 32  8 25  0   31  8 24  0             409194.1355   0.0028  0.050               
 420: 32 10 22  0   31 10 21  0             409357.0018  -0.0455  0.050               
 421: 34  5 30  0   33  5 29  0             409511.3874   0.0597  0.050               
 422: 34  4 30  0   33  4 29  0             409544.0590   0.0224  0.050               
 423: 32  6 26  0   31  6 25  0             409793.0446  -0.0082  0.050               
 424: 31  7 24  0   30  7 23  0             410007.3407  -0.0178  0.050               
 425: 32  9 24  0   31  9 23  0             410066.5950   0.0301  0.050               
 426: 35  4 32  0   34  4 31  0             411819.8501  -0.0236  0.050               
 427: 35  3 32  0   34  3 31  0             411820.9304   0.0212  0.050               
 428: 33 24  9  0   32 24  8  0             412814.3034  -0.0379  0.050  -0.0380 0.50  
 429: 33 24 10  0   32 24  9  0             412814.3034  -0.0379  0.050  -0.0380 0.50  
 430: 33 21 12  0   32 21 11  0             413476.6839   0.0957  0.050   0.0957 0.50  
 431: 33 21 13  0   32 21 12  0             413476.6839   0.0957  0.050   0.0957 0.50  
 432: 33 20 13  0   32 20 12  0             413748.7692   0.0192  0.050   0.0192 0.50  
 433: 33 20 14  0   32 20 13  0             413748.7692   0.0192  0.050   0.0192 0.50  
 434: 33 19 14  0   32 19 13  0             414057.1076   0.0433  0.050   0.0433 0.50  
 435: 33 19 15  0   32 19 14  0             414057.1076   0.0433  0.050   0.0433 0.50  
 436: 36  2 34  0   35  2 33  0             414300.3810   0.0289  0.050   0.0388 0.50  
 437: 36  3 34  0   35  3 33  0             414300.3810   0.0486  0.050   0.0388 0.50  
 438: 33 18 15  0   32 18 14  0             414410.7282   0.0287  0.050   0.0287 0.50  
 439: 33 18 16  0   32 18 15  0             414410.7282   0.0287  0.050   0.0287 0.50  
 440: 32  9 23  0   31  9 22  0             414472.3651  -0.0163  0.050               
 441: 33 17 16  0   32 17 15  0             414821.9255   0.0492  0.050   0.0493 0.50  
 442: 33 17 17  0   32 17 16  0             414821.9255   0.0492  0.050   0.0493 0.50  
 443: 33  7 27  0   32  7 26  0             415649.6056   0.0105  0.050               
 444: 33 15 18  0   32 15 17  0             415890.2272   0.0339  0.050   0.0350 0.50  
 445: 33 15 19  0   32 15 18  0             415890.2272   0.0360  0.050   0.0350 0.50  
 446: 33 14 19  0   32 14 18  0             416604.5749  -0.0643  0.050  -0.0407 0.50  
 447: 33 14 20  0   32 14 19  0             416604.5749  -0.0171  0.050  -0.0407 0.50  
 448: 37  1 36  0   36  1 35  0             416862.1224   0.0415  0.050   0.0416 0.50  
 449: 37  2 36  0   36  2 35  0             416862.1224   0.0417  0.050   0.0416 0.50  
 450: 34  6 29  0   33  6 28  0             418291.6850   0.0024  0.050               
 451: 33 12 22  0   32 12 21  0             418661.0543  -0.0160  0.050               
 452: 33 12 21  0   32 12 20  0             418673.5230  -0.0504  0.050               
 453: 38  0 38  0   37  0 37  0             419456.9273  -0.0439  0.050  -0.0439 0.50  
 454: 38  1 38  0   37  1 37  0             419456.9273  -0.0439  0.050  -0.0439 0.50  
 455: 33  6 27  0   32  6 26  0             419646.1408  -0.0348  0.050               
 456: 33 11 23  0   32 11 22  0             420182.1587   0.0203  0.050               
 457: 33 11 22  0   32 11 21  0             420324.5782  -0.0178  0.050               
 458: 35  5 31  0   34  5 30  0             420392.0940  -0.0510  0.050               
 459: 35  4 31  0   34  4 30  0             420411.0087   0.0405  0.050               
 460: 32  7 25  0   31  7 24  0             421931.8436   0.0600  0.050               
 461: 33 10 24  0   32 10 23  0             421997.0413   0.0283  0.050               
 462: 33 10 23  0   32 10 22  0             423194.6877   0.0608  0.050               
 463: 37  2 35  0   36  2 34  0             425213.3360   0.0019  0.050   0.0070 0.50  
 464: 37  3 35  0   36  3 34  0             425213.3360   0.0121  0.050   0.0070 0.50  
 465: 34 22 12  0   33 22 11  0             425871.1574   0.0973  0.050   0.0973 0.50  
 466: 34 22 13  0   33 22 12  0             425871.1574   0.0973  0.050   0.0973 0.50  
 467: 34 20 14  0   33 20 13  0             426429.7174   0.0194  0.050   0.0195 0.50  
 468: 34 20 15  0   33 20 14  0             426429.7174   0.0194  0.050   0.0195 0.50  
 469: 34 19 15  0   33 19 14  0             426764.9733   0.0280  0.050   0.0280 0.50  
 470: 34 19 16  0   33 19 15  0             426764.9733   0.0280  0.050   0.0280 0.50  
 471: 34  7 28  0   33  7 27  0             426824.3327  -0.0431  0.050               
 472: 34 18 16  0   33 18 15  0             427150.1391  -0.0566  0.050  -0.0566 0.50  
 473: 34 18 17  0   33 18 16  0             427150.1391  -0.0566  0.050  -0.0566 0.50  
 474: 34 17 17  0   33 17 16  0             427598.9480  -0.0562  0.050  -0.0562 0.50  
 475: 34 17 18  0   33 17 17  0             427598.9480  -0.0562  0.050  -0.0562 0.50  
 476: 38  1 37  0   37  1 36  0             427778.4413   0.0370  0.050   0.0371 0.50  
 477: 38  2 37  0   37  2 36  0             427778.4413   0.0371  0.050   0.0371 0.50  
 478: 34 16 18  0   33 16 17  0             428129.9448   0.0198  0.050   0.0200 0.50  
 479: 34 16 19  0   33 16 18  0             428129.9448   0.0200  0.050   0.0200 0.50  
 480: 34 15 19  0   33 15 18  0             428769.1515   0.0358  0.050   0.0385 0.50  
 481: 34 15 20  0   33 15 19  0             428769.1515   0.0411  0.050   0.0385 0.50  
 482: 35  6 30  0   34  6 29  0             429165.4146   0.0252  0.050               
 483: 33  9 24  0   32  9 23  0             429498.9524  -0.0019  0.050               
 484: 34 14 20  0   33 14 19  0             429554.8383  -0.0855  0.050  -0.0313 0.50  
 485: 34 14 21  0   33 14 20  0             429554.8383   0.0229  0.050  -0.0313 0.50  
 486: 34  6 28  0   33  6 27  0             429629.8903   0.0114  0.050               
 487: 39  0 39  0   38  0 38  0             430374.2903  -0.0431  0.050  -0.0432 0.50  
 488: 39  1 39  0   38  1 38  0             430374.2903  -0.0431  0.050  -0.0432 0.50  
 489: 36  5 32  0   35  5 31  0             431274.4768   0.0119  0.050               
 490: 36  4 32  0   35  4 31  0             431285.1985  -0.0046  0.050               
 491: 34 12 23  0   33 12 22  0             431829.2380  -0.0352  0.050               
 492: 34 12 22  0   33 12 21  0             431853.6892  -0.0867  0.050               
 493: 33  7 26  0   32  7 25  0             433070.4460  -0.0607  0.050               
 494: 34  8 27  0   33  8 26  0             433401.3268  -0.0779  0.050               
 495: 34 11 24  0   33 11 23  0             433497.7972  -0.0188  0.050               
 496: 37  3 34  0   36  3 33  0             433626.8846  -0.1553  0.050  -0.0031 0.50  
 497: 37  4 34  0   36  4 33  0             433626.8846   0.1490  0.050  -0.0031 0.50  
 498: 34 11 23  0   33 11 22  0             433754.0873   0.0593  0.050               
 499: 34 10 25  0   33 10 24  0             435351.4018   0.0570  0.050               
 500: 34  9 26  0   33  9 25  0             436072.9446  -0.0305  0.050               
 501: 38  2 36  0   37  2 35  0             436125.8137   0.0362  0.050   0.0389 0.50  
 502: 38  3 36  0   37  3 35  0             436125.8137   0.0415  0.050   0.0389 0.50  
 503: 33  8 25  0   32  8 24  0             436842.6624   0.0343  0.050               
 504: 34 10 24  0   33 10 23  0             437291.2969  -0.0287  0.050               
 505: 35  7 29  0   34  7 28  0             437884.9608   0.0773  0.050               
 506: 35 23 12  0   34 23 11  0             438263.0628   0.0057  0.050   0.0058 0.50  
 507: 35 23 13  0   34 23 12  0             438263.0628   0.0057  0.050   0.0058 0.50  
 508: 35 22 13  0   34 22 12  0             438518.9777  -0.0467  0.050  -0.0467 0.50  
 509: 35 22 14  0   34 22 13  0             438518.9777  -0.0467  0.050  -0.0467 0.50  
 510: 39  1 38  0   38  1 37  0             438693.9296   0.0145  0.050   0.0145 0.50  
 511: 39  2 38  0   38  2 37  0             438693.9296   0.0145  0.050   0.0145 0.50  
 512: 35 21 14  0   34 21 13  0             438803.7532   0.0251  0.050   0.0252 0.50  
 513: 35 21 15  0   34 21 14  0             438803.7532   0.0251  0.050   0.0252 0.50  
 514: 35 20 15  0   34 20 14  0             439123.7233  -0.0395  0.050  -0.0396 0.50  
 515: 35 20 16  0   34 20 15  0             439123.7233  -0.0395  0.050  -0.0396 0.50  
 516: 35  6 29  0   34  6 28  0             439789.0659  -0.0413  0.050               
 517: 35 18 17  0   34 18 16  0             439906.5576  -0.0257  0.050  -0.0257 0.50  
 518: 35 18 18  0   34 18 17  0             439906.5576  -0.0257  0.050  -0.0257 0.50  
 519: 36  6 31  0   35  6 30  0             440028.2769  -0.1006  0.050               
 520: 36  5 31  0   35  5 30  0             440169.7531   0.0180  0.050               
 521: 35 17 18  0   34 17 17  0             440395.5876   0.0038  0.050   0.0038 0.50  
 522: 35 17 19  0   34 17 18  0             440395.5876   0.0038  0.050   0.0038 0.50  
 523: 35 16 19  0   34 16 18  0             440975.2831  -0.0151  0.050  -0.0149 0.50  
 524: 35 16 20  0   34 16 19  0             440975.2831  -0.0146  0.050  -0.0149 0.50  
 525: 40  0 40  0   39  0 39  0             441290.7735  -0.0629  0.050  -0.0629 0.50  
 526: 40  1 40  0   39  1 39  0             441290.7735  -0.0629  0.050  -0.0629 0.50  
 527: 35 15 20  0   34 15 19  0             441675.0231   0.0027  0.050   0.0091 0.50  
 528: 35 15 21  0   34 15 20  0             441675.0231   0.0154  0.050   0.0091 0.50  
 529: 37  5 33  0   36  5 32  0             442158.5732   0.0185  0.050               
 530: 35 14 21  0   34 14 20  0             442537.9660  -0.1597  0.050  -0.0390 0.50  
 531: 35 14 22  0   34 14 21  0             442537.9660   0.0817  0.050  -0.0390 0.50  
 532: 34  7 27  0   33  7 26  0             443525.2132  -0.0118  0.050               
 533: 35 13 22  0   34 13 21  0             443633.8608   0.0680  0.050               
 534: 38  3 35  0   37  3 34  0             444530.7136  -0.0541  0.050               
 535: 34  9 25  0   33  9 24  0             444776.3669   0.0699  0.050               
 536: 35 12 24  0   34 12 23  0             445048.5097   0.0264  0.050               
 537: 35 12 23  0   34 12 22  0             445095.1772  -0.0315  0.050               
 538: 35  8 28  0   34  8 27  0             445156.3144  -0.0558  0.050               
 539: 35 11 25  0   34 11 24  0             446859.9635   0.0329  0.050               
 540: 39  2 37  0   38  2 36  0             447037.6067  -0.0111  0.050  -0.0098 0.50  
 541: 39  3 37  0   38  3 36  0             447037.6067  -0.0084  0.050  -0.0098 0.50  
 542: 35 11 24  0   34 11 23  0             447307.9615   0.0035  0.050               
 543: 35 10 26  0   34 10 25  0             448675.4561  -0.0574  0.050               
 544: 35  9 27  0   34  9 26  0             448817.5544  -0.0256  0.050               
 545: 36  7 30  0   35  7 29  0             448860.2144  -0.0984  0.050               
 546: 40  1 39  0   39  1 38  0             449608.5722  -0.0129  0.050  -0.0129 0.50  
 547: 40  2 39  0   39  2 38  0             449608.5722  -0.0129  0.050  -0.0129 0.50  
 548: 36  6 30  0   35  6 29  0             450118.0015  -0.0147  0.050               
 549: 36 25 11  0   35 25 10  0             450423.2025   0.0525  0.050   0.0525 0.50  
 550: 36 25 12  0   35 25 11  0             450423.2025   0.0525  0.050   0.0525 0.50  
 551: 34  8 26  0   33  8 25  0             450545.6004   0.0357  0.050               
 552: 36 24 12  0   35 24 11  0             450651.8554  -0.0090  0.050  -0.0091 0.50  
 553: 36 24 13  0   35 24 12  0             450651.8554  -0.0090  0.050  -0.0091 0.50  
 554: 37  6 32  0   36  6 31  0             450886.7700   0.0276  0.050               
 555: 36 23 13  0   35 23 12  0             450901.8943  -0.0194  0.050  -0.0194 0.50  
 556: 36 23 14  0   35 23 13  0             450901.8943  -0.0194  0.050  -0.0194 0.50  
 557: 36 22 14  0   35 22 13  0             451177.8948   0.0866  0.050   0.0867 0.50  
 558: 36 22 15  0   35 22 14  0             451177.8948   0.0866  0.050   0.0867 0.50  
 559: 35 10 25  0   34 10 24  0             451707.4362  -0.0042  0.050               
 560: 36 20 16  0   35 20 15  0             451831.3679  -0.0349  0.050  -0.0349 0.50  
 561: 36 20 17  0   35 20 16  0             451831.3679  -0.0349  0.050  -0.0349 0.50  
 562: 41  0 41  0   40  0 40  0             452206.4226  -0.0353  0.050  -0.0353 0.50  
 563: 41  1 41  0   40  1 40  0             452206.4226  -0.0353  0.050  -0.0353 0.50  
 564: 38  5 34  0   37  5 33  0             453044.3220  -0.0754  0.050               
 565: 38  4 34  0   37  4 33  0             453047.8845   0.0724  0.050               
 566: 36 17 19  0   35 17 18  0             453212.4209   0.0103  0.050   0.0104 0.50  
 567: 36 17 20  0   35 17 19  0             453212.4209   0.0103  0.050   0.0104 0.50  
 568: 35  7 28  0   34  7 27  0             453487.4109  -0.0491  0.050               
 569: 36 16 20  0   35 16 19  0             453844.3597  -0.0277  0.050  -0.0271 0.50  
 570: 36 16 21  0   35 16 20  0             453844.3597  -0.0263  0.050  -0.0271 0.50  
 571: 36 15 21  0   35 15 20  0             454609.2048  -0.0515  0.050  -0.0367 0.50  
 572: 36 15 22  0   35 15 21  0             454609.2048  -0.0219  0.050  -0.0367 0.50  
 573: 39  3 36  0   38  3 35  0             455434.6458   0.0078  0.050   0.0516 0.50  
 574: 39  4 36  0   38  4 35  0             455434.6458   0.0954  0.050   0.0516 0.50  
 575: 36  8 29  0   35  8 28  0             456697.4847  -0.0901  0.050               
 576: 36 13 24  0   35 13 23  0             456758.3181  -0.0797  0.050               
 577: 36 13 23  0   35 13 22  0             456765.9936   0.0569  0.050               
 578: 40  2 38  0   39  2 37  0             457948.8361   0.0388  0.050   0.0395 0.50  
 579: 40  3 38  0   39  3 37  0             457948.8361   0.0402  0.050   0.0395 0.50  
 580: 36 12 24  0   35 12 23  0             458407.0588  -0.0311  0.050               
 581: 37  7 31  0   36  7 30  0             459775.8430  -0.0535  0.050               
 582: 35  9 26  0   34  9 25  0             460103.6321   0.0730  0.050               
 583: 36 11 26  0   35 11 25  0             460259.1000   0.0549  0.050               
 584: 41  1 40  0   40  1 39  0             460522.3998   0.0131  0.050   0.0131 0.50  
 585: 41  2 40  0   40  2 39  0             460522.3998   0.0131  0.050   0.0131 0.50  
 586: 37  6 31  0   36  6 30  0             460588.2665   0.0288  0.050               
 587: 36 11 25  0   35 11 24  0             461020.6456  -0.0187  0.050               
 588: 36  9 28  0   35  9 27  0             461347.2307  -0.0128  0.050               
 589: 38  6 33  0   37  6 32  0             461744.3245   0.0889  0.050               
 590: 38  5 33  0   37  5 32  0             461794.2715  -0.0067  0.050               
 591: 42  0 42  0   41  0 41  0             463121.1878   0.0119  0.050   0.0119 0.50  
 592: 42  1 42  0   41  1 41  0             463121.1878   0.0119  0.050   0.0119 0.50  
 593: 36  7 29  0   35  7 28  0             463199.8956  -0.0583  0.050               
 594: 35  8 27  0   34  8 26  0             463451.9270   0.0298  0.050               
 595: 37 23 14  0   36 23 13  0             463550.7577  -0.0595  0.050  -0.0595 0.50  
 596: 37 23 15  0   36 23 14  0             463550.7577  -0.0595  0.050  -0.0595 0.50  
 597: 39  5 35  0   38  5 34  0             463931.8309   0.0029  0.050               
 598: 39  4 35  0   38  4 34  0             463933.7568   0.0233  0.050               
 599: 37 21 16  0   36 21 15  0             464179.1887  -0.0205  0.050  -0.0205 0.50  
 600: 37 21 17  0   36 21 16  0             464179.1887  -0.0205  0.050  -0.0205 0.50  
 601: 37 20 17  0   36 20 16  0             464553.1321   0.0431  0.050   0.0432 0.50  
 602: 37 20 18  0   36 20 17  0             464553.1321   0.0431  0.050   0.0432 0.50  
 603: 37 19 18  0   36 19 17  0             464979.6983  -0.0003  0.050  -0.0003 0.50  
 604: 37 19 19  0   36 19 18  0             464979.6983  -0.0003  0.050  -0.0003 0.50  
 605: 37 18 19  0   36 18 18  0             465472.5728  -0.0732  0.050  -0.0733 0.50  
 606: 37 18 20  0   36 18 19  0             465472.5728  -0.0732  0.050  -0.0733 0.50  
 607: 37 17 20  0   36 17 19  0             466050.3395   0.0191  0.050   0.0192 0.50  
 608: 37 17 21  0   36 17 20  0             466050.3395   0.0192  0.050   0.0192 0.50  
 609: 40  3 37  0   39  3 36  0             466338.4833   0.0044  0.050   0.0278 0.50  
 610: 40  4 37  0   39  4 36  0             466338.4833   0.0511  0.050   0.0278 0.50  
 611: 37 16 21  0   36 16 20  0             466738.1759  -0.0927  0.050  -0.0910 0.50  
 612: 37 16 22  0   36 16 21  0             466738.1759  -0.0893  0.050  -0.0910 0.50  
 613: 37 15 22  0   36 15 21  0             467573.2300  -0.0532  0.050  -0.0198 0.50  
 614: 37 15 23  0   36 15 22  0             467573.2300   0.0137  0.050  -0.0198 0.50  
 615: 41  2 39  0   40  2 38  0             468859.3219   0.0584  0.050   0.0588 0.50  
 616: 41  3 39  0   40  3 38  0             468859.3219   0.0591  0.050   0.0588 0.50  
 617: 37 13 25  0   36 13 24  0             469933.1247   0.0978  0.050               
 618: 37 13 24  0   36 13 23  0             469947.8102   0.0304  0.050               
 619: 38  7 32  0   37  7 31  0             470651.8860  -0.0866  0.050               
 620: 38  6 32  0   37  6 31  0             471166.9328  -0.0326  0.050               
 621: 42  1 41  0   41  1 40  0             471435.2927  -0.0004  0.050  -0.0005 0.50  
 622: 42  2 41  0   41  2 40  0             471435.2927  -0.0004  0.050  -0.0005 0.50  
 623: 37 12 26  0   36 12 25  0             471645.1199   0.0246  0.050               
 624: 39  6 34  0   38  6 33  0             472603.0480   0.0596  0.050               
 625: 39  5 34  0   38  5 33  0             472632.3579   0.0432  0.050               
 626: 37  7 30  0   36  7 29  0             472886.1287  -0.0293  0.050               
 627: 37  9 29  0   36  9 28  0             473641.8311   0.0724  0.050               
 628: 37 11 27  0   36 11 26  0             473679.9548  -0.0250  0.050               
 629: 43  0 43  0   42  0 42  0             474034.9898   0.0215  0.050   0.0216 0.50  
 630: 43  1 43  0   42  1 42  0             474034.9898   0.0215  0.050   0.0216 0.50  
 631: 37 11 26  0   36 11 25  0             474937.7949   0.0919  0.050               
 632: 37 10 28  0   36 10 27  0             475086.3280  -0.0558  0.050               
 633: 38 22 16  0   37 22 15  0             476529.1943  -0.0560  0.050  -0.0560 0.50  
 634: 38 22 17  0   37 22 16  0             476529.1943  -0.0560  0.050  -0.0560 0.50  
 635: 38 21 17  0   37 21 16  0             476886.0825  -0.0134  0.050  -0.0134 0.50  
 636: 38 21 18  0   37 21 17  0             476886.0825  -0.0134  0.050  -0.0134 0.50  
 637: 41  3 38  0   40  3 37  0             477242.1996   0.0526  0.050   0.0650 0.50  
 638: 41  4 38  0   40  4 37  0             477242.1996   0.0774  0.050   0.0650 0.50  
 639: 38 20 18  0   37 20 17  0             477289.3659   0.0599  0.050   0.0600 0.50  
 640: 38 20 19  0   37 20 18  0             477289.3659   0.0599  0.050   0.0600 0.50  
 641: 38 17 21  0   37 17 20  0             478910.1597  -0.0350  0.050  -0.0348 0.50  
 642: 38 17 22  0   37 17 21  0             478910.1597  -0.0346  0.050  -0.0348 0.50  
 643: 38  8 31  0   37  8 30  0             479244.0962  -0.0995  0.050               
 644: 38 16 22  0   37 16 21  0             479658.0107  -0.0806  0.050  -0.0767 0.50  
 645: 38 16 23  0   37 16 22  0             479658.0107  -0.0726  0.050  -0.0767 0.50  
 646: 42  2 40  0   41  2 39  0             479768.9886   0.0201  0.050   0.0204 0.50  
 647: 42  3 40  0   41  3 39  0             479768.9886   0.0205  0.050   0.0204 0.50  
 648: 39  7 33  0   38  7 32  0             481503.9625   0.0280  0.050               
 649: 37 10 27  0   36 10 26  0             481635.0371  -0.0164  0.050               
 650: 43  1 42  0   42  1 41  0             482347.3121   0.0336  0.050   0.0337 0.50  
 651: 43  2 42  0   42  2 41  0             482347.3121   0.0336  0.050   0.0337 0.50  
 652: 38  7 31  0   37  7 30  0             482695.0751  -0.0719  0.050               
 653: 38 13 26  0   37 13 25  0             483156.4831   0.0206  0.050               
 654: 40  6 35  0   39  6 34  0             483464.1378   0.0683  0.050               
 655: 40  5 35  0   39  5 34  0             483481.1062   0.0030  0.050               
 656: 44  0 44  0   43  0 43  0             484947.7701  -0.0427  0.050  -0.0428 0.50  
 657: 44  1 44  0   43  1 43  0             484947.7701  -0.0427  0.050  -0.0428 0.50  
 658: 38 12 26  0   37 12 25  0             485298.1428  -0.0540  0.050               
 659: 38  9 30  0   37  9 29  0             485692.6405  -0.0106  0.050               
 660: 41  5 37  0   40  5 36  0             485710.4278  -0.0739  0.050               
 661: 41  4 37  0   40  4 36  0             485711.0493  -0.0350  0.050               
 662: 37  8 29  0   36  8 28  0             486721.1095  -0.0313  0.050               
 663: 38 10 29  0   37 10 28  0             488092.3634   0.0701  0.050               
 664: 42  3 39  0   41  3 38  0             488145.5337   0.0136  0.050   0.0202 0.50  
 665: 42  4 39  0   41  4 38  0             488145.5337   0.0267  0.050   0.0202 0.50  
 666: 38 11 27  0   37 11 26  0             489115.5384   0.0299  0.050               
 667: 37  9 28  0   36  9 27  0             489835.6137  -0.0112  0.050               
 668: 39  8 32  0   38  8 31  0             490311.8228  -0.0524  0.050               
 669: 39 19 20  0   38 19 19  0             490537.6796  -0.0759  0.050  -0.0760 0.50  
 670: 39 19 21  0   38 19 20  0             490537.6796  -0.0759  0.050  -0.0760 0.50  
 671: 43  2 41  0   42  2 40  0             490677.9100   0.0419  0.050   0.0420 0.50  
 672: 43  3 41  0   42  3 40  0             490677.9100   0.0421  0.050   0.0420 0.50  
 673: 39 18 21  0   38 18 20  0             491114.3415  -0.0575  0.050  -0.0575 0.50  
 674: 39 18 22  0   38 18 21  0             491114.3415  -0.0574  0.050  -0.0575 0.50  
 675: 40  6 34  0   39  6 33  0             492540.4281  -0.0819  0.050               
 676: 39 16 23  0   38 16 22  0             492605.0823  -0.0075  0.050   0.0016 0.50  
 677: 39 16 24  0   38 16 23  0             492605.0823   0.0107  0.050   0.0016 0.50  
 678: 44  1 43  0   43  1 42  0             493258.3335   0.0164  0.050   0.0165 0.50  
 679: 44  2 43  0   43  2 42  0             493258.3335   0.0164  0.050   0.0165 0.50  
 680: 39 15 24  0   38 15 23  0             493597.2738   0.0426  0.050               
 681: 41  6 36  0   40  6 35  0             494327.8426  -0.0438  0.050               
 682: 41  5 36  0   40  5 35  0             494337.6464  -0.0532  0.050               
 683: 45  0 45  0   44  0 44  0             495859.6435  -0.0443  0.050  -0.0443 0.50  
 684: 45  1 45  0   44  1 44  0             495859.6435  -0.0443  0.050  -0.0443 0.50  
 685: 42  5 38  0   41  5 37  0             496601.3141   0.0708  0.050               
 686: 42  4 38  0   41  4 37  0             496601.5645   0.0016  0.050               
 687: 38 10 28  0   37 10 27  0             497059.7859   0.0820  0.050               
 688: 43  3 40  0   42  3 39  0             499048.5362   0.0439  0.050   0.0474 0.50  
 689: 43  4 40  0   42  4 39  0             499048.5362   0.0508  0.050   0.0474 0.50  
--------------------------------------------------------------------------------

PARAMETERS IN FIT (values truncated and Nlines statistics):

        1000000         A_gs  /MHz        16886.9937(45)                       1
        2000000         B_gs  /MHz         6988.30108(37)                      2
        3000000         C_gs  /MHz         5467.07870(30)                      3
          20000        DJ_gs  /kHz            1.68873(10)                      4
         110000       DJK_gs  /kHz           14.45735(49)                      5
         200000        DK_gs  /kHz          [11.6499]                          6
        4010000        dJ_gs  /kHz            0.390365(62)                     7
        4100000        dK_gs  /kHz            6.3078(20)                       8
          30000        HJ_gs  /Hz           [ 0.0009538]                       9
         120000       HJK_gs  /Hz           [ 0.0253409]                      10
         210000       HKJ_gs  /Hz           [ 0.0594413]                      11
         300000        HK_gs  /Hz           [-0.0912615]                      12
        4020000        hJ_gs  /Hz           [ 0.0004016]                      13
        4110000       hJK_gs  /Hz           [ 0.0072542]                      14
        4200000        hK_gs  /Hz           [ 0.1585463]                      15
              0         E_gs  /MHz          [ 0.]                             16

 MICROWAVE AVG =       -0.000017 MHz, IR AVG =        0.00000                 
 MICROWAVE RMS =        0.045023 MHz, IR RMS =        0.00000                 
 END OF ITERATION  1 OLD, NEW RMS ERROR=        0.90047         0.90047       

  distinct frequency lines in fit:   491
       distinct parameters of fit:     7

MICROWAVE       lines fitted       lines    lines      RMS      RMS ERROR    J range  Ka range    freq. range
            total   dv=0 dv.ne.0   UNFITTD  e>900
v"= 0        491    491      0        0      0       0.044998     0.89996    20  45    0  25   255609   499049
--------------------------------------------------------------------------------------------
total:       491    491      0        0      0       0.044998     0.89996

NOTE: the RMS values above are for Nlines statistics, but the 'total' values may differ slightly from
      those in the .FIT file since the o-c values for this evaluation are as rounded in the .FIT.


 PARAMETERS IN FIT WITH STANDARD ERRORS ON THOSE THAT ARE FITTED:
 (values rounded and degrees of freedom, Ndegf=Nlines-Nconst, statistics)

        1000000         A_gs  /MHz      16886.9937(41)                         1
        2000000         B_gs  /MHz       6988.30108(34)                        2
        3000000         C_gs  /MHz       5467.07871(27)                        3
          20000        DJ_gs  /kHz          1.688737(91)                       4
         110000       DJK_gs  /kHz         14.45735(44)                        5
         200000        DK_gs  /kHz          [11.6499]                          6
        4010000        dJ_gs  /kHz          0.390365(56)                       7
        4100000        dK_gs  /kHz          6.3079(18)                         8
          30000        HJ_gs  /Hz           [ 0.0009538]                       9
         120000       HJK_gs  /Hz           [ 0.0253409]                      10
         210000       HKJ_gs  /Hz           [ 0.0594413]                      11
         300000        HK_gs  /Hz           [-0.0912615]                      12
        4020000        hJ_gs  /Hz           [ 0.0004016]                      13
        4110000       hJK_gs  /Hz           [ 0.0072542]                      14
        4200000        hK_gs  /Hz           [ 0.1585463]                      15
              0         E_gs  /MHz          [ 0.]                             16

 CORRELATION COEFFICIENTS, C.ij:

           A_gs     B_gs     C_gs     -DJ_gs   -DJK_gs  -dJ_gs   -dK_gs  

A_gs        1.0000
B_gs        0.5586   1.0000
C_gs       -0.6347  -0.6637   1.0000
-DJ_gs      0.3841  -0.4256  -0.1047   1.0000
-DJK_gs    -0.5082   0.0119  -0.0139  -0.6751   1.0000
-dJ_gs     -0.3409  -0.8879   0.7349   0.4994  -0.2977   1.0000
-dK_gs      0.6325  -0.0554  -0.0469   0.7752  -0.8024   0.2860   1.0000

 Mean value of |C.ij|, i.ne.j =   0.4448
 Mean value of  C.ij,  i.ne.j =  -0.0750


 No correlations with absolute value greater than 0.9950


 Worst fitted lines (obs-calc/error):

   519:   -2.0        643:   -2.0        545:   -2.0        238:   -2.0
   617:    2.0        275:   -2.0        465:    1.9         88:    1.9
   430:    1.9         30:   -1.9        106:   -1.8         16:    1.8
    36:    1.8        631:    1.8        611:   -1.8        277:    1.8
   273:    1.8        575:   -1.8         35:    1.8         55:   -1.8
   589:    1.8        341:    1.8        367:   -1.8         78:   -1.8
   492:   -1.7        557:    1.7        619:   -1.7        302:    1.7
    53:    1.7         89:   -1.7        329:    1.7        687:    1.6
   675:   -1.6        242:    1.6         37:   -1.6        407:   -1.6
   576:   -1.6         18:   -1.6        271:   -1.6         14:    1.6
   494:   -1.6        505:    1.5        644:   -1.5        669:   -1.5
   564:   -1.5        386:    1.5         65:   -1.5        246:    1.5
   318:   -1.5        660:   -1.5

   519: 36  6 31  0   35  6 30  0             440028.2769  -0.1006  0.050
   643: 38  8 31  0   37  8 30  0             479244.0962  -0.0995  0.050
   545: 36  7 30  0   35  7 29  0             448860.2144  -0.0984  0.050
   238: 29  5 25  0   28  5 24  0             355062.4005  -0.0982  0.050
   617: 37 13 25  0   36 13 24  0             469933.1247   0.0978  0.050
   275: 29 11 19  0   28 11 18  0             367440.4889  -0.0976  0.050
   465: 34 22 12  0   33 22 11  0             425871.1574   0.0973  0.050   0.0973 0.50
    88: 26  2 24  0   25  2 23  0             305169.1681   0.0962  0.050
   430: 33 21 12  0   32 21 11  0             413476.6839   0.0957  0.050   0.0957 0.50
    30: 22  8 15  0   21  8 14  0             279224.8075  -0.0950  0.050
                                           _____________________________________
__________________________________________/ SPFIT output reformatted with PIFORM
