# Supplementary material for: Cyclopropanone: Preparation, Rotational Spectroscopy, and Semi-Experimental Equilibrium (r e SE) Structure
Source: J Am Chem Soc. 2026 Mar 30;148(13):14072–85. doi: 10.1021/jacs.5c23052 (PMC13067281; doi:10.1021/jacs.5c23052)
Supplement: Supplementary file 2 [file ja5c23052_si_002.zip › SI_revised/ISOMASS Fits/ISOMASS9_A_I.res]

cyclopropanone ISOMASS9                               Mon May 13 17:19:17 2024

-------------------------------------------------------------------------------------=========
                                              obs         o-c     error     blends     Notes
                                                                         o-c      wt
    / instead of : below denotes (o-c)>3*err
-------------------------------------------------------------------------------------=========
   1: 20  5 16  0   19  5 15  0             244632.1023   0.0572  0.050               
   2: 23  0 23  0   22  0 22  0             247278.3289  -0.0622  0.050  -0.0528 0.50  
   3: 23  1 23  0   22  1 22  0             247278.3289  -0.0433  0.050  -0.0528 0.50  
   4: 23  1 22  0   22  1 21  0             255105.0429   0.0845  0.050               
   5: 21 12  9  0   20 12  8  0             255704.6205   0.0192  0.050   0.0195 0.50  
   6: 21 12 10  0   20 12  9  0             255704.6205   0.0198  0.050   0.0195 0.50  
   7: 21  5 17  0   20  5 16  0             256060.4159   0.0319  0.050               
   8: 21 11 10  0   20 11  9  0             256084.7632  -0.0706  0.050  -0.0609 0.50  
   9: 21 11 11  0   20 11 10  0             256084.7632  -0.0511  0.050  -0.0609 0.50  
  10: 20  5 15  0   19  5 14  0             256174.6665   0.0327  0.050               
  11: 24  0 24  0   23  0 23  0             257855.5810   0.0141  0.050   0.0187 0.50  
  12: 24  1 24  0   23  1 23  0             257855.5810   0.0233  0.050   0.0187 0.50  
  13: 22  4 19  0   21  4 18  0             260335.1173   0.0640  0.050               
  14: 21  7 14  0   20  7 13  0             260657.6969   0.0001  0.050               
  15: 22  3 19  0   21  3 18  0             261084.7736   0.0554  0.050               
  16: 23  2 21  0   22  2 20  0             263036.6768   0.0296  0.050               
  17: 24  1 23  0   23  1 22  0             265678.2791   0.0767  0.050               
  18: 21  6 15  0   20  6 14  0             265964.2188  -0.0271  0.050               
  19: 22 16  6  0   21 16  5  0             267043.6158  -0.0257  0.050  -0.0258 0.50  
  20: 22 16  7  0   21 16  6  0             267043.6158  -0.0257  0.050  -0.0258 0.50  
  21: 22 15  7  0   21 15  6  0             267231.0687  -0.0592  0.050  -0.0592 0.50  
  22: 22 15  8  0   21 15  7  0             267231.0687  -0.0592  0.050  -0.0592 0.50  
  23: 22  5 18  0   21  5 17  0             267287.2129  -0.0506  0.050               
  24: 22 13  9  0   21 13  8  0             267728.6853  -0.0398  0.050  -0.0399 0.50  
  25: 22 13 10  0   21 13  9  0             267728.6853  -0.0398  0.050  -0.0399 0.50  
  26: 22 12 10  0   21 12  9  0             268070.1505  -0.0711  0.050  -0.0703 0.50  
  27: 22 12 11  0   21 12 10  0             268070.1505  -0.0693  0.050  -0.0703 0.50  
  28: 22 11 11  0   21 11 10  0             268508.5891   0.0462  0.050   0.0742 0.50  
  29: 22 11 12  0   21 11 11  0             268508.5891   0.1020  0.050   0.0742 0.50  
  30: 21  5 16  0   20  5 15  0             268943.1261   0.0522  0.050               
  31: 22  9 14  0   21  9 13  0             269887.8363   0.0948  0.050               
  32: 22  8 15  0   21  8 14  0             270961.6651  -0.0448  0.050               
  33: 23  4 20  0   22  4 19  0             270966.8765   0.0193  0.050               
  34: 22  8 14  0   21  8 13  0             271248.7863  -0.0702  0.050               
  35: 22  6 17  0   21  6 16  0             271342.1481   0.0362  0.050               
  36: 23  3 20  0   22  3 19  0             271423.6901   0.0724  0.050               
  37: 22  4 18  0   21  4 17  0             271869.2390   0.0243  0.050               
  38: 22  7 16  0   21  7 15  0             271967.4627   0.0704  0.050               
  39: 24  3 22  0   23  3 21  0             273570.8260  -0.0247  0.050               
  40: 24  2 22  0   23  2 21  0             273588.1591  -0.0399  0.050               
  41: 22  7 15  0   21  7 14  0             274277.0154  -0.0270  0.050               
  42: 25  1 24  0   24  1 23  0             276251.3781  -0.1295  0.050   0.0240 0.50  
  43: 25  2 24  0   24  2 23  0             276251.3781   0.1775  0.050   0.0240 0.50  
  44: 23  5 19  0   22  5 18  0             278334.5276   0.0720  0.050               
  45: 26  0 26  0   25  0 25  0             279008.4860  -0.0349  0.050  -0.0339 0.50  
  46: 26  1 26  0   25  1 25  0             279008.4860  -0.0328  0.050  -0.0339 0.50  
  47: 23 15  8  0   22 15  7  0             279506.3660  -0.0033  0.050  -0.0034 0.50  
  48: 23 15  9  0   22 15  8  0             279506.3660  -0.0033  0.050  -0.0034 0.50  
  49: 23 14  9  0   22 14  8  0             279761.2399   0.0483  0.050   0.0484 0.50  
  50: 23 14 10  0   22 14  9  0             279761.2399   0.0483  0.050   0.0484 0.50  
  51: 23 13 10  0   22 13  9  0             280072.8983  -0.0325  0.050  -0.0325 0.50  
  52: 23 13 11  0   22 13 10  0             280072.8983  -0.0324  0.050  -0.0325 0.50  
  53: 22  6 16  0   21  6 15  0             280220.1689  -0.0572  0.050               
  54: 23 12 11  0   22 12 10  0             280463.3318  -0.0282  0.050  -0.0255 0.50  
  55: 23 12 12  0   22 12 11  0             280463.3318  -0.0227  0.050  -0.0255 0.50  
  56: 23 11 12  0   22 11 11  0             280966.1871  -0.1206  0.050  -0.0454 0.50  
  57: 23 11 13  0   22 11 12  0             280966.1871   0.0298  0.050  -0.0454 0.50  
  58: 22  5 17  0   21  5 16  0             281042.4182   0.0025  0.050               
  59: 24  4 21  0   23  4 20  0             281562.2024  -0.0502  0.050               
  60: 23 10 14  0   22 10 13  0             281635.7473   0.0174  0.050               
  61: 23 10 13  0   22 10 12  0             281638.8887   0.0197  0.050               
  62: 24  3 21  0   23  3 20  0             281834.1968   0.0275  0.050               
  63: 23  9 15  0   22  9 14  0             282553.3882  -0.0850  0.050               
  64: 23  9 14  0   22  9 13  0             282602.2524  -0.0568  0.050               
  65: 23  6 18  0   22  6 17  0             283254.6732  -0.0360  0.050               
  66: 23  8 16  0   22  8 15  0             283737.2483   0.0620  0.050               
  67: 25  3 23  0   24  3 22  0             284135.9094   0.0246  0.050               
  68: 25  2 23  0   24  2 22  0             284145.2181  -0.0235  0.050               
  69: 23  8 15  0   22  8 14  0             284274.8479   0.0086  0.050               
  70: 23  7 17  0   22  7 16  0             284589.9186   0.0000  0.050               
  71: 26  1 25  0   25  1 24  0             286824.6288  -0.0744  0.050   0.0029 0.50  
  72: 26  2 25  0   25  2 24  0             286824.6288   0.0803  0.050   0.0029 0.50  
  73: 23  7 16  0   22  7 15  0             288241.4272  -0.0267  0.050               
  74: 24  5 20  0   23  5 19  0             289230.6017   0.0346  0.050               
  75: 27  0 27  0   26  0 26  0             289584.2057  -0.0413  0.050  -0.0408 0.50  
  76: 27  1 27  0   26  1 26  0             289584.2057  -0.0403  0.050  -0.0408 0.50  
  77: 24 20  4  0   23 20  3  0             290891.1930  -0.0406  0.050  -0.0407 0.50  
  78: 24 20  5  0   23 20  4  0             290891.1930  -0.0406  0.050  -0.0407 0.50  
  79: 24 19  5  0   23 19  4  0             291027.0955  -0.0425  0.050  -0.0426 0.50  
  80: 24 19  6  0   23 19  5  0             291027.0955  -0.0425  0.050  -0.0426 0.50  
  81: 24 18  6  0   23 18  5  0             291180.3813  -0.0023  0.050  -0.0024 0.50  
  82: 24 18  7  0   23 18  6  0             291180.3813  -0.0023  0.050  -0.0024 0.50  
  83: 24 17  7  0   23 17  6  0             291355.5804  -0.0284  0.050  -0.0285 0.50  
  84: 24 17  8  0   23 17  7  0             291355.5804  -0.0284  0.050  -0.0285 0.50  
  85: 24  4 20  0   23  4 19  0             291553.3979   0.0007  0.050               
  86: 24 16  8  0   23 16  7  0             291558.9898  -0.0199  0.050  -0.0200 0.50  
  87: 24 16  9  0   23 16  8  0             291558.9898  -0.0199  0.050  -0.0200 0.50  
  88: 24 15  9  0   23 15  8  0             291798.9587  -0.0729  0.050  -0.0729 0.50  
  89: 24 15 10  0   23 15  9  0             291798.9587  -0.0729  0.050  -0.0729 0.50  
  90: 24 14 10  0   23 14  9  0             292087.3877  -0.0770  0.050  -0.0770 0.50  
  91: 24 14 11  0   23 14 10  0             292087.3877  -0.0770  0.050  -0.0770 0.50  
  92: 25  4 22  0   24  4 21  0             292135.4108   0.0101  0.050               
  93: 25  3 22  0   24  3 21  0             292294.2170   0.0262  0.050               
  94: 23  5 18  0   22  5 17  0             292433.5348   0.0081  0.050               
  95: 24 13 11  0   23 13 10  0             292441.1864  -0.0706  0.050  -0.0704 0.50  
  96: 24 13 12  0   23 13 11  0             292441.1864  -0.0701  0.050  -0.0704 0.50  
  97: 24 12 12  0   23 12 11  0             292885.6102  -0.0791  0.050  -0.0712 0.50  
  98: 24 12 13  0   23 12 12  0             292885.6102  -0.0632  0.050  -0.0712 0.50  
  99: 24 11 13  0   23 11 12  0             293460.4914  -0.0084  0.050               
 100: 23  6 17  0   22  6 16  0             294203.5758   0.0083  0.050               
 101: 24 10 15  0   23 10 14  0             294227.8954  -0.0273  0.050               
 102: 24 10 14  0   23 10 13  0             294235.1065   0.0082  0.050               
 103: 26  3 24  0   25  3 23  0             294700.6694  -0.0574  0.050               
 104: 26  2 24  0   25  2 23  0             294705.7262   0.0003  0.050               
 105: 24  6 19  0   23  6 18  0             294946.1600  -0.0022  0.050               
 106: 24  9 16  0   23  9 15  0             295273.8800   0.0057  0.050               
 107: 24  9 15  0   23  9 14  0             295373.2768  -0.0586  0.050               
 108: 24  8 17  0   23  8 16  0             296536.6102   0.0012  0.050               
 109: 24  7 18  0   23  7 17  0             297103.9282   0.0641  0.050               
 110: 27  1 26  0   26  1 25  0             297397.6006  -0.0690  0.050  -0.0302 0.50  
 111: 27  2 26  0   26  2 25  0             297397.6006   0.0085  0.050  -0.0302 0.50  
 112: 24  8 16  0   23  8 15  0             297498.9503   0.0529  0.050               
 113: 25  5 21  0   24  5 20  0             300006.9945   0.0325  0.050               
 114: 28  0 28  0   27  0 27  0             300159.4440   0.0037  0.050   0.0040 0.50  
 115: 28  1 28  0   27  1 27  0             300159.4440   0.0042  0.050   0.0040 0.50  
 116: 25  4 21  0   24  4 20  0             301546.3332   0.0757  0.050               
 117: 24  7 17  0   23  7 16  0             302528.4811   0.0168  0.050               
 118: 26  3 23  0   25  3 22  0             302787.1648  -0.0087  0.050               
 119: 25 21  4  0   24 21  3  0             302958.0433  -0.0326  0.050  -0.0326 0.50  
 120: 25 21  5  0   24 21  4  0             302958.0433  -0.0326  0.050  -0.0326 0.50  
 121: 24  5 19  0   23  5 18  0             303142.1588   0.0487  0.050               
 122: 25 19  6  0   24 19  5  0             303244.8982   0.0911  0.050   0.0911 0.50  
 123: 25 19  7  0   24 19  6  0             303244.8982   0.0911  0.050   0.0911 0.50  
 124: 25 18  7  0   24 18  6  0             303415.7386  -0.0893  0.050  -0.0893 0.50  
 125: 25 18  8  0   24 18  7  0             303415.7386  -0.0893  0.050  -0.0893 0.50  
 126: 25 17  8  0   24 17  7  0             303611.9520   0.0557  0.050   0.0557 0.50  
 127: 25 17  9  0   24 17  8  0             303611.9520   0.0557  0.050   0.0557 0.50  
 128: 25 16  9  0   24 16  8  0             303840.0806   0.0126  0.050   0.0127 0.50  
 129: 25 16 10  0   24 16  9  0             303840.0806   0.0126  0.050   0.0127 0.50  
 130: 25 14 11  0   24 14 10  0             304435.0815  -0.0615  0.050  -0.0616 0.50  
 131: 25 14 12  0   24 14 11  0             304435.0815  -0.0615  0.050  -0.0616 0.50  
 132: 25 13 12  0   24 13 11  0             304835.0234  -0.0251  0.050  -0.0244 0.50  
 133: 25 13 13  0   24 13 12  0             304835.0234  -0.0235  0.050  -0.0244 0.50  
 134: 27  3 25  0   26  3 24  0             305265.6990  -0.0257  0.050               
 135: 27  2 25  0   26  2 24  0             305268.4010   0.0280  0.050               
 136: 25 12 13  0   24 12 12  0             305338.9728  -0.0303  0.050  -0.0087 0.50  
 137: 25 12 14  0   24 12 13  0             305338.9728   0.0129  0.050  -0.0087 0.50  
 138: 25 11 15  0   24 11 14  0             305992.8385   0.0072  0.050               
 139: 25 11 14  0   24 11 13  0             305993.7031  -0.0677  0.050               
 140: 25  6 20  0   24  6 19  0             306414.9268  -0.0171  0.050               
 141: 25 10 16  0   24 10 15  0             306869.4354   0.0408  0.050               
 142: 25 10 15  0   24 10 14  0             306884.9954  -0.0996  0.050               
 143: 24  6 18  0   23  6 17  0             307695.5585   0.0089  0.050               
 144: 28  1 27  0   27  1 26  0             307970.2894  -0.0286  0.050  -0.0093 0.50  
 145: 28  2 27  0   27  2 26  0             307970.2894   0.0100  0.050  -0.0093 0.50  
 146: 25  9 16  0   24  9 15  0             308241.8949   0.0573  0.050               
 147: 25  8 18  0   24  8 17  0             309335.3763   0.0017  0.050               
 148: 26  5 22  0   25  5 21  0             310694.0106   0.0346  0.050               
 149: 29  0 29  0   28  0 28  0             310734.0164  -0.0610  0.050  -0.0610 0.50  
 150: 29  1 29  0   28  1 28  0             310734.0164  -0.0608  0.050  -0.0610 0.50  
 151: 25  8 17  0   24  8 16  0             310980.5420  -0.0062  0.050               
 152: 26  4 22  0   25  4 21  0             311678.6774   0.0072  0.050               
 153: 27  4 24  0   26  4 23  0             313250.1156   0.0436  0.050               
 154: 25  5 20  0   24  5 19  0             313287.6779   0.0107  0.050               
 155: 27  3 24  0   26  3 23  0             313301.7718   0.0266  0.050               
 156: 26 23  3  0   25 23  2  0             314896.7043   0.0149  0.050   0.0150 0.50  
 157: 26 23  4  0   25 23  3  0             314896.7043   0.0149  0.050   0.0150 0.50  
 158: 26 22  4  0   25 22  3  0             315020.4710  -0.0772  0.050  -0.0772 0.50  
 159: 26 22  5  0   25 22  4  0             315020.4710  -0.0772  0.050  -0.0772 0.50  
 160: 26 21  5  0   25 21  4  0             315156.0031  -0.0594  0.050  -0.0594 0.50  
 161: 26 21  6  0   25 21  5  0             315156.0031  -0.0594  0.050  -0.0594 0.50  
 162: 26 20  6  0   25 20  5  0             315306.0615   0.0901  0.050   0.0902 0.50  
 163: 26 20  7  0   25 20  6  0             315306.0615   0.0901  0.050   0.0902 0.50  
 164: 26 19  7  0   25 19  6  0             315473.8132   0.0377  0.050   0.0378 0.50  
 165: 26 19  8  0   25 19  7  0             315473.8132   0.0377  0.050   0.0378 0.50  
 166: 26 18  8  0   25 18  7  0             315664.1027   0.0916  0.050   0.0917 0.50  
 167: 26 18  9  0   25 18  8  0             315664.1027   0.0916  0.050   0.0917 0.50  
 168: 28  3 26  0   27  3 25  0             315830.9401  -0.0389  0.050               
 169: 28  2 26  0   27  2 25  0             315832.4025   0.0313  0.050               
 170: 26 16 10  0   25 16  9  0             316137.6199  -0.0773  0.050  -0.0773 0.50  
 171: 26 16 11  0   25 16 10  0             316137.6199  -0.0773  0.050  -0.0773 0.50  
 172: 26 15 11  0   25 15 10  0             316440.0576  -0.0620  0.050  -0.0621 0.50  
 173: 26 15 12  0   25 15 11  0             316440.0576  -0.0620  0.050  -0.0621 0.50  
 174: 26 14 12  0   25 14 11  0             316805.2846  -0.0496  0.050  -0.0496 0.50  
 175: 26 14 13  0   25 14 12  0             316805.2846  -0.0495  0.050  -0.0496 0.50  
 176: 25  7 18  0   24  7 17  0             317012.3195  -0.0039  0.050               
 177: 26 13 13  0   25 13 12  0             317255.6980  -0.0304  0.050  -0.0282 0.50  
 178: 26 13 14  0   25 13 13  0             317255.6980  -0.0259  0.050  -0.0282 0.50  
 179: 26  6 21  0   25  6 20  0             317672.2394  -0.0014  0.050               
 180: 26 12 14  0   25 12 13  0             317825.1973  -0.0459  0.050   0.0101 0.50  
 181: 26 12 15  0   25 12 14  0             317825.1973   0.0660  0.050   0.0101 0.50  
 182: 29  1 28  0   28  1 27  0             318542.5300  -0.0490  0.050  -0.0394 0.50  
 183: 29  2 28  0   28  2 27  0             318542.5300  -0.0298  0.050  -0.0394 0.50  
 184: 26 11 16  0   25 11 15  0             318566.9586  -0.0066  0.050               
 185: 26 11 15  0   25 11 14  0             318569.2138   0.0561  0.050               
 186: 26 10 17  0   25 10 16  0             319562.8897   0.0441  0.050               
 187: 26 10 16  0   25 10 15  0             319595.7821  -0.0437  0.050               
 188: 25  6 19  0   24  6 18  0             320546.9623   0.0092  0.050               
 189: 26  9 18  0   25  9 17  0             320869.1159  -0.0044  0.050               
 190: 26  9 17  0   25  9 16  0             321233.9257  -0.0520  0.050               
 191: 30  0 30  0   29  0 29  0             321308.1125  -0.0236  0.050  -0.0236 0.50  
 192: 30  1 30  0   29  1 29  0             321308.1125  -0.0235  0.050  -0.0236 0.50  
 193: 27  5 23  0   26  5 22  0             321318.1617   0.0036  0.050               
 194: 26  7 20  0   25  7 19  0             321643.6082  -0.0540  0.050               
 195: 27  4 23  0   26  4 22  0             321930.5662  -0.0218  0.050               
 196: 26  8 19  0   25  8 18  0             322100.8837   0.0829  0.050               
 197: 26  5 21  0   25  5 20  0             323077.0526   0.0435  0.050               
 198: 28  4 25  0   27  4 24  0             323801.4795  -0.0059  0.050               
 199: 28  3 25  0   27  3 24  0             323830.3850  -0.0093  0.050               
 200: 26  8 18  0   25  8 17  0             324781.1172  -0.0019  0.050               
 201: 27 23  4  0   26 23  3  0             327078.4270   0.0331  0.050   0.0332 0.50  
 202: 27 23  5  0   26 23  4  0             327078.4270   0.0331  0.050   0.0332 0.50  
 203: 27 22  5  0   26 22  4  0             327214.3378   0.0025  0.050   0.0026 0.50  
 204: 27 22  6  0   26 22  5  0             327214.3378   0.0025  0.050   0.0026 0.50  
 205: 27 21  6  0   26 21  5  0             327363.4474  -0.0276  0.050  -0.0277 0.50  
 206: 27 21  7  0   26 21  6  0             327363.4474  -0.0276  0.050  -0.0277 0.50  
 207: 27 20  7  0   26 20  6  0             327528.8185  -0.0740  0.050  -0.0741 0.50  
 208: 27 20  8  0   26 20  7  0             327528.8185  -0.0740  0.050  -0.0741 0.50  
 209: 27 19  8  0   26 19  7  0             327714.5398   0.0128  0.050   0.0129 0.50  
 210: 27 19  9  0   26 19  8  0             327714.5398   0.0128  0.050   0.0129 0.50  
 211: 27 18  9  0   26 18  8  0             327925.5693   0.0803  0.050   0.0804 0.50  
 212: 27 18 10  0   26 18  9  0             327925.5693   0.0803  0.050   0.0804 0.50  
 213: 27 17 10  0   26 17  9  0             328168.4367  -0.0802  0.050  -0.0803 0.50  
 214: 27 17 11  0   26 17 10  0             328168.4367  -0.0802  0.050  -0.0803 0.50  
 215: 27 16 11  0   26 16 10  0             328452.6497  -0.0151  0.050  -0.0151 0.50  
 216: 27 16 12  0   26 16 11  0             328452.6497  -0.0151  0.050  -0.0151 0.50  
 217: 27  6 22  0   26  6 21  0             328739.7821  -0.0359  0.050               
 218: 27 15 12  0   26 15 11  0             328790.2959  -0.0759  0.050  -0.0759 0.50  
 219: 27 15 13  0   26 15 12  0             328790.2959  -0.0759  0.050  -0.0759 0.50  
 220: 30  1 29  0   29  1 28  0             329114.3705  -0.0251  0.050  -0.0204 0.50  
 221: 30  2 29  0   29  2 28  0             329114.3705  -0.0156  0.050  -0.0204 0.50  
 222: 27 14 13  0   26 14 12  0             329199.1834  -0.0166  0.050  -0.0164 0.50  
 223: 27 14 14  0   26 14 13  0             329199.1834  -0.0162  0.050  -0.0164 0.50  
 224: 27 13 14  0   26 13 13  0             329704.7670  -0.0452  0.050  -0.0391 0.50  
 225: 27 13 15  0   26 13 14  0             329704.7670  -0.0329  0.050  -0.0391 0.50  
 226: 27 12 15  0   26 12 14  0             330346.3871  -0.1505  0.050  -0.0120 0.50  
 227: 27 12 16  0   26 12 15  0             330346.3871   0.1265  0.050  -0.0120 0.50  
 228: 27 11 17  0   26 11 16  0             331185.2565  -0.0817  0.050               
 229: 27 11 16  0   26 11 15  0             331190.1840  -0.0643  0.050               
 230: 26  7 19  0   25  7 18  0             331465.5888  -0.0127  0.050               
 231: 31  0 31  0   30  0 30  0             331881.5666  -0.0278  0.050  -0.0278 0.50  
 232: 31  1 31  0   30  1 30  0             331881.5666  -0.0277  0.050  -0.0278 0.50  
 233: 28  5 24  0   27  5 23  0             331900.8605   0.0065  0.050               
 234: 28  4 24  0   27  4 23  0             332273.1319   0.0028  0.050               
 235: 27 10 18  0   26 10 17  0             332310.1929  -0.0094  0.050               
 236: 27 10 17  0   26 10 16  0             332376.8650  -0.0063  0.050               
 237: 26  6 20  0   25  6 19  0             332669.5388   0.0172  0.050               
 238: 27  5 22  0   26  5 21  0             332741.1989   0.0410  0.050               
 239: 27  7 21  0   26  7 20  0             333605.6058  -0.0061  0.050               
 240: 27  9 19  0   26  9 18  0             333728.0944   0.0044  0.050               
 241: 29  3 26  0   28  3 25  0             334368.2464  -0.0202  0.050               
 242: 27  9 18  0   26  9 17  0             334386.7810  -0.0375  0.050               
 243: 27  8 20  0   26  8 19  0             334793.6630   0.0271  0.050               
 244: 30  2 28  0   29  2 27  0             336962.2208  -0.2545  0.050  -0.0660 0.50  
 245: 30  3 28  0   29  3 27  0             336962.2208   0.1224  0.050  -0.0660 0.50  
 246: 27  8 19  0   26  8 18  0             338938.0900  -0.0474  0.050               
 247: 28 23  5  0   27 23  4  0             339268.1796   0.0906  0.050   0.0906 0.50  
 248: 28 23  6  0   27 23  5  0             339268.1796   0.0906  0.050   0.0906 0.50  
 249: 28 22  6  0   27 22  5  0             339417.0103   0.0542  0.050   0.0542 0.50  
 250: 28 22  7  0   27 22  6  0             339417.0103   0.0542  0.050   0.0542 0.50  
 251: 28 21  7  0   27 21  6  0             339580.6572  -0.0377  0.050  -0.0378 0.50  
 252: 28 21  8  0   27 21  7  0             339580.6572  -0.0377  0.050  -0.0378 0.50  
 253: 28  6 23  0   27  6 22  0             339646.6487   0.0172  0.050               
 254: 31  1 30  0   30  1 29  0             339685.7088  -0.0105  0.050  -0.0082 0.50  
 255: 31  2 30  0   30  2 29  0             339685.7088  -0.0058  0.050  -0.0082 0.50  
 256: 28 20  8  0   27 20  7  0             339762.7582   0.0031  0.050   0.0032 0.50  
 257: 28 20  9  0   27 20  8  0             339762.7582   0.0031  0.050   0.0032 0.50  
 258: 28 19  9  0   27 19  8  0             339967.5145  -0.0388  0.050  -0.0389 0.50  
 259: 28 19 10  0   27 19  9  0             339967.5145  -0.0388  0.050  -0.0389 0.50  
 260: 28 18 10  0   27 18  9  0             340200.7687  -0.0601  0.050  -0.0601 0.50  
 261: 28 18 11  0   27 18 10  0             340200.7687  -0.0601  0.050  -0.0601 0.50  
 262: 28 17 11  0   27 17 10  0             340470.0769  -0.0849  0.050  -0.0849 0.50  
 263: 28 17 12  0   27 17 11  0             340470.0769  -0.0849  0.050  -0.0849 0.50  
 264: 28 16 12  0   27 16 11  0             340785.7312  -0.0314  0.050  -0.0315 0.50  
 265: 28 16 13  0   27 16 12  0             340785.7312  -0.0314  0.050  -0.0315 0.50  
 266: 28 15 13  0   27 15 12  0             341161.6927  -0.0144  0.050  -0.0145 0.50  
 267: 28 15 14  0   27 15 13  0             341161.6927  -0.0144  0.050  -0.0145 0.50  
 268: 28 14 14  0   27 14 13  0             341617.9079  -0.0568  0.050  -0.0563 0.50  
 269: 28 14 15  0   27 14 14  0             341617.9079  -0.0556  0.050  -0.0563 0.50  
 270: 28 13 15  0   27 13 14  0             342183.8936  -0.0339  0.050  -0.0179 0.50  
 271: 28 13 16  0   27 13 15  0             342183.8936  -0.0018  0.050  -0.0179 0.50  
 272: 32  0 32  0   31  0 31  0             342454.4480   0.0174  0.050   0.0175 0.50  
 273: 32  1 32  0   31  1 31  0             342454.4480   0.0174  0.050   0.0175 0.50  
 274: 28  5 23  0   27  5 22  0             342457.8538   0.1912  0.050   0.0234 0.50  
 275: 29  5 25  0   28  5 24  0             342457.8538  -0.1426  0.050   0.0234 0.50  
 276: 29  4 25  0   28  4 24  0             342680.0043  -0.0041  0.050               
 277: 28 11 18  0   27 11 17  0             343850.8784   0.0194  0.050               
 278: 28 11 17  0   27 11 16  0             343861.3774  -0.0656  0.050               
 279: 27  6 21  0   26  6 20  0             344028.0075   0.0333  0.050               
 280: 30  4 27  0   29  4 26  0             344903.4904   0.0042  0.050               
 281: 30  3 27  0   29  3 26  0             344912.2142  -0.0359  0.050               
 282: 28 10 19  0   27 10 18  0             345111.8927   0.0147  0.050               
 283: 28 10 18  0   27 10 17  0             345241.8498   0.0397  0.050               
 284: 28  7 22  0   27  7 21  0             345337.9597  -0.0086  0.050               
 285: 27  7 20  0   26  7 19  0             345619.8621  -0.0032  0.050               
 286: 28  9 20  0   27  9 19  0             346606.8449  -0.0220  0.050               
 287: 28  8 21  0   27  8 20  0             347371.1398   0.0081  0.050               
 288: 31  2 29  0   30  2 28  0             347527.8710  -0.1001  0.050  -0.0030 0.50  
 289: 31  3 29  0   30  3 28  0             347527.8710   0.0942  0.050  -0.0030 0.50  
 290: 28  9 19  0   27  9 18  0             347750.2329  -0.0270  0.050               
 291: 32  1 31  0   31  1 30  0             350256.5162   0.0088  0.050   0.0100 0.50  
 292: 32  2 31  0   31  2 30  0             350256.5162   0.0111  0.050   0.0100 0.50  
 293: 29  6 24  0   28  6 23  0             350424.8995   0.0716  0.050               
 294: 29 24  5  0   28 24  4  0             351317.1049   0.0548  0.050   0.0549 0.50  
 295: 29 24  6  0   28 24  5  0             351317.1049   0.0548  0.050   0.0549 0.50  
 296: 29 23  6  0   28 23  5  0             351466.1080   0.0254  0.050   0.0255 0.50  
 297: 29 23  7  0   28 23  6  0             351466.1080   0.0254  0.050   0.0255 0.50  
 298: 29 22  7  0   28 22  6  0             351628.7914   0.0371  0.050   0.0371 0.50  
 299: 29 22  8  0   28 22  7  0             351628.7914   0.0371  0.050   0.0371 0.50  
 300: 29 21  8  0   28 21  7  0             351808.1174   0.0090  0.050   0.0090 0.50  
 301: 29 21  9  0   28 21  8  0             351808.1174   0.0090  0.050   0.0090 0.50  
 302: 29 20  9  0   28 20  8  0             352008.0341   0.0380  0.050   0.0380 0.50  
 303: 29 20 10  0   28 20  9  0             352008.0341   0.0380  0.050   0.0380 0.50  
 304: 29 19 10  0   28 19  9  0             352233.3623   0.0071  0.050   0.0072 0.50  
 305: 29 19 11  0   28 19 10  0             352233.3623   0.0071  0.050   0.0072 0.50  
 306: 29  5 24  0   28  5 23  0             352316.4561   0.0104  0.050               
 307: 29 18 11  0   28 18 10  0             352490.5574  -0.0531  0.050  -0.0532 0.50  
 308: 29 18 12  0   28 18 11  0             352490.5574  -0.0531  0.050  -0.0532 0.50  
 309: 29 17 12  0   28 17 11  0             352788.2620  -0.0048  0.050  -0.0049 0.50  
 310: 29 17 13  0   28 17 12  0             352788.2620  -0.0048  0.050  -0.0049 0.50  
 311: 30  5 26  0   29  5 25  0             353000.7282   0.0206  0.050               
 312: 33  0 33  0   32  0 32  0             353026.6052  -0.0180  0.050  -0.0180 0.50  
 313: 33  1 33  0   32  1 32  0             353026.6052  -0.0180  0.050  -0.0180 0.50  
 314: 30  4 26  0   29  4 25  0             353131.0175   0.0493  0.050               
 315: 29 16 13  0   28 16 12  0             353137.8248   0.0140  0.050   0.0141 0.50  
 316: 29 16 14  0   28 16 13  0             353137.8248   0.0140  0.050   0.0141 0.50  
 317: 28  8 20  0   27  8 19  0             353423.4028   0.0845  0.050               
 318: 29 15 14  0   28 15 13  0             353555.1326  -0.0063  0.050  -0.0063 0.50  
 319: 29 15 15  0   28 15 14  0             353555.1326  -0.0062  0.050  -0.0063 0.50  
 320: 29 14 15  0   28 14 14  0             354062.8466  -0.0808  0.050  -0.0791 0.50  
 321: 29 14 16  0   28 14 15  0             354062.8466  -0.0773  0.050  -0.0791 0.50  
 322: 28  6 22  0   27  6 21  0             354656.9139   0.0522  0.050               
 323: 29 13 16  0   28 13 15  0             354694.8376   0.0013  0.050   0.0417 0.50  
 324: 29 13 17  0   28 13 16  0             354694.8376   0.0820  0.050   0.0417 0.50  
 325: 31  4 28  0   30  4 27  0             355455.6344   0.0510  0.050               
 326: 31  3 28  0   30  3 27  0             355460.3771   0.0346  0.050               
 327: 29 12 18  0   28 12 17  0             355502.4732  -0.0985  0.050               
 328: 29 11 19  0   28 11 18  0             356566.2889  -0.0707  0.050               
 329: 29 11 18  0   28 11 17  0             356588.4480   0.0801  0.050               
 330: 29  7 23  0   28  7 22  0             356838.8748   0.0313  0.050               
 331: 29 10 20  0   28 10 19  0             357965.8090   0.0934  0.050               
 332: 32  2 30  0   31  2 29  0             358093.4895  -0.0029  0.050   0.0469 0.50  
 333: 32  3 30  0   31  3 29  0             358093.4895   0.0967  0.050   0.0469 0.50  
 334: 29 10 19  0   28 10 18  0             358210.1650  -0.0033  0.050               
 335: 28  7 21  0   27  7 20  0             359242.4947   0.0632  0.050               
 336: 29  9 21  0   28  9 20  0             359480.0323   0.0271  0.050               
 337: 29  8 22  0   28  8 21  0             359791.3165   0.0810  0.050               
 338: 33  1 32  0   32  1 31  0             360826.7083  -0.0134  0.050  -0.0129 0.50  
 339: 33  2 32  0   32  2 31  0             360826.7083  -0.0122  0.050  -0.0129 0.50  
 340: 30  6 25  0   29  6 24  0             361105.9817   0.0290  0.050               
 341: 29  9 20  0   28  9 19  0             361385.3133   0.0648  0.050               
 342: 30  5 25  0   29  5 24  0             362335.7333  -0.0142  0.050               
 343: 31  5 27  0   30  5 26  0             363536.2836   0.0065  0.050               
 344: 34  0 34  0   33  0 33  0             363598.1370  -0.0143  0.050  -0.0143 0.50  
 345: 34  1 34  0   33  1 33  0             363598.1370  -0.0143  0.050  -0.0143 0.50  
 346: 31  4 27  0   30  4 26  0             363611.6863   0.0565  0.050               
 347: 30 21  9  0   29 21  8  0             364046.1880   0.0816  0.050   0.0817 0.50  
 348: 30 21 10  0   29 21  9  0             364046.1880   0.0816  0.050   0.0817 0.50  
 349: 30 20 10  0   29 20  9  0             364265.0931   0.0330  0.050   0.0330 0.50  
 350: 30 20 11  0   29 20 10  0             364265.0931   0.0330  0.050   0.0330 0.50  
 351: 30 19 11  0   29 19 10  0             364512.4558   0.0131  0.050   0.0131 0.50  
 352: 30 19 12  0   29 19 11  0             364512.4558   0.0131  0.050   0.0131 0.50  
 353: 29  6 23  0   28  6 22  0             364686.6311   0.0743  0.050               
 354: 30 18 12  0   29 18 11  0             364795.3559  -0.0725  0.050  -0.0726 0.50  
 355: 30 18 13  0   29 18 12  0             364795.3559  -0.0725  0.050  -0.0726 0.50  
 356: 30 17 13  0   29 17 12  0             365123.5624   0.0263  0.050   0.0263 0.50  
 357: 30 17 14  0   29 17 13  0             365123.5624   0.0263  0.050   0.0263 0.50  
 358: 30 16 14  0   29 16 13  0             365509.6424  -0.0196  0.050  -0.0197 0.50  
 359: 30 16 15  0   29 16 14  0             365509.6424  -0.0196  0.050  -0.0197 0.50  
 360: 30 15 15  0   29 15 14  0             365971.7648   0.0331  0.050   0.0333 0.50  
 361: 30 15 16  0   29 15 15  0             365971.7648   0.0334  0.050   0.0333 0.50  
 362: 32  4 29  0   31  4 28  0             366008.6801   0.0064  0.050               
 363: 32  3 29  0   31  3 28  0             366011.3219   0.0847  0.050               
 364: 30 14 16  0   29 14 15  0             366535.4736   0.0002  0.050   0.0048 0.50  
 365: 30 14 17  0   29 14 16  0             366535.4736   0.0094  0.050   0.0048 0.50  
 366: 30 13 17  0   29 13 16  0             367239.3870  -0.0780  0.050   0.0192 0.50  
 367: 30 13 18  0   29 13 17  0             367239.3870   0.1164  0.050   0.0192 0.50  
 368: 29  8 21  0   28  8 20  0             368103.3350   0.0537  0.050               
 369: 30  7 24  0   29  7 23  0             368119.2287   0.0313  0.050               
 370: 30 12 19  0   29 12 18  0             368142.7563  -0.0525  0.050               
 371: 30 12 18  0   29 12 17  0             368146.0907  -0.0292  0.050               
 372: 33  2 31  0   32  2 30  0             368658.8888  -0.0074  0.050   0.0180 0.50  
 373: 33  3 31  0   32  3 30  0             368658.8888   0.0434  0.050   0.0180 0.50  
 374: 30 11 20  0   29 11 19  0             369334.3218   0.0283  0.050               
 375: 30 11 19  0   29 11 18  0             369378.5268   0.0057  0.050               
 376: 30 10 21  0   29 10 20  0             370865.6465   0.0145  0.050               
 377: 30 10 20  0   29 10 19  0             371309.9051  -0.0227  0.050               
 378: 34  1 33  0   33  1 32  0             371396.3162  -0.0110  0.050  -0.0108 0.50  
 379: 34  2 33  0   33  2 32  0             371396.3162  -0.0104  0.050  -0.0108 0.50  
 380: 31  6 26  0   30  6 25  0             371718.0353  -0.0401  0.050               
 381: 29  7 22  0   28  7 21  0             372173.1275   0.0498  0.050               
 382: 30  9 22  0   29  9 21  0             372314.1800  -0.0389  0.050               
 383: 31  5 26  0   30  5 25  0             372495.7954   0.0001  0.050               
 384: 32  5 28  0   31  5 27  0             374069.2521   0.0664  0.050               
 385: 32  4 28  0   31  4 27  0             374112.2907   0.0564  0.050               
 386: 35  0 35  0   34  0 34  0             374169.0061   0.0121  0.050   0.0122 0.50  
 387: 35  1 35  0   34  1 34  0             374169.0061   0.0121  0.050   0.0122 0.50  
 388: 30  6 24  0   29  6 23  0             374335.6707   0.0494  0.050               
 389: 30  9 21  0   29  9 20  0             375352.9795   0.0480  0.050               
 390: 31 25  6  0   30 25  5  0             375550.1331   0.0762  0.050   0.0762 0.50  
 391: 31 25  7  0   30 25  6  0             375550.1331   0.0762  0.050   0.0762 0.50  
 392: 31 24  7  0   30 24  6  0             375712.1687   0.0335  0.050   0.0335 0.50  
 393: 31 24  8  0   30 24  7  0             375712.1687   0.0335  0.050   0.0335 0.50  
 394: 31 23  8  0   30 23  7  0             375888.1638  -0.0463  0.050  -0.0463 0.50  
 395: 31 23  9  0   30 23  8  0             375888.1638  -0.0463  0.050  -0.0463 0.50  
 396: 31 22  9  0   30 22  8  0             376081.3627   0.0866  0.050   0.0867 0.50  
 397: 31 22 10  0   30 22  9  0             376081.3627   0.0866  0.050   0.0867 0.50  
 398: 31 21 10  0   30 21  9  0             376295.1610   0.0751  0.050   0.0751 0.50  
 399: 31 21 11  0   30 21 10  0             376295.1610   0.0751  0.050   0.0751 0.50  
 400: 31 20 11  0   30 20 10  0             376534.4177   0.0178  0.050   0.0179 0.50  
 401: 31 20 12  0   30 20 11  0             376534.4177   0.0178  0.050   0.0179 0.50  
 402: 33  4 30  0   32  4 29  0             376562.7373   0.0454  0.050               
 403: 33  3 30  0   32  3 29  0             376564.0114  -0.0510  0.050               
 404: 31 19 12  0   30 19 11  0             376805.2828  -0.0551  0.050  -0.0552 0.50  
 405: 31 19 13  0   30 19 12  0             376805.2828  -0.0551  0.050  -0.0552 0.50  
 406: 31 18 13  0   30 18 12  0             377115.8921  -0.0013  0.050  -0.0013 0.50  
 407: 31 18 14  0   30 18 13  0             377115.8921  -0.0013  0.050  -0.0013 0.50  
 408: 31 17 14  0   30 17 13  0             377476.6521  -0.0458  0.050  -0.0458 0.50  
 409: 31 17 15  0   30 17 14  0             377476.6521  -0.0458  0.050  -0.0458 0.50  
 410: 31 16 15  0   30 16 14  0             377902.1621  -0.0448  0.050  -0.0448 0.50  
 411: 31 16 16  0   30 16 15  0             377902.1621  -0.0448  0.050  -0.0448 0.50  
 412: 31 15 16  0   30 15 15  0             378412.5734  -0.0365  0.050  -0.0361 0.50  
 413: 31 15 17  0   30 15 16  0             378412.5734  -0.0356  0.050  -0.0361 0.50  
 414: 31 14 17  0   30 14 16  0             379037.0732  -0.0178  0.050  -0.0062 0.50  
 415: 31 14 18  0   30 14 17  0             379037.0732   0.0054  0.050  -0.0062 0.50  
 416: 31  7 25  0   30  7 24  0             379200.7823  -0.0098  0.050               
 417: 34  2 32  0   33  2 31  0             379224.0842   0.0162  0.050   0.0292 0.50  
 418: 34  3 32  0   33  3 31  0             379224.0842   0.0421  0.050   0.0292 0.50  
 419: 31 13 18  0   30 13 17  0             379819.7591  -0.1879  0.050   0.0381 0.50  
 420: 31 13 19  0   30 13 18  0             379819.7591   0.2640  0.050   0.0381 0.50  
 421: 31 12 20  0   30 12 19  0             380828.0455  -0.0299  0.050               
 422: 31 12 19  0   30 12 18  0             380835.1028  -0.0252  0.050               
 423: 35  1 34  0   34  1 33  0             381965.3051   0.0134  0.050   0.0136 0.50  
 424: 35  2 34  0   34  2 33  0             381965.3051   0.0137  0.050   0.0136 0.50  
 425: 31 11 21  0   30 11 20  0             382156.2505   0.0186  0.050               
 426: 32  6 27  0   31  6 26  0             382284.1350  -0.0452  0.050               
 427: 30  8 22  0   29  8 21  0             382741.2109  -0.0083  0.050               
 428: 32  5 27  0   31  5 26  0             382765.0555   0.0311  0.050               
 429: 31 10 22  0   30 10 21  0             383800.0785  -0.0074  0.050               
 430: 31  6 25  0   30  6 24  0             383848.3135   0.0011  0.050               
 431: 31  8 24  0   30  8 23  0             384021.1327  -0.0031  0.050               
 432: 30  7 23  0   29  7 22  0             384319.2185   0.0409  0.050               
 433: 31 10 21  0   30 10 20  0             384580.2713   0.0571  0.050               
 434: 33  5 29  0   32  5 28  0             384601.9907  -0.0013  0.050               
 435: 33  4 29  0   32  4 28  0             384626.3616   0.0489  0.050               
 436: 36  0 36  0   35  0 35  0             384739.1090  -0.0213  0.050  -0.0213 0.50  
 437: 36  1 36  0   35  1 35  0             384739.1090  -0.0213  0.050  -0.0213 0.50  
 438: 31  9 23  0   30  9 22  0             385069.9026   0.0200  0.050               
 439: 34  4 31  0   33  4 30  0             387117.4530  -0.0370  0.050               
 440: 34  3 31  0   33  3 30  0             387118.2634   0.0455  0.050               
 441: 32 23  9  0   31 23  8  0             388112.9722  -0.0029  0.050  -0.0029 0.50  
 442: 32 23 10  0   31 23  9  0             388112.9722  -0.0029  0.050  -0.0029 0.50  
 443: 32 22 10  0   31 22  9  0             388322.7421   0.0346  0.050   0.0346 0.50  
 444: 32 22 11  0   31 22 10  0             388322.7421   0.0346  0.050   0.0346 0.50  
 445: 32 21 11  0   31 21 10  0             388555.4677   0.0171  0.050   0.0172 0.50  
 446: 32 21 12  0   31 21 11  0             388555.4677   0.0171  0.050   0.0172 0.50  
 447: 32 20 12  0   31 20 11  0             388816.4512  -0.0255  0.050  -0.0255 0.50  
 448: 32 20 13  0   31 20 12  0             388816.4512  -0.0255  0.050  -0.0255 0.50  
 449: 32 19 13  0   31 19 12  0             389112.5749  -0.0010  0.050  -0.0010 0.50  
 450: 32 19 14  0   31 19 13  0             389112.5749  -0.0010  0.050  -0.0010 0.50  
 451: 32 18 14  0   31 18 13  0             389452.5851  -0.0498  0.050  -0.0498 0.50  
 452: 32 18 15  0   31 18 14  0             389452.5851  -0.0498  0.050  -0.0498 0.50  
 453: 31  9 22  0   30  9 21  0             389688.3251   0.0333  0.050               
 454: 35  2 33  0   34  2 32  0             389788.9480   0.0346  0.050   0.0412 0.50  
 455: 35  3 33  0   34  3 32  0             389788.9480   0.0477  0.050   0.0412 0.50  
 456: 32 17 15  0   31 17 14  0             389848.4730  -0.0358  0.050  -0.0358 0.50  
 457: 32 17 16  0   31 17 15  0             389848.4730  -0.0358  0.050  -0.0358 0.50  
 458: 32  7 26  0   31  7 25  0             390112.8425  -0.0518  0.050               
 459: 32 16 16  0   31 16 15  0             390316.3654  -0.0133  0.050  -0.0133 0.50  
 460: 32 16 17  0   31 16 16  0             390316.3654  -0.0132  0.050  -0.0133 0.50  
 461: 32 15 17  0   31 15 16  0             390878.9855   0.0175  0.050   0.0188 0.50  
 462: 32 15 18  0   31 15 17  0             390878.9855   0.0201  0.050   0.0188 0.50  
 463: 32 14 18  0   31 14 17  0             391569.3237  -0.0669  0.050  -0.0386 0.50  
 464: 32 14 19  0   31 14 18  0             391569.3237  -0.0101  0.050  -0.0386 0.50  
 465: 32 13 20  0   31 13 19  0             392437.7603   0.0954  0.050               
 466: 36  1 35  0   35  1 34  0             392533.5684  -0.0161  0.050  -0.0161 0.50  
 467: 36  2 35  0   35  2 34  0             392533.5684  -0.0160  0.050  -0.0161 0.50  
 468: 33  6 28  0   32  6 27  0             392821.7265  -0.0321  0.050               
 469: 33  5 28  0   32  5 27  0             393113.5062   0.0175  0.050               
 470: 32  6 26  0   31  6 25  0             393415.9741  -0.0138  0.050               
 471: 32 12 21  0   31 12 20  0             393561.1566  -0.0408  0.050               
 472: 32 12 20  0   31 12 19  0             393575.6468  -0.0961  0.050               
 473: 32 11 22  0   31 11 21  0             395032.1438   0.0416  0.050               
 474: 34  5 30  0   33  5 29  0             395135.9489  -0.0647  0.050               
 475: 34  4 30  0   33  4 29  0             395149.6304   0.0139  0.050               
 476: 32 11 21  0   31 11 20  0             395194.2057  -0.0064  0.050               
 477: 37  0 37  0   36  0 36  0             395308.5341  -0.0056  0.050  -0.0056 0.50  
 478: 37  1 37  0   36  1 36  0             395308.5341  -0.0056  0.050  -0.0056 0.50  
 479: 31  7 24  0   30  7 23  0             395647.9635  -0.0329  0.050               
 480: 32  8 25  0   31  8 24  0             395787.6968  -0.0482  0.050               
 481: 32 10 23  0   31 10 22  0             396750.6260  -0.0252  0.050               
 482: 31  8 23  0   30  8 22  0             397056.7218   0.0143  0.050               
 483: 35  3 32  0   34  3 31  0             397673.0878  -0.1869  0.050   0.0051 0.50  
 484: 35  4 32  0   34  4 31  0             397673.0878   0.1971  0.050   0.0051 0.50  
 485: 32  9 24  0   31  9 23  0             397703.9804  -0.0351  0.050               
 486: 32 10 22  0   31 10 21  0             398072.8984  -0.0273  0.050               
 487: 33 25  8  0   32 25  7  0             399951.3989   0.0153  0.050   0.0153 0.50  
 488: 33 25  9  0   32 25  8  0             399951.3989   0.0153  0.050   0.0153 0.50  
 489: 33 24  9  0   32 24  8  0             400140.7077  -0.0264  0.050  -0.0264 0.50  
 490: 33 24 10  0   32 24  9  0             400140.7077  -0.0264  0.050  -0.0264 0.50  
 491: 36  2 34  0   35  2 33  0             400353.3752   0.0226  0.050   0.0259 0.50  
 492: 36  3 34  0   35  3 33  0             400353.3752   0.0292  0.050   0.0259 0.50  
 493: 33 22 11  0   32 22 10  0             400574.8103   0.0771  0.050   0.0772 0.50  
 494: 33 22 12  0   32 22 11  0             400574.8103   0.0771  0.050   0.0772 0.50  
 495: 33 21 12  0   32 21 11  0             400827.5862  -0.0252  0.050  -0.0252 0.50  
 496: 33 21 13  0   32 21 12  0             400827.5862  -0.0252  0.050  -0.0252 0.50  
 497: 33  7 27  0   32  7 26  0             400888.3497   0.0114  0.050               
 498: 33 20 13  0   32 20 12  0             401111.7784   0.0153  0.050   0.0153 0.50  
 499: 33 20 14  0   32 20 13  0             401111.7784   0.0153  0.050   0.0153 0.50  
 500: 33 19 14  0   32 19 13  0             401434.7866   0.0804  0.050   0.0805 0.50  
 501: 33 19 15  0   32 19 14  0             401434.7866   0.0804  0.050   0.0805 0.50  
 502: 33 18 15  0   32 18 14  0             401806.2507  -0.0533  0.050  -0.0534 0.50  
 503: 33 18 16  0   32 18 15  0             401806.2507  -0.0533  0.050  -0.0534 0.50  
 504: 33 17 16  0   32 17 15  0             402239.7372  -0.0199  0.050  -0.0199 0.50  
 505: 33 17 17  0   32 17 16  0             402239.7372  -0.0199  0.050  -0.0199 0.50  
 506: 33 16 17  0   32 16 16  0             402753.1523  -0.0080  0.050  -0.0079 0.50  
 507: 33 16 18  0   32 16 17  0             402753.1523  -0.0078  0.050  -0.0079 0.50  
 508: 37  1 36  0   36  1 35  0             403101.1607  -0.0163  0.050  -0.0163 0.50  
 509: 37  2 36  0   36  2 35  0             403101.1607  -0.0162  0.050  -0.0163 0.50  
 510: 33  6 27  0   32  6 26  0             403139.6005  -0.0032  0.050               
 511: 34  6 29  0   33  6 28  0             403343.2388  -0.0266  0.050               
 512: 33 15 18  0   32 15 17  0             403372.0659  -0.0149  0.050  -0.0117 0.50  
 513: 33 15 19  0   32 15 18  0             403372.0659  -0.0083  0.050  -0.0117 0.50  
 514: 34  5 29  0   33  5 28  0             403517.4556   0.0341  0.050               
 515: 33 14 19  0   32 14 18  0             404134.0677  -0.0617  0.050   0.0052 0.50  
 516: 33 14 20  0   32 14 19  0             404134.0677   0.0722  0.050   0.0052 0.50  
 517: 32  9 23  0   31  9 22  0             404358.0958   0.0171  0.050               
 518: 33 13 21  0   32 13 20  0             405096.2485   0.0435  0.050               
 519: 33 13 20  0   32 13 19  0             405098.4255   0.0133  0.050               
 520: 35  5 31  0   34  5 30  0             405671.8394   0.0278  0.050               
 521: 35  4 31  0   34  4 30  0             405679.3581   0.0074  0.050               
 522: 38  0 38  0   37  0 37  0             405877.1656  -0.0361  0.050  -0.0361 0.50  
 523: 38  1 38  0   37  1 37  0             405877.1656  -0.0361  0.050  -0.0361 0.50  
 524: 32  7 25  0   31  7 24  0             406201.4507   0.0093  0.050               
 525: 33 12 22  0   32 12 21  0             406344.8919   0.0198  0.050               
 526: 33 12 21  0   32 12 20  0             406373.8832  -0.0807  0.050               
 527: 33  8 26  0   32  8 25  0             407314.7631   0.0447  0.050               
 528: 33 11 23  0   32 11 22  0             407959.1348   0.0079  0.050               
 529: 36  3 33  0   35  3 32  0             408228.8289  -0.0865  0.050   0.0142 0.50  
 530: 36  4 33  0   35  4 32  0             408228.8289   0.1149  0.050   0.0142 0.50  
 531: 33 11 22  0   32 11 21  0             408255.2822  -0.0344  0.050               
 532: 33 10 24  0   32 10 23  0             409691.1409   0.0190  0.050               
 533: 33  9 25  0   32  9 24  0             410174.3220  -0.0375  0.050               
 534: 37  2 35  0   36  2 34  0             410917.3007  -0.0157  0.050  -0.0141 0.50  
 535: 37  3 35  0   36  3 34  0             410917.3007  -0.0124  0.050  -0.0141 0.50  
 536: 34  7 28  0   33  7 27  0             411559.7390   0.0097  0.050               
 537: 33 10 23  0   32 10 22  0             411850.4099   0.0311  0.050               
 538: 34 25  9  0   33 25  8  0             412164.1674   0.0365  0.050   0.0365 0.50  
 539: 34 25 10  0   33 25  9  0             412164.1674   0.0365  0.050   0.0365 0.50  
 540: 34 24 10  0   33 24  9  0             412368.4014   0.0794  0.050   0.0794 0.50  
 541: 34 24 11  0   33 24 10  0             412368.4014   0.0794  0.050   0.0794 0.50  
 542: 34 23 11  0   33 23 10  0             412591.4637  -0.0507  0.050  -0.0508 0.50  
 543: 34 23 12  0   33 23 11  0             412591.4637  -0.0507  0.050  -0.0508 0.50  
 544: 34 22 12  0   33 22 11  0             412837.6896  -0.0313  0.050  -0.0314 0.50  
 545: 34 22 13  0   33 22 12  0             412837.6896  -0.0313  0.050  -0.0314 0.50  
 546: 34  6 28  0   33  6 27  0             413043.1781   0.0141  0.050               
 547: 34 21 13  0   33 21 12  0             413112.0207   0.0329  0.050   0.0330 0.50  
 548: 34 21 14  0   33 21 13  0             413112.0207   0.0329  0.050   0.0330 0.50  
 549: 34 20 14  0   33 20 13  0             413420.7725   0.0303  0.050   0.0303 0.50  
 550: 34 20 15  0   33 20 14  0             413420.7725   0.0303  0.050   0.0303 0.50  
 551: 38  1 37  0   37  1 36  0             413668.0651   0.0233  0.050   0.0233 0.50  
 552: 38  2 37  0   37  2 36  0             413668.0651   0.0233  0.050   0.0233 0.50  
 553: 34 19 15  0   33 19 14  0             413772.2548  -0.0396  0.050  -0.0396 0.50  
 554: 34 19 16  0   33 19 15  0             413772.2548  -0.0396  0.050  -0.0396 0.50  
 555: 35  6 30  0   34  6 29  0             413857.0550   0.0291  0.050               
 556: 35  5 30  0   34  5 29  0             413959.5149  -0.0231  0.050               
 557: 34 18 16  0   33 18 15  0             414177.5348  -0.0409  0.050  -0.0409 0.50  
 558: 34 18 17  0   33 18 16  0             414177.5348  -0.0409  0.050  -0.0409 0.50  
 559: 34 17 17  0   33 17 16  0             414651.1908  -0.0762  0.050  -0.0762 0.50  
 560: 34 17 18  0   33 17 17  0             414651.1908  -0.0762  0.050  -0.0762 0.50  
 561: 34 16 18  0   33 16 17  0             415213.5407  -0.0506  0.050  -0.0503 0.50  
 562: 34 16 19  0   33 16 18  0             415213.5407  -0.0498  0.050  -0.0503 0.50  
 563: 34 15 19  0   33 15 18  0             415893.2776  -0.0407  0.050  -0.0325 0.50  
 564: 34 15 20  0   33 15 19  0             415893.2776  -0.0242  0.050  -0.0325 0.50  
 565: 33  7 26  0   32  7 25  0             416119.5107  -0.0772  0.050               
 566: 36  5 32  0   35  5 31  0             416209.4675  -0.0437  0.050               
 567: 36  4 32  0   35  4 31  0             416213.6694   0.0144  0.050               
 568: 39  0 39  0   38  0 38  0             416445.0238  -0.0720  0.050  -0.0720 0.50  
 569: 39  1 39  0   38  1 38  0             416445.0238  -0.0720  0.050  -0.0720 0.50  
 570: 34 14 20  0   33 14 19  0             416733.0874  -0.1568  0.050  -0.0038 0.50  
 571: 34 14 21  0   33 14 20  0             416733.0874   0.1491  0.050  -0.0038 0.50  
 572: 34 13 22  0   33 13 21  0             417797.7334   0.0144  0.050               
 573: 34 13 21  0   33 13 20  0             417802.4289   0.0544  0.050               
 574: 34  8 27  0   33  8 26  0             418612.7913  -0.0177  0.050               
 575: 37  3 34  0   36  3 33  0             418784.8640  -0.0314  0.050   0.0211 0.50  
 576: 37  4 34  0   36  4 33  0             418784.8640   0.0736  0.050   0.0211 0.50  
 577: 34 12 23  0   33 12 22  0             419181.3161  -0.0252  0.050               
 578: 33  9 24  0   32  9 23  0             419222.0771   0.0354  0.050               
 579: 34 12 22  0   33 12 21  0             419237.8343   0.0009  0.050               
 580: 34 11 24  0   33 11 23  0             420930.4675  -0.0199  0.050               
 581: 34 11 23  0   33 11 22  0             421455.2814   0.0142  0.050               
 582: 38  2 36  0   37  2 35  0             421480.7437  -0.0006  0.050   0.0001 0.50  
 583: 38  3 36  0   37  3 35  0             421480.7437   0.0009  0.050   0.0001 0.50  
 584: 35  7 29  0   34  7 28  0             422156.4329  -0.0420  0.050               
 585: 34  9 26  0   33  9 25  0             422443.8780   0.0624  0.050               
 586: 34 10 25  0   33 10 24  0             422587.6358   0.0033  0.050               
 587: 35  6 29  0   34  6 28  0             423107.7239  -0.0023  0.050               
 588: 33  8 25  0   32  8 24  0             423811.0430   0.0305  0.050               
 589: 39  1 38  0   38  1 37  0             424234.1275  -0.0250  0.050  -0.0250 0.50  
 590: 39  2 38  0   38  2 37  0             424234.1275  -0.0250  0.050  -0.0250 0.50  
 591: 36  6 31  0   35  6 30  0             424368.2240  -0.0312  0.050               
 592: 35 25 11  0   34 25 10  0             424385.2976   0.0122  0.050               
 593: 36  5 31  0   35  5 30  0             424427.9248   0.0768  0.050               
 594: 35 24 11  0   34 24 10  0             424605.2390   0.0786  0.050   0.0786 0.50  
 595: 35 24 12  0   34 24 11  0             424605.2390   0.0786  0.050   0.0786 0.50  
 596: 35 23 12  0   34 23 11  0             424845.9795   0.0340  0.050   0.0341 0.50  
 597: 35 23 13  0   34 23 12  0             424845.9795   0.0340  0.050   0.0341 0.50  
 598: 35 22 13  0   34 22 12  0             425112.0972   0.0516  0.050   0.0516 0.50  
 599: 35 22 14  0   34 22 13  0             425112.0972   0.0516  0.050   0.0516 0.50  
 600: 35 21 14  0   34 21 13  0             425409.0247   0.0166  0.050   0.0166 0.50  
 601: 35 21 15  0   34 21 14  0             425409.0247   0.0166  0.050   0.0166 0.50  
 602: 34  7 27  0   33  7 26  0             425632.0580  -0.0076  0.050               
 603: 35 20 15  0   34 20 14  0             425743.8667  -0.0442  0.050  -0.0443 0.50  
 604: 35 20 16  0   34 20 15  0             425743.8667  -0.0442  0.050  -0.0443 0.50  
 605: 34 10 24  0   33 10 23  0             425973.7347   0.0428  0.050               
 606: 35 19 16  0   34 19 15  0             426125.8578  -0.0678  0.050  -0.0678 0.50  
 607: 35 19 17  0   34 19 16  0             426125.8578  -0.0678  0.050  -0.0678 0.50  
 608: 35 18 17  0   34 18 16  0             426567.1124  -0.0395  0.050  -0.0396 0.50  
 609: 35 18 18  0   34 18 17  0             426567.1124  -0.0395  0.050  -0.0396 0.50  
 610: 37  5 33  0   36  5 32  0             426749.0284   0.0225  0.050               
 611: 37  4 33  0   36  4 32  0             426751.3018   0.0356  0.050               
 612: 40  0 40  0   39  0 39  0             427012.2026   0.0009  0.050   0.0010 0.50  
 613: 40  1 40  0   39  1 39  0             427012.2026   0.0009  0.050   0.0010 0.50  
 614: 35 17 18  0   34 17 17  0             427083.8842  -0.0201  0.050  -0.0201 0.50  
 615: 35 17 19  0   34 17 18  0             427083.8842  -0.0200  0.050  -0.0201 0.50  
 616: 35 16 19  0   34 16 18  0             427698.7278  -0.0485  0.050  -0.0476 0.50  
 617: 35 16 20  0   34 16 19  0             427698.7278  -0.0466  0.050  -0.0476 0.50  
 618: 35 15 20  0   34 15 19  0             428444.0960  -0.0646  0.050  -0.0450 0.50  
 619: 35 15 21  0   34 15 20  0             428444.0960  -0.0253  0.050  -0.0450 0.50  
 620: 38  3 35  0   37  3 34  0             429341.0039  -0.0166  0.050   0.0107 0.50  
 621: 38  4 35  0   37  4 34  0             429341.0039   0.0379  0.050   0.0107 0.50  
 622: 35  8 28  0   34  8 27  0             429703.8007   0.0207  0.050               
 623: 35 13 23  0   34 13 22  0             430545.0082   0.0653  0.050               
 624: 35 13 22  0   34 13 21  0             430554.3977  -0.0824  0.050               
 625: 39  2 37  0   38  2 36  0             432043.5493  -0.0327  0.050  -0.0323 0.50  
 626: 39  3 37  0   38  3 36  0             432043.5493  -0.0319  0.050  -0.0323 0.50  
 627: 35 12 24  0   34 12 23  0             432071.9218   0.0567  0.050               
 628: 35 12 23  0   34 12 22  0             432178.3912  -0.0765  0.050               
 629: 36  7 30  0   35  7 29  0             432703.0128  -0.0067  0.050               
 630: 36  6 30  0   35  6 29  0             433299.5631  -0.0056  0.050               
 631: 35 11 25  0   34 11 24  0             433933.8488   0.0052  0.050               
 632: 34  9 25  0   33  9 24  0             434034.5426   0.0434  0.050               
 633: 35  9 27  0   34  9 26  0             434484.3923  -0.0389  0.050               
 634: 40  1 39  0   39  1 38  0             434799.4923   0.0086  0.050   0.0086 0.50  
 635: 40  2 39  0   39  2 38  0             434799.4923   0.0086  0.050   0.0086 0.50  
 636: 35 11 24  0   34 11 23  0             434835.1363   0.0156  0.050               
 637: 37  6 32  0   36  6 31  0             434879.9768  -0.0075  0.050               
 638: 37  5 32  0   36  5 31  0             434914.2756   0.0335  0.050               
 639: 35  7 28  0   34  7 27  0             434995.9113   0.0179  0.050               
 640: 35 10 26  0   34 10 25  0             435400.1572   0.0008  0.050               
 641: 34  8 26  0   33  8 25  0             435981.3426   0.0177  0.050               
 642: 36 25 11  0   35 25 10  0             436615.1413   0.0269  0.050   0.0270 0.50  
 643: 36 25 12  0   35 25 11  0             436615.1413   0.0269  0.050   0.0270 0.50  
 644: 36 24 12  0   35 24 11  0             436851.5299  -0.0182  0.050  -0.0182 0.50  
 645: 36 24 13  0   35 24 12  0             436851.5299  -0.0182  0.050  -0.0182 0.50  
 646: 36 23 13  0   35 23 12  0             437110.8905  -0.0401  0.050  -0.0402 0.50  
 647: 36 23 14  0   35 23 13  0             437110.8905  -0.0401  0.050  -0.0402 0.50  
 648: 38  5 34  0   37  5 33  0             437290.0062  -0.0718  0.050               
 649: 38  4 34  0   37  4 33  0             437291.2969  -0.0052  0.050               
 650: 36 22 14  0   35 22 13  0             437398.0469  -0.0423  0.050  -0.0423 0.50  
 651: 36 22 15  0   35 22 14  0             437398.0469  -0.0423  0.050  -0.0423 0.50  
 652: 41  0 41  0   40  0 40  0             437578.4877  -0.0110  0.050  -0.0110 0.50  
 653: 41  1 41  0   40  1 40  0             437578.4877  -0.0110  0.050  -0.0110 0.50  
 654: 36 21 15  0   35 21 14  0             437719.0976  -0.0139  0.050  -0.0140 0.50  
 655: 36 21 16  0   35 21 15  0             437719.0976  -0.0139  0.050  -0.0140 0.50  
 656: 36 20 16  0   35 20 15  0             438081.7449  -0.0355  0.050  -0.0356 0.50  
 657: 36 20 17  0   35 20 16  0             438081.7449  -0.0355  0.050  -0.0356 0.50  
 658: 36 19 17  0   35 19 16  0             438496.1293  -0.0757  0.050  -0.0757 0.50  
 659: 36 19 18  0   35 19 17  0             438496.1293  -0.0757  0.050  -0.0757 0.50  
 660: 36 18 18  0   35 18 17  0             438975.6955  -0.0702  0.050  -0.0702 0.50  
 661: 36 18 19  0   35 18 18  0             438975.6955  -0.0702  0.050  -0.0702 0.50  
 662: 36 17 19  0   35 17 18  0             439538.5824   0.0010  0.050   0.0012 0.50  
 663: 36 17 20  0   35 17 19  0             439538.5824   0.0012  0.050   0.0012 0.50  
 664: 39  3 36  0   38  3 35  0             439897.1564   0.0247  0.050   0.0388 0.50  
 665: 39  4 36  0   38  4 35  0             439897.1564   0.0529  0.050   0.0388 0.50  
 666: 36 16 20  0   35 16 19  0             440209.8513  -0.0437  0.050  -0.0414 0.50  
 667: 36 16 21  0   35 16 20  0             440209.8513  -0.0390  0.050  -0.0414 0.50  
 668: 35 10 25  0   34 10 24  0             440475.8073   0.0588  0.050               
 669: 36  8 29  0   35  8 28  0             440617.1905   0.0074  0.050               
 670: 36 15 21  0   35 15 20  0             441026.1518  -0.0678  0.050  -0.0224 0.50  
 671: 36 15 22  0   35 15 21  0             441026.1518   0.0231  0.050  -0.0224 0.50  
 672: 36 14 23  0   35 14 22  0             442042.0631  -0.0146  0.050               
 673: 36 14 22  0   35 14 21  0             442043.6034   0.0679  0.050               
 674: 40  2 38  0   39  2 37  0             442605.7748  -0.0057  0.050  -0.0055 0.50  
 675: 40  3 38  0   39  3 37  0             442605.7748  -0.0053  0.050  -0.0055 0.50  
 676: 37  7 31  0   36  7 30  0             443218.2656  -0.0009  0.050               
 677: 36 13 24  0   35 13 23  0             443340.7191   0.0812  0.050               
 678: 36 13 23  0   35 13 22  0             443359.6052  -0.0331  0.050               
 679: 37  6 31  0   36  6 30  0             443585.4252  -0.0306  0.050               
 680: 36  7 29  0   35  7 28  0             444415.8613   0.0214  0.050               
 681: 36 12 25  0   35 12 24  0             445015.9400  -0.0004  0.050               
 682: 36 12 24  0   35 12 23  0             445211.5071  -0.0371  0.050               
 683: 41  1 40  0   40  1 39  0             445364.0227   0.0120  0.050   0.0121 0.50  
 684: 41  2 40  0   40  2 39  0             445364.0227   0.0120  0.050   0.0121 0.50  
 685: 38  6 33  0   37  6 32  0             445393.8489   0.0500  0.050               
 686: 38  5 33  0   37  5 32  0             445413.2774  -0.0168  0.050               
 687: 36  9 28  0   35  9 27  0             446280.2103  -0.0685  0.050               
 688: 36 11 26  0   35 11 25  0             446949.9265  -0.0547  0.050               
 689: 35  8 27  0   34  8 26  0             447283.3933  -0.0160  0.050               
 690: 39  5 35  0   38  5 34  0             447832.4100  -0.0589  0.050               
 691: 39  4 35  0   38  4 34  0             447833.1303   0.0026  0.050               
 692: 36 10 27  0   35 10 26  0             448085.4955   0.0679  0.050               
 693: 42  0 42  0   41  0 41  0             448143.9584  -0.0086  0.050  -0.0086 0.50  
 694: 42  1 42  0   41  1 41  0             448143.9584  -0.0086  0.050  -0.0086 0.50  
 695: 36 11 25  0   35 11 24  0             448448.7229   0.0750  0.050               
 696: 35  9 26  0   34  9 25  0             448503.5258   0.0340  0.050               
 697: 37 26 11  0   36 26 10  0             448620.8885   0.0076  0.050   0.0077 0.50  
 698: 37 26 12  0   36 26 11  0             448620.8885   0.0076  0.050   0.0077 0.50  
 699: 37 25 12  0   36 25 11  0             448853.9515   0.0627  0.050   0.0628 0.50  
 700: 37 25 13  0   36 25 12  0             448853.9515   0.0627  0.050   0.0628 0.50  
 701: 37 24 13  0   36 24 12  0             449107.7860  -0.0025  0.050  -0.0026 0.50  
 702: 37 24 14  0   36 24 13  0             449107.7860  -0.0025  0.050  -0.0026 0.50  
 703: 37 22 15  0   36 22 14  0             449696.2167  -0.0259  0.050  -0.0259 0.50  
 704: 37 22 16  0   36 22 15  0             449696.2167  -0.0259  0.050  -0.0259 0.50  
 705: 37 21 16  0   36 21 15  0             450042.7340  -0.0149  0.050  -0.0149 0.50  
 706: 37 21 17  0   36 21 16  0             450042.7340  -0.0149  0.050  -0.0149 0.50  
 707: 37 20 17  0   36 20 16  0             450434.8919   0.0135  0.050   0.0136 0.50  
 708: 37 20 18  0   36 20 17  0             450434.8919   0.0135  0.050   0.0136 0.50  
 709: 40  3 37  0   39  3 36  0             450453.1369   0.0409  0.050   0.0482 0.50  
 710: 40  4 37  0   39  4 36  0             450453.1369   0.0554  0.050   0.0482 0.50  
 711: 37 19 18  0   36 19 17  0             450883.7366  -0.0250  0.050  -0.0250 0.50  
 712: 37 19 19  0   36 19 18  0             450883.7366  -0.0250  0.050  -0.0250 0.50  
 713: 37  8 30  0   36  8 29  0             451386.4237  -0.0536  0.050               
 714: 37 18 19  0   36 18 18  0             451404.2109   0.0263  0.050   0.0264 0.50  
 715: 37 18 20  0   36 18 19  0             451404.2109   0.0263  0.050   0.0264 0.50  
 716: 37 17 20  0   36 17 19  0             452016.2067  -0.0573  0.050  -0.0571 0.50  
 717: 37 17 21  0   36 17 20  0             452016.2067  -0.0568  0.050  -0.0571 0.50  
 718: 37 16 21  0   36 16 20  0             452748.1500  -0.0643  0.050  -0.0586 0.50  
 719: 37 16 22  0   36 16 21  0             452748.1500  -0.0529  0.050  -0.0586 0.50  
 720: 41  2 39  0   40  2 38  0             453167.2964   0.0012  0.050   0.0014 0.50  
 721: 41  3 39  0   40  3 38  0             453167.2964   0.0014  0.050   0.0014 0.50  
 722: 37 15 22  0   36 15 21  0             453641.1730  -0.0921  0.050   0.0103 0.50  
 723: 37 15 23  0   36 15 22  0             453641.1730   0.1126  0.050   0.0103 0.50  
 724: 38  7 32  0   37  7 31  0             453715.8963  -0.0063  0.050               
 725: 38  6 32  0   37  6 31  0             453938.3165  -0.0120  0.050               
 726: 37  7 30  0   36  7 29  0             454003.7286  -0.0501  0.050               
 727: 37 14 24  0   36 14 23  0             454757.0050   0.0592  0.050               
 728: 37 14 23  0   36 14 22  0             454760.0757   0.0806  0.050               
 729: 36 10 26  0   35 10 25  0             455319.0183   0.0246  0.050               
 730: 39  6 34  0   38  6 33  0             455910.3771  -0.0032  0.050               
 731: 39  5 34  0   38  5 33  0             455921.4298   0.0566  0.050               
 732: 42  1 41  0   41  1 40  0             455927.7761   0.0667  0.050   0.0668 0.50  
 733: 42  2 41  0   41  2 40  0             455927.7761   0.0667  0.050   0.0668 0.50  
 734: 37 13 25  0   36 13 24  0             456187.4079   0.0217  0.050               
 735: 37 13 24  0   36 13 23  0             456224.1557  -0.0774  0.050               
 736: 36  8 28  0   35  8 27  0             457765.3521  -0.0178  0.050               
 737: 37  9 29  0   36  9 28  0             457828.8650   0.0428  0.050               
 738: 37 12 26  0   36 12 25  0             458010.2508   0.0134  0.050               
 739: 37 12 25  0   36 12 24  0             458359.3230   0.0032  0.050               
 740: 40  4 36  0   39  4 35  0             458376.0976  -0.1706  0.050   0.0055 0.50  
 741: 40  5 36  0   39  5 35  0             458376.0976   0.1816  0.050   0.0055 0.50  
 742: 43  0 43  0   42  0 42  0             458708.5839  -0.0023  0.050  -0.0023 0.50  
 743: 43  1 43  0   42  1 42  0             458708.5839  -0.0023  0.050  -0.0023 0.50  
 744: 37 11 27  0   36 11 26  0             459952.0275   0.0325  0.050               
 745: 37 10 28  0   36 10 27  0             460600.9054  -0.0250  0.050               
 746: 38 27 11  0   37 27 10  0             460621.9817  -0.0316  0.050  -0.0316 0.50  
 747: 38 27 12  0   37 27 11  0             460621.9817  -0.0316  0.050  -0.0316 0.50  
 748: 41  3 38  0   40  3 37  0             461008.8357   0.0358  0.050   0.0395 0.50  
 749: 41  4 38  0   40  4 37  0             461008.8357   0.0432  0.050   0.0395 0.50  
 750: 38 24 14  0   37 24 13  0             461374.1961   0.0056  0.050   0.0056 0.50  
 751: 38 24 15  0   37 24 14  0             461374.1961   0.0056  0.050   0.0056 0.50  
 752: 38 23 15  0   37 23 14  0             461673.9845   0.0430  0.050   0.0430 0.50  
 753: 38 23 16  0   37 23 15  0             461673.9845   0.0430  0.050   0.0430 0.50  
 754: 38 22 16  0   37 22 15  0             462006.9350   0.0293  0.050   0.0294 0.50  
 755: 38 22 17  0   37 22 16  0             462006.9350   0.0293  0.050   0.0294 0.50  
 756: 38  8 31  0   37  8 30  0             462045.2044  -0.0199  0.050               
 757: 38 21 17  0   37 21 16  0             462380.3211  -0.0626  0.050  -0.0627 0.50  
 758: 38 21 18  0   37 21 17  0             462380.3211  -0.0626  0.050  -0.0627 0.50  
 759: 38 20 18  0   37 20 17  0             462803.7103  -0.0398  0.050  -0.0398 0.50  
 760: 38 20 19  0   37 20 18  0             462803.7103  -0.0398  0.050  -0.0398 0.50  
 761: 38 19 19  0   37 19 18  0             463289.2284  -0.0222  0.050  -0.0223 0.50  
 762: 38 19 20  0   37 19 19  0             463289.2284  -0.0222  0.050  -0.0223 0.50  
 763: 42  2 40  0   41  2 39  0             463728.0767  -0.0079  0.050  -0.0079 0.50  
 764: 42  3 40  0   41  3 39  0             463728.0767  -0.0078  0.050  -0.0079 0.50  
 765: 38  7 31  0   37  7 30  0             463789.6714  -0.0647  0.050               
 766: 38 18 20  0   37 18 19  0             463853.1699  -0.0453  0.050  -0.0453 0.50  
 767: 38 18 21  0   37 18 20  0             463853.1699  -0.0453  0.050  -0.0453 0.50  
 768: 39  7 33  0   38  7 32  0             464205.2186  -0.0138  0.050               
 769: 39  6 33  0   38  6 32  0             464338.1376   0.0406  0.050               
 770: 38 17 21  0   37 17 20  0             464518.0253   0.0459  0.050   0.0466 0.50  
 771: 38 17 22  0   37 17 21  0             464518.0253   0.0472  0.050   0.0466 0.50  
 772: 38 16 22  0   37 16 21  0             465315.0606  -0.0409  0.050  -0.0276 0.50  
 773: 38 16 23  0   37 16 22  0             465315.0606  -0.0142  0.050  -0.0276 0.50  
 774: 38 15 23  0   37 15 22  0             466291.0187  -0.2411  0.050  -0.0170 0.50  
 775: 38 15 24  0   37 15 23  0             466291.0187   0.2070  0.050  -0.0170 0.50  
 776: 40  6 35  0   39  6 34  0             466429.8962   0.0176  0.050               
 777: 40  5 35  0   39  5 34  0             466436.0475   0.0226  0.050               
 778: 43  1 42  0   42  1 41  0             466490.5679   0.0115  0.050   0.0116 0.50  
 779: 43  2 42  0   42  2 41  0             466490.5679   0.0115  0.050   0.0116 0.50  
 780: 38 14 24  0   37 14 23  0             467521.6193  -0.0153  0.050               
 781: 37  8 29  0   36  8 28  0             467576.0168  -0.0117  0.050               
 782: 41  4 37  0   40  4 36  0             468920.3155  -0.0427  0.050   0.0510 0.50  
 783: 41  5 37  0   40  5 36  0             468920.3155   0.1446  0.050   0.0510 0.50  
 784: 38 13 26  0   37 13 25  0             469087.2411  -0.0010  0.050               
 785: 38  9 30  0   37  9 29  0             469140.6100  -0.0084  0.050               
 786: 38 13 25  0   37 13 24  0             469156.8843   0.0317  0.050               
 787: 44  0 44  0   43  0 43  0             469272.2942  -0.0420  0.050  -0.0420 0.50  
 788: 44  1 44  0   43  1 43  0             469272.2942  -0.0420  0.050  -0.0420 0.50  
 789: 37 10 27  0   36 10 26  0             470356.9525   0.0129  0.050               
 790: 38 12 27  0   37 12 26  0             471047.3493   0.0694  0.050               
 791: 42  3 39  0   41  3 38  0             471564.1715   0.0263  0.050   0.0282 0.50  
 792: 42  4 39  0   41  4 38  0             471564.1715   0.0301  0.050   0.0282 0.50  
 793: 38 12 26  0   37 12 25  0             471653.1893   0.0714  0.050               
 794: 39 28 11  0   38 28 10  0             472618.1654   0.0607  0.050   0.0607 0.50  
 795: 39 28 12  0   38 28 11  0             472618.1654   0.0607  0.050   0.0607 0.50  
 796: 39  8 32  0   38  8 31  0             472623.9698  -0.0732  0.050               
 797: 38 11 28  0   37 11 27  0             472905.4945   0.0343  0.050               
 798: 38 10 29  0   37 10 28  0             472909.2858   0.0138  0.050               
 799: 39 25 14  0   38 25 13  0             473359.4419   0.0644  0.050   0.0645 0.50  
 800: 39 25 15  0   38 25 14  0             473359.4419   0.0644  0.050   0.0645 0.50  
 801: 39 24 15  0   38 24 14  0             473651.1407   0.0723  0.050   0.0724 0.50  
 802: 39 24 16  0   38 24 15  0             473651.1407   0.0723  0.050   0.0724 0.50  
 803: 39  7 32  0   38  7 31  0             473756.0058  -0.0485  0.050               
 804: 39 23 16  0   38 23 15  0             473972.7143   0.0402  0.050   0.0402 0.50  
 805: 39 23 17  0   38 23 16  0             473972.7143   0.0402  0.050   0.0402 0.50  
 806: 43  2 41  0   42  2 40  0             474288.1792   0.0683  0.050   0.0684 0.50  
 807: 43  3 41  0   42  3 40  0             474288.1792   0.0684  0.050   0.0684 0.50  
 808: 39 22 17  0   38 22 16  0             474330.5438   0.0547  0.050   0.0547 0.50  
 809: 39 22 18  0   38 22 17  0             474330.5438   0.0547  0.050   0.0547 0.50  
 810: 40  7 34  0   39  7 33  0             474692.1656  -0.0186  0.050               
 811: 40  6 34  0   39  6 33  0             474770.5861   0.0146  0.050               
 812: 37  9 28  0   36  9 27  0             475452.1894  -0.0398  0.050               
 813: 39 18 21  0   38 18 20  0             476323.7351   0.0262  0.050   0.0263 0.50  
 814: 39 18 22  0   38 18 21  0             476323.7351   0.0263  0.050   0.0263 0.50  
 815: 38 11 27  0   37 11 26  0             476628.8623   0.0385  0.050               
 816: 41  6 36  0   40  6 35  0             476952.1353  -0.0157  0.050               
 817: 38  8 30  0   37  8 29  0             476955.4571  -0.0040  0.050  -0.0528 0.51  
 818: 41  5 36  0   40  5 35  0             476955.4571  -0.1038  0.050  -0.0528 0.49  
 819: 39 17 22  0   38 17 21  0             477044.7917  -0.0317  0.050  -0.0301 0.50  
 820: 39 17 23  0   38 17 22  0             477044.7917  -0.0284  0.050  -0.0301 0.50  
 821: 44  1 43  0   43  1 42  0             477052.5372   0.0088  0.050   0.0088 0.50  
 822: 44  2 43  0   43  2 42  0             477052.5372   0.0088  0.050   0.0088 0.50  
 823: 39 16 23  0   38 16 22  0             477912.0254  -0.0170  0.050   0.0135 0.50  
 824: 39 16 24  0   38 16 23  0             477912.0254   0.0440  0.050   0.0135 0.50  
 825: 42  4 38  0   41  4 37  0             479465.0911  -0.0157  0.050   0.0338 0.50  
 826: 42  5 38  0   41  5 37  0             479465.0911   0.0833  0.050   0.0338 0.50  
 827: 45  0 45  0   44  0 44  0             479835.1691  -0.0276  0.050  -0.0277 0.50  
 828: 45  1 45  0   44  1 44  0             479835.1691  -0.0276  0.050  -0.0277 0.50  
 829: 39  9 31  0   38  9 30  0             480237.4931   0.0619  0.050               
 830: 39 14 26  0   38 14 25  0             480320.1740  -0.0491  0.050               
 831: 43  3 40  0   42  3 39  0             482119.0679   0.0222  0.050   0.0232 0.50  
 832: 43  4 40  0   42  4 39  0             482119.0679   0.0241  0.050   0.0232 0.50  
 833: 39 13 26  0   38 13 25  0             482169.3402  -0.0232  0.050               
 834: 40  8 33  0   39  8 32  0             483148.6271  -0.0820  0.050               
 835: 40  7 33  0   39  7 32  0             483867.2120  -0.0775  0.050               
 836: 39 12 28  0   38 12 27  0             484114.0065  -0.0025  0.050               
 837: 44  2 42  0   43  2 41  0             484847.3694   0.0314  0.050   0.0315 0.50  
 838: 44  3 42  0   43  3 41  0             484847.3694   0.0314  0.050   0.0315 0.50  
 839: 39 12 27  0   38 12 26  0             485135.7522  -0.0605  0.050               
 840: 41  7 35  0   40  7 34  0             485180.2833   0.0220  0.050               
 841: 39 11 29  0   38 11 28  0             485769.9116  -0.0201  0.050               
 842: 40 24 16  0   39 24 15  0             485938.6981  -0.0446  0.050  -0.0446 0.50  
 843: 40 24 17  0   39 24 16  0             485938.6981  -0.0446  0.050  -0.0446 0.50  
 844: 40 23 17  0   39 23 16  0             486283.4656   0.0893  0.050   0.0894 0.50  
 845: 40 23 18  0   39 23 17  0             486283.4656   0.0893  0.050   0.0894 0.50  
 846: 42  6 37  0   41  6 36  0             487476.9857   0.0731  0.050               
 847: 40 20 20  0   39 20 19  0             487591.0543  -0.0488  0.050  -0.0489 0.50  
 848: 40 20 21  0   39 20 20  0             487591.0543  -0.0488  0.050  -0.0489 0.50  
 849: 45  1 44  0   44  1 43  0             487613.6405   0.0375  0.050   0.0375 0.50  
 850: 45  2 44  0   44  2 43  0             487613.6405   0.0375  0.050   0.0375 0.50  
 851: 38  9 29  0   37  9 28  0             487647.5756  -0.0135  0.050               
 852: 40 19 21  0   39 19 20  0             488156.7915  -0.0067  0.050  -0.0067 0.50  
 853: 40 19 22  0   39 19 21  0             488156.7915  -0.0067  0.050  -0.0067 0.50  
 854: 40 18 22  0   39 18 21  0             488816.5002  -0.0665  0.050  -0.0664 0.50  
 855: 40 18 23  0   39 18 22  0             488816.5002  -0.0661  0.050  -0.0664 0.50  
 856: 40 17 23  0   39 17 22  0             489597.9425  -0.0301  0.050  -0.0263 0.50  
 857: 40 17 24  0   39 17 23  0             489597.9425  -0.0224  0.050  -0.0263 0.50  
 858: 43  4 39  0   42  4 38  0             490010.2406  -0.0362  0.050  -0.0101 0.50  
 859: 43  5 39  0   42  5 38  0             490010.2406   0.0159  0.050  -0.0101 0.50  
 860: 46  0 46  0   45  0 45  0             490397.0847  -0.0629  0.050  -0.0630 0.50  
 861: 46  1 46  0   45  1 45  0             490397.0847  -0.0629  0.050  -0.0630 0.50  
 862: 40 16 24  0   39 16 23  0             490540.5203  -0.1421  0.050  -0.0743 0.50  
 863: 40 16 25  0   39 16 24  0             490540.5203  -0.0064  0.050  -0.0743 0.50  
 864: 40  9 32  0   39  9 31  0             491149.0938   0.0146  0.050               
 865: 39 11 28  0   38 11 27  0             491287.7753  -0.0339  0.050               
 866: 40 15 26  0   39 15 25  0             491703.3065   0.0644  0.050               
 867: 40 15 25  0   39 15 24  0             491705.1882  -0.0382  0.050               
 868: 44  3 41  0   43  3 40  0             492673.4292   0.0044  0.050   0.0050 0.50  
 869: 44  4 41  0   43  4 40  0             492673.4292   0.0054  0.050   0.0050 0.50  
 870: 40 14 26  0   39 14 25  0             493198.0030   0.0532  0.050               
 871: 41  8 34  0   40  8 33  0             493639.4799   0.0495  0.050               
 872: 41  7 34  0   40  7 33  0             494087.1639  -0.0703  0.050               
 873: 40 13 28  0   39 13 27  0             495048.3230  -0.0003  0.050               
 874: 40 13 27  0   39 13 26  0             495278.4732   0.0320  0.050               
 875: 45  2 43  0   44  2 42  0             495405.8096   0.0775  0.050   0.0776 0.50  
 876: 45  3 43  0   44  3 42  0             495405.8096   0.0775  0.050   0.0776 0.50  
 877: 40  8 32  0   39  8 31  0             495446.4292  -0.0517  0.050               
 878: 42  7 36  0   41  7 35  0             495671.2645  -0.0628  0.050               
 879: 42  6 36  0   41  6 35  0             495697.6830  -0.0594  0.050               
 880: 40 10 31  0   39 10 30  0             496803.2663  -0.0283  0.050               
 881: 40 12 29  0   39 12 28  0             497190.4777  -0.0152  0.050               
 882: 43  6 38  0   42  6 37  0             498003.8918   0.0697  0.050               
 883: 46  1 45  0   45  1 44  0             498173.7286  -0.0291  0.050  -0.0291 0.50  
 884: 46  2 45  0   45  2 44  0             498173.7286  -0.0291  0.050  -0.0291 0.50  
 885: 40 11 30  0   39 11 29  0             498501.8370   0.0162  0.050               
 886: 40 12 28  0   39 12 27  0             498862.9383  -0.0007  0.050               
 887: 39  9 30  0   38  9 29  0             498925.5932  -0.0488  0.050               
 888: 41 21 20  0   40 21 19  0             499482.0804  -0.0546  0.050  -0.0546 0.50  
 889: 41 21 21  0   40 21 20  0             499482.0804  -0.0546  0.050  -0.0546 0.50  
 890: 39 10 29  0   38 10 28  0             499951.6181  -0.0083  0.050               
--------------------------------------------------------------------------------

PARAMETERS IN FIT (values truncated and Nlines statistics):

        1000000         A_gs  /MHz        15575.7473(38)                       1
        2000000         B_gs  /MHz         6773.41365(34)                      2
        3000000         C_gs  /MHz         5291.65857(51)                      3
          20000        DJ_gs  /kHz            1.54764(30)                      4
         110000       DJK_gs  /kHz           13.72209(40)                      5
         200000        DK_gs  /kHz          [ 6.28794]                         6
        4010000        dJ_gs  /kHz            0.359100(58)                     7
        4100000        dK_gs  /kHz            5.0262(16)                       8
          30000        HJ_gs  /Hz             0.000549(84)                     9
         120000       HJK_gs  /Hz           [ 0.0267068]                      10
         210000       HKJ_gs  /Hz           [ 0.0357709]                      11
         300000        HK_gs  /Hz           [-0.0645697]                      12
        4020000        hJ_gs  /Hz           [ 0.0002799]                      13
        4110000       hJK_gs  /Hz           [ 0.0062069]                      14
        4200000        hK_gs  /Hz           [ 0.0894083]                      15
              0         E_gs  /MHz          [ 0.]                             16

 MICROWAVE AVG =       -0.000009 MHz, IR AVG =        0.00000                 
 MICROWAVE RMS =        0.042225 MHz, IR RMS =        0.00000                 
 END OF ITERATION  1 OLD, NEW RMS ERROR=        0.84450         0.84450       

  distinct frequency lines in fit:   624
       distinct parameters of fit:     8

MICROWAVE       lines fitted       lines    lines      RMS      RMS ERROR    J range  Ka range    freq. range
            total   dv=0 dv.ne.0   UNFITTD  e>900
v"= 0        624    624      0        0      0       0.042204     0.84408    19  46    0  28   244632   499952
--------------------------------------------------------------------------------------------
total:       624    624      0        0      0       0.042204     0.84408

NOTE: the RMS values above are for Nlines statistics, but the 'total' values may differ slightly from
      those in the .FIT file since the o-c values for this evaluation are as rounded in the .FIT.


 PARAMETERS IN FIT WITH STANDARD ERRORS ON THOSE THAT ARE FITTED:
 (values rounded and degrees of freedom, Ndegf=Nlines-Nconst, statistics)

        1000000         A_gs  /MHz      15575.7473(32)                         1
        2000000         B_gs  /MHz       6773.41365(29)                        2
        3000000         C_gs  /MHz       5291.65857(43)                        3
          20000        DJ_gs  /kHz          1.54764(26)                        4
         110000       DJK_gs  /kHz         13.72209(34)                        5
         200000        DK_gs  /kHz          [ 6.28794]                         6
        4010000        dJ_gs  /kHz          0.359100(49)                       7
        4100000        dK_gs  /kHz          5.0262(14)                         8
          30000        HJ_gs  /Hz           0.000549(71)                       9
         120000       HJK_gs  /Hz           [ 0.0267068]                      10
         210000       HKJ_gs  /Hz           [ 0.0357709]                      11
         300000        HK_gs  /Hz           [-0.0645697]                      12
        4020000        hJ_gs  /Hz           [ 0.0002799]                      13
        4110000       hJK_gs  /Hz           [ 0.0062069]                      14
        4200000        hK_gs  /Hz           [ 0.0894083]                      15
              0         E_gs  /MHz          [ 0.]                             16

 CORRELATION COEFFICIENTS, C.ij:

           A_gs     B_gs     C_gs     -DJ_gs   -DJK_gs  -dJ_gs   -dK_gs   HJ_gs   

A_gs        1.0000
B_gs        0.4346   1.0000
C_gs       -0.5000   0.0502   1.0000
-DJ_gs      0.2989  -0.5138  -0.8334   1.0000
-DJK_gs    -0.5640   0.0351   0.1191  -0.3192   1.0000
-dJ_gs     -0.3932  -0.4090   0.7991  -0.4274  -0.1595   1.0000
-dK_gs      0.6602  -0.0335  -0.1196   0.3014  -0.8519   0.1559   1.0000
HJ_gs      -0.1898   0.4609   0.8393  -0.9661   0.1380   0.5317  -0.1004   1.0000

 Mean value of |C.ij|, i.ne.j =   0.4002
 Mean value of  C.ij,  i.ne.j =  -0.0556


 No correlations with absolute value greater than 0.9950


 Worst fitted lines (obs-calc/error):

   142:   -2.0        327:   -2.0        472:   -1.9        465:    1.9
    31:    1.9        331:    1.9        166:    1.8        122:    1.8
   247:    1.8        162:    1.8        844:    1.8        124:   -1.8
   396:    1.7         63:   -1.7        262:   -1.7        363:    1.7
   317:    1.7          4:    1.7        196:    1.7        624:   -1.6
   834:   -1.6        228:   -1.6        347:    1.6        677:    1.6
   337:    1.6        526:   -1.6        728:    1.6        500:    1.6
   211:    1.6        213:   -1.6        329:    1.6        540:    1.6
   320:   -1.6        594:    1.6        875:    1.6        835:   -1.5
   735:   -1.5        170:   -1.5        158:   -1.5        565:   -1.5
   493:    1.5         90:   -1.5        593:    1.5         17:    1.5
   628:   -1.5        390:    1.5        559:   -1.5        218:   -1.5
   658:   -1.5        116:    1.5

   142: 25 10 15  0   24 10 14  0             306884.9954  -0.0996  0.050
   327: 29 12 18  0   28 12 17  0             355502.4732  -0.0985  0.050
   472: 32 12 20  0   31 12 19  0             393575.6468  -0.0961  0.050
   465: 32 13 20  0   31 13 19  0             392437.7603   0.0954  0.050
    31: 22  9 14  0   21  9 13  0             269887.8363   0.0948  0.050
   331: 29 10 20  0   28 10 19  0             357965.8090   0.0934  0.050
   166: 26 18  8  0   25 18  7  0             315664.1027   0.0916  0.050   0.0917 0.50
   122: 25 19  6  0   24 19  5  0             303244.8982   0.0911  0.050   0.0911 0.50
   247: 28 23  5  0   27 23  4  0             339268.1796   0.0906  0.050   0.0906 0.50
   162: 26 20  6  0   25 20  5  0             315306.0615   0.0901  0.050   0.0902 0.50
                                           _____________________________________
__________________________________________/ SPFIT output reformatted with PIFORM
