# Supplementary material for: Cyclopropanone: Preparation, Rotational Spectroscopy, and Semi-Experimental Equilibrium (r e SE) Structure
Source: J Am Chem Soc. 2026 Mar 30;148(13):14072–85. doi: 10.1021/jacs.5c23052 (PMC13067281; doi:10.1021/jacs.5c23052)
Supplement: Supplementary file 2 [file ja5c23052_si_002.zip › SI_revised/Magnetic/cyclopropanone_03_mag.MOLDEN]

[Molden Format]                                                                 
[ATOMS] AU                                                                      
O        1    8       -2.8656423733        0.0221280416       -0.0000000000     
C        2    6       -0.6007028996       -0.0160562864       -0.0000000000     
C        3    6        1.7721622547        1.4321785870       -0.0000000000     
C        4    6        1.7219964567       -1.5434530879        0.0000000000     
H        5    1        2.3567139938        2.3551073585        1.7282193035     
H        6    1        2.3567139938        2.3551073585       -1.7282193035     
H        7    1        2.2751057692       -2.4855615431       -1.7282193035     
H        8    1        2.2751057692       -2.4855615431        1.7282193035     
[Molden Format]                                                                 
[GTO]                                                                           
  1 0
s  12 1.00
   15330.0000000000       5.080000000000000E-004                                
   2299.00000000000       3.929000000000000E-003                                
   522.400000000000       2.024300000000000E-002                                
   147.300000000000       7.918100000000000E-002                                
   47.5500000000000       0.230687000000000                                     
   16.7600000000000       0.433118000000000                                     
   6.20700000000000       0.350260000000000                                     
   1.75200000000000       4.272800000000000E-002                                
  0.688200000000000      -8.154000000000000E-003                                
  0.238400000000000       2.381000000000000E-003                                
   7.84500000000000       0.000000000000000E+000                                
   21.0320000000000       0.000000000000000E+000                                
s  12 1.00
   15330.0000000000      -1.150000000000000E-004                                
   2299.00000000000      -8.950000000000000E-004                                
   522.400000000000      -4.636000000000000E-003                                
   147.300000000000      -1.872400000000000E-002                                
   47.5500000000000      -5.846300000000000E-002                                
   16.7600000000000      -0.136463000000000                                     
   6.20700000000000      -0.175740000000000                                     
   1.75200000000000       0.160934000000000                                     
  0.688200000000000       0.603418000000000                                     
  0.238400000000000       0.378765000000000                                     
   7.84500000000000       0.000000000000000E+000                                
   21.0320000000000       0.000000000000000E+000                                
s  12 1.00
   15330.0000000000       0.000000000000000E+000                                
   2299.00000000000       0.000000000000000E+000                                
   522.400000000000       0.000000000000000E+000                                
   147.300000000000       0.000000000000000E+000                                
   47.5500000000000       0.000000000000000E+000                                
   16.7600000000000       0.000000000000000E+000                                
   6.20700000000000       0.000000000000000E+000                                
   1.75200000000000        1.00000000000000                                     
  0.688200000000000       0.000000000000000E+000                                
  0.238400000000000       0.000000000000000E+000                                
   7.84500000000000       0.000000000000000E+000                                
   21.0320000000000       0.000000000000000E+000                                
s  12 1.00
   15330.0000000000       0.000000000000000E+000                                
   2299.00000000000       0.000000000000000E+000                                
   522.400000000000       0.000000000000000E+000                                
   147.300000000000       0.000000000000000E+000                                
   47.5500000000000       0.000000000000000E+000                                
   16.7600000000000       0.000000000000000E+000                                
   6.20700000000000       0.000000000000000E+000                                
   1.75200000000000       0.000000000000000E+000                                
  0.688200000000000       0.000000000000000E+000                                
  0.238400000000000        1.00000000000000                                     
   7.84500000000000       0.000000000000000E+000                                
   21.0320000000000       0.000000000000000E+000                                
s  12 1.00
   15330.0000000000       0.000000000000000E+000                                
   2299.00000000000       0.000000000000000E+000                                
   522.400000000000       0.000000000000000E+000                                
   147.300000000000       0.000000000000000E+000                                
   47.5500000000000       0.000000000000000E+000                                
   16.7600000000000       0.000000000000000E+000                                
   6.20700000000000       0.000000000000000E+000                                
   1.75200000000000       0.000000000000000E+000                                
  0.688200000000000       0.000000000000000E+000                                
  0.238400000000000       0.000000000000000E+000                                
   7.84500000000000        1.00000000000000                                     
   21.0320000000000       0.000000000000000E+000                                
s  12 1.00
   15330.0000000000       0.000000000000000E+000                                
   2299.00000000000       0.000000000000000E+000                                
   522.400000000000       0.000000000000000E+000                                
   147.300000000000       0.000000000000000E+000                                
   47.5500000000000       0.000000000000000E+000                                
   16.7600000000000       0.000000000000000E+000                                
   6.20700000000000       0.000000000000000E+000                                
   1.75200000000000       0.000000000000000E+000                                
  0.688200000000000       0.000000000000000E+000                                
  0.238400000000000       0.000000000000000E+000                                
   7.84500000000000       0.000000000000000E+000                                
   21.0320000000000        1.00000000000000                                     
p   7 1.00
   34.4600000000000       1.592800000000000E-002                                
   7.74900000000000       9.974000000000000E-002                                
   2.28000000000000       0.310492000000000                                     
  0.715600000000000       0.491026000000000                                     
  0.214000000000000       0.336337000000000                                     
   15.1590000000000       0.000000000000000E+000                                
   57.4370000000000       0.000000000000000E+000                                
p   7 1.00
   34.4600000000000       0.000000000000000E+000                                
   7.74900000000000       0.000000000000000E+000                                
   2.28000000000000       0.000000000000000E+000                                
  0.715600000000000        1.00000000000000                                     
  0.214000000000000       0.000000000000000E+000                                
   15.1590000000000       0.000000000000000E+000                                
   57.4370000000000       0.000000000000000E+000                                
p   7 1.00
   34.4600000000000       0.000000000000000E+000                                
   7.74900000000000       0.000000000000000E+000                                
   2.28000000000000       0.000000000000000E+000                                
  0.715600000000000       0.000000000000000E+000                                
  0.214000000000000        1.00000000000000                                     
   15.1590000000000       0.000000000000000E+000                                
   57.4370000000000       0.000000000000000E+000                                
p   7 1.00
   34.4600000000000       0.000000000000000E+000                                
   7.74900000000000       0.000000000000000E+000                                
   2.28000000000000       0.000000000000000E+000                                
  0.715600000000000       0.000000000000000E+000                                
  0.214000000000000       0.000000000000000E+000                                
   15.1590000000000        1.00000000000000                                     
   57.4370000000000       0.000000000000000E+000                                
p   7 1.00
   34.4600000000000       0.000000000000000E+000                                
   7.74900000000000       0.000000000000000E+000                                
   2.28000000000000       0.000000000000000E+000                                
  0.715600000000000       0.000000000000000E+000                                
  0.214000000000000       0.000000000000000E+000                                
   15.1590000000000       0.000000000000000E+000                                
   57.4370000000000        1.00000000000000                                     
d   3 1.00
   2.31400000000000        1.00000000000000                                     
  0.645000000000000       0.000000000000000E+000                                
   15.8580000000000       0.000000000000000E+000                                
d   3 1.00
   2.31400000000000       0.000000000000000E+000                                
  0.645000000000000        1.00000000000000                                     
   15.8580000000000       0.000000000000000E+000                                
d   3 1.00
   2.31400000000000       0.000000000000000E+000                                
  0.645000000000000       0.000000000000000E+000                                
   15.8580000000000        1.00000000000000                                     
f   1 1.00
   1.42800000000000        1.00000000000000                                     
 
  2 0
s  12 1.00
   8236.00000000000       5.310000000000000E-004                                
   1235.00000000000       4.108000000000000E-003                                
   280.800000000000       2.108700000000000E-002                                
   79.2700000000000       8.185300000000000E-002                                
   25.5900000000000       0.234817000000000                                     
   8.99700000000000       0.434401000000000                                     
   3.31900000000000       0.346129000000000                                     
  0.905900000000000       3.937800000000000E-002                                
  0.364300000000000      -8.983000000000000E-003                                
  0.128500000000000       2.385000000000000E-003                                
   4.29200000000000       0.000000000000000E+000                                
   11.8760000000000       0.000000000000000E+000                                
s  12 1.00
   8236.00000000000      -1.130000000000000E-004                                
   1235.00000000000      -8.780000000000000E-004                                
   280.800000000000      -4.540000000000000E-003                                
   79.2700000000000      -1.813300000000000E-002                                
   25.5900000000000      -5.576000000000000E-002                                
   8.99700000000000      -0.126895000000000                                     
   3.31900000000000      -0.170352000000000                                     
  0.905900000000000       0.140382000000000                                     
  0.364300000000000       0.598684000000000                                     
  0.128500000000000       0.395389000000000                                     
   4.29200000000000       0.000000000000000E+000                                
   11.8760000000000       0.000000000000000E+000                                
s  12 1.00
   8236.00000000000       0.000000000000000E+000                                
   1235.00000000000       0.000000000000000E+000                                
   280.800000000000       0.000000000000000E+000                                
   79.2700000000000       0.000000000000000E+000                                
   25.5900000000000       0.000000000000000E+000                                
   8.99700000000000       0.000000000000000E+000                                
   3.31900000000000       0.000000000000000E+000                                
  0.905900000000000        1.00000000000000                                     
  0.364300000000000       0.000000000000000E+000                                
  0.128500000000000       0.000000000000000E+000                                
   4.29200000000000       0.000000000000000E+000                                
   11.8760000000000       0.000000000000000E+000                                
s  12 1.00
   8236.00000000000       0.000000000000000E+000                                
   1235.00000000000       0.000000000000000E+000                                
   280.800000000000       0.000000000000000E+000                                
   79.2700000000000       0.000000000000000E+000                                
   25.5900000000000       0.000000000000000E+000                                
   8.99700000000000       0.000000000000000E+000                                
   3.31900000000000       0.000000000000000E+000                                
  0.905900000000000       0.000000000000000E+000                                
  0.364300000000000       0.000000000000000E+000                                
  0.128500000000000        1.00000000000000                                     
   4.29200000000000       0.000000000000000E+000                                
   11.8760000000000       0.000000000000000E+000                                
s  12 1.00
   8236.00000000000       0.000000000000000E+000                                
   1235.00000000000       0.000000000000000E+000                                
   280.800000000000       0.000000000000000E+000                                
   79.2700000000000       0.000000000000000E+000                                
   25.5900000000000       0.000000000000000E+000                                
   8.99700000000000       0.000000000000000E+000                                
   3.31900000000000       0.000000000000000E+000                                
  0.905900000000000       0.000000000000000E+000                                
  0.364300000000000       0.000000000000000E+000                                
  0.128500000000000       0.000000000000000E+000                                
   4.29200000000000        1.00000000000000                                     
   11.8760000000000       0.000000000000000E+000                                
s  12 1.00
   8236.00000000000       0.000000000000000E+000                                
   1235.00000000000       0.000000000000000E+000                                
   280.800000000000       0.000000000000000E+000                                
   79.2700000000000       0.000000000000000E+000                                
   25.5900000000000       0.000000000000000E+000                                
   8.99700000000000       0.000000000000000E+000                                
   3.31900000000000       0.000000000000000E+000                                
  0.905900000000000       0.000000000000000E+000                                
  0.364300000000000       0.000000000000000E+000                                
  0.128500000000000       0.000000000000000E+000                                
   4.29200000000000       0.000000000000000E+000                                
   11.8760000000000        1.00000000000000                                     
p   7 1.00
   18.7100000000000       1.403100000000000E-002                                
   4.13300000000000       8.686600000000000E-002                                
   1.20000000000000       0.290216000000000                                     
  0.382700000000000       0.501008000000000                                     
  0.120900000000000       0.343406000000000                                     
   8.77800000000000       0.000000000000000E+000                                
   33.1900000000000       0.000000000000000E+000                                
p   7 1.00
   18.7100000000000       0.000000000000000E+000                                
   4.13300000000000       0.000000000000000E+000                                
   1.20000000000000       0.000000000000000E+000                                
  0.382700000000000        1.00000000000000                                     
  0.120900000000000       0.000000000000000E+000                                
   8.77800000000000       0.000000000000000E+000                                
   33.1900000000000       0.000000000000000E+000                                
p   7 1.00
   18.7100000000000       0.000000000000000E+000                                
   4.13300000000000       0.000000000000000E+000                                
   1.20000000000000       0.000000000000000E+000                                
  0.382700000000000       0.000000000000000E+000                                
  0.120900000000000        1.00000000000000                                     
   8.77800000000000       0.000000000000000E+000                                
   33.1900000000000       0.000000000000000E+000                                
p   7 1.00
   18.7100000000000       0.000000000000000E+000                                
   4.13300000000000       0.000000000000000E+000                                
   1.20000000000000       0.000000000000000E+000                                
  0.382700000000000       0.000000000000000E+000                                
  0.120900000000000       0.000000000000000E+000                                
   8.77800000000000        1.00000000000000                                     
   33.1900000000000       0.000000000000000E+000                                
p   7 1.00
   18.7100000000000       0.000000000000000E+000                                
   4.13300000000000       0.000000000000000E+000                                
   1.20000000000000       0.000000000000000E+000                                
  0.382700000000000       0.000000000000000E+000                                
  0.120900000000000       0.000000000000000E+000                                
   8.77800000000000       0.000000000000000E+000                                
   33.1900000000000        1.00000000000000                                     
d   3 1.00
   1.09700000000000        1.00000000000000                                     
  0.318000000000000       0.000000000000000E+000                                
   14.8390000000000       0.000000000000000E+000                                
d   3 1.00
   1.09700000000000       0.000000000000000E+000                                
  0.318000000000000        1.00000000000000                                     
   14.8390000000000       0.000000000000000E+000                                
d   3 1.00
   1.09700000000000       0.000000000000000E+000                                
  0.318000000000000       0.000000000000000E+000                                
   14.8390000000000        1.00000000000000                                     
f   1 1.00
  0.761000000000000        1.00000000000000                                     
 
  3 0
s  12 1.00
   8236.00000000000       5.310000000000000E-004                                
   1235.00000000000       4.108000000000000E-003                                
   280.800000000000       2.108700000000000E-002                                
   79.2700000000000       8.185300000000000E-002                                
   25.5900000000000       0.234817000000000                                     
   8.99700000000000       0.434401000000000                                     
   3.31900000000000       0.346129000000000                                     
  0.905900000000000       3.937800000000000E-002                                
  0.364300000000000      -8.983000000000000E-003                                
  0.128500000000000       2.385000000000000E-003                                
   4.29200000000000       0.000000000000000E+000                                
   11.8760000000000       0.000000000000000E+000                                
s  12 1.00
   8236.00000000000      -1.130000000000000E-004                                
   1235.00000000000      -8.780000000000000E-004                                
   280.800000000000      -4.540000000000000E-003                                
   79.2700000000000      -1.813300000000000E-002                                
   25.5900000000000      -5.576000000000000E-002                                
   8.99700000000000      -0.126895000000000                                     
   3.31900000000000      -0.170352000000000                                     
  0.905900000000000       0.140382000000000                                     
  0.364300000000000       0.598684000000000                                     
  0.128500000000000       0.395389000000000                                     
   4.29200000000000       0.000000000000000E+000                                
   11.8760000000000       0.000000000000000E+000                                
s  12 1.00
   8236.00000000000       0.000000000000000E+000                                
   1235.00000000000       0.000000000000000E+000                                
   280.800000000000       0.000000000000000E+000                                
   79.2700000000000       0.000000000000000E+000                                
   25.5900000000000       0.000000000000000E+000                                
   8.99700000000000       0.000000000000000E+000                                
   3.31900000000000       0.000000000000000E+000                                
  0.905900000000000        1.00000000000000                                     
  0.364300000000000       0.000000000000000E+000                                
  0.128500000000000       0.000000000000000E+000                                
   4.29200000000000       0.000000000000000E+000                                
   11.8760000000000       0.000000000000000E+000                                
s  12 1.00
   8236.00000000000       0.000000000000000E+000                                
   1235.00000000000       0.000000000000000E+000                                
   280.800000000000       0.000000000000000E+000                                
   79.2700000000000       0.000000000000000E+000                                
   25.5900000000000       0.000000000000000E+000                                
   8.99700000000000       0.000000000000000E+000                                
   3.31900000000000       0.000000000000000E+000                                
  0.905900000000000       0.000000000000000E+000                                
  0.364300000000000       0.000000000000000E+000                                
  0.128500000000000        1.00000000000000                                     
   4.29200000000000       0.000000000000000E+000                                
   11.8760000000000       0.000000000000000E+000                                
s  12 1.00
   8236.00000000000       0.000000000000000E+000                                
   1235.00000000000       0.000000000000000E+000                                
   280.800000000000       0.000000000000000E+000                                
   79.2700000000000       0.000000000000000E+000                                
   25.5900000000000       0.000000000000000E+000                                
   8.99700000000000       0.000000000000000E+000                                
   3.31900000000000       0.000000000000000E+000                                
  0.905900000000000       0.000000000000000E+000                                
  0.364300000000000       0.000000000000000E+000                                
  0.128500000000000       0.000000000000000E+000                                
   4.29200000000000        1.00000000000000                                     
   11.8760000000000       0.000000000000000E+000                                
s  12 1.00
   8236.00000000000       0.000000000000000E+000                                
   1235.00000000000       0.000000000000000E+000                                
   280.800000000000       0.000000000000000E+000                                
   79.2700000000000       0.000000000000000E+000                                
   25.5900000000000       0.000000000000000E+000                                
   8.99700000000000       0.000000000000000E+000                                
   3.31900000000000       0.000000000000000E+000                                
  0.905900000000000       0.000000000000000E+000                                
  0.364300000000000       0.000000000000000E+000                                
  0.128500000000000       0.000000000000000E+000                                
   4.29200000000000       0.000000000000000E+000                                
   11.8760000000000        1.00000000000000                                     
p   7 1.00
   18.7100000000000       1.403100000000000E-002                                
   4.13300000000000       8.686600000000000E-002                                
   1.20000000000000       0.290216000000000                                     
  0.382700000000000       0.501008000000000                                     
  0.120900000000000       0.343406000000000                                     
   8.77800000000000       0.000000000000000E+000                                
   33.1900000000000       0.000000000000000E+000                                
p   7 1.00
   18.7100000000000       0.000000000000000E+000                                
   4.13300000000000       0.000000000000000E+000                                
   1.20000000000000       0.000000000000000E+000                                
  0.382700000000000        1.00000000000000                                     
  0.120900000000000       0.000000000000000E+000                                
   8.77800000000000       0.000000000000000E+000                                
   33.1900000000000       0.000000000000000E+000                                
p   7 1.00
   18.7100000000000       0.000000000000000E+000                                
   4.13300000000000       0.000000000000000E+000                                
   1.20000000000000       0.000000000000000E+000                                
  0.382700000000000       0.000000000000000E+000                                
  0.120900000000000        1.00000000000000                                     
   8.77800000000000       0.000000000000000E+000                                
   33.1900000000000       0.000000000000000E+000                                
p   7 1.00
   18.7100000000000       0.000000000000000E+000                                
   4.13300000000000       0.000000000000000E+000                                
   1.20000000000000       0.000000000000000E+000                                
  0.382700000000000       0.000000000000000E+000                                
  0.120900000000000       0.000000000000000E+000                                
   8.77800000000000        1.00000000000000                                     
   33.1900000000000       0.000000000000000E+000                                
p   7 1.00
   18.7100000000000       0.000000000000000E+000                                
   4.13300000000000       0.000000000000000E+000                                
   1.20000000000000       0.000000000000000E+000                                
  0.382700000000000       0.000000000000000E+000                                
  0.120900000000000       0.000000000000000E+000                                
   8.77800000000000       0.000000000000000E+000                                
   33.1900000000000        1.00000000000000                                     
d   3 1.00
   1.09700000000000        1.00000000000000                                     
  0.318000000000000       0.000000000000000E+000                                
   14.8390000000000       0.000000000000000E+000                                
d   3 1.00
   1.09700000000000       0.000000000000000E+000                                
  0.318000000000000        1.00000000000000                                     
   14.8390000000000       0.000000000000000E+000                                
d   3 1.00
   1.09700000000000       0.000000000000000E+000                                
  0.318000000000000       0.000000000000000E+000                                
   14.8390000000000        1.00000000000000                                     
f   1 1.00
  0.761000000000000        1.00000000000000                                     
 
  4 0
s  12 1.00
   8236.00000000000       5.310000000000000E-004                                
   1235.00000000000       4.108000000000000E-003                                
   280.800000000000       2.108700000000000E-002                                
   79.2700000000000       8.185300000000000E-002                                
   25.5900000000000       0.234817000000000                                     
   8.99700000000000       0.434401000000000                                     
   3.31900000000000       0.346129000000000                                     
  0.905900000000000       3.937800000000000E-002                                
  0.364300000000000      -8.983000000000000E-003                                
  0.128500000000000       2.385000000000000E-003                                
   4.29200000000000       0.000000000000000E+000                                
   11.8760000000000       0.000000000000000E+000                                
s  12 1.00
   8236.00000000000      -1.130000000000000E-004                                
   1235.00000000000      -8.780000000000000E-004                                
   280.800000000000      -4.540000000000000E-003                                
   79.2700000000000      -1.813300000000000E-002                                
   25.5900000000000      -5.576000000000000E-002                                
   8.99700000000000      -0.126895000000000                                     
   3.31900000000000      -0.170352000000000                                     
  0.905900000000000       0.140382000000000                                     
  0.364300000000000       0.598684000000000                                     
  0.128500000000000       0.395389000000000                                     
   4.29200000000000       0.000000000000000E+000                                
   11.8760000000000       0.000000000000000E+000                                
s  12 1.00
   8236.00000000000       0.000000000000000E+000                                
   1235.00000000000       0.000000000000000E+000                                
   280.800000000000       0.000000000000000E+000                                
   79.2700000000000       0.000000000000000E+000                                
   25.5900000000000       0.000000000000000E+000                                
   8.99700000000000       0.000000000000000E+000                                
   3.31900000000000       0.000000000000000E+000                                
  0.905900000000000        1.00000000000000                                     
  0.364300000000000       0.000000000000000E+000                                
  0.128500000000000       0.000000000000000E+000                                
   4.29200000000000       0.000000000000000E+000                                
   11.8760000000000       0.000000000000000E+000                                
s  12 1.00
   8236.00000000000       0.000000000000000E+000                                
   1235.00000000000       0.000000000000000E+000                                
   280.800000000000       0.000000000000000E+000                                
   79.2700000000000       0.000000000000000E+000                                
   25.5900000000000       0.000000000000000E+000                                
   8.99700000000000       0.000000000000000E+000                                
   3.31900000000000       0.000000000000000E+000                                
  0.905900000000000       0.000000000000000E+000                                
  0.364300000000000       0.000000000000000E+000                                
  0.128500000000000        1.00000000000000                                     
   4.29200000000000       0.000000000000000E+000                                
   11.8760000000000       0.000000000000000E+000                                
s  12 1.00
   8236.00000000000       0.000000000000000E+000                                
   1235.00000000000       0.000000000000000E+000                                
   280.800000000000       0.000000000000000E+000                                
   79.2700000000000       0.000000000000000E+000                                
   25.5900000000000       0.000000000000000E+000                                
   8.99700000000000       0.000000000000000E+000                                
   3.31900000000000       0.000000000000000E+000                                
  0.905900000000000       0.000000000000000E+000                                
  0.364300000000000       0.000000000000000E+000                                
  0.128500000000000       0.000000000000000E+000                                
   4.29200000000000        1.00000000000000                                     
   11.8760000000000       0.000000000000000E+000                                
s  12 1.00
   8236.00000000000       0.000000000000000E+000                                
   1235.00000000000       0.000000000000000E+000                                
   280.800000000000       0.000000000000000E+000                                
   79.2700000000000       0.000000000000000E+000                                
   25.5900000000000       0.000000000000000E+000                                
   8.99700000000000       0.000000000000000E+000                                
   3.31900000000000       0.000000000000000E+000                                
  0.905900000000000       0.000000000000000E+000                                
  0.364300000000000       0.000000000000000E+000                                
  0.128500000000000       0.000000000000000E+000                                
   4.29200000000000       0.000000000000000E+000                                
   11.8760000000000        1.00000000000000                                     
p   7 1.00
   18.7100000000000       1.403100000000000E-002                                
   4.13300000000000       8.686600000000000E-002                                
   1.20000000000000       0.290216000000000                                     
  0.382700000000000       0.501008000000000                                     
  0.120900000000000       0.343406000000000                                     
   8.77800000000000       0.000000000000000E+000                                
   33.1900000000000       0.000000000000000E+000                                
p   7 1.00
   18.7100000000000       0.000000000000000E+000                                
   4.13300000000000       0.000000000000000E+000                                
   1.20000000000000       0.000000000000000E+000                                
  0.382700000000000        1.00000000000000                                     
  0.120900000000000       0.000000000000000E+000                                
   8.77800000000000       0.000000000000000E+000                                
   33.1900000000000       0.000000000000000E+000                                
p   7 1.00
   18.7100000000000       0.000000000000000E+000                                
   4.13300000000000       0.000000000000000E+000                                
   1.20000000000000       0.000000000000000E+000                                
  0.382700000000000       0.000000000000000E+000                                
  0.120900000000000        1.00000000000000                                     
   8.77800000000000       0.000000000000000E+000                                
   33.1900000000000       0.000000000000000E+000                                
p   7 1.00
   18.7100000000000       0.000000000000000E+000                                
   4.13300000000000       0.000000000000000E+000                                
   1.20000000000000       0.000000000000000E+000                                
  0.382700000000000       0.000000000000000E+000                                
  0.120900000000000       0.000000000000000E+000                                
   8.77800000000000        1.00000000000000                                     
   33.1900000000000       0.000000000000000E+000                                
p   7 1.00
   18.7100000000000       0.000000000000000E+000                                
   4.13300000000000       0.000000000000000E+000                                
   1.20000000000000       0.000000000000000E+000                                
  0.382700000000000       0.000000000000000E+000                                
  0.120900000000000       0.000000000000000E+000                                
   8.77800000000000       0.000000000000000E+000                                
   33.1900000000000        1.00000000000000                                     
d   3 1.00
   1.09700000000000        1.00000000000000                                     
  0.318000000000000       0.000000000000000E+000                                
   14.8390000000000       0.000000000000000E+000                                
d   3 1.00
   1.09700000000000       0.000000000000000E+000                                
  0.318000000000000        1.00000000000000                                     
   14.8390000000000       0.000000000000000E+000                                
d   3 1.00
   1.09700000000000       0.000000000000000E+000                                
  0.318000000000000       0.000000000000000E+000                                
   14.8390000000000        1.00000000000000                                     
f   1 1.00
  0.761000000000000        1.00000000000000                                     
 
  5 0
s   5 1.00
   33.8700000000000       6.068000000000000E-003                                
   5.09500000000000       4.530800000000000E-002                                
   1.15900000000000       0.202822000000000                                     
  0.325800000000000       0.503903000000000                                     
  0.102700000000000       0.383421000000000                                     
s   5 1.00
   33.8700000000000       0.000000000000000E+000                                
   5.09500000000000       0.000000000000000E+000                                
   1.15900000000000       0.000000000000000E+000                                
  0.325800000000000        1.00000000000000                                     
  0.102700000000000       0.000000000000000E+000                                
s   5 1.00
   33.8700000000000       0.000000000000000E+000                                
   5.09500000000000       0.000000000000000E+000                                
   1.15900000000000       0.000000000000000E+000                                
  0.325800000000000       0.000000000000000E+000                                
  0.102700000000000        1.00000000000000                                     
p   2 1.00
   1.40700000000000        1.00000000000000                                     
  0.388000000000000       0.000000000000000E+000                                
p   2 1.00
   1.40700000000000       0.000000000000000E+000                                
  0.388000000000000        1.00000000000000                                     
d   1 1.00
   1.05700000000000        1.00000000000000                                     
 
  6 0
s   5 1.00
   33.8700000000000       6.068000000000000E-003                                
   5.09500000000000       4.530800000000000E-002                                
   1.15900000000000       0.202822000000000                                     
  0.325800000000000       0.503903000000000                                     
  0.102700000000000       0.383421000000000                                     
s   5 1.00
   33.8700000000000       0.000000000000000E+000                                
   5.09500000000000       0.000000000000000E+000                                
   1.15900000000000       0.000000000000000E+000                                
  0.325800000000000        1.00000000000000                                     
  0.102700000000000       0.000000000000000E+000                                
s   5 1.00
   33.8700000000000       0.000000000000000E+000                                
   5.09500000000000       0.000000000000000E+000                                
   1.15900000000000       0.000000000000000E+000                                
  0.325800000000000       0.000000000000000E+000                                
  0.102700000000000        1.00000000000000                                     
p   2 1.00
   1.40700000000000        1.00000000000000                                     
  0.388000000000000       0.000000000000000E+000                                
p   2 1.00
   1.40700000000000       0.000000000000000E+000                                
  0.388000000000000        1.00000000000000                                     
d   1 1.00
   1.05700000000000        1.00000000000000                                     
 
  7 0
s   5 1.00
   33.8700000000000       6.068000000000000E-003                                
   5.09500000000000       4.530800000000000E-002                                
   1.15900000000000       0.202822000000000                                     
  0.325800000000000       0.503903000000000                                     
  0.102700000000000       0.383421000000000                                     
s   5 1.00
   33.8700000000000       0.000000000000000E+000                                
   5.09500000000000       0.000000000000000E+000                                
   1.15900000000000       0.000000000000000E+000                                
  0.325800000000000        1.00000000000000                                     
  0.102700000000000       0.000000000000000E+000                                
s   5 1.00
   33.8700000000000       0.000000000000000E+000                                
   5.09500000000000       0.000000000000000E+000                                
   1.15900000000000       0.000000000000000E+000                                
  0.325800000000000       0.000000000000000E+000                                
  0.102700000000000        1.00000000000000                                     
p   2 1.00
   1.40700000000000        1.00000000000000                                     
  0.388000000000000       0.000000000000000E+000                                
p   2 1.00
   1.40700000000000       0.000000000000000E+000                                
  0.388000000000000        1.00000000000000                                     
d   1 1.00
   1.05700000000000        1.00000000000000                                     
 
  8 0
s   5 1.00
   33.8700000000000       6.068000000000000E-003                                
   5.09500000000000       4.530800000000000E-002                                
   1.15900000000000       0.202822000000000                                     
  0.325800000000000       0.503903000000000                                     
  0.102700000000000       0.383421000000000                                     
s   5 1.00
   33.8700000000000       0.000000000000000E+000                                
   5.09500000000000       0.000000000000000E+000                                
   1.15900000000000       0.000000000000000E+000                                
  0.325800000000000        1.00000000000000                                     
  0.102700000000000       0.000000000000000E+000                                
s   5 1.00
   33.8700000000000       0.000000000000000E+000                                
   5.09500000000000       0.000000000000000E+000                                
   1.15900000000000       0.000000000000000E+000                                
  0.325800000000000       0.000000000000000E+000                                
  0.102700000000000        1.00000000000000                                     
p   2 1.00
   1.40700000000000        1.00000000000000                                     
  0.388000000000000       0.000000000000000E+000                                
p   2 1.00
   1.40700000000000       0.000000000000000E+000                                
  0.388000000000000        1.00000000000000                                     
d   1 1.00
   1.05700000000000        1.00000000000000                                     
 
                                                                                
                                                                                
[MO]                                                                            
 Sym= A                                                                         
 Ene=  -20.5659440723715                                                        
 Spin= Alpha                                                                    
 Occup= 1.0                                                                     
  1        0.9981103037                                                         
  2       -0.0067315599                                                         
  3        0.0031923357                                                         
  4        0.0033572651                                                         
  5       -0.0011246580                                                         
  6        0.0000576826                                                         
  7        0.0039927870                                                         
  8       -0.0000673139                                                         
  9        0.0000000000                                                         
 10       -0.0042516752                                                         
 11        0.0000716785                                                         
 12        0.0000000000                                                         
 13       -0.0014650643                                                         
 14        0.0000246993                                                         
 15        0.0000000000                                                         
 16        0.0005032259                                                         
 17       -0.0000084838                                                         
 18        0.0000000000                                                         
 19        0.0000087672                                                         
 20       -0.0000001478                                                         
 21        0.0000000000                                                         
 22        0.0000564615                                                         
 23        0.0000429654                                                         
 24       -0.0000994268                                                         
 25       -0.0000004552                                                         
 26        0.0000000000                                                         
 27        0.0000000000                                                         
 28       -0.0003734279                                                         
 29        0.0002335925                                                         
 30        0.0001398354                                                         
 31        0.0000204732                                                         
 32        0.0000000000                                                         
 33        0.0000000000                                                         
 34        0.0000220967                                                         
 35       -0.0000612528                                                         
 36        0.0000391561                                                         
 37       -0.0000028112                                                         
 38        0.0000000000                                                         
 39        0.0000000000                                                         
 40       -0.0000203963                                                         
 41       -0.0000003896                                                         
 42        0.0000000000                                                         
 43        0.0000230823                                                         
 44        0.0000018111                                                         
 45        0.0000000000                                                         
 46        0.0000381066                                                         
 47       -0.0000006424                                                         
 48        0.0000000000                                                         
 49        0.0000000000                                                         
 50        0.0005594604                                                         
 51        0.0025486081                                                         
 52       -0.0007558097                                                         
 53        0.0015294005                                                         
 54        0.0001534445                                                         
 55        0.0000428940                                                         
 56       -0.0006056135                                                         
 57        0.0000102100                                                         
 58        0.0000000000                                                         
 59       -0.0024682803                                                         
 60        0.0000416124                                                         
 61        0.0000000000                                                         
 62        0.0031536308                                                         
 63       -0.0000531667                                                         
 64        0.0000000000                                                         
 65        0.0000473132                                                         
 66       -0.0000007976                                                         
 67        0.0000000000                                                         
 68       -0.0000052552                                                         
 69        0.0000000886                                                         
 70        0.0000000000                                                         
 71        0.0002297014                                                         
 72       -0.0001286663                                                         
 73       -0.0001010352                                                         
 74       -0.0000120868                                                         
 75        0.0000000000                                                         
 76        0.0000000000                                                         
 77        0.0012965164                                                         
 78       -0.0007386511                                                         
 79       -0.0005578653                                                         
 80       -0.0000686408                                                         
 81        0.0000000000                                                         
 82        0.0000000000                                                         
 83       -0.0000001551                                                         
 84        0.0000001068                                                         
 85        0.0000000483                                                         
 86        0.0000000088                                                         
 87        0.0000000000                                                         
 88        0.0000000000                                                         
 89       -0.0000720656                                                         
 90       -0.0000013893                                                         
 91        0.0000000000                                                         
 92        0.0000823170                                                         
 93        0.0000064248                                                         
 94        0.0000000000                                                         
 95        0.0001338799                                                         
 96       -0.0000022571                                                         
 97        0.0000000000                                                         
 98        0.0000000000                                                         
 99       -0.0000526329                                                         
100       -0.0002401843                                                         
101       -0.0000594502                                                         
102       -0.0010133504                                                         
103       -0.0000164172                                                         
104       -0.0000053503                                                         
105        0.0002083047                                                         
106       -0.0001073101                                                         
107        0.0000000000                                                         
108       -0.0002040763                                                         
109        0.0003726667                                                         
110        0.0000000000                                                         
111        0.0001231703                                                         
112        0.0004264357                                                         
113        0.0000000000                                                         
114       -0.0000188802                                                         
115        0.0000107675                                                         
116        0.0000000000                                                         
117        0.0000016730                                                         
118       -0.0000010150                                                         
119        0.0000000000                                                         
120       -0.0000190601                                                         
121        0.0000108232                                                         
122        0.0000082369                                                         
123        0.0000284380                                                         
124        0.0000000000                                                         
125        0.0000000000                                                         
126        0.0001774612                                                         
127       -0.0001792358                                                         
128        0.0000017746                                                         
129       -0.0001531273                                                         
130        0.0000000000                                                         
131        0.0000000000                                                         
132        0.0000003551                                                         
133       -0.0000001837                                                         
134       -0.0000001714                                                         
135       -0.0000005758                                                         
136        0.0000000000                                                         
137        0.0000000000                                                         
138       -0.0000160876                                                         
139       -0.0000051570                                                         
140        0.0000000000                                                         
141        0.0000304457                                                         
142       -0.0000132307                                                         
143        0.0000000000                                                         
144        0.0000178170                                                         
145        0.0000287018                                                         
146        0.0000000000                                                         
147        0.0000000000                                                         
148       -0.0000526329                                                         
149       -0.0002401843                                                         
150       -0.0000594502                                                         
151       -0.0010133504                                                         
152       -0.0000164172                                                         
153       -0.0000053503                                                         
154        0.0002118036                                                         
155        0.0001002276                                                         
156        0.0000000000                                                         
157       -0.0002165223                                                         
158       -0.0003655759                                                         
159        0.0000000000                                                         
160        0.0001087260                                                         
161       -0.0004303452                                                         
162        0.0000000000                                                         
163       -0.0000192325                                                         
164       -0.0000101249                                                         
165        0.0000000000                                                         
166        0.0000017063                                                         
167        0.0000009580                                                         
168        0.0000000000                                                         
169       -0.0000199842                                                         
170        0.0000117473                                                         
171        0.0000082369                                                         
172       -0.0000263599                                                         
173        0.0000000000                                                         
174        0.0000000000                                                         
175        0.0001822146                                                         
176       -0.0001839892                                                         
177        0.0000017746                                                         
178        0.0001287458                                                         
179        0.0000000000                                                         
180        0.0000000000                                                         
181        0.0000003739                                                         
182       -0.0000002025                                                         
183       -0.0000001714                                                         
184        0.0000005382                                                         
185        0.0000000000                                                         
186        0.0000000000                                                         
187       -0.0000155799                                                         
188        0.0000041388                                                         
189        0.0000000000                                                         
190        0.0000299004                                                         
191        0.0000168698                                                         
192        0.0000000000                                                         
193        0.0000168394                                                         
194       -0.0000292860                                                         
195        0.0000000000                                                         
196        0.0000000000                                                         
197        0.0000420130                                                         
198       -0.0001854663                                                         
199       -0.0000875003                                                         
200       -0.0000031361                                                         
201        0.0000025642                                                         
202        0.0000252085                                                         
203        0.0001112534                                                         
204        0.0000896574                                                         
205        0.0000023369                                                         
206       -0.0000106959                                                         
207        0.0000063000                                                         
208        0.0000043958                                                         
209       -0.0000158063                                                         
210       -0.0000117195                                                         
211       -0.0000161682                                                         
212        0.0000420130                                                         
213       -0.0001854663                                                         
214       -0.0000875003                                                         
215       -0.0000031361                                                         
216        0.0000025642                                                         
217       -0.0000252085                                                         
218        0.0001112534                                                         
219        0.0000896574                                                         
220       -0.0000023369                                                         
221       -0.0000106959                                                         
222        0.0000063000                                                         
223        0.0000043958                                                         
224       -0.0000158063                                                         
225        0.0000117195                                                         
226        0.0000161682                                                         
227        0.0000420130                                                         
228       -0.0001854663                                                         
229       -0.0000875003                                                         
230       -0.0000032207                                                         
231       -0.0000024570                                                         
232       -0.0000252085                                                         
233        0.0001081680                                                         
234       -0.0000933566                                                         
235       -0.0000023369                                                         
236       -0.0000101441                                                         
237        0.0000057482                                                         
238        0.0000043958                                                         
239        0.0000169155                                                         
240        0.0000111679                                                         
241       -0.0000165541                                                         
242        0.0000420130                                                         
243       -0.0001854663                                                         
244       -0.0000875003                                                         
245       -0.0000032207                                                         
246       -0.0000024570                                                         
247        0.0000252085                                                         
248        0.0001081680                                                         
249       -0.0000933566                                                         
250        0.0000023369                                                         
251       -0.0000101441                                                         
252        0.0000057482                                                         
253        0.0000043958                                                         
254        0.0000169155                                                         
255       -0.0000111679                                                         
256        0.0000165541                                                         
 Sym= A                                                                         
 Ene=  -11.3490845049777                                                        
 Spin= Alpha                                                                    
 Occup= 1.0                                                                     
  1        0.0003169582                                                         
  2       -0.0002826979                                                         
  3       -0.0002851077                                                         
  4       -0.0022512237                                                         
  5        0.0000535158                                                         
  6        0.0000151211                                                         
  7       -0.0008710953                                                         
  8        0.0000146857                                                         
  9        0.0000000000                                                         
 10        0.0003151519                                                         
 11       -0.0000053131                                                         
 12        0.0000000000                                                         
 13       -0.0004825739                                                         
 14        0.0000081357                                                         
 15        0.0000000000                                                         
 16       -0.0000124734                                                         
 17        0.0000002103                                                         
 18        0.0000000000                                                         
 19        0.0000007245                                                         
 20       -0.0000000122                                                         
 21        0.0000000000                                                         
 22        0.0000046732                                                         
 23        0.0000057056                                                         
 24       -0.0000103788                                                         
 25        0.0000000348                                                         
 26        0.0000000000                                                         
 27        0.0000000000                                                         
 28        0.0002031331                                                         
 29       -0.0000893413                                                         
 30       -0.0001137918                                                         
 31       -0.0000098644                                                         
 32        0.0000000000                                                         
 33        0.0000000000                                                         
 34       -0.0000059030                                                         
 35        0.0000030907                                                         
 36        0.0000028123                                                         
 37        0.0000003033                                                         
 38        0.0000000000                                                         
 39        0.0000000000                                                         
 40        0.0000163599                                                         
 41        0.0000003182                                                         
 42        0.0000000000                                                         
 43       -0.0000188557                                                         
 44       -0.0000014642                                                         
 45        0.0000000000                                                         
 46       -0.0000302239                                                         
 47        0.0000005095                                                         
 48        0.0000000000                                                         
 49        0.0000000000                                                         
 50       -0.9979657083                                                         
 51        0.0058680696                                                         
 52       -0.0049883250                                                         
 53        0.0008928258                                                         
 54        0.0014857216                                                         
 55        0.0000526507                                                         
 56       -0.0014612573                                                         
 57        0.0000246352                                                         
 58        0.0000000000                                                         
 59        0.0034497905                                                         
 60       -0.0000581596                                                         
 61        0.0000000000                                                         
 62       -0.0000036004                                                         
 63        0.0000000607                                                         
 64        0.0000000000                                                         
 65       -0.0000951814                                                         
 66        0.0000016047                                                         
 67        0.0000000000                                                         
 68       -0.0000013626                                                         
 69        0.0000000230                                                         
 70        0.0000000000                                                         
 71       -0.0006400446                                                         
 72        0.0002561854                                                         
 73        0.0003838593                                                         
 74        0.0000302274                                                         
 75        0.0000000000                                                         
 76        0.0000000000                                                         
 77        0.0013961194                                                         
 78       -0.0006715927                                                         
 79       -0.0007245268                                                         
 80       -0.0000697384                                                         
 81        0.0000000000                                                         
 82        0.0000000000                                                         
 83        0.0000264208                                                         
 84        0.0000338612                                                         
 85       -0.0000602820                                                         
 86        0.0000002509                                                         
 87        0.0000000000                                                         
 88        0.0000000000                                                         
 89        0.0001545037                                                         
 90        0.0000047356                                                         
 91        0.0000000000                                                         
 92       -0.0002806486                                                         
 93       -0.0000172896                                                         
 94        0.0000000000                                                         
 95       -0.0001828625                                                         
 96        0.0000030829                                                         
 97        0.0000000000                                                         
 98        0.0000000000                                                         
 99       -0.0048565126                                                         
100       -0.0033883539                                                         
101        0.0006641685                                                         
102        0.0005699283                                                         
103       -0.0002860168                                                         
104       -0.0000335841                                                         
105        0.0005922059                                                         
106        0.0000992089                                                         
107        0.0000000000                                                         
108        0.0011509160                                                         
109        0.0011048661                                                         
110        0.0000000000                                                         
111       -0.0000821277                                                         
112        0.0001217754                                                         
113        0.0000000000                                                         
114       -0.0000189191                                                         
115        0.0000020050                                                         
116        0.0000000000                                                         
117        0.0000012548                                                         
118        0.0000000208                                                         
119        0.0000000000                                                         
120       -0.0000371801                                                         
121       -0.0000008421                                                         
122        0.0000380221                                                         
123       -0.0001681764                                                         
124        0.0000000000                                                         
125        0.0000000000                                                         
126       -0.0000457478                                                         
127       -0.0000243814                                                         
128        0.0000701293                                                         
129       -0.0005120089                                                         
130        0.0000000000                                                         
131        0.0000000000                                                         
132       -0.0000012544                                                         
133        0.0000004713                                                         
134        0.0000007831                                                         
135       -0.0000004748                                                         
136        0.0000000000                                                         
137        0.0000000000                                                         
138       -0.0000543484                                                         
139       -0.0000058542                                                         
140        0.0000000000                                                         
141        0.0000800186                                                         
142       -0.0000007644                                                         
143        0.0000000000                                                         
144        0.0000830267                                                         
145        0.0000183271                                                         
146        0.0000000000                                                         
147        0.0000000000                                                         
148       -0.0048565126                                                         
149       -0.0033883539                                                         
150        0.0006641685                                                         
151        0.0005699283                                                         
152       -0.0002860168                                                         
153       -0.0000335841                                                         
154        0.0005885252                                                         
155       -0.0001191147                                                         
156        0.0000000000                                                         
157        0.0011130189                                                         
158       -0.0011430335                                                         
159        0.0000000000                                                         
160       -0.0000861859                                                         
161       -0.0001189378                                                         
162        0.0000000000                                                         
163       -0.0000189759                                                         
164       -0.0000013662                                                         
165        0.0000000000                                                         
166        0.0000012534                                                         
167       -0.0000000631                                                         
168        0.0000000000                                                         
169       -0.0000314731                                                         
170       -0.0000065490                                                         
171        0.0000380221                                                         
172        0.0001702426                                                         
173        0.0000000000                                                         
174        0.0000000000                                                         
175       -0.0000284745                                                         
176       -0.0000416548                                                         
177        0.0000701293                                                         
178        0.0005122850                                                         
179        0.0000000000                                                         
180        0.0000000000                                                         
181       -0.0000012364                                                         
182        0.0000004533                                                         
183        0.0000007831                                                         
184        0.0000005900                                                         
185        0.0000000000                                                         
186        0.0000000000                                                         
187       -0.0000541390                                                         
188        0.0000031530                                                         
189        0.0000000000                                                         
190        0.0000800553                                                         
191        0.0000116564                                                         
192        0.0000000000                                                         
193        0.0000823618                                                         
194       -0.0000211154                                                         
195        0.0000000000                                                         
196        0.0000000000                                                         
197       -0.0003254598                                                         
198        0.0003374888                                                         
199        0.0002531730                                                         
200       -0.0000199698                                                         
201        0.0000183022                                                         
202        0.0000314965                                                         
203       -0.0000820037                                                         
204       -0.0001240339                                                         
205       -0.0000112802                                                         
206        0.0000204012                                                         
207        0.0000045854                                                         
208       -0.0000249867                                                         
209        0.0000543834                                                         
210        0.0000252088                                                         
211        0.0000123319                                                         
212       -0.0003254598                                                         
213        0.0003374888                                                         
214        0.0002531730                                                         
215       -0.0000199698                                                         
216        0.0000183022                                                         
217       -0.0000314965                                                         
218       -0.0000820037                                                         
219       -0.0001240339                                                         
220        0.0000112802                                                         
221        0.0000204012                                                         
222        0.0000045854                                                         
223       -0.0000249867                                                         
224        0.0000543834                                                         
225       -0.0000252088                                                         
226       -0.0000123319                                                         
227       -0.0003254598                                                         
228        0.0003374888                                                         
229        0.0002531730                                                         
230       -0.0000205754                                                         
231       -0.0000176187                                                         
232       -0.0000314965                                                         
233       -0.0000777761                                                         
234        0.0001267276                                                         
235        0.0000112802                                                         
236        0.0000185511                                                         
237        0.0000064355                                                         
238       -0.0000249867                                                         
239       -0.0000553254                                                         
240       -0.0000247788                                                         
241        0.0000131746                                                         
242       -0.0003254598                                                         
243        0.0003374888                                                         
244        0.0002531730                                                         
245       -0.0000205754                                                         
246       -0.0000176187                                                         
247        0.0000314965                                                         
248       -0.0000777761                                                         
249        0.0001267276                                                         
250       -0.0000112802                                                         
251        0.0000185511                                                         
252        0.0000064355                                                         
253       -0.0000249867                                                         
254       -0.0000553254                                                         
255        0.0000247788                                                         
256       -0.0000131746                                                         
 Sym= A                                                                         
 Ene=  -11.2553211315803                                                        
 Spin= Alpha                                                                    
 Occup= 1.0                                                                     
  1        0.0000944748                                                         
  2        0.0004205224                                                         
  3       -0.0001351268                                                         
  4       -0.0008011293                                                         
  5        0.0000471834                                                         
  6        0.0000027619                                                         
  7        0.0000837804                                                         
  8       -0.0000014124                                                         
  9        0.0000000000                                                         
 10        0.0000167365                                                         
 11       -0.0000002822                                                         
 12        0.0000000000                                                         
 13       -0.0001014847                                                         
 14        0.0000017109                                                         
 15        0.0000000000                                                         
 16       -0.0000051057                                                         
 17        0.0000000861                                                         
 18        0.0000000000                                                         
 19        0.0000003744                                                         
 20       -0.0000000063                                                         
 21        0.0000000000                                                         
 22        0.0000052114                                                         
 23       -0.0000091474                                                         
 24        0.0000039360                                                         
 25       -0.0000004843                                                         
 26        0.0000000000                                                         
 27        0.0000000000                                                         
 28        0.0000385027                                                         
 29        0.0000143554                                                         
 30       -0.0000528581                                                         
 31       -0.0000008144                                                         
 32        0.0000000000                                                         
 33        0.0000000000                                                         
 34       -0.0000001884                                                         
 35        0.0000004820                                                         
 36       -0.0000002936                                                         
 37        0.0000000226                                                         
 38        0.0000000000                                                         
 39        0.0000000000                                                         
 40        0.0000054843                                                         
 41       -0.0000001824                                                         
 42        0.0000000000                                                         
 43        0.0000108173                                                         
 44        0.0000000875                                                         
 45        0.0000000000                                                         
 46       -0.0000272701                                                         
 47        0.0000004597                                                         
 48        0.0000000000                                                         
 49        0.0000000000                                                         
 50        0.0057056711                                                         
 51       -0.0017007914                                                         
 52        0.0001234277                                                         
 53        0.0025666470                                                         
 54       -0.0000976757                                                         
 55       -0.0000091903                                                         
 56       -0.0007689262                                                         
 57        0.0000129632                                                         
 58        0.0000000000                                                         
 59       -0.0000208228                                                         
 60        0.0000003510                                                         
 61        0.0000000000                                                         
 62        0.0002375467                                                         
 63       -0.0000040048                                                         
 64        0.0000000000                                                         
 65        0.0000262139                                                         
 66       -0.0000004419                                                         
 67        0.0000000000                                                         
 68       -0.0000003095                                                         
 69        0.0000000052                                                         
 70        0.0000000000                                                         
 71       -0.0000200319                                                         
 72        0.0000052723                                                         
 73        0.0000147597                                                         
 74        0.0000008534                                                         
 75        0.0000000000                                                         
 76        0.0000000000                                                         
 77        0.0000701586                                                         
 78       -0.0000363125                                                         
 79       -0.0000338461                                                         
 80       -0.0000035910                                                         
 81        0.0000000000                                                         
 82        0.0000000000                                                         
 83       -0.0000012814                                                         
 84       -0.0000006022                                                         
 85        0.0000018835                                                         
 86        0.0000000229                                                         
 87        0.0000000000                                                         
 88        0.0000000000                                                         
 89        0.0000465056                                                         
 90       -0.0000003104                                                         
 91        0.0000000000                                                         
 92        0.0000184302                                                         
 93       -0.0000017315                                                         
 94        0.0000000000                                                         
 95       -0.0001579469                                                         
 96        0.0000026628                                                         
 97        0.0000000000                                                         
 98        0.0000000000                                                         
 99       -0.7057052610                                                         
100        0.0035110250                                                         
101       -0.0032162450                                                         
102       -0.0020887481                                                         
103        0.0009145171                                                         
104        0.0001553606                                                         
105        0.0003324558                                                         
106        0.0013063613                                                         
107        0.0000000000                                                         
108        0.0000508929                                                         
109        0.0000599469                                                         
110        0.0000000000                                                         
111        0.0002944291                                                         
112       -0.0002033380                                                         
113        0.0000000000                                                         
114        0.0000094340                                                         
115        0.0001222532                                                         
116        0.0000000000                                                         
117        0.0000005759                                                         
118       -0.0000000211                                                         
119        0.0000000000                                                         
120        0.0000582069                                                         
121       -0.0000446125                                                         
122       -0.0000135944                                                         
123       -0.0002241202                                                         
124        0.0000000000                                                         
125        0.0000000000                                                         
126       -0.0000732471                                                         
127        0.0000699673                                                         
128        0.0000032798                                                         
129        0.0004124925                                                         
130        0.0000000000                                                         
131        0.0000000000                                                         
132        0.0000064471                                                         
133       -0.0000115614                                                         
134        0.0000051143                                                         
135       -0.0000102606                                                         
136        0.0000000000                                                         
137        0.0000000000                                                         
138        0.0000311912                                                         
139        0.0000008327                                                         
140        0.0000000000                                                         
141        0.0000012964                                                         
142        0.0000488167                                                         
143        0.0000000000                                                         
144       -0.0000948699                                                         
145       -0.0000513148                                                         
146        0.0000000000                                                         
147        0.0000000000                                                         
148       -0.7057052604                                                         
149        0.0035110250                                                         
150       -0.0032162450                                                         
151       -0.0020887481                                                         
152        0.0009145171                                                         
153        0.0001553606                                                         
154        0.0002882318                                                         
155       -0.0013168254                                                         
156        0.0000000000                                                         
157        0.0000488433                                                         
158       -0.0000616283                                                         
159        0.0000000000                                                         
160        0.0003011160                                                         
161        0.0001932977                                                         
162        0.0000000000                                                         
163        0.0000053077                                                         
164       -0.0001225018                                                         
165        0.0000000000                                                         
166        0.0000005763                                                         
167        0.0000000017                                                         
168        0.0000000000                                                         
169        0.0000656404                                                         
170       -0.0000520460                                                         
171       -0.0000135944                                                         
172        0.0002166831                                                         
173        0.0000000000                                                         
174        0.0000000000                                                         
175       -0.0000869808                                                         
176        0.0000837010                                                         
177        0.0000032798                                                         
178       -0.0004019056                                                         
179        0.0000000000                                                         
180        0.0000000000                                                         
181        0.0000067723                                                         
182       -0.0000118866                                                         
183        0.0000051143                                                         
184        0.0000090239                                                         
185        0.0000000000                                                         
186        0.0000000000                                                         
187        0.0000294958                                                         
188       -0.0000009316                                                         
189        0.0000000000                                                         
190        0.0000045988                                                         
191       -0.0000516888                                                         
192        0.0000000000                                                         
193       -0.0000930863                                                         
194        0.0000544835                                                         
195        0.0000000000                                                         
196        0.0000000000                                                         
197       -0.0005018243                                                         
198       -0.0008573907                                                         
199        0.0004990112                                                         
200       -0.0000082417                                                         
201       -0.0000427458                                                         
202       -0.0001017407                                                         
203        0.0000638329                                                         
204        0.0000611593                                                         
205        0.0006379983                                                         
206       -0.0000107907                                                         
207        0.0000310099                                                         
208       -0.0000202192                                                         
209       -0.0000146273                                                         
210        0.0000266834                                                         
211        0.0000590267                                                         
212       -0.0005018243                                                         
213       -0.0008573907                                                         
214        0.0004990112                                                         
215       -0.0000082417                                                         
216       -0.0000427458                                                         
217        0.0001017407                                                         
218        0.0000638329                                                         
219        0.0000611593                                                         
220       -0.0006379983                                                         
221       -0.0000107907                                                         
222        0.0000310099                                                         
223       -0.0000202192                                                         
224       -0.0000146273                                                         
225       -0.0000266834                                                         
226       -0.0000590267                                                         
227       -0.0005018243                                                         
228       -0.0008573907                                                         
229        0.0004990112                                                         
230       -0.0000067962                                                         
231        0.0000429994                                                         
232        0.0001017407                                                         
233        0.0000617351                                                         
234       -0.0000632763                                                         
235       -0.0006379983                                                         
236       -0.0000102504                                                         
237        0.0000304696                                                         
238       -0.0000202192                                                         
239        0.0000174105                                                         
240       -0.0000246785                                                         
241        0.0000598926                                                         
242       -0.0005018243                                                         
243       -0.0008573907                                                         
244        0.0004990112                                                         
245       -0.0000067962                                                         
246        0.0000429994                                                         
247       -0.0001017407                                                         
248        0.0000617351                                                         
249       -0.0000632763                                                         
250        0.0006379983                                                         
251       -0.0000102504                                                         
252        0.0000304696                                                         
253       -0.0000202192                                                         
254        0.0000174105                                                         
255        0.0000246785                                                         
256       -0.0000598926                                                         
 Sym= A                                                                         
 Ene=  -11.2548442601913                                                        
 Spin= Alpha                                                                    
 Occup= 1.0                                                                     
  1       -0.0000000000                                                         
  2       -0.0000000000                                                         
  3        0.0000000000                                                         
  4        0.0000000000                                                         
  5       -0.0000000000                                                         
  6       -0.0000000000                                                         
  7        0.0000025920                                                         
  8        0.0001537475                                                         
  9        0.0000000000                                                         
 10       -0.0000042783                                                         
 11       -0.0002537701                                                         
 12        0.0000000000                                                         
 13       -0.0000081740                                                         
 14       -0.0004848513                                                         
 15        0.0000000000                                                         
 16       -0.0000001738                                                         
 17       -0.0000103101                                                         
 18        0.0000000000                                                         
 19        0.0000000082                                                         
 20        0.0000004846                                                         
 21        0.0000000000                                                         
 22        0.0000003267                                                         
 23       -0.0000003267                                                         
 24       -0.0000000000                                                         
 25        0.0000193733                                                         
 26        0.0000000000                                                         
 27        0.0000000000                                                         
 28       -0.0000046662                                                         
 29        0.0000046662                                                         
 30        0.0000000000                                                         
 31       -0.0002767028                                                         
 32        0.0000000000                                                         
 33        0.0000000000                                                         
 34       -0.0000000120                                                         
 35        0.0000000120                                                         
 36        0.0000000000                                                         
 37       -0.0000007131                                                         
 38        0.0000000000                                                         
 39        0.0000000000                                                         
 40       -0.0000007623                                                         
 41        0.0000107567                                                         
 42        0.0000000000                                                         
 43        0.0000020691                                                         
 44       -0.0000451818                                                         
 45        0.0000000000                                                         
 46        0.0000002177                                                         
 47        0.0000129118                                                         
 48        0.0000000000                                                         
 49        0.0000000000                                                         
 50       -0.0000000000                                                         
 51        0.0000000000                                                         
 52       -0.0000000000                                                         
 53       -0.0000000000                                                         
 54        0.0000000000                                                         
 55        0.0000000000                                                         
 56       -0.0000102210                                                         
 57       -0.0006062664                                                         
 58        0.0000000000                                                         
 59        0.0000009523                                                         
 60        0.0000564853                                                         
 61        0.0000000000                                                         
 62        0.0000212778                                                         
 63        0.0012621144                                                         
 64        0.0000000000                                                         
 65        0.0000001428                                                         
 66        0.0000084683                                                         
 67        0.0000000000                                                         
 68        0.0000000075                                                         
 69        0.0000004425                                                         
 70        0.0000000000                                                         
 71       -0.0000002766                                                         
 72        0.0000002766                                                         
 73       -0.0000000000                                                         
 74       -0.0000164003                                                         
 75        0.0000000000                                                         
 76        0.0000000000                                                         
 77       -0.0000103157                                                         
 78        0.0000103157                                                         
 79        0.0000000000                                                         
 80       -0.0006117091                                                         
 81        0.0000000000                                                         
 82        0.0000000000                                                         
 83       -0.0000000771                                                         
 84        0.0000000771                                                         
 85       -0.0000000000                                                         
 86       -0.0000045730                                                         
 87        0.0000000000                                                         
 88        0.0000000000                                                         
 89        0.0000036886                                                         
 90       -0.0000412383                                                         
 91        0.0000000000                                                         
 92       -0.0000094655                                                         
 93        0.0002186471                                                         
 94        0.0000000000                                                         
 95       -0.0000016005                                                         
 96       -0.0000949322                                                         
 97        0.0000000000                                                         
 98        0.0000000000                                                         
 99       -0.7053191113                                                         
100        0.0056637706                                                         
101       -0.0036857474                                                         
102       -0.0045575815                                                         
103        0.0010998609                                                         
104        0.0001655601                                                         
105        0.0004073932                                                         
106        0.0007120477                                                         
107        0.0000000000                                                         
108        0.0000196784                                                         
109       -0.0008575425                                                         
110        0.0000000000                                                         
111        0.0004468011                                                         
112        0.0004825134                                                         
113        0.0000000000                                                         
114        0.0000141832                                                         
115        0.0001410640                                                         
116        0.0000000000                                                         
117        0.0000003710                                                         
118       -0.0000020826                                                         
119        0.0000000000                                                         
120        0.0000349431                                                         
121        0.0000355864                                                         
122       -0.0000705295                                                         
123       -0.0002725036                                                         
124        0.0000000000                                                         
125        0.0000000000                                                         
126       -0.0002285152                                                         
127        0.0001253339                                                         
128        0.0001031813                                                         
129        0.0001510096                                                         
130        0.0000000000                                                         
131        0.0000000000                                                         
132        0.0000056713                                                         
133       -0.0000104029                                                         
134        0.0000047316                                                         
135       -0.0000100438                                                         
136        0.0000000000                                                         
137        0.0000000000                                                         
138        0.0000267787                                                         
139        0.0000442820                                                         
140        0.0000000000                                                         
141        0.0000228903                                                         
142        0.0000932655                                                         
143        0.0000000000                                                         
144       -0.0001032264                                                         
145       -0.0002261116                                                         
146        0.0000000000                                                         
147        0.0000000000                                                         
148        0.7053191119                                                         
149       -0.0056637706                                                         
150        0.0036857474                                                         
151        0.0045575815                                                         
152       -0.0010998609                                                         
153       -0.0001655601                                                         
154       -0.0003831598                                                         
155        0.0007253756                                                         
156        0.0000000000                                                         
157       -0.0000485734                                                         
158       -0.0008563918                                                         
159        0.0000000000                                                         
160       -0.0004302825                                                         
161        0.0004973000                                                         
162        0.0000000000                                                         
163       -0.0000094201                                                         
164        0.0001414619                                                         
165        0.0000000000                                                         
166       -0.0000004410                                                         
167       -0.0000020689                                                         
168        0.0000000000                                                         
169       -0.0000441242                                                         
170       -0.0000264053                                                         
171        0.0000705295                                                         
172       -0.0002719277                                                         
173        0.0000000000                                                         
174        0.0000000000                                                         
175        0.0002332005                                                         
176       -0.0001300192                                                         
177       -0.0001031813                                                         
178        0.0001268248                                                         
179        0.0000000000                                                         
180        0.0000000000                                                         
181       -0.0000059914                                                         
182        0.0000107230                                                         
183       -0.0000047316                                                         
184       -0.0000089379                                                         
185        0.0000000000                                                         
186        0.0000000000                                                         
187       -0.0000236171                                                         
188        0.0000450842                                                         
189        0.0000000000                                                         
190       -0.0000246945                                                         
191        0.0000942100                                                         
192        0.0000000000                                                         
193        0.0000955459                                                         
194       -0.0002294626                                                         
195        0.0000000000                                                         
196        0.0000000000                                                         
197       -0.0002358469                                                         
198       -0.0009133928                                                         
199        0.0002441380                                                         
200       -0.0000502832                                                         
201       -0.0000608000                                                         
202       -0.0001538511                                                         
203        0.0001317349                                                         
204        0.0003131390                                                         
205        0.0005162576                                                         
206        0.0000160806                                                         
207       -0.0000407190                                                         
208        0.0000246384                                                         
209       -0.0000202522                                                         
210        0.0000455965                                                         
211        0.0000404205                                                         
212       -0.0002358469                                                         
213       -0.0009133928                                                         
214        0.0002441380                                                         
215       -0.0000502832                                                         
216       -0.0000608000                                                         
217        0.0001538511                                                         
218        0.0001317349                                                         
219        0.0003131390                                                         
220       -0.0005162576                                                         
221        0.0000160806                                                         
222       -0.0000407190                                                         
223        0.0000246384                                                         
224       -0.0000202522                                                         
225       -0.0000455965                                                         
226       -0.0000404205                                                         
227        0.0002358469                                                         
228        0.0009133928                                                         
229       -0.0002441380                                                         
230        0.0000482052                                                         
231       -0.0000624604                                                         
232       -0.0001538511                                                         
233       -0.0001211047                                                         
234        0.0003174016                                                         
235        0.0005162576                                                         
236       -0.0000166984                                                         
237        0.0000413368                                                         
238       -0.0000246384                                                         
239       -0.0000163792                                                         
240        0.0000442081                                                         
241       -0.0000419345                                                         
242        0.0002358469                                                         
243        0.0009133928                                                         
244       -0.0002441380                                                         
245        0.0000482052                                                         
246       -0.0000624604                                                         
247        0.0001538511                                                         
248       -0.0001211047                                                         
249        0.0003174016                                                         
250       -0.0005162576                                                         
251       -0.0000166984                                                         
252        0.0000413368                                                         
253       -0.0000246384                                                         
254       -0.0000163792                                                         
255       -0.0000442081                                                         
256        0.0000419345                                                         
 Sym= A                                                                         
 Ene=  -1.40074114839197                                                        
 Spin= Alpha                                                                    
 Occup= 1.0                                                                     
  1        0.0119087203                                                         
  2       -0.7802865702                                                         
  3        0.0015867422                                                         
  4        0.0524241358                                                         
  5        0.0027082360                                                         
  6        0.0007046502                                                         
  7       -0.1961638742                                                         
  8        0.0033071019                                                         
  9        0.0000000000                                                         
 10       -0.0025307275                                                         
 11        0.0000426652                                                         
 12        0.0000000000                                                         
 13        0.0451248961                                                         
 14       -0.0007607549                                                         
 15        0.0000000000                                                         
 16       -0.0000973132                                                         
 17        0.0000016406                                                         
 18        0.0000000000                                                         
 19       -0.0001521388                                                         
 20        0.0000025649                                                         
 21        0.0000000000                                                         
 22       -0.0046108084                                                         
 23        0.0022369117                                                         
 24        0.0023738967                                                         
 25        0.0002309553                                                         
 26        0.0000000000                                                         
 27        0.0000000000                                                         
 28       -0.0112735645                                                         
 29        0.0056804497                                                         
 30        0.0055931148                                                         
 31        0.0005718137                                                         
 32        0.0000000000                                                         
 33        0.0000000000                                                         
 34       -0.0001521867                                                         
 35        0.0000258053                                                         
 36        0.0001263814                                                         
 37        0.0000060032                                                         
 38        0.0000000000                                                         
 39        0.0000000000                                                         
 40       -0.0012830212                                                         
 41       -0.0000361157                                                         
 42        0.0000000000                                                         
 43        0.0021402895                                                         
 44        0.0001371551                                                         
 45        0.0000000000                                                         
 46        0.0017087742                                                         
 47       -0.0000288080                                                         
 48        0.0000000000                                                         
 49        0.0000000000                                                         
 50        0.0320802763                                                         
 51       -0.3689207091                                                         
 52       -0.0177038971                                                         
 53        0.1110771224                                                         
 54        0.0098321209                                                         
 55        0.0011131211                                                         
 56        0.2685810660                                                         
 57       -0.0045279742                                                         
 58        0.0000000000                                                         
 59       -0.0530882265                                                         
 60        0.0008950077                                                         
 61        0.0000000000                                                         
 62       -0.0872174993                                                         
 63        0.0014703888                                                         
 64        0.0000000000                                                         
 65        0.0001483123                                                         
 66       -0.0000025004                                                         
 67        0.0000000000                                                         
 68        0.0002220849                                                         
 69       -0.0000037441                                                         
 70        0.0000000000                                                         
 71       -0.0121189162                                                         
 72        0.0059446977                                                         
 73        0.0061742186                                                         
 74        0.0006092375                                                         
 75        0.0000000000                                                         
 76        0.0000000000                                                         
 77       -0.0103409862                                                         
 78        0.0062718001                                                         
 79        0.0040691861                                                         
 80        0.0005603050                                                         
 81        0.0000000000                                                         
 82        0.0000000000                                                         
 83       -0.0002931820                                                         
 84        0.0001342312                                                         
 85        0.0001589508                                                         
 86        0.0000144155                                                         
 87        0.0000000000                                                         
 88        0.0000000000                                                         
 89        0.0020056815                                                         
 90        0.0000784029                                                         
 91        0.0000000000                                                         
 92       -0.0046467558                                                         
 93       -0.0002583102                                                         
 94        0.0000000000                                                         
 95       -0.0013702887                                                         
 96        0.0000231015                                                         
 97        0.0000000000                                                         
 98        0.0000000000                                                         
 99        0.0051978130                                                         
100       -0.0487477869                                                         
101       -0.0024455789                                                         
102        0.0141901818                                                         
103        0.0016353029                                                         
104        0.0001755960                                                         
105        0.0286259721                                                         
106        0.0171987808                                                         
107        0.0000000000                                                         
108       -0.0019298322                                                         
109       -0.0013557489                                                         
110        0.0000000000                                                         
111       -0.0077194891                                                         
112       -0.0047227993                                                         
113        0.0000000000                                                         
114       -0.0000274808                                                         
115       -0.0000077039                                                         
116        0.0000000000                                                         
117        0.0000242398                                                         
118        0.0000180736                                                         
119        0.0000000000                                                         
120       -0.0004128328                                                         
121       -0.0001816824                                                         
122        0.0005945152                                                         
123       -0.0014787666                                                         
124        0.0000000000                                                         
125        0.0000000000                                                         
126       -0.0008447510                                                         
127       -0.0000709687                                                         
128        0.0009157196                                                         
129        0.0000345528                                                         
130        0.0000000000                                                         
131        0.0000000000                                                         
132       -0.0000146251                                                         
133        0.0000026078                                                         
134        0.0000120172                                                         
135       -0.0000261926                                                         
136        0.0000000000                                                         
137        0.0000000000                                                         
138       -0.0001668059                                                         
139        0.0002170326                                                         
140        0.0000000000                                                         
141        0.0004820362                                                         
142       -0.0002227635                                                         
143        0.0000000000                                                         
144        0.0000183814                                                         
145       -0.0004283343                                                         
146        0.0000000000                                                         
147        0.0000000000                                                         
148        0.0051978130                                                         
149       -0.0487477869                                                         
150       -0.0024455789                                                         
151        0.0141901818                                                         
152        0.0016353029                                                         
153        0.0001755960                                                         
154        0.0280299651                                                         
155       -0.0181539361                                                         
156        0.0000000000                                                         
157       -0.0018830357                                                         
158        0.0014200295                                                         
159        0.0000000000                                                         
160       -0.0075559053                                                         
161        0.0049803252                                                         
162        0.0000000000                                                         
163       -0.0000272055                                                         
164        0.0000086258                                                         
165        0.0000000000                                                         
166        0.0000236168                                                         
167       -0.0000188804                                                         
168        0.0000000000                                                         
169       -0.0003627520                                                         
170       -0.0002317632                                                         
171        0.0005945152                                                         
172        0.0014909806                                                         
173        0.0000000000                                                         
174        0.0000000000                                                         
175       -0.0008450358                                                         
176       -0.0000706838                                                         
177        0.0009157196                                                         
178        0.0000176616                                                         
179        0.0000000000                                                         
180        0.0000000000                                                         
181       -0.0000137231                                                         
182        0.0000017059                                                         
183        0.0000120172                                                         
184        0.0000272942                                                         
185        0.0000000000                                                         
186        0.0000000000                                                         
187       -0.0001584822                                                         
188       -0.0002326335                                                         
189        0.0000000000                                                         
190        0.0004426372                                                         
191        0.0002704293                                                         
192        0.0000000000                                                         
193        0.0000328093                                                         
194        0.0004274713                                                         
195        0.0000000000                                                         
196        0.0000000000                                                         
197       -0.0117633288                                                         
198        0.0003473578                                                         
199        0.0037368712                                                         
200        0.0000888368                                                         
201        0.0002021595                                                         
202        0.0002303241                                                         
203        0.0007812344                                                         
204        0.0008153318                                                         
205        0.0015616077                                                         
206        0.0000544388                                                         
207        0.0000178557                                                         
208       -0.0000722944                                                         
209       -0.0002093210                                                         
210       -0.0001017770                                                         
211       -0.0001224274                                                         
212       -0.0117633288                                                         
213        0.0003473578                                                         
214        0.0037368712                                                         
215        0.0000888368                                                         
216        0.0002021595                                                         
217       -0.0002303241                                                         
218        0.0007812344                                                         
219        0.0008153318                                                         
220       -0.0015616077                                                         
221        0.0000544388                                                         
222        0.0000178557                                                         
223       -0.0000722944                                                         
224       -0.0002093210                                                         
225        0.0001017770                                                         
226        0.0001224274                                                         
227       -0.0117633288                                                         
228        0.0003473578                                                         
229        0.0037368712                                                         
230        0.0000819719                                                         
231       -0.0002050391                                                         
232       -0.0002303241                                                         
233        0.0007533071                                                         
234       -0.0008412025                                                         
235       -0.0015616077                                                         
236        0.0000614490                                                         
237        0.0000108454                                                         
238       -0.0000722944                                                         
239        0.0002063804                                                         
240        0.0000975924                                                         
241       -0.0001257886                                                         
242       -0.0117633288                                                         
243        0.0003473578                                                         
244        0.0037368712                                                         
245        0.0000819719                                                         
246       -0.0002050391                                                         
247        0.0002303241                                                         
248        0.0007533071                                                         
249       -0.0008412025                                                         
250        0.0015616077                                                         
251        0.0000614490                                                         
252        0.0000108454                                                         
253       -0.0000722944                                                         
254        0.0002063804                                                         
255       -0.0000975924                                                         
256        0.0001257886                                                         
 Sym= A                                                                         
 Ene=  -1.15253648839587                                                        
 Spin= Alpha                                                                    
 Occup= 1.0                                                                     
  1        0.0032119201                                                         
  2       -0.2083021084                                                         
  3       -0.0018078107                                                         
  4       -0.0007719389                                                         
  5        0.0011843109                                                         
  6        0.0002067832                                                         
  7       -0.0085771732                                                         
  8        0.0001446015                                                         
  9        0.0000000000                                                         
 10        0.0024885273                                                         
 11       -0.0000419538                                                         
 12        0.0000000000                                                         
 13        0.0058292864                                                         
 14       -0.0000982752                                                         
 15        0.0000000000                                                         
 16        0.0000928050                                                         
 17       -0.0000015646                                                         
 18        0.0000000000                                                         
 19       -0.0000144480                                                         
 20        0.0000002436                                                         
 21        0.0000000000                                                         
 22       -0.0006154080                                                         
 23        0.0002724768                                                         
 24        0.0003429312                                                         
 25        0.0000299460                                                         
 26        0.0000000000                                                         
 27        0.0000000000                                                         
 28       -0.0010878578                                                         
 29        0.0002138811                                                         
 30        0.0008739767                                                         
 31        0.0000439042                                                         
 32        0.0000000000                                                         
 33        0.0000000000                                                         
 34       -0.0000182393                                                         
 35       -0.0000079947                                                         
 36        0.0000262340                                                         
 37        0.0000003455                                                         
 38        0.0000000000                                                         
 39        0.0000000000                                                         
 40       -0.0002484665                                                         
 41       -0.0000081937                                                         
 42        0.0000000000                                                         
 43        0.0004855975                                                         
 44        0.0000289610                                                         
 45        0.0000000000                                                         
 46        0.0002598020                                                         
 47       -0.0000043800                                                         
 48        0.0000000000                                                         
 49        0.0000000000                                                         
 50       -0.0127910461                                                         
 51        0.3305162100                                                         
 52       -0.0011559004                                                         
 53       -0.0688155685                                                         
 54       -0.0030615034                                                         
 55       -0.0004562271                                                         
 56        0.3285798877                                                         
 57       -0.0055394868                                                         
 58        0.0000000000                                                         
 59       -0.0261174550                                                         
 60        0.0004403109                                                         
 61        0.0000000000                                                         
 62       -0.0905125456                                                         
 63        0.0015259396                                                         
 64        0.0000000000                                                         
 65        0.0005630924                                                         
 66       -0.0000094931                                                         
 67        0.0000000000                                                         
 68        0.0002520284                                                         
 69       -0.0000042489                                                         
 70        0.0000000000                                                         
 71        0.0032367002                                                         
 72        0.0006701190                                                         
 73       -0.0039068192                                                         
 74       -0.0000865639                                                         
 75        0.0000000000                                                         
 76        0.0000000000                                                         
 77        0.0044557749                                                         
 78        0.0010061027                                                         
 79       -0.0054618776                                                         
 80       -0.0001163482                                                         
 81        0.0000000000                                                         
 82        0.0000000000                                                         
 83        0.0000625133                                                         
 84        0.0000243550                                                         
 85       -0.0000868683                                                         
 86       -0.0000012870                                                         
 87        0.0000000000                                                         
 88        0.0000000000                                                         
 89        0.0015786519                                                         
 90        0.0000141629                                                         
 91        0.0000000000                                                         
 92       -0.0008387129                                                         
 93       -0.0001081919                                                         
 94        0.0000000000                                                         
 95       -0.0038972427                                                         
 96        0.0000657031                                                         
 97        0.0000000000                                                         
 98        0.0000000000                                                         
 99       -0.0226590461                                                         
100        0.4525732132                                                         
101       -0.0023259651                                                         
102       -0.1099402541                                                         
103       -0.0054261295                                                         
104       -0.0008364399                                                         
105       -0.0838383008                                                         
106       -0.1425142788                                                         
107        0.0000000000                                                         
108        0.0072243272                                                         
109        0.0072386479                                                         
110        0.0000000000                                                         
111        0.0289403640                                                         
112        0.0426409533                                                         
113        0.0000000000                                                         
114       -0.0002490283                                                         
115       -0.0004045795                                                         
116        0.0000000000                                                         
117       -0.0000750761                                                         
118       -0.0001253585                                                         
119        0.0000000000                                                         
120       -0.0005169978                                                         
121        0.0029865666                                                         
122       -0.0024695688                                                         
123        0.0082211093                                                         
124        0.0000000000                                                         
125        0.0000000000                                                         
126        0.0006644441                                                         
127        0.0053676750                                                         
128       -0.0060321191                                                         
129        0.0076765924                                                         
130        0.0000000000                                                         
131        0.0000000000                                                         
132       -0.0000071220                                                         
133        0.0000550322                                                         
134       -0.0000479102                                                         
135        0.0001480590                                                         
136        0.0000000000                                                         
137        0.0000000000                                                         
138       -0.0005644673                                                         
139       -0.0008067661                                                         
140        0.0000000000                                                         
141       -0.0007806701                                                         
142       -0.0013817720                                                         
143        0.0000000000                                                         
144        0.0024740720                                                         
145        0.0038020702                                                         
146        0.0000000000                                                         
147        0.0000000000                                                         
148       -0.0226590461                                                         
149        0.4525732133                                                         
150       -0.0023259651                                                         
151       -0.1099402541                                                         
152       -0.0054261295                                                         
153       -0.0008364399                                                         
154       -0.0789867620                                                         
155        0.1452593259                                                         
156        0.0000000000                                                         
157        0.0069762202                                                         
158       -0.0074780532                                                         
159        0.0000000000                                                         
160        0.0274865694                                                         
161       -0.0435922478                                                         
162        0.0000000000                                                         
163       -0.0002352491                                                         
164        0.0004127439                                                         
165        0.0000000000                                                         
166       -0.0000708078                                                         
167        0.0001278179                                                         
168        0.0000000000                                                         
169       -0.0007899779                                                         
170        0.0032595468                                                         
171       -0.0024695688                                                         
172       -0.0079663637                                                         
173        0.0000000000                                                         
174        0.0000000000                                                         
175        0.0004111713                                                         
176        0.0056209478                                                         
177       -0.0060321191                                                         
178       -0.0073422531                                                         
179        0.0000000000                                                         
180        0.0000000000                                                         
181       -0.0000120393                                                         
182        0.0000599495                                                         
183       -0.0000479102                                                         
184       -0.0001435347                                                         
185        0.0000000000                                                         
186        0.0000000000                                                         
187       -0.0005178371                                                         
188        0.0008332672                                                         
189        0.0000000000                                                         
190       -0.0007909941                                                         
191        0.0013835043                                                         
192        0.0000000000                                                         
193        0.0023445052                                                         
194       -0.0038833060                                                         
195        0.0000000000                                                         
196        0.0000000000                                                         
197        0.1363426744                                                         
198       -0.0247388932                                                         
199       -0.0514201371                                                         
200       -0.0011342279                                                         
201       -0.0018929264                                                         
202       -0.0022648435                                                         
203       -0.0036647731                                                         
204       -0.0059212476                                                         
205       -0.0034165133                                                         
206       -0.0001459287                                                         
207        0.0002612204                                                         
208       -0.0001152917                                                         
209        0.0007941998                                                         
210        0.0004385719                                                         
211        0.0007719607                                                         
212        0.1363426744                                                         
213       -0.0247388932                                                         
214       -0.0514201371                                                         
215       -0.0011342279                                                         
216       -0.0018929264                                                         
217        0.0022648435                                                         
218       -0.0036647731                                                         
219       -0.0059212476                                                         
220        0.0034165133                                                         
221       -0.0001459287                                                         
222        0.0002612204                                                         
223       -0.0001152917                                                         
224        0.0007941998                                                         
225       -0.0004385719                                                         
226       -0.0007719607                                                         
227        0.1363426744                                                         
228       -0.0247388932                                                         
229       -0.0514201371                                                         
230       -0.0010697763                                                         
231        0.0019300834                                                         
232        0.0022648435                                                         
233       -0.0034630961                                                         
234        0.0060414155                                                         
235        0.0034165133                                                         
236       -0.0001722219                                                         
237        0.0002875136                                                         
238       -0.0001152917                                                         
239       -0.0007649621                                                         
240       -0.0004123013                                                         
241        0.0007863055                                                         
242        0.1363426744                                                         
243       -0.0247388932                                                         
244       -0.0514201371                                                         
245       -0.0010697763                                                         
246        0.0019300834                                                         
247       -0.0022648435                                                         
248       -0.0034630961                                                         
249        0.0060414155                                                         
250       -0.0034165133                                                         
251       -0.0001722219                                                         
252        0.0002875136                                                         
253       -0.0001152917                                                         
254       -0.0007649621                                                         
255        0.0004123013                                                         
256       -0.0007863055                                                         
 Sym= A                                                                         
 Ene= -0.866547213010310                                                        
 Spin= Alpha                                                                    
 Occup= 1.0                                                                     
  1       -0.0000000000                                                         
  2       -0.0000000000                                                         
  3       -0.0000000000                                                         
  4        0.0000000000                                                         
  5       -0.0000000000                                                         
  6       -0.0000000000                                                         
  7        0.0014439751                                                         
  8        0.0856507445                                                         
  9        0.0000000000                                                         
 10       -0.0000115355                                                         
 11       -0.0006842387                                                         
 12        0.0000000000                                                         
 13       -0.0001319452                                                         
 14       -0.0078264541                                                         
 15        0.0000000000                                                         
 16        0.0000014579                                                         
 17        0.0000864760                                                         
 18        0.0000000000                                                         
 19        0.0000006295                                                         
 20        0.0000373375                                                         
 21        0.0000000000                                                         
 22        0.0000350850                                                         
 23       -0.0000350850                                                         
 24        0.0000000000                                                         
 25        0.0020805056                                                         
 26        0.0000000000                                                         
 27        0.0000000000                                                         
 28        0.0000567834                                                         
 29       -0.0000567834                                                         
 30       -0.0000000000                                                         
 31        0.0033672024                                                         
 32        0.0000000000                                                         
 33        0.0000000000                                                         
 34        0.0000013082                                                         
 35       -0.0000013082                                                         
 36       -0.0000000000                                                         
 37        0.0000775774                                                         
 38        0.0000000000                                                         
 39        0.0000000000                                                         
 40        0.0000101705                                                         
 41       -0.0001928411                                                         
 42        0.0000000000                                                         
 43       -0.0000301018                                                         
 44        0.0006028181                                                         
 45        0.0000000000                                                         
 46       -0.0000004096                                                         
 47       -0.0000242948                                                         
 48        0.0000000000                                                         
 49        0.0000000000                                                         
 50       -0.0000000000                                                         
 51       -0.0000000000                                                         
 52        0.0000000000                                                         
 53        0.0000000000                                                         
 54       -0.0000000000                                                         
 55       -0.0000000000                                                         
 56        0.0041759126                                                         
 57        0.2476982008                                                         
 58        0.0000000000                                                         
 59       -0.0000859192                                                         
 60       -0.0050963796                                                         
 61        0.0000000000                                                         
 62       -0.0011975734                                                         
 63       -0.0710351986                                                         
 64        0.0000000000                                                         
 65        0.0000062611                                                         
 66        0.0003713835                                                         
 67        0.0000000000                                                         
 68        0.0000026106                                                         
 69        0.0001548517                                                         
 70        0.0000000000                                                         
 71        0.0001632149                                                         
 72       -0.0001632149                                                         
 73        0.0000000000                                                         
 74        0.0096784924                                                         
 75        0.0000000000                                                         
 76        0.0000000000                                                         
 77        0.0002956809                                                         
 78       -0.0002956809                                                         
 79        0.0000000000                                                         
 80        0.0175336080                                                         
 81        0.0000000000                                                         
 82        0.0000000000                                                         
 83        0.0000032408                                                         
 84       -0.0000032408                                                         
 85       -0.0000000000                                                         
 86        0.0001921747                                                         
 87        0.0000000000                                                         
 88        0.0000000000                                                         
 89        0.0000599150                                                         
 90       -0.0008222697                                                         
 91        0.0000000000                                                         
 92       -0.0001614596                                                         
 93        0.0035514282                                                         
 94        0.0000000000                                                         
 95       -0.0000182855                                                         
 96       -0.0010846190                                                         
 97        0.0000000000                                                         
 98        0.0000000000                                                         
 99       -0.0156266464                                                         
100        0.4919718134                                                         
101       -0.0027331721                                                         
102       -0.0210480126                                                         
103       -0.0041768758                                                         
104       -0.0006577036                                                         
105       -0.0127601322                                                         
106        0.1685306790                                                         
107        0.0000000000                                                         
108       -0.0049590210                                                         
109       -0.0133517180                                                         
110        0.0000000000                                                         
111       -0.0031097931                                                         
112       -0.0470811528                                                         
113        0.0000000000                                                         
114       -0.0001860322                                                         
115        0.0000902129                                                         
116        0.0000000000                                                         
117       -0.0000115617                                                         
118        0.0001039430                                                         
119        0.0000000000                                                         
120        0.0002780193                                                         
121       -0.0037987950                                                         
122        0.0035207757                                                         
123        0.0049950838                                                         
124        0.0000000000                                                         
125        0.0000000000                                                         
126       -0.0003746908                                                         
127       -0.0052142524                                                         
128        0.0055889432                                                         
129        0.0089032131                                                         
130        0.0000000000                                                         
131        0.0000000000                                                         
132        0.0000042669                                                         
133       -0.0000879667                                                         
134        0.0000836998                                                         
135        0.0000866894                                                         
136        0.0000000000                                                         
137        0.0000000000                                                         
138       -0.0007908288                                                         
139       -0.0002260154                                                         
140        0.0000000000                                                         
141        0.0008378354                                                         
142       -0.0012604380                                                         
143        0.0000000000                                                         
144        0.0015346510                                                         
145        0.0019384843                                                         
146        0.0000000000                                                         
147        0.0000000000                                                         
148        0.0156266464                                                         
149       -0.4919718134                                                         
150        0.0027331721                                                         
151        0.0210480126                                                         
152        0.0041768758                                                         
153        0.0006577036                                                         
154        0.0184337410                                                         
155        0.1680047854                                                         
156        0.0000000000                                                         
157        0.0045061409                                                         
158       -0.0135112900                                                         
159        0.0000000000                                                         
160        0.0015210066                                                         
161       -0.0471592229                                                         
162        0.0000000000                                                         
163        0.0001889674                                                         
164        0.0000838908                                                         
165        0.0000000000                                                         
166        0.0000150589                                                         
167        0.0001034942                                                         
168        0.0000000000                                                         
169       -0.0001051076                                                         
170        0.0036258833                                                         
171       -0.0035207757                                                         
172        0.0052584202                                                         
173        0.0000000000                                                         
174        0.0000000000                                                         
175        0.0006801302                                                         
176        0.0049088131                                                         
177       -0.0055889432                                                         
178        0.0092090608                                                         
179        0.0000000000                                                         
180        0.0000000000                                                         
181       -0.0000012416                                                         
182        0.0000849414                                                         
183       -0.0000836998                                                         
184        0.0000927070                                                         
185        0.0000000000                                                         
186        0.0000000000                                                         
187        0.0007460825                                                         
188       -0.0001988822                                                         
189        0.0000000000                                                         
190       -0.0007698112                                                         
191       -0.0013924665                                                         
192        0.0000000000                                                         
193       -0.0014684362                                                         
194        0.0019891129                                                         
195        0.0000000000                                                         
196        0.0000000000                                                         
197        0.3194999661                                                         
198       -0.0648456709                                                         
199       -0.1056918759                                                         
200       -0.0025152447                                                         
201       -0.0027998435                                                         
202       -0.0068911712                                                         
203       -0.0030289742                                                         
204       -0.0019116920                                                         
205       -0.0074140998                                                         
206       -0.0002821358                                                         
207       -0.0004391048                                                         
208        0.0007212406                                                         
209        0.0004289517                                                         
210        0.0009535603                                                         
211        0.0011613555                                                         
212        0.3194999661                                                         
213       -0.0648456709                                                         
214       -0.1056918759                                                         
215       -0.0025152447                                                         
216       -0.0027998435                                                         
217        0.0068911712                                                         
218       -0.0030289742                                                         
219       -0.0019116920                                                         
220        0.0074140998                                                         
221       -0.0002821358                                                         
222       -0.0004391048                                                         
223        0.0007212406                                                         
224        0.0004289517                                                         
225       -0.0009535603                                                         
226       -0.0011613555                                                         
227       -0.3194999661                                                         
228        0.0648456710                                                         
229        0.1056918759                                                         
230        0.0024194377                                                         
231       -0.0028830367                                                         
232       -0.0068911712                                                         
233        0.0029628133                                                         
234       -0.0020127068                                                         
235       -0.0074140998                                                         
236        0.0002967651                                                         
237        0.0004244755                                                         
238       -0.0007212406                                                         
239        0.0004385532                                                         
240        0.0009138713                                                         
241       -0.0011928383                                                         
242       -0.3194999661                                                         
243        0.0648456710                                                         
244        0.1056918759                                                         
245        0.0024194377                                                         
246       -0.0028830367                                                         
247        0.0068911712                                                         
248        0.0029628133                                                         
249       -0.0020127068                                                         
250        0.0074140998                                                         
251        0.0002967651                                                         
252        0.0004244755                                                         
253       -0.0007212406                                                         
254        0.0004385532                                                         
255       -0.0009138713                                                         
256        0.0011928383                                                         
 Sym= A                                                                         
 Ene= -0.759468240023025                                                        
 Spin= Alpha                                                                    
 Occup= 1.0                                                                     
  1        0.0028431233                                                         
  2        0.2904577333                                                         
  3        0.0005186913                                                         
  4        0.0396457216                                                         
  5        0.0005127276                                                         
  6        0.0000876389                                                         
  7       -0.3062930455                                                         
  8        0.0051637557                                                         
  9        0.0000000000                                                         
 10        0.0016103949                                                         
 11       -0.0000271494                                                         
 12        0.0000000000                                                         
 13        0.0181848847                                                         
 14       -0.0003065767                                                         
 15        0.0000000000                                                         
 16       -0.0003737292                                                         
 17        0.0000063007                                                         
 18        0.0000000000                                                         
 19       -0.0001304195                                                         
 20        0.0000021987                                                         
 21        0.0000000000                                                         
 22       -0.0026875776                                                         
 23        0.0014740427                                                         
 24        0.0012135349                                                         
 25        0.0001403604                                                         
 26        0.0000000000                                                         
 27        0.0000000000                                                         
 28       -0.0074349482                                                         
 29        0.0042215166                                                         
 30        0.0032134316                                                         
 31        0.0003931415                                                         
 32        0.0000000000                                                         
 33        0.0000000000                                                         
 34       -0.0001187049                                                         
 35        0.0000833370                                                         
 36        0.0000353678                                                         
 37        0.0000068143                                                         
 38        0.0000000000                                                         
 39        0.0000000000                                                         
 40       -0.0005638870                                                         
 41       -0.0000161345                                                         
 42        0.0000000000                                                         
 43        0.0009561677                                                         
 44        0.0000608031                                                         
 45        0.0000000000                                                         
 46        0.0007354932                                                         
 47       -0.0000123996                                                         
 48        0.0000000000                                                         
 49        0.0000000000                                                         
 50        0.0088063194                                                         
 51       -0.5018029908                                                         
 52        0.0001104136                                                         
 53        0.0422543885                                                         
 54        0.0029132752                                                         
 55        0.0001792379                                                         
 56       -0.0849830494                                                         
 57        0.0014327185                                                         
 58        0.0000000000                                                         
 59       -0.0166334493                                                         
 60        0.0002804212                                                         
 61        0.0000000000                                                         
 62       -0.0391945701                                                         
 63        0.0006607763                                                         
 64        0.0000000000                                                         
 65       -0.0003178132                                                         
 66        0.0000053580                                                         
 67        0.0000000000                                                         
 68       -0.0000597535                                                         
 69        0.0000010074                                                         
 70        0.0000000000                                                         
 71       -0.0048365260                                                         
 72        0.0009456838                                                         
 73        0.0038908422                                                         
 74        0.0001950185                                                         
 75        0.0000000000                                                         
 76        0.0000000000                                                         
 77       -0.0051901387                                                         
 78        0.0009427709                                                         
 79        0.0042473678                                                         
 80        0.0002068467                                                         
 81        0.0000000000                                                         
 82        0.0000000000                                                         
 83       -0.0000971902                                                         
 84        0.0000086296                                                         
 85        0.0000885605                                                         
 86        0.0000035690                                                         
 87        0.0000000000                                                         
 88        0.0000000000                                                         
 89       -0.0002460529                                                         
 90        0.0000273993                                                         
 91        0.0000000000                                                         
 92       -0.0016244299                                                         
 93       -0.0000423673                                                         
 94        0.0000000000                                                         
 95        0.0023625886                                                         
 96       -0.0000398306                                                         
 97        0.0000000000                                                         
 98        0.0000000000                                                         
 99       -0.0032675931                                                         
100        0.2330709030                                                         
101       -0.0033172737                                                         
102        0.0268469917                                                         
103       -0.0005463676                                                         
104       -0.0001999399                                                         
105        0.2936029429                                                         
106        0.1717388182                                                         
107        0.0000000000                                                         
108       -0.0200142345                                                         
109       -0.0229317373                                                         
110        0.0000000000                                                         
111       -0.0726040438                                                         
112       -0.0510401631                                                         
113        0.0000000000                                                         
114        0.0003145656                                                         
115        0.0001013600                                                         
116        0.0000000000                                                         
117        0.0001877731                                                         
118        0.0001133119                                                         
119        0.0000000000                                                         
120       -0.0052359451                                                         
121       -0.0000711100                                                         
122        0.0053070551                                                         
123       -0.0062096743                                                         
124        0.0000000000                                                         
125        0.0000000000                                                         
126       -0.0078498319                                                         
127        0.0000673147                                                         
128        0.0077825172                                                         
129       -0.0061656727                                                         
130        0.0000000000                                                         
131        0.0000000000                                                         
132       -0.0001088829                                                         
133       -0.0000120491                                                         
134        0.0001209320                                                         
135       -0.0001159417                                                         
136        0.0000000000                                                         
137        0.0000000000                                                         
138       -0.0004965265                                                         
139       -0.0003945103                                                         
140        0.0000000000                                                         
141        0.0019769891                                                         
142        0.0012800208                                                         
143        0.0000000000                                                         
144       -0.0004874098                                                         
145       -0.0000964897                                                         
146        0.0000000000                                                         
147        0.0000000000                                                         
148       -0.0032675931                                                         
149        0.2330709031                                                         
150       -0.0033172737                                                         
151        0.0268469917                                                         
152       -0.0005463676                                                         
153       -0.0001999399                                                         
154        0.2876470930                                                         
155       -0.1815380390                                                         
156        0.0000000000                                                         
157       -0.0192298740                                                         
158        0.0235933487                                                         
159        0.0000000000                                                         
160       -0.0708423140                                                         
161        0.0534585071                                                         
162        0.0000000000                                                         
163        0.0003109702                                                         
164       -0.0001119058                                                         
165        0.0000000000                                                         
166        0.0001838468                                                         
167       -0.0001195770                                                         
168        0.0000000000                                                         
169       -0.0050208789                                                         
170       -0.0002861763                                                         
171        0.0053070551                                                         
172        0.0065435593                                                         
173        0.0000000000                                                         
174        0.0000000000                                                         
175       -0.0076331207                                                         
176       -0.0001493965                                                         
177        0.0077825172                                                         
178        0.0066851030                                                         
179        0.0000000000                                                         
180        0.0000000000                                                         
181       -0.0001048669                                                         
182       -0.0000160651                                                         
183        0.0001209320                                                         
184        0.0001222027                                                         
185        0.0000000000                                                         
186        0.0000000000                                                         
187       -0.0005365184                                                         
188        0.0003258386                                                         
189        0.0000000000                                                         
190        0.0020934355                                                         
191       -0.0010903804                                                         
192        0.0000000000                                                         
193       -0.0004838803                                                         
194        0.0001128646                                                         
195        0.0000000000                                                         
196        0.0000000000                                                         
197        0.2760266716                                                         
198       -0.0497031728                                                         
199       -0.0824944501                                                         
200       -0.0004213818                                                         
201       -0.0026948014                                                         
202       -0.0064128614                                                         
203        0.0023963844                                                         
204       -0.0009267786                                                         
205       -0.0081325519                                                         
206       -0.0006935270                                                         
207       -0.0003235462                                                         
208        0.0010170732                                                         
209       -0.0003196590                                                         
210        0.0002685097                                                         
211        0.0010958749                                                         
212        0.2760266716                                                         
213       -0.0497031728                                                         
214       -0.0824944501                                                         
215       -0.0004213818                                                         
216       -0.0026948014                                                         
217        0.0064128614                                                         
218        0.0023963844                                                         
219       -0.0009267786                                                         
220        0.0081325519                                                         
221       -0.0006935270                                                         
222       -0.0003235462                                                         
223        0.0010170732                                                         
224       -0.0003196590                                                         
225       -0.0002685097                                                         
226       -0.0010958749                                                         
227        0.2760266716                                                         
228       -0.0497031729                                                         
229       -0.0824944501                                                         
230       -0.0003303055                                                         
231        0.0027074740                                                         
232        0.0064128614                                                         
233        0.0024262626                                                         
234        0.0008454742                                                         
235        0.0081325519                                                         
236       -0.0006823376                                                         
237       -0.0003347356                                                         
238        0.0010170732                                                         
239        0.0003438612                                                         
240       -0.0002314172                                                         
241        0.0011043031                                                         
242        0.2760266716                                                         
243       -0.0497031729                                                         
244       -0.0824944501                                                         
245       -0.0003303055                                                         
246        0.0027074740                                                         
247       -0.0064128614                                                         
248        0.0024262626                                                         
249        0.0008454742                                                         
250       -0.0081325519                                                         
251       -0.0006823376                                                         
252       -0.0003347356                                                         
253        0.0010170732                                                         
254        0.0003438612                                                         
255        0.0002314172                                                         
256       -0.0011043031                                                         
 Sym= A                                                                         
 Ene= -0.677363731148709                                                        
 Spin= Alpha                                                                    
 Occup= 1.0                                                                     
  1        0.0000000000                                                         
  2        0.0000000000                                                         
  3        0.0000000000                                                         
  4        0.0000000000                                                         
  5        0.0000000000                                                         
  6        0.0000000000                                                         
  7        0.0000000000                                                         
  8        0.0000000000                                                         
  9        0.1856681644                                                         
 10        0.0000000000                                                         
 11        0.0000000000                                                         
 12        0.0016610588                                                         
 13        0.0000000000                                                         
 14        0.0000000000                                                         
 15       -0.0048114910                                                         
 16        0.0000000000                                                         
 17        0.0000000000                                                         
 18        0.0001991997                                                         
 19        0.0000000000                                                         
 20        0.0000000000                                                         
 21        0.0000816862                                                         
 22        0.0000000000                                                         
 23        0.0000000000                                                         
 24        0.0000000000                                                         
 25        0.0000000000                                                         
 26        0.0035425715                                                         
 27       -0.0000597238                                                         
 28        0.0000000000                                                         
 29        0.0000000000                                                         
 30        0.0000000000                                                         
 31        0.0000000000                                                         
 32        0.0085081982                                                         
 33       -0.0001434386                                                         
 34        0.0000000000                                                         
 35        0.0000000000                                                         
 36        0.0000000000                                                         
 37        0.0000000000                                                         
 38        0.0001398189                                                         
 39       -0.0000023572                                                         
 40        0.0000000000                                                         
 41        0.0000000000                                                         
 42       -0.0001715441                                                         
 43        0.0000000000                                                         
 44        0.0000000000                                                         
 45        0.0010170314                                                         
 46        0.0000000000                                                         
 47        0.0000000000                                                         
 48       -0.0005023991                                                         
 49       -0.0000512463                                                         
 50        0.0000000000                                                         
 51        0.0000000000                                                         
 52        0.0000000000                                                         
 53        0.0000000000                                                         
 54        0.0000000000                                                         
 55        0.0000000000                                                         
 56        0.0000000000                                                         
 57        0.0000000000                                                         
 58        0.2509368116                                                         
 59        0.0000000000                                                         
 60        0.0000000000                                                         
 61       -0.0013110895                                                         
 62        0.0000000000                                                         
 63        0.0000000000                                                         
 64       -0.0525059833                                                         
 65        0.0000000000                                                         
 66        0.0000000000                                                         
 67        0.0004321591                                                         
 68        0.0000000000                                                         
 69        0.0000000000                                                         
 70        0.0001614937                                                         
 71        0.0000000000                                                         
 72        0.0000000000                                                         
 73        0.0000000000                                                         
 74        0.0000000000                                                         
 75        0.0020966133                                                         
 76       -0.0000353465                                                         
 77        0.0000000000                                                         
 78        0.0000000000                                                         
 79        0.0000000000                                                         
 80        0.0000000000                                                         
 81        0.0017484606                                                         
 82       -0.0000294771                                                         
 83        0.0000000000                                                         
 84        0.0000000000                                                         
 85        0.0000000000                                                         
 86        0.0000000000                                                         
 87        0.0000443459                                                         
 88       -0.0000007476                                                         
 89        0.0000000000                                                         
 90        0.0000000000                                                         
 91       -0.0012196085                                                         
 92        0.0000000000                                                         
 93        0.0000000000                                                         
 94        0.0045367870                                                         
 95        0.0000000000                                                         
 96        0.0000000000                                                         
 97       -0.0008779615                                                         
 98       -0.0001826250                                                         
 99        0.0000000000                                                         
100        0.0000000000                                                         
101        0.0000000000                                                         
102        0.0000000000                                                         
103        0.0000000000                                                         
104        0.0000000000                                                         
105        0.0000000000                                                         
106        0.0000000000                                                         
107        0.4428400666                                                         
108        0.0000000000                                                         
109        0.0000000000                                                         
110       -0.0277714454                                                         
111        0.0000000000                                                         
112        0.0000000000                                                         
113       -0.0743800603                                                         
114        0.0000000000                                                         
115        0.0000000000                                                         
116        0.0004780517                                                         
117        0.0000000000                                                         
118        0.0000000000                                                         
119        0.0002669710                                                         
120        0.0000000000                                                         
121        0.0000000000                                                         
122        0.0000000000                                                         
123        0.0000000000                                                         
124        0.0028057740                                                         
125        0.0029514820                                                         
126        0.0000000000                                                         
127        0.0000000000                                                         
128        0.0000000000                                                         
129        0.0000000000                                                         
130       -0.0022265697                                                         
131       -0.0043979347                                                         
132        0.0000000000                                                         
133        0.0000000000                                                         
134        0.0000000000                                                         
135        0.0000000000                                                         
136        0.0000735630                                                         
137        0.0000891255                                                         
138        0.0000000000                                                         
139        0.0000000000                                                         
140       -0.0005220924                                                         
141        0.0000000000                                                         
142        0.0000000000                                                         
143       -0.0001162280                                                         
144        0.0000000000                                                         
145        0.0000000000                                                         
146        0.0016825051                                                         
147        0.0031200945                                                         
148        0.0000000000                                                         
149        0.0000000000                                                         
150        0.0000000000                                                         
151        0.0000000000                                                         
152        0.0000000000                                                         
153        0.0000000000                                                         
154        0.0000000000                                                         
155        0.0000000000                                                         
156        0.4428400666                                                         
157        0.0000000000                                                         
158        0.0000000000                                                         
159       -0.0277714454                                                         
160        0.0000000000                                                         
161        0.0000000000                                                         
162       -0.0743800603                                                         
163        0.0000000000                                                         
164        0.0000000000                                                         
165        0.0004780517                                                         
166        0.0000000000                                                         
167        0.0000000000                                                         
168        0.0002669710                                                         
169        0.0000000000                                                         
170        0.0000000000                                                         
171        0.0000000000                                                         
172        0.0000000000                                                         
173        0.0027046905                                                         
174       -0.0030443822                                                         
175        0.0000000000                                                         
176        0.0000000000                                                         
177        0.0000000000                                                         
178        0.0000000000                                                         
179       -0.0020770581                                                         
180        0.0044704890                                                         
181        0.0000000000                                                         
182        0.0000000000                                                         
183        0.0000000000                                                         
184        0.0000000000                                                         
185        0.0000705170                                                         
186       -0.0000915545                                                         
187        0.0000000000                                                         
188        0.0000000000                                                         
189       -0.0005220924                                                         
190        0.0000000000                                                         
191        0.0000000000                                                         
192       -0.0002192971                                                         
193        0.0000000000                                                         
194        0.0000000000                                                         
195        0.0017855742                                                         
196       -0.0029918091                                                         
197        0.3537893433                                                         
198       -0.0473762034                                                         
199       -0.1039194719                                                         
200       -0.0032526692                                                         
201       -0.0053553150                                                         
202       -0.0053726761                                                         
203       -0.0046595272                                                         
204       -0.0073728092                                                         
205       -0.0068605718                                                         
206       -0.0003989429                                                         
207        0.0003052601                                                         
208        0.0000936829                                                         
209        0.0012497489                                                         
210        0.0013011675                                                         
211        0.0021112348                                                         
212       -0.3537893433                                                         
213        0.0473762034                                                         
214        0.1039194719                                                         
215        0.0032526692                                                         
216        0.0053553150                                                         
217       -0.0053726761                                                         
218        0.0046595272                                                         
219        0.0073728092                                                         
220       -0.0068605718                                                         
221        0.0003989429                                                         
222       -0.0003052601                                                         
223       -0.0000936829                                                         
224       -0.0012497489                                                         
225        0.0013011675                                                         
226        0.0021112348                                                         
227       -0.3537893433                                                         
228        0.0473762034                                                         
229        0.1039194719                                                         
230        0.0030703029                                                         
231       -0.0054619132                                                         
232       -0.0053726761                                                         
233        0.0044083554                                                         
234       -0.0075256835                                                         
235       -0.0068605718                                                         
236        0.0004402456                                                         
237       -0.0003465627                                                         
238       -0.0000936829                                                         
239        0.0011994611                                                         
240        0.0012292622                                                         
241       -0.0021538950                                                         
242        0.3537893433                                                         
243       -0.0473762034                                                         
244       -0.1039194719                                                         
245       -0.0030703029                                                         
246        0.0054619132                                                         
247       -0.0053726761                                                         
248       -0.0044083554                                                         
249        0.0075256835                                                         
250       -0.0068605718                                                         
251       -0.0004402456                                                         
252        0.0003465627                                                         
253        0.0000936829                                                         
254       -0.0011994611                                                         
255        0.0012292622                                                         
256       -0.0021538950                                                         
 Sym= A                                                                         
 Ene= -0.671890445298292                                                        
 Spin= Alpha                                                                    
 Occup= 1.0                                                                     
  1        0.0083380768                                                         
  2        0.3617694425                                                         
  3       -0.0023000818                                                         
  4        0.0544795866                                                         
  5        0.0024336961                                                         
  6        0.0003399629                                                         
  7       -0.6553048051                                                         
  8        0.0110477008                                                         
  9        0.0000000000                                                         
 10        0.0103919300                                                         
 11       -0.0001751962                                                         
 12        0.0000000000                                                         
 13        0.0283773032                                                         
 14       -0.0004784094                                                         
 15        0.0000000000                                                         
 16       -0.0005106184                                                         
 17        0.0000086085                                                         
 18        0.0000000000                                                         
 19       -0.0002819402                                                         
 20        0.0000047532                                                         
 21        0.0000000000                                                         
 22       -0.0060000595                                                         
 23        0.0031276639                                                         
 24        0.0028723956                                                         
 25        0.0003078538                                                         
 26        0.0000000000                                                         
 27        0.0000000000                                                         
 28       -0.0151620652                                                         
 29        0.0082999601                                                         
 30        0.0068621051                                                         
 31        0.0007913115                                                         
 32        0.0000000000                                                         
 33        0.0000000000                                                         
 34       -0.0002587498                                                         
 35        0.0001585491                                                         
 36        0.0001002007                                                         
 37        0.0000140744                                                         
 38        0.0000000000                                                         
 39        0.0000000000                                                         
 40       -0.0014159854                                                         
 41       -0.0000446977                                                         
 42        0.0000000000                                                         
 43        0.0026489741                                                         
 44        0.0001610502                                                         
 45        0.0000000000                                                         
 46        0.0015989822                                                         
 47       -0.0000269570                                                         
 48        0.0000000000                                                         
 49        0.0000000000                                                         
 50        0.0100908928                                                         
 51       -0.1346732060                                                         
 52       -0.0166040477                                                         
 53        0.0321549898                                                         
 54        0.0049161162                                                         
 55        0.0002505253                                                         
 56        0.4908912442                                                         
 57       -0.0082758734                                                         
 58        0.0000000000                                                         
 59       -0.0529118175                                                         
 60        0.0008920336                                                         
 61        0.0000000000                                                         
 62       -0.2188202903                                                         
 63        0.0036890636                                                         
 64        0.0000000000                                                         
 65        0.0004079408                                                         
 66       -0.0000068774                                                         
 67        0.0000000000                                                         
 68        0.0003043325                                                         
 69       -0.0000051307                                                         
 70        0.0000000000                                                         
 71       -0.0032067664                                                         
 72        0.0023545576                                                         
 73        0.0008522088                                                         
 74        0.0001875686                                                         
 75        0.0000000000                                                         
 76        0.0000000000                                                         
 77        0.0064860385                                                         
 78       -0.0033582909                                                         
 79       -0.0031277476                                                         
 80       -0.0003320230                                                         
 81        0.0000000000                                                         
 82        0.0000000000                                                         
 83       -0.0000911644                                                         
 84        0.0000554128                                                         
 85        0.0000357516                                                         
 86        0.0000049437                                                         
 87        0.0000000000                                                         
 88        0.0000000000                                                         
 89        0.0027353465                                                         
 90        0.0000782718                                                         
 91        0.0000000000                                                         
 92       -0.0046385685                                                         
 93       -0.0002949588                                                         
 94        0.0000000000                                                         
 95       -0.0035674711                                                         
 96        0.0000601435                                                         
 97        0.0000000000                                                         
 98        0.0000000000                                                         
 99        0.0047663063                                                         
100       -0.0206702680                                                         
101       -0.0080007192                                                         
102        0.0181314539                                                         
103        0.0024158916                                                         
104        0.0002103411                                                         
105       -0.1387713448                                                         
106       -0.2346265376                                                         
107        0.0000000000                                                         
108        0.0099393553                                                         
109        0.0195420496                                                         
110        0.0000000000                                                         
111        0.0214626994                                                         
112        0.0397895987                                                         
113        0.0000000000                                                         
114       -0.0003263112                                                         
115       -0.0003232423                                                         
116        0.0000000000                                                         
117       -0.0000872942                                                         
118       -0.0001507875                                                         
119        0.0000000000                                                         
120        0.0012916420                                                         
121        0.0030925768                                                         
122       -0.0043842187                                                         
123        0.0037618501                                                         
124        0.0000000000                                                         
125        0.0000000000                                                         
126        0.0015406767                                                         
127        0.0032626167                                                         
128       -0.0048032934                                                         
129        0.0064537271                                                         
130        0.0000000000                                                         
131        0.0000000000                                                         
132        0.0000264664                                                         
133        0.0000666687                                                         
134       -0.0000931351                                                         
135        0.0000708307                                                         
136        0.0000000000                                                         
137        0.0000000000                                                         
138       -0.0000566724                                                         
139       -0.0002006179                                                         
140        0.0000000000                                                         
141       -0.0011335739                                                         
142       -0.0009369478                                                         
143        0.0000000000                                                         
144        0.0013035911                                                         
145        0.0015388014                                                         
146        0.0000000000                                                         
147        0.0000000000                                                         
148        0.0047663063                                                         
149       -0.0206702680                                                         
150       -0.0080007192                                                         
151        0.0181314539                                                         
152        0.0024158916                                                         
153        0.0002103411                                                         
154       -0.1307836532                                                         
155        0.2391709312                                                         
156        0.0000000000                                                         
157        0.0092749803                                                         
158       -0.0198659817                                                         
159        0.0000000000                                                         
160        0.0201092681                                                         
161       -0.0404904553                                                         
162        0.0000000000                                                         
163       -0.0003152298                                                         
164        0.0003340580                                                         
165        0.0000000000                                                         
166       -0.0000821618                                                         
167        0.0001536444                                                         
168        0.0000000000                                                         
169        0.0011669552                                                         
170        0.0032172635                                                         
171       -0.0043842187                                                         
172       -0.0036319579                                                         
173        0.0000000000                                                         
174        0.0000000000                                                         
175        0.0013252136                                                         
176        0.0034780798                                                         
177       -0.0048032934                                                         
178       -0.0063230402                                                         
179        0.0000000000                                                         
180        0.0000000000                                                         
181        0.0000241259                                                         
182        0.0000690092                                                         
183       -0.0000931351                                                         
184       -0.0000679610                                                         
185        0.0000000000                                                         
186        0.0000000000                                                         
187       -0.0000263085                                                         
188        0.0002395095                                                         
189        0.0000000000                                                         
190       -0.0011720546                                                         
191        0.0008633401                                                         
192        0.0000000000                                                         
193        0.0012509802                                                         
194       -0.0015818685                                                         
195        0.0000000000                                                         
196        0.0000000000                                                         
197       -0.1720345288                                                         
198        0.0211378181                                                         
199        0.0465471547                                                         
200        0.0006502580                                                         
201        0.0010040502                                                         
202        0.0045667843                                                         
203        0.0002219692                                                         
204        0.0004912866                                                         
205        0.0076911872                                                         
206        0.0003745572                                                         
207        0.0005071282                                                         
208       -0.0008816854                                                         
209        0.0000979150                                                         
210       -0.0004944460                                                         
211       -0.0007337424                                                         
212       -0.1720345288                                                         
213        0.0211378181                                                         
214        0.0465471547                                                         
215        0.0006502580                                                         
216        0.0010040502                                                         
217       -0.0045667843                                                         
218        0.0002219692                                                         
219        0.0004912866                                                         
220       -0.0076911872                                                         
221        0.0003745572                                                         
222        0.0005071282                                                         
223       -0.0008816854                                                         
224        0.0000979150                                                         
225        0.0004944460                                                         
226        0.0007337424                                                         
227       -0.1720345288                                                         
228        0.0211378181                                                         
229        0.0465471547                                                         
230        0.0006160437                                                         
231       -0.0010253986                                                         
232       -0.0045667843                                                         
233        0.0002052827                                                         
234       -0.0004984896                                                         
235       -0.0076911872                                                         
236        0.0003714092                                                         
237        0.0005102762                                                         
238       -0.0008816854                                                         
239       -0.0000887601                                                         
240        0.0004694320                                                         
241       -0.0007499923                                                         
242       -0.1720345288                                                         
243        0.0211378181                                                         
244        0.0465471547                                                         
245        0.0006160437                                                         
246       -0.0010253986                                                         
247        0.0045667843                                                         
248        0.0002052827                                                         
249       -0.0004984896                                                         
250        0.0076911872                                                         
251        0.0003714092                                                         
252        0.0005102762                                                         
253       -0.0008816854                                                         
254       -0.0000887601                                                         
255       -0.0004694320                                                         
256        0.0007499923                                                         
 Sym= A                                                                         
 Ene= -0.611043645211532                                                        
 Spin= Alpha                                                                    
 Occup= 1.0                                                                     
  1        0.0000000000                                                         
  2        0.0000000000                                                         
  3       -0.0000000000                                                         
  4        0.0000000000                                                         
  5        0.0000000000                                                         
  6        0.0000000000                                                         
  7        0.0109740785                                                         
  8        0.6509378286                                                         
  9        0.0000000000                                                         
 10        0.0000327888                                                         
 11        0.0019448989                                                         
 12        0.0000000000                                                         
 13       -0.0001759354                                                         
 14       -0.0104357758                                                         
 15        0.0000000000                                                         
 16        0.0000109048                                                         
 17        0.0006468303                                                         
 18        0.0000000000                                                         
 19        0.0000041814                                                         
 20        0.0002480241                                                         
 21        0.0000000000                                                         
 22        0.0001354959                                                         
 23       -0.0001354959                                                         
 24        0.0000000000                                                         
 25        0.0080347807                                                         
 26        0.0000000000                                                         
 27        0.0000000000                                                         
 28        0.0003394131                                                         
 29       -0.0003394131                                                         
 30       -0.0000000000                                                         
 31        0.0201268884                                                         
 32        0.0000000000                                                         
 33        0.0000000000                                                         
 34        0.0000052900                                                         
 35       -0.0000052900                                                         
 36       -0.0000000000                                                         
 37        0.0003136939                                                         
 38        0.0000000000                                                         
 39        0.0000000000                                                         
 40        0.0000502919                                                         
 41       -0.0010111265                                                         
 42        0.0000000000                                                         
 43       -0.0001517615                                                         
 44        0.0029808417                                                         
 45        0.0000000000                                                         
 46        0.0000008857                                                         
 47        0.0000525378                                                         
 48        0.0000000000                                                         
 49        0.0000000000                                                         
 50       -0.0000000000                                                         
 51       -0.0000000000                                                         
 52        0.0000000000                                                         
 53       -0.0000000000                                                         
 54       -0.0000000000                                                         
 55       -0.0000000000                                                         
 56        0.0084489828                                                         
 57        0.5011593925                                                         
 58        0.0000000000                                                         
 59       -0.0001498666                                                         
 60       -0.0088894811                                                         
 61        0.0000000000                                                         
 62       -0.0013912299                                                         
 63       -0.0825221166                                                         
 64        0.0000000000                                                         
 65        0.0000113590                                                         
 66        0.0006737699                                                         
 67        0.0000000000                                                         
 68        0.0000048015                                                         
 69        0.0002848072                                                         
 70        0.0000000000                                                         
 71       -0.0000938004                                                         
 72        0.0000938004                                                         
 73        0.0000000000                                                         
 74       -0.0055622752                                                         
 75        0.0000000000                                                         
 76        0.0000000000                                                         
 77        0.0000479218                                                         
 78       -0.0000479218                                                         
 79        0.0000000000                                                         
 80        0.0028417190                                                         
 81        0.0000000000                                                         
 82        0.0000000000                                                         
 83       -0.0000021374                                                         
 84        0.0000021374                                                         
 85       -0.0000000000                                                         
 86       -0.0001267455                                                         
 87        0.0000000000                                                         
 88        0.0000000000                                                         
 89        0.0001679952                                                         
 90       -0.0025894155                                                         
 91        0.0000000000                                                         
 92       -0.0004670746                                                         
 93        0.0099576544                                                         
 94        0.0000000000                                                         
 95       -0.0000369109                                                         
 96       -0.0021894078                                                         
 97        0.0000000000                                                         
 98        0.0000000000                                                         
 99        0.0003761413                                                         
100       -0.0630440830                                                         
101        0.0010803733                                                         
102       -0.0357728141                                                         
103        0.0001716773                                                         
104       -0.0000342115                                                         
105       -0.2369185988                                                         
106       -0.0954581788                                                         
107        0.0000000000                                                         
108        0.0159962038                                                         
109        0.0085872603                                                         
110        0.0000000000                                                         
111        0.0375241802                                                         
112        0.0221571841                                                         
113        0.0000000000                                                         
114       -0.0002791064                                                         
115       -0.0000740311                                                         
116        0.0000000000                                                         
117       -0.0001356115                                                         
118       -0.0000549026                                                         
119        0.0000000000                                                         
120        0.0050171771                                                         
121       -0.0016170489                                                         
122       -0.0034001282                                                         
123       -0.0015983864                                                         
124        0.0000000000                                                         
125        0.0000000000                                                         
126        0.0072696996                                                         
127       -0.0013275312                                                         
128       -0.0059421684                                                         
129       -0.0041834942                                                         
130        0.0000000000                                                         
131        0.0000000000                                                         
132        0.0001065337                                                         
133       -0.0000296770                                                         
134       -0.0000768568                                                         
135       -0.0000119804                                                         
136        0.0000000000                                                         
137        0.0000000000                                                         
138       -0.0004027075                                                         
139        0.0003867780                                                         
140        0.0000000000                                                         
141        0.0009038691                                                         
142       -0.0007345247                                                         
143        0.0000000000                                                         
144        0.0003042535                                                         
145       -0.0004258093                                                         
146        0.0000000000                                                         
147        0.0000000000                                                         
148       -0.0003761413                                                         
149        0.0630440830                                                         
150       -0.0010803733                                                         
151        0.0357728141                                                         
152       -0.0001716773                                                         
153        0.0000342115                                                         
154        0.2335662421                                                         
155       -0.1033900232                                                         
156        0.0000000000                                                         
157       -0.0156976527                                                         
158        0.0091215831                                                         
159        0.0000000000                                                         
160       -0.0367559779                                                         
161        0.0234094639                                                         
162        0.0000000000                                                         
163        0.0002764523                                                         
164       -0.0000833972                                                         
165        0.0000000000                                                         
166        0.0001336837                                                         
167       -0.0000594426                                                         
168        0.0000000000                                                         
169       -0.0050634871                                                         
170        0.0016633589                                                         
171        0.0034001282                                                         
172       -0.0011477531                                                         
173        0.0000000000                                                         
174        0.0000000000                                                         
175       -0.0074008688                                                         
176        0.0014587005                                                         
177        0.0059421684                                                         
178       -0.0035947229                                                         
179        0.0000000000                                                         
180        0.0000000000                                                         
181       -0.0001067826                                                         
182        0.0000299258                                                         
183        0.0000768568                                                         
184       -0.0000027756                                                         
185        0.0000000000                                                         
186        0.0000000000                                                         
187        0.0003762784                                                         
188        0.0004157026                                                         
189        0.0000000000                                                         
190       -0.0008104013                                                         
191       -0.0008317963                                                         
192        0.0000000000                                                         
193       -0.0003184339                                                         
194       -0.0004153115                                                         
195        0.0000000000                                                         
196        0.0000000000                                                         
197       -0.1612766016                                                         
198        0.0299357097                                                         
199        0.0439690557                                                         
200       -0.0005117477                                                         
201        0.0012471400                                                         
202        0.0035973292                                                         
203       -0.0046817412                                                         
204       -0.0009843170                                                         
205        0.0030898104                                                         
206        0.0006652425                                                         
207        0.0000471981                                                         
208       -0.0007124407                                                         
209        0.0004852172                                                         
210        0.0003832741                                                         
211       -0.0003881370                                                         
212       -0.1612766016                                                         
213        0.0299357097                                                         
214        0.0439690557                                                         
215       -0.0005117477                                                         
216        0.0012471400                                                         
217       -0.0035973292                                                         
218       -0.0046817412                                                         
219       -0.0009843170                                                         
220       -0.0030898104                                                         
221        0.0006652425                                                         
222        0.0000471981                                                         
223       -0.0007124407                                                         
224        0.0004852172                                                         
225       -0.0003832741                                                         
226        0.0003881370                                                         
227        0.1612766016                                                         
228       -0.0299357097                                                         
229       -0.0439690557                                                         
230        0.0005534957                                                         
231        0.0012291812                                                         
232        0.0035973292                                                         
233        0.0046459012                                                         
234       -0.0011415705                                                         
235        0.0030898104                                                         
236       -0.0006481938                                                         
237       -0.0000642469                                                         
238        0.0007124407                                                         
239        0.0005257571                                                         
240        0.0003961397                                                         
241        0.0003749970                                                         
242        0.1612766016                                                         
243       -0.0299357097                                                         
244       -0.0439690557                                                         
245        0.0005534957                                                         
246        0.0012291812                                                         
247       -0.0035973292                                                         
248        0.0046459012                                                         
249       -0.0011415705                                                         
250       -0.0030898104                                                         
251       -0.0006481938                                                         
252       -0.0000642469                                                         
253        0.0007124407                                                         
254        0.0005257571                                                         
255       -0.0003961397                                                         
256       -0.0003749970                                                         
 Sym= A                                                                         
 Ene= -0.552622554043204                                                        
 Spin= Alpha                                                                    
 Occup= 1.0                                                                     
  1        0.0000000000                                                         
  2        0.0000000000                                                         
  3        0.0000000000                                                         
  4        0.0000000000                                                         
  5        0.0000000000                                                         
  6        0.0000000000                                                         
  7        0.0000000000                                                         
  8        0.0000000000                                                         
  9       -0.0000000000                                                         
 10        0.0000000000                                                         
 11        0.0000000000                                                         
 12        0.0000000000                                                         
 13        0.0000000000                                                         
 14        0.0000000000                                                         
 15       -0.0000000000                                                         
 16        0.0000000000                                                         
 17        0.0000000000                                                         
 18        0.0000000000                                                         
 19        0.0000000000                                                         
 20        0.0000000000                                                         
 21       -0.0000000000                                                         
 22        0.0000000000                                                         
 23        0.0000000000                                                         
 24        0.0000000000                                                         
 25        0.0000000000                                                         
 26        0.0000036037                                                         
 27        0.0002137543                                                         
 28        0.0000000000                                                         
 29        0.0000000000                                                         
 30        0.0000000000                                                         
 31        0.0000000000                                                         
 32        0.0000005260                                                         
 33        0.0000311978                                                         
 34        0.0000000000                                                         
 35        0.0000000000                                                         
 36        0.0000000000                                                         
 37        0.0000000000                                                         
 38        0.0000000359                                                         
 39        0.0000021271                                                         
 40        0.0000000000                                                         
 41        0.0000000000                                                         
 42        0.0000000000                                                         
 43        0.0000000000                                                         
 44        0.0000000000                                                         
 45        0.0000046025                                                         
 46        0.0000000000                                                         
 47        0.0000000000                                                         
 48       -0.0000046025                                                         
 49        0.0002729229                                                         
 50        0.0000000000                                                         
 51        0.0000000000                                                         
 52        0.0000000000                                                         
 53        0.0000000000                                                         
 54        0.0000000000                                                         
 55        0.0000000000                                                         
 56        0.0000000000                                                         
 57        0.0000000000                                                         
 58       -0.0000000000                                                         
 59        0.0000000000                                                         
 60        0.0000000000                                                         
 61        0.0000000000                                                         
 62        0.0000000000                                                         
 63        0.0000000000                                                         
 64        0.0000000000                                                         
 65        0.0000000000                                                         
 66        0.0000000000                                                         
 67        0.0000000000                                                         
 68        0.0000000000                                                         
 69        0.0000000000                                                         
 70       -0.0000000000                                                         
 71        0.0000000000                                                         
 72        0.0000000000                                                         
 73        0.0000000000                                                         
 74        0.0000000000                                                         
 75        0.0001093897                                                         
 76        0.0064885550                                                         
 77        0.0000000000                                                         
 78        0.0000000000                                                         
 79        0.0000000000                                                         
 80        0.0000000000                                                         
 81        0.0001660985                                                         
 82        0.0098522868                                                         
 83        0.0000000000                                                         
 84        0.0000000000                                                         
 85        0.0000000000                                                         
 86        0.0000000000                                                         
 87        0.0000019648                                                         
 88        0.0001165415                                                         
 89        0.0000000000                                                         
 90        0.0000000000                                                         
 91       -0.0000000000                                                         
 92        0.0000000000                                                         
 93        0.0000000000                                                         
 94        0.0000517537                                                         
 95        0.0000000000                                                         
 96        0.0000000000                                                         
 97       -0.0000517537                                                         
 98        0.0030689488                                                         
 99        0.0000000000                                                         
100        0.0000000000                                                         
101        0.0000000000                                                         
102        0.0000000000                                                         
103        0.0000000000                                                         
104        0.0000000000                                                         
105        0.0000000000                                                         
106        0.0000000000                                                         
107        0.4794256235                                                         
108        0.0000000000                                                         
109        0.0000000000                                                         
110       -0.0249456122                                                         
111        0.0000000000                                                         
112        0.0000000000                                                         
113       -0.0464842557                                                         
114        0.0000000000                                                         
115        0.0000000000                                                         
116        0.0004293650                                                         
117        0.0000000000                                                         
118        0.0000000000                                                         
119        0.0002670954                                                         
120        0.0000000000                                                         
121        0.0000000000                                                         
122        0.0000000000                                                         
123        0.0000000000                                                         
124        0.0062933229                                                         
125        0.0143760307                                                         
126        0.0000000000                                                         
127        0.0000000000                                                         
128        0.0000000000                                                         
129        0.0000000000                                                         
130        0.0011643045                                                         
131        0.0114343807                                                         
132        0.0000000000                                                         
133        0.0000000000                                                         
134        0.0000000000                                                         
135        0.0000000000                                                         
136        0.0001420582                                                         
137        0.0003072595                                                         
138        0.0000000000                                                         
139        0.0000000000                                                         
140        0.0002224599                                                         
141        0.0000000000                                                         
142        0.0000000000                                                         
143       -0.0001600382                                                         
144        0.0000000000                                                         
145        0.0000000000                                                         
146       -0.0005073416                                                         
147        0.0032292168                                                         
148        0.0000000000                                                         
149        0.0000000000                                                         
150        0.0000000000                                                         
151        0.0000000000                                                         
152        0.0000000000                                                         
153        0.0000000000                                                         
154        0.0000000000                                                         
155        0.0000000000                                                         
156       -0.4794256235                                                         
157        0.0000000000                                                         
158        0.0000000000                                                         
159        0.0249456122                                                         
160        0.0000000000                                                         
161        0.0000000000                                                         
162        0.0464842557                                                         
163        0.0000000000                                                         
164        0.0000000000                                                         
165       -0.0004293650                                                         
166        0.0000000000                                                         
167        0.0000000000                                                         
168       -0.0002670954                                                         
169        0.0000000000                                                         
170        0.0000000000                                                         
171        0.0000000000                                                         
172        0.0000000000                                                         
173       -0.0058051569                                                         
174        0.0145799974                                                         
175        0.0000000000                                                         
176        0.0000000000                                                         
177        0.0000000000                                                         
178        0.0000000000                                                         
179       -0.0007782108                                                         
180        0.0114671293                                                         
181        0.0000000000                                                         
182        0.0000000000                                                         
183        0.0000000000                                                         
184        0.0000000000                                                         
185       -0.0001316203                                                         
186        0.0003118734                                                         
187        0.0000000000                                                         
188        0.0000000000                                                         
189       -0.0002224599                                                         
190        0.0000000000                                                         
191        0.0000000000                                                         
192        0.0002692219                                                         
193        0.0000000000                                                         
194        0.0000000000                                                         
195        0.0003981579                                                         
196        0.0032452791                                                         
197        0.4566920644                                                         
198       -0.0580459748                                                         
199       -0.1090492995                                                         
200       -0.0036326097                                                         
201       -0.0049960448                                                         
202       -0.0064810716                                                         
203       -0.0040731589                                                         
204       -0.0064931516                                                         
205       -0.0062503975                                                         
206       -0.0002377439                                                         
207       -0.0001979511                                                         
208        0.0004356951                                                         
209        0.0008450631                                                         
210        0.0012916113                                                         
211        0.0016286486                                                         
212       -0.4566920644                                                         
213        0.0580459748                                                         
214        0.1090492995                                                         
215        0.0036326097                                                         
216        0.0049960448                                                         
217       -0.0064810716                                                         
218        0.0040731589                                                         
219        0.0064931516                                                         
220       -0.0062503975                                                         
221        0.0002377439                                                         
222        0.0001979511                                                         
223       -0.0004356951                                                         
224       -0.0008450631                                                         
225        0.0012916113                                                         
226        0.0016286486                                                         
227        0.4566920644                                                         
228       -0.0580459748                                                         
229       -0.1090492995                                                         
230       -0.0034621379                                                         
231        0.0051156543                                                         
232        0.0064810716                                                         
233       -0.0038519719                                                         
234        0.0066267603                                                         
235        0.0062503975                                                         
236       -0.0002661681                                                         
237       -0.0001695270                                                         
238        0.0004356951                                                         
239       -0.0008404616                                                         
240       -0.0012359785                                                         
241        0.0016712609                                                         
242       -0.4566920644                                                         
243        0.0580459748                                                         
244        0.1090492995                                                         
245        0.0034621379                                                         
246       -0.0051156543                                                         
247        0.0064810716                                                         
248        0.0038519719                                                         
249       -0.0066267603                                                         
250        0.0062503975                                                         
251        0.0002661681                                                         
252        0.0001695270                                                         
253       -0.0004356951                                                         
254        0.0008404616                                                         
255       -0.0012359785                                                         
256        0.0016712609                                                         
 Sym= A                                                                         
 Ene= -0.516881193564752                                                        
 Spin= Alpha                                                                    
 Occup= 1.0                                                                     
  1        0.0000000000                                                         
  2        0.0000000000                                                         
  3        0.0000000000                                                         
  4        0.0000000000                                                         
  5        0.0000000000                                                         
  6        0.0000000000                                                         
  7        0.0000000000                                                         
  8        0.0000000000                                                         
  9        0.7037555839                                                         
 10        0.0000000000                                                         
 11        0.0000000000                                                         
 12        0.0089892882                                                         
 13        0.0000000000                                                         
 14        0.0000000000                                                         
 15        0.0116461576                                                         
 16        0.0000000000                                                         
 17        0.0000000000                                                         
 18        0.0007407527                                                         
 19        0.0000000000                                                         
 20        0.0000000000                                                         
 21        0.0002965143                                                         
 22        0.0000000000                                                         
 23        0.0000000000                                                         
 24        0.0000000000                                                         
 25        0.0000000000                                                         
 26        0.0096944943                                                         
 27       -0.0001634383                                                         
 28        0.0000000000                                                         
 29        0.0000000000                                                         
 30        0.0000000000                                                         
 31        0.0000000000                                                         
 32        0.0295723463                                                         
 33       -0.0004985564                                                         
 34        0.0000000000                                                         
 35        0.0000000000                                                         
 36        0.0000000000                                                         
 37        0.0000000000                                                         
 38        0.0003907336                                                         
 39       -0.0000065873                                                         
 40        0.0000000000                                                         
 41        0.0000000000                                                         
 42       -0.0005957493                                                         
 43        0.0000000000                                                         
 44        0.0000000000                                                         
 45        0.0035668117                                                         
 46        0.0000000000                                                         
 47        0.0000000000                                                         
 48       -0.0017795639                                                         
 49       -0.0001803190                                                         
 50        0.0000000000                                                         
 51        0.0000000000                                                         
 52        0.0000000000                                                         
 53        0.0000000000                                                         
 54        0.0000000000                                                         
 55        0.0000000000                                                         
 56        0.0000000000                                                         
 57        0.0000000000                                                         
 58        0.4241779453                                                         
 59        0.0000000000                                                         
 60        0.0000000000                                                         
 61       -0.0059839194                                                         
 62        0.0000000000                                                         
 63        0.0000000000                                                         
 64       -0.0049945513                                                         
 65        0.0000000000                                                         
 66        0.0000000000                                                         
 67        0.0003513992                                                         
 68        0.0000000000                                                         
 69        0.0000000000                                                         
 70        0.0002389726                                                         
 71        0.0000000000                                                         
 72        0.0000000000                                                         
 73        0.0000000000                                                         
 74        0.0000000000                                                         
 75       -0.0237333841                                                         
 76        0.0004001181                                                         
 77        0.0000000000                                                         
 78        0.0000000000                                                         
 79        0.0000000000                                                         
 80        0.0000000000                                                         
 81       -0.0408634945                                                         
 82        0.0006889125                                                         
 83        0.0000000000                                                         
 84        0.0000000000                                                         
 85        0.0000000000                                                         
 86        0.0000000000                                                         
 87       -0.0004595324                                                         
 88        0.0000077472                                                         
 89        0.0000000000                                                         
 90        0.0000000000                                                         
 91       -0.0014090301                                                         
 92        0.0000000000                                                         
 93        0.0000000000                                                         
 94        0.0067703768                                                         
 95        0.0000000000                                                         
 96        0.0000000000                                                         
 97       -0.0025432865                                                         
 98       -0.0003141250                                                         
 99        0.0000000000                                                         
100        0.0000000000                                                         
101        0.0000000000                                                         
102        0.0000000000                                                         
103        0.0000000000                                                         
104        0.0000000000                                                         
105        0.0000000000                                                         
106        0.0000000000                                                         
107       -0.1664641612                                                         
108        0.0000000000                                                         
109        0.0000000000                                                         
110        0.0047108027                                                         
111        0.0000000000                                                         
112        0.0000000000                                                         
113       -0.0064395878                                                         
114        0.0000000000                                                         
115        0.0000000000                                                         
116       -0.0001568986                                                         
117        0.0000000000                                                         
118        0.0000000000                                                         
119       -0.0000925598                                                         
120        0.0000000000                                                         
121        0.0000000000                                                         
122        0.0000000000                                                         
123        0.0000000000                                                         
124       -0.0062755612                                                         
125       -0.0042299560                                                         
126        0.0000000000                                                         
127        0.0000000000                                                         
128        0.0000000000                                                         
129        0.0000000000                                                         
130       -0.0080530271                                                         
131       -0.0065520166                                                         
132        0.0000000000                                                         
133        0.0000000000                                                         
134        0.0000000000                                                         
135        0.0000000000                                                         
136       -0.0001249865                                                         
137       -0.0000927874                                                         
138        0.0000000000                                                         
139        0.0000000000                                                         
140       -0.0000666874                                                         
141        0.0000000000                                                         
142        0.0000000000                                                         
143        0.0010793307                                                         
144        0.0000000000                                                         
145        0.0000000000                                                         
146       -0.0008792685                                                         
147       -0.0007162254                                                         
148        0.0000000000                                                         
149        0.0000000000                                                         
150        0.0000000000                                                         
151        0.0000000000                                                         
152        0.0000000000                                                         
153        0.0000000000                                                         
154        0.0000000000                                                         
155        0.0000000000                                                         
156       -0.1664641612                                                         
157        0.0000000000                                                         
158        0.0000000000                                                         
159        0.0047108027                                                         
160        0.0000000000                                                         
161        0.0000000000                                                         
162       -0.0064395878                                                         
163        0.0000000000                                                         
164        0.0000000000                                                         
165       -0.0001568986                                                         
166        0.0000000000                                                         
167        0.0000000000                                                         
168       -0.0000925598                                                         
169        0.0000000000                                                         
170        0.0000000000                                                         
171        0.0000000000                                                         
172        0.0000000000                                                         
173       -0.0061294109                                                         
174        0.0044390898                                                         
175        0.0000000000                                                         
176        0.0000000000                                                         
177        0.0000000000                                                         
178        0.0000000000                                                         
179       -0.0078275942                                                         
180        0.0068197460                                                         
181        0.0000000000                                                         
182        0.0000000000                                                         
183        0.0000000000                                                         
184        0.0000000000                                                         
185       -0.0001217878                                                         
186        0.0000969477                                                         
187        0.0000000000                                                         
188        0.0000000000                                                         
189       -0.0000666874                                                         
190        0.0000000000                                                         
191        0.0000000000                                                         
192        0.0011012341                                                         
193        0.0000000000                                                         
194        0.0000000000                                                         
195       -0.0009011720                                                         
196        0.0005826313                                                         
197       -0.1705049481                                                         
198        0.0301807701                                                         
199        0.0477097092                                                         
200        0.0008246050                                                         
201        0.0021335479                                                         
202        0.0021961639                                                         
203       -0.0002060412                                                         
204        0.0009365283                                                         
205       -0.0005747800                                                         
206        0.0002778044                                                         
207       -0.0002463008                                                         
208       -0.0000315037                                                         
209       -0.0000184879                                                         
210       -0.0000658856                                                         
211       -0.0005899384                                                         
212        0.1705049481                                                         
213       -0.0301807701                                                         
214       -0.0477097092                                                         
215       -0.0008246050                                                         
216       -0.0021335479                                                         
217        0.0021961639                                                         
218        0.0002060412                                                         
219       -0.0009365283                                                         
220       -0.0005747800                                                         
221       -0.0002778044                                                         
222        0.0002463008                                                         
223        0.0000315037                                                         
224        0.0000184879                                                         
225       -0.0000658856                                                         
226       -0.0005899384                                                         
227        0.1705049481                                                         
228       -0.0301807701                                                         
229       -0.0477097092                                                         
230       -0.0007522184                                                         
231        0.0021601314                                                         
232        0.0021961639                                                         
233        0.0002374928                                                         
234        0.0009290509                                                         
235       -0.0005747800                                                         
236       -0.0002778318                                                         
237        0.0002463281                                                         
238        0.0000315037                                                         
239        0.0000168673                                                         
240       -0.0000459624                                                         
241        0.0005918241                                                         
242       -0.1705049481                                                         
243        0.0301807701                                                         
244        0.0477097092                                                         
245        0.0007522184                                                         
246       -0.0021601314                                                         
247        0.0021961639                                                         
248       -0.0002374928                                                         
249       -0.0009290509                                                         
250       -0.0005747800                                                         
251        0.0002778318                                                         
252       -0.0002463281                                                         
253       -0.0000315037                                                         
254       -0.0000168673                                                         
255       -0.0000459624                                                         
256        0.0005918241                                                         
 Sym= A                                                                         
 Ene= -0.465743396310295                                                        
 Spin= Alpha                                                                    
 Occup= 1.0                                                                     
  1        0.0000844889                                                         
  2        0.0085641795                                                         
  3       -0.0016497353                                                         
  4        0.0195536490                                                         
  5        0.0000611812                                                         
  6        0.0000823491                                                         
  7        0.2323879744                                                         
  8       -0.0039177995                                                         
  9        0.0000000000                                                         
 10        0.0062903899                                                         
 11       -0.0001060489                                                         
 12        0.0000000000                                                         
 13        0.0184664268                                                         
 14       -0.0003113232                                                         
 15        0.0000000000                                                         
 16        0.0001508719                                                         
 17       -0.0000025435                                                         
 18        0.0000000000                                                         
 19        0.0000965753                                                         
 20       -0.0000016282                                                         
 21        0.0000000000                                                         
 22        0.0020614052                                                         
 23       -0.0011520735                                                         
 24       -0.0009093317                                                         
 25       -0.0001083821                                                         
 26        0.0000000000                                                         
 27        0.0000000000                                                         
 28        0.0075733187                                                         
 29       -0.0039020560                                                         
 30       -0.0036712628                                                         
 31       -0.0003870338                                                         
 32        0.0000000000                                                         
 33        0.0000000000                                                         
 34        0.0000781718                                                         
 35       -0.0000415280                                                         
 36       -0.0000366438                                                         
 37       -0.0000040372                                                         
 38        0.0000000000                                                         
 39        0.0000000000                                                         
 40        0.0005808652                                                         
 41        0.0000203855                                                         
 42        0.0000000000                                                         
 43       -0.0012081690                                                         
 44       -0.0000701664                                                         
 45        0.0000000000                                                         
 46       -0.0005344268                                                         
 47        0.0000090098                                                         
 48        0.0000000000                                                         
 49        0.0000000000                                                         
 50       -0.0110322098                                                         
 51       -0.1724754999                                                         
 52        0.0199397301                                                         
 53       -0.0969667427                                                         
 54       -0.0050945982                                                         
 55       -0.0004841278                                                         
 56       -0.2292862854                                                         
 57        0.0038655085                                                         
 58        0.0000000000                                                         
 59        0.0353121878                                                         
 60       -0.0005953237                                                         
 61        0.0000000000                                                         
 62        0.0423342492                                                         
 63       -0.0007137077                                                         
 64        0.0000000000                                                         
 65        0.0001635330                                                         
 66       -0.0000027570                                                         
 67        0.0000000000                                                         
 68       -0.0001201573                                                         
 69        0.0000020257                                                         
 70        0.0000000000                                                         
 71        0.0093702614                                                         
 72       -0.0088575568                                                         
 73       -0.0005127046                                                         
 74       -0.0006147757                                                         
 75        0.0000000000                                                         
 76        0.0000000000                                                         
 77        0.0046486473                                                         
 78       -0.0072184295                                                         
 79        0.0025697822                                                         
 80       -0.0004002449                                                         
 81        0.0000000000                                                         
 82        0.0000000000                                                         
 83        0.0002161755                                                         
 84       -0.0001856500                                                         
 85       -0.0000305256                                                         
 86       -0.0000135525                                                         
 87        0.0000000000                                                         
 88        0.0000000000                                                         
 89        0.0011866818                                                         
 90        0.0000559765                                                         
 91        0.0000000000                                                         
 92       -0.0033177342                                                         
 93       -0.0001720145                                                         
 94        0.0000000000                                                         
 95       -0.0002423111                                                         
 96        0.0000040851                                                         
 97        0.0000000000                                                         
 98        0.0000000000                                                         
 99        0.0040326503                                                         
100        0.0694105127                                                         
101       -0.0076739081                                                         
102        0.0221758534                                                         
103        0.0019656771                                                         
104        0.0002806300                                                         
105        0.3181480268                                                         
106       -0.4815028397                                                         
107        0.0000000000                                                         
108        0.0031689038                                                         
109        0.0031913926                                                         
110        0.0000000000                                                         
111       -0.0144339460                                                         
112        0.0335287022                                                         
113        0.0000000000                                                         
114        0.0007008009                                                         
115       -0.0008829353                                                         
116        0.0000000000                                                         
117        0.0001697715                                                         
118       -0.0002688143                                                         
119        0.0000000000                                                         
120       -0.0050681046                                                         
121        0.0086010041                                                         
122       -0.0035328995                                                         
123       -0.0086941658                                                         
124        0.0000000000                                                         
125        0.0000000000                                                         
126       -0.0118635770                                                         
127        0.0172437431                                                         
128       -0.0053801661                                                         
129       -0.0157696785                                                         
130        0.0000000000                                                         
131        0.0000000000                                                         
132       -0.0000781846                                                         
133        0.0001508745                                                         
134       -0.0000726899                                                         
135       -0.0001831496                                                         
136        0.0000000000                                                         
137        0.0000000000                                                         
138        0.0003196807                                                         
139       -0.0018696922                                                         
140        0.0000000000                                                         
141       -0.0004282548                                                         
142        0.0039848409                                                         
143        0.0000000000                                                         
144       -0.0005307873                                                         
145        0.0016242356                                                         
146        0.0000000000                                                         
147        0.0000000000                                                         
148        0.0040326503                                                         
149        0.0694105126                                                         
150       -0.0076739081                                                         
151        0.0221758534                                                         
152        0.0019656771                                                         
153        0.0002806300                                                         
154        0.3341978069                                                         
155        0.4705050238                                                         
156        0.0000000000                                                         
157        0.0030595270                                                         
158       -0.0032963969                                                         
159        0.0000000000                                                         
160       -0.0155559345                                                         
161       -0.0330231066                                                         
162        0.0000000000                                                         
163        0.0007301648                                                         
164        0.0008588108                                                         
165        0.0000000000                                                         
166        0.0001787363                                                         
167        0.0002629389                                                         
168        0.0000000000                                                         
169       -0.0047596754                                                         
170        0.0082925749                                                         
171       -0.0035328995                                                         
172        0.0095954059                                                         
173        0.0000000000                                                         
174        0.0000000000                                                         
175       -0.0112992392                                                         
176        0.0166794053                                                         
177       -0.0053801661                                                         
178        0.0176950359                                                         
179        0.0000000000                                                         
180        0.0000000000                                                         
181       -0.0000717542                                                         
182        0.0001444441                                                         
183       -0.0000726899                                                         
184        0.0001981670                                                         
185        0.0000000000                                                         
186        0.0000000000                                                         
187        0.0001845522                                                         
188        0.0018763883                                                         
189        0.0000000000                                                         
190        0.0000315789                                                         
191       -0.0040237443                                                         
192        0.0000000000                                                         
193       -0.0005852356                                                         
194       -0.0016054208                                                         
195        0.0000000000                                                         
196        0.0000000000                                                         
197       -0.1305352716                                                         
198        0.0089293846                                                         
199        0.0186994581                                                         
200        0.0037175099                                                         
201       -0.0022306787                                                         
202        0.0029731638                                                         
203        0.0097588827                                                         
204       -0.0079013507                                                         
205        0.0054854527                                                         
206       -0.0003925482                                                         
207        0.0010826496                                                         
208       -0.0006901013                                                         
209       -0.0006727673                                                         
210       -0.0015257832                                                         
211        0.0005699561                                                         
212       -0.1305352716                                                         
213        0.0089293846                                                         
214        0.0186994581                                                         
215        0.0037175099                                                         
216       -0.0022306787                                                         
217       -0.0029731638                                                         
218        0.0097588827                                                         
219       -0.0079013507                                                         
220       -0.0054854527                                                         
221       -0.0003925482                                                         
222        0.0010826496                                                         
223       -0.0006901013                                                         
224       -0.0006727673                                                         
225        0.0015257832                                                         
226       -0.0005699561                                                         
227       -0.1305352716                                                         
228        0.0089293846                                                         
229        0.0186994581                                                         
230        0.0037905894                                                         
231        0.0021041006                                                         
232       -0.0029731638                                                         
233        0.0100196770                                                         
234        0.0075679065                                                         
235       -0.0054854527                                                         
236       -0.0003682072                                                         
237        0.0010583085                                                         
238       -0.0006901013                                                         
239        0.0007706344                                                         
240        0.0015441283                                                         
241        0.0005182008                                                         
242       -0.1305352716                                                         
243        0.0089293846                                                         
244        0.0186994581                                                         
245        0.0037905894                                                         
246        0.0021041006                                                         
247        0.0029731638                                                         
248        0.0100196770                                                         
249        0.0075679065                                                         
250        0.0054854527                                                         
251       -0.0003682072                                                         
252        0.0010583085                                                         
253       -0.0006901013                                                         
254        0.0007706344                                                         
255       -0.0015441283                                                         
256       -0.0005182008                                                         
 Sym= A                                                                         
 Ene= -0.389206220939150                                                        
 Spin= Alpha                                                                    
 Occup= 1.0                                                                     
  1       -0.0000000000                                                         
  2       -0.0000000000                                                         
  3        0.0000000000                                                         
  4       -0.0000000000                                                         
  5       -0.0000000000                                                         
  6        0.0000000000                                                         
  7        0.0108218302                                                         
  8        0.6419070760                                                         
  9        0.0000000000                                                         
 10        0.0001022495                                                         
 11        0.0060650275                                                         
 12        0.0000000000                                                         
 13        0.0010007818                                                         
 14        0.0593623146                                                         
 15        0.0000000000                                                         
 16        0.0000092401                                                         
 17        0.0005480871                                                         
 18        0.0000000000                                                         
 19        0.0000036973                                                         
 20        0.0002193069                                                         
 21        0.0000000000                                                         
 22        0.0000241297                                                         
 23       -0.0000241297                                                         
 24       -0.0000000000                                                         
 25        0.0014308681                                                         
 26        0.0000000000                                                         
 27        0.0000000000                                                         
 28        0.0002092712                                                         
 29       -0.0002092712                                                         
 30        0.0000000000                                                         
 31        0.0124095936                                                         
 32        0.0000000000                                                         
 33        0.0000000000                                                         
 34        0.0000011110                                                         
 35       -0.0000011110                                                         
 36       -0.0000000000                                                         
 37        0.0000658786                                                         
 38        0.0000000000                                                         
 39        0.0000000000                                                         
 40        0.0000265331                                                         
 41       -0.0006270860                                                         
 42        0.0000000000                                                         
 43       -0.0000848032                                                         
 44        0.0015725853                                                         
 45        0.0000000000                                                         
 46        0.0000052039                                                         
 47        0.0003086728                                                         
 48        0.0000000000                                                         
 49        0.0000000000                                                         
 50        0.0000000000                                                         
 51        0.0000000000                                                         
 52       -0.0000000000                                                         
 53       -0.0000000000                                                         
 54        0.0000000000                                                         
 55        0.0000000000                                                         
 56       -0.0067111863                                                         
 57       -0.3980803507                                                         
 58        0.0000000000                                                         
 59        0.0000515296                                                         
 60        0.0030565284                                                         
 61        0.0000000000                                                         
 62        0.0023004664                                                         
 63        0.1364543379                                                         
 64        0.0000000000                                                         
 65       -0.0000081272                                                         
 66       -0.0004820736                                                         
 67        0.0000000000                                                         
 68       -0.0000031840                                                         
 69       -0.0001888632                                                         
 70        0.0000000000                                                         
 71       -0.0006622088                                                         
 72        0.0006622088                                                         
 73       -0.0000000000                                                         
 74       -0.0392683738                                                         
 75        0.0000000000                                                         
 76        0.0000000000                                                         
 77       -0.0006604912                                                         
 78        0.0006604912                                                         
 79        0.0000000000                                                         
 80       -0.0391665242                                                         
 81        0.0000000000                                                         
 82        0.0000000000                                                         
 83       -0.0000123245                                                         
 84        0.0000123245                                                         
 85        0.0000000000                                                         
 86       -0.0007308338                                                         
 87        0.0000000000                                                         
 88        0.0000000000                                                         
 89       -0.0000103576                                                         
 90        0.0000336306                                                         
 91        0.0000000000                                                         
 92        0.0000224222                                                         
 93       -0.0006139997                                                         
 94        0.0000000000                                                         
 95        0.0000086504                                                         
 96        0.0005131080                                                         
 97        0.0000000000                                                         
 98        0.0000000000                                                         
 99       -0.0053716030                                                         
100       -0.1309556298                                                         
101        0.0134005112                                                         
102       -0.2152639928                                                         
103       -0.0024258578                                                         
104       -0.0003457371                                                         
105        0.4145577668                                                         
106        0.0815635407                                                         
107        0.0000000000                                                         
108        0.0030310063                                                         
109       -0.0057638341                                                         
110        0.0000000000                                                         
111        0.0376616023                                                         
112        0.0436323728                                                         
113        0.0000000000                                                         
114        0.0007737982                                                         
115        0.0000206846                                                         
116        0.0000000000                                                         
117        0.0002168608                                                         
118        0.0000489533                                                         
119        0.0000000000                                                         
120       -0.0068208556                                                         
121        0.0032528109                                                         
122        0.0035680447                                                         
123       -0.0007943283                                                         
124        0.0000000000                                                         
125        0.0000000000                                                         
126       -0.0113544991                                                         
127        0.0095033303                                                         
128        0.0018511688                                                         
129       -0.0048837036                                                         
130        0.0000000000                                                         
131        0.0000000000                                                         
132       -0.0001281256                                                         
133        0.0000611105                                                         
134        0.0000670152                                                         
135        0.0000327861                                                         
136        0.0000000000                                                         
137        0.0000000000                                                         
138        0.0008917709                                                         
139       -0.0006703625                                                         
140        0.0000000000                                                         
141       -0.0012850088                                                         
142        0.0031314451                                                         
143        0.0000000000                                                         
144       -0.0013903040                                                         
145       -0.0011203575                                                         
146        0.0000000000                                                         
147        0.0000000000                                                         
148        0.0053716031                                                         
149        0.1309556299                                                         
150       -0.0134005112                                                         
151        0.2152639928                                                         
152        0.0024258578                                                         
153        0.0003457371                                                         
154       -0.4115728238                                                         
155        0.0954911718                                                         
156        0.0000000000                                                         
157       -0.0032235721                                                         
158       -0.0056583890                                                         
159        0.0000000000                                                         
160       -0.0361694326                                                         
161        0.0448770809                                                         
162        0.0000000000                                                         
163       -0.0007726612                                                         
164        0.0000467561                                                         
165        0.0000000000                                                         
166       -0.0002150874                                                         
167        0.0000562354                                                         
168        0.0000000000                                                         
169        0.0067826494                                                         
170       -0.0032146047                                                         
171       -0.0035680447                                                         
172       -0.0014712669                                                         
173        0.0000000000                                                         
174        0.0000000000                                                         
175        0.0111662724                                                         
176       -0.0093151037                                                         
177       -0.0018511688                                                         
178       -0.0062779647                                                         
179        0.0000000000                                                         
180        0.0000000000                                                         
181        0.0001290152                                                         
182       -0.0000620000                                                         
183       -0.0000670152                                                         
184        0.0000199612                                                         
185        0.0000000000                                                         
186        0.0000000000                                                         
187       -0.0007833825                                                         
188       -0.0007088962                                                         
189        0.0000000000                                                         
190        0.0009983989                                                         
191        0.0032932740                                                         
192        0.0000000000                                                         
193        0.0013517487                                                         
194       -0.0011665854                                                         
195        0.0000000000                                                         
196        0.0000000000                                                         
197        0.1376317443                                                         
198        0.0110144877                                                         
199       -0.0131840031                                                         
200        0.0025499924                                                         
201       -0.0007300259                                                         
202       -0.0036161158                                                         
203        0.0035213515                                                         
204       -0.0070755751                                                         
205       -0.0087483433                                                         
206       -0.0007061308                                                         
207       -0.0000374660                                                         
208        0.0007435968                                                         
209       -0.0000172537                                                         
210       -0.0002922481                                                         
211        0.0010607678                                                         
212        0.1376317443                                                         
213        0.0110144877                                                         
214       -0.0131840031                                                         
215        0.0025499924                                                         
216       -0.0007300259                                                         
217        0.0036161158                                                         
218        0.0035213515                                                         
219       -0.0070755751                                                         
220        0.0087483433                                                         
221       -0.0007061308                                                         
222       -0.0000374660                                                         
223        0.0007435968                                                         
224       -0.0000172537                                                         
225        0.0002922481                                                         
226       -0.0010607678                                                         
227       -0.1376317443                                                         
228       -0.0110144877                                                         
229        0.0131840031                                                         
230       -0.0025731511                                                         
231       -0.0006436555                                                         
232       -0.0036161158                                                         
233       -0.0037578551                                                         
234       -0.0069528559                                                         
235       -0.0087483433                                                         
236        0.0007047898                                                         
237        0.0000388071                                                         
238       -0.0007435968                                                         
239       -0.0000622678                                                         
240       -0.0003278386                                                         
241       -0.0010503138                                                         
242       -0.1376317443                                                         
243       -0.0110144877                                                         
244        0.0131840031                                                         
245       -0.0025731511                                                         
246       -0.0006436555                                                         
247        0.0036161158                                                         
248       -0.0037578551                                                         
249       -0.0069528559                                                         
250        0.0087483433                                                         
251        0.0007047898                                                         
252        0.0000388071                                                         
253       -0.0007435968                                                         
254       -0.0000622678                                                         
255        0.0003278386                                                         
256        0.0010503138                                                         
 Sym= A                                                                         
 Ene=  0.120651192306619                                                        
 Spin= Alpha                                                                    
 Occup= 0.0                                                                     
  1        0.0000000000                                                         
  2        0.0000000000                                                         
  3        0.0000000000                                                         
  4        0.0000000000                                                         
  5        0.0000000000                                                         
  6        0.0000000000                                                         
  7        0.0000000000                                                         
  8        0.0000000000                                                         
  9        0.4192474295                                                         
 10        0.0000000000                                                         
 11        0.0000000000                                                         
 12       -0.0056100669                                                         
 13        0.0000000000                                                         
 14        0.0000000000                                                         
 15        0.1895116240                                                         
 16        0.0000000000                                                         
 17        0.0000000000                                                         
 18       -0.0001445531                                                         
 19        0.0000000000                                                         
 20        0.0000000000                                                         
 21        0.0001583664                                                         
 22        0.0000000000                                                         
 23        0.0000000000                                                         
 24        0.0000000000                                                         
 25        0.0000000000                                                         
 26       -0.0039714984                                                         
 27        0.0000669550                                                         
 28        0.0000000000                                                         
 29        0.0000000000                                                         
 30        0.0000000000                                                         
 31        0.0000000000                                                         
 32        0.0031169612                                                         
 33       -0.0000525485                                                         
 34        0.0000000000                                                         
 35        0.0000000000                                                         
 36        0.0000000000                                                         
 37        0.0000000000                                                         
 38       -0.0001036255                                                         
 39        0.0000017470                                                         
 40        0.0000000000                                                         
 41        0.0000000000                                                         
 42        0.0000541979                                                         
 43        0.0000000000                                                         
 44        0.0000000000                                                         
 45        0.0003762110                                                         
 46        0.0000000000                                                         
 47        0.0000000000                                                         
 48       -0.0005388048                                                         
 49       -0.0000308610                                                         
 50        0.0000000000                                                         
 51        0.0000000000                                                         
 52        0.0000000000                                                         
 53        0.0000000000                                                         
 54        0.0000000000                                                         
 55        0.0000000000                                                         
 56        0.0000000000                                                         
 57        0.0000000000                                                         
 58       -0.5514132766                                                         
 59        0.0000000000                                                         
 60        0.0000000000                                                         
 61       -0.0175552628                                                         
 62        0.0000000000                                                         
 63        0.0000000000                                                         
 64       -0.0745423860                                                         
 65        0.0000000000                                                         
 66        0.0000000000                                                         
 67       -0.0006989246                                                         
 68        0.0000000000                                                         
 69        0.0000000000                                                         
 70       -0.0002556226                                                         
 71        0.0000000000                                                         
 72        0.0000000000                                                         
 73        0.0000000000                                                         
 74        0.0000000000                                                         
 75       -0.0232090999                                                         
 76        0.0003912793                                                         
 77        0.0000000000                                                         
 78        0.0000000000                                                         
 79        0.0000000000                                                         
 80        0.0000000000                                                         
 81       -0.0085031173                                                         
 82        0.0001433530                                                         
 83        0.0000000000                                                         
 84        0.0000000000                                                         
 85        0.0000000000                                                         
 86        0.0000000000                                                         
 87       -0.0003948976                                                         
 88        0.0000066575                                                         
 89        0.0000000000                                                         
 90        0.0000000000                                                         
 91        0.0001028448                                                         
 92        0.0000000000                                                         
 93        0.0000000000                                                         
 94       -0.0031672705                                                         
 95        0.0000000000                                                         
 96        0.0000000000                                                         
 97        0.0028587361                                                         
 98        0.0002032411                                                         
 99        0.0000000000                                                         
100        0.0000000000                                                         
101        0.0000000000                                                         
102        0.0000000000                                                         
103        0.0000000000                                                         
104        0.0000000000                                                         
105        0.0000000000                                                         
106        0.0000000000                                                         
107       -0.1163368970                                                         
108        0.0000000000                                                         
109        0.0000000000                                                         
110       -0.0744076805                                                         
111        0.0000000000                                                         
112        0.0000000000                                                         
113       -0.5510514111                                                         
114        0.0000000000                                                         
115        0.0000000000                                                         
116       -0.0001920770                                                         
117        0.0000000000                                                         
118        0.0000000000                                                         
119       -0.0000744139                                                         
120        0.0000000000                                                         
121        0.0000000000                                                         
122        0.0000000000                                                         
123        0.0000000000                                                         
124        0.0112154003                                                         
125        0.0132450519                                                         
126        0.0000000000                                                         
127        0.0000000000                                                         
128        0.0000000000                                                         
129        0.0000000000                                                         
130        0.0229574303                                                         
131       -0.0167041543                                                         
132        0.0000000000                                                         
133        0.0000000000                                                         
134        0.0000000000                                                         
135        0.0000000000                                                         
136        0.0003157042                                                         
137        0.0002986046                                                         
138        0.0000000000                                                         
139        0.0000000000                                                         
140        0.0005353680                                                         
141        0.0000000000                                                         
142        0.0000000000                                                         
143       -0.0009055606                                                         
144        0.0000000000                                                         
145        0.0000000000                                                         
146       -0.0007005433                                                         
147       -0.0084876686                                                         
148        0.0000000000                                                         
149        0.0000000000                                                         
150        0.0000000000                                                         
151        0.0000000000                                                         
152        0.0000000000                                                         
153        0.0000000000                                                         
154        0.0000000000                                                         
155        0.0000000000                                                         
156       -0.1163368970                                                         
157        0.0000000000                                                         
158        0.0000000000                                                         
159       -0.0744076805                                                         
160        0.0000000000                                                         
161        0.0000000000                                                         
162       -0.5510514111                                                         
163        0.0000000000                                                         
164        0.0000000000                                                         
165       -0.0001920770                                                         
166        0.0000000000                                                         
167        0.0000000000                                                         
168       -0.0000744139                                                         
169        0.0000000000                                                         
170        0.0000000000                                                         
171        0.0000000000                                                         
172        0.0000000000                                                         
173        0.0107625604                                                         
174       -0.0136155756                                                         
175        0.0000000000                                                         
176        0.0000000000                                                         
177        0.0000000000                                                         
178        0.0000000000                                                         
179        0.0235074504                                                         
180        0.0159208087                                                         
181        0.0000000000                                                         
182        0.0000000000                                                         
183        0.0000000000                                                         
184        0.0000000000                                                         
185        0.0003054594                                                         
186       -0.0003090767                                                         
187        0.0000000000                                                         
188        0.0000000000                                                         
189        0.0005353680                                                         
190        0.0000000000                                                         
191        0.0000000000                                                         
192       -0.0006193865                                                         
193        0.0000000000                                                         
194        0.0000000000                                                         
195       -0.0009867174                                                         
196        0.0084821942                                                         
197        0.1731611521                                                         
198        0.0917780609                                                         
199        0.8035362220                                                         
200        0.0028406694                                                         
201        0.0058182911                                                         
202        0.0019813599                                                         
203       -0.0145120897                                                         
204       -0.0383139917                                                         
205       -0.0491732244                                                         
206       -0.0011861746                                                         
207       -0.0006312635                                                         
208        0.0018174381                                                         
209        0.0001866211                                                         
210        0.0019818917                                                         
211        0.0028471264                                                         
212       -0.1731611521                                                         
213       -0.0917780609                                                         
214       -0.8035362220                                                         
215       -0.0028406694                                                         
216       -0.0058182911                                                         
217        0.0019813599                                                         
218        0.0145120897                                                         
219        0.0383139917                                                         
220       -0.0491732244                                                         
221        0.0011861746                                                         
222        0.0006312635                                                         
223       -0.0018174381                                                         
224       -0.0001866211                                                         
225        0.0019818917                                                         
226        0.0028471264                                                         
227       -0.1731611521                                                         
228       -0.0917780609                                                         
229       -0.8035362220                                                         
230       -0.0026429312                                                         
231        0.0059107385                                                         
232        0.0019813599                                                         
233        0.0132123483                                                         
234       -0.0387813945                                                         
235       -0.0491732243                                                         
236        0.0011918312                                                         
237        0.0006256069                                                         
238       -0.0018174381                                                         
239        0.0001488081                                                         
240        0.0018847940                                                         
241       -0.0029123143                                                         
242        0.1731611521                                                         
243        0.0917780609                                                         
244        0.8035362220                                                         
245        0.0026429312                                                         
246       -0.0059107385                                                         
247        0.0019813599                                                         
248       -0.0132123483                                                         
249        0.0387813945                                                         
250       -0.0491732243                                                         
251       -0.0011918312                                                         
252       -0.0006256069                                                         
253        0.0018174381                                                         
254       -0.0001488081                                                         
255        0.0018847940                                                         
256       -0.0029123143                                                         
 Sym= A                                                                         
 Ene=  0.134846121982319                                                        
 Spin= Alpha                                                                    
 Occup= 0.0                                                                     
  1        0.0137071978                                                         
  2       -0.0019468316                                                         
  3       -0.0180387603                                                         
  4       -0.4223682674                                                         
  5        0.0068957713                                                         
  6        0.0005419407                                                         
  7       -0.0308406146                                                         
  8        0.0005199380                                                         
  9        0.0000000000                                                         
 10       -0.0287312702                                                         
 11        0.0004843768                                                         
 12        0.0000000000                                                         
 13       -0.1266394428                                                         
 14        0.0021349984                                                         
 15        0.0000000000                                                         
 16       -0.0005846570                                                         
 17        0.0000098567                                                         
 18        0.0000000000                                                         
 19       -0.0000018840                                                         
 20        0.0000000318                                                         
 21        0.0000000000                                                         
 22       -0.0003046903                                                         
 23       -0.0000050023                                                         
 24        0.0003096926                                                         
 25        0.0000101077                                                         
 26        0.0000000000                                                         
 27        0.0000000000                                                         
 28       -0.0084674742                                                         
 29        0.0029169885                                                         
 30        0.0055504857                                                         
 31        0.0003839676                                                         
 32        0.0000000000                                                         
 33        0.0000000000                                                         
 34       -0.0000242752                                                         
 35       -0.0000041956                                                         
 36        0.0000284708                                                         
 37        0.0000006772                                                         
 38        0.0000000000                                                         
 39        0.0000000000                                                         
 40       -0.0003797977                                                         
 41       -0.0000057335                                                         
 42        0.0000000000                                                         
 43        0.0003396808                                                         
 44        0.0000306829                                                         
 45        0.0000000000                                                         
 46        0.0007997123                                                         
 47       -0.0000134822                                                         
 48        0.0000000000                                                         
 49        0.0000000000                                                         
 50        0.0355833577                                                         
 51        0.2030063029                                                         
 52       -0.0608942835                                                         
 53        0.4109565049                                                         
 54        0.0178017895                                                         
 55        0.0010239109                                                         
 56        0.0315600549                                                         
 57       -0.0005320670                                                         
 58        0.0000000000                                                         
 59        0.0002184127                                                         
 60       -0.0000036822                                                         
 61        0.0000000000                                                         
 62       -0.1851083901                                                         
 63        0.0031207189                                                         
 64        0.0000000000                                                         
 65        0.0007623529                                                         
 66       -0.0000128524                                                         
 67        0.0000000000                                                         
 68       -0.0000099632                                                         
 69        0.0000001680                                                         
 70        0.0000000000                                                         
 71       -0.0024044803                                                         
 72       -0.0018728759                                                         
 73        0.0042773561                                                         
 74        0.0000179296                                                         
 75        0.0000000000                                                         
 76        0.0000000000                                                         
 77        0.0420138829                                                         
 78       -0.0276060991                                                         
 79       -0.0144077838                                                         
 80       -0.0023480963                                                         
 81        0.0000000000                                                         
 82        0.0000000000                                                         
 83       -0.0000719977                                                         
 84       -0.0000153297                                                         
 85        0.0000873274                                                         
 86        0.0000019113                                                         
 87        0.0000000000                                                         
 88        0.0000000000                                                         
 89       -0.0011973780                                                         
 90        0.0000010457                                                         
 91        0.0000000000                                                         
 92       -0.0000626721                                                         
 93        0.0000584788                                                         
 94        0.0000000000                                                         
 95        0.0036548061                                                         
 96       -0.0000616159                                                         
 97        0.0000000000                                                         
 98        0.0000000000                                                         
 99       -0.0342080988                                                         
100       -0.3973835748                                                         
101        0.0356181759                                                         
102       -1.8397491593                                                         
103       -0.0110576590                                                         
104       -0.0033794293                                                         
105       -0.0265232694                                                         
106       -0.1263295979                                                         
107        0.0000000000                                                         
108       -0.0533244684                                                         
109       -0.0852360493                                                         
110        0.0000000000                                                         
111       -0.1735395988                                                         
112       -0.4909243405                                                         
113        0.0000000000                                                         
114       -0.0001743073                                                         
115       -0.0003500973                                                         
116        0.0000000000                                                         
117       -0.0000157310                                                         
118       -0.0000682278                                                         
119        0.0000000000                                                         
120        0.0023702495                                                         
121       -0.0018008811                                                         
122       -0.0005693685                                                         
123       -0.0009257684                                                         
124        0.0000000000                                                         
125        0.0000000000                                                         
126        0.0314506395                                                         
127        0.0116872643                                                         
128       -0.0431379038                                                         
129       -0.0614429523                                                         
130        0.0000000000                                                         
131        0.0000000000                                                         
132       -0.0000023534                                                         
133       -0.0000409756                                                         
134        0.0000433290                                                         
135        0.0000325207                                                         
136        0.0000000000                                                         
137        0.0000000000                                                         
138        0.0020417936                                                         
139        0.0019842031                                                         
140        0.0000000000                                                         
141       -0.0008553339                                                         
142        0.0042120062                                                         
143        0.0000000000                                                         
144       -0.0052700470                                                         
145       -0.0101646155                                                         
146        0.0000000000                                                         
147        0.0000000000                                                         
148       -0.0342080988                                                         
149       -0.3973835749                                                         
150        0.0356181760                                                         
151       -1.8397491597                                                         
152       -0.0110576590                                                         
153       -0.0033794293                                                         
154       -0.0222498576                                                         
155        0.1271518579                                                         
156        0.0000000000                                                         
157       -0.0504210142                                                         
158        0.0869850813                                                         
159        0.0000000000                                                         
160       -0.1568928201                                                         
161        0.4964950588                                                         
162        0.0000000000                                                         
163       -0.0001624071                                                         
164        0.0003557739                                                         
165        0.0000000000                                                         
166       -0.0000134222                                                         
167        0.0000687193                                                         
168        0.0000000000                                                         
169        0.0023966984                                                         
170       -0.0018273299                                                         
171       -0.0005693685                                                         
172        0.0006426221                                                         
173        0.0000000000                                                         
174        0.0000000000                                                         
175        0.0334981359                                                         
176        0.0096397679                                                         
177       -0.0431379038                                                         
178        0.0599717073                                                         
179        0.0000000000                                                         
180        0.0000000000                                                         
181       -0.0000034929                                                         
182       -0.0000398361                                                         
183        0.0000433290                                                         
184       -0.0000350491                                                         
185        0.0000000000                                                         
186        0.0000000000                                                         
187        0.0018954497                                                         
188       -0.0019568846                                                         
189        0.0000000000                                                         
190       -0.0007619275                                                         
191       -0.0044658289                                                         
192        0.0000000000                                                         
193       -0.0049244216                                                         
194        0.0103364828                                                         
195        0.0000000000                                                         
196        0.0000000000                                                         
197        0.0028003952                                                         
198        0.2067721406                                                         
199        1.1354875770
[truncated: 4,448,278 more chars]
