# Supplementary material for: Cyclopropanone: Preparation, Rotational Spectroscopy, and Semi-Experimental Equilibrium (r e SE) Structure
Source: J Am Chem Soc. 2026 Mar 30;148(13):14072–85. doi: 10.1021/jacs.5c23052 (PMC13067281; doi:10.1021/jacs.5c23052)
Supplement: Supplementary file 2 [file ja5c23052_si_002.zip › SI_revised/Magnetic/cyclopropanone_04_mag.out]

 --invoking executable--
/home/besselman/CFOUR_18/cfour18/bin/xjoda


   *************************************************************************
         <<<     CCCCCC     CCCCCC   |||     CCCCCC     CCCCCC   >>>
       <<<      CCC        CCC       |||    CCC        CCC         >>>
      <<<      CCC        CCC        |||   CCC        CCC            >>>
    <<<        CCC        CCC        |||   CCC        CCC              >>>
      <<<      CCC        CCC        |||   CCC        CCC            >>>
       <<<      CCC        CCC       |||    CCC        CCC         >>>
         <<<     CCCCCC     CCCCCC   |||     CCCCCC     CCCCCC   >>>
   *************************************************************************

     ****************************************************************
     * CFOUR Coupled-Cluster techniques for Computational Chemistry *
     ****************************************************************
 

   Department of Chemistry                Institut fuer Physikalische Chemie
   University of Texas at Austin          Universitaet Mainz
   Austin, TX  78712, USA                 D-55099 Mainz, Germany
 
                       Version 1.2
 
                     compute-0-2.local                                 
                     Wed Mar 15 07:51:50 CDT 2023                      
                     integer*8 version is running
 
********************************************************************************
*                          Input from ZMAT file                                *
********************************************************************************
cyclopropanone opt singlet CCSD[T]/cc-pCVTZ                                     
O                                                                               
C 1 R1                                                                          
C 2 R2 1 A1                                                                     
C 2 R2 1 A1 3 D180                                                              
H 3 R3 2 A2 1 D1                                                                
H 3 R3 2 A2 1 Dn1                                                               
H 4 R3 2 A2 1 D1                                                                
H 4 R3 2 A2 1 Dn1                                                               
                                                                                
R1   =        1.198724417788331                                                 
R2   =        1.471062207026606                                                 
A1   =      147.637108268674410                                                 
D180 =      180.000000000000000                                                 
R3   =        1.081936223602009                                                 
A2   =      118.633790303965739                                                 
D1   =       74.377470855720247                                                 
Dn1  =      -74.377470855720247                                                 
                                                                                
*CFOUR(CALC=CCSD(T)                                                             
BASIS=cc-pCVTZ                                                                  
PROP=MAGNETIC                                                                   
FCGRADNEW=2                                                                     
GEO_METHOD=NR                                                                   
ABCDTYPE=AOBASIS                                                                
CC_PROG=ECC                                                                     
GEO_CONV=7                                                                      
SCF_CONV=10                                                                     
CC_CONV=9                                                                       
LINEQ_CONV=9                                                                    
LINEQ_MAXCYC=200                                                                
GEO_MAXSTEP=150                                                                 
MULT=1                                                                          
FROZEN_CORE=OFF                                                                 
MEM_UNIT=GB                                                                     
MEM=190)                                                                        
                                                                                
%masses                                                                         
17.9991603                                                                      
12.0000000                                                                      
12.0000000                                                                      
12.0000000                                                                      
1.007825035                                                                     
1.007825035                                                                     
1.007825035                                                                     
1.007825035                                                                     
                                                                                
********************************************************************************
    -------------------------------------------------------------------
                    CFOUR Control Parameters 
    -------------------------------------------------------------------
        External           Internal           Value            Units
          Name               Name
    -------------------------------------------------------------------
       ABCDTYPE             IABCDT         AOBASIS     [  2]    ***   
       ANHARMONIC           IANHAR         OFF         [  0]    ***   
       ANH_ALGORIT          IANALG         STANDARD    [  0]    ***   
       ANH_DERIVAT          IANDER         SECOND      [  1]    ***   
       ANH_MODE             ANHMOD         VIBRATION   [  0]    ***   
       ANH_POINTS           IANPOI              1               ***   
       ANH_STEPSIZ          ICUBST             50000          x 10-6  
       ANH_SYMMETR          IANHSM         ABELIAN     [  0]    ***   
       AO_LADDERS           IAOLAD         SINGLEPASS  [  1]    ***   
       AV_SCF               IAVSCF         OFF         [  0]    ***   
       BASIS                IBASIS         PCVTZ       [ 24]    ***   
       BFIELD               IBFIEL         OFF         [  0]    a.u.  
       BOTHVECTORS          BOTHVC         OFF         [  0]    ***   
       BOX_POTENT           IPIAB          OFF         [  0]    ***   
       BREIT                IBREIT         OFF         [  0]    ***   
       BRUCK_CONV           IBRTOL          10D-  4             ***   
       BRUECKNER            IBRKNR         OFF         [  0]    ***   
       BUFFERSIZE           IBUFFS              4096            ***   
       CACHE_RECS           ICHREC             10               ***   
       CALCLEVEL            ICLLVL         CCSD(T)     [ 22]    ***   
       CAS_GECCO            ICMRCC         OFF         [  0]    ***   
       CAS_GUESS            ICGUES         CANONICAL   [  0]    ***   
       CAS_INPUT            ICSINP         ORBITALS    [  0]    ***   
       CAS_ITMAX            ICITMX          10D- 50           cycles  
       CAS_JACDAV           ICJDAV         OFF         [  0]    ***   
       CAS_MICMAX           ICMIMN          10D- 10             ***   
       CAS_MICMIN           ICMIMX          10D-  2             ***   
       CAS_MICRO            ICSALG         ILU/JACOBI  [  0]    ***   
       CAS_MITMAX           ICMIMX          10D-100           cycles  
       CAS_MMAX             ICMMAX          10D- 50             ***   
       CAS_PRINT            ICPRT           10D-  0             ***   
       CCORBOPT             ICCORB         OFF         [  0]  x 0.01  
       CC_CONV              ICCCNV          10D-  9             ***   
       CC_EXPORDER          ICCEOR              5               ***   
       CC_EXTRAPOL          ICCEXT         DIIS        [  1]    ***   
       CC_GUESS             ICCGES         MP2         [  0]    ***   
       CC_MAXCYC            ICCCYC            100              cycles 
       CC_PROGRAM           ICCPRO         ECC         [  1]    ***   
       CHARGE               ICHRGE              0               ***   
       CHOLESKY             ICHOLE         OFF         [  0]    ***   
       CIS_CONV             ICISTL              5               ***   
       COMM_SIZE            IPSIZE            ***               ***   
       CONSTANT             ICONST         OLD         [  1]    ***   
       CONTINUUM            ICONTU         NONE        [  0]    ***   
       CONTRACTION          ICNTYP         GENERAL     [  1]    ***   
       COORDINATES          ICOORD         INTERNAL    [  0]    ***   
       CPHF_CONVER          ICPHFT          10D- 16             ***   
       CPHF_MAXCYC          ICPHFC             64              cycles 
       CUBIC                ICUBIC         OFF         [  0]    ***   
       CURVILINEAR          ICURVY         OFF         [  0]    ***   
       CV_ELEMENT           ICVELM              0               ***   
       CV_ORBITALS          ICVORB      NONE         
       CV_SEPARATE          ICVSEP         OFF         [  0]    ***   
       DBOC                 IDBOC          OFF         [  0]    ***   
       DCT                  IDCT           OFF         [  0]    ***   
       DERIV_LEV            IDRLVL         SECOND      [  2]    ***   
       DEVMEM_SIZE          IDVMEM         *********           MByte  
       DIAG_MRCC            IEOMST          10D-  0             ***   
       DIFF_TYPE            IDIFTY         RELAXED     [  0]    ***   
       DIRECT               IDIRCT         OFF         [  0]    ***   
       DROPMO               IDRPMO      NONE         
       ECP                  IECP           OFF         [  0]    ***   
       EIGENVECTOR          IVEC                1               ***   
       EL_ANHARM            IELANH         OFF         [  0]    ***   
       EOMFOLLOW            IEOMSR         ENERGY      [  0]    ***   
       EOMIP                IEOMIP         OFF         [  0]    ***   
       EOMLEVEL             HBARFM         SAME        [  0]    ***   
       EOM_MRCC             IMRCCE         NEW         [  1]    ***   
       EOM_NONIT            EOMNON         OFF         [  0]    ***   
       EOM_NSING            IEOMSI          10D-  0             ***   
       EOM_NSTATES          IMRCCD         DAVIDSON    [  0]    ***   
       EOM_NTRIP            IEOMTR          10D-  0             ***   
       EOM_ORDER            IEXORD         ENERGY      [  0]    ***   
       EOM_PROPSTA          IEOMST              0               ***   
       ESTATE_CONV          IEXTOL          10D-  5             ***   
       ESTATE_DIAG          IEXDIG         ITERATIVE   [  0]    ***   
       ESTATE_LOCK          IESLOC         ON          [  1]    ***   
       ESTATE_MAXC          IEXMXC             40               ***   
       ESTATE_PROP          IEXPRP         OFF         [  0]    ***   
       EVAL_HESS            IRECAL              0            # of cyc.
       EXCITATION           IEXCIT              0               ***   
       EXCITE               IEXCIT         NONE        [  0]    ***   
       EXTERN_POT           IEXPOT         OFF         [  0]    ***   
       FCGRADNEW            IFCGNW         OFF         [  0]    ***   
       FC_FIELD             IFINFC              0             x 10-6  
       FD_CALTYPE           IFDCAL         GRADONLY    [  0]    ***   
       FD_PROJECT           IFDPRJ         OFF         [  1]    ***   
       FD_STEPSIZE          IDISFD              0            10-4 bohr
       FD_USEGROUP          IFDGRP         FULL        [  0]    ***   
       FILE_RECSIZ          IFLREC              4096           words  
       FINITE_PERT          IFIPER              0             x 10-6  
       FIXGEOM              IFIXGM         OFF         [  0]    ***   
       FOCK                 IFOCK          AO          [  1]    ***   
       FREQ_ALGORI          IVIALG         STANDARD    [  0]    ***   
       FROZEN_CORE          IFROCO         OFF         [  0]    ***   
       FROZEN_VIRT          IFROVI         OFF         [  0]    ***   
       GAMMA_ABCD           IGABCD         DIRECT      [  1]    ***   
       GAMMA_ABCI           IGABCI         STORE       [  0]    ***   
       GENBAS_1             IGNBS1              0               ***   
       GENBAS_2             IGNBS2              0               ***   
       GENBAS_3             IGNBS3              0               ***   
       GENBAS_4             IGNBS4              0               ***   
       GEO_CONV             ICONTL              7              H/bohr 
       GEO_MAXCYC           IOPTCY             50               ***   
       GEO_MAXSTEP          IMXSTP            150            millibohr
       GEO_METHOD           INR            SINGLE_POINT[  5]    ***   
       GIAO                 IGIAO          ON          [  0]    ***   
       GIMIC                IGIMIC         OFF         [  0]    ***   
       GRID                 IGRID          OFF         [  0]    ***   
       GRID_ALGO            IGALGO         SERIAL      [  0]    ***   
       GUESS                IGUESS         MOREAD      [  0]    ***   
       HBAR                 IHBAR          OFF         [  0]    ***   
       HESS_TYPE            IHESTP         SCF         [  0]    ***   
       HF2_FILE             IHF2Fl         USE         [  1]    ***   
       HFSTABILITY          ISTABL         OFF         [  0]    ***   
       INCORE               INCORE         OFF         [  0]    ***   
       INPUT_MRCC           IMRCC          ON          [  1]    ***   
       INTEGRALS            INTTYP         VMOL        [  1]    ***   
       JODA_PRINT           IJPRNT              0               ***   
       KEYWORD_OUT          IDMPKW         NO          [  0]    ***   
       LINDEP_TOL           ILINDP              8               ***   
       LINEQ_CONV           IZTACN          10D-  9           cycles  
       LINEQ_EXPOR          ILMAXD              5               ***   
       LINEQ_MAXCY          ILMAXC            200               ***   
       LINEQ_TYPE           ILTYPE         DIIS        [  1]    ***   
       LOCK_ORBOCC          ILOCOC         OFF         [  0]    ***   
       MEMORY_SIZE          IMEMSZ         *********           words  
       MEM_UNIT             IMEMU          GB          [  3]    ***   
       MRCC                 IMRCCC         OFF         [  0]    ***   
       MULTIPLICTY          IMULTP              1               ***   
       NACOUPLING           IVCOUP         OFF         [  0]    ***   
       NEGEVAL              IDIE           ABORT       [  0]    ***   
       NEWNORM              INEWNO         OFF         [  0]    ***   
       NON-HF               INONHF         OFF         [  0]    ***   
       NTOP_TAMP            ITOPT2             15               ***   
       NUC_MODEL            INUCMO         POINT       [  0]    ***   
       OCCUPATION           IOCCU   ESTIMATED BY SCF 
       OPEN-SHELL           IOPEN          SPIN-ORBITAL[  0]    ***   
       OPTVIB               IOPTVB         OFF         [  0]    ***   
       ORBITALS             IORBTP         STANDARD    [  0]    ***   
       PARALLEL             IPARAL         ON          [  1]    ***   
       PARA_INT             IPINTS         ON          [  1]    ***   
       PARA_PRINT           IPPRIN              0               ***   
       PERT_ORB             IPTORB         CANONICAL   [  1]    ***   
       POINTS               IGRDFD              0               ***   
       PRINT                IPRNT               0               ***   
       PROPS                IPROPS         MAGNETIC    [  6]    ***   
       PROP_INTEGR          IINTYP         INTERNAL    [  0]    ***   
       PSI                  IPSI           OFF         [  0]    ***   
       QC_ALG               IQCALG         FLM         [  0]    ***   
       QC_LINALG            IQCLIN         TRIDIAG     [  2]    ***   
       QC_MAXCYC            IQCMAX            100             cycles  
       QC_MAXSCFCY          IQCMSC             20             cycles  
       QC_RTRUST            IQCRTR          10D-  0           x 10-3  
       QC_SKIPSCF           IQCSKI         OFF         [  0]    ***   
       QC_START             IQCSTA          10D-  3             ***   
       QRHFGUESS            IQGUES         OFF         [  0]    ***   
       QUARTIC              IQUART         OFF         [  0]    ***   
       RAMAN_INT            IRAMIN         OFF         [  0]    ***   
       RAMAN_ORB            IRAMRE         UNRELAXED   [  0]    ***   
       RDO                  IRDOFM         ON          [  1]    ***   
       REDUCE_REPR          REDREP         Ir          [  0]    ***   
       REFERENCE            IREFNC         RHF         [  0]    ***   
       RELATIVIST           IRELAT         OFF         [  0]    ***   
       RELAX_DENS           IRDENS         ON          [  1]    ***   
       RESET_FLAGS          IRESET         OFF         [  0]    ***   
       RESTART_CC           ICCRES         OFF         [  0]    ***   
       ROT_EVEC             ROTVEC              0               ***   
       SAVE_INTS            ISVINT         OFF         [  0]    ***   
       SCALE_ON             ISTCRT              0               ***   
       SCF_CONV             ISCFCV          10D- 10             ***   
       SCF_DAMPING          IDAMP               0             x 10-3  
       SCF_EXPORDE          IRPPOR             10               ***   
       SCF_EXPSTAR          IRPPLS              2               ***   
       SCF_EXTRAPO          IRPP           ON          [  1]    ***   
       SCF_MAXCYC           ISCFCY            150              cycles 
       SCF_NOSTOP           ISCFST         OFF         [  0]    ***   
       SCF_ORBITAL          ISCFOR         REAL        [  0]    ***   
       SCF_PRINT            ISCFPR              0               ***   
       SCF_PROG             ISCFPR         SCF         [  0]    ***   
       SD_FIELD             IFINSD              0             x 10-6  
       SOPERT               IPERSO         OFF         [  0]    ***   
       SPHERICAL            IDFGHI         ON          [  1]    ***   
       SPINORBIT            ISOCAL         OFF         [  0]    ***   
       SPINROTATIO          ISRCON         OFF         [  0]    ***   
       SPIN_FLIP            ISPFLP         OFF         [  0]    ***   
       SPIN_ORBIT           ISPORB         OFF         [  0]    ***   
       SPIN_SCAL            ISCSMP         OFF         [  0]    ***   
       STEEPSCALE           ISTPSC              1000          x 10-3  
       SUBGROUP             ISUBGP         DEFAULT     [  0]    ***   
       SUBGRPAXIS           ISBXYZ         X           [  0]    ***   
       SYMMETRY             ISYM           ON          [  0]    ***   
       SYM_CHECK            ISYMCK         OVERRIDE    [  1]    ***   
       T3_EXTRAPOL          IT3EXT         OFF         [  0]    ***   
       T4_EXTRAPOL          IT4EXP         OFF         [  0]    ***   
       TAMP_SUM             IEVERY              5               ***   
       TESTSUITE            ITESTS         OFF         [  0]    ***   
       THERMOCH             ITHERM         OFF         [  0]    ***   
       TOL_CHOLESK          ITOLCH          10D-  4             ***   
       TRANGRAD             IRESRM         OFF         [  0]    ***   
       TRANS_INV            ITRAIN         USE         [  0]    ***   
       TREAT_PERT           ITREAT         SEQUENTIAL  [  1]    ***   
       TRIP_ALGORI          ITRALG         NORMAL      [  0]    ***   
       UIJ_THRESHO          IUIJTH              1               ***   
       UNITS                IUNITS         ANGSTROM    [  0]    ***   
       UNOS                 IUNOS          OFF         [  0]    ***   
       UPDATE_HESS          IHUPDT         ON          [  1]    ***   
       VIBPHASE             ISETPH         STANDARD    [  0]    ***   
       VIBRATION            IVIB           NO          [  0]    ***   
       VIB_ALGORIT          IGEALG         STANDARD    [  0]    ***   
       VNATORB              IVNORB         OFF         [  0]    ***   
       VTRAN                IVTRAN         PARTIAL     [  2]    ***   
       X2CKEY               IX2CKE         MOLVDINT    [  0]    ***   
       XFIELD               IXEFLD              0             x 10-6  
       XFORM_TOL            IXFTOL          10D- 11             ***   
       YFIELD               IYEFLD              0             x 10-6  
       ZFIELD               IZEFLD              0             x 10-6  
       ZSCALE_EXP           IZEXPS         OFF         [  0]    ***   
    -------------------------------------------------------------------
   8 entries found in Z-matrix 
   Job Title : cyclopropanone opt singlet CCSD[T]/cc-pCVTZ                                     
   There are  8 unique internal coordinates.
   Of these,  0 will be optimized.
   User supplied Z-matrix: 
--------------------------------------------------------------------------------
       SYMBOL    BOND      LENGTH    ANGLE     ANGLE     DIHED     ANGLE
                  TO      (ANGST)    WRT      (DEG)      WRT      (DEG)
--------------------------------------------------------------------------------
        O    
        C          1         R1   
        C          2         R2         1        A1   
        C          2         R2         1        A1         3        D180 
        H          3         R3         2        A2         1        D1   
        H          3         R3         2        A2         1        Dn1  
        H          4         R3         2        A2         1        D1   
        H          4         R3         2        A2         1        Dn1  
                  *Initial values for internal coordinates* 
                      Name             Value
                        R1              1.1987244178
                        R2              1.4710622070
                        A1            147.6371082687
                        D180          180.0000000000
                        R3              1.0819362236
                        A2            118.6337903040
                        D1             74.3774708557
                        Dn1           -74.3774708557
--------------------------------------------------------------------------------
  read masses from ZMAT file 
Line Symbol    AtNr   At. Mass
  1  O          8    17.99916
  2  C          6    12.00000
  3  C          6    12.00000
  4  C          6    12.00000
  5  H          1     1.00783
  6  H          1     1.00783
  7  H          1     1.00783
  8  H          1     1.00783
                     1                     4                    18
  -1.00000000000000       0.535279843973062       0.306973082205523     
  0.269298522797632       0.877700513250758       0.535279843973062     
  0.269298522797632       0.877700513250758       0.535279843973062     
  0.269298522797632       0.877700513250758       0.535279843973062     
  0.269298522797632       0.877700513250758       0.535279843973062     
  R VECTOR before symmetry
  0.000000000000000E+000  0.000000000000000E+000  0.000000000000000E+000
   2.26526132326650       0.000000000000000E+000  0.000000000000000E+000
   2.77990526617007        2.57675363741171       0.000000000000000E+000
   2.77990526617007        2.57675363741171        3.14159265358979     
   2.04456357541173        2.07055024492473        1.29813175573844     
   2.04456357541173        2.07055024492473       -1.29813175573844     
   2.04456357541173        2.07055024492473        1.29813175573844     
   2.04456357541173        2.07055024492473       -1.29813175573844     
   Rotational constants (in cm-1): 
          0.1864503700             0.2331970941             0.6778942363
   Rotational constants (in MHz): 
       5589.6422562985          6991.0739822073         20322.7607826386
********************************************************************************
   The full molecular point group is C2v .
   The largest Abelian subgroup of the full molecular point group is C2v .
   The computational point group is C2v .
********************************************************************************
  R VECTOR 
  0.000000000000000E+000  0.000000000000000E+000  0.000000000000000E+000
   2.26526132326650       0.000000000000000E+000  0.000000000000000E+000
   2.77990526617007        2.57675363741171       0.000000000000000E+000
   2.77990526617007        2.57675363741171        3.14159265358979     
   2.04456357541173        2.07055024492473        1.29813175573844     
   2.04456357541173        2.07055024492473       -1.29813175573844     
   2.04456357541173        2.07055024492473        1.29813175573844     
   2.04456357541173        2.07055024492473       -1.29813175573844     
--------------------------------------------------------------------------------
   Analysis of internal coordinates specified by Z-matrix 
--------------------------------------------------------------------------------
   *The nuclear repulsion energy is  108.740120318147618 a.u.
   *There are   6 degrees of freedom within the tot. symm. molecular subspace.
   *Z-matrix requests optimization of   0 coordinates.
   *The optimization is constrained.
   *The following   6 parameters can have non-zero 
    derivatives within the totally symmetric subspace:
             D1   [15]  A2   [14]  R3   [ 7]  R2   [ 2]  R1   [ 1]  A1   [ 3]
   *The following   0 parameters are to be optimized:

   *The following coordinates must be varied in an  unconstrained optimization.
             D1   [15]  A2   [14]  R3   [ 7]  R2   [ 2]  R1   [ 1]  A1   [ 3]
--------------------------------------------------------------------------------


 ----------------------------------------------------------------
         Coordinates used in calculation (QCOMP) 
 ----------------------------------------------------------------
 Z-matrix   Atomic            Coordinates (in bohr)
  Symbol    Number           X              Y              Z
 ----------------------------------------------------------------
     O         8         0.00000000    -0.00000000    -2.73641719
     C         6         0.00000000    -0.00000000    -0.47115586
     C         6         1.48802726    -0.00000000     1.87696001
     C         6        -1.48802726     0.00000000     1.87696001
     H         1         2.42067838     1.72821930     2.44587137
     H         1         2.42067838    -1.72821930     2.44587137
     H         1        -2.42067838    -1.72821930     2.44587137
     H         1        -2.42067838     1.72821930     2.44587137
 ----------------------------------------------------------------
 
   Interatomic distance matrix (Angstroms) 
 
                 O             C             C             C             H    
                [ 1]        [ 2]        [ 3]        [ 4]        [ 5]
  O    [ 1]     0.00000
  C    [ 2]     1.19872     0.00000
  C    [ 3]     2.56514     1.47106     0.00000
  C    [ 4]     2.56514     1.47106     1.57486     0.00000
  H    [ 5]     3.16192     2.20455     1.08194     2.28151     0.00000
  H    [ 6]     3.16192     2.20455     1.08194     2.28151     1.82907
  H    [ 7]     3.16192     2.20455     2.28151     1.08194     3.14786
  H    [ 8]     3.16192     2.20455     2.28151     1.08194     2.56194
 
                 H             H             H    
                [ 6]        [ 7]        [ 8]
  H    [ 6]     0.00000
  H    [ 7]     2.56194     0.00000
  H    [ 8]     3.14786     1.82907     0.00000
   Rotational constants (order x, y, z, in cm-1): 
          0.2331970941             0.1864503700             0.6778942363
   Rotational constants (order x, y, z, in MHz): 
       6991.0739822073          5589.6422562985         20322.7607826386
  ECPDATA file not present.   Using default ECPDATA. 
  There are  228 basis functions.
 @CHECKOUT-I, Total execution time (CPU/WALL):         0.29/       0.38 seconds.
--executable xjoda finished with status     0 in        0.51 seconds (walltime).
 --invoking executable--
/home/besselman/CFOUR_18/cfour18/bin/xvmol
 SERIAL VERSION OF MOLECULE STARTED
********************************************************************************
                    INPUT FROM MOL FILE
********************************************************************************
INTGRL        1    0    1    0    0    0    0    0    0                         
         *** CFOUR Program System (Release V0.1) ***                            
cyclopropanone opt singlet CCSD[T]/cc-pCVTZ                                     
    4    2 X  Y       0.10E-08              0    0                              
   9999.00      3.00                                                            
          8.00000000    1    4    1    1    1    1                              
O #1   0.000000000000000  -0.000000000000000  -2.736417186125271                
   12    6                                                                      
   15330.0000000000       5.080000000000000E-004 -1.150000000000000E-004        
  0.000000000000000E+000  0.000000000000000E+000  0.000000000000000E+000        
  0.000000000000000E+000                                                        
   2299.00000000000       3.929000000000000E-003 -8.950000000000000E-004        
  0.000000000000000E+000  0.000000000000000E+000  0.000000000000000E+000        
  0.000000000000000E+000                                                        
   522.400000000000       2.024300000000000E-002 -4.636000000000000E-003        
  0.000000000000000E+000  0.000000000000000E+000  0.000000000000000E+000        
  0.000000000000000E+000                                                        
   147.300000000000       7.918100000000000E-002 -1.872400000000000E-002        
  0.000000000000000E+000  0.000000000000000E+000  0.000000000000000E+000        
  0.000000000000000E+000                                                        
   47.5500000000000       0.230687000000000      -5.846300000000000E-002        
  0.000000000000000E+000  0.000000000000000E+000  0.000000000000000E+000        
  0.000000000000000E+000                                                        
   16.7600000000000       0.433118000000000      -0.136463000000000             
  0.000000000000000E+000  0.000000000000000E+000  0.000000000000000E+000        
  0.000000000000000E+000                                                        
   6.20700000000000       0.350260000000000      -0.175740000000000             
  0.000000000000000E+000  0.000000000000000E+000  0.000000000000000E+000        
  0.000000000000000E+000                                                        
   1.75200000000000       4.272800000000000E-002  0.160934000000000             
   1.00000000000000       0.000000000000000E+000  0.000000000000000E+000        
  0.000000000000000E+000                                                        
  0.688200000000000      -8.154000000000000E-003  0.603418000000000             
  0.000000000000000E+000  0.000000000000000E+000  0.000000000000000E+000        
  0.000000000000000E+000                                                        
  0.238400000000000       2.381000000000000E-003  0.378765000000000             
  0.000000000000000E+000   1.00000000000000       0.000000000000000E+000        
  0.000000000000000E+000                                                        
   7.84500000000000       0.000000000000000E+000  0.000000000000000E+000        
  0.000000000000000E+000  0.000000000000000E+000   1.00000000000000             
  0.000000000000000E+000                                                        
   21.0320000000000       0.000000000000000E+000  0.000000000000000E+000        
  0.000000000000000E+000  0.000000000000000E+000  0.000000000000000E+000        
   1.00000000000000                                                             
    7    5                                                                      
   34.4600000000000       1.592800000000000E-002  0.000000000000000E+000        
  0.000000000000000E+000  0.000000000000000E+000  0.000000000000000E+000        
   7.74900000000000       9.974000000000000E-002  0.000000000000000E+000        
  0.000000000000000E+000  0.000000000000000E+000  0.000000000000000E+000        
   2.28000000000000       0.310492000000000       0.000000000000000E+000        
  0.000000000000000E+000  0.000000000000000E+000  0.000000000000000E+000        
  0.715600000000000       0.491026000000000        1.00000000000000             
  0.000000000000000E+000  0.000000000000000E+000  0.000000000000000E+000        
  0.214000000000000       0.336337000000000       0.000000000000000E+000        
   1.00000000000000       0.000000000000000E+000  0.000000000000000E+000        
   15.1590000000000       0.000000000000000E+000  0.000000000000000E+000        
  0.000000000000000E+000   1.00000000000000       0.000000000000000E+000        
   57.4370000000000       0.000000000000000E+000  0.000000000000000E+000        
  0.000000000000000E+000  0.000000000000000E+000   1.00000000000000             
    3    3                                                                      
   2.31400000000000        1.00000000000000       0.000000000000000E+000        
  0.000000000000000E+000                                                        
  0.645000000000000       0.000000000000000E+000   1.00000000000000             
  0.000000000000000E+000                                                        
   15.8580000000000       0.000000000000000E+000  0.000000000000000E+000        
   1.00000000000000                                                             
    1    1                                                                      
   1.42800000000000        1.00000000000000                                     
          6.00000000    1    4    1    1    1    1                              
C #2   0.000000000000000  -0.000000000000000  -0.471155862858767                
   12    6                                                                      
   8236.00000000000       5.310000000000000E-004 -1.130000000000000E-004        
  0.000000000000000E+000  0.000000000000000E+000  0.000000000000000E+000        
  0.000000000000000E+000                                                        
   1235.00000000000       4.108000000000000E-003 -8.780000000000000E-004        
  0.000000000000000E+000  0.000000000000000E+000  0.000000000000000E+000        
  0.000000000000000E+000                                                        
   280.800000000000       2.108700000000000E-002 -4.540000000000000E-003        
  0.000000000000000E+000  0.000000000000000E+000  0.000000000000000E+000        
  0.000000000000000E+000                                                        
   79.2700000000000       8.185300000000000E-002 -1.813300000000000E-002        
  0.000000000000000E+000  0.000000000000000E+000  0.000000000000000E+000        
  0.000000000000000E+000                                                        
   25.5900000000000       0.234817000000000      -5.576000000000000E-002        
  0.000000000000000E+000  0.000000000000000E+000  0.000000000000000E+000        
  0.000000000000000E+000                                                        
   8.99700000000000       0.434401000000000      -0.126895000000000             
  0.000000000000000E+000  0.000000000000000E+000  0.000000000000000E+000        
  0.000000000000000E+000                                                        
   3.31900000000000       0.346129000000000      -0.170352000000000             
  0.000000000000000E+000  0.000000000000000E+000  0.000000000000000E+000        
  0.000000000000000E+000                                                        
  0.905900000000000       3.937800000000000E-002  0.140382000000000             
   1.00000000000000       0.000000000000000E+000  0.000000000000000E+000        
  0.000000000000000E+000                                                        
  0.364300000000000      -8.983000000000000E-003  0.598684000000000             
  0.000000000000000E+000  0.000000000000000E+000  0.000000000000000E+000        
  0.000000000000000E+000                                                        
  0.128500000000000       2.385000000000000E-003  0.395389000000000             
  0.000000000000000E+000   1.00000000000000       0.000000000000000E+000        
  0.000000000000000E+000                                                        
   4.29200000000000       0.000000000000000E+000  0.000000000000000E+000        
  0.000000000000000E+000  0.000000000000000E+000   1.00000000000000             
  0.000000000000000E+000                                                        
   11.8760000000000       0.000000000000000E+000  0.000000000000000E+000        
  0.000000000000000E+000  0.000000000000000E+000  0.000000000000000E+000        
   1.00000000000000                                                             
    7    5                                                                      
   18.7100000000000       1.403100000000000E-002  0.000000000000000E+000        
  0.000000000000000E+000  0.000000000000000E+000  0.000000000000000E+000        
   4.13300000000000       8.686600000000000E-002  0.000000000000000E+000        
  0.000000000000000E+000  0.000000000000000E+000  0.000000000000000E+000        
   1.20000000000000       0.290216000000000       0.000000000000000E+000        
  0.000000000000000E+000  0.000000000000000E+000  0.000000000000000E+000        
  0.382700000000000       0.501008000000000        1.00000000000000             
  0.000000000000000E+000  0.000000000000000E+000  0.000000000000000E+000        
  0.120900000000000       0.343406000000000       0.000000000000000E+000        
   1.00000000000000       0.000000000000000E+000  0.000000000000000E+000        
   8.77800000000000       0.000000000000000E+000  0.000000000000000E+000        
  0.000000000000000E+000   1.00000000000000       0.000000000000000E+000        
   33.1900000000000       0.000000000000000E+000  0.000000000000000E+000        
  0.000000000000000E+000  0.000000000000000E+000   1.00000000000000             
    3    3                                                                      
   1.09700000000000        1.00000000000000       0.000000000000000E+000        
  0.000000000000000E+000                                                        
  0.318000000000000       0.000000000000000E+000   1.00000000000000             
  0.000000000000000E+000                                                        
   14.8390000000000       0.000000000000000E+000  0.000000000000000E+000        
   1.00000000000000                                                             
    1    1                                                                      
  0.761000000000000        1.00000000000000                                     
          6.00000000    1    4    1    1    1    1                              
C #3   1.488027257135408  -0.000000000000000   1.876960013945903                
   12    6                                                                      
   8236.00000000000       5.310000000000000E-004 -1.130000000000000E-004        
  0.000000000000000E+000  0.000000000000000E+000  0.000000000000000E+000        
  0.000000000000000E+000                                                        
   1235.00000000000       4.108000000000000E-003 -8.780000000000000E-004        
  0.000000000000000E+000  0.000000000000000E+000  0.000000000000000E+000        
  0.000000000000000E+000                                                        
   280.800000000000       2.108700000000000E-002 -4.540000000000000E-003        
  0.000000000000000E+000  0.000000000000000E+000  0.000000000000000E+000        
  0.000000000000000E+000                                                        
   79.2700000000000       8.185300000000000E-002 -1.813300000000000E-002        
  0.000000000000000E+000  0.000000000000000E+000  0.000000000000000E+000        
  0.000000000000000E+000                                                        
   25.5900000000000       0.234817000000000      -5.576000000000000E-002        
  0.000000000000000E+000  0.000000000000000E+000  0.000000000000000E+000        
  0.000000000000000E+000                                                        
   8.99700000000000       0.434401000000000      -0.126895000000000             
  0.000000000000000E+000  0.000000000000000E+000  0.000000000000000E+000        
  0.000000000000000E+000                                                        
   3.31900000000000       0.346129000000000      -0.170352000000000             
  0.000000000000000E+000  0.000000000000000E+000  0.000000000000000E+000        
  0.000000000000000E+000                                                        
  0.905900000000000       3.937800000000000E-002  0.140382000000000             
   1.00000000000000       0.000000000000000E+000  0.000000000000000E+000        
  0.000000000000000E+000                                                        
  0.364300000000000      -8.983000000000000E-003  0.598684000000000             
  0.000000000000000E+000  0.000000000000000E+000  0.000000000000000E+000        
  0.000000000000000E+000                                                        
  0.128500000000000       2.385000000000000E-003  0.395389000000000             
  0.000000000000000E+000   1.00000000000000       0.000000000000000E+000        
  0.000000000000000E+000                                                        
   4.29200000000000       0.000000000000000E+000  0.000000000000000E+000        
  0.000000000000000E+000  0.000000000000000E+000   1.00000000000000             
  0.000000000000000E+000                                                        
   11.8760000000000       0.000000000000000E+000  0.000000000000000E+000        
  0.000000000000000E+000  0.000000000000000E+000  0.000000000000000E+000        
   1.00000000000000                                                             
    7    5                                                                      
   18.7100000000000       1.403100000000000E-002  0.000000000000000E+000        
  0.000000000000000E+000  0.000000000000000E+000  0.000000000000000E+000        
   4.13300000000000       8.686600000000000E-002  0.000000000000000E+000        
  0.000000000000000E+000  0.000000000000000E+000  0.000000000000000E+000        
   1.20000000000000       0.290216000000000       0.000000000000000E+000        
  0.000000000000000E+000  0.000000000000000E+000  0.000000000000000E+000        
  0.382700000000000       0.501008000000000        1.00000000000000             
  0.000000000000000E+000  0.000000000000000E+000  0.000000000000000E+000        
  0.120900000000000       0.343406000000000       0.000000000000000E+000        
   1.00000000000000       0.000000000000000E+000  0.000000000000000E+000        
   8.77800000000000       0.000000000000000E+000  0.000000000000000E+000        
  0.000000000000000E+000   1.00000000000000       0.000000000000000E+000        
   33.1900000000000       0.000000000000000E+000  0.000000000000000E+000        
  0.000000000000000E+000  0.000000000000000E+000   1.00000000000000             
    3    3                                                                      
   1.09700000000000        1.00000000000000       0.000000000000000E+000        
  0.000000000000000E+000                                                        
  0.318000000000000       0.000000000000000E+000   1.00000000000000             
  0.000000000000000E+000                                                        
   14.8390000000000       0.000000000000000E+000  0.000000000000000E+000        
   1.00000000000000                                                             
    1    1                                                                      
  0.761000000000000        1.00000000000000                                     
          1.00000000    1    3    1    1    1                                   
H #4   2.420678382010565   1.728219303497299   2.445871371003223                
    5    3                                                                      
   33.8700000000000       6.068000000000000E-003  0.000000000000000E+000        
  0.000000000000000E+000                                                        
   5.09500000000000       4.530800000000000E-002  0.000000000000000E+000        
  0.000000000000000E+000                                                        
   1.15900000000000       0.202822000000000       0.000000000000000E+000        
  0.000000000000000E+000                                                        
  0.325800000000000       0.503903000000000        1.00000000000000             
  0.000000000000000E+000                                                        
  0.102700000000000       0.383421000000000       0.000000000000000E+000        
   1.00000000000000                                                             
    2    2                                                                      
   1.40700000000000        1.00000000000000       0.000000000000000E+000        
  0.388000000000000       0.000000000000000E+000   1.00000000000000             
    1    1                                                                      
   1.05700000000000        1.00000000000000                                     
FINISH                                                                          
 
********************************************************************************
 ONE- AND TWO-ELECTRON INTEGRALS OVER SYMMETRY-ADAPTED AOS ARE CALCULATED.

  SPHERICAL HARMONICS ARE USED.
  
  INTEGRALS LESS THAN  0.10E-13 ARE NEGLECTED.

  NUCLEAR REPULSION ENERGY :  108.7401203181 A.U.
  @MOLECU-I, ONE ELECTRON INTEGRALS (CPU/WALL):        0.11/       0.11 SECONDS.
  @TWOEL-I,    7212723 INTEGRALS OF SYMMETRY TYPE  I I I I
  @TWOEL-I,   28666398 INTEGRALS OF SYMMETRY TYPE  I J I J
  @TWOEL-I,   15082762 INTEGRALS OF SYMMETRY TYPE  I I J J
  @TWOEL-I,   22817704 INTEGRALS OF SYMMETRY TYPE  I J K L
  @TWOEL-I, TOTAL NUMBER OF 2-E INTEGRALS   73779587.
  @MOLECU-I, TWO ELECTRON INTEGRALS (CPU/WALL):      166.13/       5.24 SECONDS.
 @CHECKOUT-I, Total execution time (CPU/WALL):       166.27/       5.38 seconds.

Running with 32 threads/proc

--executable xvmol finished with status     0 in       13.84 seconds (walltime).
 --invoking executable--
/home/besselman/CFOUR_18/cfour18/bin/xvmol2ja
 @GETMEM-I,  Allocated  181198 MB of main memory.
 @CHECKOUT-I, Total execution time (CPU/WALL):         1.31/       0.62 seconds.
--executable xvmol2ja finished with status     0 in        0.68 seconds (walltime).
 --invoking executable--
/home/besselman/CFOUR_18/cfour18/bin/xvscf
  -------------------------------------------------
  Self-Consistent-Field Program for HF calculations
  -------------------------------------------------
    Integrals from VMOL are used
  There are  228 functions in the AO basis.

  There are 4 irreducible representations.

       Irrep        # of functions
         1                 81
         2                 63
         3                 48
         4                 36


  Parameters for SCF calculation: 
        SCF reference function:  RHF  
  Maximum number of iterations:  150
     Full symmetry point group: C2v 
     Computational point group: C2v 
        Initial density matrix: MOREAD                 
     SCF convergence tolerance: 10**(-10)
  DIIS convergence acceleration:  ON
          Latest start for DIIS:   2
                     DIIS order:  10

 @GETMEM-I,  Allocated      17 MB of main memory.
   Smallest overlap matrix eigenvalues 
     Symmetry    Eigenvalue    
         1      .7241210569D-03              
         2      .9951678670D-03              
         3      .4050661724D-02              
         4      .3707900043D-02              
  @INITGES-I, Occupancies from core Hamiltonian:

          Alpha population by irrep:   9    4    2    0
           Beta population by irrep:   9    4    2    0


  --------------------------------------------------------------------
  Iteration         Total Energy            Largest Density Difference
  --------------------------------------------------------------------
       0           108.740120318147547              0.0000000000D+00
       1          -142.519121996578775              0.1561286540D+02
       2          -151.850169951627379              0.4315872212D+02
       3          -143.128502556457050              0.4265501618D+02
       4          -166.045936015862708              0.3557466043D+01
       5          -177.821471444390681              0.2613244814D+01
       6          -183.116065687095727              0.1486362193D+01
       7          -190.326356907781985              0.3369959051D+01
       8          -190.691345073100763              0.3769435019D+00
       9          -190.780378503619886              0.2854056100D+00
      10          -190.793232346282991              0.1564926500D+00
      11          -190.795114421109758              0.4494134212D-01
      12          -190.795523351256236              0.2746134767D-01
      13          -190.795585795938507              0.1141202366D-01
      14          -190.795592552963285              0.5000770133D-02
      15          -190.795592904363048              0.8010372801D-03
      16          -190.795592915308873              0.1119581585D-03
      17          -190.795592915893224              0.1768414975D-04
      18          -190.795592915919656              0.3302966455D-05
      19          -190.795592915919940              0.7950713625D-06
      20          -190.795592915918917              0.2556009456D-06
      21          -190.795592915920338              0.5102473849D-07
      22          -190.795592915916131              0.1056667531D-07
      23          -190.795592915921304              0.3912775659D-08
      24          -190.795592915917211              0.7185330109D-09
      25          -190.795592915916473              0.2135067123D-09
   final occupation vector 
     8  4  2  1
     8  4  2  1

  SCF has converged.

 Density matrix saved to file den.dat
 total electron number:   29.9999999999999     
     E(SCF)=      -190.795592915917325              0.5254419122D-10


  Final occupancies:

     Alpha population by irrep:   8    4    2    1
      Beta population by irrep:   8    4    2    1


  Eigenvector printing suppressed.


 
  ORBITAL EIGENVALUES (ALPHA)  (1H = 27.2113834 eV)

       MO #        E(hartree)               E(eV)           FULLSYM    COMPSYM
       ----   --------------------   --------------------   -------   ---------
    1     1         -20.5659440724        -559.6277891363      A1        A1 (1)
    2     2         -11.3490845050        -308.8242897040      A1        A1 (1)
    3     3         -11.2553211316        -306.2728586015      A1        A1 (1)
    4    82         -11.2548442602        -306.2598822714      B1        B1 (2)
    5     4          -1.4007411484         -38.1161044330      A1        A1 (1)
    6     5          -1.1525364884         -31.3621122682      A1        A1 (1)
    7    83          -0.8665472130         -23.5799484474      B1        B1 (2)
    8     6          -0.7594682400         -20.6661814594      A1        A1 (1)
    9   145          -0.6773637311         -18.4320041895      B2        B2 (3)
   10     7          -0.6718904453         -18.2830685098      A1        A1 (1)
   11    84          -0.6110436452         -16.6273429040      B1        B1 (2)
   12   193          -0.5526225540         -15.0376241936      A2        A2 (4)
   13   146          -0.5168811936         -14.0650523303      B2        B2 (3)
   14     8          -0.4657433963         -12.6735221230      A1        A1 (1)
   15    85          -0.3892062209         -10.5908396996      B1        B1 (2)
  +++++++++++++++++++++++++++++++++++++++++++++++++++++++++++++++++++++++++++++
   16   147           0.1206511923           3.2830858515      B2        B2 (3)
   17     9           0.1348461220           3.6693495252      A1        A1 (1)
   18    86           0.1671245011           4.5476888738      B1        B1 (2)
   19   148           0.1976214623           5.3775533791      B2        B2 (3)
   20   194           0.2283138465           6.2127356118      A2        A2 (4)
   21    10           0.2565288817           6.9805057534      A1        A1 (1)
   22    87           0.2688788620           7.3165658007      B1        B1 (2)
   23    11           0.3028554198           8.2411149417      A1        A1 (1)
   24    12           0.3405084221           9.2657052255      A1        A1 (1)
   25    88           0.3603429280           9.8054295689      B1        B1 (2)
   26   149           0.4583800560          12.4731554460      B2        B2 (3)
   27    89           0.4624433792          12.5837240925      B1        B1 (2)
   28   150           0.4912975198          13.3688851744      B2        B2 (3)
   29   195           0.5105053924          13.8915579592      A2        A2 (4)
   30    13           0.5545911384          15.0911920981      A1        A1 (1)
   31    90           0.5614424859          15.2776267416      B1        B1 (2)
   32    14           0.5706325466          15.5277010054      A1        A1 (1)
   33   151           0.5858760255          15.9424971543      B2        B2 (3)
   34    91           0.5904080900          16.0658208982      B1        B1 (2)
   35    15           0.6182586182          16.8236723014      A1        A1 (1)
   36    16           0.6487404243          17.6531244133      A1        A1 (1)
   37    92           0.6521457805          17.7457888653      B1        B1 (2)
   38   196           0.6562699608          17.8580135183      A2        A2 (4)
   39    17           0.7315355482          19.9060942740      A1        A1 (1)
   40   152           0.7982727445          21.7221057079      B2        B2 (3)
   41    93           0.8213300647          22.3495272894      B1        B1 (2)
   42    18           0.8773401576          23.8736394009      A1        A1 (1)
   43   197           0.9281400440          25.2559745853      A2        A2 (4)
   44   153           0.9382152534          25.5301349713      B2        B2 (3)
   45    94           1.0385224120          28.2596315217      B1        B1 (2)
   46    19           1.0508981798          28.5963932849      A1        A1 (1)
   47   198           1.0530777475          28.6557023367      A2        A2 (4)
   48    20           1.0713080928          29.1517752528      A1        A1 (1)
   49   154           1.1394664998          31.0064597965      B2        B2 (3)
   50   199           1.1668308500          31.7510816236      A2        A2 (4)
   51    95           1.1702103948          31.8430437108      B1        B1 (2)
   52    21           1.1841544743          32.2224814053      A1        A1 (1)
   53    96           1.1917438731          32.4289994443      B1        B1 (2)
   54   155           1.2208996068          33.2223672932      B2        B2 (3)
   55    22           1.2580915569          34.2344117081      A1        A1 (1)
   56   156           1.3348685469          36.3236198191      B2        B2 (3)
   57    97           1.3448907211          36.5963370416      B1        B1 (2)
   58    23           1.3482032721          36.6864761373      A1        A1 (1)
   59    98           1.4113922384          38.4059353269      B1        B1 (2)
   60    24           1.4195736697          38.6285633920      A1        A1 (1)
   61   200           1.4793085328          40.2540316517      A2        A2 (4)
   62   157           1.4802636078          40.2800205660      B2        B2 (3)
   63   201           1.5274989034          41.5653583031      A2        A2 (4)
   64   158           1.5437437676          42.0074035306      B2        B2 (3)
   65    25           1.5491034744          42.1532485678      A1        A1 (1)
   66    26           1.5599731400          42.4490272070      A1        A1 (1)
   67    99           1.5735233568          42.8177473513      B1        B1 (2)
   68   100           1.6099298345          43.8084179745      B1        B1 (2)
   69   101           1.6453020819          44.7709457582      B1        B1 (2)
   70   202           1.7219916160          46.8577740733      A2        A2 (4)
   71    27           1.9097608471          51.9672346132      A1        A1 (1)
   72    28           1.9644982530          53.4567151507      A1        A1 (1)
   73   203           2.0477478269          55.7220512244      A2        A2 (4)
   74    29           2.2783795901          61.9978605563      A1        A1 (1)
   75   159           2.3434267588          63.7678840041      B2        B2 (3)
   76   102           2.3460985758          63.8405878407      B1        B1 (2)
   77   160           2.4516353387          66.7123891596      B2        B2 (3)
   78    30           2.4571127839          66.8614380204      A1        A1 (1)
   79    31           2.4831691215          67.5704670120      A1        A1 (1)
   80   161           2.5006484912          68.0461048427      B2        B2 (3)
   81   103           2.5073404630          68.2282026518      B1        B1 (2)
   82   162           2.6041713425          70.8631048403      B2        B2 (3)
   83    32           2.6551592638          72.2505567140      A1        A1 (1)
   84   204           2.7172560071          73.9402950052      A2        A2 (4)
   85   104           2.7457725850          74.7162705400      B1        B1 (2)
   86    33           2.7739845650          75.4839575438      A1        A1 (1)
   87   105           2.8743722791          78.2156461216      B1        B1 (2)
   88   205           2.8890265576          78.6144093124      A2        A2 (4)
   89    34           2.9234391812          79.5508244075      A1        A1 (1)
   90   106           2.9530419787          80.3563574786      B1        B1 (2)
   91   163           2.9936278649          81.4607555896      B2        B2 (3)
   92    35           3.0331257678          82.5355481675      A1        A1 (1)
   93   164           3.0534937632          83.0897895012      B2        B2 (3)
   94   206           3.0830588446          83.8942962659      A2        A2 (4)
   95   107           3.1172688028          84.8251965537      B1        B1 (2)
   96   165           3.1672888417          86.1863110107      B2        B2 (3)
   97    36           3.2000936780          87.0789759883      A1        A1 (1)
   98   108           3.2499889673          88.4366958345      B1        B1 (2)
   99   166           3.2844370233          89.3740750935      B2        B2 (3)
  100    37           3.2949348343          89.6597350552      A1        A1 (1)
  101   207           3.3048842071          89.9304712519      A2        A2 (4)
  102   109           3.3325493401          90.6832777930      B1        B1 (2)
  103    38           3.3363057840          90.7854958292      A1        A1 (1)
  104   208           3.4121240075          92.8486145772      A2        A2 (4)
  105   167           3.4153863707          92.9373879924      B2        B2 (3)
  106    39           3.4406498270          93.6248415874      A1        A1 (1)
  107   110           3.4496432050          93.8695638443      B1        B1 (2)
  108   209           3.5277185039          95.9941007358      A2        A2 (4)
  109    40           3.5317274221          96.1031889476      A1        A1 (1)
  110   111           3.5534555945          96.6944425766      B1        B1 (2)
  111   168           3.5564030052          96.7746457005      B2        B2 (3)
  112   112           3.5858614624          97.5762510723      B1        B1 (2)
  113   210           3.6058123942          98.1191435262      A2        A2 (4)
  114    41           3.6271858949          98.7007460482      A1        A1 (1)
  115   169           3.7315480506         101.5405846795      B2        B2 (3)
  116   170           3.7864201924         103.0337315695      B2        B2 (3)
  117   113           3.8053529892         103.5489191620      B1        B1 (2)
  118   211           3.8513741361         104.8012182332      A2        A2 (4)
  119    42           3.9427535735         107.2877791407      A1        A1 (1)
  120   171           3.9440959243         107.3243063631      B2        B2 (3)
  121   212           3.9694310400         108.0137099103      A2        A2 (4)
  122    43           3.9891039139         108.5490360226      A1        A1 (1)
  123    44           4.0114415850         109.1568749553      A1        A1 (1)
  124   213           4.0651754054         110.6190465448      A2        A2 (4)
  125   114           4.0701547723         110.7545420063      B1        B1 (2)
  126   115           4.1672698739         113.3971782691      B1        B1 (2)
  127   172           4.1728329101         113.5485561813      B2        B2 (3)
  128   214           4.1925912649         114.0862083477      A2        A2 (4)
  129    45           4.2112276560         114.5933303320      A1        A1 (1)
  130   116           4.3076259063         117.2164600795      B1        B1 (2)
  131    46           4.3227223701         117.6272557457      A1        A1 (1)
  132   117           4.3856025692         119.3383129506      B1        B1 (2)
  133   173           4.4236692524         120.3741600628      B2        B2 (3)
  134    47           4.4587088503         121.3276359944      A1        A1 (1)
  135    48           4.4692552001         121.6146167617      A1        A1 (1)
  136   118           4.4790984335         121.8824647611      B1        B1 (2)
  137   174           4.5359085005         123.4283452754      B2        B2 (3)
  138   119           4.5622855343         124.1461008540      B1        B1 (2)
  139   215           4.7039917921         128.0021241640      A2        A2 (4)
  140   175           4.7485827660         129.2155062523      B2        B2 (3)
  141   216           4.7846882274         130.1979858065      A2        A2 (4)
  142   120           4.8017417881         130.6620367849      B1        B1 (2)
  143    49           4.9464393912         134.5994587398      A1        A1 (1)
  144    50           5.0521020667         137.4746863116      A1        A1 (1)
  145   121           5.1722148076         140.7431201560      B1        B1 (2)
  146   176           5.2056235844         141.6522191913      B2        B2 (3)
  147    51           5.2629215173         143.2113752107      A1        A1 (1)
  148    52           5.2687637811         143.3703512920      A1        A1 (1)
  149   122           5.2709597219         143.4301058789      B1        B1 (2)
  150   217           5.2846380253         143.8023114359      A2        A2 (4)
  151   177           5.3747290830         146.2538137492      B2        B2 (3)
  152   123           5.4853784237         149.2647353806      B1        B1 (2)
  153    53           5.4860377231         149.2826758303      A1        A1 (1)
  154   218           5.5138491261         150.0394625810      A2        A2 (4)
  155   124           5.5324921986         150.5467663723      B1        B1 (2)
  156   178           5.6148541523         152.7879490722      B2        B2 (3)
  157   125           5.6348635108         153.3324313993      B1        B1 (2)
  158    54           5.6974107702         155.0344288549      A1        A1 (1)
  159   179           5.7481161477         156.4141923215      B2        B2 (3)
  160   126           5.8581582819         159.4085910266      B1        B1 (2)
  161   219           6.0291051595         164.0602920543      A2        A2 (4)
  162    55           6.1395323982         167.0651699853      A1        A1 (1)
  163   220           6.1588325106         167.5903527410      A2        A2 (4)
  164   180           6.1627718611         167.6975479189      B2        B2 (3)
  165    56           6.1867744312         168.3506910564      A1        A1 (1)
  166   221           6.3856917880         173.7635075176      A2        A2 (4)
  167    57           6.5408264428         177.9849360887      A1        A1 (1)
  168   127           6.6322341307         180.4722657301      B1        B1 (2)
  169    58           6.8654170986         186.8174968720      A1        A1 (1)
  170   222           6.8791778462         187.1919458496      A2        A2 (4)
  171   181           7.0675674507         192.3182876058      B2        B2 (3)
  172   128           7.3471808490         199.9269549905      B1        B1 (2)
  173   182           7.3807990330         200.8417522840      B2        B2 (3)
  174    59           7.4046133907         201.4897739040      A1        A1 (1)
  175   129           7.4959573792         203.9753701949      B1        B1 (2)
  176    60           8.0406837995         218.7981296664      A1        A1 (1)
  177   183          15.4901670509         421.5088745520      B2        B2 (3)
  178    61          15.7119888581         427.5449527941      A1        A1 (1)
  179   130          15.8151462357         430.3520077466      B1        B1 (2)
  180   131          16.0880426248         437.7778960180      B1        B1 (2)
  181   184          16.4032499520         446.3551234488      B2        B2 (3)
  182   223          16.4957512711         448.8722123096      A2        A2 (4)
  183    62          16.5865785217         451.3437474483      A1        A1 (1)
  184   132          16.7217678213         455.0224353124      B1        B1 (2)
  185    63          16.8124797898         457.4908334644      A1        A1 (1)
  186    64          16.9037410843         459.9741795381      A1        A1 (1)
  187    65          17.2790910491         470.1879713405      A1        A1 (1)
  188   133          17.4533769502         474.9305318163      B1        B1 (2)
  189   185          26.2811568185         715.1466343850      B2        B2 (3)
  190   134          26.4071530726         718.5751667608      B1        B1 (2)
  191    66          27.1326409619         738.3166958677      A1        A1 (1)
  192    67          29.4339900576         800.9395884501      A1        A1 (1)
  193    68          41.3967426865        1126.4626367521      A1        A1 (1)
  194   224          41.4113156236        1126.8591865315      A2        A2 (4)
  195   186          41.4850601650        1128.8658775218      B2        B2 (3)
  196   135          41.4961110342        1129.1665869602      B1        B1 (2)
  197    69          41.5297717312        1130.0825410916      A1        A1 (1)
  198   187          41.5505456063        1130.6478269731      B2        B2 (3)
  199   225          41.5542087723        1130.7475067854      A2        A2 (4)
  200   136          41.6651851683        1133.7673280472      B1        B1 (2)
  201    70          41.6839230988        1134.2772130583      A1        A1 (1)
  202   137          41.6918152114        1134.4919683585      B1        B1 (2)
  203    71          41.7094578729        1134.9720495851      A1        A1 (1)
  204   226          41.7379334625        1135.7469097731      A2        A2 (4)
  205   188          41.7489916862        1136.0478193369      B2        B2 (3)
  206   138          41.7731249206        1136.7045180318      B1        B1 (2)
  207    72          41.8389819403        1138.4965786434      A1        A1 (1)
  208    73          43.8604455757        1193.5034006557      A1        A1 (1)
  209   227          43.8633719711        1193.5830319220      A2        A2 (4)
  210   189          43.9812186376        1196.7898027477      B2        B2 (3)
  211   139          44.0282586991        1198.0698278968      B1        B1 (2)
  212    74          44.1623855372        1201.7196047119      A1        A1 (1)
  213   190          81.0969451889        2206.7600681046      B2        B2 (3)
  214    75          81.2806101643        2211.7578461672      A1        A1 (1)
  215   140          81.3318982678        2213.1534664156      B1        B1 (2)
  216   141          81.5787234683        2219.8699215796      B1        B1 (2)
  217   191          81.7652032571        2224.9442946075      B2        B2 (3)
  218   228          81.8403030714        2226.9878644478      A2        A2 (4)
  219    76          81.9617143979        2230.2916346017      A1        A1 (1)
  220    77          82.0725648324        2233.3080282758      A1        A1 (1)
  221   142          82.1710673412        2235.9884178086      B1        B1 (2)
  222    78          85.9674197424        2339.2924185179      A1        A1 (1)
  223    79          86.7696181513        2361.1213469870      A1        A1 (1)
  224   143          86.8459212594        2363.1976601158      B1        B1 (2)
  225   192         138.4074180951        3766.2573191893      B2        B2 (3)
  226   144         138.4962459251        3768.6744473295      B1        B1 (2)
  227    80         139.2268774675        3788.5559423519      A1        A1 (1)
  228    81         149.9830507189        4081.2462966130      A1        A1 (1)


  VSCF finished.

 @CHECKOUT-I, Total execution time (CPU/WALL):       178.65/      15.12 seconds.
--executable xvscf finished with status     0 in       15.19 seconds (walltime).
 --invoking executable--
/home/besselman/CFOUR_18/cfour18/bin/xvtran
 @GETMEM-I,  Allocated  181198 MB of main memory.
  Partial RHF integral transformation
  Transformation of IIII integrals :
  1 pass through the AO integral file was required.
     7212723 AO integrals were read.
     2463532 MO integrals were written to HF2.
  Transformation of IIJJ integrals :
  1 pass through the AO integral file was required.
    15082762 AO integrals were read.
     4197425 MO integrals were written to HF2.
  Transformation of IJIJ integrals :
  1 pass through the AO integral file was required.
    28666398 AO integrals were read.
     8180176 MO integrals were written to HF2.
  Transformation of IJKL integrals :
  1 pass through the AO integral file was required.
    22817704 AO integrals were read.
     5651142 MO integrals were written to HF2.
  Summary of active molecular orbitals: 
------------------------------------------------------------------------
 
  Index      Eigenvalue    Symmetry    Index      Eigenvalue    Symmetry
------------------------------------------------------------------------
     1       -20.5659441        1       115         3.5858615        2
     2       -11.3490845        1       116         3.8053530        2
     3       -11.2553211        1       117         4.0701548        2
     4        -1.4007411        1       118         4.1672699        2
     5        -1.1525365        1       119         4.3076259        2
     6        -0.7594682        1       120         4.3856026        2
     7        -0.6718904        1       121         4.4790984        2
     8        -0.4657434        1       122         4.5622855        2
     9       -11.2548443        2       123         4.8017418        2
    10        -0.8665472        2       124         5.1722148        2
    11        -0.6110436        2       125         5.2709597        2
    12        -0.3892062        2       126         5.4853784        2
    13        -0.6773637        3       127         5.5324922        2
    14        -0.5168812        3       128         5.6348635        2
    15        -0.5526226        4       129         5.8581583        2
    16         0.1348461        1       130         6.6322341        2
    17         0.2565289        1       131         7.3471808        2
    18         0.3028554        1       132         7.4959574        2
    19         0.3405084        1       133        15.8151462        2
    20         0.5545911        1       134        16.0880426        2
    21         0.5706325        1       135        16.7217678        2
    22         0.6182586        1       136        17.4533770        2
    23         0.6487404        1       137        26.4071531        2
    24         0.7315355        1       138        41.4961110        2
    25         0.8773402        1       139        41.6651852        2
    26         1.0508982        1       140        41.6918152        2
    27         1.0713081        1       141        41.7731249        2
    28         1.1841545        1       142        44.0282587        2
    29         1.2580916        1       143        81.3318983        2
    30         1.3482033        1       144        81.5787235        2
    31         1.4195737        1       145        82.1710673        2
    32         1.5491035        1       146        86.8459213        2
    33         1.5599731        1       147       138.4962459        2
    34         1.9097608        1       148         0.1206512        3
    35         1.9644983        1       149         0.1976215        3
    36         2.2783796        1       150         0.4583801        3
    37         2.4571128        1       151         0.4912975        3
    38         2.4831691        1       152         0.5858760        3
    39         2.6551593        1       153         0.7982727        3
    40         2.7739846        1       154         0.9382153        3
    41         2.9234392        1       155         1.1394665        3
    42         3.0331258        1       156         1.2208996        3
    43         3.2000937        1       157         1.3348685        3
    44         3.2949348        1       158         1.4802636        3
    45         3.3363058        1       159         1.5437438        3
    46         3.4406498        1       160         2.3434268        3
    47         3.5317274        1       161         2.4516353        3
    48         3.6271859        1       162         2.5006485        3
    49         3.9427536        1       163         2.6041713        3
    50         3.9891039        1       164         2.9936279        3
    51         4.0114416        1       165         3.0534938        3
    52         4.2112277        1       166         3.1672888        3
    53         4.3227224        1       167         3.2844370        3
    54         4.4587089        1       168         3.4153864        3
    55         4.4692552        1       169         3.5564030        3
    56         4.9464394        1       170         3.7315481        3
    57         5.0521021        1       171         3.7864202        3
    58         5.2629215        1       172         3.9440959        3
    59         5.2687638        1       173         4.1728329        3
    60         5.4860377        1       174         4.4236693        3
    61         5.6974108        1       175         4.5359085        3
    62         6.1395324        1       176         4.7485828        3
    63         6.1867744        1       177         5.2056236        3
    64         6.5408264        1       178         5.3747291        3
    65         6.8654171        1       179         5.6148542        3
    66         7.4046134        1       180         5.7481161        3
    67         8.0406838        1       181         6.1627719        3
    68        15.7119889        1       182         7.0675675        3
    69        16.5865785        1       183         7.3807990        3
    70        16.8124798        1       184        15.4901671        3
    71        16.9037411        1       185        16.4032500        3
    72        17.2790910        1       186        26.2811568        3
    73        27.1326410        1       187        41.4850602        3
    74        29.4339901        1       188        41.5505456        3
    75        41.3967427        1       189        41.7489917        3
    76        41.5297717        1       190        43.9812186        3
    77        41.6839231        1       191        81.0969452        3
    78        41.7094579        1       192        81.7652033        3
    79        41.8389819        1       193       138.4074181        3
    80        43.8604456        1       194         0.2283138        4
    81        44.1623855        1       195         0.5105054        4
    82        81.2806102        1       196         0.6562700        4
    83        81.9617144        1       197         0.9281400        4
    84        82.0725648        1       198         1.0530777        4
    85        85.9674197        1       199         1.1668309        4
    86        86.7696182        1       200         1.4793085        4
    87       139.2268775        1       201         1.5274989        4
    88       149.9830507        1       202         1.7219916        4
    89         0.1671245        2       203         2.0477478        4
    90         0.2688789        2       204         2.7172560        4
    91         0.3603429        2       205         2.8890266        4
    92         0.4624434        2       206         3.0830588        4
    93         0.5614425        2       207         3.3048842        4
    94         0.5904081        2       208         3.4121240        4
    95         0.6521458        2       209         3.5277185        4
    96         0.8213301        2       210         3.6058124        4
    97         1.0385224        2       211         3.8513741        4
    98         1.1702104        2       212         3.9694310        4
    99         1.1917439        2       213         4.0651754        4
   100         1.3448907        2       214         4.1925913        4
   101         1.4113922        2       215         4.7039918        4
   102         1.5735234        2       216         4.7846882        4
   103         1.6099298        2       217         5.2846380        4
   104         1.6453021        2       218         5.5138491        4
   105         2.3460986        2       219         6.0291052        4
   106         2.5073405        2       220         6.1588325        4
   107         2.7457726        2       221         6.3856918        4
   108         2.8743723        2       222         6.8791778        4
   109         2.9530420        2       223        16.4957513        4
   110         3.1172688        2       224        41.4113156        4
   111         3.2499890        2       225        41.5542088        4
   112         3.3325493        2       226        41.7379335        4
   113         3.4496432        2       227        43.8633720        4
   114         3.5534556        2       228        81.8403031        4
------------------------------------------------------------------------
 @CHECKOUT-I, Total execution time (CPU/WALL):        82.95/       9.48 seconds.
--executable xvtran finished with status     0 in        9.51 seconds (walltime).
 --invoking executable--
/home/besselman/CFOUR_18/cfour18/bin/xintprc
 @GETMEM-I,  Allocated  181198 MB of main memory.
  @GMOIAA-I, Processing MO integrals for spin case AA.
  @GMOIAA-I, Generation of integral list completed.
                      TYPE                NUMBER
                      ----               --------
                      PPPP                     0
                      PPPH              18379108
                      PPHH               1305899
                      PHPH                703042
                      PHHH                102010
                      HHHH                  2216

                     TOTAL              20492275

  @FORMT2-I, Second-order MP correlation energies:
            ------------------------------------------------
            E(SCF)                  =   -190.795592915917 a.u.
            E2(AA)                  =     -0.098341109892 a.u.
            E2(AB)                  =     -0.721759944886 a.u.
            E2(TOT)                 =     -0.918442164669 a.u.
            Total MP2 energy        =   -191.714035080586 a.u.
            ------------------------------------------------
   Largest T2 amplitudes for spin case AB:
       _       _                 _       _                 _       _
   i   j   a   b             i   j   a   b             i   j   a   b
-----------------------------------------------------------------------------
[ 14  14 148 148]-0.05125 [ 14  14 149 148]-0.03428 [ 14  14 148 149]-0.03428
[  8   8  90  90]-0.02700 [ 14  14 149 149]-0.02503 [ 13  13 148 148]-0.02034
[ 14  14 153 148]-0.01765 [ 14  14 148 153]-0.01765 [  8   8  93  90] 0.01737
[  8   8  90  93] 0.01737 [ 15  15 196 196]-0.01703 [ 14  12 148  92]-0.01608
[ 12  14  92 148]-0.01608 [  8   8  93  93]-0.01533 [ 14  13 148 148]-0.01483
-----------------------------------------------------------------------------
   Norm of T2AB vector (  2608603 symmetry allowed elements):  0.4023579636.
-----------------------------------------------------------------------------
 @CHECKOUT-I, Total execution time (CPU/WALL):        18.89/       2.20 seconds.
--executable xintprc finished with status     0 in        2.23 seconds (walltime).
 --invoking executable--
/home/besselman/CFOUR_18/cfour18/bin/xecc
 @GETMEM-I,  Allocated  181198 MB of main memory.
 CCSD(T) energy will be calculated.
 AO based algorithm is used. 
 Largest T2 amplitudes for spin case AB:
        _       _                 _       _                 _       _
    i   j   a   b             i   j   a   b             i   j   a   b
 -----------------------------------------------------------------------------
 [ 14  14 148 148]-0.05125 [ 14  14 149 148]-0.03428 [ 14  14 148 149]-0.03428
 [  8   8  90  90]-0.02700 [ 14  14 149 149]-0.02503 [ 13  13 148 148]-0.02034
 [ 14  14 153 148]-0.01765 [ 14  14 148 153]-0.01765 [  8   8  93  90] 0.01737
 [  8   8  90  93] 0.01737 [ 15  15 196 196]-0.01703 [ 14  12 148  92]-0.01608
 [ 12  14  92 148]-0.01608 [  8   8  93  93]-0.01533 [ 14  13 148 148]-0.01483
 -----------------------------------------------------------------------------
 Norm of T2AB vector (  2608603 symmetry allowed elements):  0.4023579636.
 -----------------------------------------------------------------------------
 The total correlation energy is -0.918442164669 a.u.
 Resorts of amplitudes and integrals (CPU/WALL):       2.88/       0.11 seconds.
 Starting iterative solution of the CC equations.
 The DIIS procedure is used to accelerate convergence.
 5 expansion vectors are used in the DIIS extrapolation.
 Convergence criterium is 10**(-9).
 Maximum number of iterations is 100.
 >>>>>>>>>>>>>>>>>>>>>>>>>>>>>>>>>>>>>>>>>>>>>>>>>>>>>>>>>>>>>>>>>>>>>>>>>>>>>>>
 Iteration Nr.   1 started:
 Generation of Intermediates required (CPU/WALL):     29.21/       0.98 seconds.
 Transformation of t(ab,ij) amplitudes required    3.1 seconds.
 Contraction of t(mu nu,ij) with AO integrals required   26.3 seconds.
 Backtransformation of t(mu nu,ij) increments required    3.4 seconds.
 Construction of Hbar required (CPU/WALL):            49.92/      21.20 seconds.
 Amplitude changes are:
 -------------------------------------------------------------------
              Spin      RMS          Max.      Max. change for
  Amplitude   Case     Change       Change       i    j    a    b
 -------------------------------------------------------------------
     T1        AA    0.0000614246-0.0218222481   14       148
     T2        AB    0.0000000215 0.0037133885   12   14   92  148
 -------------------------------------------------------------------
 The total correlation energy is -0.918686294933 a.u.
 Convergence information after     1 iterations: 
 Largest element of residual vector : -0.21822248E-01.
 Largest element of DIIS residual   : -0.21822248E-01.
 Iteration Nr.   1 required (CPU/WALL):               86.77/      22.42 seconds.
 >>>>>>>>>>>>>>>>>>>>>>>>>>>>>>>>>>>>>>>>>>>>>>>>>>>>>>>>>>>>>>>>>>>>>>>>>>>>>>>
 Iteration Nr.   2 started:
 Generation of Intermediates required (CPU/WALL):     29.06/       1.00 seconds.
 Transformation of t(ab,ij) amplitudes required    2.9 seconds.
 Contraction of t(mu nu,ij) with AO integrals required   26.1 seconds.
 Backtransformation of t(mu nu,ij) increments required    2.9 seconds.
 Construction of Hbar required (CPU/WALL):            48.56/      21.03 seconds.
 Amplitude changes are:
 -------------------------------------------------------------------
              Spin      RMS          Max.      Max. change for
  Amplitude   Case     Change       Change       i    j    a    b
 -------------------------------------------------------------------
     T1        AA    0.0000108942 0.0034768196   14       148
     T2        AB    0.0000000112-0.0094192228   14   14  148  148
 -------------------------------------------------------------------
 The total correlation energy is -0.941951509126 a.u.
 Convergence information after     2 iterations: 
 Largest element of residual vector : -0.94192228E-02.
 Largest element of DIIS residual   : -0.77353664E-02.
 Iteration Nr.   2 required (CPU/WALL):               88.00/      22.35 seconds.
 >>>>>>>>>>>>>>>>>>>>>>>>>>>>>>>>>>>>>>>>>>>>>>>>>>>>>>>>>>>>>>>>>>>>>>>>>>>>>>>
 Iteration Nr.   3 started:
 Generation of Intermediates required (CPU/WALL):     29.10/       1.00 seconds.
 Transformation of t(ab,ij) amplitudes required    2.9 seconds.
 Contraction of t(mu nu,ij) with AO integrals required   26.1 seconds.
 Backtransformation of t(mu nu,ij) increments required    2.9 seconds.
 Construction of Hbar required (CPU/WALL):            48.61/      21.02 seconds.
 Amplitude changes are:
 -------------------------------------------------------------------
              Spin      RMS          Max.      Max. change for
  Amplitude   Case     Change       Change       i    j    a    b
 -------------------------------------------------------------------
     T1        AA    0.0000106091-0.0057384513   14       148
     T2        AB    0.0000000033-0.0018824136   14   14  148  148
 -------------------------------------------------------------------
 The total correlation energy is -0.940750413171 a.u.
 Convergence information after     3 iterations: 
 Largest element of residual vector : -0.57384513E-02.
 Largest element of DIIS residual   : -0.41038602E-02.
 Iteration Nr.   3 required (CPU/WALL):               89.64/      22.39 seconds.
 >>>>>>>>>>>>>>>>>>>>>>>>>>>>>>>>>>>>>>>>>>>>>>>>>>>>>>>>>>>>>>>>>>>>>>>>>>>>>>>
 Iteration Nr.   4 started:
 Generation of Intermediates required (CPU/WALL):     28.94/       0.99 seconds.
 Transformation of t(ab,ij) amplitudes required    2.9 seconds.
 Contraction of t(mu nu,ij) with AO integrals required   26.1 seconds.
 Backtransformation of t(mu nu,ij) increments required    2.9 seconds.
 Construction of Hbar required (CPU/WALL):            48.58/      21.02 seconds.
 Amplitude changes are:
 -------------------------------------------------------------------
              Spin      RMS          Max.      Max. change for
  Amplitude   Case     Change       Change       i    j    a    b
 -------------------------------------------------------------------
     T1        AA    0.0000019789-0.0006606402   13       148
     T2        AB    0.0000000010-0.0010992514   14   14  148  148
 -------------------------------------------------------------------
 The total correlation energy is -0.943001903174 a.u.
 Convergence information after     4 iterations: 
 Largest element of residual vector : -0.10992514E-02.
 Largest element of DIIS residual   : -0.64574849E-03.
 Iteration Nr.   4 required (CPU/WALL):               91.73/      22.46 seconds.
 >>>>>>>>>>>>>>>>>>>>>>>>>>>>>>>>>>>>>>>>>>>>>>>>>>>>>>>>>>>>>>>>>>>>>>>>>>>>>>>
 Iteration Nr.   5 started:
 Generation of Intermediates required (CPU/WALL):     27.37/       0.92 seconds.
 Transformation of t(ab,ij) amplitudes required    2.8 seconds.
 Contraction of t(mu nu,ij) with AO integrals required   26.2 seconds.
 Backtransformation of t(mu nu,ij) increments required    2.9 seconds.
 Construction of Hbar required (CPU/WALL):            48.22/      21.02 seconds.
 Amplitude changes are:
 -------------------------------------------------------------------
              Spin      RMS          Max.      Max. change for
  Amplitude   Case     Change       Change       i    j    a    b
 -------------------------------------------------------------------
     T1        AA    0.0000012519-0.0008863076   14       148
     T2        AB    0.0000000004-0.0004185283   14   14  148  148
 -------------------------------------------------------------------
 The total correlation energy is -0.943398355009 a.u.
 Convergence information after     5 iterations: 
 Largest element of residual vector : -0.88630757E-03.
 Largest element of DIIS residual   : -0.37914483E-03.
 Iteration Nr.   5 required (CPU/WALL):               92.60/      22.47 seconds.
 Largest T1 amplitudes for spin case AA:
    i       a                 i       a                 i       a    
 -----------------------------------------------------------------------------
 [ 14     148    ]-0.02774 [ 13     148    ]-0.02583 [ 14     150    ] 0.01455
 [ 12      91    ]-0.01385 [ 14     149    ]-0.01228 [ 12      90    ]-0.01214
 [ 13     149    ]-0.01186 [ 14     159    ] 0.01118 [ 14     151    ]-0.01114
 [ 11      94    ]-0.01110 [ 12      92    ]-0.01086 [ 13     150    ] 0.01000
 [ 11      92    ]-0.00893 [  8      27    ]-0.00761 [ 11      91    ]-0.00745
 -----------------------------------------------------------------------------
 Norm of T1AA vector (      947 symmetry allowed elements):  0.0669672061.
 -----------------------------------------------------------------------------
 Largest T2 amplitudes for spin case AB:
        _       _                 _       _                 _       _
    i   j   a   b             i   j   a   b             i   j   a   b
 -----------------------------------------------------------------------------
 [ 14  14 148 148]-0.06305 [ 14  14 149 148]-0.04131 [ 14  14 148 149]-0.04131
 [  8   8  90  90]-0.03197 [ 14  14 149 149]-0.02917 [ 14  14 153 148]-0.02140
 [ 14  14 148 153]-0.02140 [  8   8  93  90] 0.02095 [  8   8  90  93] 0.02095
 [ 13  13 148 148]-0.02034 [ 15  15 196 196]-0.02000 [  8   8  93  93]-0.01721
 [ 14  13 148 148]-0.01660 [ 13  14 148 148]-0.01660 [  8   8  20  20]-0.01564
 -----------------------------------------------------------------------------
 Norm of T2AB vector (  2608603 symmetry allowed elements):  0.4396599980.
 -----------------------------------------------------------------------------
 >>>>>>>>>>>>>>>>>>>>>>>>>>>>>>>>>>>>>>>>>>>>>>>>>>>>>>>>>>>>>>>>>>>>>>>>>>>>>>>
 Iteration Nr.   6 started:
 Generation of Intermediates required (CPU/WALL):     26.80/       0.89 seconds.
 Transformation of t(ab,ij) amplitudes required    2.9 seconds.
 Contraction of t(mu nu,ij) with AO integrals required   26.2 seconds.
 Backtransformation of t(mu nu,ij) increments required    2.9 seconds.
 Construction of Hbar required (CPU/WALL):            48.33/      21.02 seconds.
 Amplitude changes are:
 -------------------------------------------------------------------
              Spin      RMS          Max.      Max. change for
  Amplitude   Case     Change       Change       i    j    a    b
 -------------------------------------------------------------------
     T1        AA    0.0000003612-0.0002358642   14       148
     T2        AB    0.0000000001-0.0000950825   14   14  148  148
 -------------------------------------------------------------------
 The total correlation energy is -0.943412770249 a.u.
 Convergence information after     6 iterations: 
 Largest element of residual vector : -0.23586423E-03.
 Largest element of DIIS residual   : -0.13039844E-03.
 Iteration Nr.   6 required (CPU/WALL):               91.75/      22.44 seconds.
 >>>>>>>>>>>>>>>>>>>>>>>>>>>>>>>>>>>>>>>>>>>>>>>>>>>>>>>>>>>>>>>>>>>>>>>>>>>>>>>
 Iteration Nr.   7 started:
 Generation of Intermediates required (CPU/WALL):     26.83/       0.90 seconds.
 Transformation of t(ab,ij) amplitudes required    2.8 seconds.
 Contraction of t(mu nu,ij) with AO integrals required   26.2 seconds.
 Backtransformation of t(mu nu,ij) increments required    2.9 seconds.
 Construction of Hbar required (CPU/WALL):            48.35/      21.02 seconds.
 Amplitude changes are:
 -------------------------------------------------------------------
              Spin      RMS          Max.      Max. change for
  Amplitude   Case     Change       Change       i    j    a    b
 -------------------------------------------------------------------
     T1        AA    0.0000001593-0.0000954409   14       148
     T2        AB    0.0000000000-0.0000155721   14   14  148  148
 -------------------------------------------------------------------
 The total correlation energy is -0.943416268178 a.u.
 Convergence information after     7 iterations: 
 Largest element of residual vector : -0.95440915E-04.
 Largest element of DIIS residual   : -0.49875623E-04.
 Iteration Nr.   7 required (CPU/WALL):               91.53/      22.43 seconds.
 >>>>>>>>>>>>>>>>>>>>>>>>>>>>>>>>>>>>>>>>>>>>>>>>>>>>>>>>>>>>>>>>>>>>>>>>>>>>>>>
 Iteration Nr.   8 started:
 Generation of Intermediates required (CPU/WALL):     26.77/       0.89 seconds.
 Transformation of t(ab,ij) amplitudes required    2.9 seconds.
 Contraction of t(mu nu,ij) with AO integrals required   26.1 seconds.
 Backtransformation of t(mu nu,ij) increments required    2.9 seconds.
 Construction of Hbar required (CPU/WALL):            48.67/      21.03 seconds.
 Amplitude changes are:
 -------------------------------------------------------------------
              Spin      RMS          Max.      Max. change for
  Amplitude   Case     Change       Change       i    j    a    b
 -------------------------------------------------------------------
     T1        AA    0.0000000640-0.0000445671   14       148
     T2        AB    0.0000000000-0.0000111937   14   14  148  148
 -------------------------------------------------------------------
 The total correlation energy is -0.943417958905 a.u.
 Convergence information after     8 iterations: 
 Largest element of residual vector : -0.44567130E-04.
 Largest element of DIIS residual   : -0.16806042E-04.
 Iteration Nr.   8 required (CPU/WALL):               92.11/      22.45 seconds.
 >>>>>>>>>>>>>>>>>>>>>>>>>>>>>>>>>>>>>>>>>>>>>>>>>>>>>>>>>>>>>>>>>>>>>>>>>>>>>>>
 Iteration Nr.   9 started:
 Generation of Intermediates required (CPU/WALL):     27.00/       0.90 seconds.
 Transformation of t(ab,ij) amplitudes required    2.8 seconds.
 Contraction of t(mu nu,ij) with AO integrals required   26.2 seconds.
 Backtransformation of t(mu nu,ij) increments required    2.9 seconds.
 Construction of Hbar required (CPU/WALL):            48.11/      21.02 seconds.
 Amplitude changes are:
 -------------------------------------------------------------------
              Spin      RMS          Max.      Max. change for
  Amplitude   Case     Change       Change       i    j    a    b
 -------------------------------------------------------------------
     T1        AA    0.0000000203-0.0000110053   14       148
     T2        AB    0.0000000000 0.0000016618   12   12   16   16
 -------------------------------------------------------------------
 The total correlation energy is -0.943414216539 a.u.
 Convergence information after     9 iterations: 
 Largest element of residual vector : -0.11005348E-04.
 Largest element of DIIS residual   :  0.60103262E-05.
 Iteration Nr.   9 required (CPU/WALL):               91.70/      22.44 seconds.
 >>>>>>>>>>>>>>>>>>>>>>>>>>>>>>>>>>>>>>>>>>>>>>>>>>>>>>>>>>>>>>>>>>>>>>>>>>>>>>>
 Iteration Nr.  10 started:
 Generation of Intermediates required (CPU/WALL):     26.93/       0.90 seconds.
 Transformation of t(ab,ij) amplitudes required    2.9 seconds.
 Contraction of t(mu nu,ij) with AO integrals required   26.2 seconds.
 Backtransformation of t(mu nu,ij) increments required    2.9 seconds.
 Construction of Hbar required (CPU/WALL):            48.34/      21.03 seconds.
 Amplitude changes are:
 -------------------------------------------------------------------
              Spin      RMS          Max.      Max. change for
  Amplitude   Case     Change       Change       i    j    a    b
 -------------------------------------------------------------------
     T1        AA    0.0000000080 0.0000033724   13       148
     T2        AB    0.0000000000-0.0000008541   12   12  148  148
 -------------------------------------------------------------------
 The total correlation energy is -0.943416040346 a.u.
 Convergence information after    10 iterations: 
 Largest element of residual vector :  0.33724226E-05.
 Largest element of DIIS residual   :  0.23260526E-05.
 Iteration Nr.  10 required (CPU/WALL):               92.02/      22.45 seconds.
 Largest T1 amplitudes for spin case AA:
    i       a                 i       a                 i       a    
 -----------------------------------------------------------------------------
 [ 14     148    ]-0.02834 [ 13     148    ]-0.02595 [ 14     150    ] 0.01472
 [ 12      91    ]-0.01382 [ 14     149    ]-0.01251 [ 12      90    ]-0.01233
 [ 13     149    ]-0.01194 [ 14     151    ]-0.01126 [ 14     159    ] 0.01120
 [ 11      94    ]-0.01107 [ 12      92    ]-0.01077 [ 13     150    ] 0.01002
 [ 11      92    ]-0.00884 [  8      27    ]-0.00761 [ 12      93    ] 0.00741
 -----------------------------------------------------------------------------
 Norm of T1AA vector (      947 symmetry allowed elements):  0.0673275648.
 -----------------------------------------------------------------------------
 Largest T2 amplitudes for spin case AB:
        _       _                 _       _                 _       _
    i   j   a   b             i   j   a   b             i   j   a   b
 -----------------------------------------------------------------------------
 [ 14  14 148 148]-0.06330 [ 14  14 149 148]-0.04143 [ 14  14 148 149]-0.04143
 [  8   8  90  90]-0.03194 [ 14  14 149 149]-0.02922 [ 14  14 153 148]-0.02144
 [ 14  14 148 153]-0.02144 [  8   8  93  90] 0.02092 [  8   8  90  93] 0.02092
 [ 13  13 148 148]-0.02031 [ 15  15 196 196]-0.01998 [  8   8  93  93]-0.01719
 [ 14  13 148 148]-0.01665 [ 13  14 148 148]-0.01665 [  8   8  20  20]-0.01563
 -----------------------------------------------------------------------------
 Norm of T2AB vector (  2608603 symmetry allowed elements):  0.4396590478.
 -----------------------------------------------------------------------------
 >>>>>>>>>>>>>>>>>>>>>>>>>>>>>>>>>>>>>>>>>>>>>>>>>>>>>>>>>>>>>>>>>>>>>>>>>>>>>>>
 Iteration Nr.  11 started:
 Generation of Intermediates required (CPU/WALL):     26.90/       0.90 seconds.
 Transformation of t(ab,ij) amplitudes required    2.9 seconds.
 Contraction of t(mu nu,ij) with AO integrals required   26.2 seconds.
 Backtransformation of t(mu nu,ij) increments required    2.9 seconds.
 Construction of Hbar required (CPU/WALL):            48.35/      21.03 seconds.
 Amplitude changes are:
 -------------------------------------------------------------------
              Spin      RMS          Max.      Max. change for
  Amplitude   Case     Change       Change       i    j    a    b
 -------------------------------------------------------------------
     T1        AA    0.0000000029-0.0000018155   14       148
     T2        AB    0.0000000000-0.0000005139   14   14  148  148
 -------------------------------------------------------------------
 The total correlation energy is -0.943415989972 a.u.
 Convergence information after    11 iterations: 
 Largest element of residual vector : -0.18154738E-05.
 Largest element of DIIS residual   : -0.10247264E-05.
 Iteration Nr.  11 required (CPU/WALL):               91.74/      22.45 seconds.
 >>>>>>>>>>>>>>>>>>>>>>>>>>>>>>>>>>>>>>>>>>>>>>>>>>>>>>>>>>>>>>>>>>>>>>>>>>>>>>>
 Iteration Nr.  12 started:
 Generation of Intermediates required (CPU/WALL):     26.89/       0.90 seconds.
 Transformation of t(ab,ij) amplitudes required    2.9 seconds.
 Contraction of t(mu nu,ij) with AO integrals required   26.2 seconds.
 Backtransformation of t(mu nu,ij) increments required    2.9 seconds.
 Construction of Hbar required (CPU/WALL):            48.20/      21.02 seconds.
 Amplitude changes are:
 -------------------------------------------------------------------
              Spin      RMS          Max.      Max. change for
  Amplitude   Case     Change       Change       i    j    a    b
 -------------------------------------------------------------------
     T1        AA    0.0000000009 0.0000005212   12        89
     T2        AB    0.0000000000-0.0000003443   14   14  148  148
 -------------------------------------------------------------------
 The total correlation energy is -0.943416161798 a.u.
 Convergence information after    12 iterations: 
 Largest element of residual vector :  0.52118154E-06.
 Largest element of DIIS residual   :  0.37148333E-06.
 Iteration Nr.  12 required (CPU/WALL):               91.55/      22.44 seconds.
 >>>>>>>>>>>>>>>>>>>>>>>>>>>>>>>>>>>>>>>>>>>>>>>>>>>>>>>>>>>>>>>>>>>>>>>>>>>>>>>
 Iteration Nr.  13 started:
 Generation of Intermediates required (CPU/WALL):     27.01/       0.90 seconds.
 Transformation of t(ab,ij) amplitudes required    3.4 seconds.
 Contraction of t(mu nu,ij) with AO integrals required   26.2 seconds.
 Backtransformation of t(mu nu,ij) increments required    2.9 seconds.
 Construction of Hbar required (CPU/WALL):            48.92/      21.04 seconds.
 Amplitude changes are:
 -------------------------------------------------------------------
              Spin      RMS          Max.      Max. change for
  Amplitude   Case     Change       Change       i    j    a    b
 -------------------------------------------------------------------
     T1        AA    0.0000000005-0.0000003685   14       148
     T2        AB    0.0000000000-0.0000001355   14   14  148  148
 -------------------------------------------------------------------
 The total correlation energy is -0.943416264033 a.u.
 Convergence information after    13 iterations: 
 Largest element of residual vector : -0.36847399E-06.
 Largest element of DIIS residual   : -0.10501725E-06.
 Iteration Nr.  13 required (CPU/WALL):               92.35/      22.46 seconds.
 >>>>>>>>>>>>>>>>>>>>>>>>>>>>>>>>>>>>>>>>>>>>>>>>>>>>>>>>>>>>>>>>>>>>>>>>>>>>>>>
 Iteration Nr.  14 started:
 Generation of Intermediates required (CPU/WALL):     26.78/       0.89 seconds.
 Transformation of t(ab,ij) amplitudes required    2.8 seconds.
 Contraction of t(mu nu,ij) with AO integrals required   26.1 seconds.
 Backtransformation of t(mu nu,ij) increments required    2.9 seconds.
 Construction of Hbar required (CPU/WALL):            48.27/      21.01 seconds.
 Amplitude changes are:
 -------------------------------------------------------------------
              Spin      RMS          Max.      Max. change for
  Amplitude   Case     Change       Change       i    j    a    b
 -------------------------------------------------------------------
     T1        AA    0.0000000001-0.0000000625   14       148
     T2        AB    0.0000000000-0.0000000538   14   14  148  148
 -------------------------------------------------------------------
 The total correlation energy is -0.943416292658 a.u.
 Convergence information after    14 iterations: 
 Largest element of residual vector : -0.62468564E-07.
 Largest element of DIIS residual   : -0.40554410E-07.
 Iteration Nr.  14 required (CPU/WALL):               91.98/      22.43 seconds.
 >>>>>>>>>>>>>>>>>>>>>>>>>>>>>>>>>>>>>>>>>>>>>>>>>>>>>>>>>>>>>>>>>>>>>>>>>>>>>>>
 Iteration Nr.  15 started:
 Generation of Intermediates required (CPU/WALL):     26.71/       0.89 seconds.
 Transformation of t(ab,ij) amplitudes required    2.8 seconds.
 Contraction of t(mu nu,ij) with AO integrals required   26.1 seconds.
 Backtransformation of t(mu nu,ij) increments required    2.9 seconds.
 Construction of Hbar required (CPU/WALL):            47.96/      21.00 seconds.
 Amplitude changes are:
 -------------------------------------------------------------------
              Spin      RMS          Max.      Max. change for
  Amplitude   Case     Change       Change       i    j    a    b
 -------------------------------------------------------------------
     T1        AA    0.0000000001-0.0000000404   14       148
     T2        AB    0.0000000000-0.0000000114   14   14  148  148
 -------------------------------------------------------------------
 The total correlation energy is -0.943416297948 a.u.
 Convergence information after    15 iterations: 
 Largest element of residual vector : -0.40425830E-07.
 Largest element of DIIS residual   :  0.17792325E-07.
 Iteration Nr.  15 required (CPU/WALL):               91.40/      22.42 seconds.
 Largest T1 amplitudes for spin case AA:
    i       a                 i       a                 i       a    
 -----------------------------------------------------------------------------
 [ 14     148    ]-0.02835 [ 13     148    ]-0.02595 [ 14     150    ] 0.01472
 [ 12      91    ]-0.01381 [ 14     149    ]-0.01251 [ 12      90    ]-0.01233
 [ 13     149    ]-0.01194 [ 14     151    ]-0.01126 [ 14     159    ] 0.01120
 [ 11      94    ]-0.01107 [ 12      92    ]-0.01077 [ 13     150    ] 0.01002
 [ 11      92    ]-0.00884 [  8      27    ]-0.00761 [ 12      93    ] 0.00741
 -----------------------------------------------------------------------------
 Norm of T1AA vector (      947 symmetry allowed elements):  0.0673292508.
 -----------------------------------------------------------------------------
 Largest T2 amplitudes for spin case AB:
        _       _                 _       _                 _       _
    i   j   a   b             i   j   a   b             i   j   a   b
 -----------------------------------------------------------------------------
 [ 14  14 148 148]-0.06330 [ 14  14 149 148]-0.04143 [ 14  14 148 149]-0.04143
 [  8   8  90  90]-0.03194 [ 14  14 149 149]-0.02922 [ 14  14 153 148]-0.02144
 [ 14  14 148 153]-0.02144 [  8   8  93  90] 0.02092 [  8   8  90  93] 0.02092
 [ 13  13 148 148]-0.02031 [ 15  15 196 196]-0.01998 [  8   8  93  93]-0.01719
 [ 14  13 148 148]-0.01665 [ 13  14 148 148]-0.01665 [  8   8  20  20]-0.01563
 -----------------------------------------------------------------------------
 Norm of T2AB vector (  2608603 symmetry allowed elements):  0.4396609721.
 -----------------------------------------------------------------------------
 >>>>>>>>>>>>>>>>>>>>>>>>>>>>>>>>>>>>>>>>>>>>>>>>>>>>>>>>>>>>>>>>>>>>>>>>>>>>>>>
 Iteration Nr.  16 started:
 Generation of Intermediates required (CPU/WALL):     26.70/       0.89 seconds.
 Transformation of t(ab,ij) amplitudes required    2.9 seconds.
 Contraction of t(mu nu,ij) with AO integrals required   26.2 seconds.
 Backtransformation of t(mu nu,ij) increments required    2.9 seconds.
 Construction of Hbar required (CPU/WALL):            48.30/      21.03 seconds.
 Amplitude changes are:
 -------------------------------------------------------------------
              Spin      RMS          Max.      Max. change for
  Amplitude   Case     Change       Change       i    j    a    b
 -------------------------------------------------------------------
     T1        AA    0.0000000000-0.0000000209   14       148
     T2        AB    0.0000000000-0.0000000063   14   14  148  148
 -------------------------------------------------------------------
 The total correlation energy is -0.943416299464 a.u.
 Convergence information after    16 iterations: 
 Largest element of residual vector : -0.20934436E-07.
 Largest element of DIIS residual   : -0.10434359E-07.
 Iteration Nr.  16 required (CPU/WALL):               91.34/      22.43 seconds.
 >>>>>>>>>>>>>>>>>>>>>>>>>>>>>>>>>>>>>>>>>>>>>>>>>>>>>>>>>>>>>>>>>>>>>>>>>>>>>>>
 Iteration Nr.  17 started:
 Generation of Intermediates required (CPU/WALL):     26.93/       0.90 seconds.
 Transformation of t(ab,ij) amplitudes required    2.9 seconds.
 Contraction of t(mu nu,ij) with AO integrals required   26.1 seconds.
 Backtransformation of t(mu nu,ij) increments required    2.9 seconds.
 Construction of Hbar required (CPU/WALL):            48.23/      21.02 seconds.
 Amplitude changes are:
 -------------------------------------------------------------------
              Spin      RMS          Max.      Max. change for
  Amplitude   Case     Change       Change       i    j    a    b
 -------------------------------------------------------------------
     T1        AA    0.0000000000-0.0000000065   14       148
     T2        AB    0.0000000000 0.0000000011   12   12   16   16
 -------------------------------------------------------------------
 The total correlation energy is -0.943416299121 a.u.
 Convergence information after    17 iterations: 
 Largest element of residual vector : -0.65219151E-08.
 Largest element of DIIS residual   :  0.31672682E-08.
 Iteration Nr.  17 required (CPU/WALL):               91.53/      22.43 seconds.
 >>>>>>>>>>>>>>>>>>>>>>>>>>>>>>>>>>>>>>>>>>>>>>>>>>>>>>>>>>>>>>>>>>>>>>>>>>>>>>>
 Iteration Nr.  18 started:
 Generation of Intermediates required (CPU/WALL):     26.75/       0.89 seconds.
 Transformation of t(ab,ij) amplitudes required    2.9 seconds.
 Contraction of t(mu nu,ij) with AO integrals required   26.1 seconds.
 Backtransformation of t(mu nu,ij) increments required    2.9 seconds.
 Construction of Hbar required (CPU/WALL):            48.15/      21.01 seconds.
 Amplitude changes are:
 -------------------------------------------------------------------
              Spin      RMS          Max.      Max. change for
  Amplitude   Case     Change       Change       i    j    a    b
 -------------------------------------------------------------------
     T1        AA    0.0000000000-0.0000000025   14       148
     T2        AB    0.0000000000-0.0000000003   12   12   16   16
 -------------------------------------------------------------------
 The total correlation energy is -0.943416298997 a.u.
 Convergence information after    18 iterations: 
 Largest element of residual vector : -0.25246583E-08.
 Largest element of DIIS residual   :  0.11943786E-08.
 Iteration Nr.  18 required (CPU/WALL):               91.66/      22.43 seconds.
 >>>>>>>>>>>>>>>>>>>>>>>>>>>>>>>>>>>>>>>>>>>>>>>>>>>>>>>>>>>>>>>>>>>>>>>>>>>>>>>
 Iteration Nr.  19 started:
 Generation of Intermediates required (CPU/WALL):     26.87/       0.90 seconds.
 Transformation of t(ab,ij) amplitudes required    2.9 seconds.
 Contraction of t(mu nu,ij) with AO integrals required   26.1 seconds.
 Backtransformation of t(mu nu,ij) increments required    2.9 seconds.
 Construction of Hbar required (CPU/WALL):            48.19/      21.01 seconds.
 Amplitude changes are:
 -------------------------------------------------------------------
              Spin      RMS          Max.      Max. change for
  Amplitude   Case     Change       Change       i    j    a    b
 -------------------------------------------------------------------
     T1        AA    0.0000000000-0.0000000009   14       148
     T2        AB    0.0000000000-0.0000000002   14   14  148  148
 -------------------------------------------------------------------
 The total correlation energy is -0.943416298834 a.u.
 Convergence information after    19 iterations: 
 Largest element of residual vector : -0.92037876E-09.
 Largest element of DIIS residual   :  0.42348445E-09.
 Amplitude equations converged in    19 iterations.
 Iteration Nr.  19 required (CPU/WALL):               91.44/      22.42 seconds.
 The total correlation energy is -0.943416298791 a.u.
 
 Summary of iterative solution of CC equations:
 -----------------------------------------------------------
                 Correlation           Total
  Iteration        Energy              Energy
 -----------------------------------------------------------
      0     -0.9184421646688945  -191.714035080586   DIIS 
      1     -0.9186862949328172  -191.714279210850   DIIS 
      2     -0.9419515091255068  -191.737544425043   DIIS 
      3     -0.9407504131714531  -191.736343329089   DIIS 
      4     -0.9430019031743138  -191.738594819092   DIIS 
      5     -0.9433983550087325  -191.738991270926   DIIS 
      6     -0.9434127702486167  -191.739005686166   DIIS 
      7     -0.9434162681780914  -191.739009184095   DIIS 
      8     -0.9434179589046742  -191.739010874822   DIIS 
      9     -0.9434142165391777  -191.739007132456   DIIS 
     10     -0.9434160403462577  -191.739008956264   DIIS 
     11     -0.9434159899720824  -191.739008905889   DIIS 
     12     -0.9434161617978605  -191.739009077715   DIIS 
     13     -0.9434162640332915  -191.739009179951   DIIS 
     14     -0.9434162926584098  -191.739009208576   DIIS 
     15     -0.9434162979481973  -191.739009213866   DIIS 
     16     -0.9434162994644628  -191.739009215382   DIIS 
     17     -0.9434162991213924  -191.739009215039   DIIS 
     18     -0.9434162989972029  -191.739009214915   DIIS 
     19     -0.9434162987906909  -191.739009214708   DIIS 
 -----------------------------------------------------------
 A miracle come to pass. The CC iterations have converged.
 
 
 Non-iterative perturbative treatment of triple
 excitations using the CCSD(T) method:
 
 ... required                        (CPU/WALL):       6.43/     389.46 seconds.
--------------------------------------------------------------------------------
  HF-SCF energy                           -190.795592915917
  MP2 correlation energy                    -0.918442164669
  MP2 energy                              -191.714035080586
  CCSD correlation energy                   -0.943416298791
  CCSD energy                             -191.739009214708
--------------------------------------------------------------------------------
  CCSD(T) energy                          -191.774510702020
--------------------------------------------------------------------------------
 @CHECKOUT-I, Total execution time (CPU/WALL):     13887.93/     817.61 seconds.
--executable xecc finished with status     0 in      817.67 seconds (walltime).
 --invoking executable--
/home/besselman/CFOUR_18/cfour18/bin/xlcc
 @GETMEM-I,  Allocated  181198 MB of main memory.
 Lambda equations are solved for CCSD(T)
 AO based algorithm is used. 
 The total correlation energy is -0.943944833559 a.u.
 Starting iterative solution of the Lambda equations.
 The DIIS procedure is used to accelerate convergence.
 5 expansion vectors are used in the DIIS extrapolation.
 Convergence criterium is 10**(-9).
 Maximum number of iterations is 100.
 The total correlation energy is -0.993134211429 a.u.
 Convergence information after     1 iterations: 
 Largest element of residual vector :  0.18497168E-01.
 Largest element of DIIS residual   :  0.18497168E-01.
 The total correlation energy is -0.980759277660 a.u.
 Convergence information after     2 iterations: 
 Largest element of residual vector : -0.97638349E-02.
 Largest element of DIIS residual   : -0.29515561E-02.
 The total correlation energy is -0.984163098458 a.u.
 Convergence information after     3 iterations: 
 Largest element of residual vector : -0.17233992E-02.
 Largest element of DIIS residual   : -0.94169163E-03.
 The total correlation energy is -0.984124468761 a.u.
 Convergence information after     4 iterations: 
 Largest element of residual vector : -0.56917805E-03.
 Largest element of DIIS residual   : -0.41031313E-03.
 The total correlation energy is -0.984121804294 a.u.
 Convergence information after     5 iterations: 
 Largest element of residual vector : -0.17889728E-03.
 Largest element of DIIS residual   : -0.13034414E-03.
 The total correlation energy is -0.984152619491 a.u.
 Convergence information after     6 iterations: 
 Largest element of residual vector : -0.11593771E-03.
 Largest element of DIIS residual   : -0.78511781E-04.
 The total correlation energy is -0.984160061372 a.u.
 Convergence information after     7 iterations: 
 Largest element of residual vector : -0.30100761E-04.
 Largest element of DIIS residual   : -0.17724087E-04.
 The total correlation energy is -0.984159381945 a.u.
 Convergence information after     8 iterations: 
 Largest element of residual vector : -0.17824964E-04.
 Largest element of DIIS residual   : -0.78807101E-05.
 The total correlation energy is -0.984160260521 a.u.
 Convergence information after     9 iterations: 
 Largest element of residual vector : -0.48349367E-05.
 Largest element of DIIS residual   :  0.29402819E-05.
 The total correlation energy is -0.984159741823 a.u.
 Convergence information after    10 iterations: 
 Largest element of residual vector : -0.22761400E-05.
 Largest element of DIIS residual   :  0.12766788E-05.
 The total correlation energy is -0.984159826939 a.u.
 Convergence information after    11 iterations: 
 Largest element of residual vector :  0.76550189E-06.
 Largest element of DIIS residual   :  0.51578582E-06.
 The total correlation energy is -0.984159806208 a.u.
 Convergence information after    12 iterations: 
 Largest element of residual vector :  0.27846480E-06.
 Largest element of DIIS residual   :  0.13563662E-06.
 The total correlation energy is -0.984159827151 a.u.
 Convergence information after    13 iterations: 
 Largest element of residual vector :  0.10903366E-06.
 Largest element of DIIS residual   :  0.61574293E-07.
 The total correlation energy is -0.984159831211 a.u.
 Convergence information after    14 iterations: 
 Largest element of residual vector : -0.49856026E-07.
 Largest element of DIIS residual   : -0.31121666E-07.
 The total correlation energy is -0.984159835311 a.u.
 Convergence information after    15 iterations: 
 Largest element of residual vector : -0.15674492E-07.
 Largest element of DIIS residual   : -0.10849306E-07.
 The total correlation energy is -0.984159836418 a.u.
 Convergence information after    16 iterations: 
 Largest element of residual vector : -0.95346912E-08.
 Largest element of DIIS residual   : -0.62535687E-08.
 The total correlation energy is -0.984159836132 a.u.
 Convergence information after    17 iterations: 
 Largest element of residual vector : -0.36756063E-08.
 Largest element of DIIS residual   :  0.22488980E-08.
 The total correlation energy is -0.984159836271 a.u.
 Convergence information after    18 iterations: 
 Largest element of residual vector : -0.14177168E-08.
 Largest element of DIIS residual   :  0.10717758E-08.
 The total correlation energy is -0.984159836153 a.u.
 Convergence information after    19 iterations: 
 Largest element of residual vector :  0.66709094E-09.
 Largest element of DIIS residual   :  0.48750991E-09.
 Amplitude equations converged in    19 iterations.
 The total correlation energy is -0.984159836134 a.u.
 Summary of iterative solution of CC equations 
 -----------------------------------------------------------
                 Correlation           Total
  Iteration        Energy              Energy
 -----------------------------------------------------------
      0     -0.9439448335592199  -191.739537749477   DIIS 
      1     -0.9931342114287041  -191.788727127346   DIIS 
      2     -0.9807592776604745  -191.776352193578   DIIS 
      3     -0.9841630984578498  -191.779756014375   DIIS 
      4     -0.9841244687609587  -191.779717384678   DIIS 
      5     -0.9841218042939820  -191.779714720211   DIIS 
      6     -0.9841526194911517  -191.779745535408   DIIS 
      7     -0.9841600613723984  -191.779752977290   DIIS 
      8     -0.9841593819447183  -191.779752297862   DIIS 
      9     -0.9841602605210519  -191.779753176438   DIIS 
     10     -0.9841597418226156  -191.779752657740   DIIS 
     11     -0.9841598269390196  -191.779752742856   DIIS 
     12     -0.9841598062078024  -191.779752722125   DIIS 
     13     -0.9841598271510734  -191.779752743068   DIIS 
     14     -0.9841598312113369  -191.779752747129   DIIS 
     15     -0.9841598353110239  -191.779752751228   DIIS 
     16     -0.9841598364176047  -191.779752752335   DIIS 
     17     -0.9841598361321455  -191.779752752049   DIIS 
     18     -0.9841598362714414  -191.779752752189   DIIS 
     19     -0.9841598361344304  -191.779752752052   DIIS 
 -----------------------------------------------------------
 A miracle come to pass. The CC iterations have converged.
 @CHECKOUT-I, Total execution time (CPU/WALL):      2452.89/     389.21 seconds.
--executable xlcc finished with status     0 in      389.25 seconds (walltime).
 --invoking executable--
/home/besselman/CFOUR_18/cfour18/bin/xdens
 @GETMEM-I,  Allocated  181198 MB of main memory.
  CCSD(T) density and intermediates are calculated.
  The perturbed orbitals are chosen canonical.
  Direct algorithm used for all contributions involving G(AB,CD).
  local is set to  F
  local is set to  F
  local is set to 4 F
  local is set to  F
  local is set to 5 F
  local is set to 6 F
  local is set to 7 F F
  local is set to 8 F                     0
  local is set to 9 F                     0
  local is set to 10 F
  local is set to 11 F
  local is set to 11a F
  local5 is set to  F
  local is set to  F
  W(abef) AB contribution =  0.2589152393 a.u.
  W(abef) AB contribution =  0.2753466599 a.u.
  local is set to 12 F
                     1                     1
                     2                     2
                     3                     3
                     4                     4
  processed                7212723  ao basis integrals from 
                  1761  buffers.
  processed               28666398  ao basis integrals from 
                  6999  buffers.
  processed               15082762  ao basis integrals from 
                  3683  buffers.
  processed               22817704  ao basis integrals from 
                  5571  buffers.
  The iterative expansion of D(ai) converged after  20 iterations.
  local is set to 12 F
  ----------------------------------------------------------------------
                 Natural orbital occupation numbers
  ----------------------------------------------------------------------
  1.99891  1.99818  1.99816  1.99816  1.97965  1.97275  1.96593  1.95885
  1.95827  1.95463  1.95165  1.95139  1.93390  1.93153  1.91573  0.07635
  0.05042  0.03858  0.03330  0.02443  0.02342  0.02153  0.02129  0.02091
  0.01351  0.01338  0.01210  0.01186  0.01069  0.01043  0.01019  0.00974
  0.00935  0.00770  0.00676  0.00634  0.00628  0.00606  0.00605  0.00476
  0.00467  0.00423  0.00408  0.00365  0.00282  0.00237  0.00235  0.00222
  0.00200  0.00199  0.00194  0.00191  0.00184  0.00180  0.00159  0.00140
  0.00138  0.00128  0.00119  0.00113  0.00103  0.00103  0.00098  0.00094
  0.00091  0.00087  0.00085  0.00083  0.00077  0.00074  0.00070  0.00069
  0.00064  0.00062  0.00060  0.00059  0.00058  0.00056  0.00054  0.00054
  0.00049  0.00048  0.00046  0.00044  0.00042  0.00041  0.00040  0.00039
  0.00039  0.00038  0.00038  0.00038  0.00037  0.00035  0.00033  0.00032
  0.00031  0.00031  0.00030  0.00028  0.00027  0.00027  0.00027  0.00026
  0.00024  0.00022  0.00022  0.00022  0.00020  0.00020  0.00020  0.00019
  0.00019  0.00018  0.00018  0.00017  0.00016  0.00016  0.00016  0.00015
  0.00015  0.00015  0.00015  0.00014  0.00013  0.00013  0.00012  0.00012
  0.00012  0.00011  0.00011  0.00011  0.00010  0.00010  0.00009  0.00009
  0.00009  0.00008  0.00008  0.00008  0.00008  0.00007  0.00007  0.00007
  0.00007  0.00007  0.00007  0.00006  0.00006  0.00005  0.00005  0.00005
  0.00005  0.00005  0.00005  0.00004  0.00004  0.00004  0.00004  0.00004
  0.00004  0.00003  0.00003  0.00003  0.00003  0.00003  0.00003  0.00003
  0.00003  0.00002  0.00002  0.00002  0.00002  0.00002  0.00002  0.00002
  0.00002  0.00002  0.00002  0.00001  0.00001  0.00001  0.00001  0.00001
  0.00001  0.00001  0.00001  0.00001  0.00001  0.00001  0.00001  0.00001
  0.00001  0.00001  0.00001  0.00001  0.00001  0.00001  0.00001  0.00001
  0.00001  0.00001  0.00001  0.00001  0.00001  0.00001  0.00001  0.00001
  0.00001  0.00001  0.00001  0.00001  0.00001  0.00001  0.00001  0.00001
  0.00001  0.00001  0.00001  0.00001  0.00001  0.00001  0.00001  0.00001
  0.00000  0.00000  0.00000  0.00000
  Trace of density matrix :  30.0000000000.
  ----------------------------------------------------------------------
  Density calculation successfully completed.
 @CHECKOUT-I, Total execution time (CPU/WALL):       348.24/      53.57 seconds.
--executable xdens finished with status     0 in       53.61 seconds (walltime).
 --invoking executable--
/home/besselman/CFOUR_18/cfour18/bin/xvdint
 @GETMEM-I,  Allocated  181198 MB of main memory.
 One- and two-electron integral derivatives are calculated
 for RHF-CC/MBPT NMR chemical shifts and magnetizabilities.
 Gauge-including atomic orbitals (GIAOs) are used.
 Spherical gaussians are used.
 Derivatives with respect to Bx are calculated.

       HF-SCF contribution to diamagnetic part of shielding tensor
       -----------------------------------------------------------


           Symmetry 2
                              By

               O #1 y   383.22282122
               C #2 y   218.73037358
               C #3 y   513.40436520
               H #4 x    19.71000234
               H #4 y   145.28231115
               H #4 z    16.38028183

           Symmetry 3
                              Bx

               O #1 x   390.88080923
               C #2 x   244.23446212
               C #3 x   503.78337403
               C #3 z    14.50261566
               H #4 x   118.34927337
               H #4 y    24.59169358
               H #4 z    21.46311052

           Symmetry 4
                              Bz

               O #1 z   419.59039175
               C #2 z   262.66760957
               C #3 x     1.77554514
               C #3 z   488.05981452
               H #4 x    13.51698905
               H #4 y    13.71810820
               H #4 z   104.01719442


                       Bx          By          Bz

      O #1    x  390.880809    0.000000    0.000000
      O #1    y    0.000000  383.222821    0.000000
      O #1    z    0.000000    0.000000  419.590392

      C #2    x  244.234462    0.000000    0.000000
      C #2    y    0.000000  218.730374    0.000000
      C #2    z    0.000000    0.000000  262.667610

      C #31   x  251.891687    0.000000    0.887773
      C #31   y    0.000000  256.702183    0.000000
      C #31   z    7.251308    0.000000  244.029907

      C #32   x  251.891687    0.000000   -0.887773
      C #32   y    0.000000  256.702183    0.000000
      C #32   z   -7.251308    0.000000  244.029907

      H #41   x   29.587318    4.927501    3.379247
      H #41   y    6.147923   36.320578    3.429527
      H #41   z    5.365778    4.095070   26.004299

      H #42   x   29.587318   -4.927501   -3.379247
      H #42   y   -6.147923   36.320578    3.429527
      H #42   z   -5.365778    4.095070   26.004299

      H #43   x   29.587318   -4.927501    3.379247
      H #43   y   -6.147923   36.320578   -3.429527
      H #43   z    5.365778   -4.095070   26.004299

      H #44   x   29.587318    4.927501   -3.379247
      H #44   y    6.147923   36.320578   -3.429527
      H #44   z   -5.365778   -4.095070   26.004299


                  Diamagnetic part of shielding tensors
                  -------------------------------------


           Symmetry 2
                              By

               O #1 y   385.76137471
               C #2 y   219.72610149
               C #3 y   518.67694848
               H #4 x    20.54992449
               H #4 y   143.99182590
               H #4 z    17.11534959

           Symmetry 3
                              Bx

               O #1 x   393.95647983
               C #2 x   245.15092279
               C #3 x   513.24832794
               C #3 z    16.68359656
               H #4 x   117.01576599
               H #4 y    26.33793850
               H #4 z    22.23412205

           Symmetry 4
                              Bz

               O #1 z   419.80496212
               C #2 z   266.10299015
               C #3 x    -0.13118664
               C #3 z   493.57967930
               H #4 x    13.63670167
               H #4 y    14.29737795
               H #4 z   101.42498936


                       Bx          By          Bz

      O #1    x  393.956480    0.000000    0.000000
      O #1    y    0.000000  385.761375    0.000000
      O #1    z    0.000000    0.000000  419.804962

      C #2    x  245.150923    0.000000    0.000000
      C #2    y    0.000000  219.726101    0.000000
      C #2    z    0.000000    0.000000  266.102990

      C #31   x  256.624164    0.000000   -0.065593
      C #31   y    0.000000  259.338474    0.000000
      C #31   z    8.341798    0.000000  246.789840

      C #32   x  256.624164    0.000000    0.065593
      C #32   y    0.000000  259.338474    0.000000
      C #32   z   -8.341798    0.000000  246.789840

      H #41   x   29.253941    5.137481    3.409175
      H #41   y    6.584485   35.997956    3.574344
      H #41   z    5.558531    4.278837   25.356247

      H #42   x   29.253941   -5.137481   -3.409175
      H #42   y   -6.584485   35.997956    3.574344
      H #42   z   -5.558531    4.278837   25.356247

      H #43   x   29.253941   -5.137481    3.409175
      H #43   y   -6.584485   35.997956   -3.574344
      H #43   z    5.558531   -4.278837   25.356247

      H #44   x   29.253941    5.137481   -3.409175
      H #44   y    6.584485   35.997956   -3.574344
      H #44   z   -5.558531   -4.278837   25.356247


    Reorthonormalization contribution to HF-SCF magnetizability tensor
    ------------------------------------------------------------------

                        Bx          By          Bz

            Bx     8.13810625  0.00000000  0.00000000
            By     0.00000000  5.30760376  0.00000000
            Bz     0.00000000  0.00000000  4.26543801


    1e expectation value contribution to HF-SCF magnetizability tensor
    ------------------------------------------------------------------

                        Bx          By          Bz

            Bx   -93.94790657  0.00000000  0.00000000
            By     0.00000000-53.19305678  0.00000000
            Bz     0.00000000  0.00000000-43.18874708


       Reorthonormalization contribution to magnetizability tensor
       -----------------------------------------------------------

                        Bx          By          Bz

            Bx     5.08010328  0.00000000  0.00000000
            By     0.00000000  1.56958298  0.00000000
            Bz     0.00000000  0.00000000  1.96677817


       1e expectation value contribution to magnetizability tensor
       -----------------------------------------------------------

                        Bx          By          Bz

            Bx   -76.68024503  0.00000000  0.00000000
            By     0.00000000-17.36214484  0.00000000
            Bz     0.00000000  0.00000000-26.73051099


 Evaluation of 1e integral derivatives required    7.23 seconds.
 Evaluation of 2el GIAO integrals
 Evaluation of 2e integral derivatives required 2818.92 seconds.
 @CHECKOUT-I, Total execution time (CPU/WALL):      2826.30/     162.01 seconds.
--executable xvdint finished with status     0 in      162.06 seconds (walltime).
 --invoking executable--
/home/besselman/CFOUR_18/cfour18/bin/xcphf
 @GETMEM-I,  Allocated  181198 MB of main memory.
  relativistic F                     0
 Coupled-perturbed HF (CPHF) equations 
 are solved for RHF-CC/MBPT magnetizabilities and NMR shifts.
 There is 1 perturbation within irrep 2.
 CPHF converged after  20 iterations.
  Tolerances in treatment of perturbed canonical orbitals:
     Tol1:    0.00001000 Tol2:    1.00000000
   Perturbed canonical restriction dropped for orbital pair   3[1] ;   1[2]
  (U[ij] element of    -0.32394D+01 is above threshold)
   Perturbed canonical restriction dropped for orbital pair   1[2] ;   3[1]
  (U[ij] element of    -0.32381D+01 is above threshold)
   Perturbed canonical restriction dropped for orbital pair   5[1] ;   2[2]
  (U[ij] element of    -0.22522D+01 is above threshold)
   Perturbed canonical restriction dropped for orbital pair   2[2] ;   5[1]
  (U[ij] element of    -0.14242D+01 is above threshold)
   Perturbed canonical restriction dropped for orbital pair   6[1] ;   2[2]
  (U[ij] element of     0.29846D+01 is above threshold)
   Perturbed canonical restriction dropped for orbital pair   2[2] ;   6[1]
  (U[ij] element of     0.38949D+01 is above threshold)
   Perturbed canonical restriction dropped for orbital pair   8[1] ;   2[2]
  (U[ij] element of     0.14491D+01 is above threshold)
   Perturbed canonical restriction dropped for orbital pair   2[2] ;   8[1]
  (U[ij] element of     0.28630D+01 is above threshold)
   Perturbed canonical restriction dropped for orbital pair   6[1] ;   3[2]
  (U[ij] element of     0.33035D+01 is above threshold)
   Perturbed canonical restriction dropped for orbital pair   3[2] ;   6[1]
  (U[ij] element of     0.29630D+01 is above threshold)
   Perturbed canonical restriction dropped for orbital pair   7[1] ;   3[2]
  (U[ij] element of     0.66675D+01 is above threshold)
   Perturbed canonical restriction dropped for orbital pair   3[2] ;   7[1]
  (U[ij] element of     0.66516D+01 is above threshold)
   Perturbed canonical restriction dropped for orbital pair   8[1] ;   3[2]
  (U[ij] element of    -0.47329D+01 is above threshold)
   Perturbed canonical restriction dropped for orbital pair   3[2] ;   8[1]
  (U[ij] element of    -0.63042D+01 is above threshold)
   Perturbed canonical restriction dropped for orbital pair   4[1] ;   4[2]
  (U[ij] element of     0.11980D+01 is above threshold)
   Perturbed canonical restriction dropped for orbital pair   4[2] ;   4[1]
  (U[ij] element of     0.32090D+00 is above threshold)
   Perturbed canonical restriction dropped for orbital pair   6[1] ;   4[2]
  (U[ij] element of     0.14963D+01 is above threshold)
   Perturbed canonical restriction dropped for orbital pair   4[2] ;   6[1]
  (U[ij] element of     0.10804D+01 is above threshold)
   Perturbed canonical restriction dropped for orbital pair   7[1] ;   4[2]
  (U[ij] element of     0.25149D+01 is above threshold)
   Perturbed canonical restriction dropped for orbital pair   4[2] ;   7[1]
  (U[ij] element of     0.21478D+01 is above threshold)
   Perturbed canonical restriction dropped for orbital pair   8[1] ;   4[2]
  (U[ij] element of    -0.98309D+01 is above threshold)
   Perturbed canonical restriction dropped for orbital pair   4[2] ;   8[1]
  (U[ij] element of    -0.96908D+01 is above threshold)
   Perturbed canonical restriction dropped for orbital pair   1[3] ;   1[4]
  (U[ij] element of    -0.27620D+01 is above threshold)
   Perturbed canonical restriction dropped for orbital pair   1[4] ;   1[3]
  (U[ij] element of    -0.19966D+01 is above threshold)
   Perturbed canonical restriction dropped for orbital pair   2[3] ;   1[4]
  (U[ij] element of    -0.62685D+01 is above threshold)
   Perturbed canonical restriction dropped for orbital pair   1[4] ;   2[3]
  (U[ij] element of    -0.69567D+01 is above threshold)
 There is 1 perturbation within irrep 3.
 CPHF converged after  20 iterations.
  Tolerances in treatment of perturbed canonical orbitals:
     Tol1:    0.00001000 Tol2:    1.00000000
   Perturbed canonical restriction dropped for orbital pair   6[1] ;   1[3]
  (U[ij] element of     0.69932D+01 is above threshold)
   Perturbed canonical restriction dropped for orbital pair   1[3] ;   6[1]
  (U[ij] element of     0.59608D+01 is above threshold)
   Perturbed canonical restriction dropped for orbital pair   7[1] ;   1[3]
  (U[ij] element of     0.47649D+02 is above threshold)
   Perturbed canonical restriction dropped for orbital pair   1[3] ;   7[1]
  (U[ij] element of     0.47651D+02 is above threshold)
   Perturbed canonical restriction dropped for orbital pair   8[1] ;   1[3]
  (U[ij] element of    -0.28063D+01 is above threshold)
   Perturbed canonical restriction dropped for orbital pair   1[3] ;   8[1]
  (U[ij] element of    -0.33272D+01 is above threshold)
   Perturbed canonical restriction dropped for orbital pair   6[1] ;   2[3]
  (U[ij] element of    -0.40088D+01 is above threshold)
   Perturbed canonical restriction dropped for orbital pair   2[3] ;   6[1]
  (U[ij] element of    -0.35501D+01 is above threshold)
   Perturbed canonical restriction dropped for orbital pair   7[1] ;   2[3]
  (U[ij] element of    -0.40312D+01 is above threshold)
   Perturbed canonical restriction dropped for orbital pair   2[3] ;   7[1]
  (U[ij] element of    -0.40356D+01 is above threshold)
   Perturbed canonical restriction dropped for orbital pair   8[1] ;   2[3]
  (U[ij] element of     0.38440D+01 is above threshold)
   Perturbed canonical restriction dropped for orbital pair   2[3] ;   8[1]
  (U[ij] element of     0.45217D+01 is above threshold)
   Perturbed canonical restriction dropped for orbital pair   2[2] ;   1[4]
  (U[ij] element of     0.16447D+01 is above threshold)
   Perturbed canonical restriction dropped for orbital pair   1[4] ;   2[2]
  (U[ij] element of     0.84500D+00 is above threshold)
   Perturbed canonical restriction dropped for orbital pair   3[2] ;   1[4]
  (U[ij] element of    -0.95243D+01 is above threshold)
   Perturbed canonical restriction dropped for orbital pair   1[4] ;   3[2]
  (U[ij] element of    -0.87898D+01 is above threshold)
   Perturbed canonical restriction dropped for orbital pair   4[2] ;   1[4]
  (U[ij] element of    -0.34699D+01 is above threshold)
   Perturbed canonical restriction dropped for orbital pair   1[4] ;   4[2]
  (U[ij] element of    -0.37056D+01 is above threshold)
 There is 1 perturbation within irrep 4.
 CPHF converged after  21 iterations.

       HF-SCF contribution to paramagnetic part of shielding tensor
       ------------------------------------------------------------

                        Bx          By          Bz

      O #1    x -819.754374    0.000000    0.000000
      O #1    y    0.000000   85.507324    0.000000
      O #1    z    0.000000    0.000000-1349.714816

      C #2    x -345.125908    0.000000    0.000000
      C #2    y    0.000000  -82.307917    0.000000
      C #2    z    0.000000    0.000000 -357.882403

      C #31   x  -73.890763    0.000000    8.607542
      C #31   y    0.000000  -27.941970    0.000000
      C #31   z  -19.696946    0.000000  -73.206655

      C #32   x  -73.890763    0.000000   -8.607542
      C #32   y    0.000000  -27.941970    0.000000
      C #32   z   19.696946    0.000000  -73.206655

      H #41   x    1.453652    1.010066   -3.025040
      H #41   y   -2.383257   -1.614925   -2.779068
      H #41   z   -3.743410   -0.186054    0.462225

      H #42   x    1.453652   -1.010066    3.025040
      H #42   y    2.383257   -1.614925   -2.779068
      H #42   z    3.743410   -0.186054    0.462225

      H #43   x    1.453652   -1.010066   -3.025040
      H #43   y    2.383257   -1.614925    2.779068
      H #43   z   -3.743410    0.186054    0.462225

      H #44   x    1.453652    1.010066    3.025040
      H #44   y   -2.383257   -1.614925    2.779068
      H #44   z    3.743410    0.186054    0.462225


            Paramagnetic HF-SCF part of magnetizability tensor
            --------------------------------------------------

                         Bx          By          Bz

            Bx     -1.48923192  0.00000000  0.00000000
            By      0.00000000 -9.96331109  0.00000000
            Bz      0.00000000  0.00000000  0.31797616


                   Total HF-SCF magnetizability tensor
                   -----------------------------------

                         Bx          By          Bz

            Bx    -87.29903224  0.00000000  0.00000000
            By      0.00000000-57.84876411  0.00000000
            Bz      0.00000000  0.00000000-38.60533292


           Total HF-SCF magnetizability :-61.25104309


  Tolerances in treatment of perturbed canonical orbitals:
     Tol1:    0.00001000 Tol2:    1.00000000
   Perturbed canonical restriction dropped for orbital pair   2[2] ;   1[3]
  (U[ij] element of    -0.55418D+01 is above threshold)
   Perturbed canonical restriction dropped for orbital pair   1[3] ;   2[2]
  (U[ij] element of    -0.43413D+01 is above threshold)
   Perturbed canonical restriction dropped for orbital pair   3[2] ;   1[3]
  (U[ij] element of     0.37878D+01 is above threshold)
   Perturbed canonical restriction dropped for orbital pair   1[3] ;   3[2]
  (U[ij] element of     0.33266D+01 is above threshold)
   Perturbed canonical restriction dropped for orbital pair   3[2] ;   2[3]
  (U[ij] element of    -0.16017D+02 is above threshold)
   Perturbed canonical restriction dropped for orbital pair   2[3] ;   3[2]
  (U[ij] element of    -0.15800D+02 is above threshold)
   Perturbed canonical restriction dropped for orbital pair   4[2] ;   2[3]
  (U[ij] element of     0.38512D+01 is above threshold)
   Perturbed canonical restriction dropped for orbital pair   2[3] ;   4[2]
  (U[ij] element of     0.35112D+01 is above threshold)
   Perturbed canonical restriction dropped for orbital pair   6[1] ;   1[4]
  (U[ij] element of    -0.27057D+01 is above threshold)
   Perturbed canonical restriction dropped for orbital pair   1[4] ;   6[1]
  (U[ij] element of    -0.21367D+01 is above threshold)
   Perturbed canonical restriction dropped for orbital pair   7[1] ;   1[4]
  (U[ij] element of     0.42076D+01 is above threshold)
   Perturbed canonical restriction dropped for orbital pair   1[4] ;   7[1]
  (U[ij] element of     0.38113D+01 is above threshold)
   Perturbed canonical restriction dropped for orbital pair   8[1] ;   1[4]
  (U[ij] element of    -0.93182D+01 is above threshold)
   Perturbed canonical restriction dropped for orbital pair   1[4] ;   8[1]
  (U[ij] element of    -0.10166D+02 is above threshold)
  There are                     58  special pairs.
 @CHECKOUT-I, Total execution time (CPU/WALL):         6.41/       0.25 seconds.
--executable xcphf finished with status     0 in        0.29 seconds (walltime).
 --invoking executable--
/home/besselman/CFOUR_18/cfour18/bin/xsdcc
 @GETMEM-I,  Allocated  181198 MB of main memory.
 Chemical shifts and magnetizabilities are calculated at the CCSD(T) level.
 Gauge-origin independence is ensured by using gauge-including AOs.
 G(ab,cd) and dG(ab,cd)/dx are not explicitly calculated.
 AO based algorithm is used.
 Perturbed canonical orbitals are used.
 Bx is a perturbation of irrep 3.
 CPHF coefficients for vrt-vrt block: U^x(a,b) = -1/2 S^x(a,b)
                     1                     1
                     2                     2
                     3                     3
                     4                     4
Total CPU time :         9.12
 processed     37889834 ao basis integrals from       9253 buffers 
Total CPU time :         2.37
 processed     33372304 ao basis integrals from       8150 buffers 
Total CPU time :         5.23
 processed     65567591 ao basis integrals from      16012 buffers 
                     1                     1
                     2                     2
                     3                     3
                     4                     4
Total CPU time :         6.91
 processed      7212723 ao basis integrals from       1761 buffers 
Total CPU time :         3.91
 processed     28666398 ao basis integrals from       6999 buffers 
Total CPU time :         1.81
 processed     15082762 ao basis integrals from       3683 buffers 
Total CPU time :         3.51
 processed     22817704 ao basis integrals from       5571 buffers 
                     3                     3
                     4                     4
                     1                     1
                     2                     2
Total CPU time :         6.89
 processed      7212723 ao basis integrals from       1761 buffers 
Total CPU time :         3.90
 processed     28666398 ao basis integrals from       6999 buffers 
Total CPU time :         1.81
 processed     15082762 ao basis integrals from       3683 buffers 
Total CPU time :         3.51
 processed     22817704 ao basis integrals from       5571 buffers 
                     1                     1
                     2                     2
                     3                     3
                     4                     4
Total CPU time :         7.29
 processed      7212723 ao basis integrals from       1761 buffers 
Total CPU time :         4.89
 processed     28666398 ao basis integrals from       6999 buffers 
Total CPU time :         2.12
 processed     15082762 ao basis integrals from       3683 buffers 
Total CPU time :         3.25
 processed     22817704 ao basis integrals from       5571 buffers 
 Transformation of GIAO integrals from AO to MO basis:
 RHF transformation
 Transformation of IIIJX integral derivatives.
 3 passes through the AO integral derivative file were needed.
  37889834 AO integral derivatives were read from file IIIJX.
 Transformation of first index required   16.3 seconds.
 Transformation of remaining indices required   29.2 seconds.
  12897587 MO integral derivatives were written to file DERINT.
 Transformation of IIJKX integral derivatives.
 2 passes through the AO integral derivative file were needed.
  33372304 AO integral derivatives were read from file IIJKX.
 Transformation of first index required    4.7 seconds.
 Transformation of remaining indices required   25.7 seconds.
  10251317 MO integral derivatives were written to file DERINT.
 Transformation of IJIKX integral derivatives.
 2 passes through the AO integral derivative file were needed.
  65567591 AO integral derivatives were read from file IJIKX.
 Transformation of first index required    7.1 seconds.
 Transformation of remaining indices required   40.3 seconds.
  20502634 MO integral derivatives were written to file DERINT.
 Formation of <ab||ci>^chi using AO integrals:
 Transformation of IIII integrals:
 1 pass through the AO integral file was needed.
   7212723 AO integrals were read from file IIII.
 Tranformation of first (perturbed) index required   1.6 seconds.
 Tranformation of remaining (unperturbed) indices required   4.3 seconds.
 Transformation of IIJJ integrals:
 1 pass through the AO integral file was needed.
  15082762 AO integrals were read from file IIJJ.
 Tranformation of first (perturbed) index required   6.5 seconds.
 Tranformation of remaining (unperturbed) indices required  19.2 seconds.
 Transformation of IJIJ integrals:
 1 pass through the AO integral file was needed.
  28666398 AO integrals were read from file IJIJ.
 Tranformation of first (perturbed) index required   5.8 seconds.
 Tranformation of remaining (unperturbed) indices required  22.9 seconds.
 Transformation of IJKL integrals:
 1 pass through the AO integral file was needed.
  22817704 AO integrals were read from file IJKL.
 Tranformation of first (perturbed) index required   7.9 seconds.
 Tranformation of remaining (unperturbed) indices required  23.2 seconds.
        MO basis integral derivatives are being calculated
             (Symmetry block 3, perturbation   1)
 First derivative of the wavefunction is calculated (Symmetry block 3, perturbation   1)
 Resorts of perturbed amplitudes and integrals required   5.8 seconds.
 Construction of <Phi|(dH_N/dx exp(T))c|0> required 316.7 seconds.
 Starting iterative solution of the perturbed CC equations.
 The DIIS procedure is used to accelerate convergence.
 Convergence criterion is 10**(-9).
 Maximum number of iterations is 200.
 lenvec is                2503935
 Convergence information after     1 iterations: 
 Largest element of residual vector : -0.29728521E+00.
 Largest element of DIIS residual   : -0.29728521E+00.
 lenvec is                2503935
 Convergence information after     2 iterations: 
 Largest element of residual vector : -0.36253590E-01.
 Largest element of DIIS residual   : -0.36028575E-01.
 lenvec is                2503935
 Convergence information after     3 iterations: 
 Largest element of residual vector : -0.55253746E-01.
 Largest element of DIIS residual   : -0.37862451E-01.
 lenvec is                2503935
 Convergence information after     4 iterations: 
 Largest element of residual vector : -0.26190336E-01.
 Largest element of DIIS residual   :  0.10340197E-01.
 lenvec is                2503935
 Convergence information after     5 iterations: 
 Largest element of residual vector :  0.11912521E-01.
 Largest element of DIIS residual   :  0.68531737E-02.
 lenvec is                2503935
 Convergence information after     6 iterations: 
 Largest element of residual vector :  0.50395008E-02.
 Largest element of DIIS residual   :  0.22942277E-02.
 lenvec is                2503935
 Convergence information after     7 iterations: 
 Largest element of residual vector :  0.20146072E-02.
 Largest element of DIIS residual   :  0.10085583E-02.
 lenvec is                2503935
 Convergence information after     8 iterations: 
 Largest element of residual vector :  0.74616034E-03.
 Largest element of DIIS residual   :  0.39595187E-03.
 lenvec is                2503935
 Convergence information after     9 iterations: 
 Largest element of residual vector :  0.24055422E-03.
 Largest element of DIIS residual   :  0.13648762E-03.
 lenvec is                2503935
 Convergence information after    10 iterations: 
 Largest element of residual vector :  0.91481530E-04.
 Largest element of DIIS residual   :  0.52387121E-04.
 lenvec is                2503935
 Convergence information after    11 iterations: 
 Largest element of residual vector :  0.47063036E-04.
 Largest element of DIIS residual   :  0.35230852E-04.
 lenvec is                2503935
 Convergence information after    12 iterations: 
 Largest element of residual vector :  0.20720739E-04.
 Largest element of DIIS residual   :  0.78354646E-05.
 lenvec is                2503935
 Convergence information after    13 iterations: 
 Largest element of residual vector :  0.76281293E-05.
 Largest element of DIIS residual   :  0.30780496E-05.
 lenvec is                2503935
 Convergence information after    14 iterations: 
 Largest element of residual vector : -0.20846689E-05.
 Largest element of DIIS residual   : -0.11832545E-05.
 lenvec is                2503935
 Convergence information after    15 iterations: 
 Largest element of residual vector : -0.10518705E-05.
 Largest element of DIIS residual   : -0.56144616E-06.
 lenvec is                2503935
 Convergence information after    16 iterations: 
 Largest element of residual vector : -0.42715279E-06.
 Largest element of DIIS residual   : -0.25728199E-06.
 lenvec is                2503935
 Convergence information after    17 iterations: 
 Largest element of residual vector : -0.18572698E-06.
 Largest element of DIIS residual   : -0.97189019E-07.
 lenvec is                2503935
 Convergence information after    18 iterations: 
 Largest element of residual vector : -0.72420008E-07.
 Largest element of DIIS residual   : -0.35560838E-07.
 lenvec is                2503935
 Convergence information after    19 iterations: 
 Largest element of residual vector : -0.25450799E-07.
 Largest element of DIIS residual   : -0.19240936E-07.
 lenvec is                2503935
 Convergence information after    20 iterations: 
 Largest element of residual vector : -0.11447297E-07.
 Largest element of DIIS residual   : -0.54098447E-08.
 lenvec is                2503935
 Convergence information after    21 iterations: 
 Largest element of residual vector : -0.45660897E-08.
 Largest element of DIIS residual   : -0.16502022E-08.
 lenvec is                2503935
 Convergence information after    22 iterations: 
 Largest element of residual vector : -0.67684676E-09.
 Largest element of DIIS residual   : -0.55780496E-09.
 Perturbed amplitude equations converged in    22 iterations.
  Dominant contributions to perturbed wavefunction:
   14   14  148   61      0.4892875690 ABAB
   14   14   61  148      0.4892875690 ABAB
   14   14  148   23     -0.4290249720 ABAB
   14   14   23  148     -0.4290249720 ABAB
   14   14  148   17     -0.4043900313 ABAB
   14   14   17  148     -0.4043900313 ABAB
   14   14  148   34     -0.3734533848 ABAB
   14   14   34  148     -0.3734533848 ABAB
   14   14  148   31      0.3514879634 ABAB
   14   14   31  148      0.3514879634 ABAB
   14   14  149   61      0.3294893753 ABAB
   14   14   61  149      0.3294893753 ABAB
   14   14  148   47      0.2974179143 ABAB
   14   14   47  148      0.2974179143 ABAB
   14   14  148   44     -0.2927972921 ABAB
   14   14   44  148     -0.2927972921 ABAB
   14   14  148   25     -0.2927339879 ABAB
   14   14   25  148     -0.2927339879 ABAB
   14   14  149   23     -0.2855609948 ABAB
   14   14   23  149     -0.2855609948 ABAB
  Norm of list 444    0.000000000000000E+000
  Norm of list 445    0.000000000000000E+000
  Norm of list 446     5.83457171587326     
  savet is  F
  dumpdtdl  F
  special occupied indices: 
  @GTSPECIN-I, Orbital   6 is mixed with   2 degenerate partners by the perturbation.
  @GTSPECIN-I, Orbital   7 is mixed with   2 degenerate partners by the perturbation.
  @GTSPECIN-I, Orbital   8 is mixed with   2 degenerate partners by the perturbation.
  @GTSPECIN-I, Orbital  10 is mixed with   1 degenerate partners by the perturbation.
  @GTSPECIN-I, Orbital  11 is mixed with   1 degenerate partners by the perturbation.
  @GTSPECIN-I, Orbital  12 is mixed with   1 degenerate partners by the perturbation.
  @GTSPECIN-I, Orbital  13 is mixed with   3 degenerate partners by the perturbation.
  @GTSPECIN-I, Orbital  14 is mixed with   3 degenerate partners by the perturbation.
  @GTSPECIN-I, Orbital  15 is mixed with   3 degenerate partners by the perturbation.
   Memory requirement in dtrp1rhfd               27806607
  There are                    665  ijk combinations. 
 PARA: timing for (T) xsdcc            82426.25 seconds.
  here
  here2
  here3
  here4
 Starting iterative solution of the perturbed Lambda equations.
 The DIIS procedure is used to accelerate convergence.
 Convergence criterion is 10**(-9).
 Maximum number of iterations is 200.
 lenvec is                2503935
 Convergence information after     1 iterations: 
 Largest element of residual vector :  0.30642960E+00.
 Largest element of DIIS residual   :  0.30642960E+00.
 lenvec is                2503935
 Convergence information after     2 iterations: 
 Largest element of residual vector :  0.42680234E-01.
 Largest element of DIIS residual   :  0.40079481E-01.
 lenvec is                2503935
 Convergence information after     3 iterations: 
 Largest element of residual vector :  0.56039353E-01.
 Largest element of DIIS residual   :  0.39694565E-01.
 lenvec is                2503935
 Convergence information after     4 iterations: 
 Largest element of residual vector :  0.25851510E-01.
 Largest element of DIIS residual   : -0.11993530E-01.
 lenvec is                2503935
 Convergence information after     5 iterations: 
 Largest element of residual vector : -0.12674541E-01.
 Largest element of DIIS residual   : -0.72119094E-02.
 lenvec is                2503935
 Convergence information after     6 iterations: 
 Largest element of residual vector : -0.52862784E-02.
 Largest element of DIIS residual   : -0.25505275E-02.
 lenvec is                2503935
 Convergence information after     7 iterations: 
 Largest element of residual vector : -0.21687059E-02.
 Largest element of DIIS residual   : -0.10228265E-02.
 lenvec is                2503935
 Convergence information after     8 iterations: 
 Largest element of residual vector : -0.78022005E-03.
 Largest element of DIIS residual   : -0.41961351E-03.
 lenvec is                2503935
 Convergence information after     9 iterations: 
 Largest element of residual vector : -0.25038534E-03.
 Largest element of DIIS residual   : -0.14065505E-03.
 lenvec is                2503935
 Convergence information after    10 iterations: 
 Largest element of residual vector : -0.92365274E-04.
 Largest element of DIIS residual   : -0.53781855E-04.
 lenvec is                2503935
 Convergence information after    11 iterations: 
 Largest element of residual vector : -0.49338558E-04.
 Largest element of DIIS residual   : -0.36812818E-04.
 lenvec is                2503935
 Convergence information after    12 iterations: 
 Largest element of residual vector : -0.21654288E-04.
 Largest element of DIIS residual   : -0.84212543E-05.
 lenvec is                2503935
 Convergence information after    13 iterations: 
 Largest element of residual vector : -0.85162231E-05.
 Largest element of DIIS residual   : -0.34936091E-05.
 lenvec is                2503935
 Convergence information after    14 iterations: 
 Largest element of residual vector :  0.23131375E-05.
 Largest element of DIIS residual   :  0.14593201E-05.
 lenvec is                2503935
 Convergence information after    15 iterations: 
 Largest element of residual vector :  0.12423507E-05.
 Largest element of DIIS residual   :  0.69461008E-06.
 lenvec is                2503935
 Convergence information after    16 iterations: 
 Largest element of residual vector :  0.53102693E-06.
 Largest element of DIIS residual   :  0.32667109E-06.
 lenvec is                2503935
 Convergence information after    17 iterations: 
 Largest element of residual vector :  0.23460325E-06.
 Largest element of DIIS residual   :  0.12279176E-06.
 lenvec is                2503935
 Convergence information after    18 iterations: 
 Largest element of residual vector :  0.91514621E-07.
 Largest element of DIIS residual   :  0.45549029E-07.
 lenvec is                2503935
 Convergence information after    19 iterations: 
 Largest element of residual vector :  0.31207163E-07.
 Largest element of DIIS residual   :  0.24843703E-07.
 lenvec is                2503935
 Convergence information after    20 iterations: 
 Largest element of residual vector :  0.15056665E-07.
 Largest element of DIIS residual   :  0.68109634E-08.
 lenvec is                2503935
 Convergence information after    21 iterations: 
 Largest element of residual vector :  0.63396647E-08.
 Largest element of DIIS residual   :  0.28658100E-08.
 lenvec is                2503935
 Convergence information after    22 iterations: 
 Largest element of residual vector :  0.15297779E-08.
 Largest element of DIIS residual   :  0.68476334E-09.
 Perturbed Lambda equations converged in    22 iterations.
  Dominant contributions to perturbed wavefunction:
   14   14  148   61     -0.6316141912 ABAB
   14   14   61  148     -0.6316141912 ABAB
   14   14  148   23      0.5592672598 ABAB
   14   14   23  148      0.5592672598 ABAB
   14   14  148   17      0.5138140149 ABAB
   14   14   17  148      0.5138140149 ABAB
   14   14  148   34      0.4771240250 ABAB
   14   14   34  148      0.4771240250 ABAB
   14   14  148   31     -0.4634381265 ABAB
   14   14   31  148     -0.4634381265 ABAB
   14   14  149   61     -0.4127711757 ABAB
   14   14   61  149     -0.4127711757 ABAB
   14   14  148   47     -0.3834294988 ABAB
   14   14   47  148     -0.3834294988 ABAB
   14   14  148   44      0.3816573756 ABAB
   14   14   44  148      0.3816573756 ABAB
   14   14  148   25      0.3645157940 ABAB
   14   14   25  148      0.3645157940 ABAB
   14   14  149   23      0.3616261509 ABAB
   14   14   23  149      0.3616261509 ABAB
 First-order density matrix is being calculated  (Symmetry block 3, perturbation   1)
  There are                     58  special pairs.
  occ                     1                     1   1.56582438693258     
  vrt                     1                     1  0.869942888036229     
  vo                     1                     1  -64.2405941271309     
  gtensor plus SO mean-field
 Calculation of the contributions of <pq||rs> to dI(i,j)/dx required  27.4 seconds.
 Calculation of the contributions of <pq||rs> to dI(a,b)/dx required 171.3 seconds.
  @FORMDXIJ-I, Using CC response density for pair (  1,  6)
  @FORMDXIJ-I, Using CC response density for pair (  1,  7)
  @FORMDXIJ-I, Using CC response density for pair (  1,  8)
  @FORMDXIJ-I, Using CC response density for pair (  2,  6)
  @FORMDXIJ-I, Using CC response density for pair (  2,  7)
  @FORMDXIJ-I, Using CC response density for pair (  2,  8)
  @FORMDXIJ-I, Using CC response density for pair (  1,  2)
  @FORMDXIJ-I, Using CC response density for pair (  1,  3)
  @FORMDXIJ-I, Using CC response density for pair (  1,  4)
  dD(ij)/dx contribution from formdxij
    0.00004654289000      0.00005061940769     -0.00004977386274      0.00037305991309
    0.00004072043911      0.00014972232434     -0.00442105630642      0.00333286545623
   -0.00470865939701      0.00157980604325      0.00002721635792      0.05112708301698
    0.01563149501808      0.06225785858004     -0.02210276337192      0.00250108767070
   -0.00017528785141     -0.00718719759557      0.01128014098643     -0.00595481762378
   -0.00004654289000      0.00004977386274     -0.00004072043911      0.00442105630642
    0.00470865939701     -0.00002721635792     -0.01563149501808      0.02210276337192
   -0.00005061940769     -0.00037305991309     -0.00014972232434     -0.00333286545623
   -0.00157980604325     -0.05112708301698     -0.06225785858004     -0.00250108767070
    0.00017528785141      0.00718719759557     -0.01128014098643      0.00595481762378
 oo -0.910270935773479     
 oo  0.100354333242038     
 oo -0.121600860192864     
 oo -5.367355677178472E-002
 oo -6.103769968337871E-004
 oo -9.934924239288294E-003
 oo -9.814278416877235E-003
  pcan                     1                     1  0.582941607450816     
 Calculation of the contributions of <pq||rs> to dI(i,a)/dx required  46.4 seconds.
                     1                     3
                     2                     4
                     3                     1
                     4                     2
Total CPU time :         6.90
 processed      7212723 ao basis integrals from       1761 buffers 
Total CPU time :         3.97
 processed     28666398 ao basis integrals from       6999 buffers 
Total CPU time :         1.80
 processed     15082762 ao basis integrals from       3683 buffers 
Total CPU time :         3.45
 processed     22817704 ao basis integrals from       5571 buffers 
 First-order Z-vector equations are solved for 1 perturbation.
 Convergence reached after  21 iterations.
  zvec                     1                     1   60.8187127072674     
  occ                     1                     1  0.112257842428553     
  vrt                     1                     1   3.30934298845610     
  vo                     1                     1   7.23380868259068     
  occ                     1                     1  0.503487091320852     
 [   1] 0.0001802952526 [   2] 0.0005368138811 [   3] 0.0003157396658 [   4] 0.0000180006263
 [   5] 0.0002222959839 [   6]-0.0003811113631 [   7]-0.0018127290904 [   8]-0.0000441816800
 [   9]-0.0001942402689 [  10]-0.0001045477614 [  11] 0.0005296217182 [  12] 0.0009000919458
 [  13] 0.0017182241993 [  14] 0.0009198539603 [  15] 0.0015676916612 [  16] 0.0017318396794
 [  17] 0.0005126614596 [  18] 0.0005645444060 [  19]-0.0007020361710 [  20] 0.0003092740487
 [  21] 0.0007228200844 [  22] 0.0002076531754 [  23] 0.0001194722519 [  24] 0.0004365059989
 [  25]-0.0001976190852 [  26]-0.0000933316730 [  27] 0.0000133856498 [  28]-0.0013905731881
 [  29]-0.0005524717916 [  30] 0.0000147626171 [  31]-0.0004441629248 [  32]-0.0003841282104
 [  33]-0.0002670457754 [  34]-0.0001138164107 [  35]-0.0004413986142 [  36]-0.0020138749500
 [  37]-0.0002249877548 [  38]-0.0000203832742 [  39]-0.0003086079040 [  40]-0.0000197497671
 [  41]-0.0000060250908 [  42]-0.0000480476687 [  43]-0.0002020562054 [  44]-0.0000713031428
 [  45]-0.0000032912602 [  46]-0.0001189707149 [  47] 0.0014802547692 [  48]-0.0031419642887
 [  49] 0.0003595308809 [  50]-0.0018248235004 [  51] 0.0039177145555 [  52]-0.0007827483537
 [  53] 0.0016301249466 [  54] 0.0017372206698 [  55]-0.0010865075941 [  56] 0.0004632421577
 [  57] 0.0026190797663 [  58]-0.0023868692560 [  59]-0.0009782092732 [  60]-0.0012950540448
 [  61]-0.0008478072016 [  62]-0.0000191626497 [  63]-0.0003977279277 [  64]-0.0018206052086
 [  65] 0.0005331220373 [  66] 0.0005865279028 [  67] 0.0006782946993 [  68]-0.0005522111891
 [  69] 0.0001558260069 [  70]-0.0014037168708 [  71]-0.0000612246800 [  72] 0.0000514581974
 [  73]-0.0010841732995 [  74] 0.0012404275102 [  75] 0.0006044488913 [  76]-0.0001006238452
 [  77]-0.0003048322358 [  78]-0.0000814689617 [  79]-0.0008455977279 [  80]-0.0009719324936
 [  81] 0.0001655231844 [  82] 0.0012417052350 [  83] 0.0000477024634 [  84] 0.0000494749636
 [  85] 0.0001928150070 [  86] 0.0001143165790 [  87]-0.0000564401770 [  88]-0.0001113322134
 [  89] 0.0001681405282 [  90]-0.0000079405687 [  91] 0.0000405931990 [  92] 0.0000663095674
 [  93]-0.0320326925132 [  94] 0.0525488807631 [  95]-0.0009598961043 [  96] 0.0555590093564
 [  97]-0.1154245170325 [  98] 0.0110402490096 [  99]-0.0312297873477 [ 100]-0.0703241385149
 [ 101]-0.0050458809922 [ 102] 0.0078104678912 [ 103]-0.2049503229670 [ 104] 0.1534222468950
 [ 105]-0.0080451197302 [ 106] 0.0871329215235 [ 107] 0.0684093804717 [ 108]-0.0859006105086
 [ 109] 0.0747486310066 [ 110] 0.1094778044374 [ 111]-0.0357487384373 [ 112]-0.0615520848844
 [ 113]-0.1294811969345 [ 114]-0.0073363370391 [ 115]-0.0552276344856 [ 116] 0.1181315711213
 [ 117]-0.0176680249350 [ 118] 0.0362697310565 [ 119] 0.0058567765707 [ 120]-0.0352384609526
 [ 121]-0.0671639024079 [ 122]-0.0276315380902 [ 123] 0.0573750684096 [ 124] 0.0407444588382
 [ 125] 0.1222859165435 [ 126] 0.1822568959624 [ 127]-0.0161542297848 [ 128]-0.0272772817190
 [ 129] 0.0071051143979 [ 130]-0.0119258967364 [ 131]-0.0048716658468 [ 132]-0.0001694634732
 [ 133] 0.0014811115222 [ 134] 0.0209877628857 [ 135]-0.0030073760461 [ 136] 0.0019528850458
 [ 137]-0.0081278395439 [ 138]-0.0016236356015 [ 139]-0.0093818384235 [ 140] 0.0140977812065
 [ 141] 0.0021295314926 [ 142] 0.0180640869553 [ 143]-0.0360641632241 [ 144] 0.0117898958541
 [ 145] 0.0051348500673 [ 146]-0.0230067850795 [ 147] 0.0064506916127 [ 148] 0.0020163890224
 [ 149]-0.0590040139590 [ 150] 0.0156702204517 [ 151]-0.0195699101918 [ 152] 0.0116814022349
 [ 153]-0.0059854940843 [ 154]-0.0414620489510 [ 155] 0.0121413924422 [ 156] 0.0225782585653
 [ 157]-0.0061143956380 [ 158]-0.0200696639375 [ 159]-0.0440925859562 [ 160]-0.0028521327138
 [ 161]-0.0136314949752 [ 162] 0.0175688858606 [ 163]-0.0053937747783 [ 164] 0.0130803945174
 [ 165] 0.0030771403553 [ 166] 0.0166608361322 [ 167]-0.0157011412813 [ 168]-0.0071201930286
 [ 169] 0.0243089394414 [ 170] 0.0137884059721 [ 171] 0.0269904319935 [ 172] 0.0469335032869
 [ 173]-0.0046544330983 [ 174] 0.0194312913445 [ 175] 0.0080760506662 [ 176]-0.0032698513134
 [ 177] 0.0046301992553 [ 178] 0.0005712958935 [ 179] 0.0007506674800 [ 180] 0.0057652705898
 [ 181] 0.0025623579448 [ 182] 0.0024223876186 [ 183]-0.0020840549066 [ 184] 0.0016033106722
 [ 185] 0.1045555821893 [ 186]-0.1817675058321 [ 187]-0.0205714860664 [ 188]-0.1530347393394
 [ 189] 0.3280142580083 [ 190]-0.0586661838079 [ 191] 0.0911881132066 [ 192] 0.2146262531655
 [ 193]-0.0167478299804 [ 194] 0.0084217225907 [ 195] 0.5231296447622 [ 196]-0.3059103199738
 [ 197] 0.0115951828189 [ 198]-0.1954973797695 [ 199]-0.1253675688958 [ 200] 0.2389447427385
 [ 201]-0.1498158867324 [ 202]-0.2676827329076 [ 203] 0.0866820165768 [ 204] 0.1593462459719
 [ 205] 0.3456789529250 [ 206] 0.0025312385618 [ 207] 0.1100101417762 [ 208]-0.2418193063919
 [ 209] 0.0626004501939 [ 210]-0.1112244722869 [ 211]-0.0406440475195 [ 212] 0.0307000154948
 [ 213] 0.1918128747162 [ 214] 0.0378954355316 [ 215]-0.1680223508708 [ 216]-0.0951373116758
 [ 217]-0.2491277965006 [ 218]-0.4345255745854 [ 219] 0.0851481255272 [ 220] 0.0770045370314
 [ 221]-0.0360418289965 [ 222] 0.0384983764678 [ 223] 0.0054664971774 [ 224] 0.0025956682531
 [ 225]-0.0054059667493 [ 226]-0.0494327703102 [ 227] 0.0042024977085 [ 228]-0.0110914377556
 [ 229] 0.0221016472501 [ 230] 0.0015621097088 [ 231] 0.1004428222657 [ 232]-0.1734640950614
 [ 233]-0.0118704559648 [ 234]-0.1875898475850 [ 235] 0.3547156160073 [ 236]-0.0427753486690
 [ 237] 0.1142399921999 [ 238] 0.2652755731426 [ 239] 0.0330475042247 [ 240] 0.0141050766784
 [ 241] 0.5698311265245 [ 242]-0.4847903539707 [ 243] 0.0190785494111 [ 244]-0.2806400185663
 [ 245]-0.2161214885171 [ 246] 0.2385049336461 [ 247]-0.1989148370983 [ 248]-0.3062251020104
 [ 249] 0.0912338033951 [ 250] 0.2019629296603 [ 251] 0.3288616414030 [ 252] 0.0172593660133
 [ 253] 0.1524816451021 [ 254]-0.3562671865495 [ 255] 0.0691646005726 [ 256]-0.1074980981521
 [ 257]-0.0376447715543 [ 258] 0.1264138142296 [ 259] 0.1641635851232 [ 260]-0.0169226826279
 [ 261]-0.1198120628281 [ 262]-0.0969280882583 [ 263]-0.3256669707368 [ 264]-0.5235434490721
 [ 265] 0.0386357123025 [ 266] 0.0845326244587 [ 267]-0.0034379918211 [ 268] 0.0526651126516
 [ 269] 0.0141741357389 [ 270] 0.0008317196408 [ 271]-0.0058522900114 [ 272]-0.0587312812289
 [ 273] 0.0109991088823 [ 274]-0.0000050222476 [ 275] 0.0286724215100 [ 276] 0.0047081243965
 [ 277]-0.0283362817434 [ 278] 0.0571947945145 [ 279] 0.0139356847948 [ 280] 0.0734910660588
 [ 281]-0.1292420099885 [ 282] 0.0157118739723 [ 283]-0.0313957996030 [ 284]-0.1146137018797
 [ 285]-0.0308361627226 [ 286] 0.0077989254453 [ 287]-0.2254938762344 [ 288] 0.2183520072522
 [ 289]-0.0214286686341 [ 290] 0.1179226050483 [ 291] 0.0966344750777 [ 292]-0.1075045734656
 [ 293] 0.0884085880253 [ 294] 0.1164345337321 [ 295]-0.0390320549970 [ 296]-0.0902291135159
 [ 297]-0.1299308299720 [ 298]-0.0107414388097 [ 299]-0.0692415950985 [ 300] 0.1605765274278
 [ 301]-0.0287706917958 [ 302] 0.0460631335684 [ 303]-0.0019685922648 [ 304]-0.0541825380432
 [ 305]-0.0565007070757 [ 306] 0.0218147209872 [ 307] 0.0288239142597 [ 308] 0.0386471997056
 [ 309] 0.1430975354900 [ 310] 0.2325930602525 [ 311]-0.0025023496280 [ 312]-0.0182688976291
 [ 313]-0.0027420736851 [ 314]-0.0253415894717 [ 315]-0.0048099850623 [ 316] 0.0005796291710
 [ 317] 0.0021942072542 [ 318] 0.0259292413374 [ 319]-0.0037406146202 [ 320]-0.0015285164931
 [ 321]-0.0133487630671 [ 322]-0.0015428287361 [ 323] 0.0378240379851 [ 324]-0.0667094595250
 [ 325] 0.0306565705257 [ 326]-0.0099832266210 [ 327] 0.0997774970401 [ 328]-0.0145932675410
 [ 329] 0.0140988363900 [ 330] 0.0266899506820 [ 331]-0.0342223534738 [ 332] 0.0507155761527
 [ 333] 0.1216368125859 [ 334]-0.0929917441170 [ 335] 0.0012623138819 [ 336]-0.0421471973260
 [ 337]-0.0064570241776 [ 338] 0.0210663746593 [ 339]-0.0279344509057 [ 340]-0.0798914010252
 [ 341]-0.0113228755286 [ 342] 0.0283570747611 [ 343] 0.0573964493828 [ 344] 0.0097862955016
 [ 345] 0.0282364245369 [ 346]-0.0481447177600 [ 347] 0.0049855695436 [ 348]-0.0032375742288
 [ 349]-0.0713335910576 [ 350] 0.0194782679446 [ 351] 0.0237895927716 [ 352] 0.0277750976874
 [ 353]-0.0792900253087 [ 354]-0.0238580261351 [ 355]-0.0631513836995 [ 356]-0.0436399048746
 [ 357]-0.0052683970575 [ 358]-0.0001640907089 [ 359]-0.0044959260173 [ 360]-0.0016942336314
 [ 361]-0.0002480978058 [ 362] 0.0000374677041 [ 363]-0.0017009961246 [ 364]-0.0062978396318
 [ 365] 0.0007686734901 [ 366]-0.0012888220481 [ 367] 0.0006339194250 [ 368]-0.0000470932479
 [ 369]-0.0499410980157 [ 370] 0.0789392022804 [ 371]-0.0711331402941 [ 372]-0.0333501745411
 [ 373]-0.0041448807589 [ 374]-0.0561774526214 [ 375]-0.0215464066023 [ 376]-0.1819382358259
 [ 377] 0.1607139707331 [ 378] 0.0419911786529 [ 379]-0.0652243484030 [ 380]-0.1339589173825
 [ 381]-0.0574193478415 [ 382]-0.0134876786011 [ 383] 0.1364615943252 [ 384] 0.0135908571115
 [ 385] 0.0042033957322 [ 386]-0.1245505245782 [ 387]-0.0700502205842 [ 388]-0.0348073054074
 [ 389]-0.0307160344126 [ 390]-0.0322043427222 [ 391]-0.0044367960740 [ 392] 0.0513714232892
 [ 393] 0.0184211038192 [ 394]-0.1204899182660 [ 395] 0.1534988474845 [ 396]-0.0647577395668
 [ 397] 0.0044149441012 [ 398]-0.0221569701433 [ 399]-0.0020814808125 [ 400] 0.0008730955344
 [ 401]-0.0180675974563 [ 402] 0.0009664949243 [ 403]-0.0112514584541 [ 404] 0.2197182263361
 [ 405]-0.3182845579902 [ 406] 0.2605451908519 [ 407] 0.1326257756524 [ 408] 0.0306192981600
 [ 409] 0.2721205956241 [ 410] 0.0904745948157 [ 411] 0.6011636889596 [ 412]-0.5445849050451
 [ 413]-0.1240219541196 [ 414] 0.2170963790895 [ 415] 0.4671719023092 [ 416] 0.1766821572865
 [ 417] 0.0716697678608 [ 418]-0.4378711764760 [ 419]-0.0736603053495 [ 420]-0.0298661893002
 [ 421] 0.4334473850253 [ 422] 0.2413623812580 [ 423] 0.0996910373268 [ 424] 0.0688024921992
 [ 425] 0.1005022402827 [ 426] 0.0036134113116 [ 427]-0.0875201697876 [ 428]-0.0020132029009
 [ 429] 0.3859885838077 [ 430]-0.5096595121477 [ 431] 0.2494028974053 [ 432]-0.0177798393605
 [ 433] 0.0956965183562 [ 434] 0.0094809415499 [ 435]-0.0034607507696 [ 436] 0.0599118650466
 [ 437]-0.0027361689154 [ 438] 0.0441813061804 [ 439]-0.0957377897147 [ 440] 0.1573726055333
 [ 441]-0.1180118714585 [ 442]-0.0600198237969 [ 443]-0.0122519458038 [ 444]-0.1182417254876
 [ 445]-0.0745835208789 [ 446]-0.2766925475587 [ 447] 0.2441315827166 [ 448] 0.0883894024215
 [ 449]-0.0872608799632 [ 450]-0.2135873309542 [ 451]-0.0784034484425 [ 452]-0.0509951124163
 [ 453] 0.1813590396555 [ 454] 0.0229631712543 [ 455]-0.0107570957221 [ 456]-0.1951192171806
 [ 457]-0.1216960919291 [ 458]-0.0572641967613 [ 459]-0.0345383041797 [ 460]-0.0579552134449
 [ 461]-0.0505821813829 [ 462] 0.0198046322733 [ 463]-0.0178990424160 [ 464]-0.1590625118128
 [ 465] 0.2349890135249 [ 466]-0.0972287363337 [ 467] 0.0174786515958 [ 468]-0.0436222311776
 [ 469]-0.0040360761017 [ 470] 0.0016922664262 [ 471]-0.0259976550274 [ 472] 0.0029829890603
 [ 473]-0.0199683179788 [ 474] 0.0624277046980 [ 475]-0.0923924375569 [ 476] 0.0802217833516
 [ 477] 0.0461705044582 [ 478]-0.0029099943783 [ 479] 0.0684291713655 [ 480] 0.0809131522724
 [ 481] 0.2042271883236 [ 482]-0.1798477580965 [ 483]-0.0764284392930 [ 484] 0.0536083836497
 [ 485] 0.1478085731021 [ 486] 0.0602269247339 [ 487] 0.0449052499857 [ 488]-0.1191345638844
 [ 489]-0.0112242457808 [ 490] 0.0197898414388 [ 491] 0.1440316083114 [ 492] 0.0934495892739
 [ 493] 0.0531176677273 [ 494] 0.0316089993838 [ 495] 0.0540099260287 [ 496] 0.0596792373722
 [ 497] 0.0005235102244 [ 498] 0.0135520220659 [ 499] 0.1066235954543 [ 500]-0.1741280002490
 [ 501] 0.0607515991051 [ 502]-0.0153450005469 [ 503] 0.0299090637372 [ 504] 0.0027671242979
 [ 505]-0.0013691028962 [ 506] 0.0180919687734 [ 507]-0.0026012575074 [ 508] 0.0137971991317
 [ 509] 0.0540333721516 [ 510]-0.2231459961602 [ 511]-0.0819849779794 [ 512]-0.1543299180502
 [ 513]-0.0263681891855 [ 514]-0.2107638879463 [ 515]-0.1610523363080 [ 516]-0.4690385038358
 [ 517]-0.0561191729524 [ 518]-0.3000297159586 [ 519] 0.1366807801950 [ 520]-0.2501495395489
 [ 521]-0.0243238656433 [ 522]-0.0402431808485 [ 523]-0.2014973764286 [ 524] 0.2608362340811
 [ 525]-0.1265769699443 [ 526]-0.4342614074242 [ 527]-0.3289730182815 [ 528]-0.0842419553582
 [ 529]-0.0507989923476 [ 530]-0.3229914617688 [ 531] 0.3093724863558 [ 532] 0.0418465716034
 [ 533]-0.0494790783294 [ 534] 0.1074888530308 [ 535]-0.0113891198501 [ 536] 0.0807762792866
 [ 537] 0.0035506778519 [ 538] 0.2209619047449 [ 539] 0.1811289456296 [ 540]-0.2115313333352
 [ 541]-0.4173762642107 [ 542] 0.1360642512107 [ 543]-0.0392044760259 [ 544] 0.1051728064613
 [ 545]-0.0597385398413 [ 546] 0.1019016483000 [ 547] 0.0141804593938 [ 548] 0.1739561591958
 [ 549]-0.0769437536795 [ 550]-0.1883650054076 [ 551] 0.0565593848967 [ 552]-0.0133496206289
 [ 553] 0.2644121018097 [ 554] 0.1221806012227 [ 555] 0.2238423838563 [ 556]-0.3059839926257
 [ 557] 0.5305584757354 [ 558]-0.0627730051112 [ 559]-0.0387599106131 [ 560] 0.0974722306420
 [ 561] 0.0664846739766 [ 562] 0.0269232281875 [ 563]-0.1288548219395 [ 564] 0.0273726856514
 [ 565] 0.2178283838194 [ 566] 0.0401694366187 [ 567]-0.0094127906552 [ 568] 0.0025946447066
 [ 569] 0.0002364785325 [ 570] 0.0522886813737 [ 571]-0.0216679758471 [ 572]-0.0087292000754
 [ 573]-0.0018482962717 [ 574] 0.0119603914721 [ 575] 0.0232173836385 [ 576] 0.0262352056392
 [ 577] 0.0268731465760 [ 578] 0.0578797637975 [ 579] 0.1094048466662 [ 580]-0.0131296227386
 [ 581]-0.0125666593328 [ 582]-0.0568409572353 [ 583]-0.0572195801485 [ 584]-0.0649389748407
 [ 585] 0.0472293169368 [ 586]-0.0003180135465 [ 587]-0.0397191424539 [ 588] 0.0679416852469
 [ 589] 0.1258036276891 [ 590] 0.0619943658545 [ 591] 0.0005750800081 [ 592]-0.1101224922374
 [ 593] 0.1170148863469 [ 594] 0.0270963765894 [ 595]-0.0731883855066 [ 596]-0.0942583843935
 [ 597]-0.1319054562442 [ 598] 0.0178356041845 [ 599] 0.1328721502031 [ 600] 0.0427954022639
 [ 601] 0.0044154114131 [ 602] 0.2047153447598 [ 603] 0.1359723791784 [ 604]-0.0283840127996
 [ 605]-0.0471678734742 [ 606] 0.0649417739318 [ 607]-0.0069351716752 [ 608] 0.0266541317491
 [ 609]-0.0237708733875 [ 610]-0.0003717448759 [ 611] 0.0368279238123 [ 612]-0.0286751466829
 [ 613] 0.1248371803683 [ 614] 0.1775740393553 [ 615] 0.0019689631443 [ 616] 0.0455655353056
 [ 617]-0.0374949631921 [ 618] 0.0633432344475 [ 619]-0.0225847468765 [ 620] 0.0276587898554
 [ 621]-0.0195800914795 [ 622] 0.0015426873200 [ 623]-0.0347065438687 [ 624]-0.1876321871904
 [ 625]-0.0651562896464 [ 626]-0.0738750668650 [ 627] 0.0463075152855 [ 628]-0.0805536351314
 [ 629] 0.1687714900232 [ 630]-0.0804286983844 [ 631] 0.0294581741702 [ 632] 0.1366675171243
 [ 633] 0.1385702861069 [ 634]-0.0068261794941 [ 635]-0.0237504596948 [ 636] 0.0143278020223
 [ 637]-0.0115654558465 [ 638]-0.0604301368042 [ 639] 0.0681429705112 [ 640] 0.0692864874578
 [ 641] 0.0001041040037 [ 642]-0.0023860289920 [ 643] 0.0010131346487 [ 644] 0.0187640830387
 [ 645] 0.0247151123136 [ 646] 0.0028273024110 [ 647] 0.0078495281330 [ 648]-0.0018586112188
 [ 649] 0.0031008225829 [ 650]-0.0038098686816 [ 651]-0.0089669695095 [ 652]-0.0375311797907
 [ 653]-0.0315013754494 [ 654] 0.0227434554267 [ 655]-0.0848914499308 [ 656]-0.0202642450496
 [ 657]-0.0039012262541 [ 658]-0.1212336836758 [ 659]-0.0864495916811 [ 660] 0.1222258395055
 [ 661]-0.0847410042766 [ 662]-0.2353816864952 [ 663] 0.2112353596482 [ 664] 0.0548991613876
 [ 665] 0.0415690165655 [ 666]-0.0785173486013 [ 667]-0.0891939763681 [ 668] 0.0684808234133
 [ 669] 0.3947192370570 [ 670]-0.4000363738502 [ 671] 0.0466323776343 [ 672] 0.2719715651373
 [ 673]-0.3840410611561 [ 674] 0.0115613245046 [ 675]-0.0218700268094 [ 676]-0.1188057582295
 [ 677]-0.0590853133483 [ 678]-0.2358717446064 [ 679]-0.1137566546994 [ 680]-0.1038851447853
 [ 681] 0.3069500608288 [ 682]-0.3719237849041 [ 683] 0.0114365312471 [ 684] 0.0681216616003
 [ 685]-0.0964591350351 [ 686]-0.1600062896923 [ 687] 0.0882074585938 [ 688] 0.1266342227291
 [ 689]-0.1576945609892 [ 690]-0.0483446096294 [ 691] 0.0456604065103 [ 692] 0.1540258552468
 [ 693] 0.0685186652305 [ 694] 0.0604771239345 [ 695] 0.3365816132731 [ 696]-0.5765160054612
 [ 697] 0.0733084480150 [ 698] 0.1047270080653 [ 699] 0.0481944884122 [ 700]-0.0292943551745
 [ 701]-0.1314068670882 [ 702]-0.1095464334803 [ 703]-0.0430893142013 [ 704] 0.0101888296773
 [ 705] 0.0251377487663 [ 706]-0.0449376295595 [ 707] 0.0007382834228 [ 708] 0.0015082087272
 [ 709]-0.0202903485767 [ 710]-0.0116420444146 [ 711] 0.0289612337249 [ 712]-0.0865106586624
 [ 713]-0.0148990423369
  vo                     1                     1 -0.649469372419579     
        U*G(pq,rs) contribution is being calculated
             (Symmetry block 3, perturbation   1)

 CCSD(T) contribution to the paramagnetic part of the shielding tensor:

                        Bx          By          Bz

      O #1    x   64.599445    0.000000    0.000000
      O #1    y    0.000000    0.000000    0.000000
      O #1    z    0.000000    0.000000    0.000000

      C #2    x   30.296213    0.000000    0.000000
      C #2    y    0.000000    0.000000    0.000000
      C #2    z    0.000000    0.000000    0.000000

      C #31   x   -2.830551    0.000000    0.000000
      C #31   y    0.000000    0.000000    0.000000
      C #31   z   -0.682581    0.000000    0.000000

      C #32   x   -2.830551    0.000000    0.000000
      C #32   y    0.000000    0.000000    0.000000
      C #32   z    0.682581    0.000000    0.000000

      H #41   x    0.161073    0.000000    0.000000
      H #41   y   -0.454989    0.000000    0.000000
      H #41   z   -0.231209    0.000000    0.000000

      H #42   x    0.161073    0.000000    0.000000
      H #42   y    0.454989    0.000000    0.000000
      H #42   z    0.231209    0.000000    0.000000

      H #43   x    0.161073    0.000000    0.000000
      H #43   y    0.454989    0.000000    0.000000
      H #43   z   -0.231209    0.000000    0.000000

      H #44   x    0.161073    0.000000    0.000000
      H #44   y   -0.454989    0.000000    0.000000
      H #44   z    0.231209    0.000000    0.000000


 Total shielding tensor at the CCSD(T) level:

                        Bx          By          Bz

      O #1    x -361.198449    0.000000    0.000000
      O #1    y    0.000000  471.268699    0.000000
      O #1    z    0.000000    0.000000 -929.909854

      C #2    x  -69.678772    0.000000    0.000000
      C #2    y    0.000000  137.418185    0.000000
      C #2    z    0.000000    0.000000  -91.779413

      C #31   x  179.902850    0.000000    8.541949
      C #31   y    0.000000  231.396505    0.000000
      C #31   z  -12.037729    0.000000  173.583185

      C #32   x  179.902850    0.000000   -8.541949
      C #32   y    0.000000  231.396505    0.000000
      C #32   z   12.037729    0.000000  173.583185

      H #41   x   30.868667    6.147547    0.384135
      H #41   y    3.746239   34.383032    0.795277
      H #41   z    1.583912    4.092783   25.818473

      H #42   x   30.868667   -6.147547   -0.384135
      H #42   y   -3.746239   34.383032    0.795277
      H #42   z   -1.583912    4.092783   25.818473

      H #43   x   30.868667   -6.147547    0.384135
      H #43   y   -3.746239   34.383032   -0.795277
      H #43   z    1.583912   -4.092783   25.818473

      H #44   x   30.868667    6.147547   -0.384135
      H #44   y    3.746239   34.383032   -0.795277
      H #44   z   -1.583912   -4.092783   25.818473


 CCSD(T) contribution to paramagnetic part of magnetizability tensor:

                         Bx          By          Bz

            Bx      2.52972836  0.00000000  0.00000000
            By      0.00000000  0.00000000  0.00000000
            Bz      0.00000000  0.00000000  0.00000000


 Total CCSD(T) magnetizability tensor:

                         Bx          By          Bz

            Bx    -70.55964531  0.00000000  0.00000000
            By      0.00000000-25.75587295  0.00000000
            Bz      0.00000000  0.00000000-24.44575666


 Total CCSD(T) magnetizability:-40.25375831


 @CHECKOUT-I, Total execution time (CPU/WALL):     90127.16/    3809.08 seconds.
--executable xsdcc finished with status     0 in     3809.18 seconds (walltime).
 --invoking executable--
/home/besselman/CFOUR_18/cfour18/bin/xanti
 @GETMEM-I,  Allocated  181198 MB of main memory.
 CCSD(T) MO derivative gammas will be sorted to Mulliken order.
 Derivative gammas for magnetic perturbation are considered.
 @CHECKOUT-I, Total execution time (CPU/WALL):       588.46/      20.26 seconds.
--executable xanti finished with status     0 in       20.31 seconds (walltime).
 --invoking executable--
/home/besselman/CFOUR_18/cfour18/bin/xbcktrn
 @GETMEM-I,  Allocated  181198 MB of main memory.
 Derivative gammas for magnetic perturbation are considered.
 @CHECKOUT-I, Total execution time (CPU/WALL):       427.56/      13.58 seconds.
--executable xbcktrn finished with status     0 in       13.62 seconds (walltime).
 --invoking executable--
/home/besselman/CFOUR_18/cfour18/bin/xvdint
 @GETMEM-I,  Allocated  181198 MB of main memory.
 One- and two-electron integral derivatives are calculated
 for RHF-CC/MBPT NMR chemical shifts and magnetizabilities.
 Gauge-including atomic orbitals (GIAOs) are used.
 Spherical gaussians are used.
 Derivatives with respect to By are calculated.
 Sort of perturbed Gammas required for CC/MBPT  magnetizabilities.
 Sort performed in core.
 Sort of perturbed Gammas required    9.40 seconds.
 Sort of perturbed Gammas required for CC/MBPT  magnetizabilities.
 Sort performed in core.
 Sort of perturbed Gammas required    6.76 seconds.
 Evaluation of 2el GIAO integrals

                2el contribution to magnetizability tensor
                ------------------------------------------

                        Bx          By          Bz

            Bx    11.57999674  0.00000000  0.00000000
            By     0.00000000  0.00000000  0.00000000
            Bz     0.00000000  0.00000000  0.00000000


 Evaluation of 2e integral derivatives required 7128.35 seconds.
 @CHECKOUT-I, Total execution time (CPU/WALL):      7128.48/     246.14 seconds.
--executable xvdint finished with status     0 in      246.22 seconds (walltime).
 --invoking executable--
/home/besselman/CFOUR_18/cfour18/bin/xsdcc
 @GETMEM-I,  Allocated  181198 MB of main memory.
 Chemical shifts and magnetizabilities are calculated at the CCSD(T) level.
 Gauge-origin independence is ensured by using gauge-including AOs.
 G(ab,cd) and dG(ab,cd)/dx are not explicitly calculated.
 AO based algorithm is used.
 Perturbed canonical orbitals are used.
 By is a perturbation of irrep 2.
 CPHF coefficients for vrt-vrt block: U^x(a,b) = -1/2 S^x(a,b)
                     1                     1
                     2                     2
                     3                     3
                     4                     4
Total CPU time :        11.17
 processed     51400386 ao basis integrals from      12552 buffers 
Total CPU time :         2.15
 processed     31639086 ao basis integrals from       7727 buffers 
Total CPU time :         4.81
 processed     62012710 ao basis integrals from      15144 buffers 
                     1                     1
                     2                     2
                     3                     3
                     4                     4
Total CPU time :         7.25
 processed      7212723 ao basis integrals from       1761 buffers 
Total CPU time :         4.65
 processed     28666398 ao basis integrals from       6999 buffers 
Total CPU time :         2.10
 processed     15082762 ao basis integrals from       3683 buffers 
Total CPU time :         3.32
 processed     22817704 ao basis integrals from       5571 buffers 
                     2                     2
                     1                     1
                     4                     4
                     3                     3
Total CPU time :         7.24
 processed      7212723 ao basis integrals from       1761 buffers 
Total CPU time :         4.65
 processed     28666398 ao basis integrals from       6999 buffers 
Total CPU time :         2.10
 processed     15082762 ao basis integrals from       3683 buffers 
Total CPU time :         3.32
 processed     22817704 ao basis integrals from       5571 buffers 
                     1                     1
                     2                     2
                     3                     3
                     4                     4
Total CPU time :         7.41
 processed      7212723 ao basis integrals from       1761 buffers 
Total CPU time :         4.94
 processed     28666398 ao basis integrals from       6999 buffers 
Total CPU time :         2.12
 processed     15082762 ao basis integrals from       3683 buffers 
Total CPU time :         3.21
 processed     22817704 ao basis integrals from       5571 buffers 
 Transformation of GIAO integrals from AO to MO basis:
 RHF transformation
 Transformation of IIIJY integral derivatives.
 3 passes through the AO integral derivative file were needed.
  51400386 AO integral derivatives were read from file IIIJY.
 Transformation of first index required   18.4 seconds.
 Transformation of remaining indices required   46.7 seconds.
  18563056 MO integral derivatives were written to file DERINT.
 Transformation of IIJKY integral derivatives.
 2 passes through the AO integral derivative file were needed.
  31639086 AO integral derivatives were read from file IIJKY.
 Transformation of first index required    4.9 seconds.
 Transformation of remaining indices required   17.3 seconds.
   8652976 MO integral derivatives were written to file DERINT.
 Transformation of IJIKY integral derivatives.
 2 passes through the AO integral derivative file were needed.
  62012710 AO integral derivatives were read from file IJIKY.
 Transformation of first index required    6.5 seconds.
 Transformation of remaining indices required   35.7 seconds.
  17305952 MO integral derivatives were written to file DERINT.
 Formation of <ab||ci>^chi using AO integrals:
 Transformation of IIII integrals:
 1 pass through the AO integral file was needed.
   7212723 AO integrals were read from file IIII.
 Tranformation of first (perturbed) index required   1.7 seconds.
 Tranformation of remaining (unperturbed) indices required   8.4 seconds.
 Transformation of IIJJ integrals:
 1 pass through the AO integral file was needed.
  15082762 AO integrals were read from file IIJJ.
 Tranformation of first (perturbed) index required   7.1 seconds.
 Tranformation of remaining (unperturbed) indices required  18.1 seconds.
 Transformation of IJIJ integrals:
 1 pass through the AO integral file was needed.
  28666398 AO integrals were read from file IJIJ.
 Tranformation of first (perturbed) index required   7.5 seconds.
 Tranformation of remaining (unperturbed) indices required  25.1 seconds.
 Transformation of IJKL integrals:
 1 pass through the AO integral file was needed.
  22817704 AO integrals were read from file IJKL.
 Tranformation of first (perturbed) index required   7.9 seconds.
 Tranformation of remaining (unperturbed) indices required  19.0 seconds.
        MO basis integral derivatives are being calculated
             (Symmetry block 2, perturbation   1)
 First derivative of the wavefunction is calculated (Symmetry block 2, perturbation   1)
 Resorts of perturbed amplitudes and integrals required   5.4 seconds.
 Construction of <Phi|(dH_N/dx exp(T))c|0> required 323.2 seconds.
 Starting iterative solution of the perturbed CC equations.
 The DIIS procedure is used to accelerate convergence.
 Convergence criterion is 10**(-9).
 Maximum number of iterations is 200.
 lenvec is                2601630
 Convergence information after     1 iterations: 
 Largest element of residual vector :  0.27654726E+00.
 Largest element of DIIS residual   :  0.27654726E+00.
 lenvec is                2601630
 Convergence information after     2 iterations: 
 Largest element of residual vector :  0.45984375E-01.
 Largest element of DIIS residual   :  0.39849906E-01.
 lenvec is                2601630
 Convergence information after     3 iterations: 
 Largest element of residual vector :  0.56640713E-01.
 Largest element of DIIS residual   :  0.34159160E-01.
 lenvec is                2601630
 Convergence information after     4 iterations: 
 Largest element of residual vector :  0.26275369E-01.
 Largest element of DIIS residual   :  0.12784118E-01.
 lenvec is                2601630
 Convergence information after     5 iterations: 
 Largest element of residual vector :  0.10234453E-01.
 Largest element of DIIS residual   :  0.58558364E-02.
 lenvec is                2601630
 Convergence information after     6 iterations: 
 Largest element of residual vector :  0.31739234E-02.
 Largest element of DIIS residual   :  0.94027621E-03.
 lenvec is                2601630
 Convergence information after     7 iterations: 
 Largest element of residual vector :  0.16488690E-02.
 Largest element of DIIS residual   :  0.61232944E-03.
 lenvec is                2601630
 Convergence information after     8 iterations: 
 Largest element of residual vector :  0.42138623E-03.
 Largest element of DIIS residual   : -0.12018474E-03.
 lenvec is                2601630
 Convergence information after     9 iterations: 
 Largest element of residual vector :  0.16940969E-03.
 Largest element of DIIS residual   : -0.59236329E-04.
 lenvec is                2601630
 Convergence information after    10 iterations: 
 Largest element of residual vector :  0.49937896E-04.
 Largest element of DIIS residual   : -0.27890519E-04.
 lenvec is                2601630
 Convergence information after    11 iterations: 
 Largest element of residual vector : -0.19952639E-04.
 Largest element of DIIS residual   : -0.99061722E-05.
 lenvec is                2601630
 Convergence information after    12 iterations: 
 Largest element of residual vector : -0.76849667E-05.
 Largest element of DIIS residual   : -0.38726216E-05.
 lenvec is                2601630
 Convergence information after    13 iterations: 
 Largest element of residual vector : -0.22126089E-05.
 Largest element of DIIS residual   : -0.11726272E-05.
 lenvec is                2601630
 Convergence information after    14 iterations: 
 Largest element of residual vector : -0.86318268E-06.
 Largest element of DIIS residual   :  0.46485611E-06.
 lenvec is                2601630
 Convergence information after    15 iterations: 
 Largest element of residual vector : -0.24211230E-06.
 Largest element of DIIS residual   : -0.12242396E-06.
 lenvec is                2601630
 Convergence information after    16 iterations: 
 Largest element of residual vector : -0.96234346E-07.
 Largest element of DIIS residual   :  0.51443606E-07.
 lenvec is                2601630
 Convergence information after    17 iterations: 
 Largest element of residual vector :  0.36273941E-07.
 Largest element of DIIS residual   :  0.22619287E-07.
 lenvec is                2601630
 Convergence information after    18 iterations: 
 Largest element of residual vector :  0.15458172E-07.
 Largest element of DIIS residual   :  0.77058127E-08.
 lenvec is                2601630
 Convergence information after    19 iterations: 
 Largest element of residual vector :  0.49363659E-08.
 Largest element of DIIS residual   :  0.35684738E-08.
 lenvec is                2601630
 Convergence information after    20 iterations: 
 Largest element of residual vector : -0.16512564E-08.
 Largest element of DIIS residual   :  0.92804649E-09.
 Perturbed amplitude equations converged in    20 iterations.
  Dominant contributions to perturbed wavefunction:
   12    0   18    0      0.1388069563 AA  
    8    8   90   33      0.1361338162 ABAB
    8    8   33   90      0.1361338162 ABAB
    8    8   97   19      0.1326266076 ABAB
    8    8   19   97      0.1326266076 ABAB
    8    8   90   28     -0.1210211469 ABAB
    8    8   28   90     -0.1210211469 ABAB
   15    8  196   97      0.1183715284 ABAB
    8   15   97  196      0.1183715284 ABAB
    8    8   90   23     -0.1178529328 ABAB
    8    8   23   90     -0.1178529328 ABAB
   14   11  148   18      0.1174924430 ABAB
   11   14   18  148      0.1174924430 ABAB
   12    0   23    0      0.1151209663 AA  
    8    8   95   19      0.1150574917 ABAB
    8    8   19   95      0.1150574917 ABAB
    8    8  102   19      0.1130457695 ABAB
    8    8   19  102      0.1130457695 ABAB
    8    8   91   19     -0.1128316500 ABAB
    8    8   19   91     -0.1128316500 ABAB
  Norm of list 444    0.000000000000000E+000
  Norm of list 445    0.000000000000000E+000
  Norm of list 446     4.38816127175484     
  savet is  F
  dumpdtdl  F
  special occupied indices: 
  @GTSPECIN-I, Orbital   3 is mixed with   1 degenerate partners by the perturbation.
  @GTSPECIN-I, Orbital   4 is mixed with   1 degenerate partners by the perturbation.
  @GTSPECIN-I, Orbital   5 is mixed with   1 degenerate partners by the perturbation.
  @GTSPECIN-I, Orbital   6 is mixed with   3 degenerate partners by the perturbation.
  @GTSPECIN-I, Orbital   7 is mixed with   2 degenerate partners by the perturbation.
  @GTSPECIN-I, Orbital   8 is mixed with   3 degenerate partners by the perturbation.
  @GTSPECIN-I, Orbital   9 is mixed with   1 degenerate partners by the perturbation.
  @GTSPECIN-I, Orbital  10 is mixed with   3 degenerate partners by the perturbation.
  @GTSPECIN-I, Orbital  11 is mixed with   3 degenerate partners by the perturbation.
  @GTSPECIN-I, Orbital  12 is mixed with   4 degenerate partners by the perturbation.
  @GTSPECIN-I, Orbital  13 is mixed with   1 degenerate partners by the perturbation.
  @GTSPECIN-I, Orbital  14 is mixed with   1 degenerate partners by the perturbation.
  @GTSPECIN-I, Orbital  15 is mixed with   2 degenerate partners by the perturbation.
   Memory requirement in dtrp1rhfd               28039099
  There are                    665  ijk combinations. 
 PARA: timing for (T) xsdcc            97327.31 seconds.
  here
  here2
  here3
  here4
 Starting iterative solution of the perturbed Lambda equations.
 The DIIS procedure is used to accelerate convergence.
 Convergence criterion is 10**(-9).
 Maximum number of iterations is 200.
 lenvec is                2601630
 Convergence information after     1 iterations: 
 Largest element of residual vector : -0.28372686E+00.
 Largest element of DIIS residual   : -0.28372686E+00.
 lenvec is                2601630
 Convergence information after     2 iterations: 
 Largest element of residual vector : -0.44959462E-01.
 Largest element of DIIS residual   : -0.46104706E-01.
 lenvec is                2601630
 Convergence information after     3 iterations: 
 Largest element of residual vector : -0.58666906E-01.
 Largest element of DIIS residual   : -0.36432124E-01.
 lenvec is                2601630
 Convergence information after     4 iterations: 
 Largest element of residual vector : -0.26278668E-01.
 Largest element of DIIS residual   : -0.14017032E-01.
 lenvec is                2601630
 Convergence information after     5 iterations: 
 Largest element of residual vector : -0.11064999E-01.
 Largest element of DIIS residual   : -0.61866850E-02.
 lenvec is                2601630
 Convergence information after     6 iterations: 
 Largest element of residual vector : -0.32873658E-02.
 Largest element of DIIS residual   : -0.89190652E-03.
 lenvec is                2601630
 Convergence information after     7 iterations: 
 Largest element of residual vector : -0.17460411E-02.
 Largest element of DIIS residual   : -0.63658511E-03.
 lenvec is                2601630
 Convergence information after     8 iterations: 
 Largest element of residual vector : -0.42798821E-03.
 Largest element of DIIS residual   : -0.13583110E-03.
 lenvec is                2601630
 Convergence information after     9 iterations: 
 Largest element of residual vector : -0.16297593E-03.
 Largest element of DIIS residual   :  0.66895773E-04.
 lenvec is                2601630
 Convergence information after    10 iterations: 
 Largest element of residual vector : -0.44495974E-04.
 Largest element of DIIS residual   :  0.33083416E-04.
 lenvec is                2601630
 Convergence information after    11 iterations: 
 Largest element of residual vector :  0.23454280E-04.
 Largest element of DIIS residual   :  0.13451870E-04.
 lenvec is                2601630
 Convergence information after    12 iterations: 
 Largest element of residual vector :  0.99954007E-05.
 Largest element of DIIS residual   :  0.56030571E-05.
 lenvec is                2601630
 Convergence information after    13 iterations: 
 Largest element of residual vector :  0.33967772E-05.
 Largest element of DIIS residual   :  0.12804452E-05.
 lenvec is                2601630
 Convergence information after    14 iterations: 
 Largest element of residual vector :  0.10838189E-05.
 Largest element of DIIS residual   : -0.41270213E-06.
 lenvec is                2601630
 Convergence information after    15 iterations: 
 Largest element of residual vector :  0.35022093E-06.
 Largest element of DIIS residual   : -0.11535987E-06.
 lenvec is                2601630
 Convergence information after    16 iterations: 
 Largest element of residual vector :  0.88235304E-07.
 Largest element of DIIS residual   :  0.49446964E-07.
 lenvec is                2601630
 Convergence information after    17 iterations: 
 Largest element of residual vector : -0.33267774E-07.
 Largest element of DIIS residual   :  0.24833179E-07.
 lenvec is                2601630
 Convergence information after    18 iterations: 
 Largest element of residual vector :  0.17824027E-07.
 Largest element of DIIS residual   : -0.92935737E-08.
 lenvec is                2601630
 Convergence information after    19 iterations: 
 Largest element of residual vector : -0.76913536E-08.
 Largest element of DIIS residual   : -0.57264269E-08.
 lenvec is                2601630
 Convergence information after    20 iterations: 
 Largest element of residual vector :  0.30380142E-08.
 Largest element of DIIS residual   :  0.14208666E-08.
 lenvec is                2601630
 Convergence information after    21 iterations: 
 Largest element of residual vector :  0.10206487E-08.
 Largest element of DIIS residual   : -0.51512278E-09.
 Perturbed Lambda equations converged in    21 iterations.
  Dominant contributions to perturbed wavefunction:
    8    8   90   33     -0.1597377200 ABAB
    8    8   33   90     -0.1597377200 ABAB
    8    8   97   19     -0.1573644495 ABAB
    8    8   19   97     -0.1573644495 ABAB
   14   11  148   18     -0.1482018064 ABAB
   11   14   18  148     -0.1482018064 ABAB
   12    0   18    0     -0.1464882084 AA  
    8    8   90   23      0.1384857062 ABAB
    8    8   23   90      0.1384857062 ABAB
    8    8   95   19     -0.1369537137 ABAB
    8    8   19   95     -0.1369537137 ABAB
   12    8   90   93     -0.1348043928 ABAB
    8   12   93   90     -0.1348043928 ABAB
   12   11   92   18     -0.1345246300 ABAB
   11   12   18   92     -0.1345246300 ABAB
    8    8  102   19     -0.1332207991 ABAB
    8    8   19  102     -0.1332207991 ABAB
    8    8   90   28      0.1329833092 ABAB
    8    8   28   90      0.1329833092 ABAB
    8    8   91   19      0.1322690839 ABAB
 First-order density matrix is being calculated  (Symmetry block 2, perturbation   1)
  There are                     58  special pairs.
  occ                     1                     1   2.04148323257914     
  vrt                     1                     1  0.796867182025967     
  vo                     1                     1   7.11925359625270     
  gtensor plus SO mean-field
 Calculation of the contributions of <pq||rs> to dI(i,j)/dx required  27.2 seconds.
 Calculation of the contributions of <pq||rs> to dI(a,b)/dx required 165.4 seconds.
  @FORMDXIJ-I, Using CC response density for pair (  1,  3)
  @FORMDXIJ-I, Using CC response density for pair (  2,  5)
  @FORMDXIJ-I, Using CC response density for pair (  2,  6)
  @FORMDXIJ-I, Using CC response density for pair (  2,  8)
  @FORMDXIJ-I, Using CC response density for pair (  3,  6)
  @FORMDXIJ-I, Using CC response density for pair (  3,  7)
  @FORMDXIJ-I, Using CC response density for pair (  3,  8)
  @FORMDXIJ-I, Using CC response density for pair (  4,  4)
  @FORMDXIJ-I, Using CC response density for pair (  4,  6)
  @FORMDXIJ-I, Using CC response density for pair (  4,  7)
  @FORMDXIJ-I, Using CC response density for pair (  4,  8)
  @FORMDXIJ-I, Using CC response density for pair (  1,  1)
  @FORMDXIJ-I, Using CC response density for pair (  1,  2)
  dD(ij)/dx contribution from formdxij
   -0.00000028873402     -0.00007743214947     -0.00007863157999      0.00020426885874
   -0.00000084516027     -0.00002391330472     -0.00037711915733      0.00012066265710
    0.00000484293151     -0.00016187050044      0.00000270485289     -0.00031424104694
   -0.00001687808911      0.00240587200248      0.01108772885789     -0.02097016672256
   -0.00014903898924      0.01172432075175      0.00716533055817      0.00175786328169
   -0.00013332305341      0.01435613801344     -0.01089122647464     -0.00333818605197
   -0.00008347979600      0.00344651509239      0.00518098722631     -0.01359457575931
    0.00014319788200      0.02753836579851     -0.02797184239011     -0.00333875206156
    0.00000028873402      0.00000084516027     -0.00000484293151      0.00001687808911
    0.00014903898924      0.00013332305341      0.00008347979600     -0.00014319788200
    0.00007743214947      0.00002391330472      0.00016187050044     -0.00240587200248
   -0.01172432075175     -0.01435613801344     -0.00344651509239     -0.02753836579851
    0.00007863157999      0.00037711915733     -0.00000270485289     -0.01108772885789
   -0.00716533055817      0.01089122647464     -0.00518098722631      0.02797184239011
   -0.00020426885874     -0.00012066265710      0.00031424104694      0.02097016672256
   -0.00175786328169      0.00333818605197      0.01359457575931      0.00333875206156
    0.00640797642438     -0.01463561485221     -0.00640797642438      0.01463561485221
 oo -5.928362123102003E-002
 oo -9.902518321459319E-002
 oo -6.455975887053844E-002
 oo -1.070389156151332E-002
 oo -2.169529667867237E-003
 oo -1.668319360707318E-002
  pcan                     1                     1  0.954493882801989     
 Calculation of the contributions of <pq||rs> to dI(i,a)/dx required  44.1 seconds.
                     1                     2
                     2                     1
                     3                     4
                     4                     3
Total CPU time :         7.24
 processed      7212723 ao basis integrals from       1761 buffers 
Total CPU time :         4.52
 processed     28666398 ao basis integrals from       6999 buffers 
Total CPU time :         2.03
 processed     15082762 ao basis integrals from       3683 buffers 
Total CPU time :         3.24
 processed     22817704 ao basis integrals from       5571 buffers 
 First-order Z-vector equations are solved for 1 perturbation.
 Convergence reached after  20 iterations.
  zvec                     1                     1  -12.5622527475233     
  occ                     1                     1  0.140538855098803     
  vrt                     1                     1   3.06630709853419     
  vo                     1                     1   7.35910421805810     
  occ                     1                     1   1.02554057332667     
 [   1]-0.0000167287146 [   2]-0.0003254386093 [   3] 0.0007288823345 [   4] 0.0000321158775
 [   5] 0.0010349187173 [   6]-0.0008105007059 [   7]-0.0007782124623 [   8] 0.0015741230300
 [   9] 0.0005290448652 [  10] 0.0000371402070 [  11] 0.0013175956009 [  12] 0.0010554982299
 [  13] 0.0002555137164 [  14]-0.0010911975402 [  15]-0.0007326084678 [  16]-0.0001449006670
 [  17]-0.0016821729051 [  18]-0.0020869724866 [  19]-0.0008768539917 [  20]-0.0004540750564
 [  21] 0.0000088065621 [  22]-0.0010730022764 [  23] 0.0010668953984 [  24] 0.0001214622939
 [  25] 0.0000056774561 [  26]-0.0001946935818 [  27]-0.0005126547232 [  28]-0.0000755132711
 [  29]-0.0000039259993 [  30]-0.0001555592807 [  31] 0.0003761304040 [  32] 0.0010179017565
 [  33] 0.0003637947409 [  34] 0.0002222534400 [  35] 0.0022970244276 [  36] 0.0006151261848
 [  37] 0.0003634020854 [  38]-0.0004779548482 [  39]-0.0003356155262 [  40]-0.0002683058528
 [  41] 0.0005140989744 [  42] 0.0007741805638 [  43]-0.0009377546425 [  44] 0.0012973206742
 [  45]-0.0003361529262 [  46] 0.0007976108975 [  47]-0.0000056427157 [  48] 0.0008413168419
 [  49] 0.0001033286630 [  50] 0.0000589608122 [  51]-0.0000029369659 [  52] 0.0000302173280
 [  53] 0.0001027641025 [  54] 0.0001890546674 [  55] 0.0001290949499 [  56] 0.0002793237512
 [  57] 0.0001551148179 [  58] 0.0003427822964 [  59] 0.0001717424788 [  60]-0.0049175158511
 [  61] 0.0084734876532 [  62]-0.0314713670295 [  63]-0.0094228746232 [  64]-0.0151127153065
 [  65] 0.0165759858954 [  66] 0.0186821681347 [  67]-0.0305886375273 [  68] 0.0391742425546
 [  69]-0.0007257064341 [  70]-0.0225572682046 [  71]-0.0231560490289 [  72] 0.0054164327917
 [  73] 0.0308359526146 [  74] 0.0141887696992 [  75]-0.0062259032327 [  76] 0.0026719032661
 [  77] 0.0260590762708 [  78]-0.0153304398450 [  79] 0.0169914811714 [  80]-0.0175202200649
 [  81] 0.0094456086930 [  82]-0.0363970192195 [  83]-0.0070490651155 [  84]-0.0079343164330
 [  85]-0.0007325996354 [  86]-0.0003439398094 [  87] 0.0053555206711 [  88]-0.0014249041088
 [  89] 0.0070084513685 [  90]-0.0107104368129 [  91]-0.0131800288762 [  92] 0.0062411283345
 [  93] 0.0022312438927 [  94]-0.0186171982148 [  95]-0.0210929222149 [  96]-0.0061058926295
 [  97] 0.0200354988123 [  98] 0.0176719145494 [  99] 0.0048282436439 [ 100]-0.0134478484891
 [ 101]-0.0256258647516 [ 102] 0.0195849822798 [ 103] 0.0185631955851 [ 104] 0.0092326159884
 [ 105]-0.0122403950005 [ 106] 0.0040141243461 [ 107]-0.0172343579192 [ 108]-0.0050169945393
 [ 109]-0.0004459511638 [ 110] 0.0013360328586 [ 111]-0.0014825496192 [ 112]-0.0033764670183
 [ 113]-0.0008484288964 [ 114]-0.0033709109304 [ 115]-0.0044048670921 [ 116]-0.0045886848798
 [ 117]-0.0061802828838 [ 118]-0.0017343190269 [ 119] 0.0273245877176 [ 120]-0.0912383776592
 [ 121] 0.1502151572861 [ 122] 0.0141042287391 [ 123]-0.0632156212206 [ 124]-0.0807757838917
 [ 125]-0.1269176737991 [ 126] 0.1366072935449 [ 127]-0.1845665899059 [ 128]-0.0312788315936
 [ 129] 0.1040552592496 [ 130]-0.0084345288948 [ 131]-0.1783148928303 [ 132]-0.0733882453652
 [ 133] 0.0275319498665 [ 134] 0.0465305928283 [ 135] 0.0160849505055 [ 136]-0.0712968234592
 [ 137] 0.0661226144749 [ 138]-0.0234554388148 [ 139] 0.1662072252047 [ 140] 0.0455222861155
 [ 141] 0.0927495612709 [ 142]-0.0936291518367 [ 143]-0.0599845610149 [ 144] 0.0407009446141
 [ 145] 0.0173419775302 [ 146]-0.0607850811068 [ 147] 0.0564477260547 [ 148] 0.0198580203549
 [ 149] 0.0119684775540 [ 150] 0.0353231503545 [ 151]-0.0280420388580 [ 152]-0.0434039417925
 [ 153]-0.0070078557530 [ 154] 0.1139625075370 [ 155]-0.1127173204760 [ 156]-0.0023954772460
 [ 157]-0.0137565559088 [ 158] 0.0167065835401 [ 159] 0.0935178475200 [ 160] 0.0799475851757
 [ 161]-0.0351375384075 [ 162]-0.0424274725510 [ 163]-0.0499186178695 [ 164]-0.0310299323077
 [ 165]-0.0475101584458 [ 166] 0.0815472756821 [ 167] 0.0064252050192 [ 168] 0.0002541205733
 [ 169]-0.0081418369343 [ 170]-0.0024898526831 [ 171] 0.0059879512420 [ 172]-0.0007232558234
 [ 173] 0.0163623633225 [ 174]-0.0116209920636 [ 175] 0.0308714501742 [ 176] 0.0217751013829
 [ 177] 0.0022135194616 [ 178] 0.0041683991025 [ 179]-0.0204198928985 [ 180] 0.0059505634553
 [ 181]-0.0100810061911 [ 182]-0.0591877846818 [ 183] 0.0003581228677 [ 184]-0.0135933305324
 [ 185] 0.0021077294686 [ 186]-0.0032581069890 [ 187]-0.0177143435601 [ 188] 0.0033756374995
 [ 189]-0.0483149182638 [ 190]-0.0736460102753 [ 191] 0.0324257300326 [ 192] 0.0284141880460
 [ 193] 0.0053250676295 [ 194] 0.0159569595748 [ 195] 0.0214060076425 [ 196] 0.0075800895193
 [ 197] 0.0201950443057 [ 198] 0.0430930684099 [ 199] 0.0417521490042 [ 200]-0.0169435147745
 [ 201]-0.0547278723459 [ 202]-0.0377349405187 [ 203] 0.0189457754966 [ 204] 0.0042772389672
 [ 205]-0.0070708366016 [ 206] 0.0227241060787 [ 207] 0.0169448946623 [ 208]-0.0192093301153
 [ 209]-0.0099495896223 [ 210]-0.0020113069456 [ 211]-0.0118544603890 [ 212]-0.0470141911080
 [ 213] 0.0206969216653 [ 214]-0.0706269957387 [ 215] 0.0274118821337 [ 216] 0.0250839370364
 [ 217] 0.0164916029114 [ 218] 0.0169719387919 [ 219] 0.0046851127467 [ 220] 0.0152303439494
 [ 221]-0.0032049512527 [ 222]-0.0041089714569 [ 223]-0.0394115878933 [ 224]-0.0144909655873
 [ 225] 0.0137986742283 [ 226]-0.0092139908626 [ 227]-0.0010434916197 [ 228]-0.0029229122911
 [ 229]-0.0033467984116 [ 230]-0.0029453751314 [ 231]-0.0023240640634 [ 232] 0.0008082569375
 [ 233]-0.0140185674154 [ 234] 0.0068218347332 [ 235] 0.0024546688448 [ 236]-0.0032510201107
 [ 237]-0.1036580131239 [ 238] 0.3433446638565 [ 239]-0.4829128783577 [ 240]-0.0316722857132
 [ 241] 0.2516067326378 [ 242] 0.2699542584213 [ 243] 0.4045782175965 [ 244]-0.4719458701724
 [ 245] 0.6212842557826 [ 246] 0.1234632001722 [ 247]-0.3437600674773 [ 248] 0.0907845962139
 [ 249] 0.6518111969199 [ 250] 0.2016632373941 [ 251]-0.0704645352921 [ 252]-0.2091737536535
 [ 253]-0.0499527841156 [ 254] 0.2517727203908 [ 255]-0.2601295488866 [ 256] 0.0461955832659
 [ 257]-0.5876839390142 [ 258]-0.2112123245728 [ 259]-0.2870820609160 [ 260] 0.3450836808749
 [ 261] 0.2191168954028 [ 262]-0.1779127484575 [ 263]-0.0197091390113 [ 264] 0.1541613379549
 [ 265]-0.2014032262739 [ 266]-0.0860472386723 [ 267]-0.0223946569107 [ 268]-0.1239410557677
 [ 269] 0.0999179948361 [ 270] 0.1686969474083 [ 271] 0.0553795952365 [ 272]-0.4439957895344
 [ 273] 0.4999508215793 [ 274] 0.0032487111079 [ 275] 0.0132362611373 [ 276]-0.0698013943248
 [ 277]-0.2937024776358 [ 278]-0.3627960889189 [ 279] 0.1173483331019 [ 280] 0.1366622043117
 [ 281] 0.1836188670367 [ 282] 0.1513216678619 [ 283] 0.1595021686301 [ 284]-0.3226403643845
 [ 285]-0.0184442793629 [ 286] 0.0009839334873 [ 287] 0.0386720943288 [ 288] 0.0086163312398
 [ 289]-0.0167186854730 [ 290] 0.0030941419056 [ 291]-0.0593223283161 [ 292] 0.0547861814105
 [ 293]-0.1101078269467 [ 294]-0.0943303989805 [ 295]-0.0062287113543 [ 296]-0.0346798046469
 [ 297] 0.2220313430963 [ 298]-0.3267670180966 [ 299]-0.0444867799860 [ 300] 0.1307646906010
 [ 301] 0.1534001081074 [ 302] 0.3010313439387 [ 303]-0.2998070975612 [ 304] 0.3532101681860
 [ 305] 0.0404581487874 [ 306]-0.2166224114816 [ 307] 0.0476686079115 [ 308] 0.2810617999187
 [ 309] 0.2208566002583 [ 310]-0.1219642803322 [ 311]-0.0952315243858 [ 312]-0.0347042520038
 [ 313] 0.1715139057076 [ 314]-0.0917277654435 [ 315] 0.0544575269747 [ 316]-0.3059309427497
 [ 317]-0.0024523243445 [ 318]-0.1458191074421 [ 319] 0.1280452016054 [ 320] 0.0885045478725
 [ 321]-0.0529579943041 [ 322]-0.0333905989579 [ 323] 0.1833238974868 [ 324]-0.0735504404897
 [ 325]-0.0853145566116 [ 326]-0.0491122147799 [ 327]-0.0460466615209 [ 328] 0.0526277160306
 [ 329] 0.1391099488158 [ 330]-0.0510996107957 [ 331]-0.1991471136776 [ 332] 0.1077455150735
 [ 333]-0.0030595025473 [ 334] 0.0421611418399 [ 335]-0.0235798001056 [ 336]-0.1881293459582
 [ 337]-0.0655586274742 [ 338] 0.0786826321079 [ 339] 0.0882374751009 [ 340] 0.1149918069694
 [ 341] 0.0221176690332 [ 342] 0.0788624568106 [ 343]-0.1073504123006 [ 344]-0.0202100880471
 [ 345] 0.0027094507182 [ 346] 0.0054762403158 [ 347] 0.0063519858962 [ 348]-0.0144923395314
 [ 349]-0.0014067767234 [ 350]-0.0377792656156 [ 351] 0.0087777877817 [ 352]-0.0483986437981
 [ 353]-0.0206762331055 [ 354]-0.0071305710613 [ 355]-0.0298490023511 [ 356] 0.0066859931512
 [ 357]-0.0520208262506 [ 358]-0.0367908694772 [ 359]-0.0717038898640 [ 360] 0.0390879069277
 [ 361] 0.0055989036430 [ 362]-0.0768875577985 [ 363] 0.1077358944541 [ 364]-0.0083830717222
 [ 365]-0.0347337969135 [ 366]-0.0479078169574 [ 367] 0.0490550050693 [ 368] 0.0487478122237
 [ 369] 0.0850290010435 [ 370]-0.0325144136137 [ 371] 0.0225257714559 [ 372] 0.0755223526593
 [ 373]-0.0664913877314 [ 374] 0.0241336616193 [ 375]-0.0640723709515 [ 376]-0.0172352507372
 [ 377]-0.0999328729189 [ 378] 0.0197809065220 [ 379]-0.0060463008232 [ 380]-0.0312312875184
 [ 381] 0.0257528705454 [ 382]-0.0321886406845 [ 383]-0.0058360144992 [ 384] 0.0119938426727
 [ 385] 0.0001582408069 [ 386]-0.0537090465658 [ 387] 0.0127494462453 [ 388] 0.0124120878804
 [ 389]-0.0356115486274 [ 390]-0.0932140453926 [ 391] 0.0923663341036 [ 392] 0.0585126245102
 [ 393] 0.0282969058669 [ 394] 0.0060407425243 [ 395]-0.0359495180275 [ 396]-0.1675847236519
 [ 397] 0.0611991430738 [ 398] 0.0382572748933 [ 399] 0.0336427263874 [ 400]-0.0026109143985
 [ 401] 0.0104189161425 [ 402]-0.0992759242378 [ 403]-0.0157877915700 [ 404]-0.0007104270035
 [ 405] 0.0139573173940 [ 406]-0.0044843939890 [ 407]-0.0078780793364 [ 408]-0.0030271544436
 [ 409]-0.0117015471272 [ 410]-0.0010943783582 [ 411]-0.0201344631690 [ 412]-0.0404874934594
 [ 413]-0.0054057389667 [ 414]-0.1102412313227 [ 415] 0.2940556275119 [ 416]-0.4503117853606
 [ 417]-0.1206620911060 [ 418] 0.0795726953354 [ 419] 0.2341729714547 [ 420] 0.3508279286230
 [ 421]-0.5223600977702 [ 422] 0.6349769726679 [ 423] 0.0202456278880 [ 424]-0.2789541774565
 [ 425] 0.0944941530584 [ 426] 0.5073069411492 [ 427] 0.3920466331571 [ 428] 0.0092022015859
 [ 429]-0.1074842597072 [ 430] 0.0192194187903 [ 431] 0.3380149940546 [ 432]-0.2072819603417
 [ 433] 0.0774977828314 [ 434]-0.5723247334617 [ 435]-0.0179742876547 [ 436]-0.3719812941893
 [ 437] 0.2944670108652 [ 438] 0.1286361364380 [ 439]-0.1347335073909 [ 440] 0.0236062357343
 [ 441] 0.2008765694172 [ 442]-0.0671955345376 [ 443]-0.1571211577674 [ 444] 0.0308823607689
 [ 445]-0.1236051157250 [ 446] 0.0520619509748 [ 447] 0.2738255666952 [ 448]-0.1290064562634
 [ 449]-0.4930809529279 [ 450] 0.4388383887640 [ 451] 0.1191831089369 [ 452] 0.0883590821912
 [ 453]-0.0228692161035 [ 454]-0.4119501706177 [ 455]-0.4789592834103 [ 456] 0.2769067260378
 [ 457] 0.2258483994916 [ 458] 0.2430021252067 [ 459] 0.0566691103478 [ 460] 0.1337894045854
 [ 461]-0.4067336767713 [ 462]-0.0533874605555 [ 463] 0.0071229419708 [ 464] 0.0432934123032
 [ 465] 0.0050500450883 [ 466]-0.0409439638407 [ 467]-0.0117487198012 [ 468]-0.0808059445730
 [ 469] 0.0207723956616 [ 470]-0.1187709110717 [ 471]-0.1336112622930 [ 472]-0.0181807521955
 [ 473] 0.0028960820971 [ 474]-0.0906507201023 [ 475] 0.0027418113941 [ 476]-0.0186339644652
 [ 477]-0.0178413995536 [ 478]-0.0697998901996 [ 479]-0.0230231174080 [ 480]-0.1621574107834
 [ 481]-0.0197436160893 [ 482]-0.0935369306731 [ 483] 0.0198996035732 [ 484]-0.0842930801277
 [ 485] 0.0574582157293 [ 486]-0.0069131677068 [ 487]-0.0491331159250 [ 488] 0.0957115253396
 [ 489]-0.0241955348425 [ 490]-0.0668227722721 [ 491]-0.1251934377289 [ 492]-0.0510579491944
 [ 493]-0.0292276845728 [ 494]-0.0712211032663 [ 495] 0.0606646131641 [ 496]-0.0018781751232
 [ 497] 0.0089795034404 [ 498] 0.0490380273298 [ 499] 0.0087800388570 [ 500] 0.0081099339316
 [ 501]-0.0494127926679 [ 502] 0.0381568719258 [ 503] 0.0403715773396 [ 504] 0.0197360773727
 [ 505]-0.1017143815789 [ 506] 0.0084904607783 [ 507]-0.0314684411657 [ 508] 0.0480678758232
 [ 509]-0.0159763456296 [ 510] 0.0335573603672 [ 511] 0.0012027495199 [ 512] 0.0331688542568
 [ 513]-0.0246450238745 [ 514]-0.0379829762843 [ 515] 0.0222381919039 [ 516]-0.0246331665596
 [ 517] 0.0747170561555 [ 518] 0.0945255578401 [ 519] 0.0030406293458 [ 520]-0.0854382803590
 [ 521] 0.1039875030975 [ 522]-0.0090927075775 [ 523]-0.0152922954236 [ 524] 0.0199173313396
 [ 525] 0.0143523024590 [ 526]-0.0218417607114 [ 527]-0.0245124207992 [ 528] 0.0133439852431
 [ 529] 0.0812856290716 [ 530] 0.0078242498907 [ 531]-0.0098966206220 [ 532]-0.0000416441597
 [ 533]-0.0037330907261 [ 534] 0.0130457783346 [ 535]-0.0005815573949 [ 536]-0.0060688721422
 [ 537] 0.0002380039899 [ 538] 0.0036186113420 [ 539] 0.0049304422600 [ 540] 0.0173533745067
 [ 541] 0.0033025203254 [ 542] 0.0046477960576 [ 543] 0.0371773316637 [ 544]-0.0017223413754
 [ 545]-0.0064544556915 [ 546]-0.0034106395988 [ 547] 0.3719994170920 [ 548]-0.0029340280367
 [ 549] 0.0908413240326 [ 550] 0.0770258000227 [ 551] 0.2973365180551 [ 552] 0.0714842448867
 [ 553] 0.6565671295048 [ 554] 0.0696466868353 [ 555] 0.3984142939949 [ 556]-0.0617680662535
 [ 557] 0.3322022862063 [ 558]-0.1490190802700 [ 559] 0.0829163911442 [ 560] 0.2346754860134
 [ 561]-0.4301400644184 [ 562] 0.1471375747648 [ 563] 0.2196843466724 [ 564] 0.4573437956663
 [ 565] 0.2023652216848 [ 566] 0.0799705661559 [ 567] 0.2389986681426 [ 568]-0.2470670266062
 [ 569] 0.0504825568277 [ 570]-0.0438660436645 [ 571]-0.2204913411106 [ 572] 0.0218591582733
 [ 573]-0.0336596427146 [ 574] 0.2202695768095 [ 575]-0.1971645734876 [ 576]-0.1609128529184
 [ 577]-0.0675255686353 [ 578] 0.3683625222973 [ 579]-0.0713285021932 [ 580] 0.0632452479097
 [ 581]-0.0898049498245 [ 582] 0.1060416186933 [ 583]-0.0679476593147 [ 584]-0.0292729064569
 [ 585]-0.1609546037661 [ 586] 0.1113862034207 [ 587] 0.1924461763444 [ 588]-0.1165915893093
 [ 589] 0.0826985559445 [ 590]-0.2218069118776 [ 591]-0.3869080088697 [ 592] 0.0210803671885
 [ 593] 0.2933657166913 [ 594]-0.4412887828962 [ 595] 0.0205754613409 [ 596] 0.0492486754329
 [ 597]-0.0848462326921 [ 598]-0.0973566805085 [ 599] 0.0738461529494 [ 600] 0.1058096489830
 [ 601]-0.0354444797638 [ 602]-0.3102921951429 [ 603]-0.0404014180459 [ 604] 0.0229527596666
 [ 605]-0.0018378604033 [ 606] 0.0082369060160 [ 607]-0.0482254626669 [ 608]-0.0046500651645
 [ 609] 0.0233445547979 [ 610]-0.0033124330722 [ 611]-0.0132022387235 [ 612]-0.0319453023233
 [ 613]-0.0660918070216 [ 614]-0.0188232232380 [ 615]-0.0201765559372 [ 616]-0.1412772534204
 [ 617] 0.0118905689707 [ 618] 0.0193163859004 [ 619] 0.0057246297963 [ 620] 0.0886678363811
 [ 621]-0.0296370776446 [ 622] 0.0178820263334 [ 623] 0.0008350445019 [ 624] 0.0936850765986
 [ 625]-0.0388180223126 [ 626] 0.1146588938797 [ 627]-0.0116688539818 [ 628] 0.0916953309980
 [ 629] 0.0166111747221 [ 630] 0.0278560866606 [ 631]-0.0327745885217 [ 632] 0.0799115243410
 [ 633] 0.0553701544299 [ 634]-0.1467274994245 [ 635] 0.0056316674041 [ 636]-0.0721084259933
 [ 637] 0.1177173245628 [ 638] 0.0996847819835 [ 639]-0.0419863947807 [ 640]-0.0208718587418
 [ 641] 0.0016683368946 [ 642] 0.0768885223220 [ 643]-0.0515097264554 [ 644]-0.0934772108118
 [ 645] 0.0174565255833 [ 646] 0.0257739895547 [ 647] 0.1436351172396 [ 648]-0.0537660770512
 [ 649]-0.0332658962544 [ 650]-0.1289542618762 [ 651] 0.0439054167519 [ 652]-0.0223727401480
 [ 653]-0.0227411920219 [ 654] 0.0082715194860 [ 655] 0.0535607801356 [ 656] 0.0515888152021
 [ 657]-0.0480648478999 [ 658]-0.0081777111612 [ 659] 0.0289378124779 [ 660] 0.0679060061557
 [ 661]-0.0315986704557 [ 662] 0.0566807092598 [ 663]-0.0126035967553 [ 664]-0.2512635021527
 [ 665] 0.1245931406081 [ 666] 0.0282755251467 [ 667]-0.1238285116089 [ 668]-0.0223572125717
 [ 669]-0.0118805336241 [ 670]-0.0551207636624 [ 671]-0.0358051716926 [ 672] 0.0560882189358
 [ 673] 0.0259176542468 [ 674]-0.0132673203046 [ 675]-0.1274094546484 [ 676]-0.0244355180037
 [ 677]-0.0156130606153 [ 678]-0.0018622152540 [ 679] 0.0028649017278 [ 680]-0.0146529099090
 [ 681]-0.0181575554395 [ 682] 0.0094467388647 [ 683]-0.0046450249075 [ 684]-0.0046053285253
 [ 685]-0.0110128654473 [ 686]-0.0340758839531 [ 687]-0.0027584082073 [ 688] 0.0063624088973
 [ 689]-0.0532159778914 [ 690] 0.0103555182201 [ 691]-0.0032699414462 [ 692]-0.0119479261421
 [ 693]-0.2471137186537 [ 694] 0.0202022229064 [ 695]-0.0744633828764 [ 696]-0.0253129681059
 [ 697]-0.1778586370424 [ 698] 0.0251942556034 [ 699]-0.3629354083133 [ 700] 0.0034817801359
 [ 701]-0.2339053974032 [ 702]-0.0137586272598 [ 703]-0.1372561177565 [ 704] 0.0870733609058
 [ 705]-0.1450808017498 [ 706]-0.1458554877333 [ 707] 0.3199865110024 [ 708]-0.0483937566308
 [ 709] 0.0280590768454 [ 710]-0.2896046802784 [ 711]-0.1839490300768 [ 712] 0.0295525259221
 [ 713]-0.0493885088777 [ 714] 0.0893899672021 [ 715]-0.1190356203401 [ 716] 0.0736658643511
 [ 717] 0.1922952233610 [ 718]-0.0328964461229 [ 719]-0.0154860637042 [ 720]-0.2536789238530
 [ 721] 0.1294768443219 [ 722] 0.0798796187442 [ 723] 0.1853865525714 [ 724]-0.1677221594137
 [ 725] 0.0574851873064 [ 726] 0.0169389518140 [ 727] 0.0110775018106 [ 728]-0.1041354580707
 [ 729]-0.0525303890981 [ 730] 0.0704800155532 [ 731] 0.0639119957950 [ 732]-0.0713462865140
 [ 733]-0.1506536970526 [ 734] 0.0906359613723 [ 735]-0.0928732389051 [ 736] 0.0847162769270
 [ 737] 0.4327811211732 [ 738]-0.1643113300068 [ 739]-0.1294961213191 [ 740] 0.2884090728151
 [ 741] 0.0209393390238 [ 742]-0.0070351186349 [ 743] 0.0798683604198 [ 744] 0.0809737391391
 [ 745]-0.0953453693440 [ 746]-0.0672257961068 [ 747] 0.0287830108102 [ 748] 0.2540757817457
 [ 749] 0.0417427377388 [ 750] 0.0068914416470 [ 751] 0.0032314568960 [ 752]-0.0052121257686
 [ 753] 0.0323494190401 [ 754] 0.0234087200655 [ 755]-0.0207972632362 [ 756] 0.0061966051098
 [ 757] 0.0080997495299 [ 758] 0.0256879051216 [ 759] 0.0641249321559 [ 760] 0.0090452343793
 [ 761]-0.0014676073358 [ 762] 0.1098631132619 [ 763]-0.0156280137435 [ 764]-0.0039622557612
 [ 765]-0.0159435248850 [ 766]-0.0021489339874 [ 767]-0.0091288119212 [ 768] 0.0056240418677
 [ 769]-0.0001131078830 [ 770] 0.0182005714661 [ 771]-0.0748595341156 [ 772]-0.1079364893544
 [ 773] 0.2010707372773 [ 774] 0.0431412223606 [ 775] 0.0119917615249 [ 776]-0.0994226597485
 [ 777]-0.0594752600301 [ 778] 0.0042267108656 [ 779] 0.0286904439229 [ 780]-0.0028130518571
 [ 781] 0.0345728223138 [ 782]-0.1258173968541 [ 783]-0.1186735882641 [ 784]-0.0546613017429
 [ 785]-0.0460727115740 [ 786]-0.0948716209859 [ 787]-0.0249345648711 [ 788]-0.0418461943666
 [ 789]-0.0602392993961 [ 790]-0.0749531955448 [ 791] 0.0930329313169 [ 792]-0.0241712417934
 [ 793] 0.0134382120927 [ 794]-0.0206040759094 [ 795]-0.0007246489023 [ 796]-0.0033689774409
 [ 797]-0.0065558905764 [ 798] 0.0020051787266 [ 799]-0.0093182912635 [ 800] 0.0009936143750
 [ 801] 0.0404223614919 [ 802]-0.0073303009627 [ 803]-0.0176976607839 [ 804] 0.0107154403996
 [ 805]-0.0319871188644 [ 806] 0.0390493857087 [ 807] 0.0354275029804 [ 808]-0.0821410303468
 [ 809]-0.0133501901658 [ 810]-0.0262769326784 [ 811] 0.0386464053528 [ 812] 0.0206653556665
 [ 813]-0.0049131912093 [ 814] 0.0062953736847 [ 815] 0.0140197761816 [ 816]-0.0070552405411
 [ 817] 0.0479685490583 [ 818] 0.0555920588415 [ 819] 0.0275901715416 [ 820] 0.0248505671513
 [ 821] 0.0513943289192 [ 822] 0.0263724047661 [ 823] 0.0269925810267 [ 824] 0.0336467430602
 [ 825] 0.0148538479845 [ 826]-0.0318616831647 [ 827]-0.0055959590260 [ 828]-0.0030454299299
 [ 829] 0.0072602513541 [ 830]-0.0004578406992 [ 831] 0.0018091133712 [ 832] 0.0005046484287
 [ 833]-0.0008447915736 [ 834] 0.0031441532615 [ 835]-0.0102338799172 [ 836] 0.0389134954116
 [ 837] 0.0585837372899 [ 838] 0.0700023922454 [ 839]-0.0850097572666 [ 840] 0.0262228327806
 [ 841]-0.0343350311609 [ 842]-0.0947486901006 [ 843] 0.0199563977782 [ 844]-0.0403921920617
 [ 845]-0.1410041189819 [ 846] 0.0611226784107 [ 847]-0.0098862135987 [ 848] 0.0677773297864
 [ 849] 0.0225834989271 [ 850]-0.0860461073135 [ 851] 0.0363756970308 [ 852] 0.0912007455905
 [ 853]-0.0178417259397 [ 854]-0.0514008379539 [ 855]-0.1137474940190 [ 856]-0.0010458065706
 [ 857]-0.0181151735009 [ 858] 0.0493758832481 [ 859]-0.0222753805366 [ 860] 0.0378952570637
 [ 861] 0.0358332517034 [ 862] 0.0147933561164 [ 863]-0.0613526668159 [ 864] 0.0053887492407
 [ 865] 0.0708137144900 [ 866] 0.0329417422114 [ 867] 0.0794837787583 [ 868] 0.1414874913204
 [ 869]-0.0324992924055 [ 870]-0.0183568227245 [ 871] 0.0144553319947 [ 872]-0.0084427237470
 [ 873] 0.0036276974451 [ 874]-0.0018759088518 [ 875] 0.0020919126095 [ 876] 0.0168035638517
 [ 877]-0.0000384089311 [ 878] 0.0043897296129 [ 879]-0.0058608643156 [ 880] 0.0014097283857
  vo                     1                     1 -0.375104941395390     
        U*G(pq,rs) contribution is being calculated
             (Symmetry block 2, perturbation   1)

 CCSD(T) contribution to the paramagnetic part of the shielding tensor:

                        Bx          By          Bz

      O #1    x    0.000000    0.000000    0.000000
      O #1    y    0.000000  -12.062828    0.000000
      O #1    z    0.000000    0.000000    0.000000

      C #2    x    0.000000    0.000000    0.000000
      C #2    y    0.000000  -13.311881    0.000000
      C #2    z    0.000000    0.000000    0.000000

      C #31   x    0.000000    0.000000    0.000000
      C #31   y    0.000000   -7.392715    0.000000
      C #31   z    0.000000    0.000000    0.000000

      C #32   x    0.000000    0.000000    0.000000
      C #32   y    0.000000   -7.392715    0.000000
      C #32   z    0.000000    0.000000    0.000000

      H #41   x    0.000000   -0.847009    0.000000
      H #41   y    0.000000   -0.239616    0.000000
      H #41   z    0.000000   -0.421855    0.000000

      H #42   x    0.000000    0.847009    0.000000
      H #42   y    0.000000   -0.239616    0.000000
      H #42   z    0.000000   -0.421855    0.000000

      H #43   x    0.000000    0.847009    0.000000
      H #43   y    0.000000   -0.239616    0.000000
      H #43   z    0.000000    0.421855    0.000000

      H #44   x    0.000000   -0.847009    0.000000
      H #44   y    0.000000   -0.239616    0.000000
      H #44   z    0.000000    0.421855    0.000000


 Total shielding tensor at the CCSD(T) level:

                        Bx          By          Bz

      O #1    x -361.198449    0.000000    0.000000
      O #1    y    0.000000  459.205871    0.000000
      O #1    z    0.000000    0.000000 -929.909854

      C #2    x  -69.678772    0.000000    0.000000
      C #2    y    0.000000  124.106304    0.000000
      C #2    z    0.000000    0.000000  -91.779413

      C #31   x  179.902850    0.000000    8.541949
      C #31   y    0.000000  224.003790    0.000000
      C #31   z  -12.037729    0.000000  173.583185

      C #32   x  179.902850    0.000000   -8.541949
      C #32   y    0.000000  224.003790    0.000000
      C #32   z   12.037729    0.000000  173.583185

      H #41   x   30.868667    5.300537    0.384135
      H #41   y    3.746239   34.143416    0.795277
      H #41   z    1.583912    3.670929   25.818473

      H #42   x   30.868667   -5.300537   -0.384135
      H #42   y   -3.746239   34.143416    0.795277
      H #42   z   -1.583912    3.670929   25.818473

      H #43   x   30.868667   -5.300537    0.384135
      H #43   y   -3.746239   34.143416   -0.795277
      H #43   z    1.583912   -3.670929   25.818473

      H #44   x   30.868667    5.300537   -0.384135
      H #44   y    3.746239   34.143416   -0.795277
      H #44   z   -1.583912   -3.670929   25.818473


 CCSD(T) contribution to paramagnetic part of magnetizability tensor:

                         Bx          By          Bz

            Bx      0.00000000  0.00000000  0.00000000
            By      0.00000000  2.39942928  0.00000000
            Bz      0.00000000  0.00000000  0.00000000


 Total CCSD(T) magnetizability tensor:

                         Bx          By          Bz

            Bx    -58.97964857  0.00000000  0.00000000
            By      0.00000000-23.35644368  0.00000000
            Bz      0.00000000  0.00000000-24.44575666


 Total CCSD(T) magnetizability:-35.59394963


 @CHECKOUT-I, Total execution time (CPU/WALL):    104755.70/    4295.35 seconds.
--executable xsdcc finished with status     0 in     4295.44 seconds (walltime).
 --invoking executable--
/home/besselman/CFOUR_18/cfour18/bin/xanti
 @GETMEM-I,  Allocated  181198 MB of main memory.
 CCSD(T) MO derivative gammas will be sorted to Mulliken order.
 Derivative gammas for magnetic perturbation are considered.
 @CHECKOUT-I, Total execution time (CPU/WALL):       536.27/      18.57 seconds.
--executable xanti finished with status     0 in       18.61 seconds (walltime).
 --invoking executable--
/home/besselman/CFOUR_18/cfour18/bin/xbcktrn
 @GETMEM-I,  Allocated  181198 MB of main memory.
 Derivative gammas for magnetic perturbation are considered.
 @CHECKOUT-I, Total execution time (CPU/WALL):       471.94/      14.94 seconds.
--executable xbcktrn finished with status     0 in       14.98 seconds (walltime).
 --invoking executable--
/home/besselman/CFOUR_18/cfour18/bin/xvdint
 @GETMEM-I,  Allocated  181198 MB of main memory.
 One- and two-electron integral derivatives are calculated
 for RHF-CC/MBPT NMR chemical shifts and magnetizabilities.
 Gauge-including atomic orbitals (GIAOs) are used.
 Spherical gaussians are used.
 Derivatives with respect to Bz are calculated.
 Sort of perturbed Gammas required for CC/MBPT  magnetizabilities.
 Sort performed in core.
 Sort of perturbed Gammas required   10.43 seconds.
 Sort of perturbed Gammas required for CC/MBPT  magnetizabilities.
 Sort performed in core.
 Sort of perturbed Gammas required    6.76 seconds.
 Evaluation of 2el GIAO integrals

                2el contribution to magnetizability tensor
                ------------------------------------------

                        Bx          By          Bz

            Bx     0.00000000  0.00000000  0.00000000
            By     0.00000000  8.35070301  0.00000000
            Bz     0.00000000  0.00000000  0.00000000


 Evaluation of 2e integral derivatives required 7168.10 seconds.
 @CHECKOUT-I, Total execution time (CPU/WALL):      7168.22/     245.52 seconds.
--executable xvdint finished with status     0 in      245.59 seconds (walltime).
 --invoking executable--
/home/besselman/CFOUR_18/cfour18/bin/xsdcc
 @GETMEM-I,  Allocated  181198 MB of main memory.
 Chemical shifts and magnetizabilities are calculated at the CCSD(T) level.
 Gauge-origin independence is ensured by using gauge-including AOs.
 G(ab,cd) and dG(ab,cd)/dx are not explicitly calculated.
 AO based algorithm is used.
 Perturbed canonical orbitals are used.
 Bz is a perturbation of irrep 4.
 CPHF coefficients for vrt-vrt block: U^x(a,b) = -1/2 S^x(a,b)
                     1                     1
                     2                     2
                     3                     3
                     4                     4
Total CPU time :         8.62
 processed     34470449 ao basis integrals from       8418 buffers 
Total CPU time :         2.41
 processed     34723490 ao basis integrals from       8480 buffers 
Total CPU time :         5.38
 processed     68991492 ao basis integrals from      16848 buffers 
                     1                     1
                     2                     2
                     3                     3
                     4                     4
Total CPU time :         6.69
 processed      7212723 ao basis integrals from       1761 buffers 
Total CPU time :         3.80
 processed     28666398 ao basis integrals from       6999 buffers 
Total CPU time :         1.72
 processed     15082762 ao basis integrals from       3683 buffers 
Total CPU time :         3.55
 processed     22817704 ao basis integrals from       5571 buffers 
                     4                     4
                     3                     3
                     2                     2
                     1                     1
Total CPU time :         6.68
 processed      7212723 ao basis integrals from       1761 buffers 
Total CPU time :         3.77
 processed     28666398 ao basis integrals from       6999 buffers 
Total CPU time :         1.72
 processed     15082762 ao basis integrals from       3683 buffers 
Total CPU time :         3.55
 processed     22817704 ao basis integrals from       5571 buffers 
                     1                     1
                     2                     2
                     3                     3
                     4                     4
Total CPU time :         7.28
 processed      7212723 ao basis integrals from       1761 buffers 
Total CPU time :         4.89
 processed     28666398 ao basis integrals from       6999 buffers 
Total CPU time :         2.12
 processed     15082762 ao basis integrals from       3683 buffers 
Total CPU time :         3.22
 processed     22817704 ao basis integrals from       5571 buffers 
 Transformation of GIAO integrals from AO to MO basis:
 RHF transformation
 Transformation of IIIJZ integral derivatives.
 3 passes through the AO integral derivative file were needed.
  34470449 AO integral derivatives were read from file IIIJZ.
 Transformation of first index required   15.6 seconds.
 Transformation of remaining indices required   24.3 seconds.
  10899565 MO integral derivatives were written to file DERINT.
 Transformation of IIJKZ integral derivatives.
 2 passes through the AO integral derivative file were needed.
  34723490 AO integral derivatives were read from file IIJKZ.
 Transformation of first index required    5.8 seconds.
 Transformation of remaining indices required   26.5 seconds.
  10895947 MO integral derivatives were written to file DERINT.
 Transformation of IJIKZ integral derivatives.
 2 passes through the AO integral derivative file were needed.
  68991492 AO integral derivatives were read from file IJIKZ.
 Transformation of first index required    7.6 seconds.
 Transformation of remaining indices required   44.3 seconds.
  21791894 MO integral derivatives were written to file DERINT.
 Formation of <ab||ci>^chi using AO integrals:
 Transformation of IIII integrals:
 1 pass through the AO integral file was needed.
   7212723 AO integrals were read from file IIII.
 Tranformation of first (perturbed) index required   1.5 seconds.
 Tranformation of remaining (unperturbed) indices required   4.6 seconds.
 Transformation of IIJJ integrals:
 1 pass through the AO integral file was needed.
  15082762 AO integrals were read from file IIJJ.
 Tranformation of first (perturbed) index required   6.4 seconds.
 Tranformation of remaining (unperturbed) indices required  16.0 seconds.
 Transformation of IJIJ integrals:
 1 pass through the AO integral file was needed.
  28666398 AO integrals were read from file IJIJ.
 Tranformation of first (perturbed) index required   3.4 seconds.
 Tranformation of remaining (unperturbed) indices required  22.4 seconds.
 Transformation of IJKL integrals:
 1 pass through the AO integral file was needed.
  22817704 AO integrals were read from file IJKL.
 Tranformation of first (perturbed) index required   8.0 seconds.
 Tranformation of remaining (unperturbed) indices required  24.8 seconds.
        MO basis integral derivatives are being calculated
             (Symmetry block 4, perturbation   1)
 First derivative of the wavefunction is calculated (Symmetry block 4, perturbation   1)
 Resorts of perturbed amplitudes and integrals required   5.8 seconds.
 Construction of <Phi|(dH_N/dx exp(T))c|0> required 327.7 seconds.
 Starting iterative solution of the perturbed CC equations.
 The DIIS procedure is used to accelerate convergence.
 Convergence criterion is 10**(-9).
 Maximum number of iterations is 200.
 lenvec is                2496105
 Convergence information after     1 iterations: 
 Largest element of residual vector : -0.81157597E+00.
 Largest element of DIIS residual   : -0.81157597E+00.
 lenvec is                2496105
 Convergence information after     2 iterations: 
 Largest element of residual vector : -0.68179149E-01.
 Largest element of DIIS residual   : -0.64133663E-01.
 lenvec is                2496105
 Convergence information after     3 iterations: 
 Largest element of residual vector : -0.19085149E+00.
 Largest element of DIIS residual   : -0.10227446E+00.
 lenvec is                2496105
 Convergence information after     4 iterations: 
 Largest element of residual vector : -0.12854129E+00.
 Largest element of DIIS residual   : -0.52808354E-01.
 lenvec is                2496105
 Convergence information after     5 iterations: 
 Largest element of residual vector : -0.74918219E-01.
 Largest element of DIIS residual   : -0.12579248E-01.
 lenvec is                2496105
 Convergence information after     6 iterations: 
 Largest element of residual vector : -0.16167606E-01.
 Largest element of DIIS residual   : -0.12112455E-01.
 lenvec is                2496105
 Convergence information after     7 iterations: 
 Largest element of residual vector : -0.50230182E-02.
 Largest element of DIIS residual   : -0.27976451E-02.
 lenvec is                2496105
 Convergence information after     8 iterations: 
 Largest element of residual vector : -0.18140736E-02.
 Largest element of DIIS residual   : -0.12734219E-02.
 lenvec is                2496105
 Convergence information after     9 iterations: 
 Largest element of residual vector : -0.88011481E-03.
 Largest element of DIIS residual   : -0.56142698E-03.
 lenvec is                2496105
 Convergence information after    10 iterations: 
 Largest element of residual vector : -0.41397302E-03.
 Largest element of DIIS residual   : -0.24309420E-03.
 lenvec is                2496105
 Convergence information after    11 iterations: 
 Largest element of residual vector :  0.14346476E-03.
 Largest element of DIIS residual   : -0.60366974E-04.
 lenvec is                2496105
 Convergence information after    12 iterations: 
 Largest element of residual vector : -0.58471795E-04.
 Largest element of DIIS residual   : -0.41116421E-04.
 lenvec is                2496105
 Convergence information after    13 iterations: 
 Largest element of residual vector : -0.21445202E-04.
 Largest element of DIIS residual   : -0.13032303E-04.
 lenvec is                2496105
 Convergence information after    14 iterations: 
 Largest element of residual vector :  0.91096001E-05.
 Largest element of DIIS residual   :  0.77263079E-05.
 lenvec is                2496105
 Convergence information after    15 iterations: 
 Largest element of residual vector :  0.38606382E-05.
 Largest element of DIIS residual   :  0.16122793E-05.
 lenvec is                2496105
 Convergence information after    16 iterations: 
 Largest element of residual vector :  0.22740703E-05.
 Largest element of DIIS residual   :  0.15251427E-05.
 lenvec is                2496105
 Convergence information after    17 iterations: 
 Largest element of residual vector :  0.11237994E-05.
 Largest element of DIIS residual   :  0.86810173E-06.
 lenvec is                2496105
 Convergence information after    18 iterations: 
 Largest element of residual vector :  0.69375448E-06.
 Largest element of DIIS residual   :  0.45649184E-06.
 lenvec is                2496105
 Convergence information after    19 iterations: 
 Largest element of residual vector :  0.34925450E-06.
 Largest element of DIIS residual   :  0.15098555E-06.
 lenvec is                2496105
 Convergence information after    20 iterations: 
 Largest element of residual vector :  0.20017606E-06.
 Largest element of DIIS residual   :  0.12149962E-06.
 lenvec is                2496105
 Convergence information after    21 iterations: 
 Largest element of residual vector :  0.79267995E-07.
 Largest element of DIIS residual   : -0.37810076E-07.
 lenvec is                2496105
 Convergence information after    22 iterations: 
 Largest element of residual vector :  0.36839209E-07.
 Largest element of DIIS residual   :  0.11293687E-07.
 lenvec is                2496105
 Convergence information after    23 iterations: 
 Largest element of residual vector : -0.10995190E-07.
 Largest element of DIIS residual   : -0.85159783E-08.
 lenvec is                2496105
 Convergence information after    24 iterations: 
 Largest element of residual vector : -0.50374119E-08.
 Largest element of DIIS residual   : -0.28711322E-08.
 lenvec is                2496105
 Convergence information after    25 iterations: 
 Largest element of residual vector : -0.18355316E-08.
 Largest element of DIIS residual   : -0.10950955E-08.
 lenvec is                2496105
 Convergence information after    26 iterations: 
 Largest element of residual vector : -0.91332997E-09.
 Largest element of DIIS residual   : -0.53493561E-09.
 Perturbed amplitude equations converged in    26 iterations.
  Dominant contributions to perturbed wavefunction:
   14   11  148  148     -0.3954267972 ABAB
   11   14  148  148     -0.3954267972 ABAB
   14   14  148   97     -0.3457740036 ABAB
   14   14   97  148     -0.3457740036 ABAB
   14   14  148   91      0.3327988124 ABAB
   14   14   91  148      0.3327988124 ABAB
   14   14  148  102     -0.2780066445 ABAB
   14   14  102  148     -0.2780066445 ABAB
   14   14  148  111      0.2692811880 ABAB
   14   14  111  148      0.2692811880 ABAB
   14   11  149  148     -0.2592567592 ABAB
   11   14  148  149     -0.2592567592 ABAB
   14   14  149   97     -0.2390649796 ABAB
   14   14   97  149     -0.2390649796 ABAB
   14   14  149   91      0.2326017285 ABAB
   14   14   91  149      0.2326017285 ABAB
   14   12  148  148     -0.2304682698 ABAB
   12   14  148  148     -0.2304682698 ABAB
   12    0  148    0     -0.2250192680 AA  
   14   14  148   99      0.2199756738 ABAB
  Norm of list 444    0.000000000000000E+000
  Norm of list 445    0.000000000000000E+000
  Norm of list 446     5.38775229035747     
  savet is  F
  dumpdtdl  F
  special occupied indices: 
  @GTSPECIN-I, Orbital   6 is mixed with   1 degenerate partners by the perturbation.
  @GTSPECIN-I, Orbital   7 is mixed with   1 degenerate partners by the perturbation.
  @GTSPECIN-I, Orbital   8 is mixed with   1 degenerate partners by the perturbation.
  @GTSPECIN-I, Orbital  10 is mixed with   1 degenerate partners by the perturbation.
  @GTSPECIN-I, Orbital  11 is mixed with   2 degenerate partners by the perturbation.
  @GTSPECIN-I, Orbital  12 is mixed with   1 degenerate partners by the perturbation.
  @GTSPECIN-I, Orbital  13 is mixed with   2 degenerate partners by the perturbation.
  @GTSPECIN-I, Orbital  14 is mixed with   2 degenerate partners by the perturbation.
  @GTSPECIN-I, Orbital  15 is mixed with   3 degenerate partners by the perturbation.
   Memory requirement in dtrp1rhfd               27786955
  There are                    665  ijk combinations. 
 PARA: timing for (T) xsdcc            66850.30 seconds.
  here
  here2
  here3
  here4
 Starting iterative solution of the perturbed Lambda equations.
 The DIIS procedure is used to accelerate convergence.
 Convergence criterion is 10**(-9).
 Maximum number of iterations is 200.
 lenvec is                2496105
 Convergence information after     1 iterations: 
 Largest element of residual vector :  0.84152478E+00.
 Largest element of DIIS residual   :  0.84152478E+00.
 lenvec is                2496105
 Convergence information after     2 iterations: 
 Largest element of residual vector :  0.85809551E-01.
 Largest element of DIIS residual   :  0.86252030E-01.
 lenvec is                2496105
 Convergence information after     3 iterations: 
 Largest element of residual vector :  0.19592675E+00.
 Largest element of DIIS residual   :  0.11523369E+00.
 lenvec is                2496105
 Convergence information after     4 iterations: 
 Largest element of residual vector :  0.12966711E+00.
 Largest element of DIIS residual   :  0.60643128E-01.
 lenvec is                2496105
 Convergence information after     5 iterations: 
 Largest element of residual vector :  0.78516434E-01.
 Largest element of DIIS residual   :  0.13839644E-01.
 lenvec is                2496105
 Convergence information after     6 iterations: 
 Largest element of residual vector :  0.18819118E-01.
 Largest element of DIIS residual   :  0.12683963E-01.
 lenvec is                2496105
 Convergence information after     7 iterations: 
 Largest element of residual vector :  0.59345853E-02.
 Largest element of DIIS residual   :  0.33604809E-02.
 lenvec is                2496105
 Convergence information after     8 iterations: 
 Largest element of residual vector :  0.22548352E-02.
 Largest element of DIIS residual   :  0.15671633E-02.
 lenvec is                2496105
 Convergence information after     9 iterations: 
 Largest element of residual vector :  0.11283378E-02.
 Largest element of DIIS residual   :  0.66817231E-03.
 lenvec is                2496105
 Convergence information after    10 iterations: 
 Largest element of residual vector :  0.50146910E-03.
 Largest element of DIIS residual   :  0.26988610E-03.
 lenvec is                2496105
 Convergence information after    11 iterations: 
 Largest element of residual vector : -0.16861817E-03.
 Largest element of DIIS residual   : -0.65884077E-04.
 lenvec is                2496105
 Convergence information after    12 iterations: 
 Largest element of residual vector :  0.56730787E-04.
 Largest element of DIIS residual   : -0.41678276E-04.
 lenvec is                2496105
 Convergence information after    13 iterations: 
 Largest element of residual vector : -0.19063507E-04.
 Largest element of DIIS residual   :  0.12674734E-04.
 lenvec is                2496105
 Convergence information after    14 iterations: 
 Largest element of residual vector : -0.10154557E-04.
 Largest element of DIIS residual   : -0.84673458E-05.
 lenvec is                2496105
 Convergence information after    15 iterations: 
 Largest element of residual vector : -0.41320033E-05.
 Largest element of DIIS residual   : -0.16476251E-05.
 lenvec is                2496105
 Convergence information after    16 iterations: 
 Largest element of residual vector : -0.19515036E-05.
 Largest element of DIIS residual   : -0.10398907E-05.
 lenvec is                2496105
 Convergence information after    17 iterations: 
 Largest element of residual vector : -0.68517633E-06.
 Largest element of DIIS residual   : -0.60234806E-06.
 lenvec is                2496105
 Convergence information after    18 iterations: 
 Largest element of residual vector : -0.41864299E-06.
 Largest element of DIIS residual   : -0.35382933E-06.
 lenvec is                2496105
 Convergence information after    19 iterations: 
 Largest element of residual vector : -0.23849946E-06.
 Largest element of DIIS residual   : -0.16138844E-06.
 lenvec is                2496105
 Convergence information after    20 iterations: 
 Largest element of residual vector : -0.18986933E-06.
 Largest element of DIIS residual   : -0.14595712E-06.
 lenvec is                2496105
 Convergence information after    21 iterations: 
 Largest element of residual vector : -0.10180197E-06.
 Largest element of DIIS residual   : -0.44592506E-07.
 lenvec is                2496105
 Convergence information after    22 iterations: 
 Largest element of residual vector : -0.57590968E-07.
 Largest element of DIIS residual   : -0.26881700E-07.
 lenvec is                2496105
 Convergence information after    23 iterations: 
 Largest element of residual vector : -0.16332934E-07.
 Largest element of DIIS residual   : -0.11163406E-07.
 lenvec is                2496105
 Convergence information after    24 iterations: 
 Largest element of residual vector : -0.73362617E-08.
 Largest element of DIIS residual   : -0.32473327E-08.
 lenvec is                2496105
 Convergence information after    25 iterations: 
 Largest element of residual vector : -0.23872926E-08.
 Largest element of DIIS residual   :  0.13109925E-08.
 lenvec is                2496105
 Convergence information after    26 iterations: 
 Largest element of residual vector :  0.11000730E-08.
 Largest element of DIIS residual   :  0.76935975E-09.
 Perturbed Lambda equations converged in    26 iterations.
  Dominant contributions to perturbed wavefunction:
   14   11  148  148      0.5429435781 ABAB
   11   14  148  148      0.5429435781 ABAB
   14   14  148   97      0.4372657252 ABAB
   14   14   97  148      0.4372657252 ABAB
   14   14  148   91     -0.4217171790 ABAB
   14   14   91  148     -0.4217171790 ABAB
   14   14  148  102      0.3551367884 ABAB
   14   14  102  148      0.3551367884 ABAB
   14   14  148  111     -0.3477025223 ABAB
   14   14  111  148     -0.3477025223 ABAB
   14   11  149  148      0.3424520534 ABAB
   11   14  148  149      0.3424520534 ABAB
   14   12  148  148      0.3311343990 ABAB
   12   14  148  148      0.3311343990 ABAB
   14   14  149   97      0.2933456375 ABAB
   14   14   97  149      0.2933456375 ABAB
   14   14  149   91     -0.2829849812 ABAB
   14   14   91  149     -0.2829849812 ABAB
   14   14  148   99     -0.2789554822 ABAB
   14   14   99  148     -0.2789554822 ABAB
 First-order density matrix is being calculated  (Symmetry block 4, perturbation   1)
  There are                     58  special pairs.
  occ                     1                     1  0.110021657560615     
  vrt                     1                     1  0.876302006603428     
  vo                     1                     1  -46.8028588610344     
  gtensor plus SO mean-field
 Calculation of the contributions of <pq||rs> to dI(i,j)/dx required  25.9 seconds.
 Calculation of the contributions of <pq||rs> to dI(a,b)/dx required 164.8 seconds.
  @FORMDXIJ-I, Using CC response density for pair (  1,  2)
  @FORMDXIJ-I, Using CC response density for pair (  1,  3)
  @FORMDXIJ-I, Using CC response density for pair (  2,  3)
  @FORMDXIJ-I, Using CC response density for pair (  2,  4)
  @FORMDXIJ-I, Using CC response density for pair (  1,  6)
  @FORMDXIJ-I, Using CC response density for pair (  1,  7)
  @FORMDXIJ-I, Using CC response density for pair (  1,  8)
  dD(ij)/dx contribution from formdxij
   -0.00001430139777      0.00011941773773      0.00022459962676      0.00274709848980
   -0.00270549139026      0.00846899876441     -0.00681859585152     -0.01132746097513
   -0.00030661091167     -0.00013827557706      0.03336970738465      0.01553718007764
    0.03471750298608      0.14585038903479      0.03220629713070      0.06553805427379
    0.00030661091167     -0.03336970738465     -0.03471750298608     -0.03220629713070
    0.00013827557706     -0.01553718007764     -0.14585038903479     -0.06553805427379
    0.00001430139777     -0.00011941773773     -0.00022459962676     -0.00274709848980
    0.00270549139026     -0.00846899876441      0.00681859585152      0.01132746097513
 oo  -2.21874088864555     
 oo -0.246526314257364     
 oo  4.108570626180025E-002
 oo -0.137016004633372     
 oo -1.235882337312375E-002
 oo -8.108038227251424E-003
 oo -6.251695348252929E-003
  pcan                     1                     1  0.932308891847666     
 Calculation of the contributions of <pq||rs> to dI(i,a)/dx required  43.6 seconds.
                     1                     4
                     2                     3
                     3                     2
                     4                     1
Total CPU time :         6.67
 processed      7212723 ao basis integrals from       1761 buffers 
Total CPU time :         3.76
 processed     28666398 ao basis integrals from       6999 buffers 
Total CPU time :         1.71
 processed     15082762 ao basis integrals from       3683 buffers 
Total CPU time :         3.47
 processed     22817704 ao basis integrals from       5571 buffers 
 First-order Z-vector equations are solved for 1 perturbation.
 Convergence reached after  20 iterations.
  zvec                     1                     1   45.5203921140665     
  occ                     1                     1  0.212651922502371     
  vrt                     1                     1   2.79205802740044     
  vo                     1                     1   2.77765981410645     
  occ                     1                     1  0.318373730911167     
 [   1]-0.0003158063713 [   2] 0.0006508055555 [   3]-0.0005289542542 [   4]-0.0002767964886
 [   5]-0.0000373153686 [   6]-0.0009159068734 [   7] 0.0004490549248 [   8]-0.0002634931283
 [   9]-0.0000341790701 [  10]-0.0001976921714 [  11]-0.0005519896258 [  12]-0.0002021501911
 [  13] 0.0000391242070 [  14]-0.0000829867157 [  15] 0.0004705786233 [  16] 0.0002788630181
 [  17] 0.0001490710133 [  18] 0.0000911467635 [  19] 0.0002473471200 [  20] 0.0000043698526
 [  21] 0.0001767585727 [  22] 0.0002987652551 [  23] 0.0003559323494 [  24] 0.0003162496382
 [  25] 0.0002610732056 [  26]-0.0003232796547 [  27] 0.0002230804167 [  28]-0.0001743412573
 [  29]-0.0001067804346 [  30]-0.0000077639084 [  31]-0.0000281253296 [  32] 0.0000120971655
 [  33]-0.0000565598126 [  34]-0.0000211581784 [  35]-0.0000082566975 [  36] 0.0017793955499
 [  37]-0.0011595498493 [  38] 0.0021024905429 [  39] 0.0008129728662 [  40]-0.0001131472535
 [  41] 0.0014039310097 [  42]-0.0006548830290 [  43] 0.0035772421211 [  44]-0.0031787096465
 [  45]-0.0000740306824 [  46] 0.0015823395895 [  47] 0.0021492493319 [  48] 0.0012614483803
 [  49]-0.0001802260956 [  50]-0.0029714480960 [  51]-0.0004558149754 [  52]-0.0005951329611
 [  53] 0.0022062265011 [  54] 0.0008774234633 [  55] 0.0007276304186 [  56] 0.0004542365613
 [  57] 0.0003242771269 [  58]-0.0012053941703 [  59]-0.0015098595568 [  60]-0.0010918660516
 [  61] 0.0023444033359 [  62]-0.0025978177091 [  63] 0.0014357430540 [  64] 0.0001067936146
 [  65] 0.0003979708979 [  66] 0.0000050507253 [  67]-0.0000180398976 [  68] 0.0003448009347
 [  69] 0.0000153786362 [  70] 0.0002006158091 [  71] 0.0421331309907 [  72]-0.0665189004434
 [  73] 0.0595371117572 [  74] 0.0285639793126 [  75] 0.0033602915611 [  76] 0.0484888201793
 [  77] 0.0150794973110 [  78] 0.1479232335340 [  79]-0.1270490125333 [  80]-0.0330482737376
 [  81] 0.0549271556177 [  82] 0.1079846561982 [  83] 0.0457652898482 [  84] 0.0117180163515
 [  85]-0.1127777134578 [  86]-0.0117028000255 [  87]-0.0029683315062 [  88] 0.0997443429008
 [  89] 0.0536943980571 [  90] 0.0271322317102 [  91] 0.0235478780521 [  92] 0.0232508609272
 [  93] 0.0023353078604 [  94]-0.0435819151442 [  95]-0.0177583506244 [  96] 0.0972463610032
 [  97]-0.1247440027821 [  98] 0.0538594070395 [  99]-0.0031357844829 [ 100] 0.0179299999493
 [ 101] 0.0017487086405 [ 102]-0.0008650131812 [ 103] 0.0148312487126 [ 104]-0.0007106988305
 [ 105] 0.0090997470694 [ 106] 0.0198609462645 [ 107]-0.0295516046388 [ 108] 0.0255549181528
 [ 109] 0.0128756853557 [ 110] 0.0008874966186 [ 111] 0.0308480336967 [ 112]-0.0122467711860
 [ 113] 0.0386979536627 [ 114]-0.0216615103036 [ 115] 0.0014251586074 [ 116] 0.0265444322918
 [ 117] 0.0273149020109 [ 118] 0.0082947998300 [ 119] 0.0026202766698 [ 120]-0.0403644158183
 [ 121]-0.0098371327074 [ 122]-0.0055084082911 [ 123] 0.0197939253581 [ 124] 0.0013161369093
 [ 125] 0.0012244760886 [ 126]-0.0001789509914 [ 127]-0.0085333749556 [ 128]-0.0147721179042
 [ 129]-0.0195945939082 [ 130]-0.0134899288362 [ 131] 0.0287857837480 [ 132]-0.0328970067454
 [ 133] 0.0219156732887 [ 134] 0.0021834037056 [ 135] 0.0052328211897 [ 136] 0.0008668544149
 [ 137]-0.0005773260064 [ 138] 0.0049649349875 [ 139] 0.0004286135170 [ 140] 0.0025459645584
 [ 141]-0.1334956708818 [ 142] 0.1864421388795 [ 143]-0.1557810170687 [ 144]-0.0853152194928
 [ 145]-0.0123650731162 [ 146]-0.1730918015455 [ 147] 0.0276382021696 [ 148]-0.2958606342427
 [ 149] 0.1893948672591 [ 150] 0.0321633969146 [ 151]-0.1517902144928 [ 152]-0.2123939806297
 [ 153]-0.0710879151279 [ 154]-0.0339349045823 [ 155] 0.2666826161294 [ 156] 0.0492928161974
 [ 157] 0.0126217138998 [ 158]-0.1821940575366 [ 159]-0.0511821114142 [ 160]-0.0186585705490
 [ 161]-0.0147811965972 [ 162] 0.0238103782264 [ 163] 0.0463533727305 [ 164] 0.1018186739913
 [ 165] 0.0671266540884 [ 166]-0.1915786108376 [ 167] 0.2502069898462 [ 168]-0.1553750354407
 [ 169]-0.0027077060623 [ 170]-0.0448044439988 [ 171]-0.0050788048653 [ 172] 0.0040757890550
 [ 173]-0.0336519366496 [ 174]-0.0006060068239 [ 175]-0.0209100465730 [ 176]-0.1393085648048
 [ 177] 0.2334725762660 [ 178]-0.1766154812732 [ 179]-0.1083634751145 [ 180]-0.0204969978198
 [ 181]-0.1940094328946 [ 182]-0.0790117733031 [ 183]-0.3872828651097 [ 184] 0.3498747916832
 [ 185] 0.0937996182961 [ 186]-0.1434518344437 [ 187]-0.2988432375669 [ 188]-0.1095700042939
 [ 189]-0.0686915576170 [ 190] 0.2766249935149 [ 191] 0.0448631246917 [ 192] 0.0030089394068
 [ 193]-0.2770809883251 [ 194]-0.1455814857460 [ 195]-0.0710984505884 [ 196]-0.0355622346091
 [ 197]-0.0759640522563 [ 198]-0.0341470585040 [ 199] 0.0413647181166 [ 200] 0.0139871724338
 [ 201]-0.2256734624312 [ 202] 0.3392480533916 [ 203]-0.1585027116098 [ 204] 0.0147931080126
 [ 205]-0.0606796432012 [ 206]-0.0069079924891 [ 207] 0.0038039887396 [ 208]-0.0387696944871
 [ 209] 0.0024990422620 [ 210]-0.0280315490684 [ 211] 0.0967195583471 [ 212]-0.1495859443125
 [ 213] 0.1221955959133 [ 214] 0.0713798353689 [ 215] 0.0091357831834 [ 216] 0.1244746731991
 [ 217] 0.0539779273507 [ 218] 0.2545105730621 [ 219]-0.2637923876986 [ 220]-0.0578830792197
 [ 221] 0.0917460701299 [ 222] 0.1983699892180 [ 223] 0.0779427397757 [ 224] 0.0390405896163
 [ 225]-0.1745661206456 [ 226]-0.0303422534959 [ 227]-0.0153369240902 [ 228] 0.1869758976636
 [ 229] 0.1070843015280 [ 230] 0.0611276110682 [ 231] 0.0282535717339 [ 232] 0.0732984533560
 [ 233] 0.0154504003208 [ 234]-0.0183025429428 [ 235]-0.0047541503658 [ 236] 0.1498416267764
 [ 237]-0.2224295085714 [ 238] 0.0962840372056 [ 239]-0.0088692771379 [ 240] 0.0387765089927
 [ 241] 0.0048905885276 [ 242]-0.0018658241551 [ 243] 0.0247734460555 [ 244]-0.0016111873214
 [ 245] 0.0180848934075 [ 246] 0.1303679406297 [ 247]-0.1684588292759 [ 248] 0.1543969054359
 [ 249] 0.0793825048306 [ 250] 0.0016974818264 [ 251] 0.1329280975365 [ 252] 0.0226185682847
 [ 253] 0.2740425831055 [ 254]-0.3452334154794 [ 255]-0.0349052620592 [ 256] 0.1132579419906
 [ 257] 0.2176936705765 [ 258] 0.0925157037693 [ 259] 0.0172545195528 [ 260]-0.1931877260885
 [ 261]-0.0410035165113 [ 262]-0.0590414827451 [ 263] 0.2074233646165 [ 264] 0.1216397556976
 [ 265] 0.0839082467972 [ 266] 0.0408159433737 [ 267] 0.1085687224405 [ 268]-0.0371092399953
 [ 269]-0.0250439920661 [ 270]-0.0121286626837 [ 271] 0.1739719184912 [ 272]-0.2362375390601
 [ 273] 0.1074914260037 [ 274]-0.0018367503246 [ 275] 0.0400006406593 [ 276] 0.0061361207664
 [ 277]-0.0007800827713 [ 278] 0.0269284469065 [ 279]-0.0005040114283 [ 280] 0.0190189899970
 [ 281] 0.0246850910959 [ 282]-0.0400318438421 [ 283] 0.0014007123445 [ 284]-0.0429287356510
 [ 285] 0.0885761889716 [ 286]-0.0073058150913 [ 287] 0.0237103999589 [ 288] 0.0537929193804
 [ 289] 0.0054890216339 [ 290]-0.0089045304607 [ 291] 0.1585447364925 [ 292]-0.1205757206428
 [ 293] 0.0061602006728 [ 294]-0.0674821304846 [ 295]-0.0547993237349 [ 296] 0.0666325523845
 [ 297]-0.0592383265661 [ 298]-0.0835179219195 [ 299] 0.0291088486290 [ 300] 0.0475595861862
 [ 301] 0.0993174457288 [ 302] 0.0055929993787 [ 303] 0.0431412077189 [ 304]-0.0933891231345
 [ 305] 0.0133543617823 [ 306]-0.0276560023340 [ 307]-0.0016794022249 [ 308] 0.0285161771412
 [ 309] 0.0516609184891 [ 310] 0.0217123652412 [ 311]-0.0409720917972 [ 312]-0.0312290331463
 [ 313]-0.0952256196429 [ 314]-0.1418998568522 [ 315] 0.0116886064556 [ 316] 0.0213753572918
 [ 317]-0.0050516477781 [ 318] 0.0095806072680 [ 319] 0.0040558427881 [ 320] 0.0000756565267
 [ 321]-0.0010585975612 [ 322]-0.0162855446268 [ 323] 0.0024447368993 [ 324]-0.0013666608111
 [ 325] 0.0064212528160 [ 326] 0.0013563710537 [ 327]-0.1131247737112 [ 328] 0.1939327122426
 [ 329] 0.0042295332627 [ 330] 0.1811686117008 [ 331]-0.3702104102945 [ 332] 0.0388186919470
 [ 333]-0.1012809679820 [ 334]-0.2581359954394 [ 335]-0.0392093426585 [ 336] 0.0583346777261
 [ 337]-0.6083569705840 [ 338] 0.4599310501423 [ 339]-0.0160888605185 [ 340] 0.2552031667406
 [ 341] 0.2132878271542 [ 342]-0.2730028063624 [ 343] 0.2138820611414 [ 344] 0.2905610119246
 [ 345]-0.1275482081012 [ 346]-0.2027665507991 [ 347]-0.3625285984566 [ 348]-0.0051232054360
 [ 349]-0.1514922136955 [ 350] 0.3612534351187 [ 351]-0.0696650226421 [ 352] 0.1143317037154
 [ 353]-0.0173254195500 [ 354]-0.0957333126092 [ 355]-0.1949046548092 [ 356]-0.0192002172217
 [ 357] 0.0907250796112 [ 358] 0.1008677398748 [ 359] 0.3242563502251 [ 360] 0.5427397546852
 [ 361]-0.0558798963735 [ 362]-0.0886774795439 [ 363] 0.0173663627697 [ 364]-0.0593754402740
 [ 365]-0.0145830916241 [ 366]-0.0008991343389 [ 367] 0.0045350906322 [ 368] 0.0605550408437
 [ 369]-0.0094919957630 [ 370] 0.0047595613391 [ 371]-0.0312845972631 [ 372]-0.0047518653640
 [ 373] 0.0379123713947 [ 374]-0.0302305510927 [ 375] 0.0060893459543 [ 376]-0.0572685536236
 [ 377] 0.0968873281268 [ 378]-0.0136338636467 [ 379] 0.0332086423494 [ 380] 0.0753648852007
 [ 381] 0.0271033269135 [ 382]-0.0067452856519 [ 383] 0.1569993546434 [ 384]-0.1593586259908
 [ 385] 0.0110897011101 [ 386]-0.0904395206063 [ 387]-0.0792959287736 [ 388] 0.0684719311101
 [ 389]-0.0603456054635 [ 390]-0.0790127568138 [ 391] 0.0310755856725 [ 392] 0.0595797494720
 [ 393] 0.0838574585432 [ 394] 0.0080904619518 [ 395] 0.0509736851370 [ 396]-0.1161170479332
 [ 397] 0.0203402395028 [ 398]-0.0366210851453 [ 399] 0.0001662019660 [ 400] 0.0560830661175
 [ 401] 0.0355382511798 [ 402]-0.0168665883161 [ 403]-0.0102502606282 [ 404]-0.0212822176247
 [ 405]-0.0887563917821 [ 406]-0.1674512503069 [ 407] 0.0082684130101 [ 408] 0.0260321632747
 [ 409] 0.0055514196341 [ 410] 0.0188971273439 [ 411] 0.0064680050042 [ 412]-0.0003634926116
 [ 413]-0.0014040548877 [ 414]-0.0181381670441 [ 415] 0.0038852494502 [ 416] 0.0022515001843
 [ 417] 0.0096576566719 [ 418] 0.0021902088472 [ 419] 0.0102627857654 [ 420] 0.0100096691529
 [ 421]-0.0010849202720 [ 422] 0.0198927400387 [ 423]-0.0204760778690 [ 424]-0.0010967511708
 [ 425]-0.0090951732707 [ 426]-0.0365606837410 [ 427]-0.0353712608280 [ 428] 0.0020913894800
 [ 429]-0.0633086565570 [ 430] 0.1112976572283 [ 431]-0.0092743861634 [ 432] 0.0602479955091
 [ 433] 0.0569108927071 [ 434]-0.0274620392309 [ 435] 0.0359923715587 [ 436] 0.0370808275448
 [ 437]-0.0116472711980 [ 438]-0.0306866353244 [ 439]-0.0270852380248 [ 440]-0.0117836773280
 [ 441]-0.0318112445506 [ 442] 0.0735483581339 [ 443]-0.0090533447818 [ 444] 0.0206551860638
 [ 445]-0.0022971557735 [ 446]-0.0527344742891 [ 447]-0.0049732927263 [ 448] 0.0238071046907
 [ 449]-0.0143276420664 [ 450] 0.0059834247331 [ 451] 0.0497804211227 [ 452] 0.0995755488866
 [ 453] 0.0027192041252 [ 454]-0.0137318487259 [ 455]-0.0114031925040 [ 456]-0.0110202931743
 [ 457]-0.0057618094298 [ 458] 0.0006487973842 [ 459] 0.0002394566029 [ 460] 0.0104670583821
 [ 461]-0.0029796534019 [ 462]-0.0040761167674 [ 463]-0.0055831118042 [ 464]-0.0020071500407
 [ 465] 0.0994951166351 [ 466]-0.1406446384377 [ 467] 0.2613330648368 [ 468] 0.1290597628516
 [ 469]-0.0298499403019 [ 470]-0.2447340604273 [ 471]-0.1519795556686 [ 472] 0.4310745095132
 [ 473]-0.4853970666603 [ 474]-0.0830389605216 [ 475] 0.1300923891255 [ 476] 0.0694225543116
 [ 477]-0.1886881984926 [ 478]-0.1875343119993 [ 479]-0.2932866869406 [ 480] 0.4765742429752
 [ 481]-0.0070094769463 [ 482]-0.3564356359495 [ 483] 0.4656519872237 [ 484]-0.0520813377527
 [ 485] 0.2524413401781 [ 486] 0.1654860572548 [ 487] 0.1717648057756 [ 488] 0.1052135336742
 [ 489] 0.0189777651001 [ 490] 0.1591702323384 [ 491]-0.2545531996018 [ 492] 0.2426484522460
 [ 493] 0.0783655557461 [ 494]-0.0320152014760 [ 495] 0.1334295640654 [ 496] 0.2112427294543
 [ 497]-0.1474663246557 [ 498]-0.1810108974624 [ 499] 0.1370514925723 [ 500] 0.1945247390870
 [ 501]-0.1422807394581 [ 502]-0.1410453068824 [ 503]-0.0556485427264 [ 504]-0.0221813256063
 [ 505]-0.2012782500416 [ 506] 0.5906350056697 [ 507]-0.0953221719888 [ 508]-0.1554342257405
 [ 509]-0.1141089241090 [ 510]-0.0110231325705 [ 511] 0.0576095555513 [ 512] 0.1770763330898
 [ 513] 0.0490536443137 [ 514]-0.0094663435733 [ 515]-0.0297594010226 [ 516] 0.0364163144492
 [ 517] 0.0048377063366 [ 518]-0.0046776391453 [ 519] 0.0412049941509 [ 520]-0.0034091274577
 [ 521] 0.0092838282793 [ 522] 0.0938156223408 [ 523] 0.0170890713564 [ 524]-0.0314003011129
 [ 525] 0.0340342384008 [ 526]-0.0141094434197 [ 527]-0.0238844077727 [ 528] 0.0536852768053
 [ 529] 0.0430906191350 [ 530] 0.0056829634128 [ 531]-0.0803000053193 [ 532] 0.0585769453154
 [ 533] 0.0351916084633 [ 534]-0.0012096108521 [ 535] 0.0249312999828 [ 536] 0.0564120276134
 [ 537] 0.0019249714968 [ 538] 0.0785710591488 [ 539]-0.0994224519585 [ 540] 0.0168626895951
 [ 541] 0.0663652294871 [ 542]-0.0963052480282 [ 543]-0.0066596519083 [ 544]-0.0528867740960
 [ 545]-0.0520787097266 [ 546]-0.0168104904730 [ 547]-0.0036246998913 [ 548] 0.0070526005916
 [ 549]-0.0346625630843 [ 550] 0.0819562305678 [ 551]-0.0776414292689 [ 552]-0.0136716660261
 [ 553] 0.0047020096712 [ 554]-0.0035893193934 [ 555]-0.0350717573425 [ 556] 0.0212883514944
 [ 557] 0.0461232903848 [ 558]-0.0197400470009 [ 559]-0.0449650444215 [ 560] 0.0590132344268
 [ 561] 0.0353750269551 [ 562]-0.0004172609134 [ 563] 0.0045017163086 [ 564] 0.0522848009086
 [ 565]-0.1606423173824 [ 566] 0.0266368888421 [ 567] 0.0254553310242 [ 568] 0.0232644047827
 [ 569] 0.0152070974704 [ 570]-0.0179544167830 [ 571]-0.0540049470216 [ 572]-0.0067185234748
 [ 573] 0.0029246491302 [ 574] 0.0088493725362 [ 575]-0.0090082455255 [ 576]-0.0006700148005
 [ 577]-0.0003729215802 [ 578]-0.0083624562071 [ 579] 0.0052139185026 [ 580]-0.0023356817279
 [ 581]-0.0292563410936 [ 582]-0.0022164543768 [ 583]-0.0643670458100 [ 584] 0.0050741261264
 [ 585] 0.0436211028117 [ 586] 0.1093634857379 [ 587]-0.0164512465268 [ 588] 0.0350205172232
 [ 589] 0.1078753507363 [ 590] 0.1217537836500 [ 591] 0.0124626689794 [ 592] 0.0788441254835
 [ 593]-0.1081104344196 [ 594] 0.0626518301510 [ 595] 0.0973839602918 [ 596] 0.0189662844333
 [ 597] 0.0298047730287 [ 598]-0.0678576549342 [ 599] 0.0016419679473 [ 600] 0.2656011418546
 [ 601] 0.0814175012984 [ 602] 0.0097912966581 [ 603] 0.0288361267955 [ 604] 0.1715837801474
 [ 605]-0.1513654556950 [ 606]-0.0560993741297 [ 607] 0.0772691208681 [ 608]-0.0133648901914
 [ 609]-0.0034351570458 [ 610]-0.0447686170112 [ 611]-0.0660075439227 [ 612]-0.1071857946868
 [ 613]-0.0788876393661 [ 614] 0.2089338289818 [ 615] 0.2177121186726 [ 616]-0.0954333644948
 [ 617] 0.0058180623478 [ 618]-0.0506215855551 [ 619] 0.0174470639029 [ 620]-0.0239353484253
 [ 621]-0.0110978200418 [ 622]-0.0587070357825 [ 623]-0.0174720605795 [ 624] 0.0912209623160
 [ 625]-0.0557490829099 [ 626]-0.0434253241943 [ 627]-0.1473142929961 [ 628] 0.0305639138448
 [ 629]-0.1813894597289 [ 630] 0.1523093832924 [ 631]-0.2965967889743 [ 632] 0.0398108011888
 [ 633] 0.0346403414319 [ 634]-0.0188225244085 [ 635]-0.0221525056933 [ 636]-0.0487791130552
 [ 637] 0.0704257224780 [ 638]-0.0174940792551 [ 639]-0.0810647652475 [ 640]-0.0053218997658
 [ 641] 0.0040886544665 [ 642]-0.0016969559373 [ 643]-0.0052995324567 [ 644]-0.0249101086745
 [ 645] 0.0205727302163 [ 646] 0.0051227531367 [ 647] 0.0019968290422 [ 648]-0.0015698464691
 [ 649]-0.0083383242522 [ 650] 0.0011070540300 [ 651]-0.0138298850725 [ 652]-0.0413022194717
 [ 653]-0.0469533323610 [ 654] 0.0013342196457 [ 655] 0.0033450291195
  vo                     1                     1 -4.965975902288222E-002
        U*G(pq,rs) contribution is being calculated
             (Symmetry block 4, perturbation   1)

 CCSD(T) contribution to the paramagnetic part of the shielding tensor:

                        Bx          By          Bz

      O #1    x    0.000000    0.000000    0.000000
      O #1    y    0.000000    0.000000    0.000000
      O #1    z    0.000000    0.000000   64.019343

      C #2    x    0.000000    0.000000    0.000000
      C #2    y    0.000000    0.000000    0.000000
      C #2    z    0.000000    0.000000   17.178012

      C #31   x    0.000000    0.000000    1.215806
      C #31   y    0.000000    0.000000    0.000000
      C #31   z    0.000000    0.000000   -3.435273

      C #32   x    0.000000    0.000000   -1.215806
      C #32   y    0.000000    0.000000    0.000000
      C #32   z    0.000000    0.000000   -3.435273

      H #41   x    0.000000    0.000000    0.292607
      H #41   y    0.000000    0.000000   -0.177089
      H #41   z    0.000000    0.000000    0.361185

      H #42   x    0.000000    0.000000   -0.292607
      H #42   y    0.000000    0.000000   -0.177089
      H #42   z    0.000000    0.000000    0.361185

      H #43   x    0.000000    0.000000    0.292607
      H #43   y    0.000000    0.000000    0.177089
      H #43   z    0.000000    0.000000    0.361185

      H #44   x    0.000000    0.000000   -0.292607
      H #44   y    0.000000    0.000000    0.177089
      H #44   z    0.000000    0.000000    0.361185


 Total shielding tensor at the CCSD(T) level:

                        Bx          By          Bz

      O #1    x -361.198449    0.000000    0.000000
      O #1    y    0.000000  459.205871    0.000000
      O #1    z    0.000000    0.000000 -865.890511

      C #2    x  -69.678772    0.000000    0.000000
      C #2    y    0.000000  124.106304    0.000000
      C #2    z    0.000000    0.000000  -74.601400

      C #31   x  179.902850    0.000000    9.757755
      C #31   y    0.000000  224.003790    0.000000
      C #31   z  -12.037729    0.000000  170.147912

      C #32   x  179.902850    0.000000   -9.757755
      C #32   y    0.000000  224.003790    0.000000
      C #32   z   12.037729    0.000000  170.147912

      H #41   x   30.868667    5.300537    0.676742
      H #41   y    3.746239   34.143416    0.618188
      H #41   z    1.583912    3.670929   26.179658

      H #42   x   30.868667   -5.300537   -0.676742
      H #42   y   -3.746239   34.143416    0.618188
      H #42   z   -1.583912    3.670929   26.179658

      H #43   x   30.868667   -5.300537    0.676742
      H #43   y   -3.746239   34.143416   -0.618188
      H #43   z    1.583912   -3.670929   26.179658

      H #44   x   30.868667    5.300537   -0.676742
      H #44   y    3.746239   34.143416   -0.618188
      H #44   z   -1.583912   -3.670929   26.179658


 CCSD(T) contribution to paramagnetic part of magnetizability tensor:

                         Bx          By          Bz

            Bx      0.00000000  0.00000000  0.00000000
            By      0.00000000  0.00000000  0.00000000
            Bz      0.00000000  0.00000000  1.65742590


 Total CCSD(T) magnetizability tensor:

                         Bx          By          Bz

            Bx    -58.97964857  0.00000000  0.00000000
            By      0.00000000-15.00574066  0.00000000
            Bz      0.00000000  0.00000000-22.78833077


 Total CCSD(T) magnetizability:-32.25790667


 @CHECKOUT-I, Total execution time (CPU/WALL):     75286.70/    3469.93 seconds.
--executable xsdcc finished with status     0 in     3470.01 seconds (walltime).
 --invoking executable--
/home/besselman/CFOUR_18/cfour18/bin/xanti
 @GETMEM-I,  Allocated  181198 MB of main memory.
 CCSD(T) MO derivative gammas will be sorted to Mulliken order.
 Derivative gammas for magnetic perturbation are considered.
 @CHECKOUT-I, Total execution time (CPU/WALL):       582.95/      19.42 seconds.
--executable xanti finished with status     0 in       19.47 seconds (walltime).
 --invoking executable--
/home/besselman/CFOUR_18/cfour18/bin/xbcktrn
 @GETMEM-I,  Allocated  181198 MB of main memory.
 Derivative gammas for magnetic perturbation are considered.
 @CHECKOUT-I, Total execution time (CPU/WALL):       458.52/      14.62 seconds.
--executable xbcktrn finished with status     0 in       14.66 seconds (walltime).
 --invoking executable--
/home/besselman/CFOUR_18/cfour18/bin/xvdint
 @GETMEM-I,  Allocated  181198 MB of main memory.
 One- and two-electron integral derivatives are calculated
 for RHF-CC/MBPT NMR chemical shifts and magnetizabilities.
 Gauge-including atomic orbitals (GIAOs) are used.
 Spherical gaussians are used.
 Sort of perturbed Gammas required for CC/MBPT  magnetizabilities.
 Sort performed in core.
 Sort of perturbed Gammas required    7.75 seconds.
 Sort of perturbed Gammas required for CC/MBPT  magnetizabilities.
 Sort performed in core.
 Sort of perturbed Gammas required    7.31 seconds.
 Evaluation of 2el GIAO integrals

                2el contribution to magnetizability tensor
                ------------------------------------------

                        Bx          By          Bz

            Bx     0.00000000  0.00000000  0.00000000
            By     0.00000000  0.00000000  0.00000000
            Bz     0.00000000  0.00000000  7.97048989


 Evaluation of 2e integral derivatives required 6845.39 seconds.
 @CHECKOUT-I, Total execution time (CPU/WALL):      6845.52/     233.91 seconds.
--executable xvdint finished with status     0 in      233.99 seconds (walltime).
 --invoking executable--
/home/besselman/CFOUR_18/cfour18/bin/xanti
 @GETMEM-I,  Allocated  181198 MB of main memory.
 CCSD(T) MO gammas will be sorted to Mulliken order.
 non-totally symmetric part (with respect to index permutations) is considered.
 @CHECKOUT-I, Total execution time (CPU/WALL):       472.93/      17.83 seconds.
--executable xanti finished with status     0 in       17.88 seconds (walltime).
 --invoking executable--
/home/besselman/CFOUR_18/cfour18/bin/xbcktrn
 @GETMEM-I,  Allocated  181198 MB of main memory.
 non-totally symmetric part (with respect to index permutations) is considered.
 @CHECKOUT-I, Total execution time (CPU/WALL):       785.78/      24.87 seconds.
--executable xbcktrn finished with status     0 in       24.90 seconds (walltime).
 --invoking executable--
/home/besselman/CFOUR_18/cfour18/bin/xvdint
 @GETMEM-I,  Allocated  181198 MB of main memory.
 One- and two-electron integral derivatives are calculated
 for RHF-CC/MBPT NMR chemical shifts and magnetizabilities.
 Gauge-including atomic orbitals (GIAOs) are used.
 Spherical gaussians are used.
 Evaluation of 2el GIAO integrals

    2e expectation value contribution to HF-SCF magnetizability tensor
    ------------------------------------------------------------------

                        Bx          By          Bz

            Bx    80.10140525  0.00000000  0.00000000
            By     0.00000000 48.71189486  0.00000000
            Bz     0.00000000  0.00000000 34.02966263


       2e expectation value contribution to magnetizability tensor
       -----------------------------------------------------------

                        Bx          By          Bz

            Bx    51.79070611  0.00000000  0.00000000
            By     0.00000000  6.22598705  0.00000000
            Bz     0.00000000  0.00000000 10.43709765


 Evaluation of 2e integral derivatives required16419.39 seconds.
 @CHECKOUT-I, Total execution time (CPU/WALL):     16419.40/     594.93 seconds.
--executable xvdint finished with status     0 in      594.98 seconds (walltime).
 --invoking executable--
/home/besselman/CFOUR_18/cfour18/bin/xjoda
                     0                     0
  ---------------------------------------------------------------
   CCSD(T) Nuclear Magnetic Resonance Shieldings and Anisotropies
  ---------------------------------------------------------------
    Z-matrix      Atomic      Chemical Shielding    Anisotropy
     Center       Symbol            (ppm)             (ppm)
  ---------------------------------------------------------------
       1            O             -255.961          1072.750
       2            C               -6.725           196.246
       3            C              191.352            48.978
       4            C              191.352            48.978
       5            H               30.397            11.125
       6            H               30.397            11.125
       7            H               30.397            11.125
       8            H               30.397            11.125
  ---------------------------------------------------------------
 
  ---------------------------------------------------------------
     HF-SCF Nuclear Magnetic Resonance Shieldings and Anisotropies
  ---------------------------------------------------------------
    Z-matrix      Atomic      Chemical Shielding    Anisotropy
     Center       Symbol            (ppm)             (ppm)
  ---------------------------------------------------------------
       1            O             -296.756          1148.229
       2            C              -19.895           234.476
       3            C              192.528            54.348
       4            C              192.528            54.348
       5            H               30.738            11.720
       6            H               30.738            11.720
       7            H               30.738            11.720
       8            H               30.738            11.720
  ---------------------------------------------------------------
 
  -------------------------------------------------------------------
                  CCSD(T) Magnetizability Tensor (in a.u.)
  -------------------------------------------------------------------
                         Bx           By           Bz
                Bx  -7.18894245   0.00000000   0.00000000
                By   0.00000000  -8.77975361   0.00000000
                Bz   0.00000000   0.00000000  -4.38074323
  -------------------------------------------------------------------
     isotropic magnetizability:        -6.7831  a.u.
                                     -535.2606  JT**(-2)/10**(-30)

  conversion factor to SI units (JT**(-2)/10**(-30)) is:  78.91036407
  -------------------------------------------------------------------
 
  -------------------------------------------------------------------
                  HF-SCF Magnetizability Tensor (in a.u.)
  -------------------------------------------------------------------
                         Bx           By           Bz
                Bx  -7.19762699   0.00000000   0.00000000
                By   0.00000000  -9.13686925   0.00000000
                Bz   0.00000000   0.00000000  -4.57567028
  -------------------------------------------------------------------
     isotropic magnetizability:        -6.9701  a.u.
                                     -550.0096  JT**(-2)/10**(-30)

  conversion factor to SI units (JT**(-2)/10**(-30)) is:  78.91036407
  -------------------------------------------------------------------
 
  -------------------------------------------------------------------
                  Nuclear Part of CCSD(T) Rotational g-Tensor
  -------------------------------------------------------------------
                         Jx           Jy           Jz
                Bx   0.54387808   0.00000000   0.00000000
                By   0.00000000   0.55359695   0.00000000
                Bz   0.00000000   0.00000000   0.70275244
  -------------------------------------------------------------------
 
  -------------------------------------------------------------------
                  Electronic Part of CCSD(T) Rotational g-Tensor
  -------------------------------------------------------------------
                         Jx           Jy           Jz
                Bx  -0.57347722   0.00000000   0.00000000
                By   0.00000000  -0.56104561   0.00000000
                Bz   0.00000000   0.00000000  -0.88173087
  -------------------------------------------------------------------
 
  -------------------------------------------------------------------
                  CCSD(T) Rotational g-Tensor
  -------------------------------------------------------------------
                         Jx           Jy           Jz
                Bx  -0.02959914   0.00000000   0.00000000
                By   0.00000000  -0.00744866   0.00000000
                Bz   0.00000000   0.00000000  -0.17897843
  -------------------------------------------------------------------
 
  -------------------------------------------------------------------
             Nuclear Part of Inertia Tensor (in amu A**2)
  -------------------------------------------------------------------
     Ixx =   72.28922998,  Iyy =   90.41354200,  Izz =   24.86765259
  -------------------------------------------------------------------
            Electronic Part of Inertia Tensor (in amu A**2)
  -------------------------------------------------------------------
     Ixx =    0.00116532,  Iyy =    0.00036678,  Izz =    0.00242397
  -------------------------------------------------------------------
                   Total Inertia Tensor (in amu A**2)
  -------------------------------------------------------------------
     Ixx =   72.29039529,  Iyy =   90.41390877,  Izz =   24.87007656
  -------------------------------------------------------------------
  -------------------------------------------------------------------
         Rotational Constants without electronic part (in Mhz)
   Bxx =      6991.06915, Byy =      5589.63839, Bzz =     20322.74673
  -------------------------------------------------------------------
  a) using  Delta I(el) = - me/Mp g Ie
 
         Electronic Contribution to Rotational Constants (in MHz)
  -------------------------------------------------------------------
  dBxx =        -0.11270,dByy =        -0.02268,dBzz =        -1.98076
  -------------------------------------------------------------------
                   Total Rotational Constants (in MHz)
  -------------------------------------------------------------------
   Bxx =      6990.95645, Byy =      5589.61572, Bzz =     20320.76597
  -------------------------------------------------------------------
  b)  using  Delta B(el) = me/Mp g Be
 
         Electronic Contribution to Rotational Constants (in MHz)
  -------------------------------------------------------------------
  dBxx =        -0.11270,dByy =        -0.02268,dBzz =        -1.98095
  -------------------------------------------------------------------
                   Total Rotational Constants (in MHz)
  -------------------------------------------------------------------
   Bxx =      6990.95645, Byy =      5589.61572, Bzz =     20320.76577
  -------------------------------------------------------------------
  -------------------------------------------------------------------
                  Nuclear Part of HF-SCF Rotational g-Tensor
  -------------------------------------------------------------------
                         Jx           Jy           Jz
                Bx   0.54387808   0.00000000   0.00000000
                By   0.00000000   0.55359695   0.00000000
                Bz   0.00000000   0.00000000   0.70275244
  -------------------------------------------------------------------
 
  -------------------------------------------------------------------
                  Electronic Part of HF-SCF Rotational g-Tensor
  -------------------------------------------------------------------
                         Jx           Jy           Jz
                Bx  -0.57497357   0.00000000   0.00000000
                By   0.00000000  -0.55750959   0.00000000
                Bz   0.00000000   0.00000000  -0.87023834
  -------------------------------------------------------------------
 
  -------------------------------------------------------------------
                  HF-SCF Rotational g-Tensor
  -------------------------------------------------------------------
                         Jx           Jy           Jz
                Bx  -0.03109549   0.00000000   0.00000000
                By   0.00000000  -0.00391264   0.00000000
                Bz   0.00000000   0.00000000  -0.16748589
  -------------------------------------------------------------------
 
  -------------------------------------------------------------------
             Nuclear Part of Inertia Tensor (in amu A**2)
  -------------------------------------------------------------------
     Ixx =   72.28922998,  Iyy =   90.41354200,  Izz =   24.86765259
  -------------------------------------------------------------------
            Electronic Part of Inertia Tensor (in amu A**2)
  -------------------------------------------------------------------
     Ixx =    0.00122423,  Iyy =    0.00019266,  Izz =    0.00226832
  -------------------------------------------------------------------
                   Total Inertia Tensor (in amu A**2)
  -------------------------------------------------------------------
     Ixx =   72.29045420,  Iyy =   90.41373466,  Izz =   24.86992091
  -------------------------------------------------------------------
  -------------------------------------------------------------------
         Rotational Constants without electronic part (in Mhz)
   Bxx =      6991.06915, Byy =      5589.63839, Bzz =     20322.74673
  -------------------------------------------------------------------
  a) using  Delta I(el) = - me/Mp g Ie
 
         Electronic Contribution to Rotational Constants (in MHz)
  -------------------------------------------------------------------
  dBxx =        -0.11839,dByy =        -0.01191,dBzz =        -1.85358
  -------------------------------------------------------------------
                   Total Rotational Constants (in MHz)
  -------------------------------------------------------------------
   Bxx =      6990.95075, Byy =      5589.62648, Bzz =     20320.89314
  -------------------------------------------------------------------
  b)  using  Delta B(el) = me/Mp g Be
 
         Electronic Contribution to Rotational Constants (in MHz)
  -------------------------------------------------------------------
  dBxx =        -0.11839,dByy =        -0.01191,dBzz =        -1.85375
  -------------------------------------------------------------------
                   Total Rotational Constants (in MHz)
  -------------------------------------------------------------------
   Bxx =      6990.95075, Byy =      5589.62648, Bzz =     20320.89297
  -------------------------------------------------------------------
 @CHECKOUT-I, Total execution time (CPU/WALL):         0.07/       0.08 seconds.
--executable xjoda finished with status     0 in        0.18 seconds (walltime).
  The final electronic energy is      -191.774510702019995 a.u. 
  This computation required                        14505.04 seconds (walltime).
