# Supplementary material for: Cyclopropanone: Preparation, Rotational Spectroscopy, and Semi-Experimental Equilibrium (r e SE) Structure
Source: J Am Chem Soc. 2026 Mar 30;148(13):14072–85. doi: 10.1021/jacs.5c23052 (PMC13067281; doi:10.1021/jacs.5c23052)
Supplement: Supplementary file 2 [file ja5c23052_si_002.zip › SI_revised/Magnetic/cyclopropanone_05_mag.cfour]

cyclopropanone opt singlet CCSD[T]/cc-pCVTZ
O
C 1 R1
C 2 R2 1 A1
C 2 R2 1 A1 3 D180
H 3 R3 2 A2 1 D1
H 3 R3 2 A2 1 Dn1
H 4 R3 2 A2 1 D1
H 4 R3 2 A2 1 Dn1

R1   =        1.198724417788331
R2   =        1.471062207026606
A1   =      147.637108268674410
D180 =      180.000000000000000
R3   =        1.081936223602009
A2   =      118.633790303965739
D1   =       74.377470855720247
Dn1  =      -74.377470855720247

*CFOUR(CALC=CCSD(T)
BASIS=cc-pCVTZ
PROP=MAGNETIC
FCGRADNEW=2
GEO_METHOD=NR
ABCDTYPE=AOBASIS
CC_PROG=ECC
GEO_CONV=7
SCF_CONV=10
CC_CONV=9
LINEQ_CONV=9
LINEQ_MAXCYC=200
GEO_MAXSTEP=150
MULT=1
FROZEN_CORE=OFF
MEM_UNIT=GB
MEM=190)

%masses
15.99491463
12.0000000
12.0000000
12.0000000
2.014101779
1.007825035
1.007825035
1.007825035
