# Supplementary material for: Cyclopropanone: Preparation, Rotational Spectroscopy, and Semi-Experimental Equilibrium (r e SE) Structure
Source: J Am Chem Soc. 2026 Mar 30;148(13):14072–85. doi: 10.1021/jacs.5c23052 (PMC13067281; doi:10.1021/jacs.5c23052)
Supplement: Supplementary file 2 [file ja5c23052_si_002.zip › SI_revised/Magnetic/cyclopropanone_05_mag.MOLDEN]

[Molden Format]                                                                 
[ATOMS] AU                                                                      
O        1    8       -2.8754101705        0.0650702624        0.0197830031     
C        2    6       -0.6121022414       -0.0211592290       -0.0177743590     
C        3    6        1.7890741381        1.3738319986       -0.1451508025     
C        4    6        1.6789034491       -1.5949173260        0.0317399522     
H        5    1        2.4245140049        2.3841102071        1.5149077298     
H        6    1        2.3595275147        2.1809649782       -1.9349439505     
H        7    1        2.1803051221       -2.6485079210       -1.6471833440     
H        8    1        2.2452916123       -2.4453626921        1.8026683363     
[Molden Format]                                                                 
[GTO]                                                                           
  1 0
s  12 1.00
   15330.0000000000       5.080000000000000E-004                                
   2299.00000000000       3.929000000000000E-003                                
   522.400000000000       2.024300000000000E-002                                
   147.300000000000       7.918100000000000E-002                                
   47.5500000000000       0.230687000000000                                     
   16.7600000000000       0.433118000000000                                     
   6.20700000000000       0.350260000000000                                     
   1.75200000000000       4.272800000000000E-002                                
  0.688200000000000      -8.154000000000000E-003                                
  0.238400000000000       2.381000000000000E-003                                
   7.84500000000000       0.000000000000000E+000                                
   21.0320000000000       0.000000000000000E+000                                
s  12 1.00
   15330.0000000000      -1.150000000000000E-004                                
   2299.00000000000      -8.950000000000000E-004                                
   522.400000000000      -4.636000000000000E-003                                
   147.300000000000      -1.872400000000000E-002                                
   47.5500000000000      -5.846300000000000E-002                                
   16.7600000000000      -0.136463000000000                                     
   6.20700000000000      -0.175740000000000                                     
   1.75200000000000       0.160934000000000                                     
  0.688200000000000       0.603418000000000                                     
  0.238400000000000       0.378765000000000                                     
   7.84500000000000       0.000000000000000E+000                                
   21.0320000000000       0.000000000000000E+000                                
s  12 1.00
   15330.0000000000       0.000000000000000E+000                                
   2299.00000000000       0.000000000000000E+000                                
   522.400000000000       0.000000000000000E+000                                
   147.300000000000       0.000000000000000E+000                                
   47.5500000000000       0.000000000000000E+000                                
   16.7600000000000       0.000000000000000E+000                                
   6.20700000000000       0.000000000000000E+000                                
   1.75200000000000        1.00000000000000                                     
  0.688200000000000       0.000000000000000E+000                                
  0.238400000000000       0.000000000000000E+000                                
   7.84500000000000       0.000000000000000E+000                                
   21.0320000000000       0.000000000000000E+000                                
s  12 1.00
   15330.0000000000       0.000000000000000E+000                                
   2299.00000000000       0.000000000000000E+000                                
   522.400000000000       0.000000000000000E+000                                
   147.300000000000       0.000000000000000E+000                                
   47.5500000000000       0.000000000000000E+000                                
   16.7600000000000       0.000000000000000E+000                                
   6.20700000000000       0.000000000000000E+000                                
   1.75200000000000       0.000000000000000E+000                                
  0.688200000000000       0.000000000000000E+000                                
  0.238400000000000        1.00000000000000                                     
   7.84500000000000       0.000000000000000E+000                                
   21.0320000000000       0.000000000000000E+000                                
s  12 1.00
   15330.0000000000       0.000000000000000E+000                                
   2299.00000000000       0.000000000000000E+000                                
   522.400000000000       0.000000000000000E+000                                
   147.300000000000       0.000000000000000E+000                                
   47.5500000000000       0.000000000000000E+000                                
   16.7600000000000       0.000000000000000E+000                                
   6.20700000000000       0.000000000000000E+000                                
   1.75200000000000       0.000000000000000E+000                                
  0.688200000000000       0.000000000000000E+000                                
  0.238400000000000       0.000000000000000E+000                                
   7.84500000000000        1.00000000000000                                     
   21.0320000000000       0.000000000000000E+000                                
s  12 1.00
   15330.0000000000       0.000000000000000E+000                                
   2299.00000000000       0.000000000000000E+000                                
   522.400000000000       0.000000000000000E+000                                
   147.300000000000       0.000000000000000E+000                                
   47.5500000000000       0.000000000000000E+000                                
   16.7600000000000       0.000000000000000E+000                                
   6.20700000000000       0.000000000000000E+000                                
   1.75200000000000       0.000000000000000E+000                                
  0.688200000000000       0.000000000000000E+000                                
  0.238400000000000       0.000000000000000E+000                                
   7.84500000000000       0.000000000000000E+000                                
   21.0320000000000        1.00000000000000                                     
p   7 1.00
   34.4600000000000       1.592800000000000E-002                                
   7.74900000000000       9.974000000000000E-002                                
   2.28000000000000       0.310492000000000                                     
  0.715600000000000       0.491026000000000                                     
  0.214000000000000       0.336337000000000                                     
   15.1590000000000       0.000000000000000E+000                                
   57.4370000000000       0.000000000000000E+000                                
p   7 1.00
   34.4600000000000       0.000000000000000E+000                                
   7.74900000000000       0.000000000000000E+000                                
   2.28000000000000       0.000000000000000E+000                                
  0.715600000000000        1.00000000000000                                     
  0.214000000000000       0.000000000000000E+000                                
   15.1590000000000       0.000000000000000E+000                                
   57.4370000000000       0.000000000000000E+000                                
p   7 1.00
   34.4600000000000       0.000000000000000E+000                                
   7.74900000000000       0.000000000000000E+000                                
   2.28000000000000       0.000000000000000E+000                                
  0.715600000000000       0.000000000000000E+000                                
  0.214000000000000        1.00000000000000                                     
   15.1590000000000       0.000000000000000E+000                                
   57.4370000000000       0.000000000000000E+000                                
p   7 1.00
   34.4600000000000       0.000000000000000E+000                                
   7.74900000000000       0.000000000000000E+000                                
   2.28000000000000       0.000000000000000E+000                                
  0.715600000000000       0.000000000000000E+000                                
  0.214000000000000       0.000000000000000E+000                                
   15.1590000000000        1.00000000000000                                     
   57.4370000000000       0.000000000000000E+000                                
p   7 1.00
   34.4600000000000       0.000000000000000E+000                                
   7.74900000000000       0.000000000000000E+000                                
   2.28000000000000       0.000000000000000E+000                                
  0.715600000000000       0.000000000000000E+000                                
  0.214000000000000       0.000000000000000E+000                                
   15.1590000000000       0.000000000000000E+000                                
   57.4370000000000        1.00000000000000                                     
d   3 1.00
   2.31400000000000        1.00000000000000                                     
  0.645000000000000       0.000000000000000E+000                                
   15.8580000000000       0.000000000000000E+000                                
d   3 1.00
   2.31400000000000       0.000000000000000E+000                                
  0.645000000000000        1.00000000000000                                     
   15.8580000000000       0.000000000000000E+000                                
d   3 1.00
   2.31400000000000       0.000000000000000E+000                                
  0.645000000000000       0.000000000000000E+000                                
   15.8580000000000        1.00000000000000                                     
f   1 1.00
   1.42800000000000        1.00000000000000                                     
 
  2 0
s  12 1.00
   8236.00000000000       5.310000000000000E-004                                
   1235.00000000000       4.108000000000000E-003                                
   280.800000000000       2.108700000000000E-002                                
   79.2700000000000       8.185300000000000E-002                                
   25.5900000000000       0.234817000000000                                     
   8.99700000000000       0.434401000000000                                     
   3.31900000000000       0.346129000000000                                     
  0.905900000000000       3.937800000000000E-002                                
  0.364300000000000      -8.983000000000000E-003                                
  0.128500000000000       2.385000000000000E-003                                
   4.29200000000000       0.000000000000000E+000                                
   11.8760000000000       0.000000000000000E+000                                
s  12 1.00
   8236.00000000000      -1.130000000000000E-004                                
   1235.00000000000      -8.780000000000000E-004                                
   280.800000000000      -4.540000000000000E-003                                
   79.2700000000000      -1.813300000000000E-002                                
   25.5900000000000      -5.576000000000000E-002                                
   8.99700000000000      -0.126895000000000                                     
   3.31900000000000      -0.170352000000000                                     
  0.905900000000000       0.140382000000000                                     
  0.364300000000000       0.598684000000000                                     
  0.128500000000000       0.395389000000000                                     
   4.29200000000000       0.000000000000000E+000                                
   11.8760000000000       0.000000000000000E+000                                
s  12 1.00
   8236.00000000000       0.000000000000000E+000                                
   1235.00000000000       0.000000000000000E+000                                
   280.800000000000       0.000000000000000E+000                                
   79.2700000000000       0.000000000000000E+000                                
   25.5900000000000       0.000000000000000E+000                                
   8.99700000000000       0.000000000000000E+000                                
   3.31900000000000       0.000000000000000E+000                                
  0.905900000000000        1.00000000000000                                     
  0.364300000000000       0.000000000000000E+000                                
  0.128500000000000       0.000000000000000E+000                                
   4.29200000000000       0.000000000000000E+000                                
   11.8760000000000       0.000000000000000E+000                                
s  12 1.00
   8236.00000000000       0.000000000000000E+000                                
   1235.00000000000       0.000000000000000E+000                                
   280.800000000000       0.000000000000000E+000                                
   79.2700000000000       0.000000000000000E+000                                
   25.5900000000000       0.000000000000000E+000                                
   8.99700000000000       0.000000000000000E+000                                
   3.31900000000000       0.000000000000000E+000                                
  0.905900000000000       0.000000000000000E+000                                
  0.364300000000000       0.000000000000000E+000                                
  0.128500000000000        1.00000000000000                                     
   4.29200000000000       0.000000000000000E+000                                
   11.8760000000000       0.000000000000000E+000                                
s  12 1.00
   8236.00000000000       0.000000000000000E+000                                
   1235.00000000000       0.000000000000000E+000                                
   280.800000000000       0.000000000000000E+000                                
   79.2700000000000       0.000000000000000E+000                                
   25.5900000000000       0.000000000000000E+000                                
   8.99700000000000       0.000000000000000E+000                                
   3.31900000000000       0.000000000000000E+000                                
  0.905900000000000       0.000000000000000E+000                                
  0.364300000000000       0.000000000000000E+000                                
  0.128500000000000       0.000000000000000E+000                                
   4.29200000000000        1.00000000000000                                     
   11.8760000000000       0.000000000000000E+000                                
s  12 1.00
   8236.00000000000       0.000000000000000E+000                                
   1235.00000000000       0.000000000000000E+000                                
   280.800000000000       0.000000000000000E+000                                
   79.2700000000000       0.000000000000000E+000                                
   25.5900000000000       0.000000000000000E+000                                
   8.99700000000000       0.000000000000000E+000                                
   3.31900000000000       0.000000000000000E+000                                
  0.905900000000000       0.000000000000000E+000                                
  0.364300000000000       0.000000000000000E+000                                
  0.128500000000000       0.000000000000000E+000                                
   4.29200000000000       0.000000000000000E+000                                
   11.8760000000000        1.00000000000000                                     
p   7 1.00
   18.7100000000000       1.403100000000000E-002                                
   4.13300000000000       8.686600000000000E-002                                
   1.20000000000000       0.290216000000000                                     
  0.382700000000000       0.501008000000000                                     
  0.120900000000000       0.343406000000000                                     
   8.77800000000000       0.000000000000000E+000                                
   33.1900000000000       0.000000000000000E+000                                
p   7 1.00
   18.7100000000000       0.000000000000000E+000                                
   4.13300000000000       0.000000000000000E+000                                
   1.20000000000000       0.000000000000000E+000                                
  0.382700000000000        1.00000000000000                                     
  0.120900000000000       0.000000000000000E+000                                
   8.77800000000000       0.000000000000000E+000                                
   33.1900000000000       0.000000000000000E+000                                
p   7 1.00
   18.7100000000000       0.000000000000000E+000                                
   4.13300000000000       0.000000000000000E+000                                
   1.20000000000000       0.000000000000000E+000                                
  0.382700000000000       0.000000000000000E+000                                
  0.120900000000000        1.00000000000000                                     
   8.77800000000000       0.000000000000000E+000                                
   33.1900000000000       0.000000000000000E+000                                
p   7 1.00
   18.7100000000000       0.000000000000000E+000                                
   4.13300000000000       0.000000000000000E+000                                
   1.20000000000000       0.000000000000000E+000                                
  0.382700000000000       0.000000000000000E+000                                
  0.120900000000000       0.000000000000000E+000                                
   8.77800000000000        1.00000000000000                                     
   33.1900000000000       0.000000000000000E+000                                
p   7 1.00
   18.7100000000000       0.000000000000000E+000                                
   4.13300000000000       0.000000000000000E+000                                
   1.20000000000000       0.000000000000000E+000                                
  0.382700000000000       0.000000000000000E+000                                
  0.120900000000000       0.000000000000000E+000                                
   8.77800000000000       0.000000000000000E+000                                
   33.1900000000000        1.00000000000000                                     
d   3 1.00
   1.09700000000000        1.00000000000000                                     
  0.318000000000000       0.000000000000000E+000                                
   14.8390000000000       0.000000000000000E+000                                
d   3 1.00
   1.09700000000000       0.000000000000000E+000                                
  0.318000000000000        1.00000000000000                                     
   14.8390000000000       0.000000000000000E+000                                
d   3 1.00
   1.09700000000000       0.000000000000000E+000                                
  0.318000000000000       0.000000000000000E+000                                
   14.8390000000000        1.00000000000000                                     
f   1 1.00
  0.761000000000000        1.00000000000000                                     
 
  3 0
s  12 1.00
   8236.00000000000       5.310000000000000E-004                                
   1235.00000000000       4.108000000000000E-003                                
   280.800000000000       2.108700000000000E-002                                
   79.2700000000000       8.185300000000000E-002                                
   25.5900000000000       0.234817000000000                                     
   8.99700000000000       0.434401000000000                                     
   3.31900000000000       0.346129000000000                                     
  0.905900000000000       3.937800000000000E-002                                
  0.364300000000000      -8.983000000000000E-003                                
  0.128500000000000       2.385000000000000E-003                                
   4.29200000000000       0.000000000000000E+000                                
   11.8760000000000       0.000000000000000E+000                                
s  12 1.00
   8236.00000000000      -1.130000000000000E-004                                
   1235.00000000000      -8.780000000000000E-004                                
   280.800000000000      -4.540000000000000E-003                                
   79.2700000000000      -1.813300000000000E-002                                
   25.5900000000000      -5.576000000000000E-002                                
   8.99700000000000      -0.126895000000000                                     
   3.31900000000000      -0.170352000000000                                     
  0.905900000000000       0.140382000000000                                     
  0.364300000000000       0.598684000000000                                     
  0.128500000000000       0.395389000000000                                     
   4.29200000000000       0.000000000000000E+000                                
   11.8760000000000       0.000000000000000E+000                                
s  12 1.00
   8236.00000000000       0.000000000000000E+000                                
   1235.00000000000       0.000000000000000E+000                                
   280.800000000000       0.000000000000000E+000                                
   79.2700000000000       0.000000000000000E+000                                
   25.5900000000000       0.000000000000000E+000                                
   8.99700000000000       0.000000000000000E+000                                
   3.31900000000000       0.000000000000000E+000                                
  0.905900000000000        1.00000000000000                                     
  0.364300000000000       0.000000000000000E+000                                
  0.128500000000000       0.000000000000000E+000                                
   4.29200000000000       0.000000000000000E+000                                
   11.8760000000000       0.000000000000000E+000                                
s  12 1.00
   8236.00000000000       0.000000000000000E+000                                
   1235.00000000000       0.000000000000000E+000                                
   280.800000000000       0.000000000000000E+000                                
   79.2700000000000       0.000000000000000E+000                                
   25.5900000000000       0.000000000000000E+000                                
   8.99700000000000       0.000000000000000E+000                                
   3.31900000000000       0.000000000000000E+000                                
  0.905900000000000       0.000000000000000E+000                                
  0.364300000000000       0.000000000000000E+000                                
  0.128500000000000        1.00000000000000                                     
   4.29200000000000       0.000000000000000E+000                                
   11.8760000000000       0.000000000000000E+000                                
s  12 1.00
   8236.00000000000       0.000000000000000E+000                                
   1235.00000000000       0.000000000000000E+000                                
   280.800000000000       0.000000000000000E+000                                
   79.2700000000000       0.000000000000000E+000                                
   25.5900000000000       0.000000000000000E+000                                
   8.99700000000000       0.000000000000000E+000                                
   3.31900000000000       0.000000000000000E+000                                
  0.905900000000000       0.000000000000000E+000                                
  0.364300000000000       0.000000000000000E+000                                
  0.128500000000000       0.000000000000000E+000                                
   4.29200000000000        1.00000000000000                                     
   11.8760000000000       0.000000000000000E+000                                
s  12 1.00
   8236.00000000000       0.000000000000000E+000                                
   1235.00000000000       0.000000000000000E+000                                
   280.800000000000       0.000000000000000E+000                                
   79.2700000000000       0.000000000000000E+000                                
   25.5900000000000       0.000000000000000E+000                                
   8.99700000000000       0.000000000000000E+000                                
   3.31900000000000       0.000000000000000E+000                                
  0.905900000000000       0.000000000000000E+000                                
  0.364300000000000       0.000000000000000E+000                                
  0.128500000000000       0.000000000000000E+000                                
   4.29200000000000       0.000000000000000E+000                                
   11.8760000000000        1.00000000000000                                     
p   7 1.00
   18.7100000000000       1.403100000000000E-002                                
   4.13300000000000       8.686600000000000E-002                                
   1.20000000000000       0.290216000000000                                     
  0.382700000000000       0.501008000000000                                     
  0.120900000000000       0.343406000000000                                     
   8.77800000000000       0.000000000000000E+000                                
   33.1900000000000       0.000000000000000E+000                                
p   7 1.00
   18.7100000000000       0.000000000000000E+000                                
   4.13300000000000       0.000000000000000E+000                                
   1.20000000000000       0.000000000000000E+000                                
  0.382700000000000        1.00000000000000                                     
  0.120900000000000       0.000000000000000E+000                                
   8.77800000000000       0.000000000000000E+000                                
   33.1900000000000       0.000000000000000E+000                                
p   7 1.00
   18.7100000000000       0.000000000000000E+000                                
   4.13300000000000       0.000000000000000E+000                                
   1.20000000000000       0.000000000000000E+000                                
  0.382700000000000       0.000000000000000E+000                                
  0.120900000000000        1.00000000000000                                     
   8.77800000000000       0.000000000000000E+000                                
   33.1900000000000       0.000000000000000E+000                                
p   7 1.00
   18.7100000000000       0.000000000000000E+000                                
   4.13300000000000       0.000000000000000E+000                                
   1.20000000000000       0.000000000000000E+000                                
  0.382700000000000       0.000000000000000E+000                                
  0.120900000000000       0.000000000000000E+000                                
   8.77800000000000        1.00000000000000                                     
   33.1900000000000       0.000000000000000E+000                                
p   7 1.00
   18.7100000000000       0.000000000000000E+000                                
   4.13300000000000       0.000000000000000E+000                                
   1.20000000000000       0.000000000000000E+000                                
  0.382700000000000       0.000000000000000E+000                                
  0.120900000000000       0.000000000000000E+000                                
   8.77800000000000       0.000000000000000E+000                                
   33.1900000000000        1.00000000000000                                     
d   3 1.00
   1.09700000000000        1.00000000000000                                     
  0.318000000000000       0.000000000000000E+000                                
   14.8390000000000       0.000000000000000E+000                                
d   3 1.00
   1.09700000000000       0.000000000000000E+000                                
  0.318000000000000        1.00000000000000                                     
   14.8390000000000       0.000000000000000E+000                                
d   3 1.00
   1.09700000000000       0.000000000000000E+000                                
  0.318000000000000       0.000000000000000E+000                                
   14.8390000000000        1.00000000000000                                     
f   1 1.00
  0.761000000000000        1.00000000000000                                     
 
  4 0
s  12 1.00
   8236.00000000000       5.310000000000000E-004                                
   1235.00000000000       4.108000000000000E-003                                
   280.800000000000       2.108700000000000E-002                                
   79.2700000000000       8.185300000000000E-002                                
   25.5900000000000       0.234817000000000                                     
   8.99700000000000       0.434401000000000                                     
   3.31900000000000       0.346129000000000                                     
  0.905900000000000       3.937800000000000E-002                                
  0.364300000000000      -8.983000000000000E-003                                
  0.128500000000000       2.385000000000000E-003                                
   4.29200000000000       0.000000000000000E+000                                
   11.8760000000000       0.000000000000000E+000                                
s  12 1.00
   8236.00000000000      -1.130000000000000E-004                                
   1235.00000000000      -8.780000000000000E-004                                
   280.800000000000      -4.540000000000000E-003                                
   79.2700000000000      -1.813300000000000E-002                                
   25.5900000000000      -5.576000000000000E-002                                
   8.99700000000000      -0.126895000000000                                     
   3.31900000000000      -0.170352000000000                                     
  0.905900000000000       0.140382000000000                                     
  0.364300000000000       0.598684000000000                                     
  0.128500000000000       0.395389000000000                                     
   4.29200000000000       0.000000000000000E+000                                
   11.8760000000000       0.000000000000000E+000                                
s  12 1.00
   8236.00000000000       0.000000000000000E+000                                
   1235.00000000000       0.000000000000000E+000                                
   280.800000000000       0.000000000000000E+000                                
   79.2700000000000       0.000000000000000E+000                                
   25.5900000000000       0.000000000000000E+000                                
   8.99700000000000       0.000000000000000E+000                                
   3.31900000000000       0.000000000000000E+000                                
  0.905900000000000        1.00000000000000                                     
  0.364300000000000       0.000000000000000E+000                                
  0.128500000000000       0.000000000000000E+000                                
   4.29200000000000       0.000000000000000E+000                                
   11.8760000000000       0.000000000000000E+000                                
s  12 1.00
   8236.00000000000       0.000000000000000E+000                                
   1235.00000000000       0.000000000000000E+000                                
   280.800000000000       0.000000000000000E+000                                
   79.2700000000000       0.000000000000000E+000                                
   25.5900000000000       0.000000000000000E+000                                
   8.99700000000000       0.000000000000000E+000                                
   3.31900000000000       0.000000000000000E+000                                
  0.905900000000000       0.000000000000000E+000                                
  0.364300000000000       0.000000000000000E+000                                
  0.128500000000000        1.00000000000000                                     
   4.29200000000000       0.000000000000000E+000                                
   11.8760000000000       0.000000000000000E+000                                
s  12 1.00
   8236.00000000000       0.000000000000000E+000                                
   1235.00000000000       0.000000000000000E+000                                
   280.800000000000       0.000000000000000E+000                                
   79.2700000000000       0.000000000000000E+000                                
   25.5900000000000       0.000000000000000E+000                                
   8.99700000000000       0.000000000000000E+000                                
   3.31900000000000       0.000000000000000E+000                                
  0.905900000000000       0.000000000000000E+000                                
  0.364300000000000       0.000000000000000E+000                                
  0.128500000000000       0.000000000000000E+000                                
   4.29200000000000        1.00000000000000                                     
   11.8760000000000       0.000000000000000E+000                                
s  12 1.00
   8236.00000000000       0.000000000000000E+000                                
   1235.00000000000       0.000000000000000E+000                                
   280.800000000000       0.000000000000000E+000                                
   79.2700000000000       0.000000000000000E+000                                
   25.5900000000000       0.000000000000000E+000                                
   8.99700000000000       0.000000000000000E+000                                
   3.31900000000000       0.000000000000000E+000                                
  0.905900000000000       0.000000000000000E+000                                
  0.364300000000000       0.000000000000000E+000                                
  0.128500000000000       0.000000000000000E+000                                
   4.29200000000000       0.000000000000000E+000                                
   11.8760000000000        1.00000000000000                                     
p   7 1.00
   18.7100000000000       1.403100000000000E-002                                
   4.13300000000000       8.686600000000000E-002                                
   1.20000000000000       0.290216000000000                                     
  0.382700000000000       0.501008000000000                                     
  0.120900000000000       0.343406000000000                                     
   8.77800000000000       0.000000000000000E+000                                
   33.1900000000000       0.000000000000000E+000                                
p   7 1.00
   18.7100000000000       0.000000000000000E+000                                
   4.13300000000000       0.000000000000000E+000                                
   1.20000000000000       0.000000000000000E+000                                
  0.382700000000000        1.00000000000000                                     
  0.120900000000000       0.000000000000000E+000                                
   8.77800000000000       0.000000000000000E+000                                
   33.1900000000000       0.000000000000000E+000                                
p   7 1.00
   18.7100000000000       0.000000000000000E+000                                
   4.13300000000000       0.000000000000000E+000                                
   1.20000000000000       0.000000000000000E+000                                
  0.382700000000000       0.000000000000000E+000                                
  0.120900000000000        1.00000000000000                                     
   8.77800000000000       0.000000000000000E+000                                
   33.1900000000000       0.000000000000000E+000                                
p   7 1.00
   18.7100000000000       0.000000000000000E+000                                
   4.13300000000000       0.000000000000000E+000                                
   1.20000000000000       0.000000000000000E+000                                
  0.382700000000000       0.000000000000000E+000                                
  0.120900000000000       0.000000000000000E+000                                
   8.77800000000000        1.00000000000000                                     
   33.1900000000000       0.000000000000000E+000                                
p   7 1.00
   18.7100000000000       0.000000000000000E+000                                
   4.13300000000000       0.000000000000000E+000                                
   1.20000000000000       0.000000000000000E+000                                
  0.382700000000000       0.000000000000000E+000                                
  0.120900000000000       0.000000000000000E+000                                
   8.77800000000000       0.000000000000000E+000                                
   33.1900000000000        1.00000000000000                                     
d   3 1.00
   1.09700000000000        1.00000000000000                                     
  0.318000000000000       0.000000000000000E+000                                
   14.8390000000000       0.000000000000000E+000                                
d   3 1.00
   1.09700000000000       0.000000000000000E+000                                
  0.318000000000000        1.00000000000000                                     
   14.8390000000000       0.000000000000000E+000                                
d   3 1.00
   1.09700000000000       0.000000000000000E+000                                
  0.318000000000000       0.000000000000000E+000                                
   14.8390000000000        1.00000000000000                                     
f   1 1.00
  0.761000000000000        1.00000000000000                                     
 
  5 0
s   5 1.00
   33.8700000000000       6.068000000000000E-003                                
   5.09500000000000       4.530800000000000E-002                                
   1.15900000000000       0.202822000000000                                     
  0.325800000000000       0.503903000000000                                     
  0.102700000000000       0.383421000000000                                     
s   5 1.00
   33.8700000000000       0.000000000000000E+000                                
   5.09500000000000       0.000000000000000E+000                                
   1.15900000000000       0.000000000000000E+000                                
  0.325800000000000        1.00000000000000                                     
  0.102700000000000       0.000000000000000E+000                                
s   5 1.00
   33.8700000000000       0.000000000000000E+000                                
   5.09500000000000       0.000000000000000E+000                                
   1.15900000000000       0.000000000000000E+000                                
  0.325800000000000       0.000000000000000E+000                                
  0.102700000000000        1.00000000000000                                     
p   2 1.00
   1.40700000000000        1.00000000000000                                     
  0.388000000000000       0.000000000000000E+000                                
p   2 1.00
   1.40700000000000       0.000000000000000E+000                                
  0.388000000000000        1.00000000000000                                     
d   1 1.00
   1.05700000000000        1.00000000000000                                     
 
  6 0
s   5 1.00
   33.8700000000000       6.068000000000000E-003                                
   5.09500000000000       4.530800000000000E-002                                
   1.15900000000000       0.202822000000000                                     
  0.325800000000000       0.503903000000000                                     
  0.102700000000000       0.383421000000000                                     
s   5 1.00
   33.8700000000000       0.000000000000000E+000                                
   5.09500000000000       0.000000000000000E+000                                
   1.15900000000000       0.000000000000000E+000                                
  0.325800000000000        1.00000000000000                                     
  0.102700000000000       0.000000000000000E+000                                
s   5 1.00
   33.8700000000000       0.000000000000000E+000                                
   5.09500000000000       0.000000000000000E+000                                
   1.15900000000000       0.000000000000000E+000                                
  0.325800000000000       0.000000000000000E+000                                
  0.102700000000000        1.00000000000000                                     
p   2 1.00
   1.40700000000000        1.00000000000000                                     
  0.388000000000000       0.000000000000000E+000                                
p   2 1.00
   1.40700000000000       0.000000000000000E+000                                
  0.388000000000000        1.00000000000000                                     
d   1 1.00
   1.05700000000000        1.00000000000000                                     
 
  7 0
s   5 1.00
   33.8700000000000       6.068000000000000E-003                                
   5.09500000000000       4.530800000000000E-002                                
   1.15900000000000       0.202822000000000                                     
  0.325800000000000       0.503903000000000                                     
  0.102700000000000       0.383421000000000                                     
s   5 1.00
   33.8700000000000       0.000000000000000E+000                                
   5.09500000000000       0.000000000000000E+000                                
   1.15900000000000       0.000000000000000E+000                                
  0.325800000000000        1.00000000000000                                     
  0.102700000000000       0.000000000000000E+000                                
s   5 1.00
   33.8700000000000       0.000000000000000E+000                                
   5.09500000000000       0.000000000000000E+000                                
   1.15900000000000       0.000000000000000E+000                                
  0.325800000000000       0.000000000000000E+000                                
  0.102700000000000        1.00000000000000                                     
p   2 1.00
   1.40700000000000        1.00000000000000                                     
  0.388000000000000       0.000000000000000E+000                                
p   2 1.00
   1.40700000000000       0.000000000000000E+000                                
  0.388000000000000        1.00000000000000                                     
d   1 1.00
   1.05700000000000        1.00000000000000                                     
 
  8 0
s   5 1.00
   33.8700000000000       6.068000000000000E-003                                
   5.09500000000000       4.530800000000000E-002                                
   1.15900000000000       0.202822000000000                                     
  0.325800000000000       0.503903000000000                                     
  0.102700000000000       0.383421000000000                                     
s   5 1.00
   33.8700000000000       0.000000000000000E+000                                
   5.09500000000000       0.000000000000000E+000                                
   1.15900000000000       0.000000000000000E+000                                
  0.325800000000000        1.00000000000000                                     
  0.102700000000000       0.000000000000000E+000                                
s   5 1.00
   33.8700000000000       0.000000000000000E+000                                
   5.09500000000000       0.000000000000000E+000                                
   1.15900000000000       0.000000000000000E+000                                
  0.325800000000000       0.000000000000000E+000                                
  0.102700000000000        1.00000000000000                                     
p   2 1.00
   1.40700000000000        1.00000000000000                                     
  0.388000000000000       0.000000000000000E+000                                
p   2 1.00
   1.40700000000000       0.000000000000000E+000                                
  0.388000000000000        1.00000000000000                                     
d   1 1.00
   1.05700000000000        1.00000000000000                                     
 
                                                                                
                                                                                
[MO]                                                                            
 Sym= A                                                                         
 Ene=  -20.5659440723686                                                        
 Spin= Alpha                                                                    
 Occup= 1.0                                                                     
  1        0.9981103037                                                         
  2       -0.0067315599                                                         
  3        0.0031923357                                                         
  4        0.0033572651                                                         
  5       -0.0011246580                                                         
  6        0.0000576826                                                         
  7        0.0039899108                                                         
  8       -0.0001520111                                                         
  9       -0.0000662086                                                         
 10       -0.0042486125                                                         
 11        0.0001618674                                                         
 12        0.0000705015                                                         
 13       -0.0014640090                                                         
 14        0.0000557771                                                         
 15        0.0000242938                                                         
 16        0.0005028634                                                         
 17       -0.0000191585                                                         
 18       -0.0000083445                                                         
 19        0.0000087609                                                         
 20       -0.0000003338                                                         
 21       -0.0000001454                                                         
 22        0.0000563917                                                         
 23        0.0000424892                                                         
 24       -0.0000988809                                                         
 25       -0.0000013419                                                         
 26       -0.0000057914                                                         
 27       -0.0000166882                                                         
 28       -0.0003725866                                                         
 29        0.0002325606                                                         
 30        0.0001400261                                                         
 31        0.0000459925                                                         
 32        0.0000165972                                                         
 33       -0.0000117867                                                         
 34        0.0000220121                                                         
 35       -0.0000608087                                                         
 36        0.0000387966                                                         
 37       -0.0000061217                                                         
 38        0.0000010064                                                         
 39        0.0000118882                                                         
 40       -0.0000203137                                                         
 41       -0.0000008798                                                         
 42       -0.0000006307                                                         
 43        0.0000229642                                                         
 44        0.0000041157                                                         
 45        0.0000023403                                                         
 46        0.0000379770                                                         
 47       -0.0000014764                                                         
 48       -0.0000004480                                                         
 49        0.0000015704                                                         
 50        0.0005594604                                                         
 51        0.0025486081                                                         
 52       -0.0007558097                                                         
 53        0.0015294005                                                         
 54        0.0001534445                                                         
 55        0.0000428940                                                         
 56       -0.0006051772                                                         
 57        0.0000230566                                                         
 58        0.0000100423                                                         
 59       -0.0024665023                                                         
 60        0.0000939710                                                         
 61        0.0000409292                                                         
 62        0.0031513590                                                         
 63       -0.0001200632                                                         
 64       -0.0000522937                                                         
 65        0.0000472791                                                         
 66       -0.0000018013                                                         
 67       -0.0000007846                                                         
 68       -0.0000052515                                                         
 69        0.0000002001                                                         
 70        0.0000000871                                                         
 71        0.0002291950                                                         
 72       -0.0001281528                                                         
 73       -0.0001010422                                                         
 74       -0.0000272140                                                         
 75       -0.0000108389                                                         
 76        0.0000037063                                                         
 77        0.0012936487                                                         
 78       -0.0007356526                                                         
 79       -0.0005579961                                                         
 80       -0.0001544951                                                         
 81       -0.0000606582                                                         
 82        0.0000238484                                                         
 83       -0.0000001547                                                         
 84        0.0000001063                                                         
 85        0.0000000485                                                         
 86        0.0000000198                                                         
 87        0.0000000065                                                         
 88       -0.0000000072                                                         
 89       -0.0000717732                                                         
 90       -0.0000031372                                                         
 91       -0.0000022161                                                         
 92        0.0000818912                                                         
 93        0.0000145963                                                         
 94        0.0000082369                                                         
 95        0.0001334284                                                         
 96       -0.0000051847                                                         
 97       -0.0000015887                                                         
 98        0.0000053694                                                         
 99       -0.0000526329                                                         
100       -0.0002401843                                                         
101       -0.0000594502                                                         
102       -0.0010133504                                                         
103       -0.0000164172                                                         
104       -0.0000053503                                                         
105        0.0002060609                                                         
106       -0.0001115259                                                         
107        0.0000026856                                                         
108       -0.0001964814                                                         
109        0.0003762740                                                         
110       -0.0000184558                                                         
111        0.0001317255                                                         
112        0.0004229853                                                         
113       -0.0000273890                                                         
114       -0.0000186559                                                         
115        0.0000111476                                                         
116       -0.0000003050                                                         
117        0.0000016519                                                         
118       -0.0000010485                                                         
119        0.0000000306                                                         
120       -0.0000184649                                                         
121        0.0000101977                                                         
122        0.0000082671                                                         
123        0.0000296230                                                         
124       -0.0000007384                                                         
125       -0.0000007889                                                         
126        0.0001741662                                                         
127       -0.0001752027                                                         
128        0.0000010364                                                         
129       -0.0001674549                                                         
130        0.0000033658                                                         
131        0.0000239971                                                         
132        0.0000003431                                                         
133       -0.0000001712                                                         
134       -0.0000001719                                                         
135       -0.0000005971                                                         
136        0.0000000158                                                         
137        0.0000000112                                                         
138       -0.0000163171                                                         
139       -0.0000056793                                                         
140       -0.0000020037                                                         
141        0.0000306434                                                         
142       -0.0000108894                                                         
143        0.0000022562                                                         
144        0.0000183078                                                         
145        0.0000279273                                                         
146        0.0000037551                                                         
147        0.0000000320                                                         
148       -0.0000526329                                                         
149       -0.0002401843                                                         
150       -0.0000594502                                                         
151       -0.0010133504                                                         
152       -0.0000164172                                                         
153       -0.0000053503                                                         
154        0.0002137448                                                         
155        0.0000955318                                                         
156       -0.0000096518                                                         
157       -0.0002238143                                                         
158       -0.0003602612                                                         
159        0.0000254301                                                         
160        0.0001000038                                                         
161       -0.0004318140                                                         
162        0.0000235436                                                         
163       -0.0000194294                                                         
164       -0.0000096966                                                         
165        0.0000009370                                                         
166        0.0000017250                                                         
167        0.0000009199                                                         
168       -0.0000000867                                                         
169       -0.0000204928                                                         
170        0.0000122797                                                         
171        0.0000082131                                                         
172       -0.0000249470                                                         
173        0.0000025514                                                         
174       -0.0000000062                                                         
175        0.0001845978                                                         
176       -0.0001859122                                                         
177        0.0000013143                                                         
178        0.0001132462                                                         
179       -0.0000135564                                                         
180        0.0000199707                                                         
181        0.0000003843                                                         
182       -0.0000002135                                                         
183       -0.0000001708                                                         
184        0.0000005123                                                         
185       -0.0000000511                                                         
186       -0.0000000047                                                         
187       -0.0000152042                                                         
188        0.0000033873                                                         
189        0.0000014279                                                         
190        0.0000292508                                                         
191        0.0000190355                                                         
192        0.0000003502                                                         
193        0.0000163617                                                         
194       -0.0000291974                                                         
195       -0.0000046338                                                         
196       -0.0000033639                                                         
197        0.0000420130                                                         
198       -0.0001854663                                                         
199       -0.0000875003                                                         
200       -0.0000026092                                                         
201        0.0000041074                                                         
202        0.0000250639                                                         
203        0.0001130636                                                         
204        0.0000872559                                                         
205       -0.0000049265                                                         
206       -0.0000112287                                                         
207        0.0000056872                                                         
208        0.0000055416                                                         
209       -0.0000160514                                                         
210       -0.0000105304                                                         
211       -0.0000157677                                                         
212        0.0000420130                                                         
213       -0.0001854663                                                         
214       -0.0000875003                                                         
215       -0.0000035571                                                         
216        0.0000011442                                                         
217       -0.0000252570                                                         
218        0.0001129757                                                         
219        0.0000869812                                                         
220       -0.0000095915                                                         
221       -0.0000107760                                                         
222        0.0000075547                                                         
223        0.0000032212                                                         
224       -0.0000140385                                                         
225        0.0000134625                                                         
226        0.0000158104                                                         
227        0.0000420130                                                         
228       -0.0001854663                                                         
229       -0.0000875003                                                         
230       -0.0000037430                                                         
231       -0.0000038654                                                         
232       -0.0000249585                                                         
233        0.0001061997                                                         
234       -0.0000956096                                                         
235        0.0000012881                                                         
236       -0.0000095878                                                         
237        0.0000043927                                                         
238        0.0000051950                                                         
239        0.0000178622                                                         
240        0.0000103254                                                         
241       -0.0000171271                                                         
242        0.0000420130                                                         
243       -0.0001854663                                                         
244       -0.0000875003                                                         
245       -0.0000027951                                                         
246       -0.0000009022                                                         
247        0.0000253624                                                         
248        0.0001062876                                                         
249       -0.0000953349                                                         
250        0.0000059530                                                         
251       -0.0000099950                                                         
252        0.0000063627                                                         
253        0.0000036323                                                         
254        0.0000172194                                                         
255       -0.0000113222                                                         
256        0.0000162350                                                         
 Sym= A                                                                         
 Ene=  -11.3490845049825                                                        
 Spin= Alpha                                                                    
 Occup= 1.0                                                                     
  1        0.0003169582                                                         
  2       -0.0002826979                                                         
  3       -0.0002851077                                                         
  4       -0.0022512237                                                         
  5        0.0000535158                                                         
  6        0.0000151211                                                         
  7       -0.0008704678                                                         
  8        0.0000331638                                                         
  9        0.0000144446                                                         
 10        0.0003149249                                                         
 11       -0.0000119983                                                         
 12       -0.0000052259                                                         
 13       -0.0004822263                                                         
 14        0.0000183723                                                         
 15        0.0000080021                                                         
 16       -0.0000124644                                                         
 17        0.0000004749                                                         
 18        0.0000002068                                                         
 19        0.0000007240                                                         
 20       -0.0000000276                                                         
 21       -0.0000000120                                                         
 22        0.0000046690                                                         
 23        0.0000056488                                                         
 24       -0.0000103178                                                         
 25        0.0000000430                                                         
 26       -0.0000005695                                                         
 27       -0.0000018884                                                         
 28        0.0002027031                                                         
 29       -0.0000890846                                                         
 30       -0.0001136185                                                         
 31       -0.0000223140                                                         
 32       -0.0000106100                                                         
 33       -0.0000024894                                                         
 34       -0.0000058901                                                         
 35        0.0000030792                                                         
 36        0.0000028109                                                         
 37        0.0000006839                                                         
 38        0.0000002876                                                         
 39       -0.0000000443                                                         
 40        0.0000162933                                                         
 41        0.0000007186                                                         
 42        0.0000005003                                                         
 43       -0.0000187572                                                         
 44       -0.0000033256                                                         
 45       -0.0000018628                                                         
 46       -0.0000301228                                                         
 47        0.0000011700                                                         
 48        0.0000003619                                                         
 49       -0.0000011792                                                         
 50       -0.9979657083                                                         
 51        0.0058680696                                                         
 52       -0.0049883250                                                         
 53        0.0008928258                                                         
 54        0.0014857216                                                         
 55        0.0000526507                                                         
 56       -0.0014602047                                                         
 57        0.0000556322                                                         
 58        0.0000242307                                                         
 59        0.0034473055                                                         
 60       -0.0001313385                                                         
 61       -0.0000572046                                                         
 62       -0.0000035978                                                         
 63        0.0000001371                                                         
 64        0.0000000597                                                         
 65       -0.0000951129                                                         
 66        0.0000036237                                                         
 67        0.0000015783                                                         
 68       -0.0000013616                                                         
 69        0.0000000519                                                         
 70        0.0000000226                                                         
 71       -0.0006387085                                                         
 72        0.0002555809                                                         
 73        0.0003831276                                                         
 74        0.0000684934                                                         
 75        0.0000344919                                                         
 76        0.0000138171                                                         
 77        0.0013931222                                                         
 78       -0.0006693635                                                         
 79       -0.0007237587                                                         
 80       -0.0001574885                                                         
 81       -0.0000705086                                                         
 82       -0.0000035299                                                         
 83        0.0000263982                                                         
 84        0.0000335273                                                         
 85       -0.0000599255                                                         
 86        0.0000003582                                                         
 87       -0.0000032868                                                         
 88       -0.0000110547                                                         
 89        0.0001538003                                                         
 90        0.0000106619                                                         
 91        0.0000030364                                                         
 92       -0.0002785946                                                         
 93       -0.0000387571                                                         
 94       -0.0000132938                                                         
 95       -0.0001828063                                                         
 96        0.0000067714                                                         
 97        0.0000041844                                                         
 98        0.0000130124                                                         
 99       -0.0048565126                                                         
100       -0.0033883539                                                         
101        0.0006641685                                                         
102        0.0005699283                                                         
103       -0.0002860168                                                         
104       -0.0000335841                                                         
105        0.0005939819                                                         
106        0.0000864332                                                         
107       -0.0000162788                                                         
108        0.0011727655                                                         
109        0.0010782546                                                         
110       -0.0000855852                                                         
111       -0.0000796401                                                         
112        0.0001232822                                                         
113       -0.0000057593                                                         
114       -0.0000188714                                                         
115        0.0000024030                                                         
116        0.0000002140                                                         
117        0.0000012547                                                         
118       -0.0000000059                                                         
119       -0.0000000233                                                         
120       -0.0000405299                                                         
121        0.0000028418                                                         
122        0.0000376881                                                         
123       -0.0001660824                                                         
124        0.0000127392                                                         
125        0.0000072718                                                         
126       -0.0000560224                                                         
127       -0.0000132080                                                         
128        0.0000692304                                                         
129       -0.0005094779                                                         
130        0.0000347535                                                         
131        0.0000194119                                                         
132       -0.0000012625                                                         
133        0.0000004816                                                         
134        0.0000007809                                                         
135       -0.0000003996                                                         
136        0.0000001006                                                         
137        0.0000000430                                                         
138       -0.0000542399                                                         
139       -0.0000074561                                                         
140       -0.0000025373                                                         
141        0.0000795377                                                         
142        0.0000061027                                                         
143        0.0000058466                                                         
144        0.0000831820                                                         
145        0.0000162657                                                         
146        0.0000017653                                                         
147        0.0000008435                                                         
148       -0.0048565126                                                         
149       -0.0033883539                                                         
150        0.0006641685                                                         
151        0.0005699283                                                         
152       -0.0002860168                                                         
153       -0.0000335841                                                         
154        0.0005858987                                                         
155       -0.0001313854                                                         
156       -0.0000033002                                                         
157        0.0010895386                                                         
158       -0.0011644458                                                         
159        0.0000480445                                                         
160       -0.0000885523                                                         
161       -0.0001168743                                                         
162        0.0000085503                                                         
163       -0.0000189963                                                         
164       -0.0000009603                                                         
165        0.0000004144                                                         
166        0.0000012516                                                         
167       -0.0000000896                                                         
168       -0.0000000183                                                         
169       -0.0000280056                                                         
170       -0.0000100161                                                         
171        0.0000380217                                                         
172        0.0001709294                                                         
173       -0.0000075776                                                         
174        0.0000024376                                                         
175       -0.0000181152                                                         
176       -0.0000521252                                                         
177        0.0000702404                                                         
178        0.0005105569                                                         
179       -0.0000267396                                                         
180        0.0000047804                                                         
181       -0.0000012231                                                         
182        0.0000004412                                                         
183        0.0000007820                                                         
184        0.0000006609                                                         
185        0.0000000367                                                         
186        0.0000000278                                                         
187       -0.0000537808                                                         
188        0.0000013673                                                         
189       -0.0000002036                                                         
190        0.0000794990                                                         
191        0.0000184610                                                         
192        0.0000050379                                                         
193        0.0000818433                                                         
194       -0.0000225629                                                         
195       -0.0000044271                                                         
196       -0.0000012721                                                         
197       -0.0003254598                                                         
198        0.0003374888                                                         
199        0.0002531730                                                         
200       -0.0000190009                                                         
201        0.0000205419                                                         
202        0.0000307050                                                         
203       -0.0000846866                                                         
204       -0.0001227122                                                         
205       -0.0000024806                                                         
206        0.0000219538                                                         
207        0.0000040292                                                         
208       -0.0000259830                                                         
209        0.0000552130                                                         
210        0.0000204769                                                         
211        0.0000073374                                                         
212       -0.0003254598                                                         
213        0.0003374888                                                         
214        0.0002531730                                                         
215       -0.0000201852                                                         
216        0.0000168396                                                         
217       -0.0000321680                                                         
218       -0.0000842624                                                         
219       -0.0001213863                                                         
220        0.0000200369                                                         
221        0.0000209969                                                         
222        0.0000026454                                                         
223       -0.0000236423                                                         
224        0.0000517790                                                         
225       -0.0000302780                                                         
226       -0.0000160243                                                         
227       -0.0003254598                                                         
228        0.0003374888                                                         
229        0.0002531730                                                         
230       -0.0000215152                                                         
231       -0.0000189983                                                         
232       -0.0000300326                                                         
233       -0.0000749781                                                         
234        0.0001287952                                                         
235        0.0000051300                                                         
236        0.0000169545                                                         
237        0.0000083093                                                         
238       -0.0000252638                                                         
239       -0.0000569397                                                         
240       -0.0000227776                                                         
241        0.0000108528                                                         
242       -0.0003254598                                                         
243        0.0003374888                                                         
244        0.0002531730                                                         
245       -0.0000203308                                                         
246       -0.0000152960                                                         
247        0.0000328403                                                         
248       -0.0000754023                                                         
249        0.0001274693                                                         
250       -0.0000173874                                                         
251        0.0000178759                                                         
252        0.0000067018                                                         
253       -0.0000245778                                                         
254       -0.0000545736                                                         
255        0.0000261491                                                         
256       -0.0000164054                                                         
 Sym= A                                                                         
 Ene=  -11.2553211315819                                                        
 Spin= Alpha                                                                    
 Occup= 1.0                                                                     
  1        0.0000944748                                                         
  2        0.0004205224                                                         
  3       -0.0001351268                                                         
  4       -0.0008011293                                                         
  5        0.0000471834                                                         
  6        0.0000027619                                                         
  7        0.0000837201                                                         
  8       -0.0000031896                                                         
  9       -0.0000013893                                                         
 10        0.0000167245                                                         
 11       -0.0000006372                                                         
 12       -0.0000002775                                                         
 13       -0.0001014116                                                         
 14        0.0000038637                                                         
 15        0.0000016828                                                         
 16       -0.0000051020                                                         
 17        0.0000001944                                                         
 18        0.0000000847                                                         
 19        0.0000003741                                                         
 20       -0.0000000143                                                         
 21       -0.0000000062                                                         
 22        0.0000051954                                                         
 23       -0.0000090855                                                         
 24        0.0000038901                                                         
 25       -0.0000010639                                                         
 26        0.0000000152                                                         
 27        0.0000015536                                                         
 28        0.0000384441                                                         
 29        0.0000141514                                                         
 30       -0.0000525955                                                         
 31       -0.0000019864                                                         
 32       -0.0000033228                                                         
 33       -0.0000078543                                                         
 34       -0.0000001877                                                         
 35        0.0000004785                                                         
 36       -0.0000002908                                                         
 37        0.0000000493                                                         
 38       -0.0000000069                                                         
 39       -0.0000000919                                                         
 40        0.0000054745                                                         
 41       -0.0000004067                                                         
 42        0.0000004498                                                         
 43        0.0000106626                                                         
 44        0.0000001131                                                         
 45       -0.0000013427                                                         
 46       -0.0000270862                                                         
 47        0.0000011070                                                         
 48       -0.0000000067                                                         
 49       -0.0000044302                                                         
 50        0.0057056711                                                         
 51       -0.0017007914                                                         
 52        0.0001234277                                                         
 53        0.0025666470                                                         
 54       -0.0000976757                                                         
 55       -0.0000091903                                                         
 56       -0.0007683723                                                         
 57        0.0000292741                                                         
 58        0.0000127504                                                         
 59       -0.0000208078                                                         
 60        0.0000007928                                                         
 61        0.0000003453                                                         
 62        0.0002373756                                                         
 63       -0.0000090437                                                         
 64       -0.0000039390                                                         
 65        0.0000261950                                                         
 66       -0.0000009980                                                         
 67       -0.0000004347                                                         
 68       -0.0000003092                                                         
 69        0.0000000118                                                         
 70        0.0000000051                                                         
 71       -0.0000199921                                                         
 72        0.0000052755                                                         
 73        0.0000147166                                                         
 74        0.0000019468                                                         
 75        0.0000011946                                                         
 76        0.0000010803                                                         
 77        0.0000700061                                                         
 78       -0.0000361798                                                         
 79       -0.0000338263                                                         
 80       -0.0000080980                                                         
 81       -0.0000034358                                                         
 82        0.0000004274                                                         
 83       -0.0000012795                                                         
 84       -0.0000005944                                                         
 85        0.0000018739                                                         
 86        0.0000000572                                                         
 87        0.0000001158                                                         
 88        0.0000002907                                                         
 89        0.0000463693                                                         
 90       -0.0000006791                                                         
 91        0.0000026078                                                         
 92        0.0000179211                                                         
 93       -0.0000042926                                                         
 94       -0.0000083140                                                         
 95       -0.0001570292                                                         
 96        0.0000063299                                                         
 97        0.0000004906                                                         
 98       -0.0000203104                                                         
 99       -0.7057052609                                                         
100        0.0035110250                                                         
101       -0.0032162450                                                         
102       -0.0020887481                                                         
103        0.0009145171                                                         
104        0.0001553606                                                         
105        0.0003586811                                                         
106        0.0012967445                                                         
107       -0.0000831157                                                         
108        0.0000520828                                                         
109        0.0000587484                                                         
110       -0.0000044405                                                         
111        0.0002902155                                                         
112       -0.0002091958                                                         
113        0.0000068516                                                         
114        0.0000118965                                                         
115        0.0001218138                                                         
116       -0.0000073971                                                         
117        0.0000005753                                                         
118       -0.0000000333                                                         
119       -0.0000000089                                                         
120        0.0000536205                                                         
121       -0.0000397067                                                         
122       -0.0000139138                                                         
123       -0.0002277997                                                         
124        0.0000108817                                                         
125        0.0000073664                                                         
126       -0.0000648442                                                         
127        0.0000609258                                                         
128        0.0000039184                                                         
129        0.0004172885                                                         
130       -0.0000220056                                                         
131       -0.0000146497                                                         
132        0.0000062324                                                         
133       -0.0000112781                                                         
134        0.0000050457                                                         
135       -0.0000109603                                                         
136        0.0000006033                                                         
137        0.0000021370                                                         
138        0.0000321062                                                         
139        0.0000006521                                                         
140        0.0000046838                                                         
141       -0.0000011268                                                         
142        0.0000464798                                                         
143       -0.0000081632                                                         
144       -0.0000951919                                                         
145       -0.0000484362                                                         
146       -0.0000058882                                                         
147       -0.0000147625                                                         
148       -0.7057052606                                                         
149        0.0035110250                                                         
150       -0.0032162450                                                         
151       -0.0020887481                                                         
152        0.0009145171                                                         
153        0.0001553606                                                         
154        0.0002615594                                                         
155       -0.0013203750                                                         
156        0.0000728234                                                         
157        0.0000475816                                                         
158       -0.0000625455                                                         
159        0.0000027867                                                         
160        0.0003049006                                                         
161        0.0001865225                                                         
162       -0.0000167270                                                         
163        0.0000028346                                                         
164       -0.0001223751                                                         
165        0.0000071527                                                         
166        0.0000005761                                                         
167       -0.0000000106                                                         
168       -0.0000000102                                                         
169        0.0000699338                                                         
170       -0.0000564546                                                         
171       -0.0000134791                                                         
172        0.0002111707                                                         
173       -0.0000155818                                                         
174        0.0000010697                                                         
175       -0.0000949836                                                         
176        0.0000918682                                                         
177        0.0000031154                                                         
178       -0.0003937233                                                         
179        0.0000268865                                                         
180       -0.0000030163                                                         
181        0.0000069461                                                         
182       -0.0000120108                                                         
183        0.0000050647                                                         
184        0.0000082440                                                         
185       -0.0000005545                                                         
186        0.0000018615                                                         
187        0.0000283897                                                         
188       -0.0000008523                                                         
189       -0.0000015796                                                         
190        0.0000065566                                                         
191       -0.0000533822                                                         
192       -0.0000019252                                                         
193       -0.0000917256                                                         
194        0.0000559392                                                         
195        0.0000066640                                                         
196       -0.0000074670                                                         
197       -0.0005018243                                                         
198       -0.0008573907                                                         
199        0.0004990112                                                         
200       -0.0000110138                                                         
201       -0.0000484668                                                         
202       -0.0000988735                                                         
203        0.0000770377                                                         
204        0.0000971807                                                         
205        0.0006320428                                                         
206       -0.0000105481                                                         
207        0.0000345533                                                         
208       -0.0000240052                                                         
209       -0.0000101900                                                         
210        0.0000281528                                                         
211        0.0000521972                                                         
212       -0.0005018243                                                         
213       -0.0008573907                                                         
214        0.0004990112                                                         
215       -0.0000071880                                                         
216       -0.0000365076                                                         
217        0.0001042201                                                         
218        0.0000530470                                                         
219        0.0000221865                                                         
220       -0.0006415222                                                         
221       -0.0000115959                                                         
222        0.0000276951                                                         
223       -0.0000160993                                                         
224       -0.0000156592                                                         
225       -0.0000273199                                                         
226       -0.0000638038                                                         
227       -0.0005018243                                                         
228       -0.0008573907                                                         
229        0.0004990112                                                         
230       -0.0000040133                                                         
231        0.0000490393                                                         
232        0.0000991229                                                         
233        0.0000484398                                                         
234       -0.0001019612                                                         
235       -0.0006341249                                                         
236       -0.0000103274                                                         
237        0.0000334510                                                         
238       -0.0000231235                                                         
239        0.0000187348                                                         
240       -0.0000249817                                                         
241        0.0000537413                                                         
242       -0.0005018243                                                         
243       -0.0008573907                                                         
244        0.0004990112                                                         
245       -0.0000078391                                                         
246        0.0000370801                                                         
247       -0.0001039708                                                         
248        0.0000724306                                                         
249       -0.0000269671                                                         
250        0.0006394400                                                         
251       -0.0000094452                                                         
252        0.0000263630                                                         
253       -0.0000169177                                                         
254        0.0000192251                                                         
255        0.0000219678                                                         
256       -0.0000662632                                                         
 Sym= A                                                                         
 Ene=  -11.2548442601929                                                        
 Spin= Alpha                                                                    
 Occup= 1.0                                                                     
  1        0.0000000000                                                         
  2        0.0000000000                                                         
  3       -0.0000000000                                                         
  4       -0.0000000000                                                         
  5        0.0000000000                                                         
  6       -0.0000000000                                                         
  7       -0.0000056924                                                         
  8       -0.0001533919                                                         
  9        0.0000091397                                                         
 10        0.0000093957                                                         
 11        0.0002531831                                                         
 12       -0.0000150857                                                         
 13        0.0000179513                                                         
 14        0.0004837299                                                         
 15       -0.0000288227                                                         
 16        0.0000003817                                                         
 17        0.0000102863                                                         
 18       -0.0000006129                                                         
 19       -0.0000000179                                                         
 20       -0.0000004835                                                         
 21        0.0000000288                                                         
 22       -0.0000007170                                                         
 23        0.0000007361                                                         
 24       -0.0000000191                                                         
 25       -0.0000192928                                                         
 26        0.0000011631                                                         
 27        0.0000002767                                                         
 28        0.0000102403                                                         
 29       -0.0000105131                                                         
 30        0.0000002728                                                         
 31        0.0002755522                                                         
 32       -0.0000166118                                                         
 33       -0.0000039526                                                         
 34        0.0000000264                                                         
 35       -0.0000000271                                                         
 36        0.0000000007                                                         
 37        0.0000007101                                                         
 38       -0.0000000428                                                         
 39       -0.0000000102                                                         
 40        0.0000016710                                                         
 41       -0.0000106741                                                         
 42        0.0000007662                                                         
 43       -0.0000046509                                                         
 44        0.0000448699                                                         
 45       -0.0000027546                                                         
 46       -0.0000003621                                                         
 47       -0.0000128477                                                         
 48        0.0000004561                                                         
 49       -0.0000016844                                                         
 50        0.0000000000                                                         
 51       -0.0000000000                                                         
 52       -0.0000000000                                                         
 53        0.0000000000                                                         
 54       -0.0000000000                                                         
 55       -0.0000000000                                                         
 56        0.0000224466                                                         
 57        0.0006048642                                                         
 58       -0.0000360404                                                         
 59       -0.0000020913                                                         
 60       -0.0000563547                                                         
 61        0.0000033579                                                         
 62       -0.0000467289                                                         
 63       -0.0012591953                                                         
 64        0.0000750282                                                         
 65       -0.0000003135                                                         
 66       -0.0000084487                                                         
 67        0.0000005034                                                         
 68       -0.0000000164                                                         
 69       -0.0000004415                                                         
 70        0.0000000263                                                         
 71        0.0000006069                                                         
 72       -0.0000006231                                                         
 73        0.0000000162                                                         
 74        0.0000163321                                                         
 75       -0.0000009846                                                         
 76       -0.0000002343                                                         
 77        0.0000226382                                                         
 78       -0.0000232414                                                         
 79        0.0000006032                                                         
 80        0.0006091655                                                         
 81       -0.0000367237                                                         
 82       -0.0000087380                                                         
 83        0.0000001692                                                         
 84       -0.0000001737                                                         
 85        0.0000000045                                                         
 86        0.0000045539                                                         
 87       -0.0000002745                                                         
 88       -0.0000000653                                                         
 89       -0.0000080862                                                         
 90        0.0000410253                                                         
 91       -0.0000056270                                                         
 92        0.0000213859                                                         
 93       -0.0002171591                                                         
 94        0.0000133768                                                         
 95        0.0000028725                                                         
 96        0.0000940831                                                         
 97        0.0000035041                                                         
 98        0.0000096451                                                         
 99        0.7053191115                                                         
100       -0.0056637706                                                         
101        0.0036857474                                                         
102        0.0045575815                                                         
103       -0.0010998609                                                         
104       -0.0001655601                                                         
105       -0.0004216016                                                         
106       -0.0007020006                                                         
107        0.0000492794                                                         
108       -0.0000023727                                                         
109        0.0008562843                                                         
110       -0.0000503778                                                         
111       -0.0004563644                                                         
112       -0.0004720777                                                         
113        0.0000363951                                                         
114       -0.0000170233                                                         
115       -0.0001404869                                                         
116        0.0000085933                                                         
117       -0.0000003289                                                         
118        0.0000020865                                                         
119       -0.0000001167                                                         
120       -0.0000294113                                                         
121       -0.0000409977                                                         
122        0.0000704090                                                         
123        0.0002719579                                                         
124       -0.0000122490                                                         
125        0.0000080116                                                         
126        0.0002252090                                                         
127       -0.0001218956                                                         
128       -0.0001033133                                                         
129       -0.0001655731                                                         
130       -0.0000026223                                                         
131        0.0000053230                                                         
132       -0.0000054619                                                         
133        0.0000101304                                                         
134       -0.0000046685                                                         
135        0.0000106654                                                         
136       -0.0000006005                                                         
137       -0.0000019512                                                         
138       -0.0000285997                                                         
139       -0.0000428082                                                         
140       -0.0000151189                                                         
141       -0.0000206593                                                         
142       -0.0000918850                                                         
143        0.0000110863                                                         
144        0.0001064582                                                         
145        0.0002203097                                                         
146        0.0000342704                                                         
147        0.0000270038                                                         
148       -0.7053191118                                                         
149        0.0056637706                                                         
150       -0.0036857474                                                         
151       -0.0045575815                                                         
152        0.0010998609                                                         
153        0.0001655601                                                         
154        0.0003683820                                                         
155       -0.0007320981                                                         
156        0.0000361704                                                         
157        0.0000658300                                                         
158        0.0008536858                                                         
159       -0.0000515095                                                         
160        0.0004200875                                                         
161       -0.0005054695                                                         
162        0.0000218513                                                         
163        0.0000065630                                                         
164       -0.0001413855                                                         
165        0.0000082019                                                         
166        0.0000004826                                                         
167        0.0000020555                                                         
168       -0.0000001301                                                         
169        0.0000495597                                                         
170        0.0000203125                                                         
171       -0.0000698722                                                         
172        0.0002702096                                                         
173       -0.0000204357                                                         
174       -0.0000157886                                                         
175       -0.0002354911                                                         
176        0.0001324517                                                         
177        0.0001030394                                                         
178       -0.0001111060                                                         
179        0.0000193020                                                         
180       -0.0000013542                                                         
181        0.0000061644                                                         
182       -0.0000108516                                                         
183        0.0000046873                                                         
184        0.0000082375                                                         
185       -0.0000005390                                                         
186        0.0000016801                                                         
187        0.0000216688                                                         
188       -0.0000445875                                                         
189       -0.0000118384                                                         
190        0.0000260715                                                         
191       -0.0000945581                                                         
192        0.0000009196                                                         
193       -0.0000910779                                                         
194        0.0002283207                                                         
195        0.0000345957                                                         
196       -0.0000015065                                                         
197        0.0002358469                                                         
198        0.0009133928                                                         
199       -0.0002441380                                                         
200        0.0000543832                                                         
201        0.0000686551                                                         
202        0.0001490777                                                         
203       -0.0001477078                                                         
204       -0.0003400701                                                         
205       -0.0004944357                                                         
206       -0.0000165245                                                         
207        0.0000377241                                                         
208       -0.0000211996                                                         
209        0.0000189974                                                         
210       -0.0000479075                                                         
211       -0.0000471502                                                         
212        0.0002358469                                                         
213        0.0009133928                                                         
214       -0.0002441380                                                         
215        0.0000485979                                                         
216        0.0000505705                                                         
217       -0.0001580382                                                         
218       -0.0001282949                                                         
219       -0.0002793861                                                         
220        0.0005361117                                                         
221       -0.0000147799                                                         
222        0.0000423522                                                         
223       -0.0000275723                                                         
224        0.0000259314                                                         
225        0.0000445847                                                         
226        0.0000310699                                                         
227       -0.0002358469                                                         
228       -0.0009133928                                                         
229        0.0002441380                                                         
230       -0.0000440342                                                         
231        0.0000724047                                                         
232        0.0001507108                                                         
233        0.0001049496                                                         
234       -0.0003496961                                                         
235       -0.0004986283                                                         
236        0.0000161929                                                         
237       -0.0000389150                                                         
238        0.0000227221                                                         
239        0.0000122717                                                         
240       -0.0000438326                                                         
241        0.0000501270                                                         
242       -0.0002358469                                                         
243       -0.0009133928                                                         
244        0.0002441380                                                         
245       -0.0000498195                                                         
246        0.0000543201                                                         
247       -0.0001564051                                                         
248        0.0001243625                                                         
249       -0.0002890121                                                         
250        0.0005319191                                                         
251        0.0000178228                                                         
252       -0.0000439450                                                         
253        0.0000261221                                                         
254        0.0000157577                                                         
255        0.0000427571                                                         
256       -0.0000350932                                                         
 Sym= A                                                                         
 Ene=  -1.40074114839128                                                        
 Spin= Alpha                                                                    
 Occup= 1.0                                                                     
  1        0.0119087203                                                         
  2       -0.7802865702                                                         
  3        0.0015867422                                                         
  4        0.0524241358                                                         
  5        0.0027082360                                                         
  6        0.0007046502                                                         
  7       -0.1960225680                                                         
  8        0.0074682398                                                         
  9        0.0032528011                                                         
 10       -0.0025289044                                                         
 11        0.0000963484                                                         
 12        0.0000419647                                                         
 13        0.0450923905                                                         
 14       -0.0017179695                                                         
 15       -0.0007482637                                                         
 16       -0.0000972431                                                         
 17        0.0000037049                                                         
 18        0.0000016137                                                         
 19       -0.0001520292                                                         
 20        0.0000057921                                                         
 21        0.0000025228                                                         
 22       -0.0046008959                                                         
 23        0.0022293969                                                         
 24        0.0023714991                                                         
 25        0.0005214760                                                         
 26        0.0002320677                                                         
 27        0.0000071945                                                         
 28       -0.0112491733                                                         
 29        0.0056603707                                                         
 30        0.0055888026                                                         
 31        0.0012901604                                                         
 32        0.0005585610                                                         
 33       -0.0000322241                                                         
 34       -0.0001518947                                                         
 35        0.0000259451                                                         
 36        0.0001259497                                                         
 37        0.0000137691                                                         
 38        0.0000096732                                                         
 39        0.0000115691                                                         
 40       -0.0012773197                                                         
 41       -0.0000813489                                                         
 42       -0.0000283468                                                         
 43        0.0021253165                                                         
 44        0.0003082124                                                         
 45        0.0001183669                                                         
 46        0.0017066425                                                         
 47       -0.0000641657                                                         
 48       -0.0000333265                                                         
 49       -0.0000632642                                                         
 50        0.0320802763                                                         
 51       -0.3689207091                                                         
 52       -0.0177038971                                                         
 53        0.1110771223                                                         
 54        0.0098321209                                                         
 55        0.0011131211                                                         
 56        0.2683875942                                                         
 57       -0.0102252660                                                         
 58       -0.0044536273                                                         
 59       -0.0530499845                                                         
 60        0.0020211449                                                         
 61        0.0008803122                                                         
 62       -0.0871546724                                                         
 63        0.0033204952                                                         
 64        0.0014462458                                                         
 65        0.0001482054                                                         
 66       -0.0000056465                                                         
 67       -0.0000024593                                                         
 68        0.0002219250                                                         
 69       -0.0000084551                                                         
 70       -0.0000036826                                                         
 71       -0.0120928147                                                         
 72        0.0059244188                                                         
 73        0.0061683959                                                         
 74        0.0013753112                                                         
 75        0.0006072240                                                         
 76        0.0000035116                                                         
 77       -0.0103178344                                                         
 78        0.0062448125                                                         
 79        0.0040730219                                                         
 80        0.0012595150                                                         
 81        0.0004678634                                                         
 82       -0.0002799505                                                         
 83       -0.0002925576                                                         
 84        0.0001338180                                                         
 85        0.0001587396                                                         
 86        0.0000325846                                                         
 87        0.0000150918                                                         
 88        0.0000023461                                                         
 89        0.0019958142                                                         
 90        0.0001763258                                                         
 91        0.0000228991                                                         
 92       -0.0046090979                                                         
 93       -0.0005750276                                                         
 94       -0.0001305160                                                         
 95       -0.0013783446                                                         
 96        0.0000460503                                                         
 97        0.0000618188                                                         
 98        0.0004051817                                                         
 99        0.0051978130                                                         
100       -0.0487477869                                                         
101       -0.0024455789                                                         
102        0.0141901818                                                         
103        0.0016353029                                                         
104        0.0001755960                                                         
105        0.0289620175                                                         
106        0.0165569883                                                         
107       -0.0015205329                                                         
108       -0.0019564462                                                         
109       -0.0013120985                                                         
110        0.0001141177                                                         
111       -0.0078118211                                                         
112       -0.0045495630                                                         
113        0.0004150569                                                         
114       -0.0000276258                                                         
115       -0.0000071050                                                         
116        0.0000009388                                                         
117        0.0000245952                                                         
118        0.0000175233                                                         
119       -0.0000014952                                                         
120       -0.0004422008                                                         
121       -0.0001477498                                                         
122        0.0005899506                                                         
123       -0.0014631475                                                         
124        0.0001252160                                                         
125        0.0001149789                                                         
126       -0.0008431170                                                         
127       -0.0000686423                                                         
128        0.0009117594                                                         
129        0.0000695043                                                         
130        0.0000621713                                                         
131        0.0001146194                                                         
132       -0.0000151368                                                         
133        0.0000031879                                                         
134        0.0000119489                                                         
135       -0.0000253675                                                         
136        0.0000025168                                                         
137        0.0000015177                                                         
138       -0.0001709045                                                         
139        0.0002039845                                                         
140        0.0000248481                                                         
141        0.0005009447                                                         
142       -0.0001918124                                                         
143        0.0000213199                                                         
144        0.0000117688                                                         
145       -0.0004201410                                                         
146       -0.0000958640                                                         
147       -0.0000667442                                                         
148        0.0051978130                                                         
149       -0.0487477869                                                         
150       -0.0024455789                                                         
151        0.0141901819                                                         
152        0.0016353029                                                         
153        0.0001755960                                                         
154        0.0276531078                                                         
155       -0.0187139611                                                         
156        0.0005810608                                                         
157       -0.0018536750                                                         
158        0.0014572598                                                         
159       -0.0000508925                                                         
160       -0.0074525697                                                         
161        0.0051311191                                                         
162       -0.0001617594                                                         
163       -0.0000270212                                                         
164        0.0000091870                                                         
165       -0.0000000320                                                         
166        0.0000232270                                                         
167       -0.0000193453                                                         
168        0.0000007016                                                         
169       -0.0003322959                                                         
170       -0.0002605829                                                         
171        0.0005928788                                                         
172        0.0014942512                                                         
173       -0.0000530717                                                         
174        0.0000725573                                                         
175       -0.0008437422                                                         
176       -0.0000680006                                                         
177        0.0009117427                                                         
178        0.0000526833                                                         
179        0.0000631854                                                         
180        0.0001148607                                                         
181       -0.0000131573                                                         
182        0.0000011558                                                         
183        0.0000120016                                                         
184        0.0000278969                                                         
185       -0.0000006943                                                         
186        0.0000007537                                                         
187       -0.0001526577                                                         
188       -0.0002390447                                                         
189       -0.0000257464                                                         
190        0.0004157475                                                         
191        0.0002973280                                                         
192       -0.0000073207                                                         
193        0.0000422258                                                         
194        0.0004198060                                                         
195        0.0000845599                                                         
196       -0.0000392393                                                         
197       -0.0117633288                                                         
198        0.0003473578                                                         
199        0.0037368712                                                         
200        0.0000972114                                                         
201        0.0002134138                                                         
202        0.0002163657                                                         
203        0.0008267447                                                         
204        0.0008889207                                                         
205        0.0014966713                                                         
206        0.0000481990                                                         
207        0.0000149449                                                         
208       -0.0000631439                                                         
209       -0.0002188770                                                         
210       -0.0000960578                                                         
211       -0.0001264061                                                         
212       -0.0117633288                                                         
213        0.0003473578                                                         
214        0.0037368712                                                         
215        0.0000885505                                                         
216        0.0001863401                                                         
217       -0.0002434046                                                         
218        0.0007680234                                                         
219        0.0007053600                                                         
220       -0.0016205923                                                         
221        0.0000521176                                                         
222        0.0000290535                                                         
223       -0.0000811710                                                         
224       -0.0002021145                                                         
225        0.0001116212                                                         
226        0.0001121265                                                         
227       -0.0117633288                                                         
228        0.0003473578                                                         
229        0.0037368712                                                         
230        0.0000734743                                                         
231       -0.0002199167                                                         
232       -0.0002191981                                                         
233        0.0007066913                                                         
234       -0.0009473429                                                         
235       -0.0015221172                                                         
236        0.0000673291                                                         
237       -0.0000012954                                                         
238       -0.0000660337                                                         
239        0.0002066622                                                         
240        0.0000777696                                                         
241       -0.0001401143                                                         
242       -0.0117633288                                                         
243        0.0003473578                                                         
244        0.0037368712                                                         
245        0.0000821352                                                         
246       -0.0001928430                                                         
247        0.0002405722                                                         
248        0.0007654127                                                         
249       -0.0007637822                                                         
250        0.0015951464                                                         
251        0.0000637561                                                         
252        0.0000137054                                                         
253       -0.0000774615                                                         
254        0.0002002920                                                         
255       -0.0001121192                                                         
256        0.0001139585                                                         
 Sym= A                                                                         
 Ene=  -1.15253648839825                                                        
 Spin= Alpha                                                                    
 Occup= 1.0                                                                     
  1        0.0032119201                                                         
  2       -0.2083021084                                                         
  3       -0.0018078107                                                         
  4       -0.0007719389                                                         
  5        0.0011843109                                                         
  6        0.0002067832                                                         
  7       -0.0085709946                                                         
  8        0.0003265453                                                         
  9        0.0001422272                                                         
 10        0.0024867347                                                         
 11       -0.0000947418                                                         
 12       -0.0000412649                                                         
 13        0.0058250872                                                         
 14       -0.0002219293                                                         
 15       -0.0000966616                                                         
 16        0.0000927382                                                         
 17       -0.0000035332                                                         
 18       -0.0000015389                                                         
 19       -0.0000144376                                                         
 20        0.0000005501                                                         
 21        0.0000002396                                                         
 22       -0.0006141041                                                         
 23        0.0002716845                                                         
 24        0.0003424197                                                         
 25        0.0000677318                                                         
 26        0.0000320679                                                         
 27        0.0000071149                                                         
 28       -0.0010857493                                                         
 29        0.0002146427                                                         
 30        0.0008711066                                                         
 31        0.0001005329                                                         
 32        0.0000679127                                                         
 33        0.0000757562                                                         
 34       -0.0000182125                                                         
 35       -0.0000078884                                                         
 36        0.0000261009                                                         
 37        0.0000008554                                                         
 38        0.0000016242                                                         
 39        0.0000040025                                                         
 40       -0.0002473102                                                         
 41       -0.0000184409                                                         
 42       -0.0000043190                                                         
 43        0.0004819189                                                         
 44        0.0000647831                                                         
 45        0.0000199423                                                         
 46        0.0002600117                                                         
 47       -0.0000094603                                                         
 48       -0.0000069853                                                         
 49       -0.0000289942                                                         
 50       -0.0127910461                                                         
 51        0.3305162100                                                         
 52       -0.0011559004                                                         
 53       -0.0688155685                                                         
 54       -0.0030615034                                                         
 55       -0.0004562271                                                         
 56        0.3283431958                                                         
 57       -0.0125095072                                                         
 58       -0.0054485314                                                         
 59       -0.0260986414                                                         
 60        0.0009943289                                                         
 61        0.0004330812                                                         
 62       -0.0904473451                                                         
 63        0.0034459423                                                         
 64        0.0015008845                                                         
 65        0.0005626868                                                         
 66       -0.0000214377                                                         
 67       -0.0000093372                                                         
 68        0.0002518469                                                         
 69       -0.0000095951                                                         
 70       -0.0000041792                                                         
 71        0.0032313851                                                         
 72        0.0006573031                                                         
 73       -0.0038886882                                                         
 74       -0.0002054552                                                         
 75       -0.0002568332                                                         
 76       -0.0005336483                                                         
 77        0.0044485193                                                         
 78        0.0009877847                                                         
 79       -0.0054363040                                                         
 80       -0.0002768457                                                         
 81       -0.0003570716                                                         
 82       -0.0007543643                                                         
 83        0.0000624190                                                         
 84        0.0000240154                                                         
 85       -0.0000864344                                                         
 86       -0.0000031500                                                         
 87       -0.0000054389                                                         
 88       -0.0000129995                                                         
 89        0.0015729531                                                         
 90        0.0000322780                                                         
 91        0.0000644203                                                         
 92       -0.0008399504                                                         
 93       -0.0002506347                                                         
 94       -0.0002208554                                                         
 95       -0.0038789089                                                         
 96        0.0001538007                                                         
 97        0.0000275945                                                         
 98       -0.0003446953                                                         
 99       -0.0226590461                                                         
100        0.4525732133                                                         
101       -0.0023259651                                                         
102       -0.1099402541                                                         
103       -0.0054261295                                                         
104       -0.0008364399                                                         
105       -0.0866811946                                                         
106       -0.1404545142                                                         
107        0.0099035478                                                         
108        0.0073675969                                                         
109        0.0070710138                                                         
110       -0.0005551650                                                         
111        0.0297895053                                                         
112        0.0419427489                                                         
113       -0.0030309665                                                         
114       -0.0002570947                                                         
115       -0.0003984979                                                         
116        0.0000283086                                                         
117       -0.0000775762                                                         
118       -0.0001235184                                                         
119        0.0000087347                                                         
120       -0.0003504906                                                         
121        0.0027918180                                                         
122       -0.0024413274                                                         
123        0.0083351510                                                         
124       -0.0005706532                                                         
125       -0.0007766489                                                         
126        0.0008187827                                                         
127        0.0051633999                                                         
128       -0.0059821826                                                         
129        0.0078299584                                                         
130       -0.0007191761                                                         
131       -0.0014659975                                                         
132       -0.0000041256                                                         
133        0.0000515091                                                         
134       -0.0000473835                                                         
135        0.0001500625                                                         
136       -0.0000104860                                                         
137       -0.0000145354                                                         
138       -0.0005910981                                                         
139       -0.0007732143                                                         
140       -0.0002671199                                                         
141       -0.0007504116                                                         
142       -0.0013663283                                                         
143        0.0002099255                                                         
144        0.0025237058                                                         
145        0.0036859711                                                         
146        0.0005914343                                                         
147        0.0005811292                                                         
148       -0.0226590461                                                         
149        0.4525732133                                                         
150       -0.0023259651                                                         
151       -0.1099402541                                                         
152       -0.0054261295                                                         
153       -0.0008364399                                                         
154       -0.0760265775                                                         
155        0.1466534977                                                         
156       -0.0072035729                                                         
157        0.0068227213                                                         
158       -0.0076116490                                                         
159        0.0003196907                                                         
160        0.0265967811                                                         
161       -0.0440910031                                                         
162        0.0020952917                                                         
163       -0.0002268339                                                         
164        0.0004169351                                                         
165       -0.0000202783                                                         
166       -0.0000682025                                                         
167        0.0001290724                                                         
168       -0.0000063157                                                         
169       -0.0009495590                                                         
170        0.0034068477                                                         
171       -0.0024572887                                                         
172       -0.0077850127                                                         
173        0.0004011558                                                         
174       -0.0005454180                                                         
175        0.0002629630                                                         
176        0.0057340285                                                         
177       -0.0059969916                                                         
178       -0.0071264370                                                         
179        0.0001824748                                                         
180       -0.0012514600                                                         
181       -0.0000149170                                                         
182        0.0000625880                                                         
183       -0.0000476710                                                         
184       -0.0001403188                                                         
185        0.0000070197                                                         
186       -0.0000103702                                                         
187       -0.0004888740                                                         
188        0.0008321982                                                         
189        0.0001876192                                                         
190       -0.0007968882                                                         
191        0.0013843482                                                         
192        0.0000314541                                                         
193        0.0022635103                                                         
194       -0.0038809429                                                         
195       -0.0005943119                                                         
196        0.0001605836                                                         
197        0.1363426744                                                         
198       -0.0247388932                                                         
199       -0.0514201371                                                         
200       -0.0012145631                                                         
201       -0.0019982406                                                         
202       -0.0021286217                                                         
203       -0.0038470578                                                         
204       -0.0060326119                                                         
205       -0.0029953361                                                         
206       -0.0001212024                                                         
207        0.0002876300                                                         
208       -0.0001664277                                                         
209        0.0008494592                                                         
210        0.0004050459                                                         
211        0.0006991334                                                         
212        0.1363426744                                                         
213       -0.0247388932                                                         
214       -0.0514201371                                                         
215       -0.0011293978                                                         
216       -0.0017320174                                                         
217        0.0023924330                                                         
218       -0.0037185861                                                         
219       -0.0056310145                                                         
220        0.0038246688                                                         
221       -0.0001382733                                                         
222        0.0001981618                                                         
223       -0.0000598884                                                         
224        0.0007674750                                                         
225       -0.0004991708                                                         
226       -0.0008139602                                                         
227        0.1363426744                                                         
228       -0.0247388932                                                         
229       -0.0514201371                                                         
230       -0.0009878535                                                         
231        0.0020821502                                                         
232        0.0021651686                                                         
233       -0.0032756769                                                         
234        0.0063039801                                                         
235        0.0031135309                                                         
236       -0.0001948903                                                         
237        0.0003487730                                                         
238       -0.0001538827                                                         
239       -0.0007525829                                                         
240       -0.0003497250                                                         
241        0.0007545668                                                         
242        0.1363426744                                                         
243       -0.0247388932                                                         
244       -0.0514201371                                                         
245       -0.0010730188                                                         
246        0.0018159270                                                         
247       -0.0023558861                                                         
248       -0.0034041485                                                         
249        0.0059023827                                                         
250       -0.0037064740                                                         
251       -0.0001799888                                                         
252        0.0002554970                                                         
253       -0.0000755082                                                         
254       -0.0007358405                                                         
255        0.0004428075                                                         
256       -0.0008248497                                                         
 Sym= A                                                                         
 Ene= -0.866547213011434                                                        
 Spin= Alpha                                                                    
 Occup= 1.0                                                                     
  1       -0.0000000000                                                         
  2       -0.0000000000                                                         
  3        0.0000000000                                                         
  4       -0.0000000000                                                         
  5       -0.0000000000                                                         
  6       -0.0000000000                                                         
  7        0.0031711591                                                         
  8        0.0854526426                                                         
  9       -0.0050916331                                                         
 10       -0.0000253335                                                         
 11       -0.0006826561                                                         
 12        0.0000406756                                                         
 13       -0.0002897690                                                         
 14       -0.0078083523                                                         
 15        0.0004652550                                                         
 16        0.0000032017                                                         
 17        0.0000862760                                                         
 18       -0.0000051407                                                         
 19        0.0000013824                                                         
 20        0.0000372511                                                         
 21       -0.0000022196                                                         
 22        0.0000769957                                                         
 23       -0.0000790471                                                         
 24        0.0000020514                                                         
 25        0.0020718547                                                         
 26       -0.0001249024                                                         
 27       -0.0000297191                                                         
 28        0.0001246139                                                         
 29       -0.0001279341                                                         
 30        0.0000033201                                                         
 31        0.0033532012                                                         
 32       -0.0002021488                                                         
 33       -0.0000480990                                                         
 34        0.0000028710                                                         
 35       -0.0000029475                                                         
 36        0.0000000765                                                         
 37        0.0000772548                                                         
 38       -0.0000046573                                                         
 39       -0.0000011082                                                         
 40        0.0000222954                                                         
 41       -0.0001908877                                                         
 42        0.0000014694                                                         
 43       -0.0000671634                                                         
 44        0.0005985612                                                         
 45       -0.0000365403                                                         
 46        0.0000002771                                                         
 47       -0.0000258982                                                         
 48        0.0000321320                                                         
 49       -0.0000156600                                                         
 50       -0.0000000000                                                         
 51       -0.0000000000                                                         
 52       -0.0000000000                                                         
 53        0.0000000000                                                         
 54       -0.0000000000                                                         
 55       -0.0000000000                                                         
 56        0.0091708533                                                         
 57        0.2471252986                                                         
 58       -0.0147247800                                                         
 59       -0.0001886899                                                         
 60       -0.0050845922                                                         
 61        0.0003029617                                                         
 62       -0.0026300287                                                         
 63       -0.0708709011                                                         
 64        0.0042227907                                                         
 65        0.0000137502                                                         
 66        0.0003705245                                                         
 67       -0.0000220774                                                         
 68        0.0000057333                                                         
 69        0.0001544935                                                         
 70       -0.0000092054                                                         
 71        0.0003581831                                                         
 72       -0.0003677263                                                         
 73        0.0000095432                                                         
 74        0.0096382481                                                         
 75       -0.0005810448                                                         
 76       -0.0001382530                                                         
 77        0.0006488864                                                         
 78       -0.0006661750                                                         
 79        0.0000172886                                                         
 80        0.0174607013                                                         
 81       -0.0010526238                                                         
 82       -0.0002504598                                                         
 83        0.0000071120                                                         
 84       -0.0000073015                                                         
 85        0.0000001895                                                         
 86        0.0001913756                                                         
 87       -0.0000115371                                                         
 88       -0.0000027451                                                         
 89        0.0001313445                                                         
 90       -0.0008161789                                                         
 91        0.0000643461                                                         
 92       -0.0003631639                                                         
 93        0.0035269618                                                         
 94       -0.0002166214                                                         
 95       -0.0000308695                                                         
 96       -0.0010784251                                                         
 97        0.0000235831                                                         
 98       -0.0001356059                                                         
 99       -0.0156266464                                                         
100        0.4919718134                                                         
101       -0.0027331721                                                         
102       -0.0210480126                                                         
103       -0.0041768758                                                         
104       -0.0006577036                                                         
105       -0.0093557059                                                         
106        0.1684723428                                                         
107       -0.0097442908                                                         
108       -0.0052264639                                                         
109       -0.0132202621                                                         
110        0.0008769312                                                         
111       -0.0040583241                                                         
112       -0.0469230528                                                         
113        0.0028395222                                                         
114       -0.0001841417                                                         
115        0.0000939889                                                         
116       -0.0000020658                                                         
117       -0.0000094606                                                         
118        0.0001039854                                                         
119       -0.0000059450                                                         
120        0.0003782284                                                         
121       -0.0038775867                                                         
122        0.0034993583                                                         
123        0.0048242977                                                         
124       -0.0001656845                                                         
125        0.0007804306                                                         
126       -0.0001950260                                                         
127       -0.0053635345                                                         
128        0.0055585605                                                         
129        0.0086969310                                                         
130       -0.0002942098                                                         
131        0.0011260496                                                         
132        0.0000060054                                                         
133       -0.0000891702                                                         
134        0.0000831648                                                         
135        0.0000829117                                                         
136       -0.0000019551                                                         
137        0.0000187971                                                         
138       -0.0008144379                                                         
139       -0.0002364133                                                         
140       -0.0001410776                                                         
141        0.0008818932                                                         
142       -0.0011679823                                                         
143        0.0001740718                                                         
144        0.0015614206                                                         
145        0.0018772220                                                         
146        0.0002491611                                                         
147        0.0001970768                                                         
148        0.0156266464                                                         
149       -0.4919718134                                                         
150        0.0027331721                                                         
151        0.0210480126                                                         
152        0.0041768758                                                         
153        0.0006577036                                                         
154        0.0218156969                                                         
155        0.1672847474                                                         
156       -0.0102615495                                                         
157        0.0042318797                                                         
158       -0.0135806143                                                         
159        0.0007199794                                                         
160        0.0005691399                                                         
161       -0.0470993540                                                         
162        0.0027627340                                                         
163        0.0001905878                                                         
164        0.0000797121                                                         
165       -0.0000082841                                                         
166        0.0000171408                                                         
167        0.0001029719                                                         
168       -0.0000063864                                                         
169        0.0000012348                                                         
170        0.0034880133                                                         
171       -0.0034892481                                                         
172        0.0053865711                                                         
173       -0.0004498809                                                         
174       -0.0009268974                                                         
175        0.0008653278                                                         
176        0.0046753735                                                         
177       -0.0055407013                                                         
178        0.0093400300                                                         
179       -0.0007931539                                                         
180       -0.0013847754                                                         
181        0.0000006337                                                         
182        0.0000823542                                                         
183       -0.0000829879                                                         
184        0.0000957387                                                         
185       -0.0000088149                                                         
186       -0.0000213597                                                         
187        0.0007163449                                                         
188       -0.0001750962                                                         
189       -0.0000913826                                                         
190       -0.0007182920                                                         
191       -0.0014686741                                                         
192       -0.0000077898                                                         
193       -0.0014307428                                                         
194        0.0019939626                                                         
195        0.0002819374                                                         
196        0.0000477472                                                         
197        0.3194999661                                                         
198       -0.0648456710                                                         
199       -0.1056918759                                                         
200       -0.0027003311                                                         
201       -0.0031459476                                                         
202       -0.0066682116                                                         
203       -0.0032057815                                                         
204       -0.0022793519                                                         
205       -0.0072336469                                                         
206       -0.0002548334                                                         
207       -0.0003771891                                                         
208        0.0006320225                                                         
209        0.0005024746                                                         
210        0.0009856743                                                         
211        0.0012608981                                                         
212        0.3194999661                                                         
213       -0.0648456709                                                         
214       -0.1056918759                                                         
215       -0.0024412013                                                         
216       -0.0023359182                                                         
217        0.0070878659                                                         
218       -0.0029269880                                                         
219       -0.0014078543                                                         
220        0.0075662947                                                         
221       -0.0002915576                                                         
222       -0.0005110536                                                         
223        0.0008026111                                                         
224        0.0003448529                                                         
225       -0.0009606387                                                         
226       -0.0010023693                                                         
227       -0.3194999661                                                         
228        0.0648456709                                                         
229        0.1056918759                                                         
230        0.0022307967                                                         
231       -0.0033338181                                                         
232       -0.0067500388                                                         
233        0.0027816898                                                         
234       -0.0025074678                                                         
235       -0.0073330031                                                         
236        0.0003220235                                                         
237        0.0003400504                                                         
238       -0.0006620740                                                         
239        0.0004697618                                                         
240        0.0008241933                                                         
241       -0.0013460703                                                         
242       -0.3194999661                                                         
243        0.0648456710                                                         
244        0.1056918759                                                         
245        0.0024899264                                                         
246       -0.0025237886                                                         
247        0.0070060387                                                         
248        0.0030604834                                                         
249       -0.0016359702                                                         
250        0.0074669385                                                         
251        0.0002885770                                                         
252        0.0004822719                                                         
253       -0.0007708489                                                         
254        0.0004107060                                                         
255       -0.0009533896                                                         
256        0.0010627576                                                         
 Sym= A                                                                         
 Ene= -0.759468240023810                                                        
 Spin= Alpha                                                                    
 Occup= 1.0                                                                     
  1        0.0028431233                                                         
  2        0.2904577333                                                         
  3        0.0005186913                                                         
  4        0.0396457217                                                         
  5        0.0005127276                                                         
  6        0.0000876389                                                         
  7       -0.3060724079                                                         
  8        0.0116610151                                                         
  9        0.0050789696                                                         
 10        0.0016092348                                                         
 11       -0.0000613100                                                         
 12       -0.0000267037                                                         
 13        0.0181717853                                                         
 14       -0.0006923246                                                         
 15       -0.0003015428                                                         
 16       -0.0003734600                                                         
 17        0.0000142284                                                         
 18        0.0000061972                                                         
 19       -0.0001303255                                                         
 20        0.0000049653                                                         
 21        0.0000021626                                                         
 22       -0.0026816749                                                         
 23        0.0014682882                                                         
 24        0.0012133867                                                         
 25        0.0003161611                                                         
 26        0.0001281346                                                         
 27       -0.0000359581                                                         
 28       -0.0074185136                                                         
 29        0.0042044368                                                         
 30        0.0032140768                                                         
 31        0.0008849342                                                         
 32        0.0003484484                                                         
 33       -0.0001333810                                                         
 34       -0.0001184308                                                         
 35        0.0000829356                                                         
 36        0.0000354951                                                         
 37        0.0000152712                                                         
 38        0.0000048951                                                         
 39       -0.0000058898                                                         
 40       -0.0005613698                                                         
 41       -0.0000363389                                                         
 42       -0.0000122031                                                         
 43        0.0009494172                                                         
 44        0.0001365706                                                         
 45        0.0000513721                                                         
 46        0.0007346921                                                         
 47       -0.0000275538                                                         
 48       -0.0000147629                                                         
 49       -0.0000314565                                                         
 50        0.0088063194                                                         
 51       -0.5018029908                                                         
 52        0.0001104136                                                         
 53        0.0422543885                                                         
 54        0.0029132752                                                         
 55        0.0001792379                                                         
 56       -0.0849218321                                                         
 57        0.0032354265                                                         
 58        0.0014091940                                                         
 59       -0.0166214674                                                         
 60        0.0006332592                                                         
 61        0.0002758169                                                         
 62       -0.0391663364                                                         
 63        0.0014921935                                                         
 64        0.0006499267                                                         
 65       -0.0003175842                                                         
 66        0.0000120996                                                         
 67        0.0000052700                                                         
 68       -0.0000597105                                                         
 69        0.0000022749                                                         
 70        0.0000009908                                                         
 71       -0.0048271557                                                         
 72        0.0009491121                                                         
 73        0.0038780437                                                         
 74        0.0004465873                                                         
 75        0.0003021527                                                         
 76        0.0003380362                                                         
 77       -0.0051801362                                                         
 78        0.0009470317                                                         
 79        0.0042331045                                                         
 80        0.0004740731                                                         
 81        0.0003272648                                                         
 82        0.0003797516                                                         
 83       -0.0000970095                                                         
 84        0.0000087823                                                         
 85        0.0000882272                                                         
 86        0.0000082305                                                         
 87        0.0000065067                                                         
 88        0.0000092405                                                         
 89       -0.0002464522                                                         
 90        0.0000612885                                                         
 91       -0.0000389311                                                         
 92       -0.0016050100                                                         
 93       -0.0000866946                                                         
 94        0.0001079789                                                         
 95        0.0023443666                                                         
 96       -0.0000971711                                                         
 97        0.0000088143                                                         
 98        0.0004669428                                                         
 99       -0.0032675931                                                         
100        0.2330709031                                                         
101       -0.0033172737                                                         
102        0.0268469917                                                         
103       -0.0005463676                                                         
104       -0.0001999399                                                         
105        0.2969555815                                                         
106        0.1651653700                                                         
107       -0.0153196899                                                         
108       -0.0204691990                                                         
109       -0.0224616992                                                         
110        0.0017082498                                                         
111       -0.0736060085                                                         
112       -0.0493978832                                                         
113        0.0042953558                                                         
114        0.0003164906                                                         
115        0.0000944787                                                         
116       -0.0000115253                                                         
117        0.0001899874                                                         
118        0.0001091011                                                         
119       -0.0000100033                                                         
120       -0.0053553295                                                         
121        0.0000768062                                                         
122        0.0052785233                                                         
123       -0.0059612564                                                         
124        0.0007527346                                                         
125        0.0007282636                                                         
126       -0.0079654100                                                         
127        0.0002211283                                                         
128        0.0077442817                                                         
129       -0.0057953074                                                         
130        0.0009345602                                                         
131        0.0009996769                                                         
132       -0.0001111001                                                         
133       -0.0000091750                                                         
134        0.0001202752                                                         
135       -0.0001112145                                                         
136        0.0000152907                                                         
137        0.0000174178                                                         
138       -0.0004695315                                                         
139       -0.0004337550                                                         
140        0.0000141607                                                         
141        0.0018862444                                                         
142        0.0013850370                                                         
143       -0.0000734533                                                         
144       -0.0004776498                                                         
145       -0.0000837721                                                         
146        0.0000309713                                                         
147       -0.0003351728                                                         
148       -0.0032675931                                                         
149        0.2330709031                                                         
150       -0.0033172737                                                         
151        0.0268469917                                                         
152       -0.0005463676                                                         
153       -0.0001999399                                                         
154        0.2838757521                                                         
155       -0.1872943918                                                         
156        0.0056813669                                                         
157       -0.0187466401                                                         
158        0.0239557787                                                         
159       -0.0010575016                                                         
160       -0.0697370181                                                         
161        0.0548590916                                                         
162       -0.0019167197                                                         
163        0.0003085946                                                         
164       -0.0001182938                                                         
165        0.0000011526                                                         
166        0.0001813648                                                         
167       -0.0001232492                                                         
168        0.0000038411                                                         
169       -0.0048833559                                                         
170       -0.0004077424                                                         
171        0.0052910983                                                         
172        0.0067389478                                                         
173       -0.0000129011                                                         
174        0.0005460893                                                         
175       -0.0074898266                                                         
176       -0.0002671264                                                         
177        0.0077569529                                                         
178        0.0070020334                                                         
179        0.0001630686                                                         
180        0.0008161092                                                         
181       -0.0001022868                                                         
182       -0.0000182231                                                         
183        0.0001205100                                                         
184        0.0001259397                                                         
185        0.0000009938                                                         
186        0.0000140160                                                         
187       -0.0005572008                                                         
188        0.0002795677                                                         
189        0.0000016500                                                         
190        0.0021464126                                                         
191       -0.0009686994                                                         
192        0.0000703934                                                         
193       -0.0004748101                                                         
194        0.0001299962                                                         
195       -0.0000753434                                                         
196       -0.0002683540                                                         
197        0.2760266716                                                         
198       -0.0497031729                                                         
199       -0.0824944501                                                         
200       -0.0005961525                                                         
201       -0.0030574843                                                         
202       -0.0062338351                                                         
203        0.0022238735                                                         
204       -0.0014538538                                                         
205       -0.0081043613                                                         
206       -0.0006937553                                                         
207       -0.0002483577                                                         
208        0.0009421130                                                         
209       -0.0002625672                                                         
210        0.0003709848                                                         
211        0.0012440820                                                         
212        0.2760266716                                                         
213       -0.0497031729                                                         
214       -0.0824944501                                                         
215       -0.0003550088                                                         
216       -0.0023036782                                                         
217        0.0065674458                                                         
218        0.0025296831                                                         
219       -0.0004979051                                                         
220        0.0081297461                                                         
221       -0.0007046795                                                         
222       -0.0003762510                                                         
223        0.0010809305                                                         
224       -0.0003376291                                                         
225       -0.0002063198                                                         
226       -0.0009196531                                                         
227        0.2760266716                                                         
228       -0.0497031729                                                         
229       -0.0824944501                                                         
230       -0.0001549933                                                         
231        0.0030861021                                                         
232        0.0062462997                                                         
233        0.0025952995                                                         
234        0.0012702488                                                         
235        0.0080243919                                                         
236       -0.0006785923                                                         
237       -0.0002724490                                                         
238        0.0009510413                                                         
239        0.0003691909                                                         
240       -0.0001673082                                                         
241        0.0012540878                                                         
242        0.2760266716                                                         
243       -0.0497031729                                                         
244       -0.0824944501                                                         
245       -0.0003961371                                                         
246        0.0023322961                                                         
247       -0.0065549812                                                         
248        0.0022894899                                                         
249        0.0003143000                                                         
250       -0.0082097155                                                         
251       -0.0006707312                                                         
252       -0.0004025795                                                         
253        0.0010733108                                                         
254        0.0003521353                                                         
255        0.0002523049                                                         
256       -0.0009486151                                                         
 Sym= A                                                                         
 Ene= -0.677363731149326                                                        
 Spin= Alpha                                                                    
 Occup= 1.0                                                                     
  1       -0.0000000000                                                         
  2       -0.0000000000                                                         
  3        0.0000000000                                                         
  4        0.0000000000                                                         
  5       -0.0000000000                                                         
  6        0.0000000000                                                         
  7        0.0034908539                                                         
  8        0.0109122730                                                         
  9        0.1853143370                                                         
 10        0.0000312305                                                         
 11        0.0000976254                                                         
 12        0.0016578933                                                         
 13       -0.0000904636                                                         
 14       -0.0002827857                                                         
 15       -0.0048023218                                                         
 16        0.0000037453                                                         
 17        0.0000117076                                                         
 18        0.0001988201                                                         
 19        0.0000015358                                                         
 20        0.0000048009                                                         
 21        0.0000815305                                                         
 22        0.0000665579                                                         
 23       -0.0000079268                                                         
 24       -0.0000586312                                                         
 25        0.0002055218                                                         
 26        0.0035321690                                                         
 27       -0.0001380663                                                         
 28        0.0001598523                                                         
 29       -0.0000190377                                                         
 30       -0.0001408146                                                         
 31        0.0004936018                                                         
 32        0.0084832144                                                         
 33       -0.0003315939                                                         
 34        0.0000026269                                                         
 35       -0.0000003129                                                         
 36       -0.0000023141                                                         
 37        0.0000081116                                                         
 38        0.0001394083                                                         
 39       -0.0000054492                                                         
 40        0.0000190828                                                         
 41       -0.0000293562                                                         
 42       -0.0001720591                                                         
 43       -0.0000161448                                                         
 44        0.0000574917                                                         
 45        0.0010123122                                                         
 46       -0.0000411038                                                         
 47        0.0000305768                                                         
 48       -0.0004961348                                                         
 49       -0.0001161549                                                         
 50       -0.0000000000                                                         
 51       -0.0000000000                                                         
 52        0.0000000000                                                         
 53        0.0000000000                                                         
 54       -0.0000000000                                                         
 55       -0.0000000000                                                         
 56        0.0047180073                                                         
 57        0.0147483065                                                         
 58        0.2504586020                                                         
 59       -0.0000246505                                                         
 60       -0.0000770566                                                         
 61       -0.0013085909                                                         
 62       -0.0009871952                                                         
 63       -0.0030859336                                                         
 64       -0.0524059228                                                         
 65        0.0000081253                                                         
 66        0.0000253993                                                         
 67        0.0004313355                                                         
 68        0.0000030363                                                         
 69        0.0000094915                                                         
 70        0.0001611859                                                         
 71        0.0000393912                                                         
 72       -0.0000046913                                                         
 73       -0.0000346999                                                         
 74        0.0001216347                                                         
 75        0.0020904567                                                         
 76       -0.0000817123                                                         
 77        0.0000328501                                                         
 78       -0.0000039123                                                         
 79       -0.0000289378                                                         
 80        0.0001014367                                                         
 81        0.0017433264                                                         
 82       -0.0000681436                                                         
 83        0.0000008332                                                         
 84       -0.0000000992                                                         
 85       -0.0000007339                                                         
 86        0.0000025727                                                         
 87        0.0000442157                                                         
 88       -0.0000017283                                                         
 89        0.0000851498                                                         
 90       -0.0000512985                                                         
 91       -0.0012145053                                                         
 92       -0.0000406759                                                         
 93        0.0002584125                                                         
 94        0.0045166209                                                         
 95       -0.0002147736                                                         
 96       -0.0001045168                                                         
 97       -0.0008731051                                                         
 98       -0.0004240009                                                         
 99        0.0000000000                                                         
100        0.0000000000                                                         
101       -0.0000000000                                                         
102        0.0000000000                                                         
103        0.0000000000                                                         
104        0.0000000000                                                         
105        0.0083260908                                                         
106        0.0260270344                                                         
107        0.4419961473                                                         
108       -0.0005221469                                                         
109       -0.0016322109                                                         
110       -0.0277185214                                                         
111       -0.0013984623                                                         
112       -0.0043715385                                                         
113       -0.0742383144                                                         
114        0.0000089881                                                         
115        0.0000280965                                                         
116        0.0004771407                                                         
117        0.0000050195                                                         
118        0.0000156907                                                         
119        0.0002664622                                                         
120        0.0000538523                                                         
121        0.0001696249                                                         
122       -0.0002234772                                                         
123        0.0002226034                                                         
124        0.0028545757                                                         
125        0.0028674430                                                         
126       -0.0000435151                                                         
127       -0.0002551943                                                         
128        0.0002987093                                                         
129       -0.0002176635                                                         
130       -0.0023043999                                                         
131       -0.0043161691                                                         
132        0.0000014164                                                         
133        0.0000051361                                                         
134       -0.0000065525                                                         
135        0.0000060706                                                         
136        0.0000750659                                                         
137        0.0000868360                                                         
138       -0.0000009913                                                         
139        0.0000945022                                                         
140       -0.0005100355                                                         
141        0.0002173060                                                         
142        0.0000567466                                                         
143       -0.0000564815                                                         
144       -0.0002143320                                                         
145       -0.0003402533                                                         
146        0.0015865879                                                         
147        0.0031590381                                                         
148        0.0000000000                                                         
149        0.0000000000                                                         
150       -0.0000000000                                                         
151       -0.0000000000                                                         
152        0.0000000000                                                         
153        0.0000000000                                                         
154        0.0083260908                                                         
155        0.0260270344                                                         
156        0.4419961473                                                         
157       -0.0005221469                                                         
158       -0.0016322109                                                         
159       -0.0277185214                                                         
160       -0.0013984623                                                         
161       -0.0043715385                                                         
162       -0.0742383144                                                         
163        0.0000089881                                                         
164        0.0000280965                                                         
165        0.0004771407                                                         
166        0.0000050195                                                         
167        0.0000156907                                                         
168        0.0002664622                                                         
169        0.0000496785                                                         
170       -0.0001819549                                                         
171        0.0001322764                                                         
172        0.0000970853                                                         
173        0.0026397076                                                         
174       -0.0030822048                                                         
175       -0.0000373416                                                         
176        0.0002648240                                                         
177       -0.0002274823                                                         
178       -0.0000320108                                                         
179       -0.0019865906                                                         
180        0.0044838964                                                         
181        0.0000012906                                                         
182       -0.0000054585                                                         
183        0.0000041679                                                         
184        0.0000022882                                                         
185        0.0000685910                                                         
186       -0.0000924513                                                         
187       -0.0000052441                                                         
188        0.0001081503                                                         
189       -0.0005160505                                                         
190       -0.0001360491                                                         
191       -0.0000709828                                                         
192       -0.0002753419                                                         
193        0.0001517813                                                         
194       -0.0002534681                                                         
195        0.0018234934                                                         
196       -0.0028926456                                                         
197        0.3537893433                                                         
198       -0.0473762034                                                         
199       -0.1039194719                                                         
200       -0.0034604736                                                         
201       -0.0055915104                                                         
202       -0.0049884906                                                         
203       -0.0049354680                                                         
204       -0.0076626196                                                         
205       -0.0063294843                                                         
206       -0.0003480267                                                         
207        0.0003999280                                                         
208       -0.0000519013                                                         
209        0.0013937840                                                         
210        0.0012803930                                                         
211        0.0020211123                                                         
212       -0.3537893433                                                         
213        0.0473762034                                                         
214        0.1039194719                                                         
215        0.0032584441                                                         
216        0.0049599739                                                         
217       -0.0057363843                                                         
218        0.0046774889                                                         
219        0.0068561870                                                         
220       -0.0073655110                                                         
221        0.0003985375                                                         
222       -0.0001554954                                                         
223       -0.0002430421                                                         
224       -0.0011576948                                                         
225        0.0013954516                                                         
226        0.0021125221                                                         
227       -0.3537893433                                                         
228        0.0473762034                                                         
229        0.1039194719                                                         
230        0.0028579437                                                         
231       -0.0058322350                                                         
232       -0.0050933385                                                         
233        0.0041258826                                                         
234       -0.0080078469                                                         
235       -0.0064798485                                                         
236        0.0004862092                                                         
237       -0.0004986458                                                         
238        0.0000124365                                                         
239        0.0011920443                                                         
240        0.0010955688                                                         
241       -0.0021547178                                                         
242        0.3537893433                                                         
243       -0.0473762034                                                         
244       -0.1039194719                                                         
245       -0.0030599733                                                         
246        0.0052006986                                                         
247       -0.0056315364                                                         
248       -0.0043838617                                                         
249        0.0072014143                                                         
250       -0.0072151469                                                         
251       -0.0004416365                                                         
252        0.0002428891                                                         
253        0.0001987474                                                         
254       -0.0011345286                                                         
255        0.0012745850                                                         
256       -0.0021761558                                                         
 Sym= A                                                                         
 Ene= -0.671890445297738                                                        
 Spin= Alpha                                                                    
 Occup= 1.0                                                                     
  1        0.0083380768                                                         
  2        0.3617694425                                                         
  3       -0.0023000818                                                         
  4        0.0544795866                                                         
  5        0.0024336961                                                         
  6        0.0003399629                                                         
  7       -0.6548327576                                                         
  8        0.0249483930                                                         
  9        0.0108663036                                                         
 10        0.0103844442                                                         
 11       -0.0003956357                                                         
 12       -0.0001723196                                                         
 13        0.0283568616                                                         
 14       -0.0010803646                                                         
 15       -0.0004705541                                                         
 16       -0.0005102506                                                         
 17        0.0000194400                                                         
 18        0.0000084671                                                         
 19       -0.0002817371                                                         
 20        0.0000107339                                                         
 21        0.0000046751                                                         
 22       -0.0059870014                                                         
 23        0.0031161344                                                         
 24        0.0028708670                                                         
 25        0.0006941379                                                         
 26        0.0002929029                                                         
 27       -0.0000417810                                                         
 28       -0.0151287767                                                         
 29        0.0082676243                                                         
 30        0.0068611524                                                         
 31        0.0017824940                                                         
 32        0.0007235428                                                         
 33       -0.0001991063                                                         
 34       -0.0002581693                                                         
 35        0.0001578608                                                         
 36        0.0001003085                                                         
 37        0.0000316313                                                         
 38        0.0000116390                                                         
 39       -0.0000073865                                                         
 40       -0.0014094825                                                         
 41       -0.0001006193                                                         
 42       -0.0000265624                                                         
 43        0.0026293068                                                         
 44        0.0003607088                                                         
 45        0.0001186110                                                         
 46        0.0015991408                                                         
 47       -0.0000588510                                                         
 48       -0.0000389239                                                         
 49       -0.0001373606                                                         
 50        0.0100908928                                                         
 51       -0.1346732060                                                         
 52       -0.0166040477                                                         
 53        0.0321549897                                                         
 54        0.0049161162                                                         
 55        0.0002505253                                                         
 56        0.4905376317                                                         
 57       -0.0186889331                                                         
 58       -0.0081399880                                                         
 59       -0.0528737025                                                         
 60        0.0020144287                                                         
 61        0.0008773869                                                         
 62       -0.2186626635                                                         
 63        0.0083308020                                                         
 64        0.0036284912                                                         
 65        0.0004076470                                                         
 66       -0.0000155309                                                         
 67       -0.0000067645                                                         
 68        0.0003041133                                                         
 69       -0.0000115864                                                         
 70       -0.0000050465                                                         
 71       -0.0031992865                                                         
 72        0.0023428807                                                         
 73        0.0008564058                                                         
 74        0.0004199467                                                         
 75        0.0001279112                                                         
 76       -0.0001834678                                                         
 77        0.0064719393                                                         
 78       -0.0033460109                                                         
 79       -0.0031259284                                                         
 80       -0.0007487328                                                         
 81       -0.0003175784                                                         
 82        0.0000398092                                                         
 83       -0.0000909602                                                         
 84        0.0000551739                                                         
 85        0.0000357863                                                         
 86        0.0000111124                                                         
 87        0.0000041195                                                         
 88       -0.0000024967                                                         
 89        0.0027231355                                                         
 90        0.0001762876                                                         
 91        0.0000591904                                                         
 92       -0.0046058189                                                         
 93       -0.0006625099                                                         
 94       -0.0002491864                                                         
 95       -0.0035635877                                                         
 96        0.0001336471                                                         
 97        0.0000716152                                                         
 98        0.0001526663                                                         
 99        0.0047663063                                                         
100       -0.0206702680                                                         
101       -0.0080007192                                                         
102        0.0181314539                                                         
103        0.0024158916                                                         
104        0.0002103411                                                         
105       -0.1434514228                                                         
106       -0.2312196379                                                         
107        0.0163176785                                                         
108        0.0103297747                                                         
109        0.0192926835                                                         
110       -0.0013306405                                                         
111        0.0222571671                                                         
112        0.0392558348                                                         
113       -0.0027308567                                                         
114       -0.0003327075                                                         
115       -0.0003156778                                                         
116        0.0000248561                                                         
117       -0.0000903026                                                         
118       -0.0001486382                                                         
119        0.0000104537                                                         
120        0.0013662229                                                         
121        0.0029861708                                                         
122       -0.0043523938                                                         
123        0.0038114271                                                         
124       -0.0004410843                                                         
125       -0.0009398115                                                         
126        0.0016692688                                                         
127        0.0030971329                                                         
128       -0.0047664017                                                         
129        0.0064912098                                                         
130       -0.0006260897                                                         
131       -0.0010527145                                                         
132        0.0000278687                                                         
133        0.0000645966                                                         
134       -0.0000924653                                                         
135        0.0000719894                                                         
136       -0.0000087979                                                         
137       -0.0000199322                                                         
138       -0.0000754845                                                         
139       -0.0001706666                                                         
140       -0.0001133739                                                         
141       -0.0010922655                                                         
142       -0.0009723719                                                         
143        0.0001117876                                                         
144        0.0013187189                                                         
145        0.0014843716                                                         
146        0.0002283340                                                         
147        0.0003792099                                                         
148        0.0047663063                                                         
149       -0.0206702680                                                         
150       -0.0080007192                                                         
151        0.0181314539                                                         
152        0.0024158916                                                         
153        0.0002103411                                                         
154       -0.1259094017                                                         
155        0.2414819829                                                         
156       -0.0118479014                                                         
157        0.0088707199                                                         
158       -0.0200242008                                                         
159        0.0010120272                                                         
160        0.0192848541                                                         
161       -0.0408385392                                                         
162        0.0020415079                                                         
163       -0.0003083714                                                         
164        0.0003401022                                                         
165       -0.0000142180                                                         
166       -0.0000790313                                                         
167        0.0001550896                                                         
168       -0.0000076437                                                         
169        0.0010925918                                                         
170        0.0032670925                                                         
171       -0.0043596843                                                         
172       -0.0035516365                                                         
173        0.0000028003                                                         
174       -0.0008341942                                                         
175        0.0011964243                                                         
176        0.0035825757                                                         
177       -0.0047790000                                                         
178       -0.0062324304                                                         
179        0.0001409589                                                         
180       -0.0008702040                                                         
181        0.0000227323                                                         
182        0.0000698699                                                         
183       -0.0000926022                                                         
184       -0.0000662251                                                         
185       -0.0000004656                                                         
186       -0.0000179496                                                         
187       -0.0000089206                                                         
188        0.0002577552                                                         
189        0.0000713107                                                         
190       -0.0011875578                                                         
191        0.0008171861                                                         
192       -0.0000017055                                                         
193        0.0012143196                                                         
194       -0.0015904517                                                         
195       -0.0002122265                                                         
196        0.0001921046                                                         
197       -0.1720345288                                                         
198        0.0211378181                                                         
199        0.0465471547                                                         
200        0.0007561270                                                         
201        0.0012566761                                                         
202        0.0044872607                                                         
203        0.0003764013                                                         
204        0.0009376445                                                         
205        0.0076435685                                                         
206        0.0003665703                                                         
207        0.0004577723                                                         
208       -0.0008243426                                                         
209        0.0000567161                                                         
210       -0.0005603986                                                         
211       -0.0008819985                                                         
212       -0.1720345288                                                         
213        0.0211378181                                                         
214        0.0465471547                                                         
215        0.0005844015                                                         
216        0.0007198689                                                         
217       -0.0046289021                                                         
218        0.0000871885                                                         
219        0.0000335764                                                         
220       -0.0077094919                                                         
221        0.0003857125                                                         
222        0.0005426173                                                         
223       -0.0009283299                                                         
224        0.0001436960                                                         
225        0.0004538202                                                         
226        0.0005527340                                                         
227       -0.1720345288                                                         
228        0.0211378181                                                         
229        0.0465471547                                                         
230        0.0005092626                                                         
231       -0.0013048860                                                         
232       -0.0045082586                                                         
233        0.0000505427                                                         
234       -0.0009539106                                                         
235       -0.0076506532                                                         
236        0.0003777712                                                         
237        0.0004627081                                                         
238       -0.0008404793                                                         
239       -0.0000732636                                                         
240        0.0004118560                                                         
241       -0.0009168975                                                         
242       -0.1720345288                                                         
243        0.0211378181                                                         
244        0.0465471547                                                         
245        0.0006809880                                                         
246       -0.0007680789                                                         
247        0.0046079042                                                         
248        0.0003397556                                                         
249       -0.0000498424                                                         
250        0.0077024072                                                         
251        0.0003606947                                                         
252        0.0005518667                                                         
253       -0.0009125613                                                         
254       -0.0000981221                                                         
255       -0.0004960205                                                         
256        0.0005929662                                                         
 Sym= A                                                                         
 Ene= -0.611043645211154                                                        
 Spin= Alpha                                                                    
 Occup= 1.0                                                                     
  1       -0.0000000000                                                         
  2       -0.0000000000                                                         
  3        0.0000000000                                                         
  4        0.0000000000                                                         
  5       -0.0000000000                                                         
  6        0.0000000000                                                         
  7        0.0241005195                                                         
  8        0.6494322719                                                         
  9       -0.0386959464                                                         
 10        0.0000720085                                                         
 11        0.0019404005                                                         
 12       -0.0001156173                                                         
 13       -0.0003863773                                                         
 14       -0.0104116388                                                         
 15        0.0006203699                                                         
 16        0.0000239484                                                         
 17        0.0006453342                                                         
 18       -0.0000384518                                                         
 19        0.0000091829                                                         
 20        0.0002474504                                                         
 21       -0.0000147442                                                         
 22        0.0002973524                                                         
 23       -0.0003052749                                                         
 24        0.0000079225                                                         
 25        0.0080013712                                                         
 26       -0.0004823651                                                         
 27       -0.0001147733                                                         
 28        0.0007448589                                                         
 29       -0.0007647045                                                         
 30        0.0000198456                                                         
 31        0.0200431985                                                         
 32       -0.0012083104                                                         
 33       -0.0002875037                                                         
 34        0.0000116092                                                         
 35       -0.0000119185                                                         
 36        0.0000003093                                                         
 37        0.0003123895                                                         
 38       -0.0000188325                                                         
 39       -0.0000044810                                                         
 40        0.0001102486                                                         
 41       -0.0010004736                                                         
 42       -0.0000029475                                                         
 43       -0.0003380769                                                         
 44        0.0029596797                                                         
 45       -0.0001804385                                                         
 46        0.0000073312                                                         
 47        0.0000417410                                                         
 48        0.0001892809                                                         
 49       -0.0000694865                                                         
 50       -0.0000000000                                                         
 51       -0.0000000000                                                         
 52        0.0000000000                                                         
 53        0.0000000000                                                         
 54       -0.0000000000                                                         
 55       -0.0000000000                                                         
 56        0.0185550772                                                         
 57        0.5000002590                                                         
 58       -0.0297921493                                                         
 59       -0.0003291268                                                         
 60       -0.0088689206                                                         
 61        0.0005284481                                                         
 62       -0.0030553239                                                         
 63       -0.0823312509                                                         
 64        0.0049056473                                                         
 65        0.0000249459                                                         
 66        0.0006722115                                                         
 67       -0.0000400532                                                         
 68        0.0000105448                                                         
 69        0.0002841485                                                         
 70       -0.0000169308                                                         
 71       -0.0002058495                                                         
 72        0.0002113341                                                         
 73       -0.0000054845                                                         
 74       -0.0055391466                                                         
 75        0.0003339292                                                         
 76        0.0000794546                                                         
 77        0.0001051668                                                         
 78       -0.0001079688                                                         
 79        0.0000028020                                                         
 80        0.0028299028                                                         
 81       -0.0001706016                                                         
 82       -0.0000405927                                                         
 83       -0.0000046906                                                         
 84        0.0000048156                                                         
 85       -0.0000001250                                                         
 86       -0.0001262185                                                         
 87        0.0000076091                                                         
 88        0.0000018105                                                         
 89        0.0003682752                                                         
 90       -0.0025674370                                                         
 91        0.0001300386                                                         
 92       -0.0010476745                                                         
 93        0.0098885004                                                         
 94       -0.0006061525                                                         
 95       -0.0000571511                                                         
 96       -0.0021861893                                                         
 97        0.0002160366                                                         
 98       -0.0003410053                                                         
 99        0.0003761413                                                         
100       -0.0630440830                                                         
101        0.0010803733                                                         
102       -0.0357728141                                                         
103        0.0001716773                                                         
104       -0.0000342115                                                         
105       -0.2387540721                                                         
106       -0.0902381265                                                         
107        0.0098112143                                                         
108        0.0161633417                                                         
109        0.0082306270                                                         
110       -0.0007891387                                                         
111        0.0379568619                                                         
112        0.0213166523                                                         
113       -0.0019702469                                                         
114       -0.0002804936                                                         
115       -0.0000679566                                                         
116        0.0000092854                                                         
117       -0.0001366674                                                         
118       -0.0000519141                                                         
119        0.0000056314                                                         
120        0.0049792720                                                         
121       -0.0015863215                                                         
122       -0.0033929505                                                         
123       -0.0018796989                                                         
124       -0.0002050070                                                         
125       -0.0001782040                                                         
126        0.0071771743                                                         
127       -0.0012508841                                                         
128       -0.0059262902                                                         
129       -0.0045473008                                                         
130       -0.0002265018                                                         
131       -0.0004668348                                                         
132        0.0001061719                                                         
133       -0.0000295244                                                         
134       -0.0000766475                                                         
135       -0.0000178371                                                         
136       -0.0000058453                                                         
137       -0.0000052383                                                         
138       -0.0004165784                                                         
139        0.0003635688                                                         
140        0.0000196425                                                         
141        0.0009531914                                                         
142       -0.0006689101                                                         
143        0.0000740655                                                         
144        0.0002965439                                                         
145       -0.0004217963                                                         
146       -0.0001329932                                                         
147       -0.0000685042                                                         
148       -0.0003761413                                                         
149        0.0630440830                                                         
150       -0.0010803733                                                         
151        0.0357728141                                                         
152       -0.0001716773                                                         
153        0.0000342115                                                         
154        0.2313918560                                                         
155       -0.1081501586                                                         
156        0.0020096064                                                         
157       -0.0155076842                                                         
158        0.0094372575                                                         
159       -0.0002635893                                                         
160       -0.0362697886                                                         
161        0.0241446044                                                         
162       -0.0007385288                                                         
163        0.0002746649                                                         
164       -0.0000891075                                                         
165        0.0000000731                                                         
166        0.0001324338                                                         
167       -0.0000621666                                                         
168        0.0000011660                                                         
169       -0.0050809015                                                         
170        0.0016906588                                                         
171        0.0033902427                                                         
172       -0.0008550218                                                         
173        0.0003698705                                                         
174        0.0002174314                                                         
175       -0.0074650317                                                         
176        0.0015464111                                                         
177        0.0059186206                                                         
178       -0.0031985736                                                         
179        0.0006934642                                                         
180        0.0005779432                                                         
181       -0.0001067180                                                         
182        0.0000300851                                                         
183        0.0000766329                                                         
184        0.0000031425                                                         
185        0.0000067311                                                         
186        0.0000054491                                                         
187        0.0003586415                                                         
188        0.0004286330                                                         
189        0.0000300257                                                         
190       -0.0007474442                                                         
191       -0.0008857618                                                         
192        0.0000195825                                                         
193       -0.0003284803                                                         
194       -0.0004001372                                                         
195       -0.0001096595                                                         
196        0.0000675620                                                         
197       -0.1612766016                                                         
198        0.0299357097                                                         
199        0.0439690557                                                         
200       -0.0004187605                                                         
201        0.0014670003                                                         
202        0.0035257014                                                         
203       -0.0046417231                                                         
204       -0.0007013295                                                         
205        0.0032244461                                                         
206        0.0006813442                                                         
207        0.0000113186                                                         
208       -0.0006926628                                                         
209        0.0004705674                                                         
210        0.0002957953                                                         
211       -0.0004903781                                                         
212       -0.1612766016                                                         
213        0.0299357097                                                         
214        0.0439690557                                                         
215       -0.0005540314                                                         
216        0.0010441487                                                         
217       -0.0036552460                                                         
218       -0.0047579097                                                         
219       -0.0010645243                                                         
220       -0.0029433981                                                         
221        0.0006672318                                                         
222        0.0000578105                                                         
223       -0.0007250424                                                         
224        0.0004413254                                                         
225       -0.0004539821                                                         
226        0.0002972501                                                         
227        0.1612766016                                                         
228       -0.0299357097                                                         
229       -0.0439690557                                                         
230        0.0006457155                                                         
231        0.0014264450                                                         
232        0.0035080375                                                         
233        0.0046792002                                                         
234       -0.0010564462                                                         
235        0.0030697746                                                         
236       -0.0006292863                                                         
237       -0.0000514738                                                         
238        0.0006807600                                                         
239        0.0005814207                                                         
240        0.0004206364                                                         
241        0.0004455603                                                         
242        0.1612766016                                                         
243       -0.0299357097                                                         
244       -0.0439690557                                                         
245        0.0005104446                                                         
246        0.0010035934                                                         
247       -0.0036729100                                                         
248        0.0045630136                                                         
249       -0.0014196410                                                         
250       -0.0030980696                                                         
251       -0.0006444612                                                         
252       -0.0000944777                                                         
253        0.0007389389                                                         
254        0.0005202276                                                         
255       -0.0003838365                                                         
256       -0.0002813150                                                         
 Sym= A                                                                         
 Ene= -0.552622554043725                                                        
 Spin= Alpha                                                                    
 Occup= 1.0                                                                     
  1        0.0000000000                                                         
  2        0.0000000000                                                         
  3       -0.0000000000                                                         
  4        0.0000000000                                                         
  5        0.0000000000                                                         
  6        0.0000000000                                                         
  7       -0.0000000000                                                         
  8       -0.0000000000                                                         
  9       -0.0000000000                                                         
 10        0.0000000000                                                         
 11        0.0000000000                                                         
 12       -0.0000000000                                                         
 13        0.0000000000                                                         
 14       -0.0000000000                                                         
 15       -0.0000000000                                                         
 16       -0.0000000000                                                         
 17        0.0000000000                                                         
 18       -0.0000000000                                                         
 19       -0.0000000000                                                         
 20       -0.0000000000                                                         
 21       -0.0000000000                                                         
 22        0.0000001488                                                         
 23        0.0000125339                                                         
 24       -0.0000126827                                                         
 25        0.0000044748                                                         
 26        0.0000076601                                                         
 27        0.0002121067                                                         
 28        0.0000000217                                                         
 29        0.0000018293                                                         
 30       -0.0000018511                                                         
 31        0.0000006531                                                         
 32        0.0000011180                                                         
 33        0.0000309573                                                         
 34        0.0000000015                                                         
 35        0.0000001247                                                         
 36       -0.0000001262                                                         
 37        0.0000000445                                                         
 38        0.0000000762                                                         
 39        0.0000021107                                                         
 40        0.0000001899                                                         
 41       -0.0000006094                                                         
 42        0.0000002686                                                         
 43        0.0000157788                                                         
 44        0.0000057037                                                         
 45        0.0000097731                                                         
 46       -0.0000163485                                                         
 47       -0.0000038753                                                         
 48       -0.0000105789                                                         
 49        0.0002702339                                                         
 50        0.0000000000                                                         
 51        0.0000000000                                                         
 52       -0.0000000000                                                         
 53       -0.0000000000                                                         
 54        0.0000000000                                                         
 55        0.0000000000                                                         
 56        0.0000000000                                                         
 57        0.0000000000                                                         
 58       -0.0000000000                                                         
 59        0.0000000000                                                         
 60       -0.0000000000                                                         
 61       -0.0000000000                                                         
 62       -0.0000000000                                                         
 63        0.0000000000                                                         
 64        0.0000000000                                                         
 65        0.0000000000                                                         
 66       -0.0000000000                                                         
 67        0.0000000000                                                         
 68        0.0000000000                                                         
 69        0.0000000000                                                         
 70       -0.0000000000                                                         
 71        0.0000045168                                                         
 72        0.0003804697                                                         
 73       -0.0003849865                                                         
 74        0.0001358322                                                         
 75        0.0002325242                                                         
 76        0.0064385409                                                         
 77        0.0000068583                                                         
 78        0.0005777091                                                         
 79       -0.0005845674                                                         
 80        0.0002062489                                                         
 81        0.0003530671                                                         
 82        0.0097763450                                                         
 83        0.0000000811                                                         
 84        0.0000068337                                                         
 85       -0.0000069148                                                         
 86        0.0000024397                                                         
 87        0.0000041764                                                         
 88        0.0001156432                                                         
 89        0.0000021354                                                         
 90       -0.0000068531                                                         
 91        0.0000030203                                                         
 92        0.0001774290                                                         
 93        0.0000641364                                                         
 94        0.0001098956                                                         
 95       -0.0001838352                                                         
 96       -0.0000435772                                                         
 97       -0.0001189565                                                         
 98        0.0030387108                                                         
 99        0.0000000000                                                         
100        0.0000000000                                                         
101       -0.0000000000                                                         
102       -0.0000000000                                                         
103        0.0000000000                                                         
104        0.0000000000                                                         
105        0.0090139569                                                         
106        0.0281772770                                                         
107        0.4785119832                                                         
108       -0.0004690168                                                         
109       -0.0014661282                                                         
110       -0.0248980734                                                         
111       -0.0008739772                                                         
112       -0.0027320187                                                         
113       -0.0463956708                                                         
114        0.0000080727                                                         
115        0.0000252351                                                         
116        0.0004285468                                                         
117        0.0000050218                                                         
118        0.0000156980                                                         
119        0.0002665864                                                         
120        0.0001237317                                                         
121        0.0008354125                                                         
122       -0.0009591441                                                         
123        0.0006540302                                                         
124        0.0065503116                                                         
125        0.0141306571                                                         
126        0.0000262191                                                         
127        0.0006692653                                                         
128       -0.0006954843                                                         
129        0.0002960588                                                         
130        0.0013787555                                                         
131        0.0113246389                                                         
132        0.0000027864                                                         
133        0.0000178459                                                         
134       -0.0000206323                                                         
135        0.0000144192                                                         
136        0.0001475311                                                         
137        0.0003018472                                                         
138       -0.0000017848                                                         
139       -0.0000336849                                                         
140        0.0002227209                                                         
141        0.0001777183                                                         
142        0.0000547203                                                         
143       -0.0000980748                                                         
144       -0.0001723638                                                         
145        0.0000463345                                                         
146       -0.0005700878                                                         
147        0.0031912735                                                         
148       -0.0000000000                                                         
149       -0.0000000000                                                         
150        0.0000000000                                                         
151        0.0000000000                                                         
152       -0.0000000000                                                         
153       -0.0000000000                                                         
154       -0.0090139569                                                         
155       -0.0281772770                                                         
156       -0.4785119832                                                         
157        0.0004690168                                                         
158        0.0014661282                                                         
159        0.0248980734                                                         
160        0.0008739772                                                         
161        0.0027320187                                                         
162        0.0463956708                                                         
163       -0.0000080727                                                         
164       -0.0000252351                                                         
165       -0.0004285468                                                         
166       -0.0000050218                                                         
167       -0.0000156980                                                         
168       -0.0002665864                                                         
169       -0.0001035749                                                         
170        0.0008624837                                                         
171       -0.0007589087                                                         
172       -0.0000478613                                                         
173       -0.0055126417                                                         
174        0.0146021767                                                         
175       -0.0000102770                                                         
176        0.0006736118                                                         
177       -0.0006633348                                                         
178        0.0001833641                                                         
179       -0.0005580557                                                         
180        0.0114003454                                                         
181       -0.0000023554                                                         
182        0.0000184583                                                         
183       -0.0000161028                                                         
184       -0.0000014582                                                         
185       -0.0001253438                                                         
186        0.0003125134                                                         
187        0.0000062899                                                         
188        0.0000192272                                                         
189       -0.0002163490                                                         
190        0.0001965999                                                         
191        0.0000805868                                                         
192        0.0003299193                                                         
193       -0.0002154694                                                         
194       -0.0001382683                                                         
195        0.0003191278                                                         
196        0.0032194301                                                         
197        0.4566920644                                                         
198       -0.0580459748                                                         
199       -0.1090492995                                                         
200       -0.0038538621                                                         
201       -0.0052900142                                                         
202       -0.0061093456                                                         
203       -0.0043201061                                                         
204       -0.0067612774                                                         
205       -0.0057828125                                                         
206       -0.0001955569                                                         
207       -0.0001197784                                                         
208        0.0003153353                                                         
209        0.0009536782                                                         
210        0.0012941257                                                         
211        0.0016485287                                                         
212       -0.4566920644                                                         
213        0.0580459748                                                         
214        0.1090492995                                                         
215        0.0036101534                                                         
216        0.0045281903                                                         
217       -0.0068280958                                                         
218        0.0040850715                                                         
219        0.0060265683                                                         
220       -0.0066941598                                                         
221        0.0002453425                                                         
222        0.0003076197                                                         
223       -0.0005529621                                                         
224       -0.0007379597                                                         
225        0.0013442977                                                         
226        0.0015274360                                                         
227        0.4566920644                                                         
228       -0.0580459748                                                         
229       -0.1090492995                                                         
230       -0.0032357748                                                         
231        0.0055601214                                                         
232        0.0062269911                                                         
233       -0.0035993159                                                         
234        0.0070629985                                                         
235        0.0059142275                                                         
236       -0.0003054235                                                         
237       -0.0000500826                                                         
238        0.0003555061                                                         
239       -0.0008714757                                                         
240       -0.0011248521                                                         
241        0.0017711146                                                         
242       -0.4566920644                                                         
243        0.0580459748                                                         
244        0.1090492995                                                         
245        0.0034794835                                                         
246       -0.0047982975                                                         
247        0.0067104503                                                         
248        0.0038343505                                                         
249       -0.0063282894                                                         
250        0.0065627448                                                         
251        0.0002602322                                                         
252        0.0002492352                                                         
253       -0.0005094674                                                         
254        0.0007939186                                                         
255       -0.0012770598                                                         
256        0.0016018680                                                         
 Sym= A                                                                         
 Ene= -0.516881193565768                                                        
 Spin= Alpha                                                                    
 Occup= 1.0                                                                     
  1       -0.0000000000                                                         
  2       -0.0000000000                                                         
  3        0.0000000000                                                         
  4       -0.0000000000                                                         
  5       -0.0000000000                                                         
  6       -0.0000000000                                                         
  7        0.0132317135                                                         
  8        0.0413618193                                                         
  9        0.7024144386                                                         
 10        0.0001690128                                                         
 11        0.0005283273                                                         
 12        0.0089721573                                                         
 13        0.0002189661                                                         
 14        0.0006844795                                                         
 15        0.0116239636                                                         
 16        0.0000139273                                                         
 17        0.0000435362                                                         
 18        0.0007393410                                                         
 19        0.0000055749                                                         
 20        0.0000174270                                                         
 21        0.0002959492                                                         
 22        0.0001821405                                                         
 23       -0.0000216921                                                         
 24       -0.0001604483                                                         
 25        0.0005624246                                                         
 26        0.0096660270                                                         
 27       -0.0003778280                                                         
 28        0.0005556062                                                         
 29       -0.0000661703                                                         
 30       -0.0004894359                                                         
 31        0.0017156352                                                         
 32        0.0294855088                                                         
 33       -0.0011525366                                                         
 34        0.0000073411                                                         
 35       -0.0000008743                                                         
 36       -0.0000064668                                                         
 37        0.0000226683                                                         
 38        0.0003895862                                                         
 39       -0.0000152282                                                         
 40        0.0000669247                                                         
 41       -0.0001039834                                                         
 42       -0.0005976512                                                         
 43       -0.0000570259                                                         
 44        0.0002016028                                                         
 45        0.0035502496                                                         
 46       -0.0001437484                                                         
 47        0.0001103474                                                         
 48       -0.0017572962                                                         
 49       -0.0004085808                                                         
 50        0.0000000000                                                         
 51        0.0000000000                                                         
 52       -0.0000000000                                                         
 53       -0.0000000000                                                         
 54        0.0000000000                                                         
 55        0.0000000000                                                         
 56        0.0079752135                                                         
 57        0.0249302058                                                         
 58        0.4233695904                                                         
 59       -0.0001125071                                                         
 60       -0.0003516928                                                         
 61       -0.0059725158                                                         
 62       -0.0000939054                                                         
 63       -0.0002935447                                                         
 64       -0.0049850332                                                         
 65        0.0000066069                                                         
 66        0.0000206528                                                         
 67        0.0003507296                                                         
 68        0.0000044931                                                         
 69        0.0000140451                                                         
 70        0.0002385172                                                         
 71       -0.0004459036                                                         
 72        0.0000531052                                                         
 73        0.0003927984                                                         
 74       -0.0013768887                                                         
 75       -0.0236636924                                                         
 76        0.0009249720                                                         
 77       -0.0007677446                                                         
 78        0.0000914350                                                         
 79        0.0006763096                                                         
 80       -0.0023706895                                                         
 81       -0.0407435012                                                         
 82        0.0015925917                                                         
 83       -0.0000086337                                                         
 84        0.0000010282                                                         
 85        0.0000076055                                                         
 86       -0.0000266597                                                         
 87       -0.0004581830                                                         
 88        0.0000179096                                                         
 89        0.0001270490                                                         
 90       -0.0001486077                                                         
 91       -0.0014081090                                                         
 92       -0.0000890540                                                         
 93        0.0003838699                                                         
 94        0.0067394815                                                         
 95       -0.0002920931                                                         
 96        0.0000619533                                                         
 97       -0.0025151546                                                         
 98       -0.0007179100                                                         
 99       -0.0000000000                                                         
100       -0.0000000000                                                         
101        0.0000000000                                                         
102       -0.0000000000                                                         
103       -0.0000000000                                                         
104       -0.0000000000                                                         
105       -0.0031297884                                                         
106       -0.0097835963                                                         
107       -0.1661469308                                                         
108        0.0000885705                                                         
109        0.0002768680                                                         
110        0.0047018253                                                         
111       -0.0001210744                                                         
112       -0.0003784738                                                         
113       -0.0064273159                                                         
114       -0.0000029499                                                         
115       -0.0000092214                                                         
116       -0.0001565996                                                         
117       -0.0000017403                                                         
118       -0.0000054400                                                         
119       -0.0000923834                                                         
120       -0.0001195498                                                         
121       -0.0002402851                                                         
122        0.0003598350                                                         
123       -0.0004505757                                                         
124       -0.0063396051                                                         
125       -0.0040593799                                                         
126       -0.0001538369                                                         
127       -0.0003742734                                                         
128        0.0005281103                                                         
129       -0.0006006190                                                         
130       -0.0081565900                                                         
131       -0.0063248849                                                         
132       -0.0000023842                                                         
133       -0.0000052867                                                         
134        0.0000076709                                                         
135       -0.0000091443                                                         
136       -0.0001264245                                                         
137       -0.0000893275                                                         
138        0.0000199990                                                         
139       -0.0000505677                                                         
140       -0.0000697877                                                         
141       -0.0000629390                                                         
142        0.0000475567                                                         
143        0.0010617396                                                         
144        0.0000029420                                                         
145        0.0001041465                                                         
146       -0.0008523764                                                         
147       -0.0007918359                                                         
148       -0.0000000000                                                         
149       -0.0000000000                                                         
150        0.0000000000                                                         
151        0.0000000000                                                         
152       -0.0000000000                                                         
153       -0.0000000000                                                         
154       -0.0031297884                                                         
155       -0.0097835963                                                         
156       -0.1661469308                                                         
157        0.0000885705                                                         
158        0.0002768680                                                         
159        0.0047018253                                                         
160       -0.0001210744                                                         
161       -0.0003784738                                                         
162       -0.0064273159                                                         
163       -0.0000029499                                                         
164       -0.0000092214                                                         
165       -0.0001565996                                                         
166       -0.0000017403                                                         
167       -0.0000054400                                                         
168       -0.0000923834                                                         
169       -0.0001135152                                                         
170        0.0002680422                                                         
171       -0.0001545270                                                         
172       -0.0002690969                                                         
173       -0.0060289406                                                         
174        0.0045428446                                                         
175       -0.0001445287                                                         
176        0.0004098074                                                         
177       -0.0002652787                                                         
178       -0.0003206929                                                         
179       -0.0076773987                                                         
180        0.0069438076                                                         
181       -0.0000022522                                                         
182        0.0000058388                                                         
183       -0.0000035867                                                         
184       -0.0000051723                                                         
185       -0.0001196252                                                         
186        0.0000989451                                                         
187        0.0000209027                                                         
188       -0.0000534681                                                         
189       -0.0000685095                                                         
190        0.0000121535                                                         
191        0.0000747008                                                         
192        0.0011082502                                                         
193       -0.0000748617                                                         
194        0.0000857035                                                         
195       -0.0009027218                                                         
196        0.0004942234                                                         
197       -0.1705049481                                                         
198        0.0301807701                                                         
199        0.0477097092                                                         
200        0.0009086203                                                         
201        0.0022409334                                                         
202        0.0020512831                                                         
203       -0.0001978781                                                         
204        0.0009052936                                                         
205       -0.0006254583                                                         
206        0.0002756470                                                         
207       -0.0002794526                                                         
208        0.0000038056                                                         
209       -0.0000558374                                                         
210       -0.0000861931                                                         
211       -0.0005582541                                                         
212        0.1705049481                                                         
213       -0.0301807701                                                         
214       -0.0477097092                                                         
215       -0.0008260376                                                         
216       -0.0019827832                                                         
217        0.0023326741                                                         
218        0.0001762646                                                         
219       -0.0009728567                                                         
220       -0.0005219109                                                         
221       -0.0002785711                                                         
222        0.0002104078                                                         
223        0.0000681633                                                         
224        0.0000246094                                                         
225       -0.0000676763                                                         
226       -0.0006100402                                                         
227        0.1705049481                                                         
228       -0.0301807701                                                         
229       -0.0477097092                                                         
230       -0.0006670671                                                         
231        0.0023009653                                                         
232        0.0020774301                                                         
233        0.0002453364                                                         
234        0.0008884076                                                         
235       -0.0006328130                                                         
236       -0.0002778084                                                         
237        0.0002797645                                                         
238       -0.0000019561                                                         
239        0.0000477347                                                         
240       -0.0000252293                                                         
241        0.0005626364                                                         
242       -0.1705049481                                                         
243        0.0301807701                                                         
244        0.0477097092                                                         
245        0.0007496498                                                         
246       -0.0020428151                                                         
247        0.0023065271                                                         
248       -0.0002669499                                                         
249       -0.0009559707                                                         
250       -0.0005145562                                                         
251        0.0002765296                                                         
252       -0.0002102191                                                         
253       -0.0000663105                                                         
254       -0.0000294844                                                         
255       -0.0000439406                                                         
256        0.0006143762                                                         
 Sym= A                                                                         
 Ene= -0.465743396311558                                                        
 Spin= Alpha                                                                    
 Occup= 1.0                                                                     
  1        0.0000844889                                                         
  2        0.0085641795                                                         
  3       -0.0016497353                                                         
  4        0.0195536490                                                         
  5        0.0000611812                                                         
  6        0.0000823491                                                         
  7        0.2322205742                                                         
  8       -0.0088473432                                                         
  9       -0.0038534713                                                         
 10        0.0062858586                                                         
 11       -0.0002394842                                                         
 12       -0.0001043076                                                         
 13        0.0184531245                                                         
 14       -0.0007030433                                                         
 15       -0.0003062114                                                         
 16        0.0001507632                                                         
 17       -0.0000057439                                                         
 18       -0.0000025018                                                         
 19        0.0000965057                                                         
 20       -0.0000036768                                                         
 21       -0.0000016014                                                         
 22        0.0020568620                                                         
 23       -0.0011474864                                                         
 24       -0.0009093756                                                         
 25       -0.0002440382                                                         
 26       -0.0000973809                                                         
 27        0.0000326446                                                         
 28        0.0075568702                                                         
 29       -0.0038878724                                                         
 30       -0.0036689978                                                         
 31       -0.0008728695                                                         
 32       -0.0003716202                                                         
 33        0.0000419529                                                         
 34        0.0000780011                                                         
 35       -0.0000413715                                                         
 36       -0.0000366296                                                         
 37       -0.0000090994                                                         
 38       -0.0000037834                                                         
 39        0.0000007282                                                         
 40        0.0005781085                                                         
 41        0.0000458672                                                         
 42        0.0000088964                                                         
 43       -0.0011987700                                                         
 44       -0.0001566761                                                         
 45       -0.0000435644                                                         
 46       -0.0005355555                                                         
 47        0.0000190744                                                         
 48        0.0000168753                                                         
 49        0.0000849546                                                         
 50       -0.0110322098                                                         
 51       -0.1724754999                                                         
 52        0.0199397301                                                         
 53       -0.0969667428                                                         
 54       -0.0050945982                                                         
 55       -0.0004841278                                                         
 56       -0.2291211195                                                         
 57        0.0087292574                                                         
 58        0.0038020389                                                         
 59        0.0352867507                                                         
 60       -0.0013443856                                                         
 61       -0.0005855488                                                         
 62        0.0423037538                                                         
 63       -0.0016117255                                                         
 64       -0.0007019891                                                         
 65        0.0001634152                                                         
 66       -0.0000062259                                                         
 67       -0.0000027117                                                         
 68       -0.0001200708                                                         
 69        0.0000045746                                                         
 70        0.0000019925                                                         
 71        0.0093469544                                                         
 72       -0.0088074682                                                         
 73       -0.0005394861                                                         
 74       -0.0013688588                                                         
 75       -0.0002908566                                                         
 76        0.0010026636                                                         
 77        0.0046350131                                                         
 78       -0.0071707752                                                         
 79        0.0025357621                                                         
 80       -0.0008815592                                                         
 81       -0.0000258967                                                         
 82        0.0011637558                                                         
 83        0.0002156516                                                         
 84       -0.0001846454                                                         
 85       -0.0000310062                                                         
 86       -0.0000302397                                                         
 87       -0.0000074940                                                         
 88        0.0000187204                                                         
 89        0.0011804267                                                         
 90        0.0001258035                                                         
 91        0.0000041919                                                         
 92       -0.0032892265                                                         
 93       -0.0003809500                                                         
 94       -0.0000533989                                                         
 95       -0.0002520534                                                         
 96        0.0000035394                                                         
 97        0.0000408233                                                         
 98        0.0003735569                                                         
 99        0.0040326503                                                         
100        0.0694105127                                                         
101       -0.0076739081                                                         
102        0.0221758534                                                         
103        0.0019656771                                                         
104        0.0002806300                                                         
105        0.3083142450                                                         
106       -0.4873208507                                                         
107        0.0228881275                                                         
108        0.0032320750                                                         
109        0.0031178293                                                         
110       -0.0002444782                                                         
111       -0.0137521215                                                         
112        0.0337698192                                                         
113       -0.0017294876                                                         
114        0.0006827240                                                         
115       -0.0008960983                                                         
116        0.0000399061                                                         
117        0.0001642845                                                         
118       -0.0002718957                                                         
119        0.0000129159                                                         
120       -0.0052373106                                                         
121        0.0087372715                                                         
122       -0.0034999610                                                         
123       -0.0081163683                                                         
124        0.0005421476                                                         
125       -0.0012921712                                                         
126       -0.0121674238                                                         
127        0.0174868359                                                         
128       -0.0053194122                                                         
129       -0.0145397801                                                         
130        0.0011118875                                                         
131       -0.0024191636                                                         
132       -0.0000817825                                                         
133        0.0001538824                                                         
134       -0.0000720999                                                         
135       -0.0001734085                                                         
136        0.0000105538                                                         
137       -0.0000234169                                                         
138        0.0003992711                                                         
139       -0.0018422558                                                         
140       -0.0000860738                                                         
141       -0.0007053250                                                         
142        0.0039302190                                                         
143       -0.0002727509                                                         
144       -0.0004924883                                                         
145        0.0015965485                                                         
146        0.0005309725                                                         
147       -0.0000621348                                                         
148        0.0040326503                                                         
149        0.0694105127                                                         
150       -0.0076739081                                                         
151        0.0221758534                                                         
152        0.0019656771                                                         
153        0.0002806300                                                         
154        0.3435616727                                                         
155        0.4624851100                                                         
156       -0.0337053652                                                         
157        0.0029918691                                                         
158       -0.0033549546                                                         
159        0.0001411979                                                         
160       -0.0162161558                                                         
161       -0.0326280615                                                         
162        0.0022267816                                                         
163        0.0007472109                                                         
164        0.0008416193                                                         
165       -0.0000636345                                                         
166        0.0001839722                                                         
167        0.0002586276                                                         
168       -0.0000186949                                                         
169       -0.0045604473                                                         
170        0.0080423743                                                         
171       -0.0034819270                                                         
172        0.0100971533                                                         
173       -0.0005558601                                                         
174       -0.0015534296                                                         
175       -0.0109289565                                                         
176        0.0162153717                                                         
177       -0.0052864152                                                         
178        0.0187857842                                                         
179       -0.0008971544                                                         
180       -0.0028971921                                                         
181       -0.0000676707                                                         
182        0.0001393946                                                         
183       -0.0000717239                                                         
184        0.0002063226                                                         
185       -0.0000123384                                                         
186       -0.0000288639                                                         
187        0.0001030472                                                         
188        0.0018574319                                                         
189        0.0001045303                                                         
190        0.0003096646                                                         
191       -0.0040195012                                                         
192        0.0002076053                                                         
193       -0.0006188060                                                         
194       -0.0015527944                                                         
195       -0.0005211962                                                         
196       -0.0000176434                                                         
197       -0.1305352716                                                         
198        0.0089293846                                                         
199        0.0186994581                                                         
200        0.0037269995                                                         
201       -0.0021305571                                                         
202        0.0030340916                                                         
203        0.0096989220                                                         
204       -0.0077708417                                                         
205        0.0057708107                                                         
206       -0.0004340790                                                         
207        0.0011254632                                                         
208       -0.0006913842                                                         
209       -0.0006898281                                                         
210       -0.0014856211                                                         
211        0.0004015808                                                         
212       -0.1305352716                                                         
213        0.0089293846                                                         
214        0.0186994581                                                         
215        0.0036151992                                                         
216       -0.0024800405                                                         
217       -0.0029009041                                                         
218        0.0094926517                                                         
219       -0.0084156346                                                         
220       -0.0051791875                                                         
221       -0.0003771589                                                         
222        0.0010547878                                                         
223       -0.0006776289                                                         
224       -0.0005345072                                                         
225        0.0015362806                                                         
226       -0.0007978336                                                         
227       -0.1305352716                                                         
228        0.0089293846                                                         
229        0.0186994581                                                         
230        0.0037756913                                                         
231        0.0018447130                                                         
232       -0.0031585913                                                         
233        0.0100653902                                                         
234        0.0070178436                                                         
235       -0.0060987800                                                         
236       -0.0003229838                                                         
237        0.0010637532                                                         
238       -0.0007407694                                                         
239        0.0009256723                                                         
240        0.0014886218                                                         
241        0.0002613174                                                         
242       -0.1305352716                                                         
243        0.0089293846                                                         
244        0.0186994581                                                         
245        0.0038874917                                                         
246        0.0021941964                                                         
247        0.0027764043                                                         
248        0.0102716605                                                         
249        0.0076626365                                                         
250        0.0048512182                                                         
251       -0.0003814189                                                         
252        0.0010068161                                                         
253       -0.0006253972                                                         
254        0.0007247922                                                         
255       -0.0016112704                                                         
256       -0.0006988068                                                         
 Sym= A                                                                         
 Ene= -0.389206220938394                                                        
 Spin= Alpha                                                                    
 Occup= 1.0                                                                     
  1       -0.0000000000                                                         
  2       -0.0000000000                                                         
  3        0.0000000000                                                         
  4       -0.0000000000                                                         
  5       -0.0000000000                                                         
  6       -0.0000000000                                                         
  7        0.0237661621                                                         
  8        0.6404224066                                                         
  9       -0.0381591002                                                         
 10        0.0002245534                                                         
 11        0.0060509996                                                         
 12       -0.0003605444                                                         
 13        0.0021978483                                                         
 14        0.0592250152                                                         
 15       -0.0035288792                                                         
 16        0.0000202925                                                         
 17        0.0005468194                                                         
 18       -0.0000325818                                                         
 19        0.0000081197                                                         
 20        0.0002187997                                                         
 21       -0.0000130370                                                         
 22        0.0000529538                                                         
 23       -0.0000543647                                                         
 24        0.0000014109                                                         
 25        0.0014249184                                                         
 26       -0.0000859016                                                         
 27       -0.0000204393                                                         
 28        0.0004592561                                                         
 29       -0.0004714923                                                         
 30        0.0000122362                                                         
 31        0.0123579931                                                         
 32       -0.0007450054                                                         
 33       -0.0001772655                                                         
 34        0.0000024380                                                         
 35       -0.0000025030                                                         
 36        0.0000000650                                                         
 37        0.0000656047                                                         
 38       -0.0000039550                                                         
 39       -0.0000009410                                                         
 40        0.0000581651                                                         
 41       -0.0006198493                                                         
 42       -0.0000181735                                                         
 43       -0.0001880620                                                         
 44        0.0015612382                                                         
 45       -0.0000947903                                                         
 46        0.0000135668                                                         
 47        0.0002983096                                                         
 48        0.0001493109                                                         
 49       -0.0000237232                                                         
 50        0.0000000000                                                         
 51        0.0000000000                                                         
 52       -0.0000000000                                                         
 53        0.0000000000                                                         
 54        0.0000000000                                                         
 55       -0.0000000000                                                         
 56       -0.0147386476                                                         
 57       -0.3971596291                                                         
 58        0.0236644657                                                         
 59        0.0001131658                                                         
 60        0.0030494590                                                         
 61       -0.0001816998                                                         
 62        0.0050521268                                                         
 63        0.1361387322                                                         
 64       -0.0081117267                                                         
 65       -0.0000178484                                                         
 66       -0.0004809586                                                         
 67        0.0000286576                                                         
 68       -0.0000069925                                                         
 69       -0.0001884264                                                         
 70        0.0000112272                                                         
 71       -0.0014532499                                                         
 72        0.0014919695                                                         
 73       -0.0000387196                                                         
 74       -0.0391050914                                                         
 75        0.0023574625                                                         
 76        0.0005609313                                                         
 77       -0.0014494807                                                         
 78        0.0014880998                                                         
 79       -0.0000386192                                                         
 80       -0.0390036653                                                         
 81        0.0023513480                                                         
 82        0.0005594764                                                         
 83       -0.0000270468                                                         
 84        0.0000277674                                                         
 85       -0.0000007206                                                         
 86       -0.0007277949                                                         
 87        0.0000438753                                                         
 88        0.0000104396                                                         
 89       -0.0000227057                                                         
 90        0.0000344510                                                         
 91       -0.0000303834                                                         
 92        0.0000515402                                                         
 93       -0.0006099816                                                         
 94        0.0000379178                                                         
 95        0.0000165770                                                         
 96        0.0005066285                                                         
 97        0.0000532323                                                         
 98        0.0000384351                                                         
 99       -0.0053716031                                                         
100       -0.1309556299                                                         
101        0.0134005112                                                         
102       -0.2152639928                                                         
103       -0.0024258578                                                         
104       -0.0003457371                                                         
105        0.4160454082                                                         
106        0.0725966133                                                         
107       -0.0121121110                                                         
108        0.0029135865                                                         
109       -0.0058169627                                                         
110        0.0002876484                                                         
111        0.0385274258                                                         
112        0.0427469433                                                         
113       -0.0032429220                                                         
114        0.0007739212                                                         
115        0.0000042044                                                         
116       -0.0000148263                                                         
117        0.0002177658                                                         
118        0.0000442503                                                         
119       -0.0000067078                                                         
120       -0.0068291011                                                         
121        0.0032661958                                                         
122        0.0035629053                                                         
123       -0.0003635594                                                         
124        0.0004131202                                                         
125        0.0000423974                                                         
126       -0.0114398196                                                         
127        0.0095710371                                                         
128        0.0018687825                                                         
129       -0.0040011888                                                         
130        0.0007363481                                                         
131       -0.0008337998                                                         
132       -0.0001273186                                                         
133        0.0000603503                                                         
134        0.0000669683                                                         
135        0.0000407463                                                         
136        0.0000049222                                                         
137        0.0000000174                                                         
138        0.0009528455                                                         
139       -0.0006416033                                                         
140        0.0000905200                                                         
141       -0.0014576096                                                         
142        0.0030074365                                                         
143       -0.0002841523                                                         
144       -0.0014009268                                                         
145       -0.0010826265                                                         
146        0.0000125921                                                         
147       -0.0001489918                                                         
148        0.0053716031                                                         
149        0.1309556299                                                         
150       -0.0134005112                                                         
151        0.2152639928                                                         
152        0.0024258578                                                         
153        0.0003457371                                                         
154       -0.4094900809                                                         
155        0.1040485887                                                         
156        0.0015868360                                                         
157       -0.0033364863                                                         
158       -0.0055788419                                                         
159        0.0003913622                                                         
160       -0.0352504250                                                         
161        0.0455577966                                                         
162       -0.0020186513                                                         
163       -0.0007714242                                                         
164        0.0000630803                                                         
165        0.0000108172                                                         
166       -0.0002138713                                                         
167        0.0000606951                                                         
168        0.0000004547                                                         
169        0.0067452556                                                         
170       -0.0031801164                                                         
171       -0.0035651393                                                         
172       -0.0018926153                                                         
173       -0.0002771060                                                         
174       -0.0000100344                                                         
175        0.0110267469                                                         
176       -0.0091469587                                                         
177       -0.0018797882                                                         
178       -0.0071140679                                                         
179       -0.0000662614                                                         
180        0.0009932393                                                         
181        0.0001292706                                                         
182       -0.0000623543                                                         
183       -0.0000669163                                                         
184        0.0000117816                                                         
185       -0.0000080888                                                         
186       -0.0000007708                                                         
187       -0.0007152387                                                         
188       -0.0007285058                                                         
189        0.0000450980                                                         
190        0.0008118468                                                         
191        0.0033732330                                                         
192       -0.0001081925                                                         
193        0.0013338692                                                         
194       -0.0011877156                                                         
195       -0.0000271014                                                         
196       -0.0001112809                                                         
197        0.1376317443                                                         
198        0.0110144877                                                         
199       -0.0131840031                                                         
200        0.0024663081                                                         
201       -0.0009953047                                                         
202       -0.0036108704                                                         
203        0.0032128024                                                         
204       -0.0076507235                                                         
205       -0.0083750535                                                         
206       -0.0007107845                                                         
207        0.0000278835                                                         
208        0.0006829009                                                         
209        0.0000170313                                                         
210       -0.0002174654                                                         
211        0.0011509055                                                         
212        0.1376317443                                                         
213        0.0110144877                                                         
214       -0.0131840031                                                         
215        0.0026022854                                                         
216       -0.0005702449                                                         
217        0.0036075787                                                         
218        0.0035417677                                                         
219       -0.0066223909                                                         
220        0.0090882897                                                         
221       -0.0007006038                                                         
222       -0.0000972916                                                         
223        0.0007978954                                                         
224        0.0000088119                                                         
225        0.0003251475                                                         
226       -0.0009680707                                                         
227       -0.1376317443                                                         
228       -0.0110144877                                                         
229        0.0131840031                                                         
230       -0.0026531450                                                         
231       -0.0008002593                                                         
232       -0.0035259182                                                         
233       -0.0040611606                                                         
234       -0.0073735936                                                         
235       -0.0082543492                                                         
236        0.0006961913                                                         
237       -0.0000234747                                                         
238       -0.0006727166                                                         
239       -0.0001321964                                                         
240       -0.0003960263                                                         
241       -0.0011256027                                                         
242       -0.1376317443                                                         
243       -0.0110144877                                                         
244        0.0131840031                                                         
245       -0.0025171677                                                         
246       -0.0003751995                                                         
247        0.0036925309                                                         
248       -0.0037321953                                                         
249       -0.0063452611                                                         
250        0.0092089939                                                         
251        0.0007093111                                                         
252        0.0000989254                                                         
253       -0.0008082365                                                         
254       -0.0000520285                                                         
255        0.0002978923                                                         
256        0.0009450397                                                         
 Sym= A                                                                         
 Ene=  0.120651192305564                                                        
 Spin= Alpha                                                                    
 Occup= 0.0                                                                     
  1       -0.0000000000                                                         
  2       -0.0000000000                                                         
  3        0.0000000000                                                         
  4       -0.0000000000                                                         
  5       -0.0000000000                                                         
  6       -0.0000000000                                                         
  7        0.0078825121                                                         
  8        0.0246404246                                                         
  9        0.4184484707                                                         
 10       -0.0001054781                                                         
 11       -0.0003297204                                                         
 12       -0.0055993758                                                         
 13        0.0035631170                                                         
 14        0.0111381646                                                         
 15        0.1891504722                                                         
 16       -0.0000027178                                                         
 17       -0.0000084958                                                         
 18       -0.0001442777                                                         
 19        0.0000029775                                                         
 20        0.0000093077                                                         
 21        0.0001580646                                                         
 22       -0.0000746166                                                         
 23        0.0000088865                                                         
 24        0.0000657301                                                         
 25       -0.0002304059                                                         
 26       -0.0039598363                                                         
 27        0.0001547830                                                         
 28        0.0000585616                                                         
 29       -0.0000069744                                                         
 30       -0.0000515871                                                         
 31        0.0001808300                                                         
 32        0.0031078084                                                         
 33       -0.0001214788                                                         
 34       -0.0000019469                                                         
 35        0.0000002319                                                         
 36        0.0000017151                                                         
 37       -0.0000060118                                                         
 38       -0.0001033212                                                         
 39        0.0000040386                                                         
 40        0.0000070525                                                         
 41       -0.0000314840                                                         
 42        0.0000520911                                                         
 43       -0.0000140878                                                         
 44        0.0000207612                                                         
 45        0.0003742361                                                         
 46       -0.0000070698                                                         
 47        0.0000736910                                                         
 48       -0.0005305095                                                         
 49       -0.0000673439                                                         
 50       -0.0000000000                                                         
 51        0.0000000000                                                         
 52       -0.0000000000                                                         
 53        0.0000000002                                                         
 54        0.0000000000                                                         
 55       -0.0000000000                                                         
 56       -0.0103674382                                                         
 57       -0.0324082065                                                         
 58       -0.5503624497                                                         
 59       -0.0003300666                                                         
 60       -0.0010317753                                                         
 61       -0.0175218078                                                         
 62       -0.0014015142                                                         
 63       -0.0043810788                                                         
 64       -0.0744003308                                                         
 65       -0.0000131409                                                         
 66       -0.0000410779                                                         
 67       -0.0006975927                                                         
 68       -0.0000048061                                                         
 69       -0.0000150237                                                         
 70       -0.0002551354                                                         
 71       -0.0004360533                                                         
 72        0.0000519320                                                         
 73        0.0003841213                                                         
 74       -0.0013464724                                                         
 75       -0.0231409478                                                         
 76        0.0009045389                                                         
 77       -0.0001597568                                                         
 78        0.0000190263                                                         
 79        0.0001407305                                                         
 80       -0.0004933071                                                         
 81       -0.0084781484                                                         
 82        0.0003313959                                                         
 83       -0.0000074193                                                         
 84        0.0000008836                                                         
 85        0.0000065357                                                         
 86       -0.0000229099                                                         
 87       -0.0003937381                                                         
 88        0.0000153905                                                         
 89       -0.0000594048                                                         
 90        0.0001670438                                                         
 91        0.0001114749                                                         
 92        0.0000800349                                                         
 93       -0.0001771885                                                         
 94       -0.0031517333                                                         
 95        0.0000981795                                                         
 96       -0.0003239430                                                         
 97        0.0028173087                                                         
 98        0.0004511121                                                         
 99       -0.0000000000                                                         
100       -0.0000000001                                                         
101        0.0000000000                                                         
102       -0.0000000002                                                         
103       -0.0000000000                                                         
104       -0.0000000000                                                         
105       -0.0021873169                                                         
106       -0.0068374672                                                         
107       -0.1161151941                                                         
108       -0.0013989816                                                         
109       -0.0043731618                                                         
110       -0.0742658819                                                         
111       -0.0103606345                                                         
112       -0.0323869386                                                         
113       -0.5500012737                                                         
114       -0.0000036113                                                         
115       -0.0000112889                                                         
116       -0.0001917109                                                         
117       -0.0000013991                                                         
118       -0.0000043735                                                         
119       -0.0000742721                                                         
120        0.0002158104                                                         
121        0.0007629254                                                         
122       -0.0009787357                                                         
123        0.0009186758                                                         
124        0.0114380014                                                         
125        0.0128985138                                                         
126        0.0004251365                                                         
127       -0.0010085001                                                         
128        0.0005833636                                                         
129        0.0010063391                                                         
130        0.0225796446                                                         
131       -0.0170921928                                                         
132        0.0000060467                                                         
133        0.0000171214                                                         
134       -0.0000231681                                                         
135        0.0000243790                                                         
136        0.0003205583                                                         
137        0.0002893942                                                         
138       -0.0000202326                                                         
139       -0.0000303500                                                         
140        0.0005207786                                                         
141       -0.0005065041                                                         
142       -0.0002221720                                                         
143       -0.0010635640                                                         
144        0.0005672021                                                         
145        0.0003132221                                                         
146       -0.0004987719                                                         
147       -0.0083985260                                                         
148       -0.0000000000                                                         
149       -0.0000000000                                                         
150        0.0000000000                                                         
151       -0.0000000001                                                         
152       -0.0000000000                                                         
153       -0.0000000000                                                         
154       -0.0021873169                                                         
155       -0.0068374672                                                         
156       -0.1161151941                                                         
157       -0.0013989816                                                         
158       -0.0043731618                                                         
159       -0.0742658819                                                         
160       -0.0103606345                                                         
161       -0.0323869386                                                         
162       -0.5500012737                                                         
163       -0.0000036113                                                         
164       -0.0000112889                                                         
165       -0.0001917109                                                         
166       -0.0000013991                                                         
167       -0.0000043735                                                         
168       -0.0000742721                                                         
169        0.0001971123                                                         
170       -0.0008121027                                                         
171        0.0006149904                                                         
172        0.0003563723                                                         
173        0.0104754224                                                         
174       -0.0137550709                                                         
175        0.0004478472                                                         
176        0.0009045316                                                         
177       -0.0013523788                                                         
178        0.0016893139                                                         
179        0.0237487947                                                         
180        0.0152812957                                                         
181        0.0000056237                                                         
182       -0.0000185113                                                         
183        0.0000128876                                                         
184        0.0000116577                                                         
185        0.0002987814                                                         
186       -0.0003136031                                                         
187       -0.0000084248                                                         
188       -0.0000682443                                                         
189        0.0005374794                                                         
190        0.0004745958                                                         
191        0.0001324722                                                         
192       -0.0004558922                                                         
193       -0.0004493214                                                         
194        0.0000722606                                                         
195       -0.0011565461                                                         
196        0.0084041349                                                         
197        0.1731611521                                                         
198        0.0917780610                                                         
199        0.8035362221                                                         
200        0.0029942075                                                         
201        0.0058630169                                                         
202        0.0015834947                                                         
203       -0.0162039689                                                         
204       -0.0408208388                                                         
205       -0.0465581272                                                         
206       -0.0011427957                                                         
207       -0.0004624803                                                         
208        0.0016052760                                                         
209        0.0003875340                                                         
210        0.0021311688                                                         
211        0.0030660066                                                         
212       -0.1731611522                                                         
213       -0.0917780609                                                         
214       -0.8035362220                                                         
215       -0.0029197022                                                         
216       -0.0056301160                                                         
217        0.0023716733                                                         
218        0.0143549008                                                         
219        0.0350407240                                                         
220       -0.0516009029                                                         
221        0.0012194523                                                         
222        0.0007915449                                                         
223       -0.0020109973                                                         
224       -0.0000426400                                                         
225        0.0019305583                                                         
226        0.0024983420                                                         
227       -0.1731611522                                                         
228       -0.0917780609                                                         
229       -0.8035362220                                                         
230       -0.0024854430                                                         
231        0.0060717854                                                         
232        0.0016744241                                                         
233        0.0115004978                                                         
234       -0.0418763479                                                         
235       -0.0470178555                                                         
236        0.0012278567                                                         
237        0.0004410840                                                         
238       -0.0016689407                                                         
239        0.0001708257                                                         
240        0.0017040253                                                         
241       -0.0032214962                                                         
242        0.1731611522                                                         
243        0.0917780609                                                         
244        0.8035362221                                                         
245        0.0025599484                                                         
246       -0.0058388846                                                         
247        0.0022807439                                                         
248       -0.0133495660                                                         
249        0.0360962331                                                         
250       -0.0511411746                                                         
251       -0.0011592185                                                         
252       -0.0007874526                                                         
253        0.0019466711                                                         
254       -0.0000670693                                                         
255        0.0019449105                                                         
256       -0.0026442487                                                         
 Sym= A                                                                         
 Ene=  0.134846121980004                                                        
 Spin= Alpha                                                                    
 Occup= 0.0                                                                     
  1        0.0137071978                                                         
  2       -0.0019468316                                                         
  3       -0.0180387603                                                         
  4       -0.4223682674                                                         
  5        0.0068957713                                                         
  6        0.0005419407                                                         
  7       -0.0308183986                                                         
  8        0.0011741464                                                         
  9        0.0005114009                                                         
 10       -0.0287105737                                                         
 11        0.0010938406                                                         
 12        0.0004764236                                                         
 13       -0.1265482184                                                         
 14        0.0048213451                                                         
 15        0.0020999428                                                         
 16       -0.0005842358                                                         
 17        0.0000222587                                                         
 18        0.0000096948                                                         
 19       -0.0000018827                                                         
 20        0.0000000717                                                         
 21        0.0000000312                                                         
 22       -0.0003041474                                                         
 23       -0.0000042649                                                         
 24        0.0003084122                                                         
 25        0.0000235045                                                         
 26        0.0000217423                                                         
 27        0.0000365321                                                         
 28       -0.0084501441                                                         
 29        0.0029128050                                                         
 30        0.0055373391                                                         
 31        0.0008722805                                                         
 32        0.0004761086                                                         
 33        0.0002942092                                                         
 34       -0.0000242347                                                         
 35       -0.0000041062                                                         
 36        0.0000283409                                                         
 37        0.0000016004                                                         
 38        0.0000018914                                                         
 39        0.0000038065                                                         
 40       -0.0003783255                                                         
 41       -0.0000129762                                                         
 42       -0.0000132286                                                         
 43        0.0003384679                                                         
 44        0.0000701793                                                         
 45        0.0000473550                                                         
 46        0.0007965086                                                         
 47       -0.0000312507                                                         
 48       -0.0000076692                                                         
 49        0.0000504620                                                         
 50        0.0355833577                                                         
 51        0.2030063029                                                         
 52       -0.0608942835                                                         
 53        0.4109565058                                                         
 54        0.0178017895                                                         
 55        0.0010239109                                                         
 56        0.0315373207                                                         
 57       -0.0012015365                                                         
 58       -0.0005233307                                                         
 59        0.0002182554                                                         
 60       -0.0000083153                                                         
 61       -0.0000036217                                                         
 62       -0.1849750472                                                         
 63        0.0070473416                                                         
 64        0.0030694784                                                         
 65        0.0007618037                                                         
 66       -0.0000290239                                                         
 67       -0.0000126414                                                         
 68       -0.0000099560                                                         
 69        0.0000003793                                                         
 70        0.0000001652                                                         
 71       -0.0024015404                                                         
 72       -0.0018522515                                                         
 73        0.0042537918                                                         
 74        0.0000540522                                                         
 75        0.0002484442                                                         
 76        0.0007208682                                                         
 77        0.0419182619                                                         
 78       -0.0274792951                                                         
 79       -0.0144389668                                                         
 80       -0.0052695397                                                         
 81       -0.0018117829                                                         
 82        0.0016387021                                                         
 83       -0.0000718798                                                         
 84       -0.0000150412                                                         
 85        0.0000869210                                                         
 86        0.0000045398                                                         
 87        0.0000057308                                                         
 88        0.0000119705                                                         
 89       -0.0011935682                                                         
 90        0.0000019231                                                         
 91       -0.0000603644                                                         
 92       -0.0000540782                                                         
 93        0.0001400303                                                         
 94        0.0001968012                                                         
 95        0.0036347829                                                         
 96       -0.0001457995                                                         
 97       -0.0000157080                                                         
 98        0.0004259689                                                         
 99       -0.0342080988                                                         
100       -0.3973835750                                                         
101        0.0356181760                                                         
102       -1.8397491598                                                         
103       -0.0110576590                                                         
104       -0.0033794293                                                         
105       -0.0290614838                                                         
106       -0.1255191574                                                         
107        0.0079386664                                                         
108       -0.0550235585                                                         
109       -0.0839365302                                                         
110        0.0059791248                                                         
111       -0.1833764537                                                         
112       -0.4862777786                                                         
113        0.0320889166                                                         
114       -0.0001813032                                                         
115       -0.0003457097                                                         
116        0.0000237725                                                         
117       -0.0000171013                                                         
118       -0.0000677602                                                         
119        0.0000043122                                                         
120        0.0023488458                                                         
121       -0.0017751144                                                         
122       -0.0005737314                                                         
123       -0.0010976572                                                         
124       -0.0000453078                                                         
125        0.0001626783                                                         
126        0.0301772847                                                         
127        0.0128096397                                                         
128       -0.0429869244                                                         
129       -0.0622338097                                                         
130        0.0009025049                                                         
131       -0.0054166376                                                         
132       -0.0000016972                                                         
133       -0.0000413565                                                         
134        0.0000430538                                                         
135        0.0000309767                                                         
136       -0.0000001277                                                         
137        0.0000093899                                                         
138        0.0021220982                                                         
139        0.0019579131                                                         
140        0.0006907932                                                         
141       -0.0009481625                                                         
142        0.0040192853                                                         
143       -0.0005627994                                                         
144       -0.0054181320                                                         
145       -0.0098930247                                                         
146       -0.0015095802                                                         
147       -0.0010623125                                                         
148       -0.0342080988                                                         
149       -0.3973835750                                                         
150        0.0356181760                                                         
151       -1.8397491600                                                         
152       -0.0110576590                                                         
153       -0.0033794293                                                         
154       -0.0196765096                                                         
155        0.1273760202                                                         
156       -0.0071299075                                                         
157       -0.0486471912                                                         
158        0.0878862694                                                         
159       -0.0042588110                                                         
160       -0.1468179385                                                         
161        0.4988578143                                                         
162       -0.0266096664                                                         
163       -0.0001551688                                                         
164        0.0003585289                                                         
165       -0.0000181891                                                         
166       -0.0000120309                                                         
167        0.0000688701                                                         
168       -0.0000038288                                                         
169        0.0024068890                                                         
170       -0.0018347041                                                         
171       -0.0005721849                                                         
172        0.0004642118                                                         
173       -0.0001394656                                                         
174        0.0001402745                                                         
175        0.0346706167                                                         
176        0.0081965897                                                         
177       -0.0428672065                                                         
178        0.0586759939                                                         
179       -0.0063865799                                                         
180       -0.0071509920                                                         
181       -0.0000041979                                                         
182       -0.0000387893                                                         
183        0.0000429871                                                         
184       -0.0000363122                                                         
185        0.0000039288                                                         
186        0.0000103551                                                         
187        0.0018012803                                                         
188       -0.0018953406                                                         
189       -0.0005223145                                                         
190       -0.0006773838                                                         
191       -0.0046103807                                                         
192       -0.0000079128                                                         
193       -0.0047264570                                                         
194        0.0102964026                                                         
195        0.0015748564                                                         
196        0.0000909037                                                         
197        0.0028003952                                                         
198        0.2067721408                                                         
199        1.1354875770
[truncated: 4,448,278 more chars]
