# Supplementary material for: Cyclopropanone: Preparation, Rotational Spectroscopy, and Semi-Experimental Equilibrium (r e SE) Structure
Source: J Am Chem Soc. 2026 Mar 30;148(13):14072–85. doi: 10.1021/jacs.5c23052 (PMC13067281; doi:10.1021/jacs.5c23052)
Supplement: Supplementary file 2 [file ja5c23052_si_002.zip › SI_revised/Magnetic/cyclopropanone_06_mag.MOLDEN]

[Molden Format]                                                                 
[ATOMS] AU                                                                      
O        1    8       -2.9142588339        0.1249122405        0.0000000000     
C        2    6       -0.6548042527       -0.0371798884       -0.0000000000     
C        3    6        1.7937691741        1.2790121425        0.0000000000     
C        4    6        1.5808158133       -1.6894135915       -0.0000000000     
H        5    1        2.4279586001        2.1685637289        1.7282193035     
H        6    1        2.4279586001        2.1685637289       -1.7282193035     
H        7    1        2.0815324211       -2.6603827628       -1.7282193035     
H        8    1        2.0815324211       -2.6603827628        1.7282193035     
[Molden Format]                                                                 
[GTO]                                                                           
  1 0
s  12 1.00
   15330.0000000000       5.080000000000000E-004                                
   2299.00000000000       3.929000000000000E-003                                
   522.400000000000       2.024300000000000E-002                                
   147.300000000000       7.918100000000000E-002                                
   47.5500000000000       0.230687000000000                                     
   16.7600000000000       0.433118000000000                                     
   6.20700000000000       0.350260000000000                                     
   1.75200000000000       4.272800000000000E-002                                
  0.688200000000000      -8.154000000000000E-003                                
  0.238400000000000       2.381000000000000E-003                                
   7.84500000000000       0.000000000000000E+000                                
   21.0320000000000       0.000000000000000E+000                                
s  12 1.00
   15330.0000000000      -1.150000000000000E-004                                
   2299.00000000000      -8.950000000000000E-004                                
   522.400000000000      -4.636000000000000E-003                                
   147.300000000000      -1.872400000000000E-002                                
   47.5500000000000      -5.846300000000000E-002                                
   16.7600000000000      -0.136463000000000                                     
   6.20700000000000      -0.175740000000000                                     
   1.75200000000000       0.160934000000000                                     
  0.688200000000000       0.603418000000000                                     
  0.238400000000000       0.378765000000000                                     
   7.84500000000000       0.000000000000000E+000                                
   21.0320000000000       0.000000000000000E+000                                
s  12 1.00
   15330.0000000000       0.000000000000000E+000                                
   2299.00000000000       0.000000000000000E+000                                
   522.400000000000       0.000000000000000E+000                                
   147.300000000000       0.000000000000000E+000                                
   47.5500000000000       0.000000000000000E+000                                
   16.7600000000000       0.000000000000000E+000                                
   6.20700000000000       0.000000000000000E+000                                
   1.75200000000000        1.00000000000000                                     
  0.688200000000000       0.000000000000000E+000                                
  0.238400000000000       0.000000000000000E+000                                
   7.84500000000000       0.000000000000000E+000                                
   21.0320000000000       0.000000000000000E+000                                
s  12 1.00
   15330.0000000000       0.000000000000000E+000                                
   2299.00000000000       0.000000000000000E+000                                
   522.400000000000       0.000000000000000E+000                                
   147.300000000000       0.000000000000000E+000                                
   47.5500000000000       0.000000000000000E+000                                
   16.7600000000000       0.000000000000000E+000                                
   6.20700000000000       0.000000000000000E+000                                
   1.75200000000000       0.000000000000000E+000                                
  0.688200000000000       0.000000000000000E+000                                
  0.238400000000000        1.00000000000000                                     
   7.84500000000000       0.000000000000000E+000                                
   21.0320000000000       0.000000000000000E+000                                
s  12 1.00
   15330.0000000000       0.000000000000000E+000                                
   2299.00000000000       0.000000000000000E+000                                
   522.400000000000       0.000000000000000E+000                                
   147.300000000000       0.000000000000000E+000                                
   47.5500000000000       0.000000000000000E+000                                
   16.7600000000000       0.000000000000000E+000                                
   6.20700000000000       0.000000000000000E+000                                
   1.75200000000000       0.000000000000000E+000                                
  0.688200000000000       0.000000000000000E+000                                
  0.238400000000000       0.000000000000000E+000                                
   7.84500000000000        1.00000000000000                                     
   21.0320000000000       0.000000000000000E+000                                
s  12 1.00
   15330.0000000000       0.000000000000000E+000                                
   2299.00000000000       0.000000000000000E+000                                
   522.400000000000       0.000000000000000E+000                                
   147.300000000000       0.000000000000000E+000                                
   47.5500000000000       0.000000000000000E+000                                
   16.7600000000000       0.000000000000000E+000                                
   6.20700000000000       0.000000000000000E+000                                
   1.75200000000000       0.000000000000000E+000                                
  0.688200000000000       0.000000000000000E+000                                
  0.238400000000000       0.000000000000000E+000                                
   7.84500000000000       0.000000000000000E+000                                
   21.0320000000000        1.00000000000000                                     
p   7 1.00
   34.4600000000000       1.592800000000000E-002                                
   7.74900000000000       9.974000000000000E-002                                
   2.28000000000000       0.310492000000000                                     
  0.715600000000000       0.491026000000000                                     
  0.214000000000000       0.336337000000000                                     
   15.1590000000000       0.000000000000000E+000                                
   57.4370000000000       0.000000000000000E+000                                
p   7 1.00
   34.4600000000000       0.000000000000000E+000                                
   7.74900000000000       0.000000000000000E+000                                
   2.28000000000000       0.000000000000000E+000                                
  0.715600000000000        1.00000000000000                                     
  0.214000000000000       0.000000000000000E+000                                
   15.1590000000000       0.000000000000000E+000                                
   57.4370000000000       0.000000000000000E+000                                
p   7 1.00
   34.4600000000000       0.000000000000000E+000                                
   7.74900000000000       0.000000000000000E+000                                
   2.28000000000000       0.000000000000000E+000                                
  0.715600000000000       0.000000000000000E+000                                
  0.214000000000000        1.00000000000000                                     
   15.1590000000000       0.000000000000000E+000                                
   57.4370000000000       0.000000000000000E+000                                
p   7 1.00
   34.4600000000000       0.000000000000000E+000                                
   7.74900000000000       0.000000000000000E+000                                
   2.28000000000000       0.000000000000000E+000                                
  0.715600000000000       0.000000000000000E+000                                
  0.214000000000000       0.000000000000000E+000                                
   15.1590000000000        1.00000000000000                                     
   57.4370000000000       0.000000000000000E+000                                
p   7 1.00
   34.4600000000000       0.000000000000000E+000                                
   7.74900000000000       0.000000000000000E+000                                
   2.28000000000000       0.000000000000000E+000                                
  0.715600000000000       0.000000000000000E+000                                
  0.214000000000000       0.000000000000000E+000                                
   15.1590000000000       0.000000000000000E+000                                
   57.4370000000000        1.00000000000000                                     
d   3 1.00
   2.31400000000000        1.00000000000000                                     
  0.645000000000000       0.000000000000000E+000                                
   15.8580000000000       0.000000000000000E+000                                
d   3 1.00
   2.31400000000000       0.000000000000000E+000                                
  0.645000000000000        1.00000000000000                                     
   15.8580000000000       0.000000000000000E+000                                
d   3 1.00
   2.31400000000000       0.000000000000000E+000                                
  0.645000000000000       0.000000000000000E+000                                
   15.8580000000000        1.00000000000000                                     
f   1 1.00
   1.42800000000000        1.00000000000000                                     
 
  2 0
s  12 1.00
   8236.00000000000       5.310000000000000E-004                                
   1235.00000000000       4.108000000000000E-003                                
   280.800000000000       2.108700000000000E-002                                
   79.2700000000000       8.185300000000000E-002                                
   25.5900000000000       0.234817000000000                                     
   8.99700000000000       0.434401000000000                                     
   3.31900000000000       0.346129000000000                                     
  0.905900000000000       3.937800000000000E-002                                
  0.364300000000000      -8.983000000000000E-003                                
  0.128500000000000       2.385000000000000E-003                                
   4.29200000000000       0.000000000000000E+000                                
   11.8760000000000       0.000000000000000E+000                                
s  12 1.00
   8236.00000000000      -1.130000000000000E-004                                
   1235.00000000000      -8.780000000000000E-004                                
   280.800000000000      -4.540000000000000E-003                                
   79.2700000000000      -1.813300000000000E-002                                
   25.5900000000000      -5.576000000000000E-002                                
   8.99700000000000      -0.126895000000000                                     
   3.31900000000000      -0.170352000000000                                     
  0.905900000000000       0.140382000000000                                     
  0.364300000000000       0.598684000000000                                     
  0.128500000000000       0.395389000000000                                     
   4.29200000000000       0.000000000000000E+000                                
   11.8760000000000       0.000000000000000E+000                                
s  12 1.00
   8236.00000000000       0.000000000000000E+000                                
   1235.00000000000       0.000000000000000E+000                                
   280.800000000000       0.000000000000000E+000                                
   79.2700000000000       0.000000000000000E+000                                
   25.5900000000000       0.000000000000000E+000                                
   8.99700000000000       0.000000000000000E+000                                
   3.31900000000000       0.000000000000000E+000                                
  0.905900000000000        1.00000000000000                                     
  0.364300000000000       0.000000000000000E+000                                
  0.128500000000000       0.000000000000000E+000                                
   4.29200000000000       0.000000000000000E+000                                
   11.8760000000000       0.000000000000000E+000                                
s  12 1.00
   8236.00000000000       0.000000000000000E+000                                
   1235.00000000000       0.000000000000000E+000                                
   280.800000000000       0.000000000000000E+000                                
   79.2700000000000       0.000000000000000E+000                                
   25.5900000000000       0.000000000000000E+000                                
   8.99700000000000       0.000000000000000E+000                                
   3.31900000000000       0.000000000000000E+000                                
  0.905900000000000       0.000000000000000E+000                                
  0.364300000000000       0.000000000000000E+000                                
  0.128500000000000        1.00000000000000                                     
   4.29200000000000       0.000000000000000E+000                                
   11.8760000000000       0.000000000000000E+000                                
s  12 1.00
   8236.00000000000       0.000000000000000E+000                                
   1235.00000000000       0.000000000000000E+000                                
   280.800000000000       0.000000000000000E+000                                
   79.2700000000000       0.000000000000000E+000                                
   25.5900000000000       0.000000000000000E+000                                
   8.99700000000000       0.000000000000000E+000                                
   3.31900000000000       0.000000000000000E+000                                
  0.905900000000000       0.000000000000000E+000                                
  0.364300000000000       0.000000000000000E+000                                
  0.128500000000000       0.000000000000000E+000                                
   4.29200000000000        1.00000000000000                                     
   11.8760000000000       0.000000000000000E+000                                
s  12 1.00
   8236.00000000000       0.000000000000000E+000                                
   1235.00000000000       0.000000000000000E+000                                
   280.800000000000       0.000000000000000E+000                                
   79.2700000000000       0.000000000000000E+000                                
   25.5900000000000       0.000000000000000E+000                                
   8.99700000000000       0.000000000000000E+000                                
   3.31900000000000       0.000000000000000E+000                                
  0.905900000000000       0.000000000000000E+000                                
  0.364300000000000       0.000000000000000E+000                                
  0.128500000000000       0.000000000000000E+000                                
   4.29200000000000       0.000000000000000E+000                                
   11.8760000000000        1.00000000000000                                     
p   7 1.00
   18.7100000000000       1.403100000000000E-002                                
   4.13300000000000       8.686600000000000E-002                                
   1.20000000000000       0.290216000000000                                     
  0.382700000000000       0.501008000000000                                     
  0.120900000000000       0.343406000000000                                     
   8.77800000000000       0.000000000000000E+000                                
   33.1900000000000       0.000000000000000E+000                                
p   7 1.00
   18.7100000000000       0.000000000000000E+000                                
   4.13300000000000       0.000000000000000E+000                                
   1.20000000000000       0.000000000000000E+000                                
  0.382700000000000        1.00000000000000                                     
  0.120900000000000       0.000000000000000E+000                                
   8.77800000000000       0.000000000000000E+000                                
   33.1900000000000       0.000000000000000E+000                                
p   7 1.00
   18.7100000000000       0.000000000000000E+000                                
   4.13300000000000       0.000000000000000E+000                                
   1.20000000000000       0.000000000000000E+000                                
  0.382700000000000       0.000000000000000E+000                                
  0.120900000000000        1.00000000000000                                     
   8.77800000000000       0.000000000000000E+000                                
   33.1900000000000       0.000000000000000E+000                                
p   7 1.00
   18.7100000000000       0.000000000000000E+000                                
   4.13300000000000       0.000000000000000E+000                                
   1.20000000000000       0.000000000000000E+000                                
  0.382700000000000       0.000000000000000E+000                                
  0.120900000000000       0.000000000000000E+000                                
   8.77800000000000        1.00000000000000                                     
   33.1900000000000       0.000000000000000E+000                                
p   7 1.00
   18.7100000000000       0.000000000000000E+000                                
   4.13300000000000       0.000000000000000E+000                                
   1.20000000000000       0.000000000000000E+000                                
  0.382700000000000       0.000000000000000E+000                                
  0.120900000000000       0.000000000000000E+000                                
   8.77800000000000       0.000000000000000E+000                                
   33.1900000000000        1.00000000000000                                     
d   3 1.00
   1.09700000000000        1.00000000000000                                     
  0.318000000000000       0.000000000000000E+000                                
   14.8390000000000       0.000000000000000E+000                                
d   3 1.00
   1.09700000000000       0.000000000000000E+000                                
  0.318000000000000        1.00000000000000                                     
   14.8390000000000       0.000000000000000E+000                                
d   3 1.00
   1.09700000000000       0.000000000000000E+000                                
  0.318000000000000       0.000000000000000E+000                                
   14.8390000000000        1.00000000000000                                     
f   1 1.00
  0.761000000000000        1.00000000000000                                     
 
  3 0
s  12 1.00
   8236.00000000000       5.310000000000000E-004                                
   1235.00000000000       4.108000000000000E-003                                
   280.800000000000       2.108700000000000E-002                                
   79.2700000000000       8.185300000000000E-002                                
   25.5900000000000       0.234817000000000                                     
   8.99700000000000       0.434401000000000                                     
   3.31900000000000       0.346129000000000                                     
  0.905900000000000       3.937800000000000E-002                                
  0.364300000000000      -8.983000000000000E-003                                
  0.128500000000000       2.385000000000000E-003                                
   4.29200000000000       0.000000000000000E+000                                
   11.8760000000000       0.000000000000000E+000                                
s  12 1.00
   8236.00000000000      -1.130000000000000E-004                                
   1235.00000000000      -8.780000000000000E-004                                
   280.800000000000      -4.540000000000000E-003                                
   79.2700000000000      -1.813300000000000E-002                                
   25.5900000000000      -5.576000000000000E-002                                
   8.99700000000000      -0.126895000000000                                     
   3.31900000000000      -0.170352000000000                                     
  0.905900000000000       0.140382000000000                                     
  0.364300000000000       0.598684000000000                                     
  0.128500000000000       0.395389000000000                                     
   4.29200000000000       0.000000000000000E+000                                
   11.8760000000000       0.000000000000000E+000                                
s  12 1.00
   8236.00000000000       0.000000000000000E+000                                
   1235.00000000000       0.000000000000000E+000                                
   280.800000000000       0.000000000000000E+000                                
   79.2700000000000       0.000000000000000E+000                                
   25.5900000000000       0.000000000000000E+000                                
   8.99700000000000       0.000000000000000E+000                                
   3.31900000000000       0.000000000000000E+000                                
  0.905900000000000        1.00000000000000                                     
  0.364300000000000       0.000000000000000E+000                                
  0.128500000000000       0.000000000000000E+000                                
   4.29200000000000       0.000000000000000E+000                                
   11.8760000000000       0.000000000000000E+000                                
s  12 1.00
   8236.00000000000       0.000000000000000E+000                                
   1235.00000000000       0.000000000000000E+000                                
   280.800000000000       0.000000000000000E+000                                
   79.2700000000000       0.000000000000000E+000                                
   25.5900000000000       0.000000000000000E+000                                
   8.99700000000000       0.000000000000000E+000                                
   3.31900000000000       0.000000000000000E+000                                
  0.905900000000000       0.000000000000000E+000                                
  0.364300000000000       0.000000000000000E+000                                
  0.128500000000000        1.00000000000000                                     
   4.29200000000000       0.000000000000000E+000                                
   11.8760000000000       0.000000000000000E+000                                
s  12 1.00
   8236.00000000000       0.000000000000000E+000                                
   1235.00000000000       0.000000000000000E+000                                
   280.800000000000       0.000000000000000E+000                                
   79.2700000000000       0.000000000000000E+000                                
   25.5900000000000       0.000000000000000E+000                                
   8.99700000000000       0.000000000000000E+000                                
   3.31900000000000       0.000000000000000E+000                                
  0.905900000000000       0.000000000000000E+000                                
  0.364300000000000       0.000000000000000E+000                                
  0.128500000000000       0.000000000000000E+000                                
   4.29200000000000        1.00000000000000                                     
   11.8760000000000       0.000000000000000E+000                                
s  12 1.00
   8236.00000000000       0.000000000000000E+000                                
   1235.00000000000       0.000000000000000E+000                                
   280.800000000000       0.000000000000000E+000                                
   79.2700000000000       0.000000000000000E+000                                
   25.5900000000000       0.000000000000000E+000                                
   8.99700000000000       0.000000000000000E+000                                
   3.31900000000000       0.000000000000000E+000                                
  0.905900000000000       0.000000000000000E+000                                
  0.364300000000000       0.000000000000000E+000                                
  0.128500000000000       0.000000000000000E+000                                
   4.29200000000000       0.000000000000000E+000                                
   11.8760000000000        1.00000000000000                                     
p   7 1.00
   18.7100000000000       1.403100000000000E-002                                
   4.13300000000000       8.686600000000000E-002                                
   1.20000000000000       0.290216000000000                                     
  0.382700000000000       0.501008000000000                                     
  0.120900000000000       0.343406000000000                                     
   8.77800000000000       0.000000000000000E+000                                
   33.1900000000000       0.000000000000000E+000                                
p   7 1.00
   18.7100000000000       0.000000000000000E+000                                
   4.13300000000000       0.000000000000000E+000                                
   1.20000000000000       0.000000000000000E+000                                
  0.382700000000000        1.00000000000000                                     
  0.120900000000000       0.000000000000000E+000                                
   8.77800000000000       0.000000000000000E+000                                
   33.1900000000000       0.000000000000000E+000                                
p   7 1.00
   18.7100000000000       0.000000000000000E+000                                
   4.13300000000000       0.000000000000000E+000                                
   1.20000000000000       0.000000000000000E+000                                
  0.382700000000000       0.000000000000000E+000                                
  0.120900000000000        1.00000000000000                                     
   8.77800000000000       0.000000000000000E+000                                
   33.1900000000000       0.000000000000000E+000                                
p   7 1.00
   18.7100000000000       0.000000000000000E+000                                
   4.13300000000000       0.000000000000000E+000                                
   1.20000000000000       0.000000000000000E+000                                
  0.382700000000000       0.000000000000000E+000                                
  0.120900000000000       0.000000000000000E+000                                
   8.77800000000000        1.00000000000000                                     
   33.1900000000000       0.000000000000000E+000                                
p   7 1.00
   18.7100000000000       0.000000000000000E+000                                
   4.13300000000000       0.000000000000000E+000                                
   1.20000000000000       0.000000000000000E+000                                
  0.382700000000000       0.000000000000000E+000                                
  0.120900000000000       0.000000000000000E+000                                
   8.77800000000000       0.000000000000000E+000                                
   33.1900000000000        1.00000000000000                                     
d   3 1.00
   1.09700000000000        1.00000000000000                                     
  0.318000000000000       0.000000000000000E+000                                
   14.8390000000000       0.000000000000000E+000                                
d   3 1.00
   1.09700000000000       0.000000000000000E+000                                
  0.318000000000000        1.00000000000000                                     
   14.8390000000000       0.000000000000000E+000                                
d   3 1.00
   1.09700000000000       0.000000000000000E+000                                
  0.318000000000000       0.000000000000000E+000                                
   14.8390000000000        1.00000000000000                                     
f   1 1.00
  0.761000000000000        1.00000000000000                                     
 
  4 0
s  12 1.00
   8236.00000000000       5.310000000000000E-004                                
   1235.00000000000       4.108000000000000E-003                                
   280.800000000000       2.108700000000000E-002                                
   79.2700000000000       8.185300000000000E-002                                
   25.5900000000000       0.234817000000000                                     
   8.99700000000000       0.434401000000000                                     
   3.31900000000000       0.346129000000000                                     
  0.905900000000000       3.937800000000000E-002                                
  0.364300000000000      -8.983000000000000E-003                                
  0.128500000000000       2.385000000000000E-003                                
   4.29200000000000       0.000000000000000E+000                                
   11.8760000000000       0.000000000000000E+000                                
s  12 1.00
   8236.00000000000      -1.130000000000000E-004                                
   1235.00000000000      -8.780000000000000E-004                                
   280.800000000000      -4.540000000000000E-003                                
   79.2700000000000      -1.813300000000000E-002                                
   25.5900000000000      -5.576000000000000E-002                                
   8.99700000000000      -0.126895000000000                                     
   3.31900000000000      -0.170352000000000                                     
  0.905900000000000       0.140382000000000                                     
  0.364300000000000       0.598684000000000                                     
  0.128500000000000       0.395389000000000                                     
   4.29200000000000       0.000000000000000E+000                                
   11.8760000000000       0.000000000000000E+000                                
s  12 1.00
   8236.00000000000       0.000000000000000E+000                                
   1235.00000000000       0.000000000000000E+000                                
   280.800000000000       0.000000000000000E+000                                
   79.2700000000000       0.000000000000000E+000                                
   25.5900000000000       0.000000000000000E+000                                
   8.99700000000000       0.000000000000000E+000                                
   3.31900000000000       0.000000000000000E+000                                
  0.905900000000000        1.00000000000000                                     
  0.364300000000000       0.000000000000000E+000                                
  0.128500000000000       0.000000000000000E+000                                
   4.29200000000000       0.000000000000000E+000                                
   11.8760000000000       0.000000000000000E+000                                
s  12 1.00
   8236.00000000000       0.000000000000000E+000                                
   1235.00000000000       0.000000000000000E+000                                
   280.800000000000       0.000000000000000E+000                                
   79.2700000000000       0.000000000000000E+000                                
   25.5900000000000       0.000000000000000E+000                                
   8.99700000000000       0.000000000000000E+000                                
   3.31900000000000       0.000000000000000E+000                                
  0.905900000000000       0.000000000000000E+000                                
  0.364300000000000       0.000000000000000E+000                                
  0.128500000000000        1.00000000000000                                     
   4.29200000000000       0.000000000000000E+000                                
   11.8760000000000       0.000000000000000E+000                                
s  12 1.00
   8236.00000000000       0.000000000000000E+000                                
   1235.00000000000       0.000000000000000E+000                                
   280.800000000000       0.000000000000000E+000                                
   79.2700000000000       0.000000000000000E+000                                
   25.5900000000000       0.000000000000000E+000                                
   8.99700000000000       0.000000000000000E+000                                
   3.31900000000000       0.000000000000000E+000                                
  0.905900000000000       0.000000000000000E+000                                
  0.364300000000000       0.000000000000000E+000                                
  0.128500000000000       0.000000000000000E+000                                
   4.29200000000000        1.00000000000000                                     
   11.8760000000000       0.000000000000000E+000                                
s  12 1.00
   8236.00000000000       0.000000000000000E+000                                
   1235.00000000000       0.000000000000000E+000                                
   280.800000000000       0.000000000000000E+000                                
   79.2700000000000       0.000000000000000E+000                                
   25.5900000000000       0.000000000000000E+000                                
   8.99700000000000       0.000000000000000E+000                                
   3.31900000000000       0.000000000000000E+000                                
  0.905900000000000       0.000000000000000E+000                                
  0.364300000000000       0.000000000000000E+000                                
  0.128500000000000       0.000000000000000E+000                                
   4.29200000000000       0.000000000000000E+000                                
   11.8760000000000        1.00000000000000                                     
p   7 1.00
   18.7100000000000       1.403100000000000E-002                                
   4.13300000000000       8.686600000000000E-002                                
   1.20000000000000       0.290216000000000                                     
  0.382700000000000       0.501008000000000                                     
  0.120900000000000       0.343406000000000                                     
   8.77800000000000       0.000000000000000E+000                                
   33.1900000000000       0.000000000000000E+000                                
p   7 1.00
   18.7100000000000       0.000000000000000E+000                                
   4.13300000000000       0.000000000000000E+000                                
   1.20000000000000       0.000000000000000E+000                                
  0.382700000000000        1.00000000000000                                     
  0.120900000000000       0.000000000000000E+000                                
   8.77800000000000       0.000000000000000E+000                                
   33.1900000000000       0.000000000000000E+000                                
p   7 1.00
   18.7100000000000       0.000000000000000E+000                                
   4.13300000000000       0.000000000000000E+000                                
   1.20000000000000       0.000000000000000E+000                                
  0.382700000000000       0.000000000000000E+000                                
  0.120900000000000        1.00000000000000                                     
   8.77800000000000       0.000000000000000E+000                                
   33.1900000000000       0.000000000000000E+000                                
p   7 1.00
   18.7100000000000       0.000000000000000E+000                                
   4.13300000000000       0.000000000000000E+000                                
   1.20000000000000       0.000000000000000E+000                                
  0.382700000000000       0.000000000000000E+000                                
  0.120900000000000       0.000000000000000E+000                                
   8.77800000000000        1.00000000000000                                     
   33.1900000000000       0.000000000000000E+000                                
p   7 1.00
   18.7100000000000       0.000000000000000E+000                                
   4.13300000000000       0.000000000000000E+000                                
   1.20000000000000       0.000000000000000E+000                                
  0.382700000000000       0.000000000000000E+000                                
  0.120900000000000       0.000000000000000E+000                                
   8.77800000000000       0.000000000000000E+000                                
   33.1900000000000        1.00000000000000                                     
d   3 1.00
   1.09700000000000        1.00000000000000                                     
  0.318000000000000       0.000000000000000E+000                                
   14.8390000000000       0.000000000000000E+000                                
d   3 1.00
   1.09700000000000       0.000000000000000E+000                                
  0.318000000000000        1.00000000000000                                     
   14.8390000000000       0.000000000000000E+000                                
d   3 1.00
   1.09700000000000       0.000000000000000E+000                                
  0.318000000000000       0.000000000000000E+000                                
   14.8390000000000        1.00000000000000                                     
f   1 1.00
  0.761000000000000        1.00000000000000                                     
 
  5 0
s   5 1.00
   33.8700000000000       6.068000000000000E-003                                
   5.09500000000000       4.530800000000000E-002                                
   1.15900000000000       0.202822000000000                                     
  0.325800000000000       0.503903000000000                                     
  0.102700000000000       0.383421000000000                                     
s   5 1.00
   33.8700000000000       0.000000000000000E+000                                
   5.09500000000000       0.000000000000000E+000                                
   1.15900000000000       0.000000000000000E+000                                
  0.325800000000000        1.00000000000000                                     
  0.102700000000000       0.000000000000000E+000                                
s   5 1.00
   33.8700000000000       0.000000000000000E+000                                
   5.09500000000000       0.000000000000000E+000                                
   1.15900000000000       0.000000000000000E+000                                
  0.325800000000000       0.000000000000000E+000                                
  0.102700000000000        1.00000000000000                                     
p   2 1.00
   1.40700000000000        1.00000000000000                                     
  0.388000000000000       0.000000000000000E+000                                
p   2 1.00
   1.40700000000000       0.000000000000000E+000                                
  0.388000000000000        1.00000000000000                                     
d   1 1.00
   1.05700000000000        1.00000000000000                                     
 
  6 0
s   5 1.00
   33.8700000000000       6.068000000000000E-003                                
   5.09500000000000       4.530800000000000E-002                                
   1.15900000000000       0.202822000000000                                     
  0.325800000000000       0.503903000000000                                     
  0.102700000000000       0.383421000000000                                     
s   5 1.00
   33.8700000000000       0.000000000000000E+000                                
   5.09500000000000       0.000000000000000E+000                                
   1.15900000000000       0.000000000000000E+000                                
  0.325800000000000        1.00000000000000                                     
  0.102700000000000       0.000000000000000E+000                                
s   5 1.00
   33.8700000000000       0.000000000000000E+000                                
   5.09500000000000       0.000000000000000E+000                                
   1.15900000000000       0.000000000000000E+000                                
  0.325800000000000       0.000000000000000E+000                                
  0.102700000000000        1.00000000000000                                     
p   2 1.00
   1.40700000000000        1.00000000000000                                     
  0.388000000000000       0.000000000000000E+000                                
p   2 1.00
   1.40700000000000       0.000000000000000E+000                                
  0.388000000000000        1.00000000000000                                     
d   1 1.00
   1.05700000000000        1.00000000000000                                     
 
  7 0
s   5 1.00
   33.8700000000000       6.068000000000000E-003                                
   5.09500000000000       4.530800000000000E-002                                
   1.15900000000000       0.202822000000000                                     
  0.325800000000000       0.503903000000000                                     
  0.102700000000000       0.383421000000000                                     
s   5 1.00
   33.8700000000000       0.000000000000000E+000                                
   5.09500000000000       0.000000000000000E+000                                
   1.15900000000000       0.000000000000000E+000                                
  0.325800000000000        1.00000000000000                                     
  0.102700000000000       0.000000000000000E+000                                
s   5 1.00
   33.8700000000000       0.000000000000000E+000                                
   5.09500000000000       0.000000000000000E+000                                
   1.15900000000000       0.000000000000000E+000                                
  0.325800000000000       0.000000000000000E+000                                
  0.102700000000000        1.00000000000000                                     
p   2 1.00
   1.40700000000000        1.00000000000000                                     
  0.388000000000000       0.000000000000000E+000                                
p   2 1.00
   1.40700000000000       0.000000000000000E+000                                
  0.388000000000000        1.00000000000000                                     
d   1 1.00
   1.05700000000000        1.00000000000000                                     
 
  8 0
s   5 1.00
   33.8700000000000       6.068000000000000E-003                                
   5.09500000000000       4.530800000000000E-002                                
   1.15900000000000       0.202822000000000                                     
  0.325800000000000       0.503903000000000                                     
  0.102700000000000       0.383421000000000                                     
s   5 1.00
   33.8700000000000       0.000000000000000E+000                                
   5.09500000000000       0.000000000000000E+000                                
   1.15900000000000       0.000000000000000E+000                                
  0.325800000000000        1.00000000000000                                     
  0.102700000000000       0.000000000000000E+000                                
s   5 1.00
   33.8700000000000       0.000000000000000E+000                                
   5.09500000000000       0.000000000000000E+000                                
   1.15900000000000       0.000000000000000E+000                                
  0.325800000000000       0.000000000000000E+000                                
  0.102700000000000        1.00000000000000                                     
p   2 1.00
   1.40700000000000        1.00000000000000                                     
  0.388000000000000       0.000000000000000E+000                                
p   2 1.00
   1.40700000000000       0.000000000000000E+000                                
  0.388000000000000        1.00000000000000                                     
d   1 1.00
   1.05700000000000        1.00000000000000                                     
 
                                                                                
                                                                                
[MO]                                                                            
 Sym= A                                                                         
 Ene=  -20.5659440723715                                                        
 Spin= Alpha                                                                    
 Occup= 1.0                                                                     
  1        0.9981103037                                                         
  2       -0.0067315599                                                         
  3        0.0031923357                                                         
  4        0.0033572651                                                         
  5       -0.0011246580                                                         
  6        0.0000576826                                                         
  7        0.0039831179                                                         
  8       -0.0002857469                                                         
  9        0.0000000000                                                         
 10       -0.0042413791                                                         
 11        0.0003042744                                                         
 12        0.0000000000                                                         
 13       -0.0014615164                                                         
 14        0.0001048485                                                         
 15        0.0000000000                                                         
 16        0.0005020072                                                         
 17       -0.0000360137                                                         
 18        0.0000000000                                                         
 19        0.0000087460                                                         
 20       -0.0000006274                                                         
 21        0.0000000000                                                         
 22        0.0000563962                                                         
 23        0.0000430307                                                         
 24       -0.0000994268                                                         
 25       -0.0000019276                                                         
 26        0.0000000000                                                         
 27        0.0000000000                                                         
 28       -0.0003704906                                                         
 29        0.0002306553                                                         
 30        0.0001398354                                                         
 31        0.0000866980                                                         
 32        0.0000000000                                                         
 33        0.0000000000                                                         
 34        0.0000216934                                                         
 35       -0.0000608495                                                         
 36        0.0000391561                                                         
 37       -0.0000119044                                                         
 38        0.0000000000                                                         
 39        0.0000000000                                                         
 40       -0.0000201369                                                         
 41       -0.0000016386                                                         
 42        0.0000000000                                                         
 43        0.0000223965                                                         
 44        0.0000076430                                                         
 45        0.0000000000                                                         
 46        0.0000380144                                                         
 47       -0.0000027271                                                         
 48        0.0000000000                                                         
 49        0.0000000000                                                         
 50        0.0005594604                                                         
 51        0.0025486081                                                         
 52       -0.0007558097                                                         
 53        0.0015294005                                                         
 54        0.0001534445                                                         
 55        0.0000428940                                                         
 56       -0.0006041469                                                         
 57        0.0000433412                                                         
 58        0.0000000000                                                         
 59       -0.0024623030                                                         
 60        0.0001766444                                                         
 61        0.0000000000                                                         
 62        0.0031459938                                                         
 63       -0.0002256920                                                         
 64        0.0000000000                                                         
 65        0.0000471986                                                         
 66       -0.0000033860                                                         
 67        0.0000000000                                                         
 68       -0.0000052425                                                         
 69        0.0000003761                                                         
 70        0.0000000000                                                         
 71        0.0002279674                                                         
 72       -0.0001269322                                                         
 73       -0.0001010352                                                         
 74       -0.0000511841                                                         
 75        0.0000000000                                                         
 76        0.0000000000                                                         
 77        0.0012866686                                                         
 78       -0.0007288033                                                         
 79       -0.0005578653                                                         
 80       -0.0002906739                                                         
 81        0.0000000000                                                         
 82        0.0000000000                                                         
 83       -0.0000001538                                                         
 84        0.0000001055                                                         
 85        0.0000000483                                                         
 86        0.0000000374                                                         
 87        0.0000000000                                                         
 88        0.0000000000                                                         
 89       -0.0000711455                                                         
 90       -0.0000058439                                                         
 91        0.0000000000                                                         
 92        0.0000798807                                                         
 93        0.0000271128                                                         
 94        0.0000000000                                                         
 95        0.0001335557                                                         
 96       -0.0000095812                                                         
 97        0.0000000000                                                         
 98        0.0000000000                                                         
 99       -0.0000526329                                                         
100       -0.0002401843                                                         
101       -0.0000594502                                                         
102       -0.0010133504                                                         
103       -0.0000164172                                                         
104       -0.0000053503                                                         
105        0.0002021192                                                         
106       -0.0001185502                                                         
107        0.0000000000                                                         
108       -0.0001833736                                                         
109        0.0003832776                                                         
110        0.0000000000                                                         
111        0.0001463255                                                         
112        0.0004190551                                                         
113        0.0000000000                                                         
114       -0.0000182626                                                         
115        0.0000117847                                                         
116        0.0000000000                                                         
117        0.0000016150                                                         
118       -0.0000011050                                                         
119        0.0000000000                                                         
120       -0.0000174165                                                         
121        0.0000091795                                                         
122        0.0000082369                                                         
123        0.0000315339                                                         
124        0.0000000000                                                         
125        0.0000000000                                                         
126        0.0001680242                                                         
127       -0.0001697989                                                         
128        0.0000017746                                                         
129       -0.0001911970                                                         
130        0.0000000000                                                         
131        0.0000000000                                                         
132        0.0000003220                                                         
133       -0.0000001506                                                         
134       -0.0000001714                                                         
135       -0.0000006312                                                         
136        0.0000000000                                                         
137        0.0000000000                                                         
138       -0.0000166471                                                         
139       -0.0000068322                                                         
140        0.0000000000                                                         
141        0.0000305801                                                         
142       -0.0000071871                                                         
143        0.0000000000                                                         
144        0.0000193612                                                         
145        0.0000276836                                                         
146        0.0000000000                                                         
147        0.0000000000                                                         
148       -0.0000526329                                                         
149       -0.0002401843                                                         
150       -0.0000594502                                                         
151       -0.0010133504                                                         
152       -0.0000164172                                                         
153       -0.0000053503                                                         
154        0.0002169718                                                         
155        0.0000884849                                                         
156        0.0000000000                                                         
157       -0.0002362065                                                         
158       -0.0003531772                                                         
159        0.0000000000                                                         
160        0.0000850093                                                         
161       -0.0004356510                                                         
162        0.0000000000                                                         
163       -0.0000197578                                                         
164       -0.0000090571                                                         
165        0.0000000000                                                         
166        0.0000017562                                                         
167        0.0000008632                                                         
168        0.0000000000                                                         
169       -0.0000213297                                                         
170        0.0000130928                                                         
171        0.0000082369                                                         
172       -0.0000227337                                                         
173        0.0000000000                                                         
174        0.0000000000                                                         
175        0.0001881536                                                         
176       -0.0001899282                                                         
177        0.0000017746                                                         
178        0.0000879483                                                         
179        0.0000000000                                                         
180        0.0000000000                                                         
181        0.0000004016                                                         
182       -0.0000002302                                                         
183       -0.0000001714                                                         
184        0.0000004720                                                         
185        0.0000000000                                                         
186        0.0000000000                                                         
187       -0.0000144993                                                         
188        0.0000025416                                                         
189        0.0000000000                                                         
190        0.0000282866                                                         
191        0.0000225391                                                         
192        0.0000000000                                                         
193        0.0000152112                                                         
194       -0.0000301638                                                         
195        0.0000000000                                                         
196        0.0000000000                                                         
197        0.0000420130                                                         
198       -0.0001854663                                                         
199       -0.0000875003                                                         
200       -0.0000029910                                                         
201        0.0000027320                                                         
202        0.0000252085                                                         
203        0.0001159938                                                         
204        0.0000834339                                                         
205        0.0000023369                                                         
206       -0.0000115088                                                         
207        0.0000071130                                                         
208        0.0000043958                                                         
209       -0.0000138540                                                         
210       -0.0000125869                                                         
211       -0.0000155025                                                         
212        0.0000420130                                                         
213       -0.0001854663                                                         
214       -0.0000875003                                                         
215       -0.0000029910                                                         
216        0.0000027320                                                         
217       -0.0000252085                                                         
218        0.0001159938                                                         
219        0.0000834339                                                         
220       -0.0000023369                                                         
221       -0.0000115088                                                         
222        0.0000071130                                                         
223        0.0000043958                                                         
224       -0.0000138540                                                         
225        0.0000125869                                                         
226        0.0000155025                                                         
227        0.0000420130                                                         
228       -0.0001854663                                                         
229       -0.0000875003                                                         
230       -0.0000033504                                                         
231       -0.0000022771                                                         
232       -0.0000252085                                                         
233        0.0001028962                                                         
234       -0.0000991369                                                         
235       -0.0000023369                                                         
236       -0.0000091720                                                         
237        0.0000047762                                                         
238        0.0000043958                                                         
239        0.0000185512                                                         
240        0.0000102451                                                         
241       -0.0000171405                                                         
242        0.0000420130                                                         
243       -0.0001854663                                                         
244       -0.0000875003                                                         
245       -0.0000033504                                                         
246       -0.0000022771                                                         
247        0.0000252085                                                         
248        0.0001028962                                                         
249       -0.0000991369                                                         
250        0.0000023369                                                         
251       -0.0000091720                                                         
252        0.0000047762                                                         
253        0.0000043958                                                         
254        0.0000185512                                                         
255       -0.0000102451                                                         
256        0.0000171405                                                         
 Sym= A                                                                         
 Ene=  -11.3490845049775                                                        
 Spin= Alpha                                                                    
 Occup= 1.0                                                                     
  1        0.0003169582                                                         
  2       -0.0002826979                                                         
  3       -0.0002851077                                                         
  4       -0.0022512237                                                         
  5        0.0000535158                                                         
  6        0.0000151211                                                         
  7       -0.0008689858                                                         
  8        0.0000623406                                                         
  9        0.0000000000                                                         
 10        0.0003143887                                                         
 11       -0.0000225541                                                         
 12        0.0000000000                                                         
 13       -0.0004814053                                                         
 14        0.0000345358                                                         
 15        0.0000000000                                                         
 16       -0.0000124432                                                         
 17        0.0000008927                                                         
 18        0.0000000000                                                         
 19        0.0000007227                                                         
 20       -0.0000000518                                                         
 21        0.0000000000                                                         
 22        0.0000046782                                                         
 23        0.0000057006                                                         
 24       -0.0000103788                                                         
 25        0.0000001474                                                         
 26        0.0000000000                                                         
 27        0.0000000000                                                         
 28        0.0002017179                                                         
 29       -0.0000879261                                                         
 30       -0.0001137918                                                         
 31       -0.0000417728                                                         
 32        0.0000000000                                                         
 33        0.0000000000                                                         
 34       -0.0000058594                                                         
 35        0.0000030472                                                         
 36        0.0000028123                                                         
 37        0.0000012845                                                         
 38        0.0000000000                                                         
 39        0.0000000000                                                         
 40        0.0000161501                                                         
 41        0.0000013387                                                         
 42        0.0000000000                                                         
 43       -0.0000182998                                                         
 44       -0.0000061790                                                         
 45        0.0000000000                                                         
 46       -0.0000301507                                                         
 47        0.0000021630                                                         
 48        0.0000000000                                                         
 49        0.0000000000                                                         
 50       -0.9979657083                                                         
 51        0.0058680696                                                         
 52       -0.0049883250                                                         
 53        0.0008928258                                                         
 54        0.0014857216                                                         
 55        0.0000526507                                                         
 56       -0.0014577186                                                         
 57        0.0001045760                                                         
 58        0.0000000000                                                         
 59        0.0034414363                                                         
 60       -0.0002468869                                                         
 61        0.0000000000                                                         
 62       -0.0000035916                                                         
 63        0.0000002577                                                         
 64        0.0000000000                                                         
 65       -0.0000949509                                                         
 66        0.0000068117                                                         
 67        0.0000000000                                                         
 68       -0.0000013593                                                         
 69        0.0000000975                                                         
 70        0.0000000000                                                         
 71       -0.0006357080                                                         
 72        0.0002518487                                                         
 73        0.0003838593                                                         
 74        0.0001280045                                                         
 75        0.0000000000                                                         
 76        0.0000000000                                                         
 77        0.0013861142                                                         
 78       -0.0006615874                                                         
 79       -0.0007245268                                                         
 80       -0.0002953220                                                         
 81        0.0000000000                                                         
 82        0.0000000000                                                         
 83        0.0000264568                                                         
 84        0.0000338252                                                         
 85       -0.0000602820                                                         
 86        0.0000010627                                                         
 87        0.0000000000                                                         
 88        0.0000000000                                                         
 89        0.0001520278                                                         
 90        0.0000199518                                                         
 91        0.0000000000                                                         
 92       -0.0002736638                                                         
 93       -0.0000729420                                                         
 94        0.0000000000                                                         
 95       -0.0001824197                                                         
 96        0.0000130867                                                         
 97        0.0000000000                                                         
 98        0.0000000000                                                         
 99       -0.0048565126                                                         
100       -0.0033883539                                                         
101        0.0006641685                                                         
102        0.0005699283                                                         
103       -0.0002860168                                                         
104       -0.0000335841                                                         
105        0.0005967481                                                         
106        0.0000666475                                                         
107        0.0000000000                                                         
108        0.0012096625                                                         
109        0.0010402179                                                         
110        0.0000000000                                                         
111       -0.0000753396                                                         
112        0.0001260879                                                         
113        0.0000000000                                                         
114       -0.0000187810                                                         
115        0.0000030375                                                         
116        0.0000000000                                                         
117        0.0000012541                                                         
118       -0.0000000479                                                         
119        0.0000000000                                                         
120       -0.0000462621                                                         
121        0.0000082400                                                         
122        0.0000380221                                                         
123       -0.0001631970                                                         
124        0.0000000000                                                         
125        0.0000000000                                                         
126       -0.0000736652                                                         
127        0.0000035359                                                         
128        0.0000701293                                                         
129       -0.0005066060                                                         
130        0.0000000000                                                         
131        0.0000000000                                                         
132       -0.0000012752                                                         
133        0.0000004920                                                         
134        0.0000007831                                                         
135       -0.0000002834                                                         
136        0.0000000000                                                         
137        0.0000000000                                                         
138       -0.0000539077                                                         
139       -0.0000101878                                                         
140        0.0000000000                                                         
141        0.0000778179                                                         
142        0.0000168080                                                         
143        0.0000000000                                                         
144        0.0000839054                                                         
145        0.0000137554                                                         
146        0.0000000000                                                         
147        0.0000000000                                                         
148       -0.0048565126                                                         
149       -0.0033883539                                                         
150        0.0006641685                                                         
151        0.0005699283                                                         
152       -0.0002860168                                                         
153       -0.0000335841                                                         
154        0.0005811237                                                         
155       -0.0001511474                                                         
156        0.0000000000                                                         
157        0.0010487899                                                         
158       -0.0012022381                                                         
159        0.0000000000                                                         
160       -0.0000925664                                                         
161       -0.0001140424                                                         
162        0.0000000000                                                         
163       -0.0000190222                                                         
164       -0.0000003255                                                         
165        0.0000000000                                                         
166        0.0000012480                                                         
167       -0.0000001316                                                         
168        0.0000000000                                                         
169       -0.0000220947                                                         
170       -0.0000159275                                                         
171        0.0000380221                                                         
172        0.0001719468                                                         
173        0.0000000000                                                         
174        0.0000000000                                                         
175       -0.0000005175                                                         
176       -0.0000696118                                                         
177        0.0000701293                                                         
178        0.0005077752                                                         
179        0.0000000000                                                         
180        0.0000000000                                                         
181       -0.0000011991                                                         
182        0.0000004160                                                         
183        0.0000007831                                                         
184        0.0000007712                                                         
185        0.0000000000                                                         
186        0.0000000000                                                         
187       -0.0000530199                                                         
188       -0.0000011859                                                         
189        0.0000000000                                                         
190        0.0000779770                                                         
191        0.0000291492                                                         
192        0.0000000000                                                         
193        0.0000810826                                                         
194       -0.0000255915                                                         
195        0.0000000000                                                         
196        0.0000000000                                                         
197       -0.0003254598                                                         
198        0.0003374888                                                         
199        0.0002531730                                                         
200       -0.0000189382                                                         
201        0.0000193678                                                         
202        0.0000314965                                                         
203       -0.0000886694                                                         
204       -0.0001193597                                                         
205       -0.0000112802                                                         
206        0.0000233259                                                         
207        0.0000016607                                                         
208       -0.0000249867                                                         
209        0.0000523289                                                         
210        0.0000258460                                                         
211        0.0000109337                                                         
212       -0.0003254598                                                         
213        0.0003374888                                                         
214        0.0002531730                                                         
215       -0.0000189382                                                         
216        0.0000193678                                                         
217       -0.0000314965                                                         
218       -0.0000886694                                                         
219       -0.0001193597                                                         
220        0.0000112802                                                         
221        0.0000233259                                                         
222        0.0000016607                                                         
223       -0.0000249867                                                         
224        0.0000523289                                                         
225       -0.0000258460                                                         
226       -0.0000109337                                                         
227       -0.0003254598                                                         
228        0.0003374888                                                         
229        0.0002531730                                                         
230       -0.0000215089                                                         
231       -0.0000164661                                                         
232       -0.0000314965                                                         
233       -0.0000707235                                                         
234        0.0001307945                                                         
235        0.0000112802                                                         
236        0.0000154913                                                         
237        0.0000094954                                                         
238       -0.0000249867                                                         
239       -0.0000563182                                                         
240       -0.0000240206                                                         
241        0.0000145111                                                         
242       -0.0003254598                                                         
243        0.0003374888                                                         
244        0.0002531730                                                         
245       -0.0000215089                                                         
246       -0.0000164661                                                         
247        0.0000314965                                                         
248       -0.0000707235                                                         
249        0.0001307945                                                         
250       -0.0000112802                                                         
251        0.0000154913                                                         
252        0.0000094954                                                         
253       -0.0000249867                                                         
254       -0.0000563182                                                         
255        0.0000240206                                                         
256       -0.0000145111                                                         
 Sym= A                                                                         
 Ene=  -11.2553211315804                                                        
 Spin= Alpha                                                                    
 Occup= 1.0                                                                     
  1        0.0000944748                                                         
  2        0.0004205224                                                         
  3       -0.0001351268                                                         
  4       -0.0008011293                                                         
  5        0.0000471834                                                         
  6        0.0000027619                                                         
  7        0.0000835775                                                         
  8       -0.0000059958                                                         
  9        0.0000000000                                                         
 10        0.0000166960                                                         
 11       -0.0000011978                                                         
 12        0.0000000000                                                         
 13       -0.0001012390                                                         
 14        0.0000072628                                                         
 15        0.0000000000                                                         
 16       -0.0000050933                                                         
 17        0.0000003654                                                         
 18        0.0000000000                                                         
 19        0.0000003734                                                         
 20       -0.0000000268                                                         
 21        0.0000000000                                                         
 22        0.0000051419                                                         
 23       -0.0000090780                                                         
 24        0.0000039360                                                         
 25       -0.0000020508                                                         
 26        0.0000000000                                                         
 27        0.0000000000                                                         
 28        0.0000383858                                                         
 29        0.0000144723                                                         
 30       -0.0000528581                                                         
 31       -0.0000034488                                                         
 32        0.0000000000                                                         
 33        0.0000000000                                                         
 34       -0.0000001852                                                         
 35        0.0000004788                                                         
 36       -0.0000002936                                                         
 37        0.0000000958                                                         
 38        0.0000000000                                                         
 39        0.0000000000                                                         
 40        0.0000054968                                                         
 41       -0.0000007725                                                         
 42        0.0000000000                                                         
 43        0.0000107138                                                         
 44        0.0000003659                                                         
 45        0.0000000000                                                         
 46       -0.0000272041                                                         
 47        0.0000019516                                                         
 48        0.0000000000                                                         
 49        0.0000000000                                                         
 50        0.0057056711                                                         
 51       -0.0017007914                                                         
 52        0.0001234277                                                         
 53        0.0025666470                                                         
 54       -0.0000976757                                                         
 55       -0.0000091903                                                         
 56       -0.0007670641                                                         
 57        0.0000550288                                                         
 58        0.0000000000                                                         
 59       -0.0000207724                                                         
 60        0.0000014902                                                         
 61        0.0000000000                                                         
 62        0.0002369714                                                         
 63       -0.0000170002                                                         
 64        0.0000000000                                                         
 65        0.0000261504                                                         
 66       -0.0000018760                                                         
 67        0.0000000000                                                         
 68       -0.0000003087                                                         
 69        0.0000000221                                                         
 70        0.0000000000                                                         
 71       -0.0000199095                                                         
 72        0.0000051498                                                         
 73        0.0000147597                                                         
 74        0.0000036141                                                         
 75        0.0000000000                                                         
 76        0.0000000000                                                         
 77        0.0000696434                                                         
 78       -0.0000357973                                                         
 79       -0.0000338461                                                         
 80       -0.0000152068                                                         
 81        0.0000000000                                                         
 82        0.0000000000                                                         
 83       -0.0000012781                                                         
 84       -0.0000006054                                                         
 85        0.0000018835                                                         
 86        0.0000000970                                                         
 87        0.0000000000                                                         
 88        0.0000000000                                                         
 89        0.0000462574                                                         
 90       -0.0000013276                                                         
 91        0.0000000000                                                         
 92        0.0000187923                                                         
 93       -0.0000073209                                                         
 94        0.0000000000                                                         
 95       -0.0001575644                                                         
 96        0.0000113036                                                         
 97        0.0000000000                                                         
 98        0.0000000000                                                         
 99       -0.7057052610                                                         
100        0.0035110250                                                         
101       -0.0032162450                                                         
102       -0.0020887481                                                         
103        0.0009145171                                                         
104        0.0001553606                                                         
105        0.0004034575                                                         
106        0.0012862071                                                         
107        0.0000000000                                                         
108        0.0000540977                                                         
109        0.0000570715                                                         
110        0.0000000000                                                         
111        0.0002828587                                                         
112       -0.0002191479                                                         
113        0.0000000000                                                         
114        0.0000161111                                                         
115        0.0001215537                                                         
116        0.0000000000                                                         
117        0.0000005739                                                         
118       -0.0000000526                                                         
119        0.0000000000                                                         
120        0.0000456507                                                         
121       -0.0000320563                                                         
122       -0.0000135944                                                         
123       -0.0002340156                                                         
124        0.0000000000                                                         
125        0.0000000000                                                         
126       -0.0000502753                                                         
127        0.0000469955                                                         
128        0.0000032798                                                         
129        0.0004256746                                                         
130        0.0000000000                                                         
131        0.0000000000                                                         
132        0.0000058324                                                         
133       -0.0000109467                                                         
134        0.0000051143                                                         
135       -0.0000121675                                                         
136        0.0000000000                                                         
137        0.0000000000                                                         
138        0.0000337190                                                         
139        0.0000008991                                                         
140        0.0000000000                                                         
141       -0.0000036207                                                         
142        0.0000433481                                                         
143        0.0000000000                                                         
144       -0.0000975363                                                         
145       -0.0000460454                                                         
146        0.0000000000                                                         
147        0.0000000000                                                         
148       -0.7057052605                                                         
149        0.0035110250                                                         
150       -0.0032162450                                                         
151       -0.0020887481                                                         
152        0.0009145171                                                         
153        0.0001553606                                                         
154        0.0002157271                                                         
155       -0.0013306271                                                         
156        0.0000000000                                                         
157        0.0000453970                                                         
158       -0.0000642092                                                         
159        0.0000000000                                                         
160        0.0003112442                                                         
161        0.0001765273                                                         
162        0.0000000000                                                         
163       -0.0000014050                                                         
164       -0.0001226087                                                         
165        0.0000000000                                                         
166        0.0000005755                                                         
167       -0.0000000299                                                         
168        0.0000000000                                                         
169        0.0000771297                                                         
170       -0.0000635352                                                         
171       -0.0000135944                                                         
172        0.0002025218                                                         
173        0.0000000000                                                         
174        0.0000000000                                                         
175       -0.0001084337                                                         
176        0.0001051539                                                         
177        0.0000032798                                                         
178       -0.0003808422                                                         
179        0.0000000000                                                         
180        0.0000000000                                                         
181        0.0000072096                                                         
182       -0.0000123239                                                         
183        0.0000051143                                                         
184        0.0000069304                                                         
185        0.0000000000                                                         
186        0.0000000000                                                         
187        0.0000265564                                                         
188       -0.0000013378                                                         
189        0.0000000000                                                         
190        0.0000102955                                                         
191       -0.0000554833                                                         
192        0.0000000000                                                         
193       -0.0000899648                                                         
194        0.0000594966                                                         
195        0.0000000000                                                         
196        0.0000000000                                                         
197       -0.0005018243                                                         
198       -0.0008573907                                                         
199        0.0004990112                                                         
200       -0.0000105690                                                         
201       -0.0000422307                                                         
202       -0.0001017407                                                         
203        0.0000670846                                                         
204        0.0000575739                                                         
205        0.0006379983                                                         
206       -0.0000114649                                                         
207        0.0000316840                                                         
208       -0.0000202192                                                         
209       -0.0000099708                                                         
210        0.0000298741                                                         
211        0.0000574778                                                         
212       -0.0005018243                                                         
213       -0.0008573907                                                         
214        0.0004990112                                                         
215       -0.0000105690                                                         
216       -0.0000422307                                                         
217        0.0001017407                                                         
218        0.0000670846                                                         
219        0.0000575739                                                         
220       -0.0006379983                                                         
221       -0.0000114649                                                         
222        0.0000316840                                                         
223       -0.0000202192                                                         
224       -0.0000099708                                                         
225       -0.0000298741                                                         
226       -0.0000574778                                                         
227       -0.0005018243                                                         
228       -0.0008573907                                                         
229        0.0004990112                                                         
230       -0.0000044325                                                         
231        0.0000433069                                                         
232        0.0001017407                                                         
233        0.0000581793                                                         
234       -0.0000665603                                                         
235       -0.0006379983                                                         
236       -0.0000091770                                                         
237        0.0000293961                                                         
238       -0.0000202192                                                         
239        0.0000217569                                                         
240       -0.0000213635                                                         
241        0.0000611536                                                         
242       -0.0005018243                                                         
243       -0.0008573907                                                         
244        0.0004990112                                                         
245       -0.0000044325                                                         
246        0.0000433069                                                         
247       -0.0001017407                                                         
248        0.0000581793                                                         
249       -0.0000665603                                                         
250        0.0006379983                                                         
251       -0.0000091770                                                         
252        0.0000293961                                                         
253       -0.0000202192                                                         
254        0.0000217569                                                         
255        0.0000213635                                                         
256       -0.0000611536                                                         
 Sym= A                                                                         
 Ene=  -11.2548442601913                                                        
 Spin= Alpha                                                                    
 Occup= 1.0                                                                     
  1       -0.0000000000                                                         
  2       -0.0000000000                                                         
  3        0.0000000000                                                         
  4        0.0000000000                                                         
  5       -0.0000000000                                                         
  6       -0.0000000000                                                         
  7        0.0000110031                                                         
  8        0.0001533752                                                         
  9        0.0000000000                                                         
 10       -0.0000181612                                                         
 11       -0.0002531555                                                         
 12        0.0000000000                                                         
 13       -0.0000346988                                                         
 14       -0.0004836771                                                         
 15        0.0000000000                                                         
 16       -0.0000007379                                                         
 17       -0.0000102852                                                         
 18        0.0000000000                                                         
 19        0.0000000347                                                         
 20        0.0000004835                                                         
 21        0.0000000000                                                         
 22        0.0000013835                                                         
 23       -0.0000013835                                                         
 24       -0.0000000000                                                         
 25        0.0000191859                                                         
 26        0.0000000000                                                         
 27        0.0000000000                                                         
 28       -0.0000197601                                                         
 29        0.0000197601                                                         
 30        0.0000000000                                                         
 31       -0.0002740250                                                         
 32        0.0000000000                                                         
 33        0.0000000000                                                         
 34       -0.0000000509                                                         
 35        0.0000000509                                                         
 36        0.0000000000                                                         
 37       -0.0000007062                                                         
 38        0.0000000000                                                         
 39        0.0000000000                                                         
 40       -0.0000032164                                                         
 41        0.0000104604                                                         
 42        0.0000000000                                                         
 43        0.0000087251                                                         
 44       -0.0000442618                                                         
 45        0.0000000000                                                         
 46        0.0000009240                                                         
 47        0.0000128805                                                         
 48        0.0000000000                                                         
 49        0.0000000000                                                         
 50       -0.0000000000                                                         
 51        0.0000000000                                                         
 52       -0.0000000000                                                         
 53       -0.0000000000                                                         
 54        0.0000000000                                                         
 55        0.0000000000                                                         
 56       -0.0000433879                                                         
 57       -0.0006047983                                                         
 58        0.0000000000                                                         
 59        0.0000040424                                                         
 60        0.0000563485                                                         
 61        0.0000000000                                                         
 62        0.0000903242                                                         
 63        0.0012590580                                                         
 64        0.0000000000                                                         
 65        0.0000006060                                                         
 66        0.0000084478                                                         
 67        0.0000000000                                                         
 68        0.0000000317                                                         
 69        0.0000004414                                                         
 70        0.0000000000                                                         
 71       -0.0000011712                                                         
 72        0.0000011712                                                         
 73       -0.0000000000                                                         
 74       -0.0000162416                                                         
 75        0.0000000000                                                         
 76        0.0000000000                                                         
 77       -0.0000436838                                                         
 78        0.0000436838                                                         
 79       -0.0000000000                                                         
 80       -0.0006057892                                                         
 81        0.0000000000                                                         
 82        0.0000000000                                                         
 83       -0.0000003266                                                         
 84        0.0000003266                                                         
 85       -0.0000000000                                                         
 86       -0.0000045287                                                         
 87        0.0000000000                                                         
 88        0.0000000000                                                         
 89        0.0000155682                                                         
 90       -0.0000398832                                                         
 91        0.0000000000                                                         
 92       -0.0000399106                                                         
 93        0.0002143520                                                         
 94        0.0000000000                                                         
 95       -0.0000067939                                                         
 96       -0.0000947023                                                         
 97        0.0000000000                                                         
 98        0.0000000000                                                         
 99       -0.7053191114                                                         
100        0.0056637706                                                         
101       -0.0036857474                                                         
102       -0.0045575815                                                         
103        0.0010998609                                                         
104        0.0001655601                                                         
105        0.0004457544                                                         
106        0.0006886829                                                         
107        0.0000000000                                                         
108       -0.0000272862                                                         
109       -0.0008573341                                                         
110        0.0000000000                                                         
111        0.0004725404                                                         
112        0.0004573357                                                         
113        0.0000000000                                                         
114        0.0000218827                                                         
115        0.0001400763                                                         
116        0.0000000000                                                         
117        0.0000002565                                                         
118       -0.0000020998                                                         
119        0.0000000000                                                         
120        0.0000200527                                                         
121        0.0000504768                                                         
122       -0.0000705295                                                         
123       -0.0002708007                                                         
124        0.0000000000                                                         
125        0.0000000000                                                         
126       -0.0002192025                                                         
127        0.0001160212                                                         
128        0.0001031813                                                         
129        0.0001887806                                                         
130        0.0000000000                                                         
131        0.0000000000                                                         
132        0.0000050743                                                         
133       -0.0000098059                                                         
134        0.0000047316                                                         
135       -0.0000117406                                                         
136        0.0000000000                                                         
137        0.0000000000                                                         
138        0.0000318235                                                         
139        0.0000431087                                                         
140        0.0000000000                                                         
141        0.0000199767                                                         
142        0.0000907968                                                         
143        0.0000000000                                                         
144       -0.0001154473                                                         
145       -0.0002201228                                                         
146        0.0000000000                                                         
147        0.0000000000                                                         
148        0.7053191119                                                         
149       -0.0056637706                                                         
150        0.0036857474                                                         
151        0.0045575815                                                         
152       -0.0010998609                                                         
153       -0.0001655601                                                         
154       -0.0003428841                                                         
155        0.0007452595                                                         
156        0.0000000000                                                         
157       -0.0000953728                                                         
158       -0.0008524496                                                         
159        0.0000000000                                                         
160       -0.0004024193                                                         
161        0.0005201049                                                         
162        0.0000000000                                                         
163       -0.0000016635                                                         
164        0.0001417654                                                         
165        0.0000000000                                                         
166       -0.0000005536                                                         
167       -0.0000020417                                                         
168        0.0000000000                                                         
169       -0.0000589320                                                         
170       -0.0000115975                                                         
171        0.0000705295                                                         
172       -0.0002683618                                                         
173        0.0000000000                                                         
174        0.0000000000                                                         
175        0.0002390434                                                         
176       -0.0001358621                                                         
177       -0.0001031813                                                         
178        0.0000863649                                                         
179        0.0000000000                                                         
180        0.0000000000                                                         
181       -0.0000064298                                                         
182        0.0000111614                                                         
183       -0.0000047316                                                         
184       -0.0000070575                                                         
185        0.0000000000                                                         
186        0.0000000000                                                         
187       -0.0000184367                                                         
188        0.0000465150                                                         
189        0.0000000000                                                         
190       -0.0000275337                                                         
191        0.0000948031                                                         
192        0.0000000000                                                         
193        0.0000828437                                                         
194       -0.0002343481                                                         
195        0.0000000000                                                         
196        0.0000000000                                                         
197       -0.0002358469                                                         
198       -0.0009133928                                                         
199        0.0002441380                                                         
200       -0.0000535355                                                         
201       -0.0000579567                                                         
202       -0.0001538511                                                         
203        0.0001486762                                                         
204        0.0003054595                                                         
205        0.0005162576                                                         
206        0.0000148037                                                         
207       -0.0000394421                                                         
208        0.0000246384                                                         
209       -0.0000263391                                                         
210        0.0000477405                                                         
211        0.0000378643                                                         
212       -0.0002358469                                                         
213       -0.0009133928                                                         
214        0.0002441380                                                         
215       -0.0000535355                                                         
216       -0.0000579567                                                         
217        0.0001538511                                                         
218        0.0001486762                                                         
219        0.0003054595                                                         
220       -0.0005162576                                                         
221        0.0000148037                                                         
222       -0.0000394421                                                         
223        0.0000246384                                                         
224       -0.0000263391                                                         
225       -0.0000477405                                                         
226       -0.0000378643                                                         
227        0.0002358469                                                         
228        0.0009133928                                                         
229       -0.0002441380                                                         
230        0.0000447143                                                         
231       -0.0000650051                                                         
232       -0.0001538511                                                         
233       -0.0001035511                                                         
234        0.0003235541                                                         
235        0.0005162576                                                         
236       -0.0000174197                                                         
237        0.0000420580                                                         
238       -0.0000246384                                                         
239       -0.0000099378                                                         
240        0.0000418467                                                         
241       -0.0000442912                                                         
242        0.0002358469                                                         
243        0.0009133928                                                         
244       -0.0002441380                                                         
245        0.0000447143                                                         
246       -0.0000650051                                                         
247        0.0001538511                                                         
248       -0.0001035511                                                         
249        0.0003235541                                                         
250       -0.0005162576                                                         
251       -0.0000174197                                                         
252        0.0000420580                                                         
253       -0.0000246384                                                         
254       -0.0000099378                                                         
255       -0.0000418467                                                         
256        0.0000442912                                                         
 Sym= A                                                                         
 Ene=  -1.40074114839176                                                        
 Spin= Alpha                                                                    
 Occup= 1.0                                                                     
  1        0.0119087203                                                         
  2       -0.7802865702                                                         
  3        0.0015867422                                                         
  4        0.0524241358                                                         
  5        0.0027082360                                                         
  6        0.0007046502                                                         
  7       -0.1956888338                                                         
  8        0.0140386180                                                         
  9        0.0000000000                                                         
 10       -0.0025245989                                                         
 11        0.0001811134                                                         
 12        0.0000000000                                                         
 13        0.0450156194                                                         
 14       -0.0032293978                                                         
 15        0.0000000000                                                         
 16       -0.0000970775                                                         
 17        0.0000069643                                                         
 18        0.0000000000                                                         
 19       -0.0001517703                                                         
 20        0.0000108879                                                         
 21        0.0000000000                                                         
 22       -0.0045776736                                                         
 23        0.0022037769                                                         
 24        0.0023738967                                                         
 25        0.0009780291                                                         
 26        0.0000000000                                                         
 27        0.0000000000                                                         
 28       -0.0111915272                                                         
 29        0.0055984124                                                         
 30        0.0055931148                                                         
 31        0.0024214658                                                         
 32        0.0000000000                                                         
 33        0.0000000000                                                         
 34       -0.0001513254                                                         
 35        0.0000249440                                                         
 36        0.0001263814                                                         
 37        0.0000254218                                                         
 38        0.0000000000                                                         
 39        0.0000000000                                                         
 40       -0.0012633802                                                         
 41       -0.0001521247                                                         
 42        0.0000000000                                                         
 43        0.0020855043                                                         
 44        0.0005786638                                                         
 45        0.0000000000                                                         
 46        0.0017046362                                                         
 47       -0.0001222897                                                         
 48        0.0000000000                                                         
 49        0.0000000000                                                         
 50        0.0320802763                                                         
 51       -0.3689207091                                                         
 52       -0.0177038971                                                         
 53        0.1110771224                                                         
 54        0.0098321209                                                         
 55        0.0011131211                                                         
 56        0.2679306565                                                         
 57       -0.0192212098                                                         
 58        0.0000000000                                                         
 59       -0.0529596654                                                         
 60        0.0037992996                                                         
 61        0.0000000000                                                         
 62       -0.0870062890                                                         
 63        0.0062417872                                                         
 64        0.0000000000                                                         
 65        0.0001479531                                                         
 66       -0.0000106141                                                         
 67        0.0000000000                                                         
 68        0.0002215471                                                         
 69       -0.0000158937                                                         
 70        0.0000000000                                                         
 71       -0.0120315098                                                         
 72        0.0058572912                                                         
 73        0.0061742186                                                         
 74        0.0025799449                                                         
 75        0.0000000000                                                         
 76        0.0000000000                                                         
 77       -0.0102606001                                                         
 78        0.0061914139                                                         
 79        0.0040691861                                                         
 80        0.0023727297                                                         
 81        0.0000000000                                                         
 82        0.0000000000                                                         
 83       -0.0002911138                                                         
 84        0.0001321630                                                         
 85        0.0001589508                                                         
 86        0.0000610455                                                         
 87        0.0000000000                                                         
 88        0.0000000000                                                         
 89        0.0019686942                                                         
 90        0.0003305145                                                         
 91        0.0000000000                                                         
 92       -0.0045391124                                                         
 93       -0.0010896092                                                         
 94        0.0000000000                                                         
 95       -0.0013669703                                                         
 96        0.0000980658                                                         
 97        0.0000000000                                                         
 98        0.0000000000                                                         
 99        0.0051978130                                                         
100       -0.0487477869                                                         
101       -0.0024455789                                                         
102        0.0141901818                                                         
103        0.0016353029                                                         
104        0.0001755960                                                         
105        0.0295243903                                                         
106        0.0156062397                                                         
107        0.0000000000                                                         
108       -0.0020011425                                                         
109       -0.0012480928                                                         
110        0.0000000000                                                         
111       -0.0079664071                                                         
112       -0.0042932158                                                         
113        0.0000000000                                                         
114       -0.0000278613                                                         
115       -0.0000061883                                                         
116        0.0000000000                                                         
117        0.0000251927                                                         
118        0.0000167198                                                         
119        0.0000000000                                                         
120       -0.0004929552                                                         
121       -0.0001015601                                                         
122        0.0005945152                                                         
123       -0.0014446422                                                         
124        0.0000000000                                                         
125        0.0000000000                                                         
126       -0.0008405447                                                         
127       -0.0000751750                                                         
128        0.0009157196                                                         
129        0.0001189204                                                         
130        0.0000000000                                                         
131        0.0000000000                                                         
132       -0.0000160049                                                         
133        0.0000039876                                                         
134        0.0000120172                                                         
135       -0.0000241521                                                         
136        0.0000000000                                                         
137        0.0000000000                                                         
138       -0.0001767353                                                         
139        0.0001891153                                                         
140        0.0000000000                                                         
141        0.0005352957                                                         
142       -0.0001386476                                                         
143        0.0000000000                                                         
144       -0.0000050898                                                         
145       -0.0004286983                                                         
146        0.0000000000                                                         
147        0.0000000000                                                         
148        0.0051978130                                                         
149       -0.0487477869                                                         
150       -0.0024455789                                                         
151        0.0141901818                                                         
152        0.0016353029                                                         
153        0.0001755960                                                         
154        0.0269943460                                                         
155       -0.0196608652                                                         
156        0.0000000000                                                         
157       -0.0018024918                                                         
158        0.0015209636                                                         
159        0.0000000000                                                         
160       -0.0072719956                                                         
161        0.0053864111                                                         
162        0.0000000000                                                         
163       -0.0000266927                                                         
164        0.0000101019                                                         
165        0.0000000000                                                         
166        0.0000225480                                                         
167       -0.0000201447                                                         
168        0.0000000000                                                         
169       -0.0002808773                                                         
170       -0.0003136379                                                         
171        0.0005945152                                                         
172        0.0014963649                                                         
173        0.0000000000                                                         
174        0.0000000000                                                         
175       -0.0008417509                                                         
176       -0.0000739687                                                         
177        0.0009157196                                                         
178        0.0001021926                                                         
179        0.0000000000                                                         
180        0.0000000000                                                         
181       -0.0000121852                                                         
182        0.0000001680                                                         
183        0.0000120172                                                         
184        0.0000288171                                                         
185        0.0000000000                                                         
186        0.0000000000                                                         
187       -0.0001417279                                                         
188       -0.0002549080                                                         
189        0.0000000000                                                         
190        0.0003690271                                                         
191        0.0003396894                                                         
192        0.0000000000                                                         
193        0.0000561566                                                         
194        0.0004250348                                                         
195        0.0000000000                                                         
196        0.0000000000                                                         
197       -0.0117633288                                                         
198        0.0003473578                                                         
199        0.0037368712                                                         
200        0.0000997683                                                         
201        0.0001969942                                                         
202        0.0002303241                                                         
203        0.0008246883                                                         
204        0.0007713511                                                         
205        0.0015616077                                                         
206        0.0000428897                                                         
207        0.0000294047                                                         
208       -0.0000722944                                                         
209       -0.0002120654                                                         
210       -0.0001083252                                                         
211       -0.0001166734                                                         
212       -0.0117633288                                                         
213        0.0003473578                                                         
214        0.0037368712                                                         
215        0.0000997683                                                         
216        0.0001969942                                                         
217       -0.0002303241                                                         
218        0.0008246883                                                         
219        0.0007713511                                                         
220       -0.0015616077                                                         
221        0.0000428897                                                         
222        0.0000294047                                                         
223       -0.0000722944                                                         
224       -0.0002120654                                                         
225        0.0001083252                                                         
226        0.0001166734                                                         
227       -0.0117633288                                                         
228        0.0003473578                                                         
229        0.0037368712                                                         
230        0.0000706268                                                         
231       -0.0002092183                                                         
232       -0.0002303241                                                         
233        0.0007061371                                                         
234       -0.0008811717                                                         
235       -0.0015616077                                                         
236        0.0000725761                                                         
237       -0.0000002817                                                         
238       -0.0000722944                                                         
239        0.0001996129                                                         
240        0.0000905614                                                         
241       -0.0001309415                                                         
242       -0.0117633288                                                         
243        0.0003473578                                                         
244        0.0037368712                                                         
245        0.0000706268                                                         
246       -0.0002092183                                                         
247        0.0002303241                                                         
248        0.0007061371                                                         
249       -0.0008811717                                                         
250        0.0015616077                                                         
251        0.0000725761                                                         
252       -0.0000002817                                                         
253       -0.0000722944                                                         
254        0.0001996129                                                         
255       -0.0000905614                                                         
256        0.0001309415                                                         
 Sym= A                                                                         
 Ene=  -1.15253648839594                                                        
 Spin= Alpha                                                                    
 Occup= 1.0                                                                     
  1        0.0032119201                                                         
  2       -0.2083021084                                                         
  3       -0.0018078107                                                         
  4       -0.0007719389                                                         
  5        0.0011843109                                                         
  6        0.0002067832                                                         
  7       -0.0085564023                                                         
  8        0.0006138320                                                         
  9        0.0000000000                                                         
 10        0.0024825010                                                         
 11       -0.0001780934                                                         
 12        0.0000000000                                                         
 13        0.0058151699                                                         
 14       -0.0004171773                                                         
 15        0.0000000000                                                         
 16        0.0000925803                                                         
 17       -0.0000066417                                                         
 18        0.0000000000                                                         
 19       -0.0000144130                                                         
 20        0.0000010340                                                         
 21        0.0000000000                                                         
 22       -0.0006111117                                                         
 23        0.0002681805                                                         
 24        0.0003429312                                                         
 25        0.0001268126                                                         
 26        0.0000000000                                                         
 27        0.0000000000                                                         
 28       -0.0010815589                                                         
 29        0.0002075822                                                         
 30        0.0008739767                                                         
 31        0.0001859215                                                         
 32        0.0000000000                                                         
 33        0.0000000000                                                         
 34       -0.0000181897                                                         
 35       -0.0000080443                                                         
 36        0.0000262340                                                         
 37        0.0000014632                                                         
 38        0.0000000000                                                         
 39        0.0000000000                                                         
 40       -0.0002443194                                                         
 41       -0.0000345277                                                         
 42        0.0000000000                                                         
 43        0.0004737853                                                         
 44        0.0001221760                                                         
 45        0.0000000000                                                         
 46        0.0002591729                                                         
 47       -0.0000185929                                                         
 48        0.0000000000                                                         
 49        0.0000000000                                                         
 50       -0.0127910461                                                         
 51        0.3305162100                                                         
 52       -0.0011559004                                                         
 53       -0.0688155686                                                         
 54       -0.0030615034                                                         
 55       -0.0004562271                                                         
 56        0.3277841819                                                         
 57       -0.0235150714                                                         
 58        0.0000000000                                                         
 59       -0.0260542077                                                         
 60        0.0018691157                                                         
 61        0.0000000000                                                         
 62       -0.0902933559                                                         
 63        0.0064775997                                                         
 64        0.0000000000                                                         
 65        0.0005617288                                                         
 66       -0.0000402981                                                         
 67        0.0000000000                                                         
 68        0.0002514181                                                         
 69       -0.0000180366                                                         
 70        0.0000000000                                                         
 71        0.0032242810                                                         
 72        0.0006825382                                                         
 73       -0.0039068192                                                         
 74       -0.0003665733                                                         
 75        0.0000000000                                                         
 76        0.0000000000                                                         
 77        0.0044390826                                                         
 78        0.0010227950                                                         
 79       -0.0054618776                                                         
 80       -0.0004927012                                                         
 81        0.0000000000                                                         
 82        0.0000000000                                                         
 83        0.0000623286                                                         
 84        0.0000245397                                                         
 85       -0.0000868683                                                         
 86       -0.0000054500                                                         
 87        0.0000000000                                                         
 88        0.0000000000                                                         
 89        0.0015631534                                                         
 90        0.0000592840                                                         
 91        0.0000000000                                                         
 92       -0.0008016554                                                         
 93       -0.0004567610                                                         
 94        0.0000000000                                                         
 95       -0.0038878049                                                         
 96        0.0002789092                                                         
 97        0.0000000000                                                         
 98        0.0000000000                                                         
 99       -0.0226590461                                                         
100        0.4525732133                                                         
101       -0.0023259651                                                         
102       -0.1099402540                                                         
103       -0.0054261295                                                         
104       -0.0008364399                                                         
105       -0.0915127479                                                         
106       -0.1377120085                                                         
107        0.0000000000                                                         
108        0.0076096854                                                         
109        0.0068323947                                                         
110        0.0000000000                                                         
111        0.0312308161                                                         
112        0.0409930688                                                         
113        0.0000000000                                                         
114       -0.0002707985                                                         
115       -0.0003903432                                                         
116        0.0000000000                                                         
117       -0.0000818247                                                         
118       -0.0001210615                                                         
119        0.0000000000                                                         
120       -0.0000572178                                                         
121        0.0025267867                                                         
122       -0.0024695688                                                         
123        0.0085547953                                                         
124        0.0000000000                                                         
125        0.0000000000                                                         
126        0.0010980599                                                         
127        0.0049340592                                                         
128       -0.0060321191                                                         
129        0.0081446645                                                         
130        0.0000000000                                                         
131        0.0000000000                                                         
132        0.0000011556                                                         
133        0.0000467546                                                         
134       -0.0000479102                                                         
135        0.0001539655                                                         
136        0.0000000000                                                         
137        0.0000000000                                                         
138       -0.0006398010                                                         
139       -0.0007645844                                                         
140        0.0000000000                                                         
141       -0.0007590561                                                         
142       -0.0013672068                                                         
143        0.0000000000                                                         
144        0.0026784591                                                         
145        0.0036609599                                                         
146        0.0000000000                                                         
147        0.0000000000                                                         
148       -0.0226590461                                                         
149        0.4525732133                                                         
150       -0.0023259651                                                         
151       -0.1099402541                                                         
152       -0.0054261295                                                         
153       -0.0008364399                                                         
154       -0.0709180094                                                         
155        0.1493647089                                                         
156        0.0000000000                                                         
157        0.0065564734                                                         
158       -0.0078486677                                                         
159        0.0000000000                                                         
160        0.0250594710                                                         
161       -0.0450313055                                                         
162        0.0000000000                                                         
163       -0.0002123061                                                         
164        0.0004250009                                                         
165        0.0000000000                                                         
166       -0.0000637059                                                         
167        0.0001315018                                                         
168        0.0000000000                                                         
169       -0.0012132099                                                         
170        0.0036827787                                                         
171       -0.0024695688                                                         
172       -0.0074760215                                                         
173        0.0000000000                                                         
174        0.0000000000                                                         
175        0.0000255227                                                         
176        0.0060065964                                                         
177       -0.0060321191                                                         
178       -0.0067288342                                                         
179        0.0000000000                                                         
180        0.0000000000                                                         
181       -0.0000196679                                                         
182        0.0000675781                                                         
183       -0.0000479102                                                         
184       -0.0001348064                                                         
185        0.0000000000                                                         
186        0.0000000000                                                         
187       -0.0004422459                                                         
188        0.0008769121                                                         
189        0.0000000000                                                         
190       -0.0008017114                                                         
191        0.0013750688                                                         
192        0.0000000000                                                         
193        0.0021284493                                                         
194       -0.0040058051                                                         
195        0.0000000000                                                         
196        0.0000000000                                                         
197        0.1363426744                                                         
198       -0.0247388932                                                         
199       -0.0514201371                                                         
200       -0.0012361318                                                         
201       -0.0018280103                                                         
202       -0.0022648435                                                         
203       -0.0039833626                                                         
204       -0.0057117912                                                         
205       -0.0034165133                                                         
206       -0.0001013059                                                         
207        0.0002165977                                                         
208       -0.0001152917                                                         
209        0.0008339431                                                         
210        0.0004801656                                                         
211        0.0007467996                                                         
212        0.1363426744                                                         
213       -0.0247388932                                                         
214       -0.0514201371                                                         
215       -0.0012361318                                                         
216       -0.0018280103                                                         
217        0.0022648435                                                         
218       -0.0039833626                                                         
219       -0.0057117912                                                         
220        0.0034165133                                                         
221       -0.0001013059                                                         
222        0.0002165977                                                         
223       -0.0001152917                                                         
224        0.0008339431                                                         
225       -0.0004801656                                                         
226       -0.0007467996                                                         
227        0.1363426744                                                         
228       -0.0247388932                                                         
229       -0.0514201371                                                         
230       -0.0009625351                                                         
231        0.0019857415                                                         
232        0.0022648435                                                         
233       -0.0031272454                                                         
234        0.0062219026                                                         
235        0.0034165133                                                         
236       -0.0002126500                                                         
237        0.0003279417                                                         
238       -0.0001152917                                                         
239       -0.0007101299                                                         
240       -0.0003686470                                                         
241        0.0008076930                                                         
242        0.1363426744                                                         
243       -0.0247388932                                                         
244       -0.0514201371                                                         
245       -0.0009625351                                                         
246        0.0019857415                                                         
247       -0.0022648435                                                         
248       -0.0031272454                                                         
249        0.0062219026                                                         
250       -0.0034165133                                                         
251       -0.0002126500                                                         
252        0.0003279417                                                         
253       -0.0001152917                                                         
254       -0.0007101299                                                         
255        0.0003686470                                                         
256       -0.0008076930                                                         
 Sym= A                                                                         
 Ene= -0.866547213010385                                                        
 Spin= Alpha                                                                    
 Occup= 1.0                                                                     
  1        0.0000000000                                                         
  2        0.0000000000                                                         
  3       -0.0000000000                                                         
  4        0.0000000000                                                         
  5        0.0000000000                                                         
  6        0.0000000000                                                         
  7        0.0061296612                                                         
  8        0.0854433283                                                         
  9        0.0000000000                                                         
 10       -0.0000489681                                                         
 11       -0.0006825817                                                         
 12        0.0000000000                                                         
 13       -0.0005601062                                                         
 14       -0.0078075012                                                         
 15        0.0000000000                                                         
 16        0.0000061887                                                         
 17        0.0000862666                                                         
 18        0.0000000000                                                         
 19        0.0000026721                                                         
 20        0.0000372470                                                         
 21        0.0000000000                                                         
 22        0.0001485746                                                         
 23       -0.0001485746                                                         
 24        0.0000000000                                                         
 25        0.0020603713                                                         
 26        0.0000000000                                                         
 27        0.0000000000                                                         
 28        0.0002404612                                                         
 29       -0.0002404612                                                         
 30       -0.0000000000                                                         
 31        0.0033346158                                                         
 32        0.0000000000                                                         
 33        0.0000000000                                                         
 34        0.0000055400                                                         
 35       -0.0000055400                                                         
 36        0.0000000000                                                         
 37        0.0000768266                                                         
 38        0.0000000000                                                         
 39        0.0000000000                                                         
 40        0.0000428978                                                         
 41       -0.0001885312                                                         
 42        0.0000000000                                                         
 43       -0.0001269549                                                         
 44        0.0005898295                                                         
 45        0.0000000000                                                         
 46       -0.0000017387                                                         
 47       -0.0000242360                                                         
 48        0.0000000000                                                         
 49        0.0000000000                                                         
 50       -0.0000000000                                                         
 51       -0.0000000000                                                         
 52        0.0000000000                                                         
 53       -0.0000000000                                                         
 54       -0.0000000000                                                         
 55       -0.0000000000                                                         
 56        0.0177267115                                                         
 57        0.2470983622                                                         
 58        0.0000000000                                                         
 59       -0.0003647263                                                         
 60       -0.0050840380                                                         
 61        0.0000000000                                                         
 62       -0.0050836884                                                         
 63       -0.0708631762                                                         
 64        0.0000000000                                                         
 65        0.0000265783                                                         
 66        0.0003704841                                                         
 67        0.0000000000                                                         
 68        0.0000110821                                                         
 69        0.0001544767                                                         
 70        0.0000000000                                                         
 71        0.0006911678                                                         
 72       -0.0006911678                                                         
 73        0.0000000000                                                         
 74        0.0095848275                                                         
 75        0.0000000000                                                         
 76        0.0000000000                                                         
 77        0.0012521233                                                         
 78       -0.0012521233                                                         
 79        0.0000000000                                                         
 80        0.0173639244                                                         
 81        0.0000000000                                                         
 82        0.0000000000                                                         
 83        0.0000137237                                                         
 84       -0.0000137237                                                         
 85       -0.0000000000                                                         
 86        0.0001903149                                                         
 87        0.0000000000                                                         
 88        0.0000000000                                                         
 89        0.0002528233                                                         
 90       -0.0007991542                                                         
 91        0.0000000000                                                         
 92       -0.0006808483                                                         
 93        0.0034794551                                                         
 94        0.0000000000                                                         
 95       -0.0000776216                                                         
 96       -0.0010819925                                                         
 97        0.0000000000                                                         
 98        0.0000000000                                                         
 99       -0.0156266464                                                         
100        0.4919718134                                                         
101       -0.0027331721                                                         
102       -0.0210480126                                                         
103       -0.0041768758                                                         
104       -0.0006577036                                                         
105       -0.0035169571                                                         
106        0.1689764532                                                         
107        0.0000000000                                                         
108       -0.0056823561                                                         
109       -0.0130602868                                                         
110        0.0000000000                                                         
111       -0.0056819851                                                         
112       -0.0468403758                                                         
113        0.0000000000                                                         
114       -0.0001808158                                                         
115        0.0001002596                                                         
116        0.0000000000                                                         
117       -0.0000058554                                                         
118        0.0001044199                                                         
119        0.0000000000                                                         
120        0.0005387887                                                         
121       -0.0040595644                                                         
122        0.0035207757                                                         
123        0.0045195604                                                         
124        0.0000000000                                                         
125        0.0000000000                                                         
126        0.0000973734                                                         
127       -0.0056863167                                                         
128        0.0055889432                                                         
129        0.0083209067                                                         
130        0.0000000000                                                         
131        0.0000000000                                                         
132        0.0000087282                                                         
133       -0.0000924280                                                         
134        0.0000836998                                                         
135        0.0000760889                                                         
136        0.0000000000                                                         
137        0.0000000000                                                         
138       -0.0008535888                                                         
139       -0.0002743602                                                         
140        0.0000000000                                                         
141        0.0009223182                                                         
142       -0.0010285031                                                         
143        0.0000000000                                                         
144        0.0016384481                                                         
145        0.0018515839                                                         
146        0.0000000000                                                         
147        0.0000000000                                                         
148        0.0156266464                                                         
149       -0.4919718134                                                         
150        0.0027331721                                                         
151        0.0210480126                                                         
152        0.0041768758                                                         
153        0.0006577036                                                         
154        0.0276013755                                                         
155        0.1667440398                                                         
156        0.0000000000                                                         
157        0.0037598844                                                         
158       -0.0137376683                                                         
159        0.0000000000                                                         
160       -0.0010623996                                                         
161       -0.0471717826                                                         
162        0.0000000000                                                         
163        0.0001932757                                                         
164        0.0000734224                                                         
165        0.0000000000                                                         
166        0.0000207008                                                         
167        0.0001025148                                                         
168        0.0000000000                                                         
169        0.0001934423                                                         
170        0.0033273334                                                         
171       -0.0035207757                                                         
172        0.0056347141                                                         
173        0.0000000000                                                         
174        0.0000000000                                                         
175        0.0011960740                                                         
176        0.0043928693                                                         
177       -0.0055889432                                                         
178        0.0096160834                                                         
179        0.0000000000                                                         
180        0.0000000000                                                         
181        0.0000040830                                                         
182        0.0000796168                                                         
183       -0.0000836998                                                         
184        0.0001015714                                                         
185        0.0000000000                                                         
186        0.0000000000                                                         
187        0.0006644129                                                         
188       -0.0001602693                                                         
189        0.0000000000                                                         
190       -0.0006358721                                                         
191       -0.0015856942                                                         
192        0.0000000000                                                         
193       -0.0013573666                                                         
194        0.0020665021                                                         
195        0.0000000000                                                         
196        0.0000000000                                                         
197        0.3194999661                                                         
198       -0.0648456709                                                         
199       -0.1056918759                                                         
200       -0.0026647160                                                         
201       -0.0026579820                                                         
202       -0.0068911712                                                         
203       -0.0031290651                                                         
204       -0.0017430442                                                         
205       -0.0074140998                                                         
206       -0.0002591637                                                         
207       -0.0004620769                                                         
208        0.0007212406                                                         
209        0.0004092250                                                         
210        0.0010156945                                                         
211        0.0011074243                                                         
212        0.3194999661                                                         
213       -0.0648456709                                                         
214       -0.1056918759                                                         
215       -0.0026647160                                                         
216       -0.0026579820                                                         
217        0.0068911712                                                         
218       -0.0031290651                                                         
219       -0.0017430442                                                         
220        0.0074140998                                                         
221       -0.0002591637                                                         
222       -0.0004620769                                                         
223        0.0007212406                                                         
224        0.0004092250                                                         
225       -0.0010156945                                                         
226       -0.0011074243                                                         
227       -0.3194999661                                                         
228        0.0648456709                                                         
229        0.1056918759                                                         
230        0.0022580163                                                         
231       -0.0030111363                                                         
232       -0.0068911712                                                         
233        0.0028482124                                                         
234       -0.0021718511                                                         
235       -0.0074140998                                                         
236        0.0003211146                                                         
237        0.0004001260                                                         
238       -0.0007212406                                                         
239        0.0004498845                                                         
240        0.0008472148                                                         
241       -0.0012410685                                                         
242       -0.3194999661                                                         
243        0.0648456709                                                         
244        0.1056918759                                                         
245        0.0022580163                                                         
246       -0.0030111363                                                         
247        0.0068911712                                                         
248        0.0028482124                                                         
249       -0.0021718511                                                         
250        0.0074140998                                                         
251        0.0003211146                                                         
252        0.0004001260                                                         
253       -0.0007212406                                                         
254        0.0004498845                                                         
255       -0.0008472148                                                         
256        0.0012410685                                                         
 Sym= A                                                                         
 Ene= -0.759468240023066                                                        
 Spin= Alpha                                                                    
 Occup= 1.0                                                                     
  1        0.0028431233                                                         
  2        0.2904577333                                                         
  3        0.0005186913                                                         
  4        0.0396457216                                                         
  5        0.0005127276                                                         
  6        0.0000876389                                                         
  7       -0.3055513107                                                         
  8        0.0219200965                                                         
  9        0.0000000000                                                         
 10        0.0016064951                                                         
 11       -0.0001152491                                                         
 12        0.0000000000                                                         
 13        0.0181408473                                                         
 14       -0.0013014152                                                         
 15        0.0000000000                                                         
 16       -0.0003728242                                                         
 17        0.0000267462                                                         
 18        0.0000000000                                                         
 19       -0.0001301036                                                         
 20        0.0000093336                                                         
 21        0.0000000000                                                         
 22       -0.0026674403                                                         
 23        0.0014539054                                                         
 24        0.0012135349                                                         
 25        0.0005943855                                                         
 26        0.0000000000                                                         
 27        0.0000000000                                                         
 28       -0.0073785447                                                         
 29        0.0041651131                                                         
 30        0.0032134316                                                         
 31        0.0016648405                                                         
 32        0.0000000000                                                         
 33        0.0000000000                                                         
 34       -0.0001177272                                                         
 35        0.0000823594                                                         
 36        0.0000353678                                                         
 37        0.0000288567                                                         
 38        0.0000000000                                                         
 39        0.0000000000                                                         
 40       -0.0005551798                                                         
 41       -0.0000679641                                                         
 42        0.0000000000                                                         
 43        0.0009318273                                                         
 44        0.0002565284                                                         
 45        0.0000000000                                                         
 46        0.0007337121                                                         
 47       -0.0000526361                                                         
 48        0.0000000000                                                         
 49        0.0000000000                                                         
 50        0.0088063194                                                         
 51       -0.5018029908                                                         
 52        0.0001104136                                                         
 53        0.0422543885                                                         
 54        0.0029132752                                                         
 55        0.0001792379                                                         
 56       -0.0847772501                                                         
 57        0.0060818770                                                         
 58        0.0000000000                                                         
 59       -0.0165931689                                                         
 60        0.0011903855                                                         
 61        0.0000000000                                                         
 62       -0.0390996545                                                         
 63        0.0028049894                                                         
 64        0.0000000000                                                         
 65       -0.0003170435                                                         
 66        0.0000227445                                                         
 67        0.0000000000                                                         
 68       -0.0000596088                                                         
 69        0.0000042763                                                         
 70        0.0000000000                                                         
 71       -0.0048085470                                                         
 72        0.0009177048                                                         
 73        0.0038908422                                                         
 74        0.0008258471                                                         
 75        0.0000000000                                                         
 76        0.0000000000                                                         
 77       -0.0051604627                                                         
 78        0.0009130949                                                         
 79        0.0042473678                                                         
 80        0.0008759360                                                         
 81        0.0000000000                                                         
 82        0.0000000000                                                         
 83       -0.0000966781                                                         
 84        0.0000081176                                                         
 85        0.0000885605                                                         
 86        0.0000151138                                                         
 87        0.0000000000                                                         
 88        0.0000000000                                                         
 89       -0.0002521144                                                         
 90        0.0001158321                                                         
 91        0.0000000000                                                         
 92       -0.0016005241                                                         
 93       -0.0001784158                                                         
 94        0.0000000000                                                         
 95        0.0023568672                                                         
 96       -0.0001690805                                                         
 97        0.0000000000                                                         
 98        0.0000000000                                                         
 99       -0.0032675931                                                         
100        0.2330709031                                                         
101       -0.0033172737                                                         
102        0.0268469917                                                         
103       -0.0005463676                                                         
104       -0.0001999399                                                         
105        0.3025624901                                                         
106        0.1554118699                                                         
107        0.0000000000                                                         
108       -0.0212393382                                                         
109       -0.0218019419                                                         
110        0.0000000000                                                         
111       -0.0752887541                                                         
112       -0.0469898812                                                         
113        0.0000000000                                                         
114        0.0003196418                                                         
115        0.0000839912                                                         
116        0.0000000000                                                         
117        0.0001936934                                                         
118        0.0001028649                                                         
119        0.0000000000                                                         
120       -0.0055598328                                                         
121        0.0002527777                                                         
122        0.0053070551                                                         
123       -0.0056079530                                                         
124        0.0000000000                                                         
125        0.0000000000                                                         
126       -0.0081630700                                                         
127        0.0003805528                                                         
128        0.0077825172                                                         
129       -0.0052633868                                                         
130        0.0000000000                                                         
131        0.0000000000                                                         
132       -0.0001149291                                                         
133       -0.0000060030                                                         
134        0.0001209320                                                         
135       -0.0001046631                                                         
136        0.0000000000                                                         
137        0.0000000000                                                         
138       -0.0004185999                                                         
139       -0.0004967096                                                         
140        0.0000000000                                                         
141        0.0017477599                                                         
142        0.0015597970                                                         
143        0.0000000000                                                         
144       -0.0004919603                                                         
145       -0.0000696681                                                         
146        0.0000000000                                                         
147        0.0000000000                                                         
148       -0.0032675931                                                         
149        0.2330709031                                                         
150       -0.0033172737                                                         
151        0.0268469917                                                         
152       -0.0005463676                                                         
153       -0.0001999399                                                         
154        0.2772799611                                                         
155       -0.1970094741                                                         
156        0.0000000000                                                         
157       -0.0179097348                                                         
158        0.0246104766                                                         
159        0.0000000000                                                         
160       -0.0678102267                                                         
161        0.0572557297                                                         
162        0.0000000000                                                         
163        0.0003043792                                                         
164       -0.0001287581                                                         
165        0.0000000000                                                         
166        0.0001770266                                                         
167       -0.0001294601                                                         
168        0.0000000000                                                         
169       -0.0046490892                                                         
170       -0.0006579659                                                         
171        0.0053070551                                                         
172        0.0070218596                                                         
173        0.0000000000                                                         
174        0.0000000000                                                         
175       -0.0072453606                                                         
176       -0.0005371566                                                         
177        0.0077825172                                                         
178        0.0074630240                                                         
179        0.0000000000                                                         
180        0.0000000000                                                         
181       -0.0000979225                                                         
182       -0.0000230095                                                         
183        0.0001209320                                                         
184        0.0001311766                                                         
185        0.0000000000                                                         
186        0.0000000000                                                         
187       -0.0005872944                                                         
188        0.0002069671                                                         
189        0.0000000000                                                         
190        0.0022388608                                                         
191       -0.0007600805                                                         
192        0.0000000000                                                         
193       -0.0004769777                                                         
194        0.0001391792                                                         
195        0.0000000000                                                         
196        0.0000000000                                                         
197        0.2760266716                                                         
198       -0.0497031729                                                         
199       -0.0824944501                                                         
200       -0.0005682425                                                         
201       -0.0026676989                                                         
202       -0.0064128614                                                         
203        0.0023420678                                                         
204       -0.0010565488                                                         
205       -0.0081325519                                                         
206       -0.0007098881                                                         
207       -0.0003071851                                                         
208        0.0010170732                                                         
209       -0.0002773049                                                         
210        0.0003280868                                                         
211        0.0010795361                                                         
212        0.2760266716                                                         
213       -0.0497031729                                                         
214       -0.0824944501                                                         
215       -0.0005682425                                                         
216       -0.0026676989                                                         
217        0.0064128614                                                         
218        0.0023420678                                                         
219       -0.0010565488                                                         
220        0.0081325519                                                         
221       -0.0007098881                                                         
222       -0.0003071851                                                         
223        0.0010170732                                                         
224       -0.0002773049                                                         
225       -0.0003280868                                                         
226       -0.0010795361                                                         
227        0.2760266716                                                         
228       -0.0497031729                                                         
229       -0.0824944501                                                         
230       -0.0001816245                                                         
231        0.0027214940                                                         
232        0.0064128614                                                         
233        0.0024689004                                                         
234        0.0007114123                                                         
235        0.0081325519                                                         
236       -0.0006625043                                                         
237       -0.0003545690                                                         
238        0.0010170732                                                         
239        0.0003797940                                                         
240       -0.0001706294                                                         
241        0.0011153138                                                         
242        0.2760266716                                                         
243       -0.0497031729                                                         
244       -0.0824944501                                                         
245       -0.0001816245                                                         
246        0.0027214940                                                         
247       -0.0064128614                                                         
248        0.0024689004                                                         
249        0.0007114123                                                         
250       -0.0081325519                                                         
251       -0.0006625043                                                         
252       -0.0003545690                                                         
253        0.0010170732                                                         
254        0.0003797940                                                         
255        0.0001706294                                                         
256       -0.0011153138                                                         
 Sym= A                                                                         
 Ene= -0.677363731148575                                                        
 Spin= Alpha                                                                    
 Occup= 1.0                                                                     
  1        0.0000000000                                                         
  2        0.0000000000                                                         
  3        0.0000000000                                                         
  4        0.0000000000                                                         
  5        0.0000000000                                                         
  6        0.0000000000                                                         
  7        0.0000000000                                                         
  8        0.0000000000                                                         
  9        0.1856681644                                                         
 10        0.0000000000                                                         
 11        0.0000000000                                                         
 12        0.0016610588                                                         
 13        0.0000000000                                                         
 14        0.0000000000                                                         
 15       -0.0048114910                                                         
 16        0.0000000000                                                         
 17        0.0000000000                                                         
 18        0.0001991997                                                         
 19        0.0000000000                                                         
 20        0.0000000000                                                         
 21        0.0000816862                                                         
 22        0.0000000000                                                         
 23        0.0000000000                                                         
 24        0.0000000000                                                         
 25        0.0000000000                                                         
 26        0.0035339926                                                         
 27       -0.0002535268                                                         
 28        0.0000000000                                                         
 29        0.0000000000                                                         
 30        0.0000000000                                                         
 31        0.0000000000                                                         
 32        0.0084875944                                                         
 33       -0.0006088957                                                         
 34        0.0000000000                                                         
 35        0.0000000000                                                         
 36        0.0000000000                                                         
 37        0.0000000000                                                         
 38        0.0001394803                                                         
 39       -0.0000100062                                                         
 40        0.0000000000                                                         
 41        0.0000000000                                                         
 42       -0.0001715441                                                         
 43        0.0000000000                                                         
 44        0.0000000000                                                         
 45        0.0010096792                                                         
 46        0.0000000000                                                         
 47        0.0000000000                                                         
 48       -0.0004950469                                                         
 49       -0.0002170134                                                         
 50        0.0000000000                                                         
 51        0.0000000000                                                         
 52        0.0000000000                                                         
 53        0.0000000000                                                         
 54        0.0000000000                                                         
 55        0.0000000000                                                         
 56        0.0000000000                                                         
 57        0.0000000000                                                         
 58        0.2509368116                                                         
 59        0.0000000000                                                         
 60        0.0000000000                                                         
 61       -0.0013110895                                                         
 62        0.0000000000                                                         
 63        0.0000000000                                                         
 64       -0.0525059833                                                         
 65        0.0000000000                                                         
 66        0.0000000000                                                         
 67        0.0004321591                                                         
 68        0.0000000000                                                         
 69        0.0000000000                                                         
 70        0.0001614937                                                         
 71        0.0000000000                                                         
 72        0.0000000000                                                         
 73        0.0000000000                                                         
 74        0.0000000000                                                         
 75        0.0020915360                                                         
 76       -0.0001500457                                                         
 77        0.0000000000                                                         
 78        0.0000000000                                                         
 79        0.0000000000                                                         
 80        0.0000000000                                                         
 81        0.0017442265                                                         
 82       -0.0001251299                                                         
 83        0.0000000000                                                         
 84        0.0000000000                                                         
 85        0.0000000000                                                         
 86        0.0000000000                                                         
 87        0.0000442385                                                         
 88       -0.0000031737                                                         
 89        0.0000000000                                                         
 90        0.0000000000                                                         
 91       -0.0012196085                                                         
 92        0.0000000000                                                         
 93        0.0000000000                                                         
 94        0.0045105861                                                         
 95        0.0000000000                                                         
 96        0.0000000000                                                         
 97       -0.0008517605                                                         
 98       -0.0007733642                                                         
 99        0.0000000000                                                         
100        0.0000000000                                                         
101        0.0000000000                                                         
102        0.0000000000                                                         
103        0.0000000000                                                         
104        0.0000000000                                                         
105        0.0000000000                                                         
106        0.0000000000                                                         
107        0.4428400666                                                         
108        0.0000000000                                                         
109        0.0000000000                                                         
110       -0.0277714454                                                         
111        0.0000000000                                                         
112        0.0000000000                                                         
113       -0.0743800603                                                         
114        0.0000000000                                                         
115        0.0000000000                                                         
116        0.0004780517                                                         
117        0.0000000000                                                         
118        0.0000000000                                                         
119        0.0002669710                                                         
120        0.0000000000                                                         
121        0.0000000000                                                         
122        0.0000000000                                                         
123        0.0000000000                                                         
124        0.0029631093                                                         
125        0.0027934918                                                         
126        0.0000000000                                                         
127        0.0000000000                                                         
128        0.0000000000                                                         
129        0.0000000000                                                         
130       -0.0024639408                                                         
131       -0.0042694775                                                         
132        0.0000000000                                                         
133        0.0000000000                                                         
134        0.0000000000                                                         
135        0.0000000000                                                         
136        0.0000783308                                                         
137        0.0000849657                                                         
138        0.0000000000                                                         
139        0.0000000000                                                         
140       -0.0005220924                                                         
141        0.0000000000                                                         
142        0.0000000000                                                         
143        0.0000596738                                                         
144        0.0000000000                                                         
145        0.0000000000                                                         
146        0.0015066032                                                         
147        0.0032980033                                                         
148        0.0000000000                                                         
149        0.0000000000                                                         
150        0.0000000000                                                         
151        0.0000000000                                                         
152        0.0000000000                                                         
153        0.0000000000                                                         
154        0.0000000000                                                         
155        0.0000000000                                                         
156        0.4428400666                                                         
157        0.0000000000                                                         
158        0.0000000000                                                         
159       -0.0277714454                                                         
160        0.0000000000                                                         
161        0.0000000000                                                         
162       -0.0743800603                                                         
163        0.0000000000                                                         
164        0.0000000000                                                         
165        0.0004780517                                                         
166        0.0000000000                                                         
167        0.0000000000                                                         
168        0.0002669710                                                         
169        0.0000000000                                                         
170        0.0000000000                                                         
171        0.0000000000                                                         
172        0.0000000000                                                         
173        0.0025340107                                                         
174       -0.0031878525                                                         
175        0.0000000000                                                         
176        0.0000000000                                                         
177        0.0000000000                                                         
178        0.0000000000                                                         
179       -0.0018292652                                                         
180        0.0045774699                                                         
181        0.0000000000                                                         
182        0.0000000000                                                         
183        0.0000000000                                                         
184        0.0000000000                                                         
185        0.0000654003                                                         
186       -0.0000952768                                                         
187        0.0000000000                                                         
188        0.0000000000                                                         
189       -0.0005220924                                                         
190        0.0000000000                                                         
191        0.0000000000                                                         
192       -0.0003767940                                                         
193        0.0000000000                                                         
194        0.0000000000                                                         
195        0.0019430711                                                         
196       -0.0027547515                                                         
197        0.3537893433                                                         
198       -0.0473762034                                                         
199       -0.1039194719                                                         
200       -0.0035409016                                                         
201       -0.0051692621                                                         
202       -0.0053726761                                                         
203       -0.0050560727                                                         
204       -0.0071067319                                                         
205       -0.0068605718                                                         
206       -0.0003285345                                                         
207        0.0002348516                                                         
208        0.0000936829                                                         
209        0.0013192309                                                         
210        0.0014147696                                                         
211        0.0020368545                                                         
212       -0.3537893433                                                         
213        0.0473762034                                                         
214        0.1039194719                                                         
215        0.0035409016                                                         
216        0.0051692621                                                         
217       -0.0053726761                                                         
218        0.0050560727                                                         
219        0.0071067319                                                         
220       -0.0068605718                                                         
221        0.0003285345                                                         
222       -0.0002348516                                                         
223       -0.0000936829                                                         
224       -0.0013192309                                                         
225        0.0014147696                                                         
226        0.0020368545                                                         
227       -0.3537893433                                                         
228        0.0473762034                                                         
229        0.1039194719                                                         
230        0.0027667584                                                         
231       -0.0056217705                                                         
232       -0.0053726761                                                         
233        0.0039898507                                                         
234       -0.0077556819                                                         
235       -0.0068605718                                                         
236        0.0005034393                                                         
237       -0.0004097565                                                         
238       -0.0000936829                                                         
239        0.0011062765                                                         
240        0.0011095323                                                         
241       -0.0022179466                                                         
242        0.3537893433                                                         
243       -0.0473762034                                                         
244       -0.1039194719                                                         
245       -0.0027667584                                                         
246        0.0056217705                                                         
247       -0.0053726761                                                         
248       -0.0039898507                                                         
249        0.0077556819                                                         
250       -0.0068605718                                                         
251       -0.0005034393                                                         
252        0.0004097565                                                         
253        0.0000936829                                                         
254       -0.0011062765                                                         
255        0.0011095323                                                         
256       -0.0022179466                                                         
 Sym= A                                                                         
 Ene= -0.671890445298393                                                        
 Spin= Alpha                                                                    
 Occup= 1.0                                                                     
  1        0.0083380768                                                         
  2        0.3617694425                                                         
  3       -0.0023000818                                                         
  4        0.0544795866                                                         
  5        0.0024336961                                                         
  6        0.0003399629                                                         
  7       -0.6537178857                                                         
  8        0.0468973905                                                         
  9        0.0000000000                                                         
 10        0.0103667644                                                         
 11       -0.0007437064                                                         
 12        0.0000000000                                                         
 13        0.0283085833                                                         
 14       -0.0020308434                                                         
 15        0.0000000000                                                         
 16       -0.0005093819                                                         
 17        0.0000365428                                                         
 18        0.0000000000                                                         
 19       -0.0002812575                                                         
 20        0.0000201773                                                         
 21        0.0000000000                                                         
 22       -0.0059558922                                                         
 23        0.0030834966                                                         
 24        0.0028723956                                                         
 25        0.0013036718                                                         
 26        0.0000000000                                                         
 27        0.0000000000                                                         
 28       -0.0150485368                                                         
 29        0.0081864317                                                         
 30        0.0068621051                                                         
 31        0.0033509758                                                         
 32        0.0000000000                                                         
 33        0.0000000000                                                         
 34       -0.0002567306                                                         
 35        0.0001565299                                                         
 36        0.0001002007                                                         
 37        0.0000596009                                                         
 38        0.0000000000                                                         
 39        0.0000000000                                                         
 40       -0.0013929233                                                         
 41       -0.0001883329                                                         
 42        0.0000000000                                                         
 43        0.0025836599                                                         
 44        0.0006794311                                                         
 45        0.0000000000                                                         
 46        0.0015951100                                                         
 47       -0.0001144324                                                         
 48        0.0000000000                                                         
 49        0.0000000000                                                         
 50        0.0100908928                                                         
 51       -0.1346732060                                                         
 52       -0.0166040477                                                         
 53        0.0321549897                                                         
 54        0.0049161162                                                         
 55        0.0002505253                                                         
 56        0.4897024770                                                         
 57       -0.0351310080                                                         
 58        0.0000000000                                                         
 59       -0.0527836835                                                         
 60        0.0037866748                                                         
 61        0.0000000000                                                         
 62       -0.2182903840                                                         
 63        0.0156600417                                                         
 64        0.0000000000                                                         
 65        0.0004069530                                                         
 66       -0.0000291946                                                         
 67        0.0000000000                                                         
 68        0.0003035956                                                         
 69       -0.0000217798                                                         
 70        0.0000000000                                                         
 71       -0.0031798562                                                         
 72        0.0023276474                                                         
 73        0.0008522088                                                         
 74        0.0007942990                                                         
 75        0.0000000000                                                         
 76        0.0000000000                                                         
 77        0.0064384036                                                         
 78       -0.0033106561                                                         
 79       -0.0031277475                                                         
 80       -0.0014060214                                                         
 81        0.0000000000                                                         
 82        0.0000000000                                                         
 83       -0.0000904551                                                         
 84        0.0000547035                                                         
 85        0.0000357516                                                         
 86        0.0000209350                                                         
 87        0.0000000000                                                         
 88        0.0000000000                                                         
 89        0.0026931076                                                         
 90        0.0003297080                                                         
 91        0.0000000000                                                         
 92       -0.0045204910                                                         
 93       -0.0012444327                                                         
 94        0.0000000000                                                         
 95       -0.0035588319                                                         
 96        0.0002553088                                                         
 97        0.0000000000                                                         
 98        0.0000000000                                                         
 99        0.0047663063                                                         
100       -0.0206702680                                                         
101       -0.0080007192                                                         
102        0.0181314539                                                         
103        0.0024158916                                                         
104        0.0002103411                                                         
105       -0.1514049544                                                         
106       -0.2266795934                                                         
107        0.0000000000                                                         
108        0.0109940356                                                         
109        0.0189687551                                                         
110        0.0000000000                                                         
111        0.0236082991                                                         
112        0.0385552570                                                         
113        0.0000000000                                                         
114       -0.0003435138                                                         
115       -0.0003048981                                                         
116        0.0000000000                                                         
117       -0.0000954162                                                         
118       -0.0001457837                                                         
119        0.0000000000                                                         
120        0.0015026224                                                         
121        0.0028815963                                                         
122       -0.0043842187                                                         
123        0.0039361546                                                         
124        0.0000000000                                                         
125        0.0000000000                                                         
126        0.0018985319                                                         
127        0.0029047614                                                         
128       -0.0048032934                                                         
129        0.0066032699                                                         
130        0.0000000000                                                         
131        0.0000000000                                                         
132        0.0000304577                                                         
133        0.0000626773                                                         
134       -0.0000931351                                                         
135        0.0000748004                                                         
136        0.0000000000                                                         
137        0.0000000000                                                         
138       -0.0001109690                                                         
139       -0.0001406532                                                         
140        0.0000000000                                                         
141       -0.0010529519                                                         
142       -0.0010431868                                                         
143        0.0000000000                                                         
144        0.0013858591                                                         
145        0.0014651464                                                         
146        0.0000000000                                                         
147        0.0000000000                                                         
148        0.0047663063                                                         
149       -0.0206702680                                                         
150       -0.0080007192                                                         
151        0.0181314539                                                         
152        0.0024158916                                                         
153        0.0002103411                                                         
154       -0.1174972755                                                         
155        0.2459705034                                                         
156        0.0000000000                                                         
157        0.0081737696                                                         
158       -0.0203438437                                                         
159        0.0000000000                                                         
160        0.0178629955                                                         
161       -0.0415303867                                                         
162        0.0000000000                                                         
163       -0.0002964736                                                         
164        0.0003508104                                                         
165        0.0000000000                                                         
166       -0.0000736293                                                         
167        0.0001579109                                                         
168        0.0000000000                                                         
169        0.0009746102                                                         
170        0.0034096085                                                         
171       -0.0043842187                                                         
172       -0.0033860988                                                         
173        0.0000000000                                                         
174        0.0000000000                                                         
175        0.0009861078                                                         
176        0.0038171856                                                         
177       -0.0048032934                                                         
178       -0.0060498487                                                         
179        0.0000000000                                                         
180        0.0000000000                                                         
181        0.0000205462                                                         
182        0.0000725888                                                         
183       -0.0000931351                                                         
184       -0.0000626480                                                         
185        0.0000000000                                                         
186        0.0000000000                                                         
187        0.0000174540                                                         
188        0.0003049776                                                         
189        0.0000000000                                                         
190       -0.0012148880                                                         
191        0.0007330334                                                         
192        0.0000000000                                                         
193        0.0011625259                                                         
194       -0.0016479663                                                         
195        0.0000000000                                                         
196        0.0000000000                                                         
197       -0.1720345288                                                         
198        0.0211378181                                                         
199        0.0465471547                                                         
200        0.0007042371                                                         
201        0.0009669552                                                         
202        0.0045667843                                                         
203        0.0002485256                                                         
204        0.0004784013                                                         
205        0.0076911872                                                         
206        0.0003803054                                                         
207        0.0005013800                                                         
208       -0.0008816854                                                         
209        0.0001118184                                                         
210       -0.0005338642                                                         
211       -0.0007055805                                                         
212       -0.1720345288                                                         
213        0.0211378181                                                         
214        0.0465471547                                                         
215        0.0007042371                                                         
216        0.0009669552                                                         
217       -0.0045667843                                                         
218        0.0002485256                                                         
219        0.0004784013                                                         
220       -0.0076911872                                                         
221        0.0003803054                                                         
222        0.0005013800                                                         
223       -0.0008816854                                                         
224        0.0001118184                                                         
225        0.0005338642                                                         
226        0.0007055805                                                         
227       -0.1720345288                                                         
228        0.0211378181                                                         
229        0.0465471547                                                         
230        0.0005589981                                                         
231       -0.0010575790                                                         
232       -0.0045667843                                                         
233        0.0001776915                                                         
234       -0.0005089779                                                         
235       -0.0076911872                                                         
236        0.0003669744                                                         
237        0.0005147109                                                         
238       -0.0008816854                                                         
239       -0.0000730501                                                         
240        0.0004276796                                                         
241       -0.0007745612                                                         
242       -0.1720345288                                                         
243        0.0211378181                                                         
244        0.0465471547                                                         
245        0.0005589981                                                         
246       -0.0010575790                                                         
247        0.0045667843                                                         
248        0.0001776915                                                         
249       -0.0005089779                                                         
250        0.0076911872                                                         
251        0.0003669744                                                         
252        0.0005147109                                                         
253       -0.0008816854                                                         
254       -0.0000730501                                                         
255       -0.0004276796                                                         
256        0.0007745612                                                         
 Sym= A                                                                         
 Ene= -0.611043645211525                                                        
 Spin= Alpha                                                                    
 Occup= 1.0                                                                     
  1       -0.0000000000                                                         
  2       -0.0000000000                                                         
  3        0.0000000000                                                         
  4        0.0000000000                                                         
  5       -0.0000000000                                                         
  6       -0.0000000000                                                         
  7        0.0465848645                                                         
  8        0.6493614844                                                         
  9        0.0000000000                                                         
 10        0.0001391882                                                         
 11        0.0019401890                                                         
 12        0.0000000000                                                         
 13       -0.0007468443                                                         
 14       -0.0104105040                                                         
 15        0.0000000000                                                         
 16        0.0000462909                                                         
 17        0.0006452639                                                         
 18        0.0000000000                                                         
 19        0.0000177500                                                         
 20        0.0002474234                                                         
 21        0.0000000000                                                         
 22        0.0005737858                                                         
 23       -0.0005737858                                                         
 24        0.0000000000                                                         
 25        0.0079570231                                                         
 26        0.0000000000                                                         
 27        0.0000000000                                                         
 28        0.0014373166                                                         
 29       -0.0014373166                                                         
 30        0.0000000000                                                         
 31        0.0199321079                                                         
 32        0.0000000000                                                         
 33        0.0000000000                                                         
 34        0.0000224017                                                         
 35       -0.0000224017                                                         
 36       -0.0000000000                                                         
 37        0.0003106581                                                         
 38        0.0000000000                                                         
 39        0.0000000000                                                         
 40        0.0002121056                                                         
 41       -0.0009893973                                                         
 42        0.0000000000                                                         
 43       -0.0006400766                                                         
 44        0.0029157814                                                         
 45        0.0000000000                                                         
 46        0.0000037599                                                         
 47        0.0000524105                                                         
 48        0.0000000000                                                         
 49        0.0000000000                                                         
 50       -0.0000000000                                                         
 51       -0.0000000000                                                         
 52       -0.0000000000                                                         
 53        0.0000000000                                                         
 54       -0.0000000000                                                         
 55       -0.0000000000                                                         
 56        0.0358658559                                                         
 57        0.4999457595                                                         
 58        0.0000000000                                                         
 59       -0.0006361825                                                         
 60       -0.0088679539                                                         
 61        0.0000000000                                                         
 62       -0.0059057585                                                         
 63       -0.0823222769                                                         
 64        0.0000000000                                                         
 65        0.0000482189                                                         
 66        0.0006721382                                                         
 67        0.0000000000                                                         
 68        0.0000203824                                                         
 69        0.0002841175                                                         
 70        0.0000000000                                                         
 71       -0.0003972174                                                         
 72        0.0003972174                                                         
 73        0.0000000000                                                         
 74       -0.0055084456                                                         
 75        0.0000000000                                                         
 76        0.0000000000                                                         
 77        0.0002029350                                                         
 78       -0.0002029350                                                         
 79       -0.0000000000                                                         
 80        0.0028142179                                                         
 81        0.0000000000                                                         
 82        0.0000000000                                                         
 83       -0.0000090512                                                         
 84        0.0000090512                                                         
 85       -0.0000000000                                                         
 86       -0.0001255189                                                         
 87        0.0000000000                                                         
 88        0.0000000000                                                         
 89        0.0007087906                                                         
 90       -0.0025225445                                                         
 91        0.0000000000                                                         
 92       -0.0019696851                                                         
 93        0.0097517394                                                         
 94        0.0000000000                                                         
 95       -0.0001566866                                                         
 96       -0.0021841058                                                         
 97        0.0000000000                                                         
 98        0.0000000000                                                         
 99        0.0003761413                                                         
100       -0.0630440830                                                         
101        0.0010803733                                                         
102       -0.0357728141                                                         
103        0.0001716773                                                         
104       -0.0000342115                                                         
105       -0.2417881074                                                         
106       -0.0823480264                                                         
107        0.0000000000                                                         
108        0.0164422260                                                         
109        0.0076988818                                                         
110        0.0000000000                                                         
111        0.0386806448                                                         
112        0.0200701925                                                         
113        0.0000000000                                                         
114       -0.0002827399                                                         
115       -0.0000586440                                                         
116        0.0000000000                                                         
117       -0.0001384131                                                         
118       -0.0000473980                                                         
119        0.0000000000                                                         
120        0.0049099515                                                         
121       -0.0015098234                                                         
122       -0.0034001282                                                         
123       -0.0023139327                                                         
124        0.0000000000                                                         
125        0.0000000000                                                         
126        0.0070153172                                                         
127       -0.0010731488                                                         
128       -0.0059421684                                                         
129       -0.0050981094                                                         
130        0.0000000000                                                         
131        0.0000000000                                                         
132        0.0001054710                                                         
133       -0.0000286142                                                         
134       -0.0000768568                                                         
135       -0.0000267965                                                         
136        0.0000000000                                                         
137        0.0000000000                                                         
138       -0.0004382141                                                         
139        0.0003335878                                                         
140        0.0000000000                                                         
141        0.0010341502                                                         
142       -0.0005589399                                                         
143        0.0000000000                                                         
144        0.0002804920                                                         
145       -0.0004418235                                                         
146        0.0000000000                                                         
147        0.0000000000                                                         
148       -0.0003761413                                                         
149        0.0630440830                                                         
150       -0.0010803733                                                         
151        0.0357728141                                                         
152       -0.0001716773                                                         
153        0.0000342115                                                         
154        0.2275573835                                                         
155       -0.1160186346                                                         
156        0.0000000000                                                         
157       -0.0151748791                                                         
158        0.0099670769                                                         
159        0.0000000000                                                         
160       -0.0354196327                                                         
161        0.0253861089                                                         
162        0.0000000000                                                         
163        0.0002714734                                                         
164       -0.0000984030                                                         
165        0.0000000000                                                         
166        0.0001302299                                                         
167       -0.0000666703                                                         
168        0.0000000000                                                         
169       -0.0051060609                                                         
170        0.0017059328                                                         
171        0.0034001282                                                         
172       -0.0004056307                                                         
173        0.0000000000                                                         
174        0.0000000000                                                         
175       -0.0075707811                                                         
176        0.0016286127                                                         
177        0.0059421684                                                         
178       -0.0026048330                                                         
179        0.0000000000                                                         
180        0.0000000000                                                         
181       -0.0001065247                                                         
182        0.0000296680                                                         
183        0.0000768568                                                         
184        0.0000121833                                                         
185        0.0000000000                                                         
186        0.0000000000                                                         
187        0.0003268434                                                         
188        0.0004555085                                                         
189        0.0000000000                                                         
190       -0.0006398428                                                         
191       -0.0009692651                                                         
192        0.0000000000                                                         
193       -0.0003406875                                                         
194       -0.0003972604                                                         
195        0.0000000000                                                         
196        0.0000000000                                                         
197       -0.1612766016                                                         
198        0.0299357097                                                         
199        0.0439690557                                                         
200       -0.0004427219                                                         
201        0.0012732797                                                         
202        0.0035973292                                                         
203       -0.0047285974                                                         
204       -0.0007265997                                                         
205        0.0030898104                                                         
206        0.0006899083                                                         
207        0.0000225324                                                         
208       -0.0007124407                                                         
209        0.0004147577                                                         
210        0.0003614560                                                         
211       -0.0004085327                                                         
212       -0.1612766016                                                         
213        0.0299357097                                                         
214        0.0439690557                                                         
215       -0.0004427219                                                         
216        0.0012732797                                                         
217       -0.0035973292                                                         
218       -0.0047285974                                                         
219       -0.0007265997                                                         
220       -0.0030898104                                                         
221        0.0006899083                                                         
222        0.0000225324                                                         
223       -0.0007124407                                                         
224        0.0004147577                                                         
225       -0.0003614560                                                         
226        0.0004085327                                                         
227        0.1612766016                                                         
228       -0.0299357097                                                         
229       -0.0439690557                                                         
230        0.0006199418                                                         
231        0.0011970447                                                         
232        0.0035973292                                                         
233        0.0045764567                                                         
234       -0.0013941396                                                         
235        0.0030898104                                                         
236       -0.0006177118                                                         
237       -0.0000947289                                                         
238        0.0007124407                                                         
239        0.0005864328                                                         
240        0.0004160703                                                         
241        0.0003527533                                                         
242        0.1612766016                                                         
243       -0.0299357097                                                         
244       -0.0439690557                                                         
245        0.0006199418                                                         
246        0.0011970447                                                         
247       -0.0035973292                                                         
248        0.0045764567                                                         
249       -0.0013941396                                                         
250       -0.0030898104                                                         
251       -0.0006177118                                                         
252       -0.0000947289                                                         
253        0.0007124407                                                         
254        0.0005864328                                                         
255       -0.0004160703                                                         
256       -0.0003527533                                                         
 Sym= A                                                                         
 Ene= -0.552622554043065                                                        
 Spin= Alpha                                                                    
 Occup= 1.0                                                                     
  1        0.0000000000                                                         
  2        0.0000000000                                                         
  3        0.0000000000                                                         
  4        0.0000000000                                                         
  5        0.0000000000                                                         
  6        0.0000000000                                                         
  7        0.0000000000                                                         
  8        0.0000000000                                                         
  9       -0.0000000000                                                         
 10        0.0000000000                                                         
 11        0.0000000000                                                         
 12        0.0000000000                                                         
 13        0.0000000000                                                         
 14        0.0000000000                                                         
 15        0.0000000000                                                         
 16        0.0000000000                                                         
 17        0.0000000000                                                         
 18        0.0000000000                                                         
 19        0.0000000000                                                         
 20        0.0000000000                                                         
 21       -0.0000000000                                                         
 22        0.0000000000                                                         
 23        0.0000000000                                                         
 24        0.0000000000                                                         
 25        0.0000000000                                                         
 26        0.0000152975                                                         
 27        0.0002132367                                                         
 28        0.0000000000                                                         
 29        0.0000000000                                                         
 30        0.0000000000                                                         
 31        0.0000000000                                                         
 32        0.0000022327                                                         
 33        0.0000311223                                                         
 34        0.0000000000                                                         
 35        0.0000000000                                                         
 36        0.0000000000                                                         
 37        0.0000000000                                                         
 38        0.0000001522                                                         
 39        0.0000021219                                                         
 40        0.0000000000                                                         
 41        0.0000000000                                                         
 42       -0.0000000000                                                         
 43        0.0000000000                                                         
 44        0.0000000000                                                         
 45        0.0000194902                                                         
 46        0.0000000000                                                         
 47        0.0000000000                                                         
 48       -0.0000194902                                                         
 49        0.0002702817                                                         
 50        0.0000000000                                                         
 51        0.0000000000                                                         
 52        0.0000000000                                                         
 53        0.0000000000                                                         
 54        0.0000000000                                                         
 55        0.0000000000                                                         
 56        0.0000000000                                                         
 57        0.0000000000                                                         
 58       -0.0000000000                                                         
 59        0.0000000000                                                         
 60        0.0000000000                                                         
 61       -0.0000000000                                                         
 62        0.0000000000                                                         
 63        0.0000000000                                                         
 64       -0.0000000000                                                         
 65        0.0000000000                                                         
 66        0.0000000000                                                         
 67       -0.0000000000                                                         
 68        0.0000000000                                                         
 69        0.0000000000                                                         
 70        0.0000000000                                                         
 71        0.0000000000                                                         
 72        0.0000000000                                                         
 73        0.0000000000                                                         
 74        0.0000000000                                                         
 75        0.0004643584                                                         
 76        0.0064728420                                                         
 77        0.0000000000                                                         
 78        0.0000000000                                                         
 79        0.0000000000                                                         
 80        0.0000000000                                                         
 81        0.0007050865                                                         
 82        0.0098284280                                                         
 83        0.0000000000                                                         
 84        0.0000000000                                                         
 85        0.0000000000                                                         
 86        0.0000000000                                                         
 87        0.0000083404                                                         
 88        0.0001162593                                                         
 89        0.0000000000                                                         
 90        0.0000000000                                                         
 91        0.0000000000                                                         
 92        0.0000000000                                                         
 93        0.0000000000                                                         
 94        0.0002191621                                                         
 95        0.0000000000                                                         
 96        0.0000000000                                                         
 97       -0.0002191621                                                         
 98        0.0030392487                                                         
 99        0.0000000000                                                         
100        0.0000000000                                                         
101        0.0000000000                                                         
102        0.0000000000                                                         
103        0.0000000000                                                         
104        0.0000000000                                                         
105        0.0000000000                                                         
106        0.0000000000                                                         
107        0.4794256235                                                         
108        0.0000000000                                                         
109        0.0000000000                                                         
110       -0.0249456122                                                         
111        0.0000000000                                                         
112        0.0000000000                                                         
113       -0.0464842557                                                         
114        0.0000000000                                                         
115        0.0000000000                                                         
116        0.0004293650                                                         
117        0.0000000000                                                         
118        0.0000000000                                                         
119        0.0002670954                                                         
120        0.0000000000                                                         
121        0.0000000000                                                         
122        0.0000000000                                                         
123        0.0000000000                                                         
124        0.0070707209                                                         
125        0.0140100349                                                         
126        0.0000000000                                                         
127        0.0000000000                                                         
128        0.0000000000                                                         
129        0.0000000000                                                         
130        0.0017883877                                                         
131        0.0113535165                                                         
132        0.0000000000                                                         
133        0.0000000000                                                         
134        0.0000000000                                                         
135        0.0000000000                                                         
136        0.0001586622                                                         
137        0.0002990238                                                         
138        0.0000000000                                                         
139        0.0000000000                                                         
140        0.0002224599                                                         
141        0.0000000000                                                         
142        0.0000000000                                                         
143        0.0000153985                                                         
144        0.0000000000                                                         
145        0.0000000000                                                         
146       -0.0006827783                                                         
147        0.0031719095                                                         
148        0.0000000000                                                         
149        0.0000000000                                                         
150        0.0000000000                                                         
151        0.0000000000                                                         
152        0.0000000000                                                         
153        0.0000000000                                                         
154        0.0000000000                                                         
155        0.0000000000                                                         
156       -0.4794256235                                                         
157        0.0000000000                                                         
158        0.0000000000                                                         
159        0.0249456122                                                         
160        0.0000000000                                                         
161        0.0000000000                                                         
162        0.0464842557                                                         
163        0.0000000000                                                         
164        0.0000000000                                                         
165       -0.0004293650                                                         
166        0.0000000000                                                         
167        0.0000000000                                                         
168       -0.0002670954                                                         
169        0.0000000000                                                         
170        0.0000000000                                                         
171        0.0000000000                                                         
172        0.0000000000                                                         
173       -0.0049984606                                                         
174        0.0148758718                                                         
175        0.0000000000                                                         
176        0.0000000000                                                         
177        0.0000000000                                                         
178        0.0000000000                                                         
179       -0.0001494235                                                         
180        0.0114925341                                                         
181        0.0000000000                                                         
182        0.0000000000                                                         
183        0.0000000000                                                         
184        0.0000000000                                                         
185       -0.0001143535                                                         
186        0.0003186098                                                         
187        0.0000000000                                                         
188        0.0000000000                                                         
189       -0.0002224599                                                         
190        0.0000000000                                                         
191        0.0000000000                                                         
192        0.0004469631                                                         
193        0.0000000000                                                         
194        0.0000000000                                                         
195        0.0002204167                                                         
196        0.0032399287                                                         
197        0.4566920644                                                         
198       -0.0580459748                                                         
199       -0.1090492995                                                         
200       -0.0039006090                                                         
201       -0.0047897355                                                         
202       -0.0064810716                                                         
203       -0.0044224377                                                         
204       -0.0062604860                                                         
205       -0.0062503975                                                         
206       -0.0001914419                                                         
207       -0.0002442531                                                         
208        0.0004356951                                                         
209        0.0008443495                                                         
210        0.0013788147                                                         
211        0.0015555147                                                         
212       -0.4566920644                                                         
213        0.0580459748                                                         
214        0.1090492995                                                         
215        0.0039006090                                                         
216        0.0047897355                                                         
217       -0.0064810716                                                         
218        0.0044224377                                                         
219        0.0062604860                                                         
220       -0.0062503975                                                         
221        0.0001914419                                                         
222        0.0002442531                                                         
223       -0.0004356951                                                         
224       -0.0008443495                                                         
225        0.0013788147                                                         
226        0.0015555147                                                         
227        0.4566920644                                                         
228       -0.0580459748                                                         
229       -0.1090492995                                                         
230       -0.0031769575                                                         
231        0.0052974766                                                         
232        0.0064810716                                                         
233       -0.0034835012                                                         
234        0.0068276541                                                         
235        0.0062503975                                                         
236       -0.0003118099                                                         
237       -0.0001238852                                                         
238        0.0004356951                                                         
239       -0.0008248633                                                         
240       -0.0011426541                                                         
241        0.0017364036                                                         
242       -0.4566920644                                                         
243        0.0580459748                                                         
244        0.1090492995                                                         
245        0.0031769575                                                         
246       -0.0052974766                                                         
247        0.0064810716                                                         
248        0.0034835012                                                         
249       -0.0068276541                                                         
250        0.0062503975                                                         
251        0.0003118099                                                         
252        0.0001238852                                                         
253       -0.0004356951                                                         
254        0.0008248633                                                         
255       -0.0011426541                                                         
256        0.0017364036                                                         
 Sym= A                                                                         
 Ene= -0.516881193564581                                                        
 Spin= Alpha                                                                    
 Occup= 1.0                                                                     
  1        0.0000000000                                                         
  2        0.0000000000                                                         
  3        0.0000000000                                                         
  4        0.0000000000                                                         
  5        0.0000000000                                                         
  6        0.0000000000                                                         
  7        0.0000000000                                                         
  8        0.0000000000                                                         
  9        0.7037555839                                                         
 10        0.0000000000                                                         
 11        0.0000000000                                                         
 12        0.0089892882                                                         
 13        0.0000000000                                                         
 14        0.0000000000                                                         
 15        0.0116461576                                                         
 16        0.0000000000                                                         
 17        0.0000000000                                                         
 18        0.0007407527                                                         
 19        0.0000000000                                                         
 20        0.0000000000                                                         
 21        0.0002965143                                                         
 22        0.0000000000                                                         
 23        0.0000000000                                                         
 24        0.0000000000                                                         
 25        0.0000000000                                                         
 26        0.0096710176                                                         
 27       -0.0006937939                                                         
 28        0.0000000000                                                         
 29        0.0000000000                                                         
 30        0.0000000000                                                         
 31        0.0000000000                                                         
 32        0.0295007324                                                         
 33       -0.0021163676                                                         
 34        0.0000000000                                                         
 35        0.0000000000                                                         
 36        0.0000000000                                                         
 37        0.0000000000                                                         
 38        0.0003897873                                                         
 39       -0.0000279631                                                         
 40        0.0000000000                                                         
 41        0.0000000000                                                         
 42       -0.0005957493                                                         
 43        0.0000000000                                                         
 44        0.0000000000                                                         
 45        0.0035409416                                                         
 46        0.0000000000                                                         
 47        0.0000000000                                                         
 48       -0.0017536938                                                         
 49       -0.0007635988                                                         
 50        0.0000000000                                                         
 51        0.0000000000                                                         
 52        0.0000000000                                                         
 53        0.0000000000                                                         
 54        0.0000000000                                                         
 55        0.0000000000                                                         
 56        0.0000000000                                                         
 57        0.0000000000                                                         
 58        0.4241779453                                                         
 59        0.0000000000                                                         
 60        0.0000000000                                                         
 61       -0.0059839194                                                         
 62        0.0000000000                                                         
 63        0.0000000000                                                         
 64       -0.0049945513                                                         
 65        0.0000000000                                                         
 66        0.0000000000                                                         
 67        0.0003513992                                                         
 68        0.0000000000                                                         
 69        0.0000000000                                                         
 70        0.0002389726                                                         
 71        0.0000000000                                                         
 72        0.0000000000                                                         
 73        0.0000000000                                                         
 74        0.0000000000                                                         
 75       -0.0236759101                                                         
 76        0.0016984978                                                         
 77        0.0000000000                                                         
 78        0.0000000000                                                         
 79        0.0000000000                                                         
 80        0.0000000000                                                         
 81       -0.0407645373                                                         
 82        0.0029244273                                                         
 83        0.0000000000                                                         
 84        0.0000000000                                                         
 85        0.0000000000                                                         
 86        0.0000000000                                                         
 87       -0.0004584195                                                         
 88        0.0000328868                                                         
 89        0.0000000000                                                         
 90        0.0000000000                                                         
 91       -0.0014090301                                                         
 92        0.0000000000                                                         
 93        0.0000000000                                                         
 94        0.0067253097                                                         
 95        0.0000000000                                                         
 96        0.0000000000                                                         
 97       -0.0024982194                                                         
 98       -0.0013302287                                                         
 99        0.0000000000                                                         
100        0.0000000000                                                         
101        0.0000000000                                                         
102        0.0000000000                                                         
103        0.0000000000                                                         
104        0.0000000000                                                         
105        0.0000000000                                                         
106        0.0000000000                                                         
107       -0.1664641612                                                         
108        0.0000000000                                                         
109        0.0000000000                                                         
110        0.0047108027                                                         
111        0.0000000000                                                         
112        0.0000000000                                                         
113       -0.0064395879                                                         
114        0.0000000000                                                         
115        0.0000000000                                                         
116       -0.0001568986                                                         
117        0.0000000000                                                         
118        0.0000000000                                                         
119       -0.0000925598                                                         
120        0.0000000000                                                         
121        0.0000000000                                                         
122        0.0000000000                                                         
123        0.0000000000                                                         
124       -0.0064976693                                                         
125       -0.0038801406                                                         
126        0.0000000000                                                         
127        0.0000000000                                                         
128        0.0000000000                                                         
129        0.0000000000                                                         
130       -0.0083995622                                                         
131       -0.0061014360                                                         
132        0.0000000000                                                         
133        0.0000000000                                                         
134        0.0000000000                                                         
135        0.0000000000                                                         
136       -0.0001298776                                                         
137       -0.0000858075                                                         
138        0.0000000000                                                         
139        0.0000000000                                                         
140       -0.0000666874                                                         
141        0.0000000000                                                         
142        0.0000000000                                                         
143        0.0010343216                                                         
144        0.0000000000                                                         
145        0.0000000000                                                         
146       -0.0008342595                                                         
147       -0.0009260097                                                         
148        0.0000000000                                                         
149        0.0000000000                                                         
150        0.0000000000                                                         
151        0.0000000000                                                         
152        0.0000000000                                                         
153        0.0000000000                                                         
154        0.0000000000                                                         
155        0.0000000000                                                         
156       -0.1664641612                                                         
157        0.0000000000                                                         
158        0.0000000000                                                         
159        0.0047108027                                                         
160        0.0000000000                                                         
161        0.0000000000                                                         
162       -0.0064395878                                                         
163        0.0000000000                                                         
164        0.0000000000                                                         
165       -0.0001568986                                                         
166        0.0000000000                                                         
167        0.0000000000                                                         
168       -0.0000925598                                                         
169        0.0000000000                                                         
170        0.0000000000                                                         
171        0.0000000000                                                         
172        0.0000000000                                                         
173       -0.0058772624                                                         
174        0.0047679119                                                         
175        0.0000000000                                                         
176        0.0000000000                                                         
177        0.0000000000                                                         
178        0.0000000000                                                         
179       -0.0074426018                                                         
180        0.0072379449                                                         
181        0.0000000000                                                         
182        0.0000000000                                                         
183        0.0000000000                                                         
184        0.0000000000                                                         
185       -0.0001162991                                                         
186        0.0001034681                                                         
187        0.0000000000                                                         
188        0.0000000000                                                         
189       -0.0000666874                                                         
190        0.0000000000                                                         
191        0.0000000000                                                         
192        0.0011270766                                                         
193        0.0000000000                                                         
194        0.0000000000                                                         
195       -0.0009270144                                                         
196        0.0003602771                                                         
197       -0.1705049481                                                         
198        0.0301807701                                                         
199        0.0477097092                                                         
200        0.0009401426                                                         
201        0.0020852175                                                         
202        0.0021961639                                                         
203       -0.0001544742                                                         
204        0.0009464016                                                         
205       -0.0005747800                                                         
206        0.0002752240                                                         
207       -0.0002437204                                                         
208       -0.0000315037                                                         
209       -0.0000756620                                                         
210       -0.0000980755                                                         
211       -0.0005854481                                                         
212        0.1705049481                                                         
213       -0.0301807701                                                         
214       -0.0477097092                                                         
215       -0.0009401426                                                         
216       -0.0020852175                                                         
217        0.0021961639                                                         
218        0.0001544742                                                         
219       -0.0009464016                                                         
220       -0.0005747800                                                         
221       -0.0002752240                                                         
222        0.0002437204                                                         
223        0.0000315037                                                         
224        0.0000756620                                                         
225       -0.0000980755                                                         
226       -0.0005854481                                                         
227        0.1705049481                                                         
228       -0.0301807701                                                         
229       -0.0477097092                                                         
230       -0.0006328622                                                         
231        0.0021980641                                                         
232        0.0021961639                                                         
233        0.0002879858                                                         
234        0.0009146598                                                         
235       -0.0005747800                                                         
236       -0.0002753398                                                         
237        0.0002438361                                                         
238        0.0000315037                                                         
239        0.0000740570                                                         
240       -0.0000135017                                                         
241        0.0005934526                                                         
242       -0.1705049481                                                         
243        0.0301807701                                                         
244        0.0477097092                                                         
245        0.0006328622                                                         
246       -0.0021980641                                                         
247        0.0021961639                                                         
248       -0.0002879858                                                         
249       -0.0009146598                                                         
250       -0.0005747800                                                         
251        0.0002753398                                                         
252       -0.0002438361                                                         
253       -0.0000315037                                                         
254       -0.0000740570                                                         
255       -0.0000135017                                                         
256        0.0005934526                                                         
 Sym= A                                                                         
 Ene= -0.465743396310379                                                        
 Spin= Alpha                                                                    
 Occup= 1.0                                                                     
  1        0.0000844889                                                         
  2        0.0085641795                                                         
  3       -0.0016497353                                                         
  4        0.0195536490                                                         
  5        0.0000611812                                                         
  6        0.0000823491                                                         
  7        0.2318252119                                                         
  8       -0.0166310235                                                         
  9        0.0000000000                                                         
 10        0.0062751568                                                         
 11       -0.0004501766                                                         
 12        0.0000000000                                                         
 13        0.0184217075                                                         
 14       -0.0013215640                                                         
 15        0.0000000000                                                         
 16        0.0001505065                                                         
 17       -0.0000107973                                                         
 18        0.0000000000                                                         
 19        0.0000963414                                                         
 20       -0.0000069115                                                         
 21        0.0000000000                                                         
 22        0.0020458557                                                         
 23       -0.0011365241                                                         
 24       -0.0009093317                                                         
 25       -0.0004589667                                                         
 26        0.0000000000                                                         
 27        0.0000000000                                                         
 28        0.0075177915                                                         
 29       -0.0038465288                                                         
 30       -0.0036712628                                                         
 31       -0.0016389763                                                         
 32        0.0000000000                                                         
 33        0.0000000000                                                         
 34        0.0000775926                                                         
 35       -0.0000409488                                                         
 36       -0.0000366438                                                         
 37       -0.0000170962                                                         
 38        0.0000000000                                                         
 39        0.0000000000                                                         
 40        0.0005708178                                                         
 41        0.0000859165                                                         
 42        0.0000000000                                                         
 43       -0.0011793210                                                         
 44       -0.0002959962                                                         
 45        0.0000000000                                                         
 46       -0.0005331326                                                         
 47        0.0000382467                                                         
 48        0.0000000000                                                         
 49        0.0000000000                                                         
 50       -0.0110322098                                                         
 51       -0.1724754999                                                         
 52        0.0199397301                                                         
 53       -0.0969667428                                                         
 54       -0.0050945982                                                         
 55       -0.0004841278                                                         
 56       -0.2287310341                                                         
 57        0.0164090487                                                         
 58        0.0000000000                                                         
 59        0.0352266740                                                         
 60       -0.0025271438                                                         
 61        0.0000000000                                                         
 62        0.0422317304                                                         
 63       -0.0030296830                                                         
 64        0.0000000000                                                         
 65        0.0001631370                                                         
 66       -0.0000117034                                                         
 67        0.0000000000                                                         
 68       -0.0001198664                                                         
 69        0.0000085992                                                         
 70        0.0000000000                                                         
 71        0.0092820604                                                         
 72       -0.0087693558                                                         
 73       -0.0005127046                                                         
 74       -0.0026033975                                                         
 75        0.0000000000                                                         
 76        0.0000000000                                                         
 77        0.0045912247                                                         
 78       -0.0071610069                                                         
 79        0.0025697822                                                         
 80       -0.0016949213                                                         
 81        0.0000000000                                                         
 82        0.0000000000                                                         
 83        0.0002142312                                                         
 84       -0.0001837056                                                         
 85       -0.0000305256                                                         
 86       -0.0000573909                                                         
 87        0.0000000000                                                         
 88        0.0000000000                                                         
 89        0.0011620524                                                         
 90        0.0002360589                                                         
 91        0.0000000000                                                         
 92       -0.0032444330                                                         
 93       -0.0007255177                                                         
 94        0.0000000000                                                         
 95       -0.0002417243                                                         
 96        0.0000173412                                                         
 97        0.0000000000                                                         
 98        0.0000000000                                                         
 99        0.0040326503                                                         
100        0.0694105127                                                         
101       -0.0076739081                                                         
102        0.0221758534                                                         
103        0.0019656771                                                         
104        0.0002806300                                                         
105        0.2913174539                                                         
106       -0.4981940311                                                         
107        0.0000000000                                                         
108        0.0033388256                                                         
109        0.0030131680                                                         
110        0.0000000000                                                         
111       -0.0125772121                                                         
112        0.0342684461                                                         
113        0.0000000000                                                         
114        0.0006514255                                                         
115       -0.0009199682                                                         
116        0.0000000000                                                         
117        0.0001548042                                                         
118       -0.0002777034                                                         
119        0.0000000000                                                         
120       -0.0055022945                                                         
121        0.0090351940                                                         
122       -0.0035328995                                                         
123       -0.0071480401                                                         
124        0.0000000000                                                         
125        0.0000000000                                                         
126       -0.0126381977                                                         
127        0.0180183638                                                         
128       -0.0053801661                                                         
129       -0.0124937616                                                         
130        0.0000000000                                                         
131        0.0000000000                                                         
132       -0.0000875076                                                         
133        0.0001601975                                                         
134       -0.0000726899                                                         
135       -0.0001570161                                                         
136        0.0000000000                                                         
137        0.0000000000                                                         
138        0.0005341034                                                         
139       -0.0018260614                                                         
140        0.0000000000                                                         
141       -0.0011612166                                                         
142        0.0038273319                                                         
143        0.0000000000                                                         
144       -0.0004410937                                                         
145        0.0016508522                                                         
146        0.0000000000                                                         
147        0.0000000000                                                         
148        0.0040326503                                                         
149        0.0694105127                                                         
150       -0.0076739081                                                         
151        0.0221758534                                                         
152        0.0019656771                                                         
153        0.0002806300                                                         
154        0.3594486261                                                         
155        0.4515084017                                                         
156        0.0000000000                                                         
157        0.0028745220                                                         
158       -0.0034589104                                                         
159        0.0000000000                                                         
160       -0.0173400433                                                         
161       -0.0321221973                                                         
162        0.0000000000                                                         
163        0.0007760749                                                         
164        0.0008175600                                                         
165        0.0000000000                                                         
166        0.0001928596                                                         
167        0.0002527621                                                         
168        0.0000000000                                                         
169       -0.0041961858                                                         
170        0.0077290853                                                         
171       -0.0035328995                                                         
172        0.0109645319                                                         
173        0.0000000000                                                         
174        0.0000000000                                                         
175       -0.0102483902                                                         
176        0.0156285563                                                         
177       -0.0053801661                                                         
178        0.0206470938                                                         
179        0.0000000000                                                         
180        0.0000000000                                                         
181       -0.0000602767                                                         
182        0.0001329666                                                         
183       -0.0000726899                                                         
184        0.0002206103                                                         
185        0.0000000000                                                         
186        0.0000000000                                                         
187       -0.0000354428                                                         
188        0.0018541743                                                         
189        0.0000000000                                                         
190        0.0007785550                                                         
191       -0.0039915398                                                         
192        0.0000000000                                                         
193       -0.0006722266                                                         
194       -0.0015709831                                                         
195        0.0000000000                                                         
196        0.0000000000                                                         
197       -0.1305352716                                                         
198        0.0089293846                                                         
199        0.0186994581                                                         
200        0.0035898477                                                         
201       -0.0024308025                                                         
202        0.0029731638                                                         
203        0.0093117968                                                         
204       -0.0084236319                                                         
205        0.0054854527                                                         
206       -0.0004248959                                                         
207        0.0011149973                                                         
208       -0.0006901013                                                         
209       -0.0005074972                                                         
210       -0.0014923013                                                         
211        0.0006526112                                                         
212       -0.1305352716                                                         
213        0.0089293846                                                         
214        0.0186994581                                                         
215        0.0035898477                                                         
216       -0.0024308025                                                         
217       -0.0029731638                                                         
218        0.0093117968                                                         
219       -0.0084236319                                                         
220       -0.0054854527                                                         
221       -0.0004248959                                                         
222        0.0011149973                                                         
223       -0.0006901013                                                         
224       -0.0005074972                                                         
225        0.0014923013                                                         
226       -0.0006526112                                                         
227       -0.1305352716                                                         
228        0.0089293846                                                         
229        0.0186994581                                                         
230        0.0039000695                                                         
231        0.0018934796                                                         
232       -0.0029731638                                                         
233        0.0104188661                                                         
234        0.0070081641                                                         
235       -0.0054854527                                                         
236       -0.0003218186                                                         
237        0.0010119200                                                         
238       -0.0006901013                                                         
239        0.0009219359                                                         
240        0.0015701760                                                         
241        0.0004329106                                                         
242       -0.1305352716                                                         
243        0.0089293846                                                         
244        0.0186994581                                                         
245        0.0039000695                                                         
246        0.0018934796                                                         
247        0.0029731638                                                         
248        0.0104188661                                                         
249        0.0070081641                                                         
250        0.0054854527                                                         
251       -0.0003218186                                                         
252        0.0010119200                                                         
253       -0.0006901013                                                         
254        0.0009219359                                                         
255       -0.0015701760                                                         
256       -0.0004329106                                                         
 Sym= A                                                                         
 Ene= -0.389206220939188                                                        
 Spin= Alpha                                                                    
 Occup= 1.0                                                                     
  1        0.0000000000                                                         
  2        0.0000000000                                                         
  3       -0.0000000000                                                         
  4        0.0000000000                                                         
  5        0.0000000000                                                         
  6        0.0000000000                                                         
  7        0.0459385717                                                         
  8        0.6403526012                                                         
  9        0.0000000000                                                         
 10        0.0004340483                                                         
 11        0.0060503401                                                         
 12        0.0000000000                                                         
 13        0.0042483095                                                         
 14        0.0592185598                                                         
 15        0.0000000000                                                         
 16        0.0000392243                                                         
 17        0.0005467598                                                         
 18        0.0000000000                                                         
 19        0.0000156949                                                         
 20        0.0002187758                                                         
 21        0.0000000000                                                         
 22        0.0001021822                                                         
 23       -0.0001021822                                                         
 24        0.0000000000                                                         
 25        0.0014170207                                                         
 26        0.0000000000                                                         
 27        0.0000000000                                                         
 28        0.0008862033                                                         
 29       -0.0008862033                                                         
 30       -0.0000000000                                                         
 31        0.0122894983                                                         
 32        0.0000000000                                                         
 33        0.0000000000                                                         
 34        0.0000047046                                                         
 35       -0.0000047046                                                         
 36       -0.0000000000                                                         
 37        0.0000652410                                                         
 38        0.0000000000                                                         
 39        0.0000000000                                                         
 40        0.0001118707                                                         
 41       -0.0006149434                                                         
 42        0.0000000000                                                         
 43       -0.0003577024                                                         
 44        0.0015369049                                                         
 45        0.0000000000                                                         
 46        0.0000220904                                                         
 47        0.0003079253                                                         
 48        0.0000000000                                                         
 49        0.0000000000                                                         
 50       -0.0000000000                                                         
 51       -0.0000000000                                                         
 52        0.0000000000                                                         
 53       -0.0000000000                                                         
 54       -0.0000000000                                                         
 55       -0.0000000000                                                         
 56       -0.0284889253                                                         
 57       -0.3971163391                                                         
 58        0.0000000000                                                         
 59        0.0002187428                                                         
 60        0.0030491266                                                         
 61        0.0000000000                                                         
 62        0.0097654592                                                         
 63        0.1361238932                                                         
 64        0.0000000000                                                         
 65       -0.0000345000                                                         
 66       -0.0004809062                                                         
 67        0.0000000000                                                         
 68       -0.0000135161                                                         
 69       -0.0001884058                                                         
 70        0.0000000000                                                         
 71       -0.0028042628                                                         
 72        0.0028042628                                                         
 73        0.0000000000                                                         
 74       -0.0388883492                                                         
 75        0.0000000000                                                         
 76        0.0000000000                                                         
 77       -0.0027969894                                                         
 78        0.0027969894                                                         
 79        0.0000000000                                                         
 80       -0.0387874853                                                         
 81        0.0000000000                                                         
 82        0.0000000000                                                         
 83       -0.0000521909                                                         
 84        0.0000521909                                                         
 85       -0.0000000000                                                         
 86       -0.0007237610                                                         
 87        0.0000000000                                                         
 88        0.0000000000                                                         
 89       -0.0000437433                                                         
 90        0.0000304212                                                         
 91        0.0000000000                                                         
 92        0.0000945090                                                         
 93       -0.0006031289                                                         
 94        0.0000000000                                                         
 95        0.0000367210                                                         
 96        0.0005118655                                                         
 97        0.0000000000                                                         
 98        0.0000000000                                                         
 99       -0.0053716030                                                         
100       -0.1309556299                                                         
101        0.0134005112                                                         
102       -0.2152639928                                                         
103       -0.0024258578                                                         
104       -0.0003457371                                                         
105        0.4184005235                                                         
106        0.0587516396                                                         
107        0.0000000000                                                         
108        0.0027109959                                                         
109       -0.0059210881                                                         
110        0.0000000000                                                         
111        0.0399932444                                                         
112        0.0415056701                                                         
113        0.0000000000                                                         
114        0.0007737704                                                         
115       -0.0000216981                                                         
116        0.0000000000                                                         
117        0.0002192150                                                         
118        0.0000370106                                                         
119        0.0000000000                                                         
120       -0.0068340890                                                         
121        0.0032660443                                                         
122        0.0035680447                                                         
123        0.0003114849                                                         
124        0.0000000000                                                         
125        0.0000000000                                                         
126       -0.0115589122                                                         
127        0.0097077434                                                         
128        0.0018511688                                                         
129       -0.0025746783                                                         
130        0.0000000000                                                         
131        0.0000000000                                                         
132       -0.0001257670                                                         
133        0.0000587518                                                         
134        0.0000670152                                                         
135        0.0000532732                                                         
136        0.0000000000                                                         
137        0.0000000000                                                         
138        0.0010546906                                                         
139       -0.0005880116                                                         
140        0.0000000000                                                         
141       -0.0017145323                                                         
142        0.0028066188                                                         
143        0.0000000000                                                         
144       -0.0014495396                                                         
145       -0.0010425838                                                         
146        0.0000000000                                                         
147        0.0000000000                                                         
148        0.0053716030                                                         
149        0.1309556299                                                         
150       -0.0134005112                                                         
151        0.2152639928                                                         
152        0.0024258578                                                         
153        0.0003457371                                                         
154       -0.4057294673                                                         
155        0.1178743083                                                         
156        0.0000000000                                                         
157       -0.0035284360                                                         
158       -0.0054734744                                                         
159        0.0000000000                                                         
160       -0.0336589975                                                         
161        0.0467894447                                                         
162        0.0000000000                                                         
163       -0.0007689440                                                         
164        0.0000889755                                                         
165        0.0000000000                                                         
166       -0.0002116871                                                         
167        0.0000679233                                                         
168        0.0000000000                                                         
169        0.0066722966                                                         
170       -0.0031042519                                                         
171       -0.0035680447                                                         
172       -0.0025551546                                                         
173        0.0000000000                                                         
174        0.0000000000                                                         
175        0.0107618267                                                         
176       -0.0089106579                                                         
177       -0.0018511688                                                         
178       -0.0084789715                                                         
179        0.0000000000                                                         
180        0.0000000000                                                         
181        0.0001295338                                                         
182       -0.0000625187                                                         
183       -0.0000670152                                                         
184       -0.0000010364                                                         
185        0.0000000000                                                         
186        0.0000000000                                                         
187       -0.0005972869                                                         
188       -0.0007502150                                                         
189        0.0000000000                                                         
190        0.0005059881                                                         
191        0.0034894660                                                         
192        0.0000000000                                                         
193        0.0012858728                                                         
194       -0.0012388209                                                         
195        0.0000000000                                                         
196        0.0000000000                                                         
197        0.1376317443                                                         
198        0.0110144877                                                         
199       -0.0131840031                                                         
200        0.0025062143                                                         
201       -0.0008684983                                                         
202       -0.0036161158                                                         
203        0.0031288117                                                         
204       -0.0072577005                                                         
205       -0.0087483433                                                         
206       -0.0007050706                                                         
207       -0.0000385262                                                         
208        0.0007435968                                                         
209        0.0000559349                                                         
210       -0.0002337519                                                         
211        0.0010751732                                                         
212        0.1376317443                                                         
213        0.0110144877                                                         
214       -0.0131840031                                                         
215        0.0025062143                                                         
216       -0.0008684983                                                         
217        0.0036161158                                                         
218        0.0031288117                                                         
219       -0.0072577005                                                         
220        0.0087483433                                                         
221       -0.0007050706                                                         
222       -0.0000385262                                                         
223        0.0007435968                                                         
224        0.0000559349                                                         
225        0.0002337519                                                         
226       -0.0010751732                                                         
227       -0.1376317443                                                         
228       -0.0110144877                                                         
229        0.0131840031                                                         
230       -0.0026045228                                                         
231       -0.0005018566                                                         
232       -0.0036161158                                                         
233       -0.0041327671                                                         
234       -0.0067367585                                                         
235       -0.0087483433                                                         
236        0.0006993918                                                         
237        0.0000442050                                                         
238       -0.0007435968                                                         
239       -0.0001346868                                                         
240       -0.0003848331                                                         
241       -0.0010307962                                                         
242       -0.1376317443                                                         
243       -0.0110144877                                                         
244        0.0131840031                                                         
245       -0.0026045228                                                         
246       -0.0005018566                                                         
247        0.0036161158                                                         
248       -0.0041327671                                                         
249       -0.0067367585                                                         
250        0.0087483433                                                         
251        0.0006993918                                                         
252        0.0000442050                                                         
253       -0.0007435968                                                         
254       -0.0001346868                                                         
255        0.0003848331                                                         
256        0.0010307962                                                         
 Sym= A                                                                         
 Ene=  0.120651192306780                                                        
 Spin= Alpha                                                                    
 Occup= 0.0                                                                     
  1        0.0000000000                                                         
  2        0.0000000000                                                         
  3        0.0000000000                                                         
  4        0.0000000000                                                         
  5        0.0000000000                                                         
  6        0.0000000000                                                         
  7        0.0000000000                                                         
  8        0.0000000000                                                         
  9        0.4192474295                                                         
 10        0.0000000000                                                         
 11        0.0000000000                                                         
 12       -0.0056100669                                                         
 13        0.0000000000                                                         
 14        0.0000000000                                                         
 15        0.1895116240                                                         
 16        0.0000000000                                                         
 17        0.0000000000                                                         
 18       -0.0001445531                                                         
 19        0.0000000000                                                         
 20        0.0000000000                                                         
 21        0.0001583664                                                         
 22        0.0000000000                                                         
 23        0.0000000000                                                         
 24        0.0000000000                                                         
 25        0.0000000000                                                         
 26       -0.0039618808                                                         
 27        0.0002842233                                                         
 28        0.0000000000                                                         
 29        0.0000000000                                                         
 30        0.0000000000                                                         
 31        0.0000000000                                                         
 32        0.0031094130                                                         
 33       -0.0002230677                                                         
 34        0.0000000000                                                         
 35        0.0000000000                                                         
 36        0.0000000000                                                         
 37        0.0000000000                                                         
 38       -0.0001033746                                                         
 39        0.0000074160                                                         
 40        0.0000000000                                                         
 41        0.0000000000                                                         
 42        0.0000541979                                                         
 43        0.0000000000                                                         
 44        0.0000000000                                                         
 45        0.0003717834                                                         
 46        0.0000000000                                                         
 47        0.0000000000                                                         
 48       -0.0005343772                                                         
 49       -0.0001306876                                                         
 50        0.0000000000                                                         
 51        0.0000000000                                                         
 52        0.0000000000                                                         
 53        0.0000000000                                                         
 54        0.0000000000                                                         
 55        0.0000000000                                                         
 56        0.0000000000                                                         
 57        0.0000000000                                                         
 58       -0.5514132766                                                         
 59        0.0000000000                                                         
 60        0.0000000000                                                         
 61       -0.0175552628                                                         
 62        0.0000000000                                                         
 63        0.0000000000                                                         
 64       -0.0745423861                                                         
 65        0.0000000000                                                         
 66        0.0000000000                                                         
 67       -0.0006989246                                                         
 68        0.0000000000                                                         
 69        0.0000000000                                                         
 70       -0.0002556226                                                         
 71        0.0000000000                                                         
 72        0.0000000000                                                         
 73        0.0000000000                                                         
 74        0.0000000000                                                         
 75       -0.0231528956                                                         
 76        0.0016609770                                                         
 77        0.0000000000                                                         
 78        0.0000000000                                                         
 79        0.0000000000                                                         
 80        0.0000000000                                                         
 81       -0.0084825257                                                         
 82        0.0006085321                                                         
 83        0.0000000000                                                         
 84        0.0000000000                                                         
 85        0.0000000000                                                         
 86        0.0000000000                                                         
 87       -0.0003939413                                                         
 88        0.0000282612                                                         
 89        0.0000000000                                                         
 90        0.0000000000                                                         
 91        0.0001028448                                                         
 92        0.0000000000                                                         
 93        0.0000000000                                                         
 94       -0.0031381118                                                         
 95        0.0000000000                                                         
 96        0.0000000000                                                         
 97        0.0028295773                                                         
 98        0.0008606675                                                         
 99        0.0000000000                                                         
100        0.0000000000                                                         
101        0.0000000000                                                         
102        0.0000000000                                                         
103        0.0000000000                                                         
104        0.0000000000                                                         
105        0.0000000000                                                         
106        0.0000000000                                                         
107       -0.1163368971                                                         
108        0.0000000000                                                         
109        0.0000000000                                                         
110       -0.0744076805                                                         
111        0.0000000000                                                         
112        0.0000000000                                                         
113       -0.5510514111                                                         
114        0.0000000000                                                         
115        0.0000000000                                                         
116       -0.0001920770                                                         
117        0.0000000000                                                         
118        0.0000000000                                                         
119       -0.0000744139                                                         
120        0.0000000000                                                         
121        0.0000000000                                                         
122        0.0000000000                                                         
123        0.0000000000                                                         
124        0.0119235196                                                         
125        0.0126113554                                                         
126        0.0000000000                                                         
127        0.0000000000                                                         
128        0.0000000000                                                         
129        0.0000000000                                                         
130        0.0220087643                                                         
131       -0.0179356258                                                         
132        0.0000000000                                                         
133        0.0000000000                                                         
134        0.0000000000                                                         
135        0.0000000000                                                         
136        0.0003315743                                                         
137        0.0002808778                                                         
138        0.0000000000                                                         
139        0.0000000000                                                         
140        0.0005353680                                                         
141        0.0000000000                                                         
142        0.0000000000                                                         
143       -0.0013687986                                                         
144        0.0000000000                                                         
145        0.0000000000                                                         
146       -0.0002373054                                                         
147       -0.0084144087                                                         
148        0.0000000000                                                         
149        0.0000000000                                                         
150        0.0000000000                                                         
151        0.0000000000                                                         
152        0.0000000000                                                         
153        0.0000000000                                                         
154        0.0000000000                                                         
155        0.0000000000                                                         
156       -0.1163368970                                                         
157        0.0000000000                                                         
158        0.0000000000                                                         
159       -0.0744076805                                                         
160        0.0000000000                                                         
161        0.0000000000                                                         
162       -0.5510514111                                                         
163        0.0000000000                                                         
164        0.0000000000                                                         
165       -0.0001920770                                                         
166        0.0000000000                                                         
167        0.0000000000                                                         
168       -0.0000744139                                                         
169        0.0000000000                                                         
170        0.0000000000                                                         
171        0.0000000000                                                         
172        0.0000000000                                                         
173        0.0100012182                                                         
174       -0.0141842250                                                         
175        0.0000000000                                                         
176        0.0000000000                                                         
177        0.0000000000                                                         
178        0.0000000000                                                         
179        0.0243435947                                                         
180        0.0146103310                                                         
181        0.0000000000                                                         
182        0.0000000000                                                         
183        0.0000000000                                                         
184        0.0000000000                                                         
185        0.0002880851                                                         
186       -0.0003253319                                                         
187        0.0000000000                                                         
188        0.0000000000                                                         
189        0.0005353680                                                         
190        0.0000000000                                                         
191        0.0000000000                                                         
192       -0.0001569339                                                         
193        0.0000000000                                                         
194        0.0000000000                                                         
195       -0.0014491700                                                         
196        0.0083912262                                                         
197        0.1731611522                                                         
198        0.0917780609                                                         
199        0.8035362220                                                         
200        0.0031548591                                                         
201        0.0056540939                                                         
202        0.0019813599                                                         
203       -0.0165873448                                                         
204       -0.0374622837                                                         
205       -0.0491732243                                                         
206       -0.0011743135                                                         
207       -0.0006431247                                                         
208        0.0018174381                                                         
209        0.0002461549                                                         
210        0.0021347504                                                         
211        0.0027343855                                                         
212       -0.1731611522                                                         
213       -0.0917780609                                                         
214       -0.8035362220                                                         
215       -0.0031548591                                                         
216       -0.0056540939                                                         
217        0.0019813599                                                         
218        0.0165873448                                                         
219        0.0374622837                                                         
220       -0.0491732243                                                         
221        0.0011743135                                                         
222        0.0006431247                                                         
223       -0.0018174381                                                         
224       -0.0002461549                                                         
225        0.0021347504                                                         
226        0.0027343855                                                         
227       -0.1731611522                                                         
228       -0.0917780609                                                         
229       -0.8035362220                                                         
230       -0.0023154622                                                         
231        0.0060465320                                                         
232        0.0019813599                                                         
233        0.0110699544                                                         
234       -0.0394464044                                                         
235       -0.0491732243                                                         
236        0.0011982674                                                         
237        0.0006191707                                                         
238       -0.0018174381                                                         
239        0.0000860282                                                         
240        0.0017225716                                                         
241       -0.0030111079                                                         
242        0.1731611522                                                         
243        0.0917780609                                                         
244        0.8035362220                                                         
245        0.0023154622                                                         
246       -0.0060465320                                                         
247        0.0019813599                                                         
248       -0.0110699544                                                         
249        0.0394464044                                                         
250       -0.0491732243                                                         
251       -0.0011982674                                                         
252       -0.0006191707                                                         
253        0.0018174381                                                         
254       -0.0000860282                                                         
255        0.0017225716                                                         
256       -0.0030111079                                                         
 Sym= A                                                                         
 Ene=  0.134846121982562                                                        
 Spin= Alpha                                                                    
 Occup= 0.0                                                                     
  1        0.0137071978                                                         
  2       -0.0019468316                                                         
  3       -0.0180387603                                                         
  4       -0.4223682674                                                         
  5        0.0068957713                                                         
  6        0.0005419407                                                         
  7       -0.0307659294                                                         
  8        0.0022071322                                                         
  9        0.0000000000                                                         
 10       -0.0286616931                                                         
 11        0.0020561754                                                         
 12        0.0000000000                                                         
 13       -0.1263327663                                                         
 14        0.0090630488                                                         
 15        0.0000000000                                                         
 16       -0.0005832412                                                         
 17        0.0000418414                                                         
 18        0.0000000000                                                         
 19       -0.0000018795                                                         
 20        0.0000001348                                                         
 21        0.0000000000                                                         
 22       -0.0003032402                                                         
 23       -0.0000064524                                                         
 24        0.0003096926                                                         
 25        0.0000428031                                                         
 26        0.0000000000                                                         
 27        0.0000000000                                                         
 28       -0.0084123869                                                         
 29        0.0028619012                                                         
 30        0.0055504857                                                         
 31        0.0016259917                                                         
 32        0.0000000000                                                         
 33        0.0000000000                                                         
 34       -0.0000241780                                                         
 35       -0.0000042928                                                         
 36        0.0000284708                                                         
 37        0.0000028679                                                         
 38        0.0000000000                                                         
 39        0.0000000000                                                         
 40       -0.0003754030                                                         
 41       -0.0000240895                                                         
 42        0.0000000000                                                         
 43        0.0003284333                                                         
 44        0.0001295006                                                         
 45        0.0000000000                                                         
 46        0.0007977757                                                         
 47       -0.0000572320                                                         
 48        0.0000000000                                                         
 49        0.0000000000                                                         
 50        0.0355833577                                                         
 51        0.2030063029                                                         
 52       -0.0608942835                                                         
 53        0.4109565051                                                         
 54        0.0178017895                                                         
 55        0.0010239109                                                         
 56        0.0314836275                                                         
 57       -0.0022586195                                                         
 58        0.0000000000                                                         
 59        0.0002178837                                                         
 60       -0.0000156309                                                         
 61        0.0000000000                                                         
 62       -0.1846601221                                                         
 63        0.0132474237                                                         
 64        0.0000000000                                                         
 65        0.0007605067                                                         
 66       -0.0000545584                                                         
 67        0.0000000000                                                         
 68       -0.0000099390                                                         
 69        0.0000007130                                                         
 70        0.0000000000                                                         
 71       -0.0024019079                                                         
 72       -0.0018754482                                                         
 73        0.0042773561                                                         
 74        0.0000759267                                                         
 75        0.0000000000                                                         
 76        0.0000000000                                                         
 77        0.0416770049                                                         
 78       -0.0272692210                                                         
 79       -0.0144077838                                                         
 80       -0.0099435096                                                         
 81        0.0000000000                                                         
 82        0.0000000000                                                         
 83       -0.0000717235                                                         
 84       -0.0000156039                                                         
 85        0.0000873274                                                         
 86        0.0000080936                                                         
 87        0.0000000000                                                         
 88        0.0000000000                                                         
 89       -0.0011889979                                                         
 90        0.0000048321                                                         
 91        0.0000000000                                                         
 92       -0.0000789617                                                         
 93        0.0002470626                                                         
 94        0.0000000000                                                         
 95        0.0036459554                                                         
 96       -0.0002615590                                                         
 97        0.0000000000                                                         
 98        0.0000000000                                                         
 99       -0.0342080988                                                         
100       -0.3973835749                                                         
101        0.0356181760                                                         
102       -1.8397491595                                                         
103       -0.0110576590                                                         
104       -0.0033794293                                                         
105       -0.0333978051                                                         
106       -0.1246885630                                                         
107        0.0000000000                                                         
108       -0.0579096922                                                         
109       -0.0821897231                                                         
110        0.0000000000                                                         
111       -0.2001488264                                                         
112       -0.4806902825                                                         
113        0.0000000000                                                         
114       -0.0001932076                                                         
115       -0.0003400323                                                         
116        0.0000000000                                                         
117       -0.0000194416                                                         
118       -0.0000672645                                                         
119        0.0000000000                                                         
120        0.0023071611                                                         
121       -0.0017377926                                                         
122       -0.0005693685                                                         
123       -0.0013761275                                                         
124        0.0000000000                                                         
125        0.0000000000                                                         
126        0.0280335713                                                         
127        0.0151043325                                                         
128       -0.0431379038                                                         
129       -0.0632349759                                                         
130        0.0000000000                                                         
131        0.0000000000                                                         
132       -0.0000006919                                                         
133       -0.0000426372                                                         
134        0.0000433290                                                         
135        0.0000281045                                                         
136        0.0000000000                                                         
137        0.0000000000                                                         
138        0.0022602344                                                         
139        0.0020342318                                                         
140        0.0000000000                                                         
141       -0.0009622244                                                         
142        0.0037582430                                                         
143        0.0000000000                                                         
144       -0.0058184790                                                         
145       -0.0098609384                                                         
146        0.0000000000                                                         
147        0.0000000000                                                         
148       -0.0342080988                                                         
149       -0.3973835749                                                         
150        0.0356181760                                                         
151       -1.8397491596                                                         
152       -0.0110576590                                                         
153       -0.0033794293                                                         
154       -0.0152572105                                                         
155        0.1281790492                                                         
156        0.0000000000                                                         
157       -0.0455845550                                                         
158        0.0896143480                                                         
159        0.0000000000                                                         
160       -0.1294834005                                                         
161        0.5043379317                                                         
162        0.0000000000                                                         
163       -0.0001426914                                                         
164        0.0003641295                                                         
165        0.0000000000                                                         
166       -0.0000096409                                                         
167        0.0000693509                                                         
168        0.0000000000                                                         
169        0.0024191642                                                         
170       -0.0018497957                                                         
171       -0.0005693685                                                         
172        0.0001770847                                                         
173        0.0000000000                                                         
174        0.0000000000                                                         
175        0.0367041267                                                         
176        0.0064337771                                                         
177       -0.0431379038                                                         
178        0.0570046781                                                         
179        0.0000000000                                                         
180        0.0000000000                                                         
181       -0.0000055172                                                         
182       -0.0000378118                                                         
183        0.0000433290                                                         
184       -0.0000388115                                                         
185        0.0000000000                                                         
186        0.0000000000                                                         
187        0.0016406469                                                         
188       -0.0019201897                                                         
189        0.0000000000                                                         
190       -0.0005706385                                                         
191       -0.0048299443                                                         
192        0.0000000000                                                         
193       -0.0043513021                                                         
194        0.0105905134                                                         
195        0.0000000000                                                         
196        0.0000000000                                                         
197        0.0028003952                                                         
198        0.2067721407                                                         
199        1.1354875770
[truncated: 4,448,278 more chars]
