# Supplementary material for: Cyclopropanone: Preparation, Rotational Spectroscopy, and Semi-Experimental Equilibrium (r e SE) Structure
Source: J Am Chem Soc. 2026 Mar 30;148(13):14072–85. doi: 10.1021/jacs.5c23052 (PMC13067281; doi:10.1021/jacs.5c23052)
Supplement: Supplementary file 2 [file ja5c23052_si_002.zip › SI_revised/Magnetic/cyclopropanone_06_mag.out]

 --invoking executable--
/home/besselman/CFOUR_18/cfour18/bin/xjoda


   *************************************************************************
         <<<     CCCCCC     CCCCCC   |||     CCCCCC     CCCCCC   >>>
       <<<      CCC        CCC       |||    CCC        CCC         >>>
      <<<      CCC        CCC        |||   CCC        CCC            >>>
    <<<        CCC        CCC        |||   CCC        CCC              >>>
      <<<      CCC        CCC        |||   CCC        CCC            >>>
       <<<      CCC        CCC       |||    CCC        CCC         >>>
         <<<     CCCCCC     CCCCCC   |||     CCCCCC     CCCCCC   >>>
   *************************************************************************

     ****************************************************************
     * CFOUR Coupled-Cluster techniques for Computational Chemistry *
     ****************************************************************
 

   Department of Chemistry                Institut fuer Physikalische Chemie
   University of Texas at Austin          Universitaet Mainz
   Austin, TX  78712, USA                 D-55099 Mainz, Germany
 
                       Version 1.2
 
                     compute-0-7.local                                 
                     Wed Mar 15 11:30:38 CDT 2023                      
                     integer*8 version is running
 
********************************************************************************
*                          Input from ZMAT file                                *
********************************************************************************
cyclopropanone opt singlet CCSD[T]/cc-pCVTZ                                     
O                                                                               
C 1 R1                                                                          
C 2 R2 1 A1                                                                     
C 2 R2 1 A1 3 D180                                                              
H 3 R3 2 A2 1 D1                                                                
H 3 R3 2 A2 1 Dn1                                                               
H 4 R3 2 A2 1 D1                                                                
H 4 R3 2 A2 1 Dn1                                                               
                                                                                
R1   =        1.198724417788331                                                 
R2   =        1.471062207026606                                                 
A1   =      147.637108268674410                                                 
D180 =      180.000000000000000                                                 
R3   =        1.081936223602009                                                 
A2   =      118.633790303965739                                                 
D1   =       74.377470855720247                                                 
Dn1  =      -74.377470855720247                                                 
                                                                                
*CFOUR(CALC=CCSD(T)                                                             
BASIS=cc-pCVTZ                                                                  
PROP=MAGNETIC                                                                   
FCGRADNEW=2                                                                     
GEO_METHOD=NR                                                                   
ABCDTYPE=AOBASIS                                                                
CC_PROG=ECC                                                                     
GEO_CONV=7                                                                      
SCF_CONV=10                                                                     
CC_CONV=9                                                                       
LINEQ_CONV=9                                                                    
LINEQ_MAXCYC=200                                                                
GEO_MAXSTEP=150                                                                 
MULT=1                                                                          
FROZEN_CORE=OFF                                                                 
MEM_UNIT=GB                                                                     
MEM=190)                                                                        
                                                                                
%masses                                                                         
15.99491463                                                                     
12.0000000                                                                      
12.0000000                                                                      
12.0000000                                                                      
2.014101779                                                                     
2.014101779                                                                     
1.007825035                                                                     
1.007825035                                                                     
                                                                                
********************************************************************************
    -------------------------------------------------------------------
                    CFOUR Control Parameters 
    -------------------------------------------------------------------
        External           Internal           Value            Units
          Name               Name
    -------------------------------------------------------------------
       ABCDTYPE             IABCDT         AOBASIS     [  2]    ***   
       ANHARMONIC           IANHAR         OFF         [  0]    ***   
       ANH_ALGORIT          IANALG         STANDARD    [  0]    ***   
       ANH_DERIVAT          IANDER         SECOND      [  1]    ***   
       ANH_MODE             ANHMOD         VIBRATION   [  0]    ***   
       ANH_POINTS           IANPOI              1               ***   
       ANH_STEPSIZ          ICUBST             50000          x 10-6  
       ANH_SYMMETR          IANHSM         ABELIAN     [  0]    ***   
       AO_LADDERS           IAOLAD         SINGLEPASS  [  1]    ***   
       AV_SCF               IAVSCF         OFF         [  0]    ***   
       BASIS                IBASIS         PCVTZ       [ 24]    ***   
       BFIELD               IBFIEL         OFF         [  0]    a.u.  
       BOTHVECTORS          BOTHVC         OFF         [  0]    ***   
       BOX_POTENT           IPIAB          OFF         [  0]    ***   
       BREIT                IBREIT         OFF         [  0]    ***   
       BRUCK_CONV           IBRTOL          10D-  4             ***   
       BRUECKNER            IBRKNR         OFF         [  0]    ***   
       BUFFERSIZE           IBUFFS              4096            ***   
       CACHE_RECS           ICHREC             10               ***   
       CALCLEVEL            ICLLVL         CCSD(T)     [ 22]    ***   
       CAS_GECCO            ICMRCC         OFF         [  0]    ***   
       CAS_GUESS            ICGUES         CANONICAL   [  0]    ***   
       CAS_INPUT            ICSINP         ORBITALS    [  0]    ***   
       CAS_ITMAX            ICITMX          10D- 50           cycles  
       CAS_JACDAV           ICJDAV         OFF         [  0]    ***   
       CAS_MICMAX           ICMIMN          10D- 10             ***   
       CAS_MICMIN           ICMIMX          10D-  2             ***   
       CAS_MICRO            ICSALG         ILU/JACOBI  [  0]    ***   
       CAS_MITMAX           ICMIMX          10D-100           cycles  
       CAS_MMAX             ICMMAX          10D- 50             ***   
       CAS_PRINT            ICPRT           10D-  0             ***   
       CCORBOPT             ICCORB         OFF         [  0]  x 0.01  
       CC_CONV              ICCCNV          10D-  9             ***   
       CC_EXPORDER          ICCEOR              5               ***   
       CC_EXTRAPOL          ICCEXT         DIIS        [  1]    ***   
       CC_GUESS             ICCGES         MP2         [  0]    ***   
       CC_MAXCYC            ICCCYC            100              cycles 
       CC_PROGRAM           ICCPRO         ECC         [  1]    ***   
       CHARGE               ICHRGE              0               ***   
       CHOLESKY             ICHOLE         OFF         [  0]    ***   
       CIS_CONV             ICISTL              5               ***   
       COMM_SIZE            IPSIZE            ***               ***   
       CONSTANT             ICONST         OLD         [  1]    ***   
       CONTINUUM            ICONTU         NONE        [  0]    ***   
       CONTRACTION          ICNTYP         GENERAL     [  1]    ***   
       COORDINATES          ICOORD         INTERNAL    [  0]    ***   
       CPHF_CONVER          ICPHFT          10D- 16             ***   
       CPHF_MAXCYC          ICPHFC             64              cycles 
       CUBIC                ICUBIC         OFF         [  0]    ***   
       CURVILINEAR          ICURVY         OFF         [  0]    ***   
       CV_ELEMENT           ICVELM              0               ***   
       CV_ORBITALS          ICVORB      NONE         
       CV_SEPARATE          ICVSEP         OFF         [  0]    ***   
       DBOC                 IDBOC          OFF         [  0]    ***   
       DCT                  IDCT           OFF         [  0]    ***   
       DERIV_LEV            IDRLVL         SECOND      [  2]    ***   
       DEVMEM_SIZE          IDVMEM         *********           MByte  
       DIAG_MRCC            IEOMST          10D-  0             ***   
       DIFF_TYPE            IDIFTY         RELAXED     [  0]    ***   
       DIRECT               IDIRCT         OFF         [  0]    ***   
       DROPMO               IDRPMO      NONE         
       ECP                  IECP           OFF         [  0]    ***   
       EIGENVECTOR          IVEC                1               ***   
       EL_ANHARM            IELANH         OFF         [  0]    ***   
       EOMFOLLOW            IEOMSR         ENERGY      [  0]    ***   
       EOMIP                IEOMIP         OFF         [  0]    ***   
       EOMLEVEL             HBARFM         SAME        [  0]    ***   
       EOM_MRCC             IMRCCE         NEW         [  1]    ***   
       EOM_NONIT            EOMNON         OFF         [  0]    ***   
       EOM_NSING            IEOMSI          10D-  0             ***   
       EOM_NSTATES          IMRCCD         DAVIDSON    [  0]    ***   
       EOM_NTRIP            IEOMTR          10D-  0             ***   
       EOM_ORDER            IEXORD         ENERGY      [  0]    ***   
       EOM_PROPSTA          IEOMST              0               ***   
       ESTATE_CONV          IEXTOL          10D-  5             ***   
       ESTATE_DIAG          IEXDIG         ITERATIVE   [  0]    ***   
       ESTATE_LOCK          IESLOC         ON          [  1]    ***   
       ESTATE_MAXC          IEXMXC             40               ***   
       ESTATE_PROP          IEXPRP         OFF         [  0]    ***   
       EVAL_HESS            IRECAL              0            # of cyc.
       EXCITATION           IEXCIT              0               ***   
       EXCITE               IEXCIT         NONE        [  0]    ***   
       EXTERN_POT           IEXPOT         OFF         [  0]    ***   
       FCGRADNEW            IFCGNW         OFF         [  0]    ***   
       FC_FIELD             IFINFC              0             x 10-6  
       FD_CALTYPE           IFDCAL         GRADONLY    [  0]    ***   
       FD_PROJECT           IFDPRJ         OFF         [  1]    ***   
       FD_STEPSIZE          IDISFD              0            10-4 bohr
       FD_USEGROUP          IFDGRP         FULL        [  0]    ***   
       FILE_RECSIZ          IFLREC              4096           words  
       FINITE_PERT          IFIPER              0             x 10-6  
       FIXGEOM              IFIXGM         OFF         [  0]    ***   
       FOCK                 IFOCK          AO          [  1]    ***   
       FREQ_ALGORI          IVIALG         STANDARD    [  0]    ***   
       FROZEN_CORE          IFROCO         OFF         [  0]    ***   
       FROZEN_VIRT          IFROVI         OFF         [  0]    ***   
       GAMMA_ABCD           IGABCD         DIRECT      [  1]    ***   
       GAMMA_ABCI           IGABCI         STORE       [  0]    ***   
       GENBAS_1             IGNBS1              0               ***   
       GENBAS_2             IGNBS2              0               ***   
       GENBAS_3             IGNBS3              0               ***   
       GENBAS_4             IGNBS4              0               ***   
       GEO_CONV             ICONTL              7              H/bohr 
       GEO_MAXCYC           IOPTCY             50               ***   
       GEO_MAXSTEP          IMXSTP            150            millibohr
       GEO_METHOD           INR            SINGLE_POINT[  5]    ***   
       GIAO                 IGIAO          ON          [  0]    ***   
       GIMIC                IGIMIC         OFF         [  0]    ***   
       GRID                 IGRID          OFF         [  0]    ***   
       GRID_ALGO            IGALGO         SERIAL      [  0]    ***   
       GUESS                IGUESS         MOREAD      [  0]    ***   
       HBAR                 IHBAR          OFF         [  0]    ***   
       HESS_TYPE            IHESTP         SCF         [  0]    ***   
       HF2_FILE             IHF2Fl         USE         [  1]    ***   
       HFSTABILITY          ISTABL         OFF         [  0]    ***   
       INCORE               INCORE         OFF         [  0]    ***   
       INPUT_MRCC           IMRCC          ON          [  1]    ***   
       INTEGRALS            INTTYP         VMOL        [  1]    ***   
       JODA_PRINT           IJPRNT              0               ***   
       KEYWORD_OUT          IDMPKW         NO          [  0]    ***   
       LINDEP_TOL           ILINDP              8               ***   
       LINEQ_CONV           IZTACN          10D-  9           cycles  
       LINEQ_EXPOR          ILMAXD              5               ***   
       LINEQ_MAXCY          ILMAXC            200               ***   
       LINEQ_TYPE           ILTYPE         DIIS        [  1]    ***   
       LOCK_ORBOCC          ILOCOC         OFF         [  0]    ***   
       MEMORY_SIZE          IMEMSZ         *********           words  
       MEM_UNIT             IMEMU          GB          [  3]    ***   
       MRCC                 IMRCCC         OFF         [  0]    ***   
       MULTIPLICTY          IMULTP              1               ***   
       NACOUPLING           IVCOUP         OFF         [  0]    ***   
       NEGEVAL              IDIE           ABORT       [  0]    ***   
       NEWNORM              INEWNO         OFF         [  0]    ***   
       NON-HF               INONHF         OFF         [  0]    ***   
       NTOP_TAMP            ITOPT2             15               ***   
       NUC_MODEL            INUCMO         POINT       [  0]    ***   
       OCCUPATION           IOCCU   ESTIMATED BY SCF 
       OPEN-SHELL           IOPEN          SPIN-ORBITAL[  0]    ***   
       OPTVIB               IOPTVB         OFF         [  0]    ***   
       ORBITALS             IORBTP         STANDARD    [  0]    ***   
       PARALLEL             IPARAL         ON          [  1]    ***   
       PARA_INT             IPINTS         ON          [  1]    ***   
       PARA_PRINT           IPPRIN              0               ***   
       PERT_ORB             IPTORB         CANONICAL   [  1]    ***   
       POINTS               IGRDFD              0               ***   
       PRINT                IPRNT               0               ***   
       PROPS                IPROPS         MAGNETIC    [  6]    ***   
       PROP_INTEGR          IINTYP         INTERNAL    [  0]    ***   
       PSI                  IPSI           OFF         [  0]    ***   
       QC_ALG               IQCALG         FLM         [  0]    ***   
       QC_LINALG            IQCLIN         TRIDIAG     [  2]    ***   
       QC_MAXCYC            IQCMAX            100             cycles  
       QC_MAXSCFCY          IQCMSC             20             cycles  
       QC_RTRUST            IQCRTR          10D-  0           x 10-3  
       QC_SKIPSCF           IQCSKI         OFF         [  0]    ***   
       QC_START             IQCSTA          10D-  3             ***   
       QRHFGUESS            IQGUES         OFF         [  0]    ***   
       QUARTIC              IQUART         OFF         [  0]    ***   
       RAMAN_INT            IRAMIN         OFF         [  0]    ***   
       RAMAN_ORB            IRAMRE         UNRELAXED   [  0]    ***   
       RDO                  IRDOFM         ON          [  1]    ***   
       REDUCE_REPR          REDREP         Ir          [  0]    ***   
       REFERENCE            IREFNC         RHF         [  0]    ***   
       RELATIVIST           IRELAT         OFF         [  0]    ***   
       RELAX_DENS           IRDENS         ON          [  1]    ***   
       RESET_FLAGS          IRESET         OFF         [  0]    ***   
       RESTART_CC           ICCRES         OFF         [  0]    ***   
       ROT_EVEC             ROTVEC              0               ***   
       SAVE_INTS            ISVINT         OFF         [  0]    ***   
       SCALE_ON             ISTCRT              0               ***   
       SCF_CONV             ISCFCV          10D- 10             ***   
       SCF_DAMPING          IDAMP               0             x 10-3  
       SCF_EXPORDE          IRPPOR             10               ***   
       SCF_EXPSTAR          IRPPLS              2               ***   
       SCF_EXTRAPO          IRPP           ON          [  1]    ***   
       SCF_MAXCYC           ISCFCY            150              cycles 
       SCF_NOSTOP           ISCFST         OFF         [  0]    ***   
       SCF_ORBITAL          ISCFOR         REAL        [  0]    ***   
       SCF_PRINT            ISCFPR              0               ***   
       SCF_PROG             ISCFPR         SCF         [  0]    ***   
       SD_FIELD             IFINSD              0             x 10-6  
       SOPERT               IPERSO         OFF         [  0]    ***   
       SPHERICAL            IDFGHI         ON          [  1]    ***   
       SPINORBIT            ISOCAL         OFF         [  0]    ***   
       SPINROTATIO          ISRCON         OFF         [  0]    ***   
       SPIN_FLIP            ISPFLP         OFF         [  0]    ***   
       SPIN_ORBIT           ISPORB         OFF         [  0]    ***   
       SPIN_SCAL            ISCSMP         OFF         [  0]    ***   
       STEEPSCALE           ISTPSC              1000          x 10-3  
       SUBGROUP             ISUBGP         DEFAULT     [  0]    ***   
       SUBGRPAXIS           ISBXYZ         X           [  0]    ***   
       SYMMETRY             ISYM           ON          [  0]    ***   
       SYM_CHECK            ISYMCK         OVERRIDE    [  1]    ***   
       T3_EXTRAPOL          IT3EXT         OFF         [  0]    ***   
       T4_EXTRAPOL          IT4EXP         OFF         [  0]    ***   
       TAMP_SUM             IEVERY              5               ***   
       TESTSUITE            ITESTS         OFF         [  0]    ***   
       THERMOCH             ITHERM         OFF         [  0]    ***   
       TOL_CHOLESK          ITOLCH          10D-  4             ***   
       TRANGRAD             IRESRM         OFF         [  0]    ***   
       TRANS_INV            ITRAIN         USE         [  0]    ***   
       TREAT_PERT           ITREAT         SEQUENTIAL  [  1]    ***   
       TRIP_ALGORI          ITRALG         NORMAL      [  0]    ***   
       UIJ_THRESHO          IUIJTH              1               ***   
       UNITS                IUNITS         ANGSTROM    [  0]    ***   
       UNOS                 IUNOS          OFF         [  0]    ***   
       UPDATE_HESS          IHUPDT         ON          [  1]    ***   
       VIBPHASE             ISETPH         STANDARD    [  0]    ***   
       VIBRATION            IVIB           NO          [  0]    ***   
       VIB_ALGORIT          IGEALG         STANDARD    [  0]    ***   
       VNATORB              IVNORB         OFF         [  0]    ***   
       VTRAN                IVTRAN         PARTIAL     [  2]    ***   
       X2CKEY               IX2CKE         MOLVDINT    [  0]    ***   
       XFIELD               IXEFLD              0             x 10-6  
       XFORM_TOL            IXFTOL          10D- 11             ***   
       YFIELD               IYEFLD              0             x 10-6  
       ZFIELD               IZEFLD              0             x 10-6  
       ZSCALE_EXP           IZEXPS         OFF         [  0]    ***   
    -------------------------------------------------------------------
   8 entries found in Z-matrix 
   Job Title : cyclopropanone opt singlet CCSD[T]/cc-pCVTZ                                     
   There are  8 unique internal coordinates.
   Of these,  0 will be optimized.
   User supplied Z-matrix: 
--------------------------------------------------------------------------------
       SYMBOL    BOND      LENGTH    ANGLE     ANGLE     DIHED     ANGLE
                  TO      (ANGST)    WRT      (DEG)      WRT      (DEG)
--------------------------------------------------------------------------------
        O    
        C          1         R1   
        C          2         R2         1        A1   
        C          2         R2         1        A1         3        D180 
        H          3         R3         2        A2         1        D1   
        H          3         R3         2        A2         1        Dn1  
        H          4         R3         2        A2         1        D1   
        H          4         R3         2        A2         1        Dn1  
                  *Initial values for internal coordinates* 
                      Name             Value
                        R1              1.1987244178
                        R2              1.4710622070
                        A1            147.6371082687
                        D180          180.0000000000
                        R3              1.0819362236
                        A2            118.6337903040
                        D1             74.3774708557
                        Dn1           -74.3774708557
--------------------------------------------------------------------------------
  read masses from ZMAT file 
Line Symbol    AtNr   At. Mass
  1  O          8    15.99491
  2  C          6    12.00000
  3  C          6    12.00000
  4  C          6    12.00000
  5  H          1     2.01410
  6  H          1     2.01410
  7  H          1     1.00783
  8  H          1     1.00783
                     1                     4                    18
  -1.00000000000000       0.535279843973062       0.306973082205523     
  0.269298522797632       0.877700513250758       0.535279843973062     
  0.269298522797632       0.877700513250758       0.535279843973062     
  0.269298522797632       0.877700513250758       0.535279843973062     
  0.269298522797632       0.877700513250758       0.535279843973062     
  R VECTOR before symmetry
  0.000000000000000E+000  0.000000000000000E+000  0.000000000000000E+000
   2.26526132326650       0.000000000000000E+000  0.000000000000000E+000
   2.77990526617007        2.57675363741171       0.000000000000000E+000
   2.77990526617007        2.57675363741171        3.14159265358979     
   2.04456357541173        2.07055024492473        1.29813175573844     
   2.04456357541173        2.07055024492473       -1.29813175573844     
   2.04456357541173        2.07055024492473        1.29813175573844     
   2.04456357541173        2.07055024492473       -1.29813175573844     
   Rotational constants (in cm-1): 
          0.1827432026             0.2314318787             0.5711178938
   Rotational constants (in MHz): 
       5478.5041572998          6938.1541483905         17121.6861177770
********************************************************************************
   The full molecular point group is Cs  .
   The largest Abelian subgroup of the full molecular point group is Cs  .
   The computational point group is Cs  .
********************************************************************************
  R VECTOR 
  0.000000000000000E+000  0.000000000000000E+000  0.000000000000000E+000
   2.26526132326650       0.000000000000000E+000  0.000000000000000E+000
   2.77990526617007        2.57675363741171       0.000000000000000E+000
   2.77990526617007        2.57675363741171        3.14159265358979     
   2.04456357541173        2.07055024492473        1.29813175573844     
   2.04456357541173        2.07055024492473       -1.29813175573844     
   2.04456357541173        2.07055024492473        1.29813175573844     
   2.04456357541173        2.07055024492473       -1.29813175573844     
--------------------------------------------------------------------------------
   Analysis of internal coordinates specified by Z-matrix 
--------------------------------------------------------------------------------
   *The nuclear repulsion energy is  108.740120318147646 a.u.
   *There are  11 degrees of freedom within the tot. symm. molecular subspace.
   *Z-matrix requests optimization of   0 coordinates.
   *The optimization is constrained.
   *The following   6 parameters can have non-zero 
    derivatives within the totally symmetric subspace:
             Dn1  [12]  A2   [11]  R3   [10]  R2   [ 4]  R1   [ 1]  A1   [ 5]
   *The following   0 parameters are to be optimized:

   *The following coordinates must be varied in an  unconstrained optimization.
             Dn1  [12]  A2   [11]  R3   [10]  R2   [ 4]  R1   [ 1]  A1   [ 5]
--------------------------------------------------------------------------------


 ----------------------------------------------------------------
         Coordinates used in calculation (QCOMP) 
 ----------------------------------------------------------------
 Z-matrix   Atomic            Coordinates (in bohr)
  Symbol    Number           X              Y              Z
 ----------------------------------------------------------------
     O         8        -2.91425883     0.12491224     0.00000000
     C         6        -0.65480425    -0.03717989    -0.00000000
     C         6         1.79376917     1.27901214     0.00000000
     C         6         1.58081581    -1.68941359    -0.00000000
     H         1         2.42795860     2.16856373     1.72821930
     H         1         2.42795860     2.16856373    -1.72821930
     H         1         2.08153242    -2.66038276    -1.72821930
     H         1         2.08153242    -2.66038276     1.72821930
 ----------------------------------------------------------------
 
   Interatomic distance matrix (Angstroms) 
 
                 O             C             C             C             H    
                [ 1]        [ 2]        [ 3]        [ 4]        [ 5]
  O    [ 1]     0.00000
  C    [ 2]     1.19872     0.00000
  C    [ 3]     2.56514     1.47106     0.00000
  C    [ 4]     2.56514     1.47106     1.57486     0.00000
  H    [ 5]     3.16192     2.20455     1.08194     2.28151     0.00000
  H    [ 6]     3.16192     2.20455     1.08194     2.28151     1.82907
  H    [ 7]     3.16192     2.20455     2.28151     1.08194     3.14786
  H    [ 8]     3.16192     2.20455     2.28151     1.08194     2.56194
 
                 H             H             H    
                [ 6]        [ 7]        [ 8]
  H    [ 6]     0.00000
  H    [ 7]     2.56194     0.00000
  H    [ 8]     3.14786     1.82907     0.00000
   Rotational constants (order x, y, z, in cm-1): 
          0.5711178938             0.2314318787             0.1827432026
   Rotational constants (order x, y, z, in MHz): 
      17121.6861177770          6938.1541483905          5478.5041572998
  ECPDATA file not present.   Using default ECPDATA. 
  There are  228 basis functions.
 @CHECKOUT-I, Total execution time (CPU/WALL):         0.33/       0.36 seconds.
--executable xjoda finished with status     0 in        0.48 seconds (walltime).
 --invoking executable--
/home/besselman/CFOUR_18/cfour18/bin/xvmol
 SERIAL VERSION OF MOLECULE STARTED
********************************************************************************
                    INPUT FROM MOL FILE
********************************************************************************
INTGRL        1    0    1    0    0    0    0    0    0                         
         *** CFOUR Program System (Release V0.1) ***                            
cyclopropanone opt singlet CCSD[T]/cc-pCVTZ                                     
    6    1 Z          0.10E-08              0    0                              
   9999.00      3.00                                                            
          8.00000000    1    4    1    1    1    1                              
O #1  -2.914258833901792   0.124912240487857   0.000000000000000                
   12    6                                                                      
   15330.0000000000       5.080000000000000E-004 -1.150000000000000E-004        
  0.000000000000000E+000  0.000000000000000E+000  0.000000000000000E+000        
  0.000000000000000E+000                                                        
   2299.00000000000       3.929000000000000E-003 -8.950000000000000E-004        
  0.000000000000000E+000  0.000000000000000E+000  0.000000000000000E+000        
  0.000000000000000E+000                                                        
   522.400000000000       2.024300000000000E-002 -4.636000000000000E-003        
  0.000000000000000E+000  0.000000000000000E+000  0.000000000000000E+000        
  0.000000000000000E+000                                                        
   147.300000000000       7.918100000000000E-002 -1.872400000000000E-002        
  0.000000000000000E+000  0.000000000000000E+000  0.000000000000000E+000        
  0.000000000000000E+000                                                        
   47.5500000000000       0.230687000000000      -5.846300000000000E-002        
  0.000000000000000E+000  0.000000000000000E+000  0.000000000000000E+000        
  0.000000000000000E+000                                                        
   16.7600000000000       0.433118000000000      -0.136463000000000             
  0.000000000000000E+000  0.000000000000000E+000  0.000000000000000E+000        
  0.000000000000000E+000                                                        
   6.20700000000000       0.350260000000000      -0.175740000000000             
  0.000000000000000E+000  0.000000000000000E+000  0.000000000000000E+000        
  0.000000000000000E+000                                                        
   1.75200000000000       4.272800000000000E-002  0.160934000000000             
   1.00000000000000       0.000000000000000E+000  0.000000000000000E+000        
  0.000000000000000E+000                                                        
  0.688200000000000      -8.154000000000000E-003  0.603418000000000             
  0.000000000000000E+000  0.000000000000000E+000  0.000000000000000E+000        
  0.000000000000000E+000                                                        
  0.238400000000000       2.381000000000000E-003  0.378765000000000             
  0.000000000000000E+000   1.00000000000000       0.000000000000000E+000        
  0.000000000000000E+000                                                        
   7.84500000000000       0.000000000000000E+000  0.000000000000000E+000        
  0.000000000000000E+000  0.000000000000000E+000   1.00000000000000             
  0.000000000000000E+000                                                        
   21.0320000000000       0.000000000000000E+000  0.000000000000000E+000        
  0.000000000000000E+000  0.000000000000000E+000  0.000000000000000E+000        
   1.00000000000000                                                             
    7    5                                                                      
   34.4600000000000       1.592800000000000E-002  0.000000000000000E+000        
  0.000000000000000E+000  0.000000000000000E+000  0.000000000000000E+000        
   7.74900000000000       9.974000000000000E-002  0.000000000000000E+000        
  0.000000000000000E+000  0.000000000000000E+000  0.000000000000000E+000        
   2.28000000000000       0.310492000000000       0.000000000000000E+000        
  0.000000000000000E+000  0.000000000000000E+000  0.000000000000000E+000        
  0.715600000000000       0.491026000000000        1.00000000000000             
  0.000000000000000E+000  0.000000000000000E+000  0.000000000000000E+000        
  0.214000000000000       0.336337000000000       0.000000000000000E+000        
   1.00000000000000       0.000000000000000E+000  0.000000000000000E+000        
   15.1590000000000       0.000000000000000E+000  0.000000000000000E+000        
  0.000000000000000E+000   1.00000000000000       0.000000000000000E+000        
   57.4370000000000       0.000000000000000E+000  0.000000000000000E+000        
  0.000000000000000E+000  0.000000000000000E+000   1.00000000000000             
    3    3                                                                      
   2.31400000000000        1.00000000000000       0.000000000000000E+000        
  0.000000000000000E+000                                                        
  0.645000000000000       0.000000000000000E+000   1.00000000000000             
  0.000000000000000E+000                                                        
   15.8580000000000       0.000000000000000E+000  0.000000000000000E+000        
   1.00000000000000                                                             
    1    1                                                                      
   1.42800000000000        1.00000000000000                                     
          6.00000000    1    4    1    1    1    1                              
C #2  -0.654804252719097  -0.037179888437767  -0.000000000000000                
   12    6                                                                      
   8236.00000000000       5.310000000000000E-004 -1.130000000000000E-004        
  0.000000000000000E+000  0.000000000000000E+000  0.000000000000000E+000        
  0.000000000000000E+000                                                        
   1235.00000000000       4.108000000000000E-003 -8.780000000000000E-004        
  0.000000000000000E+000  0.000000000000000E+000  0.000000000000000E+000        
  0.000000000000000E+000                                                        
   280.800000000000       2.108700000000000E-002 -4.540000000000000E-003        
  0.000000000000000E+000  0.000000000000000E+000  0.000000000000000E+000        
  0.000000000000000E+000                                                        
   79.2700000000000       8.185300000000000E-002 -1.813300000000000E-002        
  0.000000000000000E+000  0.000000000000000E+000  0.000000000000000E+000        
  0.000000000000000E+000                                                        
   25.5900000000000       0.234817000000000      -5.576000000000000E-002        
  0.000000000000000E+000  0.000000000000000E+000  0.000000000000000E+000        
  0.000000000000000E+000                                                        
   8.99700000000000       0.434401000000000      -0.126895000000000             
  0.000000000000000E+000  0.000000000000000E+000  0.000000000000000E+000        
  0.000000000000000E+000                                                        
   3.31900000000000       0.346129000000000      -0.170352000000000             
  0.000000000000000E+000  0.000000000000000E+000  0.000000000000000E+000        
  0.000000000000000E+000                                                        
  0.905900000000000       3.937800000000000E-002  0.140382000000000             
   1.00000000000000       0.000000000000000E+000  0.000000000000000E+000        
  0.000000000000000E+000                                                        
  0.364300000000000      -8.983000000000000E-003  0.598684000000000             
  0.000000000000000E+000  0.000000000000000E+000  0.000000000000000E+000        
  0.000000000000000E+000                                                        
  0.128500000000000       2.385000000000000E-003  0.395389000000000             
  0.000000000000000E+000   1.00000000000000       0.000000000000000E+000        
  0.000000000000000E+000                                                        
   4.29200000000000       0.000000000000000E+000  0.000000000000000E+000        
  0.000000000000000E+000  0.000000000000000E+000   1.00000000000000             
  0.000000000000000E+000                                                        
   11.8760000000000       0.000000000000000E+000  0.000000000000000E+000        
  0.000000000000000E+000  0.000000000000000E+000  0.000000000000000E+000        
   1.00000000000000                                                             
    7    5                                                                      
   18.7100000000000       1.403100000000000E-002  0.000000000000000E+000        
  0.000000000000000E+000  0.000000000000000E+000  0.000000000000000E+000        
   4.13300000000000       8.686600000000000E-002  0.000000000000000E+000        
  0.000000000000000E+000  0.000000000000000E+000  0.000000000000000E+000        
   1.20000000000000       0.290216000000000       0.000000000000000E+000        
  0.000000000000000E+000  0.000000000000000E+000  0.000000000000000E+000        
  0.382700000000000       0.501008000000000        1.00000000000000             
  0.000000000000000E+000  0.000000000000000E+000  0.000000000000000E+000        
  0.120900000000000       0.343406000000000       0.000000000000000E+000        
   1.00000000000000       0.000000000000000E+000  0.000000000000000E+000        
   8.77800000000000       0.000000000000000E+000  0.000000000000000E+000        
  0.000000000000000E+000   1.00000000000000       0.000000000000000E+000        
   33.1900000000000       0.000000000000000E+000  0.000000000000000E+000        
  0.000000000000000E+000  0.000000000000000E+000   1.00000000000000             
    3    3                                                                      
   1.09700000000000        1.00000000000000       0.000000000000000E+000        
  0.000000000000000E+000                                                        
  0.318000000000000       0.000000000000000E+000   1.00000000000000             
  0.000000000000000E+000                                                        
   14.8390000000000       0.000000000000000E+000  0.000000000000000E+000        
   1.00000000000000                                                             
    1    1                                                                      
  0.761000000000000        1.00000000000000                                     
          6.00000000    1    4    1    1    1    1                              
C #3   1.793769174122576   1.279012142477520   0.000000000000001                
   12    6                                                                      
   8236.00000000000       5.310000000000000E-004 -1.130000000000000E-004        
  0.000000000000000E+000  0.000000000000000E+000  0.000000000000000E+000        
  0.000000000000000E+000                                                        
   1235.00000000000       4.108000000000000E-003 -8.780000000000000E-004        
  0.000000000000000E+000  0.000000000000000E+000  0.000000000000000E+000        
  0.000000000000000E+000                                                        
   280.800000000000       2.108700000000000E-002 -4.540000000000000E-003        
  0.000000000000000E+000  0.000000000000000E+000  0.000000000000000E+000        
  0.000000000000000E+000                                                        
   79.2700000000000       8.185300000000000E-002 -1.813300000000000E-002        
  0.000000000000000E+000  0.000000000000000E+000  0.000000000000000E+000        
  0.000000000000000E+000                                                        
   25.5900000000000       0.234817000000000      -5.576000000000000E-002        
  0.000000000000000E+000  0.000000000000000E+000  0.000000000000000E+000        
  0.000000000000000E+000                                                        
   8.99700000000000       0.434401000000000      -0.126895000000000             
  0.000000000000000E+000  0.000000000000000E+000  0.000000000000000E+000        
  0.000000000000000E+000                                                        
   3.31900000000000       0.346129000000000      -0.170352000000000             
  0.000000000000000E+000  0.000000000000000E+000  0.000000000000000E+000        
  0.000000000000000E+000                                                        
  0.905900000000000       3.937800000000000E-002  0.140382000000000             
   1.00000000000000       0.000000000000000E+000  0.000000000000000E+000        
  0.000000000000000E+000                                                        
  0.364300000000000      -8.983000000000000E-003  0.598684000000000             
  0.000000000000000E+000  0.000000000000000E+000  0.000000000000000E+000        
  0.000000000000000E+000                                                        
  0.128500000000000       2.385000000000000E-003  0.395389000000000             
  0.000000000000000E+000   1.00000000000000       0.000000000000000E+000        
  0.000000000000000E+000                                                        
   4.29200000000000       0.000000000000000E+000  0.000000000000000E+000        
  0.000000000000000E+000  0.000000000000000E+000   1.00000000000000             
  0.000000000000000E+000                                                        
   11.8760000000000       0.000000000000000E+000  0.000000000000000E+000        
  0.000000000000000E+000  0.000000000000000E+000  0.000000000000000E+000        
   1.00000000000000                                                             
    7    5                                                                      
   18.7100000000000       1.403100000000000E-002  0.000000000000000E+000        
  0.000000000000000E+000  0.000000000000000E+000  0.000000000000000E+000        
   4.13300000000000       8.686600000000000E-002  0.000000000000000E+000        
  0.000000000000000E+000  0.000000000000000E+000  0.000000000000000E+000        
   1.20000000000000       0.290216000000000       0.000000000000000E+000        
  0.000000000000000E+000  0.000000000000000E+000  0.000000000000000E+000        
  0.382700000000000       0.501008000000000        1.00000000000000             
  0.000000000000000E+000  0.000000000000000E+000  0.000000000000000E+000        
  0.120900000000000       0.343406000000000       0.000000000000000E+000        
   1.00000000000000       0.000000000000000E+000  0.000000000000000E+000        
   8.77800000000000       0.000000000000000E+000  0.000000000000000E+000        
  0.000000000000000E+000   1.00000000000000       0.000000000000000E+000        
   33.1900000000000       0.000000000000000E+000  0.000000000000000E+000        
  0.000000000000000E+000  0.000000000000000E+000   1.00000000000000             
    3    3                                                                      
   1.09700000000000        1.00000000000000       0.000000000000000E+000        
  0.000000000000000E+000                                                        
  0.318000000000000       0.000000000000000E+000   1.00000000000000             
  0.000000000000000E+000                                                        
   14.8390000000000       0.000000000000000E+000  0.000000000000000E+000        
   1.00000000000000                                                             
    1    1                                                                      
  0.761000000000000        1.00000000000000                                     
          6.00000000    1    4    1    1    1    1                              
C #4   1.580815813262091  -1.689413591478094  -0.000000000000001                
   12    6                                                                      
   8236.00000000000       5.310000000000000E-004 -1.130000000000000E-004        
  0.000000000000000E+000  0.000000000000000E+000  0.000000000000000E+000        
  0.000000000000000E+000                                                        
   1235.00000000000       4.108000000000000E-003 -8.780000000000000E-004        
  0.000000000000000E+000  0.000000000000000E+000  0.000000000000000E+000        
  0.000000000000000E+000                                                        
   280.800000000000       2.108700000000000E-002 -4.540000000000000E-003        
  0.000000000000000E+000  0.000000000000000E+000  0.000000000000000E+000        
  0.000000000000000E+000                                                        
   79.2700000000000       8.185300000000000E-002 -1.813300000000000E-002        
  0.000000000000000E+000  0.000000000000000E+000  0.000000000000000E+000        
  0.000000000000000E+000                                                        
   25.5900000000000       0.234817000000000      -5.576000000000000E-002        
  0.000000000000000E+000  0.000000000000000E+000  0.000000000000000E+000        
  0.000000000000000E+000                                                        
   8.99700000000000       0.434401000000000      -0.126895000000000             
  0.000000000000000E+000  0.000000000000000E+000  0.000000000000000E+000        
  0.000000000000000E+000                                                        
   3.31900000000000       0.346129000000000      -0.170352000000000             
  0.000000000000000E+000  0.000000000000000E+000  0.000000000000000E+000        
  0.000000000000000E+000                                                        
  0.905900000000000       3.937800000000000E-002  0.140382000000000             
   1.00000000000000       0.000000000000000E+000  0.000000000000000E+000        
  0.000000000000000E+000                                                        
  0.364300000000000      -8.983000000000000E-003  0.598684000000000             
  0.000000000000000E+000  0.000000000000000E+000  0.000000000000000E+000        
  0.000000000000000E+000                                                        
  0.128500000000000       2.385000000000000E-003  0.395389000000000             
  0.000000000000000E+000   1.00000000000000       0.000000000000000E+000        
  0.000000000000000E+000                                                        
   4.29200000000000       0.000000000000000E+000  0.000000000000000E+000        
  0.000000000000000E+000  0.000000000000000E+000   1.00000000000000             
  0.000000000000000E+000                                                        
   11.8760000000000       0.000000000000000E+000  0.000000000000000E+000        
  0.000000000000000E+000  0.000000000000000E+000  0.000000000000000E+000        
   1.00000000000000                                                             
    7    5                                                                      
   18.7100000000000       1.403100000000000E-002  0.000000000000000E+000        
  0.000000000000000E+000  0.000000000000000E+000  0.000000000000000E+000        
   4.13300000000000       8.686600000000000E-002  0.000000000000000E+000        
  0.000000000000000E+000  0.000000000000000E+000  0.000000000000000E+000        
   1.20000000000000       0.290216000000000       0.000000000000000E+000        
  0.000000000000000E+000  0.000000000000000E+000  0.000000000000000E+000        
  0.382700000000000       0.501008000000000        1.00000000000000             
  0.000000000000000E+000  0.000000000000000E+000  0.000000000000000E+000        
  0.120900000000000       0.343406000000000       0.000000000000000E+000        
   1.00000000000000       0.000000000000000E+000  0.000000000000000E+000        
   8.77800000000000       0.000000000000000E+000  0.000000000000000E+000        
  0.000000000000000E+000   1.00000000000000       0.000000000000000E+000        
   33.1900000000000       0.000000000000000E+000  0.000000000000000E+000        
  0.000000000000000E+000  0.000000000000000E+000   1.00000000000000             
    3    3                                                                      
   1.09700000000000        1.00000000000000       0.000000000000000E+000        
  0.000000000000000E+000                                                        
  0.318000000000000       0.000000000000000E+000   1.00000000000000             
  0.000000000000000E+000                                                        
   14.8390000000000       0.000000000000000E+000  0.000000000000000E+000        
   1.00000000000000                                                             
    1    1                                                                      
  0.761000000000000        1.00000000000000                                     
          1.00000000    1    3    1    1    1                                   
H #5   2.427958600132964   2.168563728871646   1.728219303497301                
    5    3                                                                      
   33.8700000000000       6.068000000000000E-003  0.000000000000000E+000        
  0.000000000000000E+000                                                        
   5.09500000000000       4.530800000000000E-002  0.000000000000000E+000        
  0.000000000000000E+000                                                        
   1.15900000000000       0.202822000000000       0.000000000000000E+000        
  0.000000000000000E+000                                                        
  0.325800000000000       0.503903000000000        1.00000000000000             
  0.000000000000000E+000                                                        
  0.102700000000000       0.383421000000000       0.000000000000000E+000        
   1.00000000000000                                                             
    2    2                                                                      
   1.40700000000000        1.00000000000000       0.000000000000000E+000        
  0.388000000000000       0.000000000000000E+000   1.00000000000000             
    1    1                                                                      
   1.05700000000000        1.00000000000000                                     
          1.00000000    1    3    1    1    1                                   
H #6   2.081532421083100  -2.660382762755903  -1.728219303497300                
    5    3                                                                      
   33.8700000000000       6.068000000000000E-003  0.000000000000000E+000        
  0.000000000000000E+000                                                        
   5.09500000000000       4.530800000000000E-002  0.000000000000000E+000        
  0.000000000000000E+000                                                        
   1.15900000000000       0.202822000000000       0.000000000000000E+000        
  0.000000000000000E+000                                                        
  0.325800000000000       0.503903000000000        1.00000000000000             
  0.000000000000000E+000                                                        
  0.102700000000000       0.383421000000000       0.000000000000000E+000        
   1.00000000000000                                                             
    2    2                                                                      
   1.40700000000000        1.00000000000000       0.000000000000000E+000        
  0.388000000000000       0.000000000000000E+000   1.00000000000000             
    1    1                                                                      
   1.05700000000000        1.00000000000000                                     
FINISH                                                                          
 
********************************************************************************
 ONE- AND TWO-ELECTRON INTEGRALS OVER SYMMETRY-ADAPTED AOS ARE CALCULATED.

  SPHERICAL HARMONICS ARE USED.
  
  INTEGRALS LESS THAN  0.10E-13 ARE NEGLECTED.

  NUCLEAR REPULSION ENERGY :  108.7401203181 A.U.
  @MOLECU-I, ONE ELECTRON INTEGRALS (CPU/WALL):        0.15/       0.15 SECONDS.
  @TWOEL-I,   52142721 INTEGRALS OF SYMMETRY TYPE  I I I I
  @TWOEL-I,   61871548 INTEGRALS OF SYMMETRY TYPE  I J I J
  @TWOEL-I,   32192767 INTEGRALS OF SYMMETRY TYPE  I I J J
  @TWOEL-I, TOTAL NUMBER OF 2-E INTEGRALS  146207036.
  @MOLECU-I, TWO ELECTRON INTEGRALS (CPU/WALL):      360.23/      16.15 SECONDS.
 @CHECKOUT-I, Total execution time (CPU/WALL):       360.42/      16.33 seconds.

Running with 32 threads/proc

--executable xvmol finished with status     0 in       20.89 seconds (walltime).
 --invoking executable--
/home/besselman/CFOUR_18/cfour18/bin/xvmol2ja
 @GETMEM-I,  Allocated  181198 MB of main memory.
 @CHECKOUT-I, Total execution time (CPU/WALL):         0.97/       0.37 seconds.
--executable xvmol2ja finished with status     0 in        0.43 seconds (walltime).
 --invoking executable--
/home/besselman/CFOUR_18/cfour18/bin/xvscf
  -------------------------------------------------
  Self-Consistent-Field Program for HF calculations
  -------------------------------------------------
    Integrals from VMOL are used
  There are  228 functions in the AO basis.

  There are 2 irreducible representations.

       Irrep        # of functions
         1                144
         2                 84


  Parameters for SCF calculation: 
        SCF reference function:  RHF  
  Maximum number of iterations:  150
     Full symmetry point group: Cs  
     Computational point group: Cs  
        Initial density matrix: MOREAD                 
     SCF convergence tolerance: 10**(-10)
  DIIS convergence acceleration:  ON
          Latest start for DIIS:   2
                     DIIS order:  10

 @GETMEM-I,  Allocated      19 MB of main memory.
   Smallest overlap matrix eigenvalues 
     Symmetry    Eigenvalue    
         1      .5094147203D-03              
         2      .1854857222D-02              
  @INITGES-I, Occupancies from core Hamiltonian:

          Alpha population by irrep:  13    2
           Beta population by irrep:  13    2


  --------------------------------------------------------------------
  Iteration         Total Energy            Largest Density Difference
  --------------------------------------------------------------------
       0           108.740120318147603              0.0000000000D+00
       1          -142.519121996578349              0.1561010786D+02
       2          -151.850169951636815              0.4315872213D+02
       3          -143.128502556485074              0.4265501619D+02
       4          -166.045936015845086              0.3557466043D+01
       5          -177.821471444336510              0.2605573442D+01
       6          -183.116065687038429              0.1482368792D+01
       7          -190.326356907770617              0.3369959051D+01
       8          -190.691345073099626              0.4299416911D+00
       9          -190.780378503616646              0.2845194288D+00
      10          -190.793232346280604              0.1564926500D+00
      11          -190.795114421109929              0.4491603891D-01
      12          -190.795523351255895              0.2746134767D-01
      13          -190.795585795941747              0.1141202366D-01
      14          -190.795592552966525              0.5000770134D-02
      15          -190.795592904367084              0.8010372760D-03
      16          -190.795592915311545              0.1119581661D-03
      17          -190.795592915894133              0.2096590281D-04
      18          -190.795592915921532              0.3476100850D-05
      19          -190.795592915920565              0.8072184980D-06
      20          -190.795592915918746              0.2555131571D-06
      21          -190.795592915923123              0.5101050454D-07
      22          -190.795592915921304              0.1054318233D-07
      23          -190.795592915920565              0.3896823531D-08
      24          -190.795592915919599              0.7189899787D-09
      25          -190.795592915920054              0.2089368678D-09
   final occupation vector 
    12  3
    12  3

  SCF has converged.

 Density matrix saved to file den.dat
 total electron number:   30.0000000000003     
     E(SCF)=      -190.795592915921020              0.8842360177D-10


  Final occupancies:

     Alpha population by irrep:  12    3
      Beta population by irrep:  12    3


  Eigenvector printing suppressed.


 
  ORBITAL EIGENVALUES (ALPHA)  (1H = 27.2113834 eV)

       MO #        E(hartree)               E(eV)           FULLSYM    COMPSYM
       ----   --------------------   --------------------   -------   ---------
    1     1         -20.5659440724        -559.6277891363     A'        A'  (1)
    2     2         -11.3490845050        -308.8242897039     A'        A'  (1)
    3     3         -11.2553211316        -306.2728586016     A'        A'  (1)
    4     4         -11.2548442602        -306.2598822714     A'        A'  (1)
    5     5          -1.4007411484         -38.1161044330     A'        A'  (1)
    6     6          -1.1525364884         -31.3621122682     A'        A'  (1)
    7     7          -0.8665472130         -23.5799484474     A'        A'  (1)
    8     8          -0.7594682400         -20.6661814594     A'        A'  (1)
    9   145          -0.6773637311         -18.4320041895     A''       A'' (2)
   10     9          -0.6718904453         -18.2830685098     A'        A'  (1)
   11    10          -0.6110436452         -16.6273429040     A'        A'  (1)
   12   146          -0.5526225540         -15.0376241936     A''       A'' (2)
   13   147          -0.5168811936         -14.0650523303     A''       A'' (2)
   14    11          -0.4657433963         -12.6735221230     A'        A'  (1)
   15    12          -0.3892062209         -10.5908396996     A'        A'  (1)
  +++++++++++++++++++++++++++++++++++++++++++++++++++++++++++++++++++++++++++++
   16   148           0.1206511923           3.2830858515     A''       A'' (2)
   17    13           0.1348461220           3.6693495253     A'        A'  (1)
   18    14           0.1671245011           4.5476888738     A'        A'  (1)
   19   149           0.1976214623           5.3775533791     A''       A'' (2)
   20   150           0.2283138465           6.2127356118     A''       A'' (2)
   21    15           0.2565288817           6.9805057532     A'        A'  (1)
   22    16           0.2688788620           7.3165658007     A'        A'  (1)
   23    17           0.3028554198           8.2411149416     A'        A'  (1)
   24    18           0.3405084221           9.2657052255     A'        A'  (1)
   25    19           0.3603429280           9.8054295688     A'        A'  (1)
   26   151           0.4583800560          12.4731554460     A''       A'' (2)
   27    20           0.4624433792          12.5837240925     A'        A'  (1)
   28   152           0.4912975198          13.3688851744     A''       A'' (2)
   29   153           0.5105053924          13.8915579593     A''       A'' (2)
   30    21           0.5545911384          15.0911920981     A'        A'  (1)
   31    22           0.5614424859          15.2776267416     A'        A'  (1)
   32    23           0.5706325466          15.5277010053     A'        A'  (1)
   33   154           0.5858760255          15.9424971543     A''       A'' (2)
   34    24           0.5904080900          16.0658208981     A'        A'  (1)
   35    25           0.6182586183          16.8236723017     A'        A'  (1)
   36    26           0.6487404243          17.6531244121     A'        A'  (1)
   37    27           0.6521457805          17.7457888652     A'        A'  (1)
   38   155           0.6562699608          17.8580135184     A''       A'' (2)
   39    28           0.7315355482          19.9060942739     A'        A'  (1)
   40   156           0.7982727445          21.7221057079     A''       A'' (2)
   41    29           0.8213300647          22.3495272892     A'        A'  (1)
   42    30           0.8773401576          23.8736394009     A'        A'  (1)
   43   157           0.9281400440          25.2559745853     A''       A'' (2)
   44   158           0.9382152534          25.5301349713     A''       A'' (2)
   45    31           1.0385224120          28.2596315215     A'        A'  (1)
   46    32           1.0508981798          28.5963932849     A'        A'  (1)
   47   159           1.0530777475          28.6557023367     A''       A'' (2)
   48    33           1.0713080928          29.1517752524     A'        A'  (1)
   49   160           1.1394664998          31.0064597966     A''       A'' (2)
   50   161           1.1668308501          31.7510816237     A''       A'' (2)
   51    34           1.1702103948          31.8430437108     A'        A'  (1)
   52    35           1.1841544743          32.2224814054     A'        A'  (1)
   53    36           1.1917438731          32.4289994442     A'        A'  (1)
   54   162           1.2208996068          33.2223672932     A''       A'' (2)
   55    37           1.2580915569          34.2344117081     A'        A'  (1)
   56   163           1.3348685469          36.3236198191     A''       A'' (2)
   57    38           1.3448907210          36.5963370416     A'        A'  (1)
   58    39           1.3482032721          36.6864761373     A'        A'  (1)
   59    40           1.4113922384          38.4059353269     A'        A'  (1)
   60    41           1.4195736697          38.6285633912     A'        A'  (1)
   61   164           1.4793085328          40.2540316517     A''       A'' (2)
   62   165           1.4802636079          40.2800205663     A''       A'' (2)
   63   166           1.5274989034          41.5653583033     A''       A'' (2)
   64   167           1.5437437676          42.0074035308     A''       A'' (2)
   65    42           1.5491034744          42.1532485677     A'        A'  (1)
   66    43           1.5599731400          42.4490272066     A'        A'  (1)
   67    44           1.5735233568          42.8177473513     A'        A'  (1)
   68    45           1.6099298345          43.8084179748     A'        A'  (1)
   69    46           1.6453020819          44.7709457584     A'        A'  (1)
   70   168           1.7219916160          46.8577740733     A''       A'' (2)
   71    47           1.9097608471          51.9672346129     A'        A'  (1)
   72    48           1.9644982530          53.4567151506     A'        A'  (1)
   73   169           2.0477478269          55.7220512244     A''       A'' (2)
   74    49           2.2783795901          61.9978605563     A'        A'  (1)
   75   170           2.3434267588          63.7678840042     A''       A'' (2)
   76    50           2.3460985758          63.8405878407     A'        A'  (1)
   77   171           2.4516353388          66.7123891597     A''       A'' (2)
   78    51           2.4571127839          66.8614380201     A'        A'  (1)
   79    52           2.4831691215          67.5704670120     A'        A'  (1)
   80   172           2.5006484912          68.0461048430     A''       A'' (2)
   81    53           2.5073404630          68.2282026517     A'        A'  (1)
   82   173           2.6041713425          70.8631048405     A''       A'' (2)
   83    54           2.6551592638          72.2505567140     A'        A'  (1)
   84   174           2.7172560071          73.9402950052     A''       A'' (2)
   85    55           2.7457725850          74.7162705401     A'        A'  (1)
   86    56           2.7739845650          75.4839575438     A'        A'  (1)
   87    57           2.8743722791          78.2156461216     A'        A'  (1)
   88   175           2.8890265576          78.6144093126     A''       A'' (2)
   89    58           2.9234391812          79.5508244075     A'        A'  (1)
   90    59           2.9530419787          80.3563574785     A'        A'  (1)
   91   176           2.9936278649          81.4607555897     A''       A'' (2)
   92    60           3.0331257678          82.5355481675     A'        A'  (1)
   93   177           3.0534937633          83.0897895014     A''       A'' (2)
   94   178           3.0830588446          83.8942962660     A''       A'' (2)
   95    61           3.1172688028          84.8251965537     A'        A'  (1)
   96   179           3.1672888417          86.1863110107     A''       A'' (2)
   97    62           3.2000936780          87.0789759882     A'        A'  (1)
   98    63           3.2499889673          88.4366958344     A'        A'  (1)
   99   180           3.2844370233          89.3740750936     A''       A'' (2)
  100    64           3.2949348343          89.6597350554     A'        A'  (1)
  101   181           3.3048842071          89.9304712519     A''       A'' (2)
  102    65           3.3325493401          90.6832777931     A'        A'  (1)
  103    66           3.3363057840          90.7854958293     A'        A'  (1)
  104   182           3.4121240075          92.8486145775     A''       A'' (2)
  105   183           3.4153863707          92.9373879929     A''       A'' (2)
  106    67           3.4406498270          93.6248415874     A'        A'  (1)
  107    68           3.4496432050          93.8695638443     A'        A'  (1)
  108   184           3.5277185039          95.9941007359     A''       A'' (2)
  109    69           3.5317274221          96.1031889481     A'        A'  (1)
  110    70           3.5534555945          96.6944425766     A'        A'  (1)
  111   185           3.5564030052          96.7746457005     A''       A'' (2)
  112    71           3.5858614624          97.5762510727     A'        A'  (1)
  113   186           3.6058123942          98.1191435262     A''       A'' (2)
  114    72           3.6271858948          98.7007460473     A'        A'  (1)
  115   187           3.7315480506         101.5405846796     A''       A'' (2)
  116   188           3.7864201924         103.0337315696     A''       A'' (2)
  117    73           3.8053529892         103.5489191624     A'        A'  (1)
  118   189           3.8513741361         104.8012182333     A''       A'' (2)
  119    74           3.9427535735         107.2877791407     A'        A'  (1)
  120   190           3.9440959243         107.3243063631     A''       A'' (2)
  121   191           3.9694310400         108.0137099102     A''       A'' (2)
  122    75           3.9891039139         108.5490360226     A'        A'  (1)
  123    76           4.0114415850         109.1568749552     A'        A'  (1)
  124   192           4.0651754054         110.6190465448     A''       A'' (2)
  125    77           4.0701547723         110.7545420064     A'        A'  (1)
  126    78           4.1672698739         113.3971782691     A'        A'  (1)
  127   193           4.1728329101         113.5485561813     A''       A'' (2)
  128   194           4.1925912649         114.0862083477     A''       A'' (2)
  129    79           4.2112276560         114.5933303319     A'        A'  (1)
  130    80           4.3076259063         117.2164600795     A'        A'  (1)
  131    81           4.3227223701         117.6272557457     A'        A'  (1)
  132    82           4.3856025692         119.3383129506     A'        A'  (1)
  133   195           4.4236692524         120.3741600628     A''       A'' (2)
  134    83           4.4587088503         121.3276359944     A'        A'  (1)
  135    84           4.4692552001         121.6146167616     A'        A'  (1)
  136    85           4.4790984335         121.8824647612     A'        A'  (1)
  137   196           4.5359085005         123.4283452754     A''       A'' (2)
  138    86           4.5622855343         124.1461008541     A'        A'  (1)
  139   197           4.7039917921         128.0021241640     A''       A'' (2)
  140   198           4.7485827660         129.2155062525     A''       A'' (2)
  141   199           4.7846882274         130.1979858065     A''       A'' (2)
  142    87           4.8017417881         130.6620367849     A'        A'  (1)
  143    88           4.9464393912         134.5994587398     A'        A'  (1)
  144    89           5.0521020666         137.4746863115     A'        A'  (1)
  145    90           5.1722148076         140.7431201559     A'        A'  (1)
  146   200           5.2056235844         141.6522191914     A''       A'' (2)
  147    91           5.2629215173         143.2113752106     A'        A'  (1)
  148    92           5.2687637811         143.3703512921     A'        A'  (1)
  149    93           5.2709597219         143.4301058788     A'        A'  (1)
  150   201           5.2846380253         143.8023114359     A''       A'' (2)
  151   202           5.3747290830         146.2538137492     A''       A'' (2)
  152    94           5.4853784237         149.2647353806     A'        A'  (1)
  153    95           5.4860377231         149.2826758299     A'        A'  (1)
  154   203           5.5138491261         150.0394625810     A''       A'' (2)
  155    96           5.5324921986         150.5467663723     A'        A'  (1)
  156   204           5.6148541523         152.7879490722     A''       A'' (2)
  157    97           5.6348635108         153.3324313993     A'        A'  (1)
  158    98           5.6974107702         155.0344288550     A'        A'  (1)
  159   205           5.7481161477         156.4141923216     A''       A'' (2)
  160    99           5.8581582819         159.4085910267     A'        A'  (1)
  161   206           6.0291051595         164.0602920544     A''       A'' (2)
  162   100           6.1395323983         167.0651699855     A'        A'  (1)
  163   207           6.1588325106         167.5903527411     A''       A'' (2)
  164   208           6.1627718611         167.6975479192     A''       A'' (2)
  165   101           6.1867744312         168.3506910558     A'        A'  (1)
  166   209           6.3856917880         173.7635075176     A''       A'' (2)
  167   102           6.5408264428         177.9849360883     A'        A'  (1)
  168   103           6.6322341308         180.4722657311     A'        A'  (1)
  169   104           6.8654170986         186.8174968720     A'        A'  (1)
  170   210           6.8791778462         187.1919458496     A''       A'' (2)
  171   211           7.0675674507         192.3182876058     A''       A'' (2)
  172   105           7.3471808490         199.9269549906     A'        A'  (1)
  173   212           7.3807990330         200.8417522840     A''       A'' (2)
  174   106           7.4046133907         201.4897739038     A'        A'  (1)
  175   107           7.4959573792         203.9753701950     A'        A'  (1)
  176   108           8.0406837995         218.7981296663     A'        A'  (1)
  177   213          15.4901670509         421.5088745520     A''       A'' (2)
  178   109          15.7119888581         427.5449527941     A'        A'  (1)
  179   110          15.8151462357         430.3520077466     A'        A'  (1)
  180   111          16.0880426248         437.7778960180     A'        A'  (1)
  181   214          16.4032499520         446.3551234491     A''       A'' (2)
  182   215          16.4957512711         448.8722123097     A''       A'' (2)
  183   112          16.5865785217         451.3437474485     A'        A'  (1)
  184   113          16.7217678214         455.0224353125     A'        A'  (1)
  185   114          16.8124797898         457.4908334645     A'        A'  (1)
  186   115          16.9037410843         459.9741795382     A'        A'  (1)
  187   116          17.2790910491         470.1879713402     A'        A'  (1)
  188   117          17.4533769502         474.9305318164     A'        A'  (1)
  189   216          26.2811568185         715.1466343850     A''       A'' (2)
  190   118          26.4071530726         718.5751667608     A'        A'  (1)
  191   119          27.1326409619         738.3166958677     A'        A'  (1)
  192   120          29.4339900576         800.9395884498     A'        A'  (1)
  193   121          41.3967426865        1126.4626367522     A'        A'  (1)
  194   217          41.4113156236        1126.8591865315     A''       A'' (2)
  195   218          41.4850601650        1128.8658775218     A''       A'' (2)
  196   122          41.4961110342        1129.1665869602     A'        A'  (1)
  197   123          41.5297717312        1130.0825410916     A'        A'  (1)
  198   219          41.5505456063        1130.6478269731     A''       A'' (2)
  199   220          41.5542087723        1130.7475067854     A''       A'' (2)
  200   124          41.6651851683        1133.7673280472     A'        A'  (1)
  201   125          41.6839230988        1134.2772130583     A'        A'  (1)
  202   126          41.6918152114        1134.4919683585     A'        A'  (1)
  203   127          41.7094578729        1134.9720495851     A'        A'  (1)
  204   221          41.7379334625        1135.7469097731     A''       A'' (2)
  205   222          41.7489916862        1136.0478193369     A''       A'' (2)
  206   128          41.7731249206        1136.7045180318     A'        A'  (1)
  207   129          41.8389819403        1138.4965786434     A'        A'  (1)
  208   130          43.8604455757        1193.5034006557     A'        A'  (1)
  209   223          43.8633719711        1193.5830319220     A''       A'' (2)
  210   224          43.9812186376        1196.7898027477     A''       A'' (2)
  211   131          44.0282586991        1198.0698278968     A'        A'  (1)
  212   132          44.1623855372        1201.7196047119     A'        A'  (1)
  213   225          81.0969451889        2206.7600681046     A''       A'' (2)
  214   133          81.2806101643        2211.7578461672     A'        A'  (1)
  215   134          81.3318982678        2213.1534664156     A'        A'  (1)
  216   135          81.5787234683        2219.8699215796     A'        A'  (1)
  217   226          81.7652032571        2224.9442946076     A''       A'' (2)
  218   227          81.8403030714        2226.9878644478     A''       A'' (2)
  219   136          81.9617143979        2230.2916346017     A'        A'  (1)
  220   137          82.0725648324        2233.3080282758     A'        A'  (1)
  221   138          82.1710673412        2235.9884178086     A'        A'  (1)
  222   139          85.9674197424        2339.2924185180     A'        A'  (1)
  223   140          86.7696181513        2361.1213469869     A'        A'  (1)
  224   141          86.8459212594        2363.1976601158     A'        A'  (1)
  225   228         138.4074180951        3766.2573191893     A''       A'' (2)
  226   142         138.4962459251        3768.6744473295     A'        A'  (1)
  227   143         139.2268774675        3788.5559423520     A'        A'  (1)
  228   144         149.9830507189        4081.2462966126     A'        A'  (1)


  VSCF finished.

 @CHECKOUT-I, Total execution time (CPU/WALL):       210.69/      42.67 seconds.
--executable xvscf finished with status     0 in       42.73 seconds (walltime).
 --invoking executable--
/home/besselman/CFOUR_18/cfour18/bin/xvtran
 @GETMEM-I,  Allocated  181198 MB of main memory.
  Partial RHF integral transformation
  Transformation of IIII integrals :
  1 pass through the AO integral file was required.
    52142721 AO integrals were read.
    16814542 MO integrals were written to HF2.
  Transformation of IIJJ integrals :
  1 pass through the AO integral file was required.
    32192767 AO integrals were read.
     8106244 MO integrals were written to HF2.
  Transformation of IJIJ integrals :
  1 pass through the AO integral file was required.
    61871548 AO integrals were read.
    15972343 MO integrals were written to HF2.
  Summary of active molecular orbitals: 
------------------------------------------------------------------------
 
  Index      Eigenvalue    Symmetry    Index      Eigenvalue    Symmetry
------------------------------------------------------------------------
     1       -20.5659441        1       115        16.5865785        1
     2       -11.3490845        1       116        16.7217678        1
     3       -11.2553211        1       117        16.8124798        1
     4       -11.2548443        1       118        16.9037411        1
     5        -1.4007411        1       119        17.2790910        1
     6        -1.1525365        1       120        17.4533770        1
     7        -0.8665472        1       121        26.4071531        1
     8        -0.7594682        1       122        27.1326410        1
     9        -0.6718904        1       123        29.4339901        1
    10        -0.6110436        1       124        41.3967427        1
    11        -0.4657434        1       125        41.4961110        1
    12        -0.3892062        1       126        41.5297717        1
    13        -0.6773637        2       127        41.6651852        1
    14        -0.5526226        2       128        41.6839231        1
    15        -0.5168812        2       129        41.6918152        1
    16         0.1348461        1       130        41.7094579        1
    17         0.1671245        1       131        41.7731249        1
    18         0.2565289        1       132        41.8389819        1
    19         0.2688789        1       133        43.8604456        1
    20         0.3028554        1       134        44.0282587        1
    21         0.3405084        1       135        44.1623855        1
    22         0.3603429        1       136        81.2806102        1
    23         0.4624434        1       137        81.3318983        1
    24         0.5545911        1       138        81.5787235        1
    25         0.5614425        1       139        81.9617144        1
    26         0.5706325        1       140        82.0725648        1
    27         0.5904081        1       141        82.1710673        1
    28         0.6182586        1       142        85.9674197        1
    29         0.6487404        1       143        86.7696182        1
    30         0.6521458        1       144        86.8459213        1
    31         0.7315355        1       145       138.4962459        1
    32         0.8213301        1       146       139.2268775        1
    33         0.8773402        1       147       149.9830507        1
    34         1.0385224        1       148         0.1206512        2
    35         1.0508982        1       149         0.1976215        2
    36         1.0713081        1       150         0.2283138        2
    37         1.1702104        1       151         0.4583801        2
    38         1.1841545        1       152         0.4912975        2
    39         1.1917439        1       153         0.5105054        2
    40         1.2580916        1       154         0.5858760        2
    41         1.3448907        1       155         0.6562700        2
    42         1.3482033        1       156         0.7982727        2
    43         1.4113922        1       157         0.9281400        2
    44         1.4195737        1       158         0.9382153        2
    45         1.5491035        1       159         1.0530777        2
    46         1.5599731        1       160         1.1394665        2
    47         1.5735234        1       161         1.1668309        2
    48         1.6099298        1       162         1.2208996        2
    49         1.6453021        1       163         1.3348685        2
    50         1.9097608        1       164         1.4793085        2
    51         1.9644983        1       165         1.4802636        2
    52         2.2783796        1       166         1.5274989        2
    53         2.3460986        1       167         1.5437438        2
    54         2.4571128        1       168         1.7219916        2
    55         2.4831691        1       169         2.0477478        2
    56         2.5073405        1       170         2.3434268        2
    57         2.6551593        1       171         2.4516353        2
    58         2.7457726        1       172         2.5006485        2
    59         2.7739846        1       173         2.6041713        2
    60         2.8743723        1       174         2.7172560        2
    61         2.9234392        1       175         2.8890266        2
    62         2.9530420        1       176         2.9936279        2
    63         3.0331258        1       177         3.0534938        2
    64         3.1172688        1       178         3.0830588        2
    65         3.2000937        1       179         3.1672888        2
    66         3.2499890        1       180         3.2844370        2
    67         3.2949348        1       181         3.3048842        2
    68         3.3325493        1       182         3.4121240        2
    69         3.3363058        1       183         3.4153864        2
    70         3.4406498        1       184         3.5277185        2
    71         3.4496432        1       185         3.5564030        2
    72         3.5317274        1       186         3.6058124        2
    73         3.5534556        1       187         3.7315481        2
    74         3.5858615        1       188         3.7864202        2
    75         3.6271859        1       189         3.8513741        2
    76         3.8053530        1       190         3.9440959        2
    77         3.9427536        1       191         3.9694310        2
    78         3.9891039        1       192         4.0651754        2
    79         4.0114416        1       193         4.1728329        2
    80         4.0701548        1       194         4.1925913        2
    81         4.1672699        1       195         4.4236693        2
    82         4.2112277        1       196         4.5359085        2
    83         4.3076259        1       197         4.7039918        2
    84         4.3227224        1       198         4.7485828        2
    85         4.3856026        1       199         4.7846882        2
    86         4.4587089        1       200         5.2056236        2
    87         4.4692552        1       201         5.2846380        2
    88         4.4790984        1       202         5.3747291        2
    89         4.5622855        1       203         5.5138491        2
    90         4.8017418        1       204         5.6148542        2
    91         4.9464394        1       205         5.7481161        2
    92         5.0521021        1       206         6.0291052        2
    93         5.1722148        1       207         6.1588325        2
    94         5.2629215        1       208         6.1627719        2
    95         5.2687638        1       209         6.3856918        2
    96         5.2709597        1       210         6.8791778        2
    97         5.4853784        1       211         7.0675675        2
    98         5.4860377        1       212         7.3807990        2
    99         5.5324922        1       213        15.4901671        2
   100         5.6348635        1       214        16.4032500        2
   101         5.6974108        1       215        16.4957513        2
   102         5.8581583        1       216        26.2811568        2
   103         6.1395324        1       217        41.4113156        2
   104         6.1867744        1       218        41.4850602        2
   105         6.5408264        1       219        41.5505456        2
   106         6.6322341        1       220        41.5542088        2
   107         6.8654171        1       221        41.7379335        2
   108         7.3471808        1       222        41.7489917        2
   109         7.4046134        1       223        43.8633720        2
   110         7.4959574        1       224        43.9812186        2
   111         8.0406838        1       225        81.0969452        2
   112        15.7119889        1       226        81.7652033        2
   113        15.8151462        1       227        81.8403031        2
   114        16.0880426        1       228       138.4074181        2
------------------------------------------------------------------------
 @CHECKOUT-I, Total execution time (CPU/WALL):        89.50/      19.82 seconds.
--executable xvtran finished with status     0 in       19.85 seconds (walltime).
 --invoking executable--
/home/besselman/CFOUR_18/cfour18/bin/xintprc
 @GETMEM-I,  Allocated  181198 MB of main memory.
  @GMOIAA-I, Processing MO integrals for spin case AA.
  @GMOIAA-I, Generation of integral list completed.
                      TYPE                NUMBER
                      ----               --------
                      PPPP                     0
                      PPPH              36694849
                      PPHH               2594448
                      PHPH               1398359
                      PHHH                201271
                      HHHH                  4202

                     TOTAL              40893129

  @FORMT2-I, Second-order MP correlation energies:
            ------------------------------------------------
            E(SCF)                  =   -190.795592915921 a.u.
            E2(AA)                  =     -0.098341109892 a.u.
            E2(AB)                  =     -0.721759944886 a.u.
            E2(TOT)                 =     -0.918442164669 a.u.
            Total MP2 energy        =   -191.714035080590 a.u.
            ------------------------------------------------
   Largest T2 amplitudes for spin case AB:
       _       _                 _       _                 _       _
   i   j   a   b             i   j   a   b             i   j   a   b
-----------------------------------------------------------------------------
[ 15  15 148 148]-0.05125 [ 15  15 149 148]-0.03428 [ 15  15 148 149]-0.03428
[ 11  11  19  19]-0.02700 [ 15  15 149 149]-0.02503 [ 13  13 148 148]-0.02034
[ 15  15 156 148]-0.01765 [ 15  15 148 156]-0.01765 [ 11  11  25  19] 0.01737
[ 11  11  19  25] 0.01737 [ 14  14 155 155]-0.01703 [ 15  12 148  23]-0.01608
[ 12  15  23 148]-0.01608 [ 11  11  25  25]-0.01533 [ 15  13 148 148]-0.01483
-----------------------------------------------------------------------------
   Norm of T2AB vector (  5209353 symmetry allowed elements):  0.4023579636.
-----------------------------------------------------------------------------
 @CHECKOUT-I, Total execution time (CPU/WALL):        25.52/       3.28 seconds.
--executable xintprc finished with status     0 in        3.30 seconds (walltime).
 --invoking executable--
/home/besselman/CFOUR_18/cfour18/bin/xecc
 @GETMEM-I,  Allocated  181198 MB of main memory.
 CCSD(T) energy will be calculated.
 AO based algorithm is used. 
 Largest T2 amplitudes for spin case AB:
        _       _                 _       _                 _       _
    i   j   a   b             i   j   a   b             i   j   a   b
 -----------------------------------------------------------------------------
 [ 15  15 148 148]-0.05125 [ 15  15 149 148]-0.03428 [ 15  15 148 149]-0.03428
 [ 11  11  19  19]-0.02700 [ 15  15 149 149]-0.02503 [ 13  13 148 148]-0.02034
 [ 15  15 156 148]-0.01765 [ 15  15 148 156]-0.01765 [ 11  11  25  19] 0.01737
 [ 11  11  19  25] 0.01737 [ 14  14 155 155]-0.01703 [ 15  12 148  23]-0.01608
 [ 12  15  23 148]-0.01608 [ 11  11  25  25]-0.01533 [ 15  13 148 148]-0.01483
 -----------------------------------------------------------------------------
 Norm of T2AB vector (  5209353 symmetry allowed elements):  0.4023579636.
 -----------------------------------------------------------------------------
 The total correlation energy is -0.918442164669 a.u.
 Resorts of amplitudes and integrals (CPU/WALL):       4.82/       0.17 seconds.
 Starting iterative solution of the CC equations.
 The DIIS procedure is used to accelerate convergence.
 5 expansion vectors are used in the DIIS extrapolation.
 Convergence criterium is 10**(-9).
 Maximum number of iterations is 100.
 >>>>>>>>>>>>>>>>>>>>>>>>>>>>>>>>>>>>>>>>>>>>>>>>>>>>>>>>>>>>>>>>>>>>>>>>>>>>>>>
 Iteration Nr.   1 started:
 Generation of Intermediates required (CPU/WALL):     64.27/       2.17 seconds.
 Transformation of t(ab,ij) amplitudes required    4.0 seconds.
 Contraction of t(mu nu,ij) with AO integrals required   84.3 seconds.
 Backtransformation of t(mu nu,ij) increments required    4.0 seconds.
 Construction of Hbar required (CPU/WALL):           129.27/      80.23 seconds.
 Amplitude changes are:
 -------------------------------------------------------------------
              Spin      RMS          Max.      Max. change for
  Amplitude   Case     Change       Change       i    j    a    b
 -------------------------------------------------------------------
     T1        AA    0.0000318386-0.0218222481   15       148
     T2        AB    0.0000000108 0.0037133885   15   12  148   23
 -------------------------------------------------------------------
 The total correlation energy is -0.918686294933 a.u.
 Convergence information after     1 iterations: 
 Largest element of residual vector : -0.21822248E-01.
 Largest element of DIIS residual   : -0.21822248E-01.
 Iteration Nr.   1 required (CPU/WALL):              209.93/      82.91 seconds.
 >>>>>>>>>>>>>>>>>>>>>>>>>>>>>>>>>>>>>>>>>>>>>>>>>>>>>>>>>>>>>>>>>>>>>>>>>>>>>>>
 Iteration Nr.   2 started:
 Generation of Intermediates required (CPU/WALL):     64.97/       2.10 seconds.
 Transformation of t(ab,ij) amplitudes required    3.9 seconds.
 Contraction of t(mu nu,ij) with AO integrals required   84.6 seconds.
 Backtransformation of t(mu nu,ij) increments required    3.7 seconds.
 Construction of Hbar required (CPU/WALL):           129.44/      80.49 seconds.
 Amplitude changes are:
 -------------------------------------------------------------------
              Spin      RMS          Max.      Max. change for
  Amplitude   Case     Change       Change       i    j    a    b
 -------------------------------------------------------------------
     T1        AA    0.0000056468 0.0034768196   15       148
     T2        AB    0.0000000056-0.0094192228   15   15  148  148
 -------------------------------------------------------------------
 The total correlation energy is -0.941951509126 a.u.
 Convergence information after     2 iterations: 
 Largest element of residual vector : -0.94192228E-02.
 Largest element of DIIS residual   : -0.77353664E-02.
 Iteration Nr.   2 required (CPU/WALL):              216.94/      83.30 seconds.
 >>>>>>>>>>>>>>>>>>>>>>>>>>>>>>>>>>>>>>>>>>>>>>>>>>>>>>>>>>>>>>>>>>>>>>>>>>>>>>>
 Iteration Nr.   3 started:
 Generation of Intermediates required (CPU/WALL):     62.84/       1.99 seconds.
 Transformation of t(ab,ij) amplitudes required    3.9 seconds.
 Contraction of t(mu nu,ij) with AO integrals required   84.5 seconds.
 Backtransformation of t(mu nu,ij) increments required    3.3 seconds.
 Construction of Hbar required (CPU/WALL):           126.20/      80.25 seconds.
 Amplitude changes are:
 -------------------------------------------------------------------
              Spin      RMS          Max.      Max. change for
  Amplitude   Case     Change       Change       i    j    a    b
 -------------------------------------------------------------------
     T1        AA    0.0000054991-0.0057384513   15       148
     T2        AB    0.0000000016-0.0018824136   15   15  148  148
 -------------------------------------------------------------------
 The total correlation energy is -0.940750413172 a.u.
 Convergence information after     3 iterations: 
 Largest element of residual vector : -0.57384513E-02.
 Largest element of DIIS residual   : -0.41038602E-02.
 Iteration Nr.   3 required (CPU/WALL):              212.14/      82.96 seconds.
 >>>>>>>>>>>>>>>>>>>>>>>>>>>>>>>>>>>>>>>>>>>>>>>>>>>>>>>>>>>>>>>>>>>>>>>>>>>>>>>
 Iteration Nr.   4 started:
 Generation of Intermediates required (CPU/WALL):     57.97/       1.82 seconds.
 Transformation of t(ab,ij) amplitudes required    3.4 seconds.
 Contraction of t(mu nu,ij) with AO integrals required   84.3 seconds.
 Backtransformation of t(mu nu,ij) increments required    3.4 seconds.
 Construction of Hbar required (CPU/WALL):           125.15/      80.09 seconds.
 Amplitude changes are:
 -------------------------------------------------------------------
              Spin      RMS          Max.      Max. change for
  Amplitude   Case     Change       Change       i    j    a    b
 -------------------------------------------------------------------
     T1        AA    0.0000010257-0.0006606402   13       148
     T2        AB    0.0000000005-0.0010992514   15   15  148  148
 -------------------------------------------------------------------
 The total correlation energy is -0.943001903174 a.u.
 Convergence information after     4 iterations: 
 Largest element of residual vector : -0.10992514E-02.
 Largest element of DIIS residual   : -0.64574849E-03.
 Iteration Nr.   4 required (CPU/WALL):              210.43/      82.76 seconds.
 >>>>>>>>>>>>>>>>>>>>>>>>>>>>>>>>>>>>>>>>>>>>>>>>>>>>>>>>>>>>>>>>>>>>>>>>>>>>>>>
 Iteration Nr.   5 started:
 Generation of Intermediates required (CPU/WALL):     57.29/       1.80 seconds.
 Transformation of t(ab,ij) amplitudes required    3.4 seconds.
 Contraction of t(mu nu,ij) with AO integrals required   84.4 seconds.
 Backtransformation of t(mu nu,ij) increments required    3.4 seconds.
 Construction of Hbar required (CPU/WALL):           125.08/      80.09 seconds.
 Amplitude changes are:
 -------------------------------------------------------------------
              Spin      RMS          Max.      Max. change for
  Amplitude   Case     Change       Change       i    j    a    b
 -------------------------------------------------------------------
     T1        AA    0.0000006489-0.0008863076   15       148
     T2        AB    0.0000000002-0.0004185283   15   15  148  148
 -------------------------------------------------------------------
 The total correlation energy is -0.943398355009 a.u.
 Convergence information after     5 iterations: 
 Largest element of residual vector : -0.88630757E-03.
 Largest element of DIIS residual   : -0.37914483E-03.
 Iteration Nr.   5 required (CPU/WALL):              214.32/      82.89 seconds.
 Largest T1 amplitudes for spin case AA:
    i       a                 i       a                 i       a    
 -----------------------------------------------------------------------------
 [ 15     148    ]-0.02774 [ 13     148    ]-0.02583 [ 15     151    ] 0.01455
 [ 12      22    ]-0.01385 [ 15     149    ]-0.01228 [ 12      19    ]-0.01214
 [ 13     149    ]-0.01186 [ 15     167    ] 0.01118 [ 15     152    ]-0.01114
 [ 10      27    ]-0.01110 [ 12      23    ]-0.01086 [ 13     151    ] 0.01000
 [ 10      23    ]-0.00893 [ 11      36    ]-0.00761 [ 10      22    ]-0.00745
 -----------------------------------------------------------------------------
 Norm of T1AA vector (     1827 symmetry allowed elements):  0.0669672061.
 -----------------------------------------------------------------------------
 Largest T2 amplitudes for spin case AB:
        _       _                 _       _                 _       _
    i   j   a   b             i   j   a   b             i   j   a   b
 -----------------------------------------------------------------------------
 [ 15  15 148 148]-0.06305 [ 15  15 149 148]-0.04131 [ 15  15 148 149]-0.04131
 [ 11  11  19  19]-0.03197 [ 15  15 149 149]-0.02917 [ 15  15 156 148]-0.02140
 [ 15  15 148 156]-0.02140 [ 11  11  25  19] 0.02095 [ 11  11  19  25] 0.02095
 [ 13  13 148 148]-0.02034 [ 14  14 155 155]-0.02000 [ 11  11  25  25]-0.01721
 [ 15  13 148 148]-0.01660 [ 13  15 148 148]-0.01660 [ 11  11  24  24]-0.01564
 -----------------------------------------------------------------------------
 Norm of T2AB vector (  5209353 symmetry allowed elements):  0.4396599980.
 -----------------------------------------------------------------------------
 >>>>>>>>>>>>>>>>>>>>>>>>>>>>>>>>>>>>>>>>>>>>>>>>>>>>>>>>>>>>>>>>>>>>>>>>>>>>>>>
 Iteration Nr.   6 started:
 Generation of Intermediates required (CPU/WALL):     57.48/       1.80 seconds.
 Transformation of t(ab,ij) amplitudes required    3.4 seconds.
 Contraction of t(mu nu,ij) with AO integrals required   84.3 seconds.
 Backtransformation of t(mu nu,ij) increments required    3.3 seconds.
 Construction of Hbar required (CPU/WALL):           125.10/      80.08 seconds.
 Amplitude changes are:
 -------------------------------------------------------------------
              Spin      RMS          Max.      Max. change for
  Amplitude   Case     Change       Change       i    j    a    b
 -------------------------------------------------------------------
     T1        AA    0.0000001872-0.0002358642   15       148
     T2        AB    0.0000000001-0.0000950825   15   15  148  148
 -------------------------------------------------------------------
 The total correlation energy is -0.943412770249 a.u.
 Convergence information after     6 iterations: 
 Largest element of residual vector : -0.23586423E-03.
 Largest element of DIIS residual   : -0.13039844E-03.
 Iteration Nr.   6 required (CPU/WALL):              214.25/      82.87 seconds.
 >>>>>>>>>>>>>>>>>>>>>>>>>>>>>>>>>>>>>>>>>>>>>>>>>>>>>>>>>>>>>>>>>>>>>>>>>>>>>>>
 Iteration Nr.   7 started:
 Generation of Intermediates required (CPU/WALL):     56.67/       1.77 seconds.
 Transformation of t(ab,ij) amplitudes required    3.4 seconds.
 Contraction of t(mu nu,ij) with AO integrals required   84.3 seconds.
 Backtransformation of t(mu nu,ij) increments required    3.3 seconds.
 Construction of Hbar required (CPU/WALL):           125.37/      80.09 seconds.
 Amplitude changes are:
 -------------------------------------------------------------------
              Spin      RMS          Max.      Max. change for
  Amplitude   Case     Change       Change       i    j    a    b
 -------------------------------------------------------------------
     T1        AA    0.0000000826-0.0000954409   15       148
     T2        AB    0.0000000000-0.0000155721   15   15  148  148
 -------------------------------------------------------------------
 The total correlation energy is -0.943416268178 a.u.
 Convergence information after     7 iterations: 
 Largest element of residual vector : -0.95440915E-04.
 Largest element of DIIS residual   : -0.49875623E-04.
 Iteration Nr.   7 required (CPU/WALL):              213.71/      82.85 seconds.
 >>>>>>>>>>>>>>>>>>>>>>>>>>>>>>>>>>>>>>>>>>>>>>>>>>>>>>>>>>>>>>>>>>>>>>>>>>>>>>>
 Iteration Nr.   8 started:
 Generation of Intermediates required (CPU/WALL):     57.36/       1.80 seconds.
 Transformation of t(ab,ij) amplitudes required    3.4 seconds.
 Contraction of t(mu nu,ij) with AO integrals required   84.4 seconds.
 Backtransformation of t(mu nu,ij) increments required    3.3 seconds.
 Construction of Hbar required (CPU/WALL):           125.38/      80.14 seconds.
 Amplitude changes are:
 -------------------------------------------------------------------
              Spin      RMS          Max.      Max. change for
  Amplitude   Case     Change       Change       i    j    a    b
 -------------------------------------------------------------------
     T1        AA    0.0000000332-0.0000445671   15       148
     T2        AB    0.0000000000-0.0000111937   15   15  148  148
 -------------------------------------------------------------------
 The total correlation energy is -0.943417958905 a.u.
 Convergence information after     8 iterations: 
 Largest element of residual vector : -0.44567130E-04.
 Largest element of DIIS residual   : -0.16806042E-04.
 Iteration Nr.   8 required (CPU/WALL):              215.21/      82.95 seconds.
 >>>>>>>>>>>>>>>>>>>>>>>>>>>>>>>>>>>>>>>>>>>>>>>>>>>>>>>>>>>>>>>>>>>>>>>>>>>>>>>
 Iteration Nr.   9 started:
 Generation of Intermediates required (CPU/WALL):     58.14/       1.83 seconds.
 Transformation of t(ab,ij) amplitudes required    3.4 seconds.
 Contraction of t(mu nu,ij) with AO integrals required   84.4 seconds.
 Backtransformation of t(mu nu,ij) increments required    3.4 seconds.
 Construction of Hbar required (CPU/WALL):           125.24/      80.13 seconds.
 Amplitude changes are:
 -------------------------------------------------------------------
              Spin      RMS          Max.      Max. change for
  Amplitude   Case     Change       Change       i    j    a    b
 -------------------------------------------------------------------
     T1        AA    0.0000000105-0.0000110053   15       148
     T2        AB    0.0000000000 0.0000016618   12   12   16   16
 -------------------------------------------------------------------
 The total correlation energy is -0.943414216539 a.u.
 Convergence information after     9 iterations: 
 Largest element of residual vector : -0.11005348E-04.
 Largest element of DIIS residual   :  0.60103262E-05.
 Iteration Nr.   9 required (CPU/WALL):              215.24/      82.95 seconds.
 >>>>>>>>>>>>>>>>>>>>>>>>>>>>>>>>>>>>>>>>>>>>>>>>>>>>>>>>>>>>>>>>>>>>>>>>>>>>>>>
 Iteration Nr.  10 started:
 Generation of Intermediates required (CPU/WALL):     58.04/       1.82 seconds.
 Transformation of t(ab,ij) amplitudes required    3.4 seconds.
 Contraction of t(mu nu,ij) with AO integrals required   84.4 seconds.
 Backtransformation of t(mu nu,ij) increments required    3.3 seconds.
 Construction of Hbar required (CPU/WALL):           127.17/      80.24 seconds.
 Amplitude changes are:
 -------------------------------------------------------------------
              Spin      RMS          Max.      Max. change for
  Amplitude   Case     Change       Change       i    j    a    b
 -------------------------------------------------------------------
     T1        AA    0.0000000041 0.0000033724   13       148
     T2        AB    0.0000000000-0.0000008541   12   12  148  148
 -------------------------------------------------------------------
 The total correlation energy is -0.943416040346 a.u.
 Convergence information after    10 iterations: 
 Largest element of residual vector :  0.33724226E-05.
 Largest element of DIIS residual   :  0.23260527E-05.
 Iteration Nr.  10 required (CPU/WALL):              218.45/      83.11 seconds.
 Largest T1 amplitudes for spin case AA:
    i       a                 i       a                 i       a    
 -----------------------------------------------------------------------------
 [ 15     148    ]-0.02834 [ 13     148    ]-0.02595 [ 15     151    ] 0.01472
 [ 12      22    ]-0.01382 [ 15     149    ]-0.01251 [ 12      19    ]-0.01233
 [ 13     149    ]-0.01194 [ 15     152    ]-0.01126 [ 15     167    ] 0.01120
 [ 10      27    ]-0.01107 [ 12      23    ]-0.01077 [ 13     151    ] 0.01002
 [ 10      23    ]-0.00884 [ 11      36    ]-0.00761 [ 12      25    ] 0.00741
 -----------------------------------------------------------------------------
 Norm of T1AA vector (     1827 symmetry allowed elements):  0.0673275648.
 -----------------------------------------------------------------------------
 Largest T2 amplitudes for spin case AB:
        _       _                 _       _                 _       _
    i   j   a   b             i   j   a   b             i   j   a   b
 -----------------------------------------------------------------------------
 [ 15  15 148 148]-0.06330 [ 15  15 149 148]-0.04143 [ 15  15 148 149]-0.04143
 [ 11  11  19  19]-0.03194 [ 15  15 149 149]-0.02922 [ 15  15 156 148]-0.02144
 [ 15  15 148 156]-0.02144 [ 11  11  25  19] 0.02092 [ 11  11  19  25] 0.02092
 [ 13  13 148 148]-0.02031 [ 14  14 155 155]-0.01998 [ 11  11  25  25]-0.01719
 [ 15  13 148 148]-0.01665 [ 13  15 148 148]-0.01665 [ 11  11  24  24]-0.01563
 -----------------------------------------------------------------------------
 Norm of T2AB vector (  5209353 symmetry allowed elements):  0.4396590478.
 -----------------------------------------------------------------------------
 >>>>>>>>>>>>>>>>>>>>>>>>>>>>>>>>>>>>>>>>>>>>>>>>>>>>>>>>>>>>>>>>>>>>>>>>>>>>>>>
 Iteration Nr.  11 started:
 Generation of Intermediates required (CPU/WALL):     58.77/       1.85 seconds.
 Transformation of t(ab,ij) amplitudes required    3.4 seconds.
 Contraction of t(mu nu,ij) with AO integrals required   84.4 seconds.
 Backtransformation of t(mu nu,ij) increments required    3.4 seconds.
 Construction of Hbar required (CPU/WALL):           125.22/      80.16 seconds.
 Amplitude changes are:
 -------------------------------------------------------------------
              Spin      RMS          Max.      Max. change for
  Amplitude   Case     Change       Change       i    j    a    b
 -------------------------------------------------------------------
     T1        AA    0.0000000015-0.0000018155   15       148
     T2        AB    0.0000000000-0.0000005139   15   15  148  148
 -------------------------------------------------------------------
 The total correlation energy is -0.943415989972 a.u.
 Convergence information after    11 iterations: 
 Largest element of residual vector : -0.18154738E-05.
 Largest element of DIIS residual   : -0.10247264E-05.
 Iteration Nr.  11 required (CPU/WALL):              215.56/      82.99 seconds.
 >>>>>>>>>>>>>>>>>>>>>>>>>>>>>>>>>>>>>>>>>>>>>>>>>>>>>>>>>>>>>>>>>>>>>>>>>>>>>>>
 Iteration Nr.  12 started:
 Generation of Intermediates required (CPU/WALL):     58.34/       1.83 seconds.
 Transformation of t(ab,ij) amplitudes required    3.5 seconds.
 Contraction of t(mu nu,ij) with AO integrals required   84.4 seconds.
 Backtransformation of t(mu nu,ij) increments required    3.3 seconds.
 Construction of Hbar required (CPU/WALL):           125.00/      80.10 seconds.
 Amplitude changes are:
 -------------------------------------------------------------------
              Spin      RMS          Max.      Max. change for
  Amplitude   Case     Change       Change       i    j    a    b
 -------------------------------------------------------------------
     T1        AA    0.0000000005 0.0000005212   12        17
     T2        AB    0.0000000000-0.0000003443   15   15  148  148
 -------------------------------------------------------------------
 The total correlation energy is -0.943416161798 a.u.
 Convergence information after    12 iterations: 
 Largest element of residual vector :  0.52118157E-06.
 Largest element of DIIS residual   :  0.37148337E-06.
 Iteration Nr.  12 required (CPU/WALL):              214.97/      82.92 seconds.
 >>>>>>>>>>>>>>>>>>>>>>>>>>>>>>>>>>>>>>>>>>>>>>>>>>>>>>>>>>>>>>>>>>>>>>>>>>>>>>>
 Iteration Nr.  13 started:
 Generation of Intermediates required (CPU/WALL):     56.77/       1.77 seconds.
 Transformation of t(ab,ij) amplitudes required    3.4 seconds.
 Contraction of t(mu nu,ij) with AO integrals required   84.4 seconds.
 Backtransformation of t(mu nu,ij) increments required    3.3 seconds.
 Construction of Hbar required (CPU/WALL):           125.19/      80.12 seconds.
 Amplitude changes are:
 -------------------------------------------------------------------
              Spin      RMS          Max.      Max. change for
  Amplitude   Case     Change       Change       i    j    a    b
 -------------------------------------------------------------------
     T1        AA    0.0000000003-0.0000003685   15       148
     T2        AB    0.0000000000-0.0000001355   15   15  148  148
 -------------------------------------------------------------------
 The total correlation energy is -0.943416264033 a.u.
 Convergence information after    13 iterations: 
 Largest element of residual vector : -0.36847401E-06.
 Largest element of DIIS residual   : -0.10501725E-06.
 Iteration Nr.  13 required (CPU/WALL):              212.88/      82.86 seconds.
 >>>>>>>>>>>>>>>>>>>>>>>>>>>>>>>>>>>>>>>>>>>>>>>>>>>>>>>>>>>>>>>>>>>>>>>>>>>>>>>
 Iteration Nr.  14 started:
 Generation of Intermediates required (CPU/WALL):     57.76/       1.81 seconds.
 Transformation of t(ab,ij) amplitudes required    3.4 seconds.
 Contraction of t(mu nu,ij) with AO integrals required   84.4 seconds.
 Backtransformation of t(mu nu,ij) increments required    3.3 seconds.
 Construction of Hbar required (CPU/WALL):           125.65/      80.11 seconds.
 Amplitude changes are:
 -------------------------------------------------------------------
              Spin      RMS          Max.      Max. change for
  Amplitude   Case     Change       Change       i    j    a    b
 -------------------------------------------------------------------
     T1        AA    0.0000000001-0.0000000625   15       148
     T2        AB    0.0000000000-0.0000000538   15   15  148  148
 -------------------------------------------------------------------
 The total correlation energy is -0.943416292658 a.u.
 Convergence information after    14 iterations: 
 Largest element of residual vector : -0.62468585E-07.
 Largest element of DIIS residual   : -0.40554422E-07.
 Iteration Nr.  14 required (CPU/WALL):              216.01/      82.94 seconds.
 >>>>>>>>>>>>>>>>>>>>>>>>>>>>>>>>>>>>>>>>>>>>>>>>>>>>>>>>>>>>>>>>>>>>>>>>>>>>>>>
 Iteration Nr.  15 started:
 Generation of Intermediates required (CPU/WALL):     58.71/       1.84 seconds.
 Transformation of t(ab,ij) amplitudes required    3.4 seconds.
 Contraction of t(mu nu,ij) with AO integrals required   84.3 seconds.
 Backtransformation of t(mu nu,ij) increments required    3.4 seconds.
 Construction of Hbar required (CPU/WALL):           125.25/      80.08 seconds.
 Amplitude changes are:
 -------------------------------------------------------------------
              Spin      RMS          Max.      Max. change for
  Amplitude   Case     Change       Change       i    j    a    b
 -------------------------------------------------------------------
     T1        AA    0.0000000000-0.0000000404   15       148
     T2        AB    0.0000000000-0.0000000114   15   15  148  148
 -------------------------------------------------------------------
 The total correlation energy is -0.943416297948 a.u.
 Convergence information after    15 iterations: 
 Largest element of residual vector : -0.40425814E-07.
 Largest element of DIIS residual   :  0.17792353E-07.
 Iteration Nr.  15 required (CPU/WALL):              215.40/      82.91 seconds.
 Largest T1 amplitudes for spin case AA:
    i       a                 i       a                 i       a    
 -----------------------------------------------------------------------------
 [ 15     148    ]-0.02835 [ 13     148    ]-0.02595 [ 15     151    ] 0.01472
 [ 12      22    ]-0.01381 [ 15     149    ]-0.01251 [ 12      19    ]-0.01233
 [ 13     149    ]-0.01194 [ 15     152    ]-0.01126 [ 15     167    ] 0.01120
 [ 10      27    ]-0.01107 [ 12      23    ]-0.01077 [ 13     151    ] 0.01002
 [ 10      23    ]-0.00884 [ 11      36    ]-0.00761 [ 12      25    ] 0.00741
 -----------------------------------------------------------------------------
 Norm of T1AA vector (     1827 symmetry allowed elements):  0.0673292508.
 -----------------------------------------------------------------------------
 Largest T2 amplitudes for spin case AB:
        _       _                 _       _                 _       _
    i   j   a   b             i   j   a   b             i   j   a   b
 -----------------------------------------------------------------------------
 [ 15  15 148 148]-0.06330 [ 15  15 149 148]-0.04143 [ 15  15 148 149]-0.04143
 [ 11  11  19  19]-0.03194 [ 15  15 149 149]-0.02922 [ 15  15 156 148]-0.02144
 [ 15  15 148 156]-0.02144 [ 11  11  25  19] 0.02092 [ 11  11  19  25] 0.02092
 [ 13  13 148 148]-0.02031 [ 14  14 155 155]-0.01998 [ 11  11  25  25]-0.01719
 [ 15  13 148 148]-0.01665 [ 13  15 148 148]-0.01665 [ 11  11  24  24]-0.01563
 -----------------------------------------------------------------------------
 Norm of T2AB vector (  5209353 symmetry allowed elements):  0.4396609721.
 -----------------------------------------------------------------------------
 >>>>>>>>>>>>>>>>>>>>>>>>>>>>>>>>>>>>>>>>>>>>>>>>>>>>>>>>>>>>>>>>>>>>>>>>>>>>>>>
 Iteration Nr.  16 started:
 Generation of Intermediates required (CPU/WALL):     58.31/       1.83 seconds.
 Transformation of t(ab,ij) amplitudes required    3.4 seconds.
 Contraction of t(mu nu,ij) with AO integrals required   84.4 seconds.
 Backtransformation of t(mu nu,ij) increments required    3.3 seconds.
 Construction of Hbar required (CPU/WALL):           127.36/      80.20 seconds.
 Amplitude changes are:
 -------------------------------------------------------------------
              Spin      RMS          Max.      Max. change for
  Amplitude   Case     Change       Change       i    j    a    b
 -------------------------------------------------------------------
     T1        AA    0.0000000000-0.0000000209   15       148
     T2        AB    0.0000000000-0.0000000063   15   15  148  148
 -------------------------------------------------------------------
 The total correlation energy is -0.943416299465 a.u.
 Convergence information after    16 iterations: 
 Largest element of residual vector : -0.20934465E-07.
 Largest element of DIIS residual   : -0.10434382E-07.
 Iteration Nr.  16 required (CPU/WALL):              217.00/      83.01 seconds.
 >>>>>>>>>>>>>>>>>>>>>>>>>>>>>>>>>>>>>>>>>>>>>>>>>>>>>>>>>>>>>>>>>>>>>>>>>>>>>>>
 Iteration Nr.  17 started:
 Generation of Intermediates required (CPU/WALL):     57.36/       1.80 seconds.
 Transformation of t(ab,ij) amplitudes required    3.4 seconds.
 Contraction of t(mu nu,ij) with AO integrals required   84.3 seconds.
 Backtransformation of t(mu nu,ij) increments required    3.3 seconds.
 Construction of Hbar required (CPU/WALL):           125.24/      80.08 seconds.
 Amplitude changes are:
 -------------------------------------------------------------------
              Spin      RMS          Max.      Max. change for
  Amplitude   Case     Change       Change       i    j    a    b
 -------------------------------------------------------------------
     T1        AA    0.0000000000-0.0000000065   15       148
     T2        AB    0.0000000000 0.0000000011   12   12   16   16
 -------------------------------------------------------------------
 The total correlation energy is -0.943416299121 a.u.
 Convergence information after    17 iterations: 
 Largest element of residual vector : -0.65219021E-08.
 Largest element of DIIS residual   :  0.31673060E-08.
 Iteration Nr.  17 required (CPU/WALL):              215.00/      82.89 seconds.
 >>>>>>>>>>>>>>>>>>>>>>>>>>>>>>>>>>>>>>>>>>>>>>>>>>>>>>>>>>>>>>>>>>>>>>>>>>>>>>>
 Iteration Nr.  18 started:
 Generation of Intermediates required (CPU/WALL):     58.86/       1.85 seconds.
 Transformation of t(ab,ij) amplitudes required    3.4 seconds.
 Contraction of t(mu nu,ij) with AO integrals required   84.3 seconds.
 Backtransformation of t(mu nu,ij) increments required    3.3 seconds.
 Construction of Hbar required (CPU/WALL):           124.91/      80.06 seconds.
 Amplitude changes are:
 -------------------------------------------------------------------
              Spin      RMS          Max.      Max. change for
  Amplitude   Case     Change       Change       i    j    a    b
 -------------------------------------------------------------------
     T1        AA    0.0000000000-0.0000000025   15       148
     T2        AB    0.0000000000-0.0000000003   12   12   16   16
 -------------------------------------------------------------------
 The total correlation energy is -0.943416298997 a.u.
 Convergence information after    18 iterations: 
 Largest element of residual vector : -0.25246694E-08.
 Largest element of DIIS residual   :  0.11944321E-08.
 Iteration Nr.  18 required (CPU/WALL):              215.78/      82.92 seconds.
 >>>>>>>>>>>>>>>>>>>>>>>>>>>>>>>>>>>>>>>>>>>>>>>>>>>>>>>>>>>>>>>>>>>>>>>>>>>>>>>
 Iteration Nr.  19 started:
 Generation of Intermediates required (CPU/WALL):     57.26/       1.79 seconds.
 Transformation of t(ab,ij) amplitudes required    3.4 seconds.
 Contraction of t(mu nu,ij) with AO integrals required   84.3 seconds.
 Backtransformation of t(mu nu,ij) increments required    3.4 seconds.
 Construction of Hbar required (CPU/WALL):           125.29/      80.05 seconds.
 Amplitude changes are:
 -------------------------------------------------------------------
              Spin      RMS          Max.      Max. change for
  Amplitude   Case     Change       Change       i    j    a    b
 -------------------------------------------------------------------
     T1        AA    0.0000000000-0.0000000009   15       148
     T2        AB    0.0000000000-0.0000000002   15   15  148  148
 -------------------------------------------------------------------
 The total correlation energy is -0.943416298834 a.u.
 Convergence information after    19 iterations: 
 Largest element of residual vector : -0.92036599E-09.
 Largest element of DIIS residual   :  0.42341543E-09.
 Amplitude equations converged in    19 iterations.
 Iteration Nr.  19 required (CPU/WALL):              214.60/      82.84 seconds.
 The total correlation energy is -0.943416298791 a.u.
 
 Summary of iterative solution of CC equations:
 -----------------------------------------------------------
                 Correlation           Total
  Iteration        Energy              Energy
 -----------------------------------------------------------
      0     -0.9184421646689347  -191.714035080590   DIIS 
      1     -0.9186862949328922  -191.714279210854   DIIS 
      2     -0.9419515091255766  -191.737544425047   DIIS 
      3     -0.9407504131715142  -191.736343329093   DIIS 
      4     -0.9430019031743797  -191.738594819095   DIIS 
      5     -0.9433983550087839  -191.738991270930   DIIS 
      6     -0.9434127702486714  -191.739005686170   DIIS 
      7     -0.9434162681781443  -191.739009184099   DIIS 
      8     -0.9434179589047358  -191.739010874826   DIIS 
      9     -0.9434142165392487  -191.739007132460   DIIS 
     10     -0.9434160403463060  -191.739008956267   DIIS 
     11     -0.9434159899721390  -191.739008905893   DIIS 
     12     -0.9434161617979033  -191.739009077719   DIIS 
     13     -0.9434162640333374  -191.739009179954   DIIS 
     14     -0.9434162926584695  -191.739009208579   DIIS 
     15     -0.9434162979482512  -191.739009213869   DIIS 
     16     -0.9434162994645128  -191.739009215386   DIIS 
     17     -0.9434162991214443  -191.739009215042   DIIS 
     18     -0.9434162989972573  -191.739009214918   DIIS 
     19     -0.9434162987907477  -191.739009214712   DIIS 
 -----------------------------------------------------------
 A miracle come to pass. The CC iterations have converged.
 
 
 Non-iterative perturbative treatment of triple
 excitations using the CCSD(T) method:
 
 ... required                        (CPU/WALL):       5.56/     677.59 seconds.
--------------------------------------------------------------------------------
  HF-SCF energy                           -190.795592915921
  MP2 correlation energy                    -0.918442164669
  MP2 energy                              -191.714035080590
  CCSD correlation energy                   -0.943416298791
  CCSD energy                             -191.739009214712
--------------------------------------------------------------------------------
  CCSD(T) energy                          -191.774510702024
--------------------------------------------------------------------------------
 @CHECKOUT-I, Total execution time (CPU/WALL):     25164.29/    2256.71 seconds.
--executable xecc finished with status     0 in     2256.76 seconds (walltime).
 --invoking executable--
/home/besselman/CFOUR_18/cfour18/bin/xlcc
 @GETMEM-I,  Allocated  181198 MB of main memory.
 Lambda equations are solved for CCSD(T)
 AO based algorithm is used. 
 The total correlation energy is -0.943944833559 a.u.
 Starting iterative solution of the Lambda equations.
 The DIIS procedure is used to accelerate convergence.
 5 expansion vectors are used in the DIIS extrapolation.
 Convergence criterium is 10**(-9).
 Maximum number of iterations is 100.
 The total correlation energy is -0.993134211429 a.u.
 Convergence information after     1 iterations: 
 Largest element of residual vector :  0.18497168E-01.
 Largest element of DIIS residual   :  0.18497168E-01.
 The total correlation energy is -0.980759277661 a.u.
 Convergence information after     2 iterations: 
 Largest element of residual vector : -0.97638349E-02.
 Largest element of DIIS residual   : -0.29515561E-02.
 The total correlation energy is -0.984163098458 a.u.
 Convergence information after     3 iterations: 
 Largest element of residual vector : -0.17233992E-02.
 Largest element of DIIS residual   : -0.94169163E-03.
 The total correlation energy is -0.984124468761 a.u.
 Convergence information after     4 iterations: 
 Largest element of residual vector : -0.56917805E-03.
 Largest element of DIIS residual   : -0.41031313E-03.
 The total correlation energy is -0.984121804294 a.u.
 Convergence information after     5 iterations: 
 Largest element of residual vector : -0.17889728E-03.
 Largest element of DIIS residual   : -0.13034414E-03.
 The total correlation energy is -0.984152619491 a.u.
 Convergence information after     6 iterations: 
 Largest element of residual vector : -0.11593771E-03.
 Largest element of DIIS residual   : -0.78511781E-04.
 The total correlation energy is -0.984160061372 a.u.
 Convergence information after     7 iterations: 
 Largest element of residual vector : -0.30100761E-04.
 Largest element of DIIS residual   : -0.17724087E-04.
 The total correlation energy is -0.984159381945 a.u.
 Convergence information after     8 iterations: 
 Largest element of residual vector : -0.17824964E-04.
 Largest element of DIIS residual   : -0.78807101E-05.
 The total correlation energy is -0.984160260521 a.u.
 Convergence information after     9 iterations: 
 Largest element of residual vector : -0.48349367E-05.
 Largest element of DIIS residual   :  0.29402819E-05.
 The total correlation energy is -0.984159741823 a.u.
 Convergence information after    10 iterations: 
 Largest element of residual vector : -0.22761400E-05.
 Largest element of DIIS residual   :  0.12766788E-05.
 The total correlation energy is -0.984159826939 a.u.
 Convergence information after    11 iterations: 
 Largest element of residual vector :  0.76550189E-06.
 Largest element of DIIS residual   :  0.51578582E-06.
 The total correlation energy is -0.984159806208 a.u.
 Convergence information after    12 iterations: 
 Largest element of residual vector :  0.27846481E-06.
 Largest element of DIIS residual   :  0.13563662E-06.
 The total correlation energy is -0.984159827151 a.u.
 Convergence information after    13 iterations: 
 Largest element of residual vector :  0.10903366E-06.
 Largest element of DIIS residual   :  0.61574286E-07.
 The total correlation energy is -0.984159831211 a.u.
 Convergence information after    14 iterations: 
 Largest element of residual vector : -0.49856022E-07.
 Largest element of DIIS residual   : -0.31121666E-07.
 The total correlation energy is -0.984159835311 a.u.
 Convergence information after    15 iterations: 
 Largest element of residual vector : -0.15674492E-07.
 Largest element of DIIS residual   : -0.10849302E-07.
 The total correlation energy is -0.984159836418 a.u.
 Convergence information after    16 iterations: 
 Largest element of residual vector : -0.95346964E-08.
 Largest element of DIIS residual   : -0.62535763E-08.
 The total correlation energy is -0.984159836132 a.u.
 Convergence information after    17 iterations: 
 Largest element of residual vector : -0.36756025E-08.
 Largest element of DIIS residual   :  0.22488838E-08.
 The total correlation energy is -0.984159836271 a.u.
 Convergence information after    18 iterations: 
 Largest element of residual vector : -0.14177182E-08.
 Largest element of DIIS residual   :  0.10717837E-08.
 The total correlation energy is -0.984159836153 a.u.
 Convergence information after    19 iterations: 
 Largest element of residual vector :  0.66709259E-09.
 Largest element of DIIS residual   :  0.48750698E-09.
 Amplitude equations converged in    19 iterations.
 The total correlation energy is -0.984159836134 a.u.
 Summary of iterative solution of CC equations 
 -----------------------------------------------------------
                 Correlation           Total
  Iteration        Energy              Energy
 -----------------------------------------------------------
      0     -0.9439448335592737  -191.739537749480   DIIS 
      1     -0.9931342114287399  -191.788727127350   DIIS 
      2     -0.9807592776605301  -191.776352193582   DIIS 
      3     -0.9841630984578980  -191.779756014379   DIIS 
      4     -0.9841244687610071  -191.779717384682   DIIS 
      5     -0.9841218042940318  -191.779714720215   DIIS 
      6     -0.9841526194912031  -191.779745535412   DIIS 
      7     -0.9841600613724485  -191.779752977293   DIIS 
      8     -0.9841593819447700  -191.779752297866   DIIS 
      9     -0.9841602605211022  -191.779753176442   DIIS 
     10     -0.9841597418226693  -191.779752657744   DIIS 
     11     -0.9841598269390649  -191.779752742860   DIIS 
     12     -0.9841598062078558  -191.779752722129   DIIS 
     13     -0.9841598271511258  -191.779752743072   DIIS 
     14     -0.9841598312113816  -191.779752747132   DIIS 
     15     -0.9841598353110745  -191.779752751232   DIIS 
     16     -0.9841598364176485  -191.779752752339   DIIS 
     17     -0.9841598361321944  -191.779752752053   DIIS 
     18     -0.9841598362714908  -191.779752752193   DIIS 
     19     -0.9841598361344777  -191.779752752055   DIIS 
 -----------------------------------------------------------
 A miracle come to pass. The CC iterations have converged.
 @CHECKOUT-I, Total execution time (CPU/WALL):      4623.63/    1221.00 seconds.
--executable xlcc finished with status     0 in     1221.10 seconds (walltime).
 --invoking executable--
/home/besselman/CFOUR_18/cfour18/bin/xdens
 @GETMEM-I,  Allocated  181198 MB of main memory.
  CCSD(T) density and intermediates are calculated.
  The perturbed orbitals are chosen canonical.
  Direct algorithm used for all contributions involving G(AB,CD).
  local is set to  F
  local is set to  F
  local is set to 4 F
  local is set to  F
  local is set to 5 F
  local is set to 6 F
  local is set to 7 F F
  local is set to 8 F                     0
  local is set to 9 F                     0
  local is set to 10 F
  local is set to 11 F
  local is set to 11a F
  local5 is set to  F
  local is set to  F
  W(abef) AB contribution =  0.2589152393 a.u.
  W(abef) AB contribution =  0.2753466599 a.u.
  local is set to 12 F
                     1                     1
                     2                     2
  processed               52142721  ao basis integrals from 
                 12731  buffers.
  processed               61871548  ao basis integrals from 
                 15106  buffers.
  processed               32192767  ao basis integrals from 
                  7860  buffers.
  The iterative expansion of D(ai) converged after  20 iterations.
  local is set to 12 F
  ----------------------------------------------------------------------
                 Natural orbital occupation numbers
  ----------------------------------------------------------------------
  1.99891  1.99818  1.99816  1.99816  1.97965  1.97275  1.96593  1.95885
  1.95827  1.95463  1.95165  1.95139  1.93390  1.93153  1.91573  0.07635
  0.05042  0.03858  0.03330  0.02443  0.02342  0.02153  0.02129  0.02091
  0.01351  0.01338  0.01210  0.01186  0.01069  0.01043  0.01019  0.00974
  0.00935  0.00770  0.00676  0.00634  0.00628  0.00606  0.00605  0.00476
  0.00467  0.00423  0.00408  0.00365  0.00282  0.00237  0.00235  0.00222
  0.00200  0.00199  0.00194  0.00191  0.00184  0.00180  0.00159  0.00140
  0.00138  0.00128  0.00119  0.00113  0.00103  0.00103  0.00098  0.00094
  0.00091  0.00087  0.00085  0.00083  0.00077  0.00074  0.00070  0.00069
  0.00064  0.00062  0.00060  0.00059  0.00058  0.00056  0.00054  0.00054
  0.00049  0.00048  0.00046  0.00044  0.00042  0.00041  0.00040  0.00039
  0.00039  0.00038  0.00038  0.00038  0.00037  0.00035  0.00033  0.00032
  0.00031  0.00031  0.00030  0.00028  0.00027  0.00027  0.00027  0.00026
  0.00024  0.00022  0.00022  0.00022  0.00020  0.00020  0.00020  0.00019
  0.00019  0.00018  0.00018  0.00017  0.00016  0.00016  0.00016  0.00015
  0.00015  0.00015  0.00015  0.00014  0.00013  0.00013  0.00012  0.00012
  0.00012  0.00011  0.00011  0.00011  0.00010  0.00010  0.00009  0.00009
  0.00009  0.00008  0.00008  0.00008  0.00008  0.00007  0.00007  0.00007
  0.00007  0.00007  0.00007  0.00006  0.00006  0.00005  0.00005  0.00005
  0.00005  0.00005  0.00005  0.00004  0.00004  0.00004  0.00004  0.00004
  0.00004  0.00003  0.00003  0.00003  0.00003  0.00003  0.00003  0.00003
  0.00003  0.00002  0.00002  0.00002  0.00002  0.00002  0.00002  0.00002
  0.00002  0.00002  0.00002  0.00001  0.00001  0.00001  0.00001  0.00001
  0.00001  0.00001  0.00001  0.00001  0.00001  0.00001  0.00001  0.00001
  0.00001  0.00001  0.00001  0.00001  0.00001  0.00001  0.00001  0.00001
  0.00001  0.00001  0.00001  0.00001  0.00001  0.00001  0.00001  0.00001
  0.00001  0.00001  0.00001  0.00001  0.00001  0.00001  0.00001  0.00001
  0.00001  0.00001  0.00001  0.00001  0.00001  0.00001  0.00001  0.00001
  0.00000  0.00000  0.00000  0.00000
  Trace of density matrix :  30.0000000000.
  ----------------------------------------------------------------------
  Density calculation successfully completed.
 @CHECKOUT-I, Total execution time (CPU/WALL):       604.81/     155.13 seconds.
--executable xdens finished with status     0 in      155.16 seconds (walltime).
 --invoking executable--
/home/besselman/CFOUR_18/cfour18/bin/xvdint
 @GETMEM-I,  Allocated  181198 MB of main memory.
 One- and two-electron integral derivatives are calculated
 for RHF-CC/MBPT NMR chemical shifts and magnetizabilities.
 Gauge-including atomic orbitals (GIAOs) are used.
 Spherical gaussians are used.
 Derivatives with respect to Bx are calculated.

       HF-SCF contribution to diamagnetic part of shielding tensor
       -----------------------------------------------------------


           Symmetry 1
                              Bz

               O #1 z   382.65191538
               C #2 z   220.25905108
               C #3 z   255.42187053
               C #4 z   256.21310366
               H #5 x     8.85180560
               H #5 y     9.50702868
               H #5 z    72.26505461
               H #6 x    -7.21089150
               H #6 y    10.72683320
               H #6 z    72.39992397

           Symmetry 2
                              Bx             By

               O #1 x   419.44789119    -2.06079481
               O #1 y    -1.98636128   390.86430675
               C #2 x   262.57686429    -1.32509519
               C #2 y    -1.26492784   244.19667942
               C #3 x   244.69367906     7.65962987
               C #3 y     1.45207579   251.15354416
               C #4 x   243.45348385    -6.55524209
               C #4 y    -0.23449837   252.30068859
               H #5 x    53.41386704    10.83983913
               H #5 y     7.14504324    57.98182942
               H #5 z     7.70878291    11.80618428
               H #6 x    50.67289556    -9.80697989
               H #6 y    -6.17530990    60.43272374
               H #6 z    -5.97416046    12.78779172


                       Bx          By          Bz

      O #1    x  419.447891   -2.060795    0.000000
      O #1    y   -1.986361  390.864307    0.000000
      O #1    z    0.000000    0.000000  382.651915

      C #2    x  262.576864   -1.325095    0.000000
      C #2    y   -1.264928  244.196679    0.000000
      C #2    z    0.000000    0.000000  220.259051

      C #3    x  244.693679    7.659630    0.000000
      C #3    y    1.452076  251.153544    0.000000
      C #3    z    0.000000    0.000000  255.421871

      C #4    x  243.453484   -6.555242    0.000000
      C #4    y   -0.234498  252.300689    0.000000
      C #4    z    0.000000    0.000000  256.213104

      H #51   x   26.706934    5.419920    4.425903
      H #51   y    3.572522   28.990915    4.753514
      H #51   z    3.854391    5.903092   36.132527

      H #52   x   26.706934    5.419920   -4.425903
      H #52   y    3.572522   28.990915   -4.753514
      H #52   z   -3.854391   -5.903092   36.132527

      H #61   x   25.336448   -4.903490   -3.605446
      H #61   y   -3.087655   30.216362    5.363417
      H #61   z   -2.987080    6.393896   36.199962

      H #62   x   25.336448   -4.903490    3.605446
      H #62   y   -3.087655   30.216362   -5.363417
      H #62   z    2.987080   -6.393896   36.199962


                  Diamagnetic part of shielding tensors
                  -------------------------------------


           Symmetry 1
                              Bz

               O #1 z   385.08352549
               C #2 z   221.08282284
               C #3 z   258.06563094
               C #4 z   258.71824180
               H #5 x     9.27347559
               H #5 y     9.88749964
               H #5 z    71.60317374
               H #6 x    -7.60771454
               H #6 y    11.16651898
               H #6 z    71.69775224

           Symmetry 2
                              Bx             By

               O #1 x   419.67714452    -1.85667931
               O #1 y    -1.78169090   393.92410908
               C #2 x   265.99980601    -1.50607160
               C #2 y    -1.43831704   245.10937134
               C #3 x   247.49090557     8.84481299
               C #3 y     0.65473416   255.82456658
               C #4 x   246.19877561    -7.46525401
               C #4 y     0.87861755   256.98523128
               H #5 x    52.15314369    11.26701691
               H #5 y     7.25086952    57.27137781
               H #5 z     8.06425473    12.64564607
               H #6 x    49.34833810   -10.14557189
               H #6 y    -6.18461682    59.78579619
               H #6 z    -6.19647351    13.66870350


                       Bx          By          Bz

      O #1    x  419.677145   -1.856679    0.000000
      O #1    y   -1.781691  393.924109    0.000000
      O #1    z    0.000000    0.000000  385.083525

      C #2    x  265.999806   -1.506072    0.000000
      C #2    y   -1.438317  245.109371    0.000000
      C #2    z    0.000000    0.000000  221.082823

      C #3    x  247.490906    8.844813    0.000000
      C #3    y    0.654734  255.824567    0.000000
      C #3    z    0.000000    0.000000  258.065631

      C #4    x  246.198776   -7.465254    0.000000
      C #4    y    0.878618  256.985231    0.000000
      C #4    z    0.000000    0.000000  258.718242

      H #51   x   26.076572    5.633508    4.636738
      H #51   y    3.625435   28.635689    4.943750
      H #51   z    4.032127    6.322823   35.801587

      H #52   x   26.076572    5.633508   -4.636738
      H #52   y    3.625435   28.635689   -4.943750
      H #52   z   -4.032127   -6.322823   35.801587

      H #61   x   24.674169   -5.072786   -3.803857
      H #61   y   -3.092308   29.892898    5.583259
      H #61   z   -3.098237    6.834352   35.848876

      H #62   x   24.674169   -5.072786    3.803857
      H #62   y   -3.092308   29.892898   -5.583259
      H #62   z    3.098237   -6.834352   35.848876


    Reorthonormalization contribution to HF-SCF magnetizability tensor
    ------------------------------------------------------------------

                        Bx          By          Bz

            Bx     4.32426410  0.42980518  0.00000000
            By     0.42980518  7.05312347  0.00000000
            Bz     0.00000000  0.00000000  4.83013869


    1e expectation value contribution to HF-SCF magnetizability tensor
    ------------------------------------------------------------------

                        Bx          By          Bz

            Bx   -43.90680302 -5.42443027  0.00000000
            By    -5.42443027-81.17735320  0.00000000
            Bz     0.00000000  0.00000000-46.65484400


       Reorthonormalization contribution to magnetizability tensor
       -----------------------------------------------------------

                        Bx          By          Bz

            Bx     2.01212372  0.33725042  0.00000000
            By     0.33725042  4.26427122  0.00000000
            Bz     0.00000000  0.00000000  1.21461971


       1e expectation value contribution to magnetizability tensor
       -----------------------------------------------------------

                        Bx          By          Bz

            Bx   -27.38857469 -5.15269081  0.00000000
            By    -5.15269081-65.40940447  0.00000000
            Bz     0.00000000  0.00000000-11.23634607


 Evaluation of 1e integral derivatives required    7.82 seconds.
 Evaluation of 2el GIAO integrals
 Evaluation of 2e integral derivatives required 5449.36 seconds.
 @CHECKOUT-I, Total execution time (CPU/WALL):      5457.28/     260.42 seconds.
--executable xvdint finished with status     0 in      260.46 seconds (walltime).
 --invoking executable--
/home/besselman/CFOUR_18/cfour18/bin/xcphf
 @GETMEM-I,  Allocated  181198 MB of main memory.
  relativistic F                     0
 Coupled-perturbed HF (CPHF) equations 
 are solved for RHF-CC/MBPT magnetizabilities and NMR shifts.
 There is 1 perturbation within irrep 1.
 CPHF converged after  20 iterations.
  Tolerances in treatment of perturbed canonical orbitals:
     Tol1:    0.00001000 Tol2:    1.00000000
   Perturbed canonical restriction dropped for orbital pair   3[1] ;   4[1]
  (U[ij] element of    -0.29724D+01 is above threshold)
   Perturbed canonical restriction dropped for orbital pair   4[1] ;   3[1]
  (U[ij] element of    -0.29712D+01 is above threshold)
   Perturbed canonical restriction dropped for orbital pair   6[1] ;   7[1]
  (U[ij] element of    -0.20043D+01 is above threshold)
   Perturbed canonical restriction dropped for orbital pair   7[1] ;   6[1]
  (U[ij] element of    -0.12846D+01 is above threshold)
   Perturbed canonical restriction dropped for orbital pair   7[1] ;   8[1]
  (U[ij] element of     0.41076D+01 is above threshold)
   Perturbed canonical restriction dropped for orbital pair   8[1] ;   7[1]
  (U[ij] element of     0.31622D+01 is above threshold)
   Perturbed canonical restriction dropped for orbital pair   8[1] ;  10[1]
  (U[ij] element of     0.31711D+01 is above threshold)
   Perturbed canonical restriction dropped for orbital pair  10[1] ;   8[1]
  (U[ij] element of     0.28658D+01 is above threshold)
   Perturbed canonical restriction dropped for orbital pair   9[1] ;  10[1]
  (U[ij] element of     0.67355D+01 is above threshold)
   Perturbed canonical restriction dropped for orbital pair  10[1] ;   9[1]
  (U[ij] element of     0.67135D+01 is above threshold)
   Perturbed canonical restriction dropped for orbital pair   7[1] ;  11[1]
  (U[ij] element of     0.26956D+01 is above threshold)
   Perturbed canonical restriction dropped for orbital pair  11[1] ;   7[1]
  (U[ij] element of     0.13723D+01 is above threshold)
   Perturbed canonical restriction dropped for orbital pair  10[1] ;  11[1]
  (U[ij] element of    -0.63064D+01 is above threshold)
   Perturbed canonical restriction dropped for orbital pair  11[1] ;  10[1]
  (U[ij] element of    -0.47377D+01 is above threshold)
   Perturbed canonical restriction dropped for orbital pair   5[1] ;  12[1]
  (U[ij] element of     0.12712D+01 is above threshold)
   Perturbed canonical restriction dropped for orbital pair  12[1] ;   5[1]
  (U[ij] element of     0.32607D+00 is above threshold)
   Perturbed canonical restriction dropped for orbital pair   8[1] ;  12[1]
  (U[ij] element of     0.16667D+01 is above threshold)
   Perturbed canonical restriction dropped for orbital pair  12[1] ;   8[1]
  (U[ij] element of     0.11648D+01 is above threshold)
   Perturbed canonical restriction dropped for orbital pair   9[1] ;  12[1]
  (U[ij] element of     0.24373D+01 is above threshold)
   Perturbed canonical restriction dropped for orbital pair  12[1] ;   9[1]
  (U[ij] element of     0.20945D+01 is above threshold)
   Perturbed canonical restriction dropped for orbital pair  11[1] ;  12[1]
  (U[ij] element of    -0.97724D+01 is above threshold)
   Perturbed canonical restriction dropped for orbital pair  12[1] ;  11[1]
  (U[ij] element of    -0.96546D+01 is above threshold)
   Perturbed canonical restriction dropped for orbital pair   1[2] ;   2[2]
  (U[ij] element of    -0.23979D+01 is above threshold)
   Perturbed canonical restriction dropped for orbital pair   2[2] ;   1[2]
  (U[ij] element of    -0.17250D+01 is above threshold)
   Perturbed canonical restriction dropped for orbital pair   2[2] ;   3[2]
  (U[ij] element of    -0.70818D+01 is above threshold)
   Perturbed canonical restriction dropped for orbital pair   3[2] ;   2[2]
  (U[ij] element of    -0.63903D+01 is above threshold)
 There are 2 perturbations within irrep 2.
 CPHF converged after  22 iterations.

       HF-SCF contribution to paramagnetic part of shielding tensor
       ------------------------------------------------------------

                        Bx          By          Bz

      O #1    x-1347.005810   37.836159    0.000000
      O #1    y   37.761723 -822.304379    0.000000
      O #1    z    0.000000    0.000000   86.078230

      C #2    x -357.820723    0.919940    0.000000
      C #2    y    0.859773 -345.059059    0.000000
      C #2    z    0.000000    0.000000  -83.836594

      C #3    x  -74.044247  -19.577875    0.000000
      C #3    y    8.570631  -72.978800    0.000000
      C #3    z    0.000000    0.000000  -26.661658

      C #4    x  -72.382909   19.498060    0.000000
      C #4    y   -8.763636  -74.547086    0.000000
      C #4    z    0.000000    0.000000  -27.452891

      H #51   x   -0.075915   -3.481184   -0.102041
      H #51   y   -2.901947    1.885561    0.889120
      H #51   z   -2.936216   -2.194620   -1.426874

      H #52   x   -0.075915   -3.481184    0.102041
      H #52   y   -2.901947    1.885561   -0.889120
      H #52   z    2.936216    2.194620   -1.426874

      H #61   x    1.012426    3.617731    0.131316
      H #61   y    3.070057    0.942259    0.838641
      H #61   z    2.607671   -2.592335   -1.494309

      H #62   x    1.012426    3.617731   -0.131316
      H #62   y    3.070057    0.942259   -0.838641
      H #62   z   -2.607671    2.592335   -1.494309


            Paramagnetic HF-SCF part of magnetizability tensor
            --------------------------------------------------

                         Bx          By          Bz

            Bx      0.30431741 -0.14539309  0.00000000
            By     -0.14539309 -1.36445346  0.00000000
            Bz      0.00000000  0.00000000 -9.68902713


                   Total HF-SCF magnetizability tensor
                   -----------------------------------

                         Bx          By          Bz

            Bx    -39.27822151 -5.14001819  0.00000000
            By     -5.14001819-75.48868318  0.00000000
            Bz      0.00000000  0.00000000-51.51373244


           Total HF-SCF magnetizability :-55.42687904


  Tolerances in treatment of perturbed canonical orbitals:
     Tol1:    0.00001000 Tol2:    1.00000000
   Perturbed canonical restriction dropped for orbital pair   7[1] ;   1[2]
  (U[ij] element of    -0.55276D+01 is above threshold)
   Perturbed canonical restriction dropped for orbital pair   1[2] ;   7[1]
  (U[ij] element of    -0.43302D+01 is above threshold)
   Perturbed canonical restriction dropped for orbital pair   9[1] ;   1[2]
  (U[ij] element of     0.33889D+01 is above threshold)
   Perturbed canonical restriction dropped for orbital pair   1[2] ;   9[1]
  (U[ij] element of     0.33889D+01 is above threshold)
   Perturbed canonical restriction dropped for orbital pair  10[1] ;   1[2]
  (U[ij] element of     0.37781D+01 is above threshold)
   Perturbed canonical restriction dropped for orbital pair   1[2] ;  10[1]
  (U[ij] element of     0.33181D+01 is above threshold)
   Perturbed canonical restriction dropped for orbital pair   8[1] ;   2[2]
  (U[ij] element of    -0.26988D+01 is above threshold)
   Perturbed canonical restriction dropped for orbital pair   2[2] ;   8[1]
  (U[ij] element of    -0.21312D+01 is above threshold)
   Perturbed canonical restriction dropped for orbital pair   9[1] ;   2[2]
  (U[ij] element of     0.41969D+01 is above threshold)
   Perturbed canonical restriction dropped for orbital pair   2[2] ;   9[1]
  (U[ij] element of     0.38015D+01 is above threshold)
   Perturbed canonical restriction dropped for orbital pair  11[1] ;   2[2]
  (U[ij] element of    -0.92943D+01 is above threshold)
   Perturbed canonical restriction dropped for orbital pair   2[2] ;  11[1]
  (U[ij] element of    -0.10140D+02 is above threshold)
   Perturbed canonical restriction dropped for orbital pair  10[1] ;   3[2]
  (U[ij] element of    -0.15976D+02 is above threshold)
   Perturbed canonical restriction dropped for orbital pair   3[2] ;  10[1]
  (U[ij] element of    -0.15759D+02 is above threshold)
   Perturbed canonical restriction dropped for orbital pair  12[1] ;   3[2]
  (U[ij] element of     0.38413D+01 is above threshold)
   Perturbed canonical restriction dropped for orbital pair   3[2] ;  12[1]
  (U[ij] element of     0.35022D+01 is above threshold)
  Tolerances in treatment of perturbed canonical orbitals:
     Tol1:    0.00001000 Tol2:    1.00000000
   Perturbed canonical restriction dropped for orbital pair   8[1] ;   1[2]
  (U[ij] element of     0.68791D+01 is above threshold)
   Perturbed canonical restriction dropped for orbital pair   1[2] ;   8[1]
  (U[ij] element of     0.58690D+01 is above threshold)
   Perturbed canonical restriction dropped for orbital pair   9[1] ;   1[2]
  (U[ij] element of     0.47581D+02 is above threshold)
   Perturbed canonical restriction dropped for orbital pair   1[2] ;   9[1]
  (U[ij] element of     0.47583D+02 is above threshold)
   Perturbed canonical restriction dropped for orbital pair  11[1] ;   1[2]
  (U[ij] element of    -0.27670D+01 is above threshold)
   Perturbed canonical restriction dropped for orbital pair   1[2] ;  11[1]
  (U[ij] element of    -0.32693D+01 is above threshold)
   Perturbed canonical restriction dropped for orbital pair   7[1] ;   2[2]
  (U[ij] element of     0.14656D+01 is above threshold)
   Perturbed canonical restriction dropped for orbital pair   2[2] ;   7[1]
  (U[ij] element of     0.75056D+00 is above threshold)
   Perturbed canonical restriction dropped for orbital pair  10[1] ;   2[2]
  (U[ij] element of    -0.94395D+01 is above threshold)
   Perturbed canonical restriction dropped for orbital pair   2[2] ;  10[1]
  (U[ij] element of    -0.87178D+01 is above threshold)
   Perturbed canonical restriction dropped for orbital pair  12[1] ;   2[2]
  (U[ij] element of    -0.35044D+01 is above threshold)
   Perturbed canonical restriction dropped for orbital pair   2[2] ;  12[1]
  (U[ij] element of    -0.37640D+01 is above threshold)
   Perturbed canonical restriction dropped for orbital pair   8[1] ;   3[2]
  (U[ij] element of    -0.39551D+01 is above threshold)
   Perturbed canonical restriction dropped for orbital pair   3[2] ;   8[1]
  (U[ij] element of    -0.35102D+01 is above threshold)
   Perturbed canonical restriction dropped for orbital pair   9[1] ;   3[2]
  (U[ij] element of    -0.40454D+01 is above threshold)
   Perturbed canonical restriction dropped for orbital pair   3[2] ;   9[1]
  (U[ij] element of    -0.40467D+01 is above threshold)
   Perturbed canonical restriction dropped for orbital pair  10[1] ;   3[2]
  (U[ij] element of     0.11461D+01 is above threshold)
   Perturbed canonical restriction dropped for orbital pair   3[2] ;  10[1]
  (U[ij] element of     0.11305D+01 is above threshold)
   Perturbed canonical restriction dropped for orbital pair  11[1] ;   3[2]
  (U[ij] element of     0.38196D+01 is above threshold)
   Perturbed canonical restriction dropped for orbital pair   3[2] ;  11[1]
  (U[ij] element of     0.44917D+01 is above threshold)
  There are                     62  special pairs.
 @CHECKOUT-I, Total execution time (CPU/WALL):        17.59/       0.65 seconds.
--executable xcphf finished with status     0 in        0.68 seconds (walltime).
 --invoking executable--
/home/besselman/CFOUR_18/cfour18/bin/xsdcc
 @GETMEM-I,  Allocated  181198 MB of main memory.
 Chemical shifts and magnetizabilities are calculated at the CCSD(T) level.
 Gauge-origin independence is ensured by using gauge-including AOs.
 G(ab,cd) and dG(ab,cd)/dx are not explicitly calculated.
 AO based algorithm is used.
 Perturbed canonical orbitals are used.
 Bx is a perturbation of irrep 2.
 CPHF coefficients for vrt-vrt block: U^x(a,b) = -1/2 S^x(a,b)
                     1                     1
                     2                     2
Total CPU time :        33.63
 processed    274151673 ao basis integrals from      66948 buffers 
                     1                     1
                     2                     2
Total CPU time :        14.51
 processed     52142721 ao basis integrals from      12731 buffers 
Total CPU time :        12.27
 processed     61871548 ao basis integrals from      15106 buffers 
Total CPU time :         6.14
 processed     32192767 ao basis integrals from       7860 buffers 
                     2                     2
                     1                     1
Total CPU time :        14.45
 processed     52142721 ao basis integrals from      12731 buffers 
Total CPU time :        12.27
 processed     61871548 ao basis integrals from      15106 buffers 
Total CPU time :         6.14
 processed     32192767 ao basis integrals from       7860 buffers 
                     1                     1
                     2                     2
Total CPU time :        16.75
 processed     52142721 ao basis integrals from      12731 buffers 
Total CPU time :        11.78
 processed     61871548 ao basis integrals from      15106 buffers 
Total CPU time :         5.56
 processed     32192767 ao basis integrals from       7860 buffers 
 Transformation of GIAO integrals from AO to MO basis:
 RHF transformation
 Transformation of IIIJX integral derivatives.
 3 passes through the AO integral derivative file were needed.
 274151673 AO integral derivatives were read from file IIIJX.
 Transformation of first index required   63.9 seconds.
 Transformation of remaining indices required   92.1 seconds.
  87238944 MO integral derivatives were written to file DERINT.
 Formation of <ab||ci>^chi using AO integrals:
 Transformation of IIII integrals:
 1 pass through the AO integral file was needed.
  52142721 AO integrals were read from file IIII.
 Tranformation of first (perturbed) index required   6.0 seconds.
 Tranformation of remaining (unperturbed) indices required  21.1 seconds.
 Transformation of IIJJ integrals:
 1 pass through the AO integral file was needed.
  32192767 AO integrals were read from file IIJJ.
 Tranformation of first (perturbed) index required   8.3 seconds.
 Tranformation of remaining (unperturbed) indices required  18.1 seconds.
 Transformation of IJIJ integrals:
 1 pass through the AO integral file was needed.
  61871548 AO integrals were read from file IJIJ.
 Tranformation of first (perturbed) index required  11.0 seconds.
 Tranformation of remaining (unperturbed) indices required  34.6 seconds.
        MO basis integral derivatives are being calculated
             (Symmetry block 2, perturbation   1)
 First derivative of the wavefunction is calculated (Symmetry block 2, perturbation   1)
 Resorts of perturbed amplitudes and integrals required   5.6 seconds.
 Construction of <Phi|(dH_N/dx exp(T))c|0> required 485.5 seconds.
 Starting iterative solution of the perturbed CC equations.
 The DIIS procedure is used to accelerate convergence.
 Convergence criterion is 10**(-9).
 Maximum number of iterations is 200.
 lenvec is                5000040
 Convergence information after     1 iterations: 
 Largest element of residual vector : -0.80949559E+00.
 Largest element of DIIS residual   : -0.80949559E+00.
 lenvec is                5000040
 Convergence information after     2 iterations: 
 Largest element of residual vector : -0.68004379E-01.
 Largest element of DIIS residual   : -0.63712703E-01.
 lenvec is                5000040
 Convergence information after     3 iterations: 
 Largest element of residual vector : -0.19037606E+00.
 Largest element of DIIS residual   : -0.10221634E+00.
 lenvec is                5000040
 Convergence information after     4 iterations: 
 Largest element of residual vector : -0.12823659E+00.
 Largest element of DIIS residual   : -0.52662644E-01.
 lenvec is                5000040
 Convergence information after     5 iterations: 
 Largest element of residual vector : -0.74897944E-01.
 Largest element of DIIS residual   : -0.12570239E-01.
 lenvec is                5000040
 Convergence information after     6 iterations: 
 Largest element of residual vector : -0.16257903E-01.
 Largest element of DIIS residual   : -0.12116417E-01.
 lenvec is                5000040
 Convergence information after     7 iterations: 
 Largest element of residual vector : -0.50106844E-02.
 Largest element of DIIS residual   : -0.27952692E-02.
 lenvec is                5000040
 Convergence information after     8 iterations: 
 Largest element of residual vector : -0.18147653E-02.
 Largest element of DIIS residual   : -0.12702011E-02.
 lenvec is                5000040
 Convergence information after     9 iterations: 
 Largest element of residual vector : -0.87864512E-03.
 Largest element of DIIS residual   : -0.55928331E-03.
 lenvec is                5000040
 Convergence information after    10 iterations: 
 Largest element of residual vector : -0.41254281E-03.
 Largest element of DIIS residual   : -0.24128802E-03.
 lenvec is                5000040
 Convergence information after    11 iterations: 
 Largest element of residual vector :  0.14271214E-03.
 Largest element of DIIS residual   : -0.60485107E-04.
 lenvec is                5000040
 Convergence information after    12 iterations: 
 Largest element of residual vector : -0.57593839E-04.
 Largest element of DIIS residual   : -0.40270576E-04.
 lenvec is                5000040
 Convergence information after    13 iterations: 
 Largest element of residual vector : -0.20753663E-04.
 Largest element of DIIS residual   : -0.12993987E-04.
 lenvec is                5000040
 Convergence information after    14 iterations: 
 Largest element of residual vector :  0.91875254E-05.
 Largest element of DIIS residual   :  0.77882631E-05.
 lenvec is                5000040
 Convergence information after    15 iterations: 
 Largest element of residual vector :  0.38675619E-05.
 Largest element of DIIS residual   :  0.18262274E-05.
 lenvec is                5000040
 Convergence information after    16 iterations: 
 Largest element of residual vector :  0.22793062E-05.
 Largest element of DIIS residual   :  0.15265530E-05.
 lenvec is                5000040
 Convergence information after    17 iterations: 
 Largest element of residual vector :  0.11099590E-05.
 Largest element of DIIS residual   :  0.84881110E-06.
 lenvec is                5000040
 Convergence information after    18 iterations: 
 Largest element of residual vector :  0.68187281E-06.
 Largest element of DIIS residual   :  0.46278205E-06.
 lenvec is                5000040
 Convergence information after    19 iterations: 
 Largest element of residual vector :  0.35681089E-06.
 Largest element of DIIS residual   :  0.15272160E-06.
 lenvec is                5000040
 Convergence information after    20 iterations: 
 Largest element of residual vector :  0.20414170E-06.
 Largest element of DIIS residual   :  0.12467054E-06.
 lenvec is                5000040
 Convergence information after    21 iterations: 
 Largest element of residual vector :  0.82188042E-07.
 Largest element of DIIS residual   : -0.36739079E-07.
 lenvec is                5000040
 Convergence information after    22 iterations: 
 Largest element of residual vector :  0.39181985E-07.
 Largest element of DIIS residual   :  0.12458070E-07.
 lenvec is                5000040
 Convergence information after    23 iterations: 
 Largest element of residual vector : -0.10868308E-07.
 Largest element of DIIS residual   : -0.85936765E-08.
 lenvec is                5000040
 Convergence information after    24 iterations: 
 Largest element of residual vector : -0.49038448E-08.
 Largest element of DIIS residual   : -0.28807148E-08.
 lenvec is                5000040
 Convergence information after    25 iterations: 
 Largest element of residual vector : -0.18649458E-08.
 Largest element of DIIS residual   : -0.11111181E-08.
 lenvec is                5000040
 Convergence information after    26 iterations: 
 Largest element of residual vector : -0.93059635E-09.
 Largest element of DIIS residual   : -0.56647432E-09.
 Perturbed amplitude equations converged in    26 iterations.
  Dominant contributions to perturbed wavefunction:
   15   10  148  148     -0.3944131652 ABAB
   10   15  148  148     -0.3944131652 ABAB
   15   15  148   34     -0.3448876509 ABAB
   15   15   34  148     -0.3448876509 ABAB
   15   15  148   22      0.3319457201 ABAB
   15   15   22  148      0.3319457201 ABAB
   15   15  148   47     -0.2772940058 ABAB
   15   15   47  148     -0.2772940058 ABAB
   15   15  148   66      0.2685909161 ABAB
   15   15   66  148      0.2685909161 ABAB
   15   10  149  148     -0.2585921837 ABAB
   10   15  148  149     -0.2585921837 ABAB
   15   15  149   34     -0.2384521635 ABAB
   15   15   34  149     -0.2384521635 ABAB
   15   15  149   22      0.2320054802 ABAB
   15   15   22  149      0.2320054802 ABAB
   15   12  148  148     -0.2298774904 ABAB
   12   15  148  148     -0.2298774904 ABAB
   12    0  148    0     -0.2244424574 AA  
   15   15  148   39      0.2194117910 ABAB
  Norm of list 444    0.000000000000000E+000
  Norm of list 445    0.000000000000000E+000
  Norm of list 446     5.40083753970784     
  savet is  F
  dumpdtdl  F
  special occupied indices: 
  @GTSPECIN-I, Orbital   7 is mixed with   1 degenerate partners by the perturbation.
  @GTSPECIN-I, Orbital   8 is mixed with   1 degenerate partners by the perturbation.
  @GTSPECIN-I, Orbital   9 is mixed with   2 degenerate partners by the perturbation.
  @GTSPECIN-I, Orbital  10 is mixed with   2 degenerate partners by the perturbation.
  @GTSPECIN-I, Orbital  11 is mixed with   1 degenerate partners by the perturbation.
  @GTSPECIN-I, Orbital  12 is mixed with   1 degenerate partners by the perturbation.
  @GTSPECIN-I, Orbital  13 is mixed with   3 degenerate partners by the perturbation.
  @GTSPECIN-I, Orbital  14 is mixed with   3 degenerate partners by the perturbation.
  @GTSPECIN-I, Orbital  15 is mixed with   2 degenerate partners by the perturbation.
   Memory requirement in dtrp1rhfd               55520887
  There are                    665  ijk combinations. 
 PARA: timing for (T) xsdcc           119330.47 seconds.
  here
  here2
  here3
  here4
 Starting iterative solution of the perturbed Lambda equations.
 The DIIS procedure is used to accelerate convergence.
 Convergence criterion is 10**(-9).
 Maximum number of iterations is 200.
 lenvec is                5000040
 Convergence information after     1 iterations: 
 Largest element of residual vector :  0.83936762E+00.
 Largest element of DIIS residual   :  0.83936762E+00.
 lenvec is                5000040
 Convergence information after     2 iterations: 
 Largest element of residual vector :  0.85589588E-01.
 Largest element of DIIS residual   :  0.85732984E-01.
 lenvec is                5000040
 Convergence information after     3 iterations: 
 Largest element of residual vector :  0.19544264E+00.
 Largest element of DIIS residual   :  0.11514443E+00.
 lenvec is                5000040
 Convergence information after     4 iterations: 
 Largest element of residual vector :  0.12936974E+00.
 Largest element of DIIS residual   :  0.60707080E-01.
 lenvec is                5000040
 Convergence information after     5 iterations: 
 Largest element of residual vector :  0.78478170E-01.
 Largest element of DIIS residual   :  0.13818585E-01.
 lenvec is                5000040
 Convergence information after     6 iterations: 
 Largest element of residual vector :  0.18896245E-01.
 Largest element of DIIS residual   :  0.12686391E-01.
 lenvec is                5000040
 Convergence information after     7 iterations: 
 Largest element of residual vector :  0.59215480E-02.
 Largest element of DIIS residual   :  0.33572678E-02.
 lenvec is                5000040
 Convergence information after     8 iterations: 
 Largest element of residual vector :  0.22510435E-02.
 Largest element of DIIS residual   :  0.15641722E-02.
 lenvec is                5000040
 Convergence information after     9 iterations: 
 Largest element of residual vector :  0.11268006E-02.
 Largest element of DIIS residual   :  0.66624391E-03.
 lenvec is                5000040
 Convergence information after    10 iterations: 
 Largest element of residual vector :  0.50005819E-03.
 Largest element of DIIS residual   :  0.26829589E-03.
 lenvec is                5000040
 Convergence information after    11 iterations: 
 Largest element of residual vector : -0.16800243E-03.
 Largest element of DIIS residual   : -0.65830467E-04.
 lenvec is                5000040
 Convergence information after    12 iterations: 
 Largest element of residual vector :  0.56090917E-04.
 Largest element of DIIS residual   : -0.41899268E-04.
 lenvec is                5000040
 Convergence information after    13 iterations: 
 Largest element of residual vector : -0.19180427E-04.
 Largest element of DIIS residual   :  0.12646232E-04.
 lenvec is                5000040
 Convergence information after    14 iterations: 
 Largest element of residual vector : -0.10207406E-04.
 Largest element of DIIS residual   : -0.85056586E-05.
 lenvec is                5000040
 Convergence information after    15 iterations: 
 Largest element of residual vector : -0.41286787E-05.
 Largest element of DIIS residual   : -0.18154877E-05.
 lenvec is                5000040
 Convergence information after    16 iterations: 
 Largest element of residual vector : -0.19427403E-05.
 Largest element of DIIS residual   : -0.10269599E-05.
 lenvec is                5000040
 Convergence information after    17 iterations: 
 Largest element of residual vector : -0.71147424E-06.
 Largest element of DIIS residual   : -0.65934002E-06.
 lenvec is                5000040
 Convergence information after    18 iterations: 
 Largest element of residual vector : -0.46057629E-06.
 Largest element of DIIS residual   : -0.37806511E-06.
 lenvec is                5000040
 Convergence information after    19 iterations: 
 Largest element of residual vector : -0.25718045E-06.
 Largest element of DIIS residual   : -0.16823873E-06.
 lenvec is                5000040
 Convergence information after    20 iterations: 
 Largest element of residual vector : -0.19778787E-06.
 Largest element of DIIS residual   : -0.15268035E-06.
 lenvec is                5000040
 Convergence information after    21 iterations: 
 Largest element of residual vector : -0.10689225E-06.
 Largest element of DIIS residual   : -0.47745416E-07.
 lenvec is                5000040
 Convergence information after    22 iterations: 
 Largest element of residual vector : -0.61082596E-07.
 Largest element of DIIS residual   : -0.29136809E-07.
 lenvec is                5000040
 Convergence information after    23 iterations: 
 Largest element of residual vector : -0.17943662E-07.
 Largest element of DIIS residual   : -0.12675691E-07.
 lenvec is                5000040
 Convergence information after    24 iterations: 
 Largest element of residual vector : -0.80164537E-08.
 Largest element of DIIS residual   : -0.35321737E-08.
 lenvec is                5000040
 Convergence information after    25 iterations: 
 Largest element of residual vector : -0.26208788E-08.
 Largest element of DIIS residual   :  0.13620945E-08.
 lenvec is                5000040
 Convergence information after    26 iterations: 
 Largest element of residual vector :  0.11318359E-08.
 Largest element of DIIS residual   :  0.82065037E-09.
 Perturbed Lambda equations converged in    26 iterations.
  Dominant contributions to perturbed wavefunction:
   15   10  148  148      0.5415518034 ABAB
   10   15  148  148      0.5415518034 ABAB
   15   15  148   34      0.4361448438 ABAB
   15   15   34  148      0.4361448438 ABAB
   15   15  148   22     -0.4206361546 ABAB
   15   15   22  148     -0.4206361546 ABAB
   15   15  148   47      0.3542264353 ABAB
   15   15   47  148      0.3542264353 ABAB
   15   15  148   66     -0.3468112261 ABAB
   15   15   66  148     -0.3468112261 ABAB
   15   10  149  148      0.3415742161 ABAB
   10   15  148  149      0.3415742161 ABAB
   15   12  148  148      0.3302855732 ABAB
   12   15  148  148      0.3302855732 ABAB
   15   15  149   34      0.2925936791 ABAB
   15   15   34  149      0.2925936791 ABAB
   15   15  149   22     -0.2822595811 ABAB
   15   15   22  149     -0.2822595811 ABAB
   15   15  148   39     -0.2782404113 ABAB
   15   15   39  148     -0.2782404113 ABAB
 First-order density matrix is being calculated  (Symmetry block 2, perturbation   1)
  There are                     62  special pairs.
  occ                     1                     1  0.125946342178465     
  vrt                     1                     1  0.877026414771088     
  vo                     1                     1  -46.6922897548120     
  occ                     2                     1  0.177534813922434     
  vrt                     2                     1  2.868724701873730E-003
  vo                     2                     1 -0.242017756319055     
  gtensor plus SO mean-field
 Calculation of the contributions of <pq||rs> to dI(i,j)/dx required  43.6 seconds.
 Calculation of the contributions of <pq||rs> to dI(a,b)/dx required 349.9 seconds.
  @FORMDXIJ-I, Using CC response density for pair (  1,  7)
  @FORMDXIJ-I, Using CC response density for pair (  1,  9)
  @FORMDXIJ-I, Using CC response density for pair (  1, 10)
  @FORMDXIJ-I, Using CC response density for pair (  2,  8)
  @FORMDXIJ-I, Using CC response density for pair (  2,  9)
  @FORMDXIJ-I, Using CC response density for pair (  2, 11)
  @FORMDXIJ-I, Using CC response density for pair (  3, 10)
  @FORMDXIJ-I, Using CC response density for pair (  3, 12)
  dD(ij)/dx contribution from formdxij
   -0.00002631766853     -0.00001426473766      0.00004401612144     -0.00004512147481
    0.00011911162407      0.00005309802932      0.00002884990218      0.00022402389069
   -0.00000118752228     -0.00030582494943      0.00002455854225     -0.00013792112362
   -0.00133018535147      0.00274005660436      0.00173691169878      0.00082132602963
   -0.00269855617593     -0.00001740857453      0.03328416791290     -0.00030451107140
    0.01549735225443      0.00041073607138      0.00844728943577     -0.00024313573316
    0.00043447562418     -0.00680111714777     -0.00180647439983      0.03462850858339
   -0.00162151783155      0.14547651800664      0.00139237477261     -0.01129842429820
    0.00205040292521      0.03212373991835     -0.00063291333894      0.06537005485519
    0.00002631766853      0.00004512147481     -0.00002884990218      0.00030582494943
    0.00133018535147     -0.00082132602963     -0.03328416791290     -0.00041073607138
   -0.00043447562418     -0.03462850858339     -0.00139237477261     -0.03212373991835
    0.00001426473766     -0.00011911162407     -0.00022402389069     -0.00002455854225
   -0.00274005660436      0.00269855617593      0.00030451107140     -0.00844728943577
    0.00680111714777      0.00162151783155      0.01129842429820      0.00063291333894
   -0.00004401612144     -0.00005309802932      0.00000118752228      0.00013792112362
   -0.00173691169878      0.00001740857453     -0.01549735225443      0.00024313573316
    0.00180647439983     -0.14547651800664     -0.00205040292521     -0.06537005485519
 oo  -2.20587851786254     
 oo  0.179292744324298     
 oo -0.245450019344986     
 oo  1.500282285553242E-002
 oo -6.446737065536565E-002
 oo  2.600179551685255E-002
 oo -7.172802309393134E-002
 oo -1.456303521975678E-002
 oo -3.430045695168671E-003
 oo -5.840806684896950E-003
 oo -3.898854192607204E-003
 oo -2.776430814552980E-003
 oo  6.471126687687987E-003
 oo  4.188399992228073E-003
  pcan                     1                     1  0.926717213501864     
  pcan                     2                     1 -7.458454189676635E-002
 Calculation of the contributions of <pq||rs> to dI(i,a)/dx required  74.5 seconds.
                     1                     2
                     2                     1
Total CPU time :        14.51
 processed     52142721 ao basis integrals from      12731 buffers 
Total CPU time :        12.37
 processed     61871548 ao basis integrals from      15106 buffers 
Total CPU time :         6.21
 processed     32192767 ao basis integrals from       7860 buffers 
 First-order Z-vector equations are solved for 1 perturbation.
 Convergence reached after  24 iterations.
  zvec                     1                     1   45.3750429344291     
  zvec                     2                     1 -9.916487933774532E-003
  occ                     1                     1  0.211387723667150     
  vrt                     1                     1   2.79563561463859     
  vo                     1                     1   2.83996124163749     
  occ                     2                     1 -1.002092830833591E-002
  vrt                     2                     1  4.131957226481723E-002
  vo                     2                     1  0.466562575062835     
  occ                     1                     1  0.320701913488540     
 [   1] 0.0000231554181 [   2] 0.0000240379501 [   3]-0.0003149968373 [   4] 0.0000242294827
 [   5]-0.0000071220790 [   6] 0.0006491372888 [   7] 0.0000376648729 [   8]-0.0005275983396
 [   9]-0.0000292084769 [  10]-0.0002760869520 [  11]-0.0001242752878 [  12]-0.0000372197148
 [  13] 0.0000051375375 [  14]-0.0009135590494 [  15]-0.0000198447209 [  16]-0.0000068089497
 [  17] 0.0004479038232 [  18] 0.0000576345335 [  19]-0.0002628176934 [  20] 0.0000555739039
 [  21]-0.0000340914559 [  22]-0.0001971854098 [  23] 0.0001206784109 [  24] 0.0000607429212
 [  25] 0.0001110750001 [  26] 0.0001300017979 [  27]-0.0005505746626 [  28]-0.0002016320019
 [  29] 0.0000328222567 [  30] 0.0000322739295 [  31] 0.0000390239165 [  32]-0.0000469236056
 [  33] 0.0000278710133 [  34]-0.0000827739886 [  35] 0.0004693723482 [  36] 0.0000616966405
 [  37] 0.0002781481842 [  38] 0.0000134280528 [  39] 0.0001486888866 [  40] 0.0000113689834
 [  41] 0.0000240838194 [  42] 0.0000909131191 [  43]-0.0000139532687 [  44] 0.0002467130736
 [  45] 0.0000043586510 [  46]-0.0000070397238 [  47] 0.0001763054720 [  48]-0.0000022434732
 [  49]-0.0000994855796 [  50] 0.0002979994040 [  51]-0.0000341026963 [  52] 0.0003550199569
 [  53] 0.0000043163926 [  54] 0.0003154389679 [  55]-0.0000361473560 [  56] 0.0002604039739
 [  57]-0.0000301979595 [  58]-0.0000266468550 [  59]-0.0003224509637 [  60] 0.0002225085752
 [  61]-0.0000173456912 [  62]-0.0001738943531 [  63]-0.0001065067150 [  64]-0.0000306831647
 [  65]-0.0001420670429 [  66]-0.0000176218583 [  67]-0.0000010779143 [  68]-0.0000077440065
 [  69]-0.0000225288934 [  70]-0.0000280532335 [  71]-0.0000012796827 [  72]-0.0000006546393
 [  73] 0.0000120661558 [  74]-0.0000564148279 [  75]-0.0000046028864 [  76]-0.0000211039418
 [  77]-0.0000142621953 [  78]-0.0000056019657 [  79] 0.0000001002317 [  80]-0.0000082355324
 [  81]-0.0000085479671 [  82]-0.0002644139813 [  83] 0.0003961304158 [  84] 0.0017748342699
 [  85]-0.0000365703123 [  86] 0.0002055653883 [  87]-0.0011565774739 [  88]-0.0005973481598
 [  89] 0.0020971010453 [  90] 0.0000324038433 [  91] 0.0008108889018 [  92]-0.0000846025403
 [  93]-0.0001128572133 [  94]-0.0001915982750 [  95] 0.0014003321907 [  96] 0.0001491875254
 [  97] 0.0000402746599 [  98]-0.0006532043116 [  99]-0.0006626178175 [ 100] 0.0035680722641
 [ 101] 0.0002383556948 [ 102]-0.0031705613826 [ 103]-0.0000738409131 [ 104] 0.0000162074290
 [ 105] 0.0001316889698 [ 106] 0.0000052447268 [ 107]-0.0002615954789 [ 108] 0.0015782834402
 [ 109] 0.0021437399734 [ 110] 0.0001621616643 [ 111] 0.0002304093612 [ 112] 0.0012582147996
 [ 113]-0.0001093078449 [ 114]-0.0001789536010 [ 115]-0.0001797641063 [ 116]-0.0029638311243
 [ 117]-0.0003977792364 [ 118]-0.0004546465451 [ 119] 0.0000227404807 [ 120]-0.0005936074048
 [ 121]-0.0001125259914 [ 122] 0.0002279976846 [ 123] 0.0022005710882 [ 124]-0.0000058071419
 [ 125] 0.0008751742871 [ 126] 0.0007257652201 [ 127] 0.0000407889877 [ 128] 0.0004530721771
 [ 129] 0.0000296623248 [ 130] 0.0000967811879 [ 131] 0.0003234458790 [ 132]-0.0001816824801
 [ 133]-0.0012023042782 [ 134]-0.0001847937373 [ 135]-0.0015059892020 [ 136] 0.0001741810001
 [ 137]-0.0010890671760 [ 138] 0.0001167552932 [ 139] 0.0002716286227 [ 140] 0.0023383937221
 [ 141]-0.0025911584963 [ 142] 0.0003411735686 [ 143] 0.0014320626885 [ 144] 0.0001065198612
 [ 145]-0.0000241695842 [ 146] 0.0000051551224 [ 147] 0.0000690287704 [ 148]-0.0000113232484
 [ 149] 0.0003969507444 [ 150] 0.0000154287582 [ 151] 0.0000050377783 [ 152] 0.0000030012981
 [ 153] 0.0000044522977 [ 154]-0.0000179936543 [ 155] 0.0003439170763 [ 156] 0.0000440625593
 [ 157] 0.0000153392148 [ 158] 0.0000025715036 [ 159] 0.0000204114896 [ 160]-0.0000117675920
 [ 161] 0.0002001015530 [ 162] 0.0000057053681 [ 163]-0.0034996684277 [ 164] 0.0057152865473
 [ 165] 0.0420251274545 [ 166]-0.0001618093678 [ 167] 0.0060780761538 [ 168]-0.0663483867335
 [ 169]-0.0125849226009 [ 170] 0.0593844950774 [ 171] 0.0011521777345 [ 172] 0.0284907587690
 [ 173]-0.0033838595252 [ 174] 0.0033516778324 [ 175]-0.0076450853968 [ 176] 0.0483645245480
 [ 177]-0.0005337108753 [ 178] 0.0008929256021 [ 179] 0.0150408426734 [ 180]-0.0223618029304
 [ 181] 0.1475440489873 [ 182] 0.0168528675877 [ 183]-0.1267233367061 [ 184]-0.0329635582109
 [ 185]-0.0008523009933 [ 186] 0.0095271787344 [ 187] 0.0075208969023 [ 188]-0.0093321480210
 [ 189] 0.0547863560396 [ 190] 0.1077078496968 [ 191] 0.0082299841791 [ 192] 0.0119671750448
 [ 193] 0.0456479756844 [ 194]-0.0039214786928 [ 195]-0.0067245417640 [ 196] 0.0116879785364
 [ 197]-0.1124886205177 [ 198]-0.0140840685571 [ 199]-0.0116728012175 [ 200]-0.0008063482913
 [ 201]-0.0029607225225 [ 202]-0.0060618624344 [ 203] 0.0129685400614 [ 204] 0.0994886595185
 [ 205]-0.0018918356377 [ 206] 0.0535567585181 [ 207] 0.0270626812907 [ 208] 0.0038934801272
 [ 209] 0.0234875157191 [ 210] 0.0006198459632 [ 211]-0.0038961768620 [ 212] 0.0231912599631
 [ 213]-0.0073392994060 [ 214] 0.0023293215614 [ 215]-0.0030196494097 [ 216]-0.0434701978150
 [ 217] 0.0061957388846 [ 218]-0.0177128290933 [ 219] 0.0044517078482 [ 220] 0.0134294276081
 [ 221] 0.0969970809099 [ 222]-0.1244242355894 [ 223] 0.0198845926207 [ 224] 0.0537213445200
 [ 225]-0.0031277462525 [ 226]-0.0016943215625 [ 227]-0.0029799600548 [ 228] 0.0007564899656
 [ 229]-0.0013037660776 [ 230] 0.0178840384148 [ 231]-0.0005452062541 [ 232] 0.0017442260230
 [ 233]-0.0000155374226 [ 234] 0.0001596339778 [ 235]-0.0008627958173 [ 236] 0.0147932304774
 [ 237] 0.0022913800584 [ 238]-0.0007088770342 [ 239]-0.0003352339727 [ 240] 0.0002068226888
 [ 241]-0.0008887205874 [ 242] 0.0090764208930 [ 243]-0.0001820702700 [ 244] 0.0246218136486
 [ 245]-0.0399292267246 [ 246]-0.0055020802152 [ 247] 0.0013971217780 [ 248]-0.0428186926751
 [ 249] 0.0086722010202 [ 250] 0.0883491338971 [ 251]-0.0078268919183 [ 252]-0.0072870874576
 [ 253]-0.0036830342785 [ 254] 0.0236496210211 [ 255]-0.0004127886450 [ 256] 0.0536550272928
 [ 257]-0.0061725120968 [ 258] 0.0054749511456 [ 259]-0.0088817047017 [ 260]-0.0023574996069
 [ 261] 0.1581383249285 [ 262]-0.0199917778421 [ 263]-0.1202666383954 [ 264] 0.0176723210764
 [ 265] 0.0046177583381 [ 266] 0.0061444096897 [ 267]-0.0673091476472 [ 268]-0.0546588518448
 [ 269] 0.0664617473525 [ 270]-0.0071764194341 [ 271]-0.0146992324488 [ 272]-0.0590864757873
 [ 273]-0.0833038331476 [ 274]-0.0063427862058 [ 275] 0.0290342313783 [ 276] 0.0474376725478
 [ 277]-0.0014891139009 [ 278] 0.0149865430980 [ 279] 0.0990628566400 [ 280] 0.0014786596563
 [ 281] 0.0055786623568 [ 282] 0.0004595943303 [ 283] 0.0430306200954 [ 284]-0.0931497306565
 [ 285]-0.0136717105613 [ 286] 0.0133201293851 [ 287]-0.0076888044235 [ 288]-0.0038814901776
 [ 289]-0.0275851092928 [ 290]-0.0033833334548 [ 291]-0.0016750972667 [ 292] 0.0284430791365
 [ 293]-0.0035393587524 [ 294] 0.0515284915526 [ 295]-0.0004822854167 [ 296] 0.0216567080401
 [ 297] 0.0056211777489 [ 298]-0.0408670644599 [ 299] 0.0020753401268 [ 300]-0.0311489810406
 [ 301]-0.0949815195051 [ 302]-0.0132438527546 [ 303] 0.0168741352214 [ 304]-0.1415361125742
 [ 305]-0.0070597080014 [ 306] 0.0004788605564 [ 307] 0.0116586440321 [ 308] 0.0213205639745
 [ 309]-0.0050386984487 [ 310] 0.0095560484624 [ 311]-0.0024325951181 [ 312] 0.0040454460925
 [ 313]-0.0002290419302 [ 314] 0.0000754625898 [ 315]-0.0010558839658 [ 316] 0.0000966094917
 [ 317]-0.0019846595643 [ 318]-0.0162437984697 [ 319] 0.0001064830383 [ 320] 0.0024384700919
 [ 321]-0.0013631575303 [ 322] 0.0064047926585 [ 323]-0.0012358040970 [ 324] 0.0013528941495
 [ 325]-0.0015081564240 [ 326] 0.0023996077989 [ 327] 0.0198100349668 [ 328] 0.0000555388645
 [ 329] 0.0023499590748 [ 330]-0.0294758524303 [ 331]-0.0049609394768 [ 332] 0.0254894110003
 [ 333] 0.0010618582432 [ 334] 0.0128426799873 [ 335]-0.0002109773160 [ 336] 0.0008852216211
 [ 337]-0.0028919788720 [ 338] 0.0307689582385 [ 339] 0.0008027880170 [ 340] 0.0002274269735
 [ 341]-0.0122153779838 [ 342]-0.0074454760313 [ 343] 0.0385987558206 [ 344] 0.0032577045545
 [ 345]-0.0216059834647 [ 346] 0.0014215053739 [ 347]-0.0013425776627 [ 348] 0.0020381323907
 [ 349] 0.0003634631942 [ 350]-0.0041951724553 [ 351] 0.0264763886308 [ 352] 0.0272448833384
 [ 353] 0.0019159399226 [ 354] 0.0032468615590 [ 355] 0.0082735370458 [ 356]-0.0010088802873
 [ 357]-0.0024097217048 [ 358] 0.0026135598857 [ 359]-0.0402609461959 [ 360]-0.0050352077081
 [ 361]-0.0098119163270 [ 362]-0.0001674616678 [ 363]-0.0054942881073 [ 364]-0.0016967916293
 [ 365] 0.0029163543636 [ 366] 0.0197431858627 [ 367]-0.0005730962984 [ 368] 0.0013127631411
 [ 369] 0.0012213372822 [ 370] 0.0012732724540 [ 371]-0.0001784922708 [ 372] 0.0004703560996
 [ 373] 0.0009180078673 [ 374]-0.0085115006110 [ 375]-0.0021824476272 [ 376]-0.0147342512450
 [ 377]-0.0008735218206 [ 378]-0.0195443653753 [ 379] 0.0025085364367 [ 380]-0.0134553489240
 [ 381] 0.0015576064846 [ 382] 0.0036502216087 [ 383] 0.0287119946353 [ 384]-0.0328126789780
 [ 385] 0.0056999842516 [ 386] 0.0218594949312 [ 387] 0.0021778067963 [ 388]-0.0005173361940
 [ 389] 0.0009966760045 [ 390] 0.0007359096303 [ 391]-0.0004279874078 [ 392] 0.0052194074425
 [ 393] 0.0002823785171 [ 394] 0.0008646323313 [ 395] 0.0000310004976 [ 396] 0.0000809791734
 [ 397]-0.0005758460962 [ 398] 0.0049522079363 [ 399] 0.0006893805337 [ 400] 0.0004275148145
 [ 401] 0.0001373195722 [ 402] 0.0002210994750 [ 403]-0.0002669981188 [ 404] 0.0025394382653
 [ 405] 0.0000989511815 [ 406] 0.0119791291747 [ 407]-0.0204324625233 [ 408]-0.1331534697723
 [ 409]-0.0011043901871 [ 410]-0.0175834898912 [ 411] 0.1859642154653 [ 412] 0.0373775571768
 [ 413]-0.1553816899884 [ 414]-0.0055731659184 [ 415]-0.0850965235427 [ 416] 0.0100513219683
 [ 417]-0.0123333766452 [ 418] 0.0238590905360 [ 419]-0.1726481002157 [ 420]-0.0023057344830
 [ 421] 0.0001628008708 [ 422] 0.0275673548753 [ 423] 0.0588134765056 [ 424]-0.2951022288536
 [ 425]-0.0374372315005 [ 426] 0.1889093748732 [ 427] 0.0320809496723 [ 428] 0.0009647546964
 [ 429]-0.0227736020844 [ 430]-0.0153673678443 [ 431] 0.0256930355757 [ 432]-0.1514011173812
 [ 433]-0.2118495326001 [ 434]-0.0182064421934 [ 435]-0.0304812734230 [ 436]-0.0709056892719
 [ 437] 0.0099010417895 [ 438] 0.0182195907414 [ 439]-0.0338479162783 [ 440] 0.2659990053608
 [ 441] 0.0374699123085 [ 442] 0.0491664596222 [ 443] 0.0004047950832 [ 444] 0.0125893595585
 [ 445] 0.0131746687465 [ 446]-0.0291121241030 [ 447]-0.1817270236144 [ 448] 0.0061997026470
 [ 449]-0.0510509118438 [ 450]-0.0186107414066 [ 451]-0.0107700315975 [ 452]-0.0147433066655
 [ 453]-0.0044434160820 [ 454] 0.0048282259131 [ 455] 0.0237493430079 [ 456] 0.0209832092783
 [ 457] 0.0462345510847 [ 458] 0.0042468476444 [ 459] 0.1015576732973 [ 460]-0.0172285747604
 [ 461] 0.0669545824766 [ 462]-0.0107426492992 [ 463]-0.0299796110910 [ 464]-0.1910875206580
 [ 465] 0.2495656124400 [ 466]-0.0483113413774 [ 467]-0.1549767490558 [ 468]-0.0027007651632
 [ 469] 0.0074631852711 [ 470] 0.0082935359594 [ 471]-0.0034063379019 [ 472] 0.0043349233691
 [ 473]-0.0446895928576 [ 474] 0.0008308735223 [ 475]-0.0050657859215 [ 476] 0.0002297121208
 [ 477]-0.0005675068284 [ 478] 0.0040653412291 [ 479]-0.0335656737031 [ 480]-0.0055368119212
 [ 481]-0.0006044533937 [ 482] 0.0006305617261 [ 483]-0.0010306336410 [ 484] 0.0024928882448
 [ 485]-0.0208564460257 [ 486] 0.0002565916528 [ 487]-0.1128347911051 [ 488] 0.1934355875939
 [ 489] 0.0244023356814 [ 490] 0.0042186913240 [ 491] 0.1807042063741 [ 492]-0.0353195604425
 [ 493]-0.3692614176276 [ 494] 0.0290043547297 [ 495] 0.0387191846035 [ 496] 0.0151378953034
 [ 497]-0.1010213456318 [ 498] 0.0021921235110 [ 499]-0.2574742928937 [ 500] 0.0298762879948
 [ 501]-0.0391088339274 [ 502] 0.0581851433585 [ 503] 0.0096039706757 [ 504]-0.6067975160260
 [ 505] 0.0667407170560 [ 506] 0.4587520687989 [ 507]-0.0611690503364 [ 508]-0.0140155864841
 [ 509]-0.0160476185257 [ 510] 0.2545489821672 [ 511] 0.2127410878379 [ 512]-0.2723029944503
 [ 513] 0.0243620994587 [ 514] 0.0516529090063 [ 515] 0.2133337985560 [ 516] 0.2898161915323
 [ 517] 0.0203932596386 [ 518]-0.1272212526475 [ 519]-0.2022467815935 [ 520] 0.0080198178666
 [ 521]-0.0485740866896 [ 522]-0.3615992972091 [ 523]-0.0077036743825 [ 524]-0.0051100726815
 [ 525]-0.0032755608276 [ 526]-0.1511038804720 [ 527] 0.3603274026878 [ 528] 0.0479203757767
 [ 529]-0.0694864442214 [ 530] 0.0267040286046 [ 531] 0.0124967706652 [ 532] 0.1140386272885
 [ 533] 0.0079749344799 [ 534]-0.0172810077904 [ 535]-0.0954879110529 [ 536] 0.0113288835032
 [ 537]-0.1944050387049 [ 538] 0.0002423039044 [ 539]-0.0191509996245 [ 540]-0.0093632198221
 [ 541] 0.0904925160959 [ 542]-0.0016521349111 [ 543] 0.1006091767907 [ 544] 0.3234251556218
 [ 545] 0.0431516807627 [ 546]-0.0569936525625 [ 547] 0.5413485025152 [ 548] 0.0264106345433
 [ 549]-0.0018608691803 [ 550]-0.0557366545618 [ 551]-0.0884501648236 [ 552] 0.0173218460565
 [ 553]-0.0592232380288 [ 554] 0.0105336064928 [ 555]-0.0145457095125 [ 556] 0.0010629905121
 [ 557]-0.0008968295094 [ 558] 0.0045234654386 [ 559]-0.0004083252461 [ 560] 0.0066535881768
 [ 561] 0.0603998148225 [ 562]-0.0003192955323 [ 563]-0.0094676641018 [ 564] 0.0047473607401
 [ 565]-0.0312044027246 [ 566] 0.0048781184416 [ 567]-0.0047396844928 [ 568] 0.0094165142847
 [ 569]-0.0159750118260 [ 570]-0.1389514629951 [ 571]-0.0009047634185 [ 572]-0.0183688064894
 [ 573] 0.2328740956242 [ 574] 0.0335380939134 [ 575]-0.1761627473907 [ 576]-0.0042276524249
 [ 577]-0.1080856975583 [ 578] 0.0105550122939 [ 579]-0.0204444560766 [ 580] 0.0260599224551
 [ 581]-0.1935121115705 [ 582] 0.0034954308038 [ 583] 0.0008527167448 [ 584]-0.0788092354168
 [ 585] 0.0557934807112 [ 586]-0.3862901091302 [ 587]-0.0479602229122 [ 588] 0.3489779270994
 [ 589] 0.0935591735471 [ 590] 0.0020375310333 [ 591]-0.0275464330331 [ 592]-0.0218246909643
 [ 593] 0.0238480009833 [ 594]-0.1430841118273 [ 595]-0.2980771866099 [ 596]-0.0199889409759
 [ 597]-0.0301472690211 [ 598]-0.1092891339412 [ 599] 0.0091218221910 [ 600] 0.0200831099794
 [ 601]-0.0685154745507 [ 602] 0.2759158965767 [ 603] 0.0325666584193 [ 604] 0.0447481231315
 [ 605] 0.0019869898279 [ 606] 0.0030012263293 [ 607] 0.0153661111386 [ 608]-0.0353377173466
 [ 609]-0.2763707224519 [ 610] 0.0070348235303 [ 611]-0.1452083040201 [ 612]-0.0709161977234
 [ 613]-0.0108630631540 [ 614]-0.0354710748282 [ 615]-0.0032218237055 [ 616] 0.0124673607809
 [ 617]-0.0757693269669 [ 618] 0.0168177385459 [ 619]-0.0340595263677 [ 620]-0.0023041461430
 [ 621] 0.0412586843248 [ 622]-0.0114788643372 [ 623] 0.0139513178936 [ 624]-0.0096199984090
 [ 625]-0.0324570800383 [ 626]-0.2250949739393 [ 627] 0.3383784292557 [ 628]-0.0525312123944
 [ 629]-0.1580964077809 [ 630] 0.0147551875473 [ 631] 0.0040446135519 [ 632] 0.0084063112729
 [ 633]-0.0003949718549 [ 634] 0.0053862456936 [ 635]-0.0605240977763 [ 636] 0.0015032734502
 [ 637]-0.0068902846290 [ 638] 0.0000589104059 [ 639]-0.0005550228416 [ 640] 0.0037942376431
 [ 641]-0.0386703127452 [ 642]-0.0058728516450 [ 643] 0.0024926362489 [ 644] 0.0010732402434
 [ 645]-0.0000162951546 [ 646] 0.0029116653398 [ 647]-0.0279596933521 [ 648] 0.0005004919079
 [ 649]-0.0029235876355 [ 650] 0.0055548601249 [ 651] 0.0964716286571 [ 652] 0.0011498364293
 [ 653] 0.0077114468914 [ 654]-0.1492024975988 [ 655]-0.0128328527804 [ 656] 0.1218823612740
 [ 657] 0.0015582435021 [ 658] 0.0711968612052 [ 659]-0.0032713031429 [ 660] 0.0091123646333
 [ 661]-0.0116979782630 [ 662] 0.1241555963975 [ 663]-0.0030753536879 [ 664] 0.0011185666087
 [ 665] 0.0538395609763 [ 666]-0.0229958108094 [ 667] 0.2538581638903 [ 668] 0.0219395703376
 [ 669]-0.2631161856514 [ 670]-0.0577347024702 [ 671]-0.0018857917975 [ 672] 0.0119562875730
 [ 673] 0.0101529510269 [ 674]-0.0110229446545 [ 675] 0.0915108894150 [ 676] 0.1978614901087
 [ 677] 0.0091275117745 [ 678] 0.0119531343412 [ 679] 0.0777429423496 [ 680]-0.0042365516797
 [ 681]-0.0091541805608 [ 682] 0.0389405134647 [ 683]-0.1741186400950 [ 684]-0.0133984214669
 [ 685]-0.0302644745511 [ 686]-0.0010697341281 [ 687]-0.0152976096136 [ 688]-0.0070423550676
 [ 689] 0.0163564203663 [ 690] 0.1864966060311 [ 691]-0.0030637874819 [ 692] 0.1068098029933
 [ 693] 0.0609709173266 [ 694] 0.0048577242803 [ 695] 0.0281811468866 [ 696]-0.0004624159365
 [ 697]-0.0055744305388 [ 698] 0.0731105610304 [ 699]-0.0064302346961 [ 700] 0.0154107949605
 [ 701] 0.0023711409906 [ 702]-0.0182556264372 [ 703] 0.0027405578244 [ 704]-0.0047419636371
 [ 705] 0.0039453817896 [ 706] 0.0145754238621 [ 707] 0.1494575246502 [ 708]-0.2218593356042
 [ 709] 0.0240521937574 [ 710] 0.0960372239333 [ 711]-0.0088465417454 [ 712]-0.0007844227296
 [ 713]-0.0024731696296 [ 714]-0.0001805251665 [ 715]-0.0026690577621 [ 716] 0.0386771097832
 [ 717]-0.0006022786596 [ 718] 0.0048780520552 [ 719] 0.0000431116449 [ 720] 0.0002092477006
 [ 721]-0.0018610413252 [ 722] 0.0247099421189 [ 723] 0.0026667770239 [ 724]-0.0016070572243
 [ 725]-0.0004105007220 [ 726]-0.0001199034612 [ 727]-0.0013965997629 [ 728] 0.0180385348217
 [ 729]-0.0001967505410 [ 730] 0.0378151873039 [ 731]-0.0301530584824 [ 732]-0.0085458574115
 [ 733] 0.0060737366044 [ 734]-0.0571217521387 [ 735] 0.0145385832141 [ 736] 0.0966389683795
 [ 737]-0.0103546899078 [ 738]-0.0135989147736 [ 739]-0.0054536191115 [ 740] 0.0331235157364
 [ 741]-0.0013899701034 [ 742] 0.0751716958071 [ 743]-0.0110669681712 [ 744] 0.0270338505894
 [ 745]-0.0067279948734 [ 746]-0.0073358222797 [ 747] 0.1565969044909 [ 748]-0.0254100767945
 [ 749]-0.1589501281313 [ 750] 0.0228380458114 [ 751] 0.0080509635922 [ 752] 0.0110612739074
 [ 753]-0.0902076890823 [ 754]-0.0790926625972 [ 755] 0.0682964110376 [ 756]-0.0079377985410
 [ 757]-0.0200605311546 [ 758]-0.0601909162983 [ 759]-0.0788102165216 [ 760]-0.0072834324298
 [ 761] 0.0309959269119 [ 762] 0.0594270234985 [ 763]-0.0047445880499 [ 764] 0.0166740954604
 [ 765] 0.0836424993823 [ 766] 0.0021960320601 [ 767] 0.0080697229657 [ 768]-0.0009039773776
 [ 769] 0.0508430198370 [ 770]-0.1158193949779 [ 771]-0.0185871209620 [ 772] 0.0202880995952
 [ 773]-0.0115816461063 [ 774]-0.0048851920560 [ 775]-0.0365272111238 [ 776]-0.0031641938538
 [ 777] 0.0001657759262 [ 778] 0.0559393034990 [ 779]-0.0054487128984 [ 780] 0.0354471528810
 [ 781]-0.0047232265460 [ 782]-0.0168233527191 [ 783] 0.0012573428183 [ 784]-0.0102239852408
 [ 785]-0.0021313926058 [ 786]-0.0212276630581 [ 787]-0.0885288747761 [ 788]-0.0148595591812
 [ 789] 0.0220601438167 [ 790]-0.1670220079055 [ 791]-0.0095289292586 [ 792] 0.0016713626450
 [ 793] 0.0082472178666 [ 794] 0.0259654327593 [ 795] 0.0055371891955 [ 796] 0.0188486866889
 [ 797]-0.0041539396449 [ 798] 0.0064514250024 [ 799]-0.0003663887453 [ 800]-0.0003625608393
 [ 801]-0.0014004557513 [ 802] 0.0001509641036 [ 803]-0.0024338338263 [ 804]-0.0180916718975
 [ 805] 0.0002732345819 [ 806] 0.0038752900512 [ 807] 0.0022457287174 [ 808] 0.0096329003577
 [ 809]-0.0018953853991 [ 810] 0.0021845944937 [ 811] 0.0026125341535 [ 812]-0.0044757289845
 [ 813] 0.1300337571038 [ 814] 0.0026651269706 [ 815] 0.0006077214575 [ 816]-0.1680270040478
 [ 817] 0.0059934084932 [ 818] 0.1540011263681 [ 819]-0.0014699044514 [ 820] 0.0791790167251
 [ 821] 0.0009515501956 [ 822] 0.0016931305230 [ 823] 0.0002560905291 [ 824] 0.1325873513333
 [ 825]-0.0032147300712 [ 826] 0.0058098301567 [ 827] 0.0225605881600 [ 828] 0.0062766025710
 [ 829] 0.2733401058263 [ 830]-0.0045379578698 [ 831]-0.3443484485359 [ 832]-0.0348157863534
 [ 833]-0.0000019889930 [ 834]-0.0019112942811 [ 835] 0.0011301399466 [ 836]-0.0002792831405
 [ 837] 0.1129676180156 [ 838] 0.2171356373868 [ 839]-0.0004287679634 [ 840]-0.0049420900371
 [ 841] 0.0922785501923 [ 842]-0.0023044670196 [ 843] 0.0010026016319 [ 844] 0.0172102895357
 [ 845]-0.1926925111278 [ 846] 0.0027274627915 [ 847]-0.0408984086205 [ 848] 0.0010699578125
 [ 849]-0.0588901365586 [ 850] 0.0013809978297 [ 851]-0.0010735775271 [ 852] 0.2068916582071
 [ 853] 0.0002439170544 [ 854] 0.1213279458962 [ 855] 0.0836931574634 [ 856] 0.0001022900376
 [ 857] 0.0407113163023 [ 858]-0.0071098230543 [ 859] 0.0010926780804 [ 860] 0.1082904187556
 [ 861] 0.0004601299790 [ 862]-0.0370141146423 [ 863] 0.0023059917663 [ 864]-0.0249797946151
 [ 865]-0.0074082433291 [ 866]-0.0120975722242 [ 867]-0.0013771471875 [ 868]-0.0026096336838
 [ 869] 0.1735259610802 [ 870]-0.2356319707620 [ 871] 0.0000938065198 [ 872] 0.1072158838535
 [ 873]-0.0018320420218 [ 874]-0.0005267389093 [ 875]-0.0005697295170 [ 876]-0.0003004695880
 [ 877]-0.0006701988788 [ 878] 0.0398981035261 [ 879]-0.0001644608143 [ 880] 0.0061203915125
 [ 881]-0.0000045031510 [ 882]-0.0001496856234 [ 883]-0.0007780831170 [ 884] 0.0268594188680
 [ 885]-0.0001020847246 [ 886]-0.0005027194518 [ 887]-0.0000152233058 [ 888]-0.0000899840039
 [ 889]-0.0002063190721 [ 890] 0.0189702369599 [ 891]-0.0000519893454 [ 892] 0.0102364782712
 [ 893] 0.0099840104947 [ 894] 0.0042013006067 [ 895]-0.0010821392019 [ 896] 0.0198417472409
 [ 897]-0.0075778558398 [ 898]-0.0204235897500 [ 899] 0.0054155136159 [ 900]-0.0010939397729
 [ 901] 0.0035409149877 [ 902]-0.0090718588183 [ 903] 0.0003761939007 [ 904]-0.0364669645463
 [ 905] 0.0055721464193 [ 906]-0.0352805905875 [ 907] 0.0020860284392 [ 908] 0.0076567329040
 [ 909]-0.0631463719553 [ 910] 0.0163366145807 [ 911] 0.1110123582355 [ 912]-0.0151261754439
 [ 913]-0.0065032902627 [ 914]-0.0092506123173 [ 915] 0.0600935565591 [ 916] 0.0567650080498
 [ 917]-0.0273916433931 [ 918] 0.0039667561940 [ 919] 0.0126100483353 [ 920] 0.0359001091679
 [ 921] 0.0369857750260 [ 922] 0.0048535581227 [ 923]-0.0116174147316 [ 924]-0.0306079735937
 [ 925] 0.0037926860020 [ 926]-0.0093333599877 [ 927]-0.0270158080593 [ 928]-0.0008156178180
 [ 929]-0.0117534711997 [ 930] 0.0016700388524 [ 931]-0.0317297000079 [ 932] 0.0733598252124
 [ 933] 0.0126205105995 [ 934]-0.0090301375551 [ 935] 0.0082530308602 [ 936] 0.0037245828576
 [ 937] 0.0206022388240 [ 938] 0.0025942930279 [ 939]-0.0022912672738 [ 940]-0.0525992954083
 [ 941] 0.0048243588215 [ 942]-0.0049605442519 [ 943] 0.0055409147051 [ 944] 0.0237460778617
 [ 945] 0.0010779428121 [ 946]-0.0142909147704 [ 947] 0.0020664703701 [ 948] 0.0059680868979
 [ 949] 0.0496528146239 [ 950] 0.0086886716127 [ 951]-0.0147965289546 [ 952] 0.0993202981930
 [ 953] 0.0057366127947 [ 954]-0.0014746148228 [ 955] 0.0027122337511 [ 956]-0.0136966486800
 [ 957]-0.0113739617052 [ 958]-0.0109920438953 [ 959] 0.0026126190542 [ 960]-0.0057470396808
 [ 961] 0.0002056329962 [ 962] 0.0006471342652 [ 963] 0.0002388427829 [ 964]-0.0000948446434
 [ 965] 0.0015104139161 [ 966] 0.0104402272579 [ 967]-0.0002340019792 [ 968]-0.0029720153963
 [ 969]-0.0040656681015 [ 970]-0.0055688001265 [ 971] 0.0011959156274 [ 972]-0.0020020049378
 [ 973] 0.0070081468874 [ 974] 0.0992400721267 [ 975]-0.0150179875439 [ 976]-0.1402841117636
 [ 977]-0.0080756564555 [ 978]-0.0134322499079 [ 979] 0.2606631669932 [ 980] 0.1287289326965
 [ 981]-0.0014698601189 [ 982]-0.0297734233561 [ 983]-0.0136679013032 [ 984]-0.2441067122660
 [ 985]-0.0188757148790 [ 986]-0.0355014585655 [ 987]-0.1515899731412 [ 988]-0.0033112958443
 [ 989] 0.4299694986100 [ 990]-0.0245437967678 [ 991]-0.4841528059719 [ 992] 0.0130014166471
 [ 993]-0.0182316326603 [ 994]-0.0828260995019 [ 995]-0.0042455517176 [ 996] 0.1297589119377
 [ 997]-0.0011377752102 [ 998] 0.0692445974134 [ 999]-0.0147198535460 [1000]-0.1882045175762
 [1001] 0.0184522064258 [1002]-0.0102361347996 [1003]-0.0477602118956 [1004]-0.1870535889527
 [1005]-0.2925348794926 [1006] 0.4753525986575 [1007]-0.0237842722205 [1008]-0.0021741051145
 [1009]-0.0035692925539 [1010]-0.0069915089402 [1011]-0.0327634912399 [1012] 0.0321928656149
 [1013]-0.3555219533823 [1014] 0.0082245081623 [1015] 0.4644583408442 [1016]-0.0082952656523
 [1017]-0.0519478331102 [1018] 0.0069849643502 [1019] 0.2517942352380 [1020] 0.0007416120334
 [1021] 0.1650618524034 [1022] 0.0096477275055 [1023] 0.1713245060371 [1024] 0.0062358858824
 [1025] 0.1049438306151 [1026] 0.0203829243702 [1027] 0.0166763101649 [1028] 0.0189291177297
 [1029]-0.0268281540741 [1030] 0.1587622173793 [1031]-0.2539006811614 [1032]-0.0395661004606
 [1033] 0.2420264503092 [1034] 0.0149166056540 [1035]-0.0033476225096 [1036] 0.0118456433231
 [1037] 0.0781646744754 [1038]-0.0319331341159 [1039]-0.0026099460369 [1040] 0.1330875324176
 [1041] 0.0109408581021 [1042] 0.2107012325277 [1043] 0.0003600610252 [1044] 0.0166524394080
 [1045]-0.1470883113590 [1046]-0.1805468964297 [1047] 0.1367001765190 [1048]-0.0055323997006
 [1049]-0.0164908478698 [1050] 0.1940260968467 [1051] 0.0064887979857 [1052] 0.0007807511092
 [1053]-0.1419160188137 [1054]-0.1406837531881 [1055] 0.0271510947150 [1056]-0.0555058939557
 [1057]-0.0221244662772 [1058] 0.0032610554715 [1059]-0.2007622959394 [1060] 0.0282994747965
 [1061]-0.0280415829359 [1062] 0.0524832886013 [1063] 0.5891209794137 [1064]-0.0071785050230
 [1065]-0.0950778243513 [1066]-0.0040427792209 [1067]-0.1550357876263 [1068] 0.0080791100745
 [1069] 0.0052899520845 [1070]-0.1138164187426 [1071]-0.0109948760127 [1072] 0.0049320495437
 [1073] 0.0574618799503 [1074]-0.0124018333093 [1075] 0.0027862044450 [1076] 0.0177699686461
 [1077] 0.1766224178707 [1078] 0.0489279008255 [1079] 0.0029767050035 [1080]-0.0002569266137
 [1081] 0.0003390832887 [1082]-0.0094420776686 [1083] 0.0001859627889 [1084]-0.0296831161525
 [1085] 0.0049372915877 [1086] 0.0363229653321 [1087]-0.0030842657539 [1088] 0.0048253054217
 [1089]-0.0006964296938 [1090]-0.0003598366468 [1091]-0.0046656485446 [1092] 0.0008772999031
 [1093] 0.0018949467320 [1094] 0.0410993697927 [1095]-0.0034003885438 [1096] 0.0013977496338
 [1097] 0.0025203835525 [1098] 0.0092600302316 [1099] 0.0062984933736 [1100] 0.0093682274155
 [1101] 0.0935751365659 [1102] 0.0170452654481 [1103]-0.0010171918881 [1104]-0.0007187743010
 [1105]-0.0642020481445 [1106]-0.0096674607429 [1107] 0.0050611191943 [1108]-0.0025688970249
 [1109] 0.0435092850184 [1110] 0.1090831447787 [1111] 0.0023044816494 [1112]-0.0110935528360
 [1113]-0.0164090756026 [1114]-0.0056102419072 [1115] 0.0349307461073 [1116] 0.0131603062076
 [1117] 0.1075988244179 [1118] 0.1214416815696 [1119]-0.0115442247553 [1120] 0.0124307223307
 [1121]-0.0245153495367 [1122] 0.0786420174714 [1123] 0.0198356996819 [1124]-0.1078333055288
 [1125] 0.0624912292141 [1126] 0.0068508801222 [1127] 0.0971343274872 [1128] 0.0051318330373
 [1129] 0.0189176665031 [1130]-0.0064619833334 [1131] 0.0297283718589 [1132]-0.0085321106652
 [1133]-0.0676837095238 [1134] 0.0016377589263 [1135] 0.2649203032527 [1136] 0.0021245340820
 [1137] 0.0431953495202 [1138]-0.0468624004332 [1139] 0.0812087967091 [1140] 0.0097661977634
 [1141] 0.0287622086486 [1142] 0.0040703956168 [1143] 0.1711439444955 [1144]-0.1509774473723
 [1145] 0.0282426088108 [1146]-0.0559555697119 [1147]-0.0433652985414 [1148] 0.0770710501852
 [1149]-0.0003863135851 [1150]-0.0133306308082 [1151]-0.0015913704252 [1152]-0.0034263514056
 [1153]-0.0163278593126 [1154]-0.0446538577108 [1155]-0.0034091164409 [1156]-0.0658383409710
 [1157]-0.0251528647251 [1158]-0.1069110360274 [1159]-0.0786854198074 [1160]-0.0115149479984
 [1161] 0.2083982506682 [1162]-0.0125262365973 [1163] 0.0348883433768 [1164] 0.2171540381833
 [1165]-0.0433371951171 [1166]-0.0951887318227 [1167] 0.0058031483997 [1168]-0.0504918228149
 [1169] 0.0009747938923 [1170] 0.0081830179650 [1171] 0.0174023403133 [1172]-0.0103763556221
 [1173]-0.0238739928585 [1174]-0.0162175409517 [1175]-0.0110693720324 [1176]-0.0585565469117
 [1177] 0.0107452725737 [1178] 0.0134657371665 [1179]-0.0146686910724 [1180]-0.0174272729201
 [1181] 0.0909871276653 [1182]-0.0052177450112 [1183]-0.0556061764386 [1184]-0.0433140082473
 [1185] 0.0064148048626 [1186] 0.0156568878202 [1187]-0.1469366693736 [1188] 0.0055392121291
 [1189] 0.0059931050682 [1190] 0.0304855667014 [1191] 0.0400995048912 [1192]-0.1809244882956
 [1193] 0.1519189553596 [1194]-0.2958364965186 [1195]-0.0638455258639 [1196] 0.0397087506859
 [1197] 0.0057365302225 [1198] 0.0345515448103 [1199] 0.0099740508156 [1200]-0.0187742749937
 [1201]-0.0220957202413 [1202] 0.0044625129873 [1203]-0.0013596213967 [1204]-0.0486540732969
 [1205]-0.0149016255884 [1206] 0.0702451940786 [1207]-0.0174492351550 [1208]-0.0808569648539
 [1209]-0.0113207690396 [1210]-0.0039050762504 [1211]-0.0053082576759 [1212] 0.0040781736612
 [1213]-0.0016926059820 [1214] 0.0010505622775 [1215]-0.0052859477026 [1216] 0.0028550845326
 [1217]-0.0248462544186 [1218]-0.0050096254695 [1219] 0.0205199943414 [1220] 0.0004868783030
 [1221] 0.0051096215361 [1222] 0.0019917103960 [1223] 0.0003657354660 [1224]-0.0015658223446
 [1225]-0.0083169498978 [1226]-0.0019345991921 [1227]-0.0006194411431 [1228] 0.0011042162218
 [1229]-0.0137944337210 [1230] 0.0035284092193 [1231]-0.0411963458879 [1232]-0.0468329727864
 [1233]-0.0093917462109 [1234]-0.0013445441868 [1235] 0.0013307995241 [1236] 0.0033364545143
 [1237]-0.0050270293800 [1238]-0.0313198099815 [1239]-0.0043776040809 [1240] 0.0339469954682
 [1241]-0.0039838105229 [1242] 0.0042285504034 [1243]-0.0140732754531 [1244]-0.0238231827854
 [1245]-0.0001271775433 [1246] 0.0535476606520 [1247]-0.0032346782666 [1248] 0.0429801611899
 [1249] 0.0071561938857 [1250] 0.0097403091483 [1251] 0.0056683957585 [1252] 0.0042282807742
 [1253]-0.0800941653070 [1254] 0.0010619022662 [1255] 0.0584267899111 [1256]-0.0089861789483
 [1257] 0.0085460482755 [1258] 0.0351013987410 [1259] 0.0028165405984 [1260]-0.0012065101494
 [1261]-0.0058287309840 [1262] 0.0248673914053 [1263]-0.0066259676040 [1264] 0.0562674217452
 [1265]-0.0093929229898 [1266] 0.0018938979693 [1267] 0.0153655654281 [1268] 0.0019200370578
 [1269] 0.0783696510784 [1270]-0.0991675937204 [1271] 0.0031446092333 [1272]-0.0010583823273
 [1273] 0.0146634830114 [1274] 0.0168194639909 [1275] 0.0131591130069 [1276]-0.0056429937945
 [1277] 0.0661951097038 [1278]-0.0051806681787 [1279]-0.0960583803801 [1280] 0.0063464108292
 [1281]-0.0066425806421 [1282]-0.0002194462572 [1283]-0.0527512048087 [1284] 0.0013413039966
 [1285]-0.0519452118251 [1286]-0.0031090190434 [1287]-0.0167673986710 [1288]-0.0021478722305
 [1289]-0.0036154083817 [1290] 0.0009793852401 [1291]-0.0033603809646 [1292] 0.0070345220487
 [1293] 0.0130736105704 [1294]-0.0345737095082 [1295] 0.0817461450046 [1296] 0.0161843135904
 [1297]-0.0774424042222 [1298]-0.0016791534600 [1299] 0.0034310863212 [1300]-0.0041727536132
 [1301]-0.0136366202508 [1302] 0.0046899566000 [1303] 0.0039523761634 [1304]-0.0035801185779
 [1305]-0.0029275828755 [1306]-0.0349818548462 [1307] 0.0022457062501 [1308]-0.0029948092165
 [1309] 0.0212337812058 [1310] 0.0460050585290 [1311]-0.0196894456156 [1312] 0.0001845371714
 [1313]-0.0014253947356 [1314]-0.0448497815999 [1315]-0.0143399786703 [1316]-0.0051849906698
 [1317] 0.0588619606539 [1318] 0.0352843470766 [1319]-0.0082667020644 [1320]-0.0004161913131
 [1321] 0.0044901766659 [1322] 0.0052723477753 [1323] 0.0521507747159 [1324]-0.0101709467831
 [1325] 0.0142837020850 [1326]-0.0109463699355 [1327]-0.1602305289110 [1328] 0.0030625998122
 [1329] 0.0265686081814 [1330] 0.0102313434070 [1331] 0.0253900791532 [1332] 0.0095164783547
 [1333]-0.0006912240265 [1334] 0.0232047691029 [1335] 0.0151681157902 [1336]-0.0027597541252
 [1337]-0.0179083926597 [1338] 0.0021576924061 [1339]-0.0011159489984 [1340]-0.0051142207687
 [1341]-0.0538665114274 [1342]-0.0067013012972 [1343] 0.0048423288575 [1344] 0.0048114810459
 [1345]-0.0000480871447 [1346] 0.0029171521219 [1347]-0.0002323331150 [1348] 0.0088266881672
 [1349]-0.0003565149133 [1350]-0.0089851539035 [1351] 0.0018916421186 [1352]-0.0006682972931
 [1353] 0.0017934788179 [1354] 0.0002828159545 [1355]-0.0003719656378 [1356] 0.0005529139007
 [1357]-0.0002200887076 [1358]-0.0083410199932 [1359] 0.0052005532102 [1360] 0.0003886063008
 [1361]-0.0004871549235 [1362]-0.0023296944709 [1363]-0.0014102415868 [1364]-0.0032386386591
 [1365]-0.0291813457603 [1366]-0.0022107727458 [1367]-0.0022275981835 [1368] 0.0015640388605
  vo                     1                     1 -5.698224200593927E-002
  occ                     2                     1  1.783576966018235E-002
 [   1] 0.0001530949334 [   2] 0.0005729184061 [   3] 0.0000225977138 [   4] 0.0003106630021
 [   5] 0.0000398839725 [   6]-0.0000465687808 [   7] 0.0001649910235 [   8] 0.0000378496381
 [   9]-0.0003750815271 [  10] 0.0000198063384 [  11]-0.0018222558173 [  12] 0.0000026701235
 [  13]-0.0000657081136 [  14] 0.0000655382641 [  15]-0.0001782387701 [  16]-0.0001060320848
 [  17]-0.0000321323927 [  18] 0.0004767993030 [  19] 0.0000188544084 [  20] 0.0009208160558
 [  21] 0.0000024457038 [  22] 0.0000141459816 [  23] 0.0017197391640 [  24] 0.0009307363808
 [  25] 0.0015665468356 [  26] 0.0017115493150 [  27] 0.0000394979478 [  28] 0.0000144649778
 [  29] 0.0005214163178 [  30] 0.0005842764599 [  31]-0.0000027995560 [  32]-0.0007088700805
 [  33] 0.0002935122616 [  34] 0.0000059381641 [  35]-0.0000336725339 [  36] 0.0006949577740
 [  37]-0.0000199542101 [  38] 0.0002108514307 [  39]-0.0000106668655 [  40] 0.0001118126232
 [  41] 0.0004540324042 [  42]-0.0000065220612 [  43]-0.0001976013751 [  44]-0.0000176990711
 [  45]-0.0000003126874 [  46]-0.0000921502817 [  47]-0.0000126480654 [  48] 0.0000216987383
 [  49]-0.0013870548069 [  50]-0.0000213783266 [  51]-0.0005652137313 [  52]-0.0000254689521
 [  53] 0.0000062241737 [  54]-0.0000226294320 [  55]-0.0004316425477 [  56]-0.0000186812494
 [  57]-0.0003760734439 [  58]-0.0002467052067 [  59] 0.0000231324691 [  60]-0.0000159626526
 [  61]-0.0000895316732 [  62] 0.0000124750929 [  63] 0.0000076407379 [  64]-0.0004426174892
 [  65]-0.0020140240650 [  66]-0.0002204405027 [  67]-0.0000213235025 [  68] 0.0000005555511
 [  69]-0.0003066531681 [  70] 0.0000020125248 [  71]-0.0000200473053 [  72]-0.0000054268405
 [  73]-0.0000008656199 [  74] 0.0000040471712 [  75]-0.0000448872580 [  76] 0.0000015139861
 [  77]-0.0002020494786 [  78]-0.0000698170618 [  79]-0.0000041582685 [  80] 0.0000005908129
 [  81]-0.0001185746237 [  82] 0.0024421114156 [  83]-0.0047530583738 [  84]-0.0001273257129
 [  85] 0.0005210487229 [  86]-0.0026966388710 [  87] 0.0000829722831 [  88] 0.0061962385049
 [  89]-0.0001504449683 [  90]-0.0010112819666 [  91]-0.0000581727598 [  92] 0.0021507002599
 [  93] 0.0000080963194 [  94] 0.0025564960955 [  95]-0.0001004591231 [  96]-0.0016754532391
 [  97] 0.0004434707256 [  98] 0.0000468605578 [  99] 0.0048288220974 [ 100]-0.0002559716994
 [ 101]-0.0034476125656 [ 102] 0.0002274544701 [ 103] 0.0000052973097 [ 104]-0.0012004790076
 [ 105]-0.0018767484451 [ 106]-0.0010174951687 [ 107] 0.0006594240417 [ 108]-0.0001132252558
 [ 109]-0.0001537908215 [ 110]-0.0008937555133 [ 111]-0.0027564252572 [ 112]-0.0000902636933
 [ 113] 0.0009162477637 [ 114] 0.0011610833461 [ 115] 0.0000128961861 [ 116] 0.0002126237484
 [ 117] 0.0018403271063 [ 118] 0.0000326161132 [ 119]-0.0007131243575 [ 120] 0.0000425850950
 [ 121] 0.0004779136006 [ 122]-0.0022565332429 [ 123]-0.0001578678568 [ 124]-0.0000573489754
 [ 125]-0.0000627845607 [ 126]-0.0000520660298 [ 127]-0.0000454302542 [ 128]-0.0000325031688
 [ 129]-0.0013610261674 [ 130] 0.0012163312627 [ 131]-0.0000232038437 [ 132] 0.0011894177110
 [ 133] 0.0000862527008 [ 134] 0.0003627111190 [ 135] 0.0001080389037 [ 136]-0.0008151058320
 [ 137] 0.0000781291284 [ 138]-0.0004009014258 [ 139]-0.0017094779338 [ 140]-0.0001677551829
 [ 141] 0.0001858884000 [ 142]-0.0020403998262 [ 143]-0.0001027354530 [ 144]-0.0000076416810
 [ 145] 0.0002590049737 [ 146] 0.0014567600464 [ 147]-0.0001235126446 [ 148] 0.0000881047665
 [ 149]-0.0000284770456 [ 150] 0.0001880659028 [ 151]-0.0000003614077 [ 152] 0.0001275270384
 [ 153]-0.0000784356322 [ 154] 0.0000012908556 [ 155]-0.0000246724371 [ 156]-0.0002467129992
 [ 157]-0.0000011004275 [ 158] 0.0001923762885 [ 159]-0.0000626249557 [ 160] 0.0000787472227
 [ 161]-0.0000143551842 [ 162] 0.0000636349531 [ 163]-0.0288018810306 [ 164] 0.0473161816653
 [ 165]-0.0030148614041 [ 166]-0.0007146151950 [ 167] 0.0499342521426 [ 168] 0.0047597997315
 [ 169]-0.1038494552863 [ 170]-0.0042602136649 [ 171] 0.0100675444523 [ 172]-0.0020439126337
 [ 173]-0.0281531993209 [ 174]-0.0002404476738 [ 175]-0.0633304463934 [ 176]-0.0034696465484
 [ 177]-0.0045827601492 [ 178] 0.0069194262376 [ 179]-0.0010790228746 [ 180]-0.1843563551210
 [ 181]-0.0105847355164 [ 182] 0.1377107622220 [ 183] 0.0090910681294 [ 184] 0.0023647890075
 [ 185]-0.0073031874712 [ 186] 0.0783247796872 [ 187] 0.0613871600863 [ 188]-0.0773742451955
 [ 189]-0.0039303454927 [ 190]-0.0077269067032 [ 191] 0.0670439979922 [ 192] 0.0984192203125
 [ 193]-0.0032747627064 [ 194]-0.0321018737637 [ 195]-0.0553444990731 [ 196]-0.0008384896726
 [ 197] 0.0080698766193 [ 198]-0.1165837862892 [ 199] 0.0008374008604 [ 200]-0.0065837977514
 [ 201] 0.0002124007373 [ 202]-0.0495841755770 [ 203] 0.1060543710823 [ 204]-0.0071372661570
 [ 205]-0.0159862885664 [ 206]-0.0038421347905 [ 207]-0.0019414630787 [ 208] 0.0327917452675
 [ 209]-0.0016849825079 [ 210] 0.0053182774433 [ 211]-0.0315636705255 [ 212]-0.0016637292725
 [ 213]-0.0603860083046 [ 214]-0.0001671043506 [ 215]-0.0248424870307 [ 216] 0.0031185300223
 [ 217] 0.0517776930139 [ 218] 0.0012707094063 [ 219] 0.0366343214639 [ 220] 0.1097714241350
 [ 221]-0.0069585215642 [ 222] 0.0089261317771 [ 223] 0.1639462676674 [ 224]-0.0038539421065
 [ 225] 0.0002243829355 [ 226]-0.0147089470021 [ 227]-0.0245265313196 [ 228] 0.0064400319551
 [ 229]-0.0107208996206 [ 230]-0.0012829918781 [ 231]-0.0043465118599 [ 232]-0.0001251298934
 [ 233]-0.0001601339091 [ 234] 0.0013374162931 [ 235] 0.0000618965360 [ 236]-0.0010612588788
 [ 237] 0.0188751037134 [ 238] 0.0000508544802 [ 239]-0.0026866630206 [ 240] 0.0017729598527
 [ 241]-0.0073061647971 [ 242]-0.0006511378479 [ 243]-0.0014476645831 [ 244]-0.0017663564472
 [ 245] 0.0028645025116 [ 246]-0.0447844562460 [ 247]-0.0001002288110 [ 248] 0.0030717913362
 [ 249] 0.0708526273261 [ 250]-0.0063381221421 [ 251]-0.0638142572202 [ 252] 0.0005227719649
 [ 253]-0.0298836759013 [ 254]-0.0016966118413 [ 255]-0.0038312651258 [ 256]-0.0038491844964
 [ 257]-0.0504202578250 [ 258]-0.0003927702254 [ 259] 0.0006371690016 [ 260]-0.0193641399644
 [ 261]-0.0113447633385 [ 262]-0.1632894817897 [ 263] 0.0086278677536 [ 264] 0.1442075653761
 [ 265] 0.0376774825544 [ 266]-0.0004407968407 [ 267] 0.0048287241804 [ 268] 0.0039211983626
 [ 269]-0.0047679321115 [ 270]-0.0585142516424 [ 271]-0.1202814447874 [ 272] 0.0042388338635
 [ 273] 0.0059761748192 [ 274]-0.0514466933207 [ 275]-0.0020829010621 [ 276]-0.0034031546139
 [ 277]-0.0120867819936 [ 278] 0.1224954956250 [ 279]-0.0071067193658 [ 280] 0.0122362068220
 [ 281]-0.0004002104136 [ 282] 0.0037785016228 [ 283]-0.0030869949040 [ 284] 0.0066825145261
 [ 285]-0.1118210069669 [ 286]-0.0009555793397 [ 287]-0.0628921247520 [ 288]-0.0310914700804
 [ 289] 0.0019789417775 [ 290]-0.0275462780756 [ 291] 0.0001201706284 [ 292]-0.0020404920998
 [ 293]-0.0289016251650 [ 294]-0.0036966278991 [ 295]-0.0039956847208 [ 296]-0.0015536412736
 [ 297] 0.0461674398858 [ 298] 0.0029317825151 [ 299] 0.0163994580966 [ 300] 0.0022346121319
 [ 301] 0.0068139261296 [ 302]-0.1081288173476 [ 303] 0.1377460033621 [ 304] 0.0101537290738
 [ 305]-0.0582661044028 [ 306] 0.0039787419364 [ 307]-0.0008363852212 [ 308]-0.0015295264673
 [ 309] 0.0003614736760 [ 310]-0.0006855460792 [ 311]-0.0198912471128 [ 312]-0.0002902182550
 [ 313]-0.0018672827274 [ 314]-0.0000054136480 [ 315] 0.0000757485811 [ 316] 0.0007818510746
 [ 317]-0.0162173505114 [ 318] 0.0011653218791 [ 319] 0.0008666923117 [ 320]-0.0001749346101
 [ 321] 0.0000977922311 [ 322]-0.0004594765832 [ 323]-0.0100995637533 [ 324]-0.0000970559415
 [ 325]-0.0071757373014 [ 326] 0.0104350323539 [ 327]-0.0014211618886 [ 328] 0.0023765867011
 [ 329] 0.0152606716692 [ 330] 0.0021145827446 [ 331]-0.0297649376258 [ 332]-0.0018285974532
 [ 333] 0.0111906492880 [ 334]-0.0009213273668 [ 335] 0.0066298835222 [ 336]-0.0000635053514
 [ 337]-0.0196995957902 [ 338]-0.0022073495019 [ 339] 0.0055444605582 [ 340] 0.0017944238532
 [ 341] 0.0008763249241 [ 342]-0.0504476919819 [ 343]-0.0027690552190 [ 344] 0.0100593333081
 [ 345] 0.0015500023235 [ 346]-0.0001019780772 [ 347]-0.0196703520478 [ 348] 0.0085165456737
 [ 349]-0.0080346703914 [ 350]-0.0381528802737 [ 351]-0.0018994027284 [ 352]-0.0019545341493
 [ 353] 0.0093798007798 [ 354] 0.0182668520761 [ 355]-0.0005935393624 [ 356]-0.0046088921007
 [ 357]-0.0174794804112 [ 358]-0.0001874954641 [ 359] 0.0028882998600 [ 360]-0.0390770840550
 [ 361] 0.0007039019148 [ 362]-0.0029403200895 [ 363] 0.0003941574498 [ 364]-0.0117155413733
 [ 365] 0.0131974626717 [ 366]-0.0014163661672 [ 367]-0.0048919749607 [ 368]-0.0000941769627
 [ 369]-0.0000876181184 [ 370] 0.0121673589098 [ 371] 0.0000128049458 [ 372] 0.0024169328885
 [ 373] 0.0173330245058 [ 374] 0.0006106107489 [ 375]-0.0128996879315 [ 376] 0.0010570277327
 [ 377]-0.0061527235395 [ 378] 0.0014021028869 [ 379] 0.0222412009628 [ 380] 0.0009652799264
 [ 381] 0.0122642536454 [ 382] 0.0224391818500 [ 383]-0.0020597839718 [ 384] 0.0023539649918
 [ 385] 0.0407073712739 [ 386]-0.0015681891100 [ 387]-0.0001562347583 [ 388]-0.0041619757276
 [ 389] 0.0204081669835 [ 390] 0.0076433019936 [ 391]-0.0027555830575 [ 392]-0.0003744376500
 [ 393] 0.0047459370309 [ 394]-0.0000620282861 [ 395] 0.0005955908338 [ 396] 0.0006776502020
 [ 397] 0.0000413109078 [ 398]-0.0003552688926 [ 399] 0.0050286205358 [ 400]-0.0000306696966
 [ 401] 0.0026758172077 [ 402] 0.0022916327577 [ 403]-0.0017713593385 [ 404]-0.0001821780167
 [ 405] 0.0016403333915 [ 406] 0.0925600472147 [ 407]-0.1619382442362 [ 408] 0.0095523625710
 [ 409]-0.0214773128632 [ 410]-0.1353468407705 [ 411]-0.0133409787529 [ 412] 0.2909126043309
 [ 413] 0.0111470038473 [ 414]-0.0549297632694 [ 415] 0.0061047815537 [ 416] 0.0817594930707
 [ 417] 0.0008847902024 [ 418] 0.1919086431985 [ 419] 0.0123856873870 [ 420]-0.0138175150305
 [ 421] 0.0095469711201 [ 422]-0.0019776670361 [ 423] 0.4660384633056 [ 424] 0.0211704846370
 [ 425]-0.2645855294427 [ 426]-0.0135522629815 [ 427]-0.0023014710987 [ 428] 0.0112133039492
 [ 429]-0.1720901240701 [ 430]-0.1083669582550 [ 431] 0.2159201558992 [ 432] 0.0108614395772
 [ 433] 0.0151979783033 [ 434]-0.1299113047107 [ 435]-0.2374610897633 [ 436] 0.0050867382792
 [ 437] 0.0768160480594 [ 438] 0.1411611422759 [ 439] 0.0024282323920 [ 440]-0.0190826336497
 [ 441] 0.3115871135984 [ 442]-0.0035271769463 [ 443] 0.0019415260657 [ 444]-0.0009031542864
 [ 445] 0.0959009651041 [ 446]-0.2104083832800 [ 447] 0.0130370047515 [ 448] 0.0579543066863
 [ 449] 0.0036623665852 [ 450] 0.0013351251706 [ 451]-0.1036088717825 [ 452] 0.0010576773585
 [ 453]-0.0365370534919 [ 454] 0.0237597390158 [ 455]-0.0017037658528 [ 456] 0.1723960697687
 [ 457]-0.0033168433168 [ 458] 0.0337952000712 [ 459]-0.0072856961138 [ 460]-0.1540178964165
 [ 461]-0.0048032878823 [ 462]-0.0846327741714 [ 463]-0.2167997899299 [ 464] 0.0137085220688
 [ 465]-0.0179037107884 [ 466]-0.3885140255001 [ 467] 0.0111179535894 [ 468] 0.0001937515277
 [ 469] 0.0813566291631 [ 470] 0.0695493207979 [ 471]-0.0337921335145 [ 472] 0.0342794349791
 [ 473] 0.0032060087876 [ 474] 0.0043059227985 [ 475] 0.0003634169197 [ 476] 0.0024743426854
 [ 477]-0.0049209850834 [ 478]-0.0002916455242 [ 479] 0.0024079844542 [ 480]-0.0440920234710
 [ 481] 0.0000433631809 [ 482] 0.0033316390529 [ 483]-0.0104450803948 [ 484] 0.0196685287991
 [ 485] 0.0014962308881 [ 486] 0.0011805014909 [ 487] 0.0080947108417 [ 488]-0.0138769712117
 [ 489] 0.1965211166465 [ 490]-0.0003026467770 [ 491]-0.0129636283594 [ 492]-0.2847587068617
 [ 493] 0.0264906273266 [ 494] 0.2328611883568 [ 495]-0.0027776947202 [ 496] 0.1175591620872
 [ 497] 0.0072472202434 [ 498] 0.0305378330484 [ 499] 0.0184710755371 [ 500] 0.2442931075789
 [ 501] 0.0028056479668 [ 502]-0.0041741727577 [ 503] 0.0820811438089 [ 504] 0.0435313466975
 [ 505] 0.5377618590448 [ 506]-0.0329106413518 [ 507]-0.4852997069921 [ 508]-0.1102985095368
 [ 509] 0.0011512480350 [ 510]-0.0182612152278 [ 511]-0.0152619380307 [ 512] 0.0195348790874
 [ 513] 0.1935217171475 [ 514] 0.4184547115765 [ 515]-0.0153044587999 [ 516]-0.0207912669821
 [ 517] 0.1560193189697 [ 518] 0.0091267883151 [ 519] 0.0145090818091 [ 520] 0.0639465777406
 [ 521]-0.3917901704887 [ 522] 0.0259409512461 [ 523]-0.0671277586079 [ 524] 0.0003665940285
 [ 525]-0.0268210639104 [ 526] 0.0108401159553 [ 527]-0.0258497056126 [ 528] 0.3882568759718
 [ 529] 0.0049849223639 [ 530] 0.2161465098672 [ 531] 0.0854505800174 [ 532]-0.0081810734414
 [ 533] 0.0606687039641 [ 534] 0.0012397307591 [ 535] 0.0068502544377 [ 536] 0.0894563374909
 [ 537] 0.0139465191420 [ 538] 0.0036465361908 [ 539] 0.0013738830256 [ 540]-0.0792108135108
 [ 541]-0.0064918873282 [ 542] 0.0019242895629 [ 543]-0.0072176514526 [ 544]-0.0232023570694
 [ 545] 0.3444991956416 [ 546]-0.4548347863115 [ 547]-0.0388360677575 [ 548] 0.2264316585827
 [ 549]-0.0161994242997 [ 550] 0.0039985194071 [ 551] 0.0063453700859 [ 552]-0.0012426604748
 [ 553] 0.0042486451405 [ 554] 0.0858399666033 [ 555] 0.0010435018429 [ 556] 0.0084538520641
 [ 557] 0.0000643380954 [ 558]-0.0003245111222 [ 559]-0.0030328808551 [ 560] 0.0535874605656
 [ 561]-0.0043330521625 [ 562]-0.0024071083901 [ 563] 0.0006792054338 [ 564]-0.0003405732582
 [ 565] 0.0022385880681 [ 566] 0.0395917425168 [ 567] 0.0003400225681 [ 568] 0.0943725084056
 [ 569]-0.1637297013003 [ 570] 0.0099683076727 [ 571]-0.0116956603740 [ 572]-0.1742130100175
 [ 573]-0.0167062698294 [ 574] 0.3325389496250 [ 575] 0.0126378263949 [ 576]-0.0396231596905
 [ 577] 0.0077540132690 [ 578] 0.1077399685056 [ 579] 0.0014666749374 [ 580] 0.2461396871800
 [ 581] 0.0138824610109 [ 582] 0.0300144866332 [ 583] 0.0144772050888 [ 584] 0.0056537358958
 [ 585] 0.5292085574511 [ 586] 0.0277122570581 [ 587]-0.4489440039698 [ 588]-0.0250354999561
 [ 589]-0.0067118877853 [ 590] 0.0172764734813 [ 591]-0.2604553841536 [ 592]-0.1989837480362
 [ 593] 0.2202103609659 [ 594] 0.0102647818045 [ 595] 0.0213839065892 [ 596]-0.1833974903271
 [ 597]-0.2839668913337 [ 598] 0.0078403471868 [ 599] 0.0842372716112 [ 600] 0.1867609419467
 [ 601] 0.0049152654880 [ 602]-0.0197940664207 [ 603] 0.3044603903961 [ 604]-0.0032102077214
 [ 605] 0.0152543132648 [ 606]-0.0002153064580 [ 607] 0.1404738054282 [ 608]-0.3296835009233
 [ 609] 0.0198266958387 [ 610] 0.0635487962455 [ 611] 0.0104171702779 [ 612] 0.0050874921527
 [ 613]-0.0989541947682 [ 614] 0.0025446769628 [ 615]-0.0361711700166 [ 616] 0.1171675312481
 [ 617] 0.0054356531947 [ 618] 0.1505203058165 [ 619] 0.0024434131888 [ 620]-0.0140286854294
 [ 621]-0.0029598771430 [ 622]-0.1119284497761 [ 623]-0.0010008604896 [ 624]-0.0896804109933
 [ 625]-0.3009635687010 [ 626] 0.0161481995678 [ 627]-0.0242750973447 [ 628]-0.4829094855611
 [ 629] 0.0113417563263 [ 630]-0.0010585296906 [ 631] 0.0351990290767 [ 632] 0.0781686534459
 [ 633]-0.0030407529476 [ 634] 0.0483117799260 [ 635] 0.0043419681623 [ 636] 0.0128626388222
 [ 637] 0.0004943055342 [ 638] 0.0008311620111 [ 639]-0.0054819922508 [ 640]-0.0002721966902
 [ 641] 0.0027741886776 [ 642]-0.0542254061371 [ 643]-0.0001788204636 [ 644] 0.0102246641270
 [ 645] 0.0000365433531 [ 646] 0.0263564819799 [ 647] 0.0020058142588 [ 648] 0.0042694688767
 [ 649]-0.0259273987381 [ 650] 0.0532353435538 [ 651]-0.0069208258459 [ 652] 0.0135018992403
 [ 653] 0.0669071092466 [ 654] 0.0107037117128 [ 655]-0.1195631433562 [ 656]-0.0087437789525
 [ 657] 0.0145400144858 [ 658]-0.0051076268108 [ 659]-0.0286432528947 [ 660]-0.0006537164293
 [ 661]-0.1052021518909 [ 662]-0.0089068596922 [ 663]-0.0284915727016 [ 664] 0.0063173984680
 [ 665]-0.0038624233470 [ 666]-0.2070271222461 [ 667]-0.0182116562881 [ 668] 0.2013251745682
 [ 669] 0.0188758220701 [ 670] 0.0041418583529 [ 671]-0.0204547200000 [ 672] 0.1084464104987
 [ 673] 0.0879430879550 [ 674]-0.0985449689646 [ 675]-0.0065649449197 [ 676]-0.0141944832214
 [ 677] 0.0808773284301 [ 678] 0.1066927285055 [ 679]-0.0055772393618 [ 680]-0.0351678255008
 [ 681]-0.0829633253254 [ 682]-0.0027935727399 [ 683] 0.0124911830022 [ 684]-0.1189039920806
 [ 685] 0.0021711580979 [ 686]-0.0099287202063 [ 687] 0.0010974427758 [ 688]-0.0636203206180
 [ 689] 0.1474760548527 [ 690]-0.0133791721891 [ 691]-0.0260761757373 [ 692]-0.0076624812424
 [ 693]-0.0043740227701 [ 694] 0.0418730391240 [ 695]-0.0020217012224 [ 696]-0.0011250954011
 [ 697]-0.0496177458280 [ 698]-0.0052449146696 [ 699]-0.0501309826881 [ 700]-0.0011055626338
 [ 701] 0.0196462600179 [ 702] 0.0013096494073 [ 703] 0.0269820168692 [ 704] 0.0003401860728
 [ 705] 0.0354713782414 [ 706] 0.1314245706365 [ 707]-0.0107220072226 [ 708] 0.0159160765155
 [ 709] 0.2126781581404 [ 710]-0.0068896618689 [ 711] 0.0006346464299 [ 712]-0.0009174379295
 [ 713]-0.0151818984953 [ 714]-0.0027759449415 [ 715]-0.0230453167482 [ 716]-0.0027746762942
 [ 717]-0.0041246637686 [ 718]-0.0003499489872 [ 719] 0.0005738776447 [ 720] 0.0020523665918
 [ 721] 0.0001335101637 [ 722]-0.0017726787501 [ 723] 0.0237470545316 [ 724] 0.0001152894724
 [ 725]-0.0033585722827 [ 726]-0.0014971424024 [ 727]-0.0121635350012 [ 728]-0.0012940753644
 [ 729]-0.0013137087921 [ 730]-0.0027128424095 [ 731] 0.0021631651612 [ 732]-0.0910719093827
 [ 733]-0.0004357267947 [ 734] 0.0040978856022 [ 735] 0.1484225813147 [ 736]-0.0069328307089
 [ 737]-0.1127282864187 [ 738] 0.0009755792671 [ 739]-0.0568442177490 [ 740]-0.0023762642664
 [ 741]-0.0108821698783 [ 742]-0.0053927794325 [ 743]-0.1111431647558 [ 744]-0.0019393947691
 [ 745] 0.0004826629505 [ 746]-0.0691800403091 [ 747]-0.0112341825633 [ 748]-0.2613520765539
 [ 749] 0.0114030017797 [ 750] 0.2295058868479 [ 751] 0.0836617230816 [ 752]-0.0007935301949
 [ 753] 0.0064714539856 [ 754] 0.0056740676059 [ 755]-0.0048995499802 [ 756]-0.0826206105746
 [ 757]-0.2005833237118 [ 758] 0.0043180658880 [ 759] 0.0056538050652 [ 760]-0.0738395135416
 [ 761]-0.0022236321177 [ 762]-0.0042632646042 [ 763]-0.0480075976794 [ 764] 0.1712545948164
 [ 765]-0.0060004708419 [ 766] 0.0214626448749 [ 767]-0.0005789178436 [ 768]-0.0103794707562
 [ 769]-0.0036474525254 [ 770] 0.0083088248121 [ 771]-0.1825586663112 [ 772]-0.0014554580034
 [ 773]-0.1138911707082 [ 774]-0.0550636836602 [ 775] 0.0026204436502 [ 776]-0.0326433253458
 [ 777]-0.0000118926815 [ 778]-0.0040130573373 [ 779]-0.0544124737078 [ 780]-0.0025429608157
 [ 781]-0.0475743800084 [ 782] 0.0012068988158 [ 783] 0.0201705181168 [ 784] 0.0007334635262
 [ 785]-0.0156351702424 [ 786] 0.0015228618094 [ 787] 0.0063510166949 [ 788]-0.1495865135450
 [ 789] 0.2207093026267 [ 790] 0.0119820743657 [ 791]-0.0902738476837 [ 792] 0.0163369526787
 [ 793]-0.0005916512378 [ 794]-0.0018627470121 [ 795]-0.0003972351524 [ 796]-0.0013521952489
 [ 797]-0.0408180911802 [ 798]-0.0004628219664 [ 799]-0.0038234266144 [ 800] 0.0000260099312
 [ 801] 0.0001004679870 [ 802] 0.0016100344139 [ 803]-0.0244354594563 [ 804] 0.0012978873897
 [ 805] 0.0028194524448 [ 806]-0.0002780113481 [ 807]-0.0001611074424 [ 808]-0.0006910593991
 [ 809]-0.0187006222632 [ 810]-0.0001567217039 [ 811] 0.0379721537363 [ 812]-0.0673147296298
 [ 813]-0.0093285559710 [ 814] 0.0293486027140 [ 815]-0.0134049659999 [ 816] 0.0120541722958
 [ 817] 0.1025105354394 [ 818]-0.0110479629218 [ 819]-0.0134459086823 [ 820]-0.0056802626131
 [ 821] 0.0142121072055 [ 822]-0.0001214643276 [ 823] 0.0309336390058 [ 824]-0.0095117495308
 [ 825]-0.0321374601095 [ 826] 0.0448989915035 [ 827]-0.0016184848961 [ 828] 0.1276539397333
 [ 829]-0.0196092809541 [ 830]-0.0982711806916 [ 831] 0.0247033835469 [ 832] 0.0024976669088
 [ 833] 0.0014997894199 [ 834]-0.0449193451289 [ 835]-0.0105920884908 [ 836] 0.0256712129474
 [ 837]-0.0081042397863 [ 838]-0.0155772008163 [ 839]-0.0319568921670 [ 840]-0.0817063520444
 [ 841]-0.0066200165224 [ 842]-0.0073975730453 [ 843] 0.0309610093265 [ 844]-0.0012346574687
 [ 845] 0.0138236633873 [ 846] 0.0608465757423 [ 847] 0.0029340311505 [ 848] 0.0087972295082
 [ 849] 0.0042247486095 [ 850] 0.0298314851472 [ 851]-0.0542048761072 [ 852]-0.0148423029262
 [ 853] 0.0052669907311 [ 854]-0.0087040054821 [ 855]-0.0060041047882 [ 856]-0.0041000704259
 [ 857]-0.0029206092423 [ 858]-0.0659213592413 [ 859] 0.0202134617159 [ 860]-0.0077686998679
 [ 861] 0.0269675262984 [ 862] 0.0026553738603 [ 863] 0.0268733341228 [ 864] 0.0017920378366
 [ 865]-0.0745637912857 [ 866] 0.0008678737100 [ 867]-0.0246574206335 [ 868]-0.0679677649018
 [ 869]-0.0124486646952 [ 870] 0.0169041184170 [ 871]-0.0519150601267 [ 872]-0.0076916132830
 [ 873] 0.0001314297688 [ 874]-0.0048644027905 [ 875] 0.0012912892772 [ 876]-0.0045397823613
 [ 877]-0.0002584534654 [ 878]-0.0028622697697 [ 879] 0.0001350808947 [ 880]-0.0004390737917
 [ 881] 0.0000561044720 [ 882]-0.0016237041899 [ 883] 0.0000558192891 [ 884]-0.0019268811259
 [ 885]-0.0071905722001 [ 886] 0.0000360648393 [ 887] 0.0009498186321 [ 888]-0.0012913550241
 [ 889] 0.0012885515416 [ 890]-0.0013609152059 [ 891] 0.0000798034858 [ 892]-0.0007343597758
 [ 893]-0.0007162478606 [ 894] 0.0629606272246 [ 895] 0.0000776321208 [ 896]-0.0014234369070
 [ 897]-0.0896350245575 [ 898] 0.0014651779941 [ 899] 0.0808630739077 [ 900] 0.0000784786879
 [ 901] 0.0454337623846 [ 902] 0.0006508105639 [ 903]-0.0044264170116 [ 904] 0.0026161215888
 [ 905] 0.0664919803886 [ 906] 0.0025310117257 [ 907]-0.0001496506267 [ 908] 0.0758376642394
 [ 909] 0.0045300886098 [ 910] 0.1992108925990 [ 911]-0.0079639704163 [ 912]-0.1735014268397
 [ 913]-0.0735352949272 [ 914] 0.0006636342479 [ 915]-0.0043110813497 [ 916]-0.0040722929629
 [ 917] 0.0019650626385 [ 918] 0.0531299641789 [ 919] 0.1421272641826 [ 920]-0.0025754556715
 [ 921]-0.0026533407875 [ 922] 0.0586540944724 [ 923] 0.0008334274559 [ 924] 0.0021958005410
 [ 925] 0.0432791819918 [ 926]-0.1167207037778 [ 927] 0.0019381005689 [ 928]-0.0111629835970
 [ 929] 0.0008431880787 [ 930] 0.0190768962246 [ 931] 0.0022762726279 [ 932]-0.0052627967533
 [ 933] 0.1376279871903 [ 934] 0.0006478175003 [ 935] 0.0891261858512 [ 936] 0.0531804169373
 [ 937]-0.0014779941919 [ 938] 0.0306609964299 [ 939] 0.0001643743563 [ 940] 0.0037734468467
 [ 941] 0.0513691899106 [ 942] 0.0003558669333 [ 943] 0.0562133329079 [ 944]-0.0017035316158
 [ 945]-0.0021909014325 [ 946] 0.0010252230016 [ 947] 0.0106575027539 [ 948]-0.0004281475340
 [ 949]-0.0035620678039 [ 950] 0.1035885162114 [ 951]-0.1675886839203 [ 952]-0.0071251879532
 [ 953] 0.0569727443013 [ 954]-0.0143236921954 [ 955]-0.0001945742784 [ 956] 0.0009825906483
 [ 957] 0.0008159622601 [ 958] 0.0007885636687 [ 959] 0.0286004557137 [ 960] 0.0004122897198
 [ 961] 0.0027401364016 [ 962]-0.0000464250848 [ 963]-0.0000171344602 [ 964]-0.0013737348719
 [ 965] 0.0174828071285 [ 966]-0.0007489766216 [ 967]-0.0024697746153 [ 968] 0.0002132108813
 [ 969] 0.0002916689733 [ 970] 0.0003995029041 [ 971] 0.0132177776403 [ 972] 0.0001436228216
 [ 973] 0.0457027001170 [ 974]-0.0071194325939 [ 975]-0.2250494468681 [ 976] 0.0100639112466
 [ 977]-0.0760143785243 [ 978]-0.1477047585438 [ 979]-0.0186998437632 [ 980]-0.0092349485343
 [ 981]-0.0273877504377 [ 982] 0.0021359303178 [ 983]-0.2139091645586 [ 984] 0.0175120920600
 [ 985]-0.1414703342347 [ 986]-0.4627798808826 [ 987] 0.0108749889160 [ 988]-0.0578119052184
 [ 989]-0.0308457943755 [ 990]-0.2912425521370 [ 991] 0.0347328775183 [ 992] 0.1279312540547
 [ 993]-0.2486425305545 [ 994] 0.0059419024891 [ 995]-0.0177295881506 [ 996]-0.0093088387180
 [ 997]-0.0446819134009 [ 998]-0.0049675724149 [ 999]-0.2001944660777 [1000] 0.0135016967938
 [1001] 0.2607206269272 [1002]-0.1231786558260 [1003]-0.3896383221145 [1004] 0.0134191296629
 [1005] 0.0209863042423 [1006]-0.0341015549568 [1007]-0.3274924284462 [1008]-0.0940750391649
 [1009]-0.0508399833089 [1010] 0.0005015673053 [1011]-0.2969967458450 [1012] 0.2823595377433
 [1013] 0.0255049649944 [1014] 0.0281016268309 [1015]-0.0333200064376 [1016]-0.0369541558184
 [1017] 0.0037267112713 [1018] 0.1090554320491 [1019]-0.0180635911156 [1020]-0.0154186908017
 [1021]-0.0118414538067 [1022] 0.0704840649879 [1023]-0.0122907334248 [1024]-0.0120560697576
 [1025]-0.0075286175598 [1026] 0.2084743128145 [1027] 0.1709763840637 [1028]-0.0013579653256
 [1029]-0.1805023360360 [1030]-0.0113895211546 [1031] 0.0182147064546 [1032]-0.3910122312499
 [1033]-0.0173628551282 [1034] 0.1222073961584 [1035]-0.0376898673984 [1036] 0.0936389179665
 [1037]-0.0056074942117 [1038] 0.0022908668890 [1039]-0.0639260798790 [1040]-0.0095476322706
 [1041] 0.0921250429574 [1042]-0.0151155998501 [1043] 0.0158510646326 [1044] 0.1625459147772
 [1045] 0.0105520410475 [1046] 0.0129523430313 [1047]-0.0098068015201 [1048]-0.0766770441430
 [1049]-0.1800276082337 [1050]-0.0139193340508 [1051] 0.0500477538358 [1052]-0.0178420159408
 [1053] 0.0101809834156 [1054] 0.0100925807713 [1055] 0.2422720771376 [1056] 0.0039819647501
 [1057] 0.0015871980189 [1058] 0.1361608666596 [1059] 0.0144025855581 [1060] 0.1912423644159
 [1061]-0.2891720120141 [1062] 0.4913403692981 [1063]-0.0422632411088 [1064]-0.0556063773705
 [1065] 0.0068208350302 [1066]-0.0353508651888 [1067] 0.0111221889882 [1068] 0.0943425683185
 [1069] 0.0649254840460 [1070] 0.0081651323153 [1071] 0.0007887668466 [1072] 0.0190172314115
 [1073]-0.0041222862035 [1074]-0.1202285933269 [1075] 0.0251447111644 [1076] 0.2115774750619
 [1077]-0.0126708029269 [1078]-0.0035100628584 [1079] 0.0397995699973 [1080]-0.0104749802657
 [1081] 0.0021879443117 [1082] 0.0006773698763 [1083]-0.0002049049574 [1084] 0.0021294517396
 [1085] 0.0490367308599 [1086]-0.0026057911601 [1087]-0.0176130306929 [1088]-0.0003461649704
 [1089]-0.0085195873873 [1090]-0.0012501392891 [1091] 0.0003347112670 [1092] 0.0118737570908
 [1093] 0.0225487202365 [1094]-0.0029484480022 [1095] 0.0002439421550 [1096] 0.0274183242736
 [1097] 0.0252463784011 [1098]-0.0006643098862 [1099] 0.0521073283603 [1100] 0.1051096204476
 [1101]-0.0067130329817 [1102]-0.0012228187221 [1103]-0.0128933788187 [1104]-0.0130049466910
 [1105] 0.0046058224619 [1106]-0.0753050488936 [1107]-0.0003630821286 [1108]-0.0172948167244
 [1109]-0.0031213341053 [1110]-0.0078255696402 [1111]-0.0106280846879 [1112]-0.1146163790838
 [1113] 0.0011771787824 [1114]-0.0877291586494 [1115]-0.0025059140844 [1116] 0.1104020288026
 [1117]-0.0077190852495 [1118]-0.0087121649479 [1119]-0.0702332370530 [1120]-0.0008917737156
 [1121]-0.2147722598369 [1122]-0.0056417385557 [1123] 0.1983847962363 [1124] 0.0077359067201
 [1125]-0.0044830891628 [1126] 0.0471378853883 [1127]-0.0069683675031 [1128] 0.0358371794830
 [1129]-0.0013571438264 [1130]-0.0761163106205 [1131]-0.0021326983591 [1132]-0.0833597574174
 [1133] 0.0048555950413 [1134]-0.0001174920210 [1135]-0.0190052486813 [1136] 0.0755428233417
 [1137] 0.3547225846252 [1138]-0.3514562995927 [1139]-0.0058258779878 [1140]-0.0007006220861
 [1141]-0.0020633862991 [1142] 0.0446000024877 [1143]-0.0122777800382 [1144] 0.0108310458012
 [1145] 0.2483764886326 [1146] 0.0040142242678 [1147]-0.3416362819938 [1148]-0.0055290381443
 [1149] 0.0146961398973 [1150] 0.0009563327155 [1151]-0.0217450031161 [1152] 0.0002458047108
 [1153]-0.0980931607940 [1154] 0.0032034451662 [1155]-0.0610688022796 [1156] 0.0047232092811
 [1157]-0.2136901698604 [1158] 0.0076697433959 [1159] 0.0056448522120 [1160]-0.1046646454269
 [1161]-0.0149503851024 [1162]-0.0903396485341 [1163] 0.2724628545318 [1164]-0.0155785208413
 [1165]-0.3273624816304 [1166] 0.0068287914737 [1167]-0.0004163149272 [1168] 0.0036222578281
 [1169] 0.0109992802312 [1170] 0.0593200079828 [1171]-0.0012484350901 [1172]-0.0871529522367
 [1173] 0.0017127081648 [1174]-0.1471630123019 [1175] 0.0007941111498 [1176] 0.0042008170566
 [1177] 0.0764208590968 [1178] 0.1148252220408 [1179]-0.1484645249542 [1180] 0.0012502237486
 [1181]-0.0065273705140 [1182]-0.0436355913511 [1183] 0.0039891589824 [1184] 0.0031073250628
 [1185] 0.0373360988012 [1186] 0.1415439764904 [1187] 0.0105411626376 [1188] 0.0666838193148
 [1189] 0.0559789542792 [1190]-0.0021870191402 [1191] 0.2939590048266 [1192] 0.0129794312748
 [1193]-0.0108985890120 [1194] 0.0212231606062 [1195]-0.5161277852236 [1196]-0.0028486856873
 [1197] 0.0718405021737 [1198]-0.0024787103488 [1199] 0.0979912816587 [1200] 0.0013468569879
 [1201] 0.0015851357936 [1202] 0.0454271205041 [1203]-0.0311398339768 [1204] 0.0034904186107
 [1205]-0.1167320274453 [1206]-0.0050393546913 [1207] 0.0012517993042 [1208] 0.0058006377574
 [1209]-0.1001859889495 [1210]-0.0408360215047 [1211] 0.0003808117200 [1212]-0.0002925661156
 [1213] 0.0001214266970 [1214] 0.0093244115198 [1215] 0.0003792112148 [1216] 0.0223188987915
 [1217] 0.0017824577249 [1218]-0.0401443374932 [1219]-0.0014720940147 [1220]-0.0003953990217
 [1221]-0.0003665616644 [1222]-0.0001428842964 [1223] 0.0008320880803 [1224] 0.0001123313028
 [1225] 0.0005966537786 [1226]-0.0189796621001 [1227]-0.0121691976972 [1228]-0.0000792159143
 [1229] 0.0009896056978 [1230] 0.0250902748261 [1231] 0.0029554050164 [1232] 0.0033597737692
 [1233]-0.0779411506869 [1234]-0.0141348299416 [1235]-0.0000954708846 [1236]-0.0002393555590
 [1237]-0.0541927178750 [1238] 0.0022468673274 [1239]-0.0563343977313 [1240]-0.0024353402769
 [1241]-0.0665011254726 [1242] 0.0448943994400 [1243] 0.0010096096595 [1244] 0.0017090630848
 [1245]-0.0000449171593 [1246]-0.0038414820889 [1247]-0.0385937453091 [1248]-0.0030833750353
 [1249] 0.0617843672460 [1250] 0.1235558750531 [1251]-0.0004066480866 [1252] 0.0623771949132
 [1253] 0.0057459149141 [1254]-0.0020880159405 [1255]-0.0041915084082 [1256]-0.1069555216357
 [1257] 0.1162638896498 [1258]-0.0025181565920 [1259] 0.0247384542823 [1260] 0.0000865544225
 [1261]-0.0714579314499 [1262]-0.0017839740909 [1263]-0.0943263989372 [1264]-0.0040365963176
 [1265]-0.1316863664451 [1266] 0.0161793279348 [1267] 0.1172572218021 [1268]-0.0001377424254
 [1269]-0.0056221991139 [1270] 0.0071142329981 [1271] 0.0424709500914 [1272] 0.0079876722942
 [1273] 0.2041515871603 [1274]-0.0012066198322 [1275] 0.1266812985789 [1276]-0.0188930328042
 [1277]-0.0047488036742 [1278]-0.0423389920801 [1279] 0.0068911796200 [1280] 0.0603439343806
 [1281] 0.0004765353765 [1282]-0.0076391637779 [1283] 0.0037843447546 [1284] 0.0280615231626
 [1285] 0.0037265232228 [1286]-0.0200383560131 [1287] 0.0012028847011 [1288] 0.0051604466776
 [1289] 0.0002593675220 [1290] 0.0410511890718 [1291]-0.0251896779160 [1292]-0.0005046530564
 [1293] 0.1137199647042 [1294] 0.0024803004202 [1295]-0.0058644270990 [1296] 0.1680501951811
 [1297] 0.0055556789075 [1298] 0.0067096993498 [1299] 0.0450038470721 [1300]-0.0335142343471
 [1301] 0.0009782842385 [1302]-0.0003364551138 [1303] 0.0646937045793 [1304] 0.0002568358964
 [1305]-0.0191070568937 [1306] 0.0025095805706 [1307] 0.0268928186153 [1308]-0.0153741956496
 [1309]-0.0015233007209 [1310]-0.0033003796289 [1311] 0.0014125108681 [1312] 0.0013453878426
 [1313]-0.0373764613189 [1314] 0.0032175006489 [1315]-0.1847683520066 [1316]-0.0636263401545
 [1317]-0.0042227272436 [1318]-0.0025312810674 [1319]-0.0659139393970 [1320] 0.0000298573560
 [1321]-0.0003221230019 [1322] 0.0410812564800 [1323]-0.0037412701968 [1324]-0.0688561503752
 [1325] 0.1625836776979 [1326]-0.0666862988674 [1327] 0.0114948571004 [1328] 0.0268932645052
 [1329]-0.0019060185162 [1330] 0.1351385450064 [1331]-0.0018214714366 [1332] 0.1392554770325
 [1333]-0.0062799494734 [1334]-0.0016646983989 [1335]-0.0010881529558 [1336]-0.0209248977840
 [1337] 0.0012847390306 [1338] 0.0113381782184 [1339]-0.0107838659305 [1340]-0.0582150207345
 [1341] 0.0038643562849 [1342] 0.0004807479654 [1343] 0.0680561202651 [1344] 0.0694905015831
 [1345] 0.0002486488135 [1346]-0.0002092750177 [1347]-0.0022192916331 [1348]-0.0006332221447
 [1349] 0.0021291866617 [1350] 0.0006445903963 [1351] 0.0172845463495 [1352] 0.0000479433099
 [1353] 0.0245866374881 [1354] 0.0026101330274 [1355] 0.0000266846268 [1356] 0.0078522584012
 [1357]-0.0016267466062 [1358] 0.0005983805556 [1359]-0.0003730850572 [1360] 0.0026581365506
 [1361]-0.0032406937383 [1362] 0.0001671311035 [1363]-0.0069398387681 [1364]-0.0359928300975
 [1365] 0.0020934549894 [1366] 0.0001585997185 [1367]-0.0314897283711 [1368] 0.0228504261924
  vo                     2                     1 -5.828342112699306E-002
        U*G(pq,rs) contribution is being calculated
             (Symmetry block 2, perturbation   1)

 CCSD(T) contribution to the paramagnetic part of the shielding tensor:

                        Bx          By          Bz

      O #1    x   64.022280    0.000000    0.000000
      O #1    y    0.040936    0.000000    0.000000
      O #1    z    0.000000    0.000000    0.000000

      C #2    x   17.244722    0.000000    0.000000
      C #2    y    0.929883    0.000000    0.000000
      C #2    z    0.000000    0.000000    0.000000

      C #3    x   -3.411527    0.000000    0.000000
      C #3    y    1.240295    0.000000    0.000000
      C #3    z    0.000000    0.000000    0.000000

      C #4    x   -3.455281    0.000000    0.000000
      C #4    y   -1.188179    0.000000    0.000000
      C #4    z    0.000000    0.000000    0.000000

      H #51   x    0.364358    0.000000    0.000000
      H #51   y    0.276344    0.000000    0.000000
      H #51   z   -0.211243    0.000000    0.000000

      H #52   x    0.364358    0.000000    0.000000
      H #52   y    0.276344    0.000000    0.000000
      H #52   z    0.211243    0.000000    0.000000

      H #61   x    0.355724    0.000000    0.000000
      H #61   y   -0.308251    0.000000    0.000000
      H #61   z    0.142026    0.000000    0.000000

      H #62   x    0.355724    0.000000    0.000000
      H #62   y   -0.308251    0.000000    0.000000
      H #62   z   -0.142026    0.000000    0.000000


 Total shielding tensor at the CCSD(T) level:

                        Bx          By          Bz

      O #1    x -863.306385   35.979480    0.000000
      O #1    y   36.020969 -428.380270    0.000000
      O #1    z    0.000000    0.000000  471.161755

      C #2    x  -74.576196   -0.586132    0.000000
      C #2    y    0.351339  -99.949688    0.000000
      C #2    z    0.000000    0.000000  137.246229

      C #3    x  170.035132  -10.733063    0.000000
      C #3    y   10.465660  182.845767    0.000000
      C #3    z    0.000000    0.000000  231.403973

      C #4    x  170.360586   12.032806    0.000000
      C #4    y   -9.073198  182.438145    0.000000
      C #4    z    0.000000    0.000000  231.265351

      H #51   x   26.365014    2.152325    4.534697
      H #51   y    0.999832   30.521250    5.832870
      H #51   z    0.884668    4.128203   34.374713

      H #52   x   26.365014    2.152325   -4.534697
      H #52   y    0.999832   30.521250   -5.832870
      H #52   z   -0.884668   -4.128203   34.374713

      H #61   x   26.042319   -1.455055   -3.672541
      H #61   y   -0.330502   30.835157    6.421901
      H #61   z   -0.348539    4.242016   34.354567

      H #62   x   26.042319   -1.455055    3.672541
      H #62   y   -0.330502   30.835157   -6.421901
      H #62   z    0.348539   -4.242016   34.354567


 CCSD(T) contribution to paramagnetic part of magnetizability tensor:

                         Bx          By          Bz

            Bx      1.66653897  0.07782458  0.00000000
            By      0.00147944  0.00000000  0.00000000
            Bz      0.00000000  0.00000000  0.00000000


 Total CCSD(T) magnetizability tensor:

                         Bx          By          Bz

            Bx    -23.40559459 -4.88300891  0.00000000
            By     -4.95935406-62.50958671  0.00000000
            Bz      0.00000000  0.00000000-19.71075350


 Total CCSD(T) magnetizability:-35.20864493


 @CHECKOUT-I, Total execution time (CPU/WALL):    134892.44/    8051.20 seconds.
--executable xsdcc finished with status     0 in     8051.26 seconds (walltime).
 --invoking executable--
/home/besselman/CFOUR_18/cfour18/bin/xanti
 @GETMEM-I,  Allocated  181198 MB of main memory.
 CCSD(T) MO derivative gammas will be sorted to Mulliken order.
 Derivative gammas for magnetic perturbation are considered.
 @CHECKOUT-I, Total execution time (CPU/WALL):       603.98/      25.01 seconds.
--executable xanti finished with status     0 in       25.06 seconds (walltime).
 --invoking executable--
/home/besselman/CFOUR_18/cfour18/bin/xbcktrn
 @GETMEM-I,  Allocated  181198 MB of main memory.
 Derivative gammas for magnetic perturbation are considered.
 @CHECKOUT-I, Total execution time (CPU/WALL):       557.71/      18.77 seconds.
--executable xbcktrn finished with status     0 in       18.81 seconds (walltime).
 --invoking executable--
/home/besselman/CFOUR_18/cfour18/bin/xvdint
 @GETMEM-I,  Allocated  181198 MB of main memory.
 One- and two-electron integral derivatives are calculated
 for RHF-CC/MBPT NMR chemical shifts and magnetizabilities.
 Gauge-including atomic orbitals (GIAOs) are used.
 Spherical gaussians are used.
 Derivatives with respect to By are calculated.
 Sort of perturbed Gammas required for CC/MBPT  magnetizabilities.
 Sort performed in core.
 Sort of perturbed Gammas required   12.49 seconds.
 Sort of perturbed Gammas required for CC/MBPT  magnetizabilities.
 Sort performed in core.
 Sort of perturbed Gammas required   13.61 seconds.
 Evaluation of 2el GIAO integrals

                2el contribution to magnetizability tensor
                ------------------------------------------

                        Bx          By          Bz

            Bx     8.05740117  0.53172412  0.00000000
            By     0.00000000  0.00000000  0.00000000
            Bz     0.00000000  0.00000000  0.00000000


 Evaluation of 2e integral derivatives required 8351.75 seconds.
 @CHECKOUT-I, Total execution time (CPU/WALL):      8351.88/     357.23 seconds.
--executable xvdint finished with status     0 in      357.30 seconds (walltime).
 --invoking executable--
/home/besselman/CFOUR_18/cfour18/bin/xsdcc
 @GETMEM-I,  Allocated  181198 MB of main memory.
 Chemical shifts and magnetizabilities are calculated at the CCSD(T) level.
 Gauge-origin independence is ensured by using gauge-including AOs.
 G(ab,cd) and dG(ab,cd)/dx are not explicitly calculated.
 AO based algorithm is used.
 Perturbed canonical orbitals are used.
 By is a perturbation of irrep 2.
 CPHF coefficients for vrt-vrt block: U^x(a,b) = -1/2 S^x(a,b)
                     1                     1
                     2                     2
Total CPU time :        33.13
 processed    275770315 ao basis integrals from      67344 buffers 
                     1                     1
                     2                     2
Total CPU time :        14.47
 processed     52142721 ao basis integrals from      12731 buffers 
Total CPU time :        11.96
 processed     61871548 ao basis integrals from      15106 buffers 
Total CPU time :         5.90
 processed     32192767 ao basis integrals from       7860 buffers 
                     2                     2
                     1                     1
Total CPU time :        14.42
 processed     52142721 ao basis integrals from      12731 buffers 
Total CPU time :        11.83
 processed     61871548 ao basis integrals from      15106 buffers 
Total CPU time :         5.69
 processed     32192767 ao basis integrals from       7860 buffers 
                     1                     1
                     2                     2
Total CPU time :        16.06
 processed     52142721 ao basis integrals from      12731 buffers 
Total CPU time :        11.29
 processed     61871548 ao basis integrals from      15106 buffers 
Total CPU time :         5.56
 processed     32192767 ao basis integrals from       7860 buffers 
 Transformation of GIAO integrals from AO to MO basis:
 RHF transformation
 Transformation of IIIJY integral derivatives.
 3 passes through the AO integral derivative file were needed.
 275770315 AO integral derivatives were read from file IIIJY.
 Transformation of first index required   61.6 seconds.
 Transformation of remaining indices required  109.4 seconds.
  87238944 MO integral derivatives were written to file DERINT.
 Formation of <ab||ci>^chi using AO integrals:
 Transformation of IIII integrals:
 1 pass through the AO integral file was needed.
  52142721 AO integrals were read from file IIII.
 Tranformation of first (perturbed) index required   6.0 seconds.
 Tranformation of remaining (unperturbed) indices required  21.6 seconds.
 Transformation of IIJJ integrals:
 1 pass through the AO integral file was needed.
  32192767 AO integrals were read from file IIJJ.
 Tranformation of first (perturbed) index required   8.4 seconds.
 Tranformation of remaining (unperturbed) indices required  20.7 seconds.
 Transformation of IJIJ integrals:
 1 pass through the AO integral file was needed.
  61871548 AO integrals were read from file IJIJ.
 Tranformation of first (perturbed) index required  10.7 seconds.
 Tranformation of remaining (unperturbed) indices required  37.8 seconds.
        MO basis integral derivatives are being calculated
             (Symmetry block 2, perturbation   2)
 First derivative of the wavefunction is calculated (Symmetry block 2, perturbation   2)
 Resorts of perturbed amplitudes and integrals required   5.6 seconds.
 Construction of <Phi|(dH_N/dx exp(T))c|0> required 505.4 seconds.
 Starting iterative solution of the perturbed CC equations.
 The DIIS procedure is used to accelerate convergence.
 Convergence criterion is 10**(-9).
 Maximum number of iterations is 200.
 lenvec is                5000040
 Convergence information after     1 iterations: 
 Largest element of residual vector : -0.29589585E+00.
 Largest element of DIIS residual   : -0.29589585E+00.
 lenvec is                5000040
 Convergence information after     2 iterations: 
 Largest element of residual vector : -0.36131524E-01.
 Largest element of DIIS residual   : -0.35742907E-01.
 lenvec is                5000040
 Convergence information after     3 iterations: 
 Largest element of residual vector : -0.54424438E-01.
 Largest element of DIIS residual   : -0.37156234E-01.
 lenvec is                5000040
 Convergence information after     4 iterations: 
 Largest element of residual vector : -0.25988963E-01.
 Largest element of DIIS residual   :  0.10258391E-01.
 lenvec is                5000040
 Convergence information after     5 iterations: 
 Largest element of residual vector :  0.11917802E-01.
 Largest element of DIIS residual   :  0.64977727E-02.
 lenvec is                5000040
 Convergence information after     6 iterations: 
 Largest element of residual vector :  0.48947675E-02.
 Largest element of DIIS residual   :  0.24232008E-02.
 lenvec is                5000040
 Convergence information after     7 iterations: 
 Largest element of residual vector :  0.27906754E-02.
 Largest element of DIIS residual   :  0.22394054E-02.
 lenvec is                5000040
 Convergence information after     8 iterations: 
 Largest element of residual vector :  0.17176519E-02.
 Largest element of DIIS residual   :  0.11414915E-02.
 lenvec is                5000040
 Convergence information after     9 iterations: 
 Largest element of residual vector :  0.10816778E-02.
 Largest element of DIIS residual   :  0.70708263E-03.
 lenvec is                5000040
 Convergence information after    10 iterations: 
 Largest element of residual vector :  0.57816486E-03.
 Largest element of DIIS residual   : -0.21162135E-03.
 lenvec is                5000040
 Convergence information after    11 iterations: 
 Largest element of residual vector : -0.19323708E-03.
 Largest element of DIIS residual   : -0.16185617E-03.
 lenvec is                5000040
 Convergence information after    12 iterations: 
 Largest element of residual vector : -0.11040912E-03.
 Largest element of DIIS residual   : -0.54628409E-04.
 lenvec is                5000040
 Convergence information after    13 iterations: 
 Largest element of residual vector : -0.48356517E-04.
 Largest element of DIIS residual   : -0.29769414E-04.
 lenvec is                5000040
 Convergence information after    14 iterations: 
 Largest element of residual vector : -0.22192998E-04.
 Largest element of DIIS residual   : -0.11198075E-04.
 lenvec is                5000040
 Convergence information after    15 iterations: 
 Largest element of residual vector : -0.89446367E-05.
 Largest element of DIIS residual   : -0.61235560E-05.
 lenvec is                5000040
 Convergence information after    16 iterations: 
 Largest element of residual vector : -0.46864203E-05.
 Largest element of DIIS residual   : -0.38738926E-05.
 lenvec is                5000040
 Convergence information after    17 iterations: 
 Largest element of residual vector : -0.36709358E-05.
 Largest element of DIIS residual   : -0.32904420E-05.
 lenvec is                5000040
 Convergence information after    18 iterations: 
 Largest element of residual vector : -0.25619419E-05.
 Largest element of DIIS residual   : -0.15767746E-05.
 lenvec is                5000040
 Convergence information after    19 iterations: 
 Largest element of residual vector : -0.15231873E-05.
 Largest element of DIIS residual   : -0.93456040E-06.
 lenvec is                5000040
 Convergence information after    20 iterations: 
 Largest element of residual vector : -0.65796314E-06.
 Largest element of DIIS residual   :  0.45277010E-06.
 lenvec is                5000040
 Convergence information after    21 iterations: 
 Largest element of residual vector :  0.33208902E-06.
 Largest element of DIIS residual   :  0.26105689E-06.
 lenvec is                5000040
 Convergence information after    22 iterations: 
 Largest element of residual vector :  0.19296955E-06.
 Largest element of DIIS residual   :  0.12267915E-06.
 lenvec is                5000040
 Convergence information after    23 iterations: 
 Largest element of residual vector :  0.91976703E-07.
 Largest element of DIIS residual   :  0.60461333E-07.
 lenvec is                5000040
 Convergence information after    24 iterations: 
 Largest element of residual vector :  0.44673772E-07.
 Largest element of DIIS residual   :  0.25312729E-07.
 lenvec is                5000040
 Convergence information after    25 iterations: 
 Largest element of residual vector :  0.20346611E-07.
 Largest element of DIIS residual   :  0.15001788E-07.
 lenvec is                5000040
 Convergence information after    26 iterations: 
 Largest element of residual vector :  0.14930005E-07.
 Largest element of DIIS residual   :  0.97734977E-08.
 lenvec is                5000040
 Convergence information after    27 iterations: 
 Largest element of residual vector :  0.87293515E-08.
 Largest element of DIIS residual   :  0.62671684E-08.
 lenvec is                5000040
 Convergence information after    28 iterations: 
 Largest element of residual vector :  0.54095978E-08.
 Largest element of DIIS residual   :  0.25533070E-08.
 lenvec is                5000040
 Convergence information after    29 iterations: 
 Largest element of residual vector :  0.22901286E-08.
 Largest element of DIIS residual   : -0.16048642E-08.
 lenvec is                5000040
 Convergence information after    30 iterations: 
 Largest element of residual vector : -0.11884929E-08.
 Largest element of DIIS residual   : -0.98339330E-09.
 Perturbed amplitude equations converged in    30 iterations.
  Dominant contributions to perturbed wavefunction:
   15   15  148  101      0.4843458060 ABAB
   15   15  101  148      0.4843458060 ABAB
   15   15  148   29     -0.4293431727 ABAB
   15   15   29  148     -0.4293431727 ABAB
   15   15  148   18     -0.4029241858 ABAB
   15   15   18  148     -0.4029241858 ABAB
   15   15  148   50     -0.3736820314 ABAB
   15   15   50  148     -0.3736820314 ABAB
   15   15  148   44      0.3520041243 ABAB
   15   15   44  148      0.3520041243 ABAB
   15   15  149  101      0.3261517464 ABAB
   15   15  101  149      0.3261517464 ABAB
   15   15  148   33     -0.2954365725 ABAB
   15   15   33  148     -0.2954365725 ABAB
   15   15  148   72      0.2889939869 ABAB
   15   15   72  148      0.2889939869 ABAB
   15   15  148   67     -0.2883787126 ABAB
   15   15   67  148     -0.2883787126 ABAB
   15   15  149   29     -0.2860750124 ABAB
   15   15   29  149     -0.2860750124 ABAB
  Norm of list 444    0.000000000000000E+000
  Norm of list 445    0.000000000000000E+000
  Norm of list 446     5.77641215705055     
  savet is  F
  dumpdtdl  F
  special occupied indices: 
  @GTSPECIN-I, Orbital   7 is mixed with   1 degenerate partners by the perturbation.
  @GTSPECIN-I, Orbital   8 is mixed with   2 degenerate partners by the perturbation.
  @GTSPECIN-I, Orbital   9 is mixed with   2 degenerate partners by the perturbation.
  @GTSPECIN-I, Orbital  10 is mixed with   2 degenerate partners by the perturbation.
  @GTSPECIN-I, Orbital  11 is mixed with   2 degenerate partners by the perturbation.
  @GTSPECIN-I, Orbital  12 is mixed with   1 degenerate partners by the perturbation.
  @GTSPECIN-I, Orbital  13 is mixed with   3 degenerate partners by the perturbation.
  @GTSPECIN-I, Orbital  14 is mixed with   3 degenerate partners by the perturbation.
  @GTSPECIN-I, Orbital  15 is mixed with   4 degenerate partners by the perturbation.
   Memory requirement in dtrp1rhfd               55520887
  There are                    665  ijk combinations. 
 PARA: timing for (T) xsdcc           135657.92 seconds.
  here
  here2
  here3
  here4
 Starting iterative solution of the perturbed Lambda equations.
 The DIIS procedure is used to accelerate convergence.
 Convergence criterion is 10**(-9).
 Maximum number of iterations is 200.
 lenvec is                5000040
 Convergence information after     1 iterations: 
 Largest element of residual vector :  0.30493609E+00.
 Largest element of DIIS residual   :  0.30493609E+00.
 lenvec is                5000040
 Convergence information after     2 iterations: 
 Largest element of residual vector :  0.42534212E-01.
 Largest element of DIIS residual   :  0.39750620E-01.
 lenvec is                5000040
 Convergence information after     3 iterations: 
 Largest element of residual vector :  0.55162872E-01.
 Largest element of DIIS residual   :  0.38992163E-01.
 lenvec is                5000040
 Convergence information after     4 iterations: 
 Largest element of residual vector :  0.25630781E-01.
 Largest element of DIIS residual   : -0.11945582E-01.
 lenvec is                5000040
 Convergence information after     5 iterations: 
 Largest element of residual vector : -0.12691767E-01.
 Largest element of DIIS residual   : -0.68546942E-02.
 lenvec is                5000040
 Convergence information after     6 iterations: 
 Largest element of residual vector : -0.51259994E-02.
 Largest element of DIIS residual   : -0.26016370E-02.
 lenvec is                5000040
 Convergence information after     7 iterations: 
 Largest element of residual vector : -0.29294422E-02.
 Largest element of DIIS residual   : -0.23109591E-02.
 lenvec is                5000040
 Convergence information after     8 iterations: 
 Largest element of residual vector : -0.17896214E-02.
 Largest element of DIIS residual   : -0.12329375E-02.
 lenvec is                5000040
 Convergence information after     9 iterations: 
 Largest element of residual vector : -0.11399437E-02.
 Largest element of DIIS residual   : -0.74601040E-03.
 lenvec is                5000040
 Convergence information after    10 iterations: 
 Largest element of residual vector : -0.60901741E-03.
 Largest element of DIIS residual   :  0.21926905E-03.
 lenvec is                5000040
 Convergence information after    11 iterations: 
 Largest element of residual vector :  0.20025238E-03.
 Largest element of DIIS residual   :  0.16608384E-03.
 lenvec is                5000040
 Convergence information after    12 iterations: 
 Largest element of residual vector :  0.11340841E-03.
 Largest element of DIIS residual   :  0.59996005E-04.
 lenvec is                5000040
 Convergence information after    13 iterations: 
 Largest element of residual vector :  0.52036612E-04.
 Largest element of DIIS residual   :  0.32114679E-04.
 lenvec is                5000040
 Convergence information after    14 iterations: 
 Largest element of residual vector :  0.24071273E-04.
 Largest element of DIIS residual   :  0.12696621E-04.
 lenvec is                5000040
 Convergence information after    15 iterations: 
 Largest element of residual vector :  0.10029228E-04.
 Largest element of DIIS residual   :  0.67496749E-05.
 lenvec is                5000040
 Convergence information after    16 iterations: 
 Largest element of residual vector :  0.52016592E-05.
 Largest element of DIIS residual   :  0.43370301E-05.
 lenvec is                5000040
 Convergence information after    17 iterations: 
 Largest element of residual vector :  0.40563784E-05.
 Largest element of DIIS residual   :  0.35957796E-05.
 lenvec is                5000040
 Convergence information after    18 iterations: 
 Largest element of residual vector :  0.28096384E-05.
 Largest element of DIIS residual   :  0.17817196E-05.
 lenvec is                5000040
 Convergence information after    19 iterations: 
 Largest element of residual vector :  0.16821677E-05.
 Largest element of DIIS residual   :  0.10296558E-05.
 lenvec is                5000040
 Convergence information after    20 iterations: 
 Largest element of residual vector :  0.74549547E-06.
 Largest element of DIIS residual   : -0.49571540E-06.
 lenvec is                5000040
 Convergence information after    21 iterations: 
 Largest element of residual vector : -0.36351090E-06.
 Largest element of DIIS residual   : -0.29134933E-06.
 lenvec is                5000040
 Convergence information after    22 iterations: 
 Largest element of residual vector : -0.21517561E-06.
 Largest element of DIIS residual   : -0.13918191E-06.
 lenvec is                5000040
 Convergence information after    23 iterations: 
 Largest element of residual vector : -0.10429664E-06.
 Largest element of DIIS residual   : -0.70305134E-07.
 lenvec is                5000040
 Convergence information after    24 iterations: 
 Largest element of residual vector : -0.51983403E-07.
 Largest element of DIIS residual   : -0.29045349E-07.
 lenvec is                5000040
 Convergence information after    25 iterations: 
 Largest element of residual vector : -0.23299070E-07.
 Largest element of DIIS residual   : -0.19803926E-07.
 lenvec is                5000040
 Convergence information after    26 iterations: 
 Largest element of residual vector : -0.18207181E-07.
 Largest element of DIIS residual   : -0.13620014E-07.
 lenvec is                5000040
 Convergence information after    27 iterations: 
 Largest element of residual vector : -0.11872802E-07.
 Largest element of DIIS residual   : -0.91521516E-08.
 lenvec is                5000040
 Convergence information after    28 iterations: 
 Largest element of residual vector : -0.77056132E-08.
 Largest element of DIIS residual   : -0.40479333E-08.
 lenvec is                5000040
 Convergence information after    29 iterations: 
 Largest element of residual vector : -0.35737115E-08.
 Largest element of DIIS residual   :  0.22904964E-08.
 lenvec is                5000040
 Convergence information after    30 iterations: 
 Largest element of residual vector :  0.16948870E-08.
 Largest element of DIIS residual   :  0.14478171E-08.
 lenvec is                5000040
 Convergence information after    31 iterations: 
 Largest element of residual vector :  0.10843649E-08.
 Largest element of DIIS residual   :  0.77106933E-09.
 Perturbed Lambda equations converged in    31 iterations.
  Dominant contributions to perturbed wavefunction:
   15   15  148  101     -0.6252483865 ABAB
   15   15  101  148     -0.6252483865 ABAB
   15   15  148   29      0.5596556151 ABAB
   15   15   29  148      0.5596556151 ABAB
   15   15  148   18      0.5119119062 ABAB
   15   15   18  148      0.5119119062 ABAB
   15   15  148   50      0.4774734619 ABAB
   15   15   50  148      0.4774734619 ABAB
   15   15  148   44     -0.4641230292 ABAB
   15   15   44  148     -0.4641230292 ABAB
   15   15  149  101     -0.4085997465 ABAB
   15   15  101  149     -0.4085997465 ABAB
   15   15  148   67      0.3759648453 ABAB
   15   15   67  148      0.3759648453 ABAB
   15   15  148   72     -0.3726376116 ABAB
   15   15   72  148     -0.3726376116 ABAB
   15   15  148   33      0.3680809514 ABAB
   15   15   33  148      0.3680809514 ABAB
   15   15  149   29      0.3621795612 ABAB
   15   15   29  149      0.3621795612 ABAB
 First-order density matrix is being calculated  (Symmetry block 2, perturbation   2)
  There are                     62  special pairs.
  occ                     1                     2  5.809258776240001E-002
  vrt                     1                     2  1.889707219996282E-003
  vo                     1                     2 -0.597369578489373     
  occ                     2                     2   1.44609976173241     
  vrt                     2                     2  0.850054171096445     
  vo                     2                     2  -69.1819730118663     
  gtensor plus SO mean-field
 Calculation of the contributions of <pq||rs> to dI(i,j)/dx required  43.9 seconds.
 Calculation of the contributions of <pq||rs> to dI(a,b)/dx required 343.8 seconds.
  @FORMDXIJ-I, Using CC response density for pair (  1,  8)
  @FORMDXIJ-I, Using CC response density for pair (  1,  9)
  @FORMDXIJ-I, Using CC response density for pair (  1, 11)
  @FORMDXIJ-I, Using CC response density for pair (  2,  7)
  @FORMDXIJ-I, Using CC response density for pair (  2, 10)
  @FORMDXIJ-I, Using CC response density for pair (  2, 12)
  @FORMDXIJ-I, Using CC response density for pair (  3,  8)
  @FORMDXIJ-I, Using CC response density for pair (  3,  9)
  @FORMDXIJ-I, Using CC response density for pair (  3, 10)
  @FORMDXIJ-I, Using CC response density for pair (  3, 11)
  dD(ij)/dx contribution from formdxij
    0.00004556283424      0.00001735418559      0.00005087251435     -0.00005593246285
   -0.00003863159869      0.00037483740372      0.00004615458185     -0.00000343074743
    0.00014696385552      0.00006125567108     -0.00016259435483      0.00001488487997
   -0.00446174257095      0.00127448541052      0.00334567664161     -0.00432967892842
    0.00058840093011      0.00141984908912      0.00018821373991     -0.00613390503592
    0.00031880293753      0.00010295474556     -0.00148172166177      0.05069542278659
    0.01572702997009     -0.00067782385190      0.06220452601280     -0.00313713258632
    0.01132242776057     -0.01273971574784     -0.02164167322550     -0.00597901367442
    0.00243797428266     -0.00402267770659     -0.00634647765117     -0.00726036455292
   -0.00004556283424      0.00005593246285     -0.00004615458185     -0.00006125567108
    0.00446174257095      0.00432967892842     -0.00018821373991     -0.00010295474556
   -0.01572702997009      0.00313713258632      0.02164167322550      0.00402267770659
   -0.00001735418559      0.00003863159869      0.00000343074743      0.00016259435483
   -0.00127448541052     -0.00058840093011      0.00613390503592      0.00148172166177
    0.00067782385190     -0.01132242776057      0.00597901367442      0.00634647765117
   -0.00005087251435     -0.00037483740372     -0.00014696385552     -0.00001488487997
   -0.00334567664161     -0.00141984908912     -0.00031880293753     -0.05069542278659
   -0.06220452601280      0.01273971574784     -0.00243797428266      0.00726036455292
 oo  0.142113473265300     
 oo -0.920335609882538     
 oo  2.219119363249434E-002
 oo  9.921720858575958E-002
 oo -4.003563844038556E-002
 oo -6.953938380300662E-002
 oo  1.396876498047995E-002
 oo -5.073140363608052E-002
 oo -4.493895745350857E-003
 oo  5.836907832876476E-005
 oo -5.541902242353282E-003
 oo  4.941602955280656E-003
 oo -8.405839816733944E-004
 oo -4.337719386556709E-003
  pcan                     1                     2  3.534350561080213E-002
  pcan                     2                     2  0.565007870908315     
 Calculation of the contributions of <pq||rs> to dI(i,a)/dx required  73.5 seconds.
                     1                     2
                     2                     1
Total CPU time :        14.46
 processed     52142721 ao basis integrals from      12731 buffers 
Total CPU time :        12.31
 processed     61871548 ao basis integrals from      15106 buffers 
Total CPU time :         6.22
 processed     32192767 ao basis integrals from       7860 buffers 
 First-order Z-vector equations are solved for 1 perturbation.
 Convergence reached after  23 iterations.
  zvec                     1                     2  0.359718729977156     
  zvec                     2                     2   66.4133330761062     
  occ                     1                     2 -1.037557062986519E-002
  vrt                     1                     2  3.791120694439885E-002
  vo                     1                     2  0.491732509766973     
  occ                     2                     2  0.133688983395115     
  vrt                     2                     2   3.28632031032178     
  vo                     2                     2   6.10237566305830     
  occ                     1                     2  1.957289411502466E-002
 [   1] 0.0000231554181 [   2] 0.0000240379501 [   3]-0.0003149968373 [   4] 0.0000242294827
 [   5]-0.0000071220790 [   6] 0.0006491372888 [   7] 0.0000376648729 [   8]-0.0005275983396
 [   9]-0.0000292084769 [  10]-0.0002760869520 [  11]-0.0001242752878 [  12]-0.0000372197148
 [  13] 0.0000051375375 [  14]-0.0009135590494 [  15]-0.0000198447209 [  16]-0.0000068089497
 [  17] 0.0004479038232 [  18] 0.0000576345335 [  19]-0.0002628176934 [  20] 0.0000555739039
 [  21]-0.0000340914559 [  22]-0.0001971854098 [  23] 0.0001206784109 [  24] 0.0000607429212
 [  25] 0.0001110750001 [  26] 0.0001300017979 [  27]-0.0005505746626 [  28]-0.0002016320019
 [  29] 0.0000328222567 [  30] 0.0000322739295 [  31] 0.0000390239165 [  32]-0.0000469236056
 [  33] 0.0000278710133 [  34]-0.0000827739886 [  35] 0.0004693723482 [  36] 0.0000616966405
 [  37] 0.0002781481842 [  38] 0.0000134280528 [  39] 0.0001486888866 [  40] 0.0000113689834
 [  41] 0.0000240838194 [  42] 0.0000909131191 [  43]-0.0000139532687 [  44] 0.0002467130736
 [  45] 0.0000043586510 [  46]-0.0000070397238 [  47] 0.0001763054720 [  48]-0.0000022434732
 [  49]-0.0000994855796 [  50] 0.0002979994040 [  51]-0.0000341026963 [  52] 0.0003550199569
 [  53] 0.0000043163926 [  54] 0.0003154389679 [  55]-0.0000361473560 [  56] 0.0002604039739
 [  57]-0.0000301979595 [  58]-0.0000266468550 [  59]-0.0003224509637 [  60] 0.0002225085752
 [  61]-0.0000173456912 [  62]-0.0001738943531 [  63]-0.0001065067150 [  64]-0.0000306831647
 [  65]-0.0001420670429 [  66]-0.0000176218583 [  67]-0.0000010779143 [  68]-0.0000077440065
 [  69]-0.0000225288934 [  70]-0.0000280532335 [  71]-0.0000012796827 [  72]-0.0000006546393
 [  73] 0.0000120661558 [  74]-0.0000564148279 [  75]-0.0000046028864 [  76]-0.0000211039418
 [  77]-0.0000142621953 [  78]-0.0000056019657 [  79] 0.0000001002317 [  80]-0.0000082355324
 [  81]-0.0000085479671 [  82]-0.0002644139813 [  83] 0.0003961304158 [  84] 0.0017748342699
 [  85]-0.0000365703123 [  86] 0.0002055653883 [  87]-0.0011565774739 [  88]-0.0005973481598
 [  89] 0.0020971010453 [  90] 0.0000324038433 [  91] 0.0008108889018 [  92]-0.0000846025403
 [  93]-0.0001128572133 [  94]-0.0001915982750 [  95] 0.0014003321907 [  96] 0.0001491875254
 [  97] 0.0000402746599 [  98]-0.0006532043116 [  99]-0.0006626178175 [ 100] 0.0035680722641
 [ 101] 0.0002383556948 [ 102]-0.0031705613826 [ 103]-0.0000738409131 [ 104] 0.0000162074290
 [ 105] 0.0001316889698 [ 106] 0.0000052447268 [ 107]-0.0002615954789 [ 108] 0.0015782834402
 [ 109] 0.0021437399734 [ 110] 0.0001621616643 [ 111] 0.0002304093612 [ 112] 0.0012582147996
 [ 113]-0.0001093078449 [ 114]-0.0001789536010 [ 115]-0.0001797641063 [ 116]-0.0029638311243
 [ 117]-0.0003977792364 [ 118]-0.0004546465451 [ 119] 0.0000227404807 [ 120]-0.0005936074048
 [ 121]-0.0001125259914 [ 122] 0.0002279976846 [ 123] 0.0022005710882 [ 124]-0.0000058071419
 [ 125] 0.0008751742871 [ 126] 0.0007257652201 [ 127] 0.0000407889877 [ 128] 0.0004530721771
 [ 129] 0.0000296623248 [ 130] 0.0000967811879 [ 131] 0.0003234458790 [ 132]-0.0001816824801
 [ 133]-0.0012023042782 [ 134]-0.0001847937373 [ 135]-0.0015059892020 [ 136] 0.0001741810001
 [ 137]-0.0010890671760 [ 138] 0.0001167552932 [ 139] 0.0002716286227 [ 140] 0.0023383937221
 [ 141]-0.0025911584963 [ 142] 0.0003411735686 [ 143] 0.0014320626885 [ 144] 0.0001065198612
 [ 145]-0.0000241695842 [ 146] 0.0000051551224 [ 147] 0.0000690287704 [ 148]-0.0000113232484
 [ 149] 0.0003969507444 [ 150] 0.0000154287582 [ 151] 0.0000050377783 [ 152] 0.0000030012981
 [ 153] 0.0000044522977 [ 154]-0.0000179936543 [ 155] 0.0003439170763 [ 156] 0.0000440625593
 [ 157] 0.0000153392148 [ 158] 0.0000025715036 [ 159] 0.0000204114896 [ 160]-0.0000117675920
 [ 161] 0.0002001015530 [ 162] 0.0000057053681 [ 163]-0.0034996684277 [ 164] 0.0057152865473
 [ 165] 0.0420251274545 [ 166]-0.0001618093678 [ 167] 0.0060780761538 [ 168]-0.0663483867335
 [ 169]-0.0125849226009 [ 170] 0.0593844950774 [ 171] 0.0011521777345 [ 172] 0.0284907587690
 [ 173]-0.0033838595252 [ 174] 0.0033516778324 [ 175]-0.0076450853968 [ 176] 0.0483645245480
 [ 177]-0.0005337108753 [ 178] 0.0008929256021 [ 179] 0.0150408426734 [ 180]-0.0223618029304
 [ 181] 0.1475440489873 [ 182] 0.0168528675877 [ 183]-0.1267233367061 [ 184]-0.0329635582109
 [ 185]-0.0008523009933 [ 186] 0.0095271787344 [ 187] 0.0075208969023 [ 188]-0.0093321480210
 [ 189] 0.0547863560396 [ 190] 0.1077078496968 [ 191] 0.0082299841791 [ 192] 0.0119671750448
 [ 193] 0.0456479756844 [ 194]-0.0039214786928 [ 195]-0.0067245417640 [ 196] 0.0116879785364
 [ 197]-0.1124886205177 [ 198]-0.0140840685571 [ 199]-0.0116728012175 [ 200]-0.0008063482913
 [ 201]-0.0029607225225 [ 202]-0.0060618624344 [ 203] 0.0129685400614 [ 204] 0.0994886595185
 [ 205]-0.0018918356377 [ 206] 0.0535567585181 [ 207] 0.0270626812907 [ 208] 0.0038934801272
 [ 209] 0.0234875157191 [ 210] 0.0006198459632 [ 211]-0.0038961768620 [ 212] 0.0231912599631
 [ 213]-0.0073392994060 [ 214] 0.0023293215614 [ 215]-0.0030196494097 [ 216]-0.0434701978150
 [ 217] 0.0061957388846 [ 218]-0.0177128290933 [ 219] 0.0044517078482 [ 220] 0.0134294276081
 [ 221] 0.0969970809099 [ 222]-0.1244242355894 [ 223] 0.0198845926207 [ 224] 0.0537213445200
 [ 225]-0.0031277462525 [ 226]-0.0016943215625 [ 227]-0.0029799600548 [ 228] 0.0007564899656
 [ 229]-0.0013037660776 [ 230] 0.0178840384148 [ 231]-0.0005452062541 [ 232] 0.0017442260230
 [ 233]-0.0000155374226 [ 234] 0.0001596339778 [ 235]-0.0008627958173 [ 236] 0.0147932304774
 [ 237] 0.0022913800584 [ 238]-0.0007088770342 [ 239]-0.0003352339727 [ 240] 0.0002068226888
 [ 241]-0.0008887205874 [ 242] 0.0090764208930 [ 243]-0.0001820702700 [ 244] 0.0246218136486
 [ 245]-0.0399292267246 [ 246]-0.0055020802152 [ 247] 0.0013971217780 [ 248]-0.0428186926751
 [ 249] 0.0086722010202 [ 250] 0.0883491338971 [ 251]-0.0078268919183 [ 252]-0.0072870874576
 [ 253]-0.0036830342785 [ 254] 0.0236496210211 [ 255]-0.0004127886450 [ 256] 0.0536550272928
 [ 257]-0.0061725120968 [ 258] 0.0054749511456 [ 259]-0.0088817047017 [ 260]-0.0023574996069
 [ 261] 0.1581383249285 [ 262]-0.0199917778421 [ 263]-0.1202666383954 [ 264] 0.0176723210764
 [ 265] 0.0046177583381 [ 266] 0.0061444096897 [ 267]-0.0673091476472 [ 268]-0.0546588518448
 [ 269] 0.0664617473525 [ 270]-0.0071764194341 [ 271]-0.0146992324488 [ 272]-0.0590864757873
 [ 273]-0.0833038331476 [ 274]-0.0063427862058 [ 275] 0.0290342313783 [ 276] 0.0474376725478
 [ 277]-0.0014891139009 [ 278] 0.0149865430980 [ 279] 0.0990628566400 [ 280] 0.0014786596563
 [ 281] 0.0055786623568 [ 282] 0.0004595943303 [ 283] 0.0430306200954 [ 284]-0.0931497306565
 [ 285]-0.0136717105613 [ 286] 0.0133201293851 [ 287]-0.0076888044235 [ 288]-0.0038814901776
 [ 289]-0.0275851092928 [ 290]-0.0033833334548 [ 291]-0.0016750972667 [ 292] 0.0284430791365
 [ 293]-0.0035393587524 [ 294] 0.0515284915526 [ 295]-0.0004822854167 [ 296] 0.0216567080401
 [ 297] 0.0056211777489 [ 298]-0.0408670644599 [ 299] 0.0020753401268 [ 300]-0.0311489810406
 [ 301]-0.0949815195051 [ 302]-0.0132438527546 [ 303] 0.0168741352214 [ 304]-0.1415361125742
 [ 305]-0.0070597080014 [ 306] 0.0004788605564 [ 307] 0.0116586440321 [ 308] 0.0213205639745
 [ 309]-0.0050386984487 [ 310] 0.0095560484624 [ 311]-0.0024325951181 [ 312] 0.0040454460925
 [ 313]-0.0002290419302 [ 314] 0.0000754625898 [ 315]-0.0010558839658 [ 316] 0.0000966094917
 [ 317]-0.0019846595643 [ 318]-0.0162437984697 [ 319] 0.0001064830383 [ 320] 0.0024384700919
 [ 321]-0.0013631575303 [ 322] 0.0064047926585 [ 323]-0.0012358040970 [ 324] 0.0013528941495
 [ 325]-0.0015081564240 [ 326] 0.0023996077989 [ 327] 0.0198100349668 [ 328] 0.0000555388645
 [ 329] 0.0023499590748 [ 330]-0.0294758524303 [ 331]-0.0049609394768 [ 332] 0.0254894110003
 [ 333] 0.0010618582432 [ 334] 0.0128426799873 [ 335]-0.0002109773160 [ 336] 0.0008852216211
 [ 337]-0.0028919788720 [ 338] 0.0307689582385 [ 339] 0.0008027880170 [ 340] 0.0002274269735
 [ 341]-0.0122153779838 [ 342]-0.0074454760313 [ 343] 0.0385987558206 [ 344] 0.0032577045545
 [ 345]-0.0216059834647 [ 346] 0.0014215053739 [ 347]-0.0013425776627 [ 348] 0.0020381323907
 [ 349] 0.0003634631942 [ 350]-0.0041951724553 [ 351] 0.0264763886308 [ 352] 0.0272448833384
 [ 353] 0.0019159399226 [ 354] 0.0032468615590 [ 355] 0.0082735370458 [ 356]-0.0010088802873
 [ 357]-0.0024097217048 [ 358] 0.0026135598857 [ 359]-0.0402609461959 [ 360]-0.0050352077081
 [ 361]-0.0098119163270 [ 362]-0.0001674616678 [ 363]-0.0054942881073 [ 364]-0.0016967916293
 [ 365] 0.0029163543636 [ 366] 0.0197431858627 [ 367]-0.0005730962984 [ 368] 0.0013127631411
 [ 369] 0.0012213372822 [ 370] 0.0012732724540 [ 371]-0.0001784922708 [ 372] 0.0004703560996
 [ 373] 0.0009180078673 [ 374]-0.0085115006110 [ 375]-0.0021824476272 [ 376]-0.0147342512450
 [ 377]-0.0008735218206 [ 378]-0.0195443653753 [ 379] 0.0025085364367 [ 380]-0.0134553489240
 [ 381] 0.0015576064846 [ 382] 0.0036502216087 [ 383] 0.0287119946353 [ 384]-0.0328126789780
 [ 385] 0.0056999842516 [ 386] 0.0218594949312 [ 387] 0.0021778067963 [ 388]-0.0005173361940
 [ 389] 0.0009966760045 [ 390] 0.0007359096303 [ 391]-0.0004279874078 [ 392] 0.0052194074425
 [ 393] 0.0002823785171 [ 394] 0.0008646323313 [ 395] 0.0000310004976 [ 396] 0.0000809791734
 [ 397]-0.0005758460962 [ 398] 0.0049522079363 [ 399] 0.0006893805337 [ 400] 0.0004275148145
 [ 401] 0.0001373195722 [ 402] 0.0002210994750 [ 403]-0.0002669981188 [ 404] 0.0025394382653
 [ 405] 0.0000989511815 [ 406] 0.0119791291747 [ 407]-0.0204324625233 [ 408]-0.1331534697723
 [ 409]-0.0011043901871 [ 410]-0.0175834898912 [ 411] 0.1859642154653 [ 412] 0.0373775571768
 [ 413]-0.1553816899884 [ 414]-0.0055731659184 [ 415]-0.0850965235427 [ 416] 0.0100513219683
 [ 417]-0.0123333766452 [ 418] 0.0238590905360 [ 419]-0.1726481002157 [ 420]-0.0023057344830
 [ 421] 0.0001628008708 [ 422] 0.0275673548753 [ 423] 0.0588134765056 [ 424]-0.2951022288536
 [ 425]-0.0374372315005 [ 426] 0.1889093748732 [ 427] 0.0320809496723 [ 428] 0.0009647546964
 [ 429]-0.0227736020844 [ 430]-0.0153673678443 [ 431] 0.0256930355757 [ 432]-0.1514011173812
 [ 433]-0.2118495326001 [ 434]-0.0182064421934 [ 435]-0.0304812734230 [ 436]-0.0709056892719
 [ 437] 0.0099010417895 [ 438] 0.0182195907414 [ 439]-0.0338479162783 [ 440] 0.2659990053608
 [ 441] 0.0374699123085 [ 442] 0.0491664596222 [ 443] 0.0004047950832 [ 444] 0.0125893595585
 [ 445] 0.0131746687465 [ 446]-0.0291121241030 [ 447]-0.1817270236144 [ 448] 0.0061997026470
 [ 449]-0.0510509118438 [ 450]-0.0186107414066 [ 451]-0.0107700315975 [ 452]-0.0147433066655
 [ 453]-0.0044434160820 [ 454] 0.0048282259131 [ 455] 0.0237493430079 [ 456] 0.0209832092783
 [ 457] 0.0462345510847 [ 458] 0.0042468476444 [ 459] 0.1015576732973 [ 460]-0.0172285747604
 [ 461] 0.0669545824766 [ 462]-0.0107426492992 [ 463]-0.0299796110910 [ 464]-0.1910875206580
 [ 465] 0.2495656124400 [ 466]-0.0483113413774 [ 467]-0.1549767490558 [ 468]-0.0027007651632
 [ 469] 0.0074631852711 [ 470] 0.0082935359594 [ 471]-0.0034063379019 [ 472] 0.0043349233691
 [ 473]-0.0446895928576 [ 474] 0.0008308735223 [ 475]-0.0050657859215 [ 476] 0.0002297121208
 [ 477]-0.0005675068284 [ 478] 0.0040653412291 [ 479]-0.0335656737031 [ 480]-0.0055368119212
 [ 481]-0.0006044533937 [ 482] 0.0006305617261 [ 483]-0.0010306336410 [ 484] 0.0024928882448
 [ 485]-0.0208564460257 [ 486] 0.0002565916528 [ 487]-0.1128347911051 [ 488] 0.1934355875939
 [ 489] 0.0244023356814 [ 490] 0.0042186913240 [ 491] 0.1807042063741 [ 492]-0.0353195604425
 [ 493]-0.3692614176276 [ 494] 0.0290043547297 [ 495] 0.0387191846035 [ 496] 0.0151378953034
 [ 497]-0.1010213456318 [ 498] 0.0021921235110 [ 499]-0.2574742928937 [ 500] 0.0298762879948
 [ 501]-0.0391088339274 [ 502] 0.0581851433585 [ 503] 0.0096039706757 [ 504]-0.6067975160260
 [ 505] 0.0667407170560 [ 506] 0.4587520687989 [ 507]-0.0611690503364 [ 508]-0.0140155864841
 [ 509]-0.0160476185257 [ 510] 0.2545489821672 [ 511] 0.2127410878379 [ 512]-0.2723029944503
 [ 513] 0.0243620994587 [ 514] 0.0516529090063 [ 515] 0.2133337985560 [ 516] 0.2898161915323
 [ 517] 0.0203932596386 [ 518]-0.1272212526475 [ 519]-0.2022467815935 [ 520] 0.0080198178666
 [ 521]-0.0485740866896 [ 522]-0.3615992972091 [ 523]-0.0077036743825 [ 524]-0.0051100726815
 [ 525]-0.0032755608276 [ 526]-0.1511038804720 [ 527] 0.3603274026878 [ 528] 0.0479203757767
 [ 529]-0.0694864442214 [ 530] 0.0267040286046 [ 531] 0.0124967706652 [ 532] 0.1140386272885
 [ 533] 0.0079749344799 [ 534]-0.0172810077904 [ 535]-0.0954879110529 [ 536] 0.0113288835032
 [ 537]-0.1944050387049 [ 538] 0.0002423039044 [ 539]-0.0191509996245 [ 540]-0.0093632198221
 [ 541] 0.0904925160959 [ 542]-0.0016521349111 [ 543] 0.1006091767907 [ 544] 0.3234251556218
 [ 545] 0.0431516807627 [ 546]-0.0569936525625 [ 547] 0.5413485025152 [ 548] 0.0264106345433
 [ 549]-0.0018608691803 [ 550]-0.0557366545618 [ 551]-0.0884501648236 [ 552] 0.0173218460565
 [ 553]-0.0592232380288 [ 554] 0.0105336064928 [ 555]-0.0145457095125 [ 556] 0.0010629905121
 [ 557]-0.0008968295094 [ 558] 0.0045234654386 [ 559]-0.0004083252461 [ 560] 0.0066535881768
 [ 561] 0.0603998148225 [ 562]-0.0003192955323 [ 563]-0.0094676641018 [ 564] 0.0047473607401
 [ 565]-0.0312044027246 [ 566] 0.0048781184416 [ 567]-0.0047396844928 [ 568] 0.0094165142847
 [ 569]-0.0159750118260 [ 570]-0.1389514629951 [ 571]-0.0009047634185 [ 572]-0.0183688064894
 [ 573] 0.2328740956242 [ 574] 0.0335380939134 [ 575]-0.1761627473907 [ 576]-0.0042276524249
 [ 577]-0.1080856975583 [ 578] 0.0105550122939 [ 579]-0.0204444560766 [ 580] 0.0260599224551
 [ 581]-0.1935121115705 [ 582] 0.0034954308038 [ 583] 0.0008527167448 [ 584]-0.0788092354168
 [ 585] 0.0557934807112 [ 586]-0.3862901091302 [ 587]-0.0479602229122 [ 588] 0.3489779270994
 [ 589] 0.0935591735471 [ 590] 0.0020375310333 [ 591]-0.0275464330331 [ 592]-0.0218246909643
 [ 593] 0.0238480009833 [ 594]-0.1430841118273 [ 595]-0.2980771866099 [ 596]-0.0199889409759
 [ 597]-0.0301472690211 [ 598]-0.1092891339412 [ 599] 0.0091218221910 [ 600] 0.0200831099794
 [ 601]-0.0685154745507 [ 602] 0.2759158965767 [ 603] 0.0325666584193 [ 604] 0.0447481231315
 [ 605] 0.0019869898279 [ 606] 0.0030012263293 [ 607] 0.0153661111386 [ 608]-0.0353377173466
 [ 609]-0.2763707224519 [ 610] 0.0070348235303 [ 611]-0.1452083040201 [ 612]-0.0709161977234
 [ 613]-0.0108630631540 [ 614]-0.0354710748282 [ 615]-0.0032218237055 [ 616] 0.0124673607809
 [ 617]-0.0757693269669 [ 618] 0.0168177385459 [ 619]-0.0340595263677 [ 620]-0.0023041461430
 [ 621] 0.0412586843248 [ 622]-0.0114788643372 [ 623] 0.0139513178936 [ 624]-0.0096199984090
 [ 625]-0.0324570800383 [ 626]-0.2250949739393 [ 627] 0.3383784292557 [ 628]-0.0525312123944
 [ 629]-0.1580964077809 [ 630] 0.0147551875473 [ 631] 0.0040446135519 [ 632] 0.0084063112729
 [ 633]-0.0003949718549 [ 634] 0.0053862456936 [ 635]-0.0605240977763 [ 636] 0.0015032734502
 [ 637]-0.0068902846290 [ 638] 0.0000589104059 [ 639]-0.0005550228416 [ 640] 0.0037942376431
 [ 641]-0.0386703127452 [ 642]-0.0058728516450 [ 643] 0.0024926362489 [ 644] 0.0010732402434
 [ 645]-0.0000162951546 [ 646] 0.0029116653398 [ 647]-0.0279596933521 [ 648] 0.0005004919079
 [ 649]-0.0029235876355 [ 650] 0.0055548601249 [ 651] 0.0964716286571 [ 652] 0.0011498364293
 [ 653] 0.0077114468914 [ 654]-0.1492024975988 [ 655]-0.0128328527804 [ 656] 0.1218823612740
 [ 657] 0.0015582435021 [ 658] 0.0711968612052 [ 659]-0.0032713031429 [ 660] 0.0091123646333
 [ 661]-0.0116979782630 [ 662] 0.1241555963975 [ 663]-0.0030753536879 [ 664] 0.0011185666087
 [ 665] 0.0538395609763 [ 666]-0.0229958108094 [ 667] 0.2538581638903 [ 668] 0.0219395703376
 [ 669]-0.2631161856514 [ 670]-0.0577347024702 [ 671]-0.0018857917975 [ 672] 0.0119562875730
 [ 673] 0.0101529510269 [ 674]-0.0110229446545 [ 675] 0.0915108894150 [ 676] 0.1978614901087
 [ 677] 0.0091275117745 [ 678] 0.0119531343412 [ 679] 0.0777429423496 [ 680]-0.0042365516797
 [ 681]-0.0091541805608 [ 682] 0.0389405134647 [ 683]-0.1741186400950 [ 684]-0.0133984214669
 [ 685]-0.0302644745511 [ 686]-0.0010697341281 [ 687]-0.0152976096136 [ 688]-0.0070423550676
 [ 689] 0.0163564203663 [ 690] 0.1864966060311 [ 691]-0.0030637874819 [ 692] 0.1068098029933
 [ 693] 0.0609709173266 [ 694] 0.0048577242803 [ 695] 0.0281811468866 [ 696]-0.0004624159365
 [ 697]-0.0055744305388 [ 698] 0.0731105610304 [ 699]-0.0064302346961 [ 700] 0.0154107949605
 [ 701] 0.0023711409906 [ 702]-0.0182556264372 [ 703] 0.0027405578244 [ 704]-0.0047419636371
 [ 705] 0.0039453817896 [ 706] 0.0145754238621 [ 707] 0.1494575246502 [ 708]-0.2218593356042
 [ 709] 0.0240521937574 [ 710] 0.0960372239333 [ 711]-0.0088465417454 [ 712]-0.0007844227296
 [ 713]-0.0024731696296 [ 714]-0.0001805251665 [ 715]-0.0026690577621 [ 716] 0.0386771097832
 [ 717]-0.0006022786596 [ 718] 0.0048780520552 [ 719] 0.0000431116449 [ 720] 0.0002092477006
 [ 721]-0.0018610413252 [ 722] 0.0247099421189 [ 723] 0.0026667770239 [ 724]-0.0016070572243
 [ 725]-0.0004105007220 [ 726]-0.0001199034612 [ 727]-0.0013965997629 [ 728] 0.0180385348217
 [ 729]-0.0001967505410 [ 730] 0.0378151873039 [ 731]-0.0301530584824 [ 732]-0.0085458574115
 [ 733] 0.0060737366044 [ 734]-0.0571217521387 [ 735] 0.0145385832141 [ 736] 0.0966389683795
 [ 737]-0.0103546899078 [ 738]-0.0135989147736 [ 739]-0.0054536191115 [ 740] 0.0331235157364
 [ 741]-0.0013899701034 [ 742] 0.0751716958071 [ 743]-0.0110669681712 [ 744] 0.0270338505894
 [ 745]-0.0067279948734 [ 746]-0.0073358222797 [ 747] 0.1565969044909 [ 748]-0.0254100767945
 [ 749]-0.1589501281313 [ 750] 0.0228380458114 [ 751] 0.0080509635922 [ 752] 0.0110612739074
 [ 753]-0.0902076890823 [ 754]-0.0790926625972 [ 755] 0.0682964110376 [ 756]-0.0079377985410
 [ 757]-0.0200605311546 [ 758]-0.0601909162983 [ 759]-0.0788102165216 [ 760]-0.0072834324298
 [ 761] 0.0309959269119 [ 762] 0.0594270234985 [ 763]-0.0047445880499 [ 764] 0.0166740954604
 [ 765] 0.0836424993823 [ 766] 0.0021960320601 [ 767] 0.0080697229657 [ 768]-0.0009039773776
 [ 769] 0.0508430198370 [ 770]-0.1158193949779 [ 771]-0.0185871209620 [ 772] 0.0202880995952
 [ 773]-0.0115816461063 [ 774]-0.0048851920560 [ 775]-0.0365272111238 [ 776]-0.0031641938538
 [ 777] 0.0001657759262 [ 778] 0.0559393034990 [ 779]-0.0054487128984 [ 780] 0.0354471528810
 [ 781]-0.0047232265460 [ 782]-0.0168233527191 [ 783] 0.0012573428183 [ 784]-0.0102239852408
 [ 785]-0.0021313926058 [ 786]-0.0212276630581 [ 787]-0.0885288747761 [ 788]-0.0148595591812
 [ 789] 0.0220601438167 [ 790]-0.1670220079055 [ 791]-0.0095289292586 [ 792] 0.0016713626450
 [ 793] 0.0082472178666 [ 794] 0.0259654327593 [ 795] 0.0055371891955 [ 796] 0.0188486866889
 [ 797]-0.0041539396449 [ 798] 0.0064514250024 [ 799]-0.0003663887453 [ 800]-0.0003625608393
 [ 801]-0.0014004557513 [ 802] 0.0001509641036 [ 803]-0.0024338338263 [ 804]-0.0180916718975
 [ 805] 0.0002732345819 [ 806] 0.0038752900512 [ 807] 0.0022457287174 [ 808] 0.0096329003577
 [ 809]-0.0018953853991 [ 810] 0.0021845944937 [ 811] 0.0026125341535 [ 812]-0.0044757289845
 [ 813] 0.1300337571038 [ 814] 0.0026651269706 [ 815] 0.0006077214575 [ 816]-0.1680270040478
 [ 817] 0.0059934084932 [ 818] 0.1540011263681 [ 819]-0.0014699044514 [ 820] 0.0791790167251
 [ 821] 0.0009515501956 [ 822] 0.0016931305230 [ 823] 0.0002560905291 [ 824] 0.1325873513333
 [ 825]-0.0032147300712 [ 826] 0.0058098301567 [ 827] 0.0225605881600 [ 828] 0.0062766025710
 [ 829] 0.2733401058263 [ 830]-0.0045379578698 [ 831]-0.3443484485359 [ 832]-0.0348157863534
 [ 833]-0.0000019889930 [ 834]-0.0019112942811 [ 835] 0.0011301399466 [ 836]-0.0002792831405
 [ 837] 0.1129676180156 [ 838] 0.2171356373868 [ 839]-0.0004287679634 [ 840]-0.0049420900371
 [ 841] 0.0922785501923 [ 842]-0.0023044670196 [ 843] 0.0010026016319 [ 844] 0.0172102895357
 [ 845]-0.1926925111278 [ 846] 0.0027274627915 [ 847]-0.0408984086205 [ 848] 0.0010699578125
 [ 849]-0.0588901365586 [ 850] 0.0013809978297 [ 851]-0.0010735775271 [ 852] 0.2068916582071
 [ 853] 0.0002439170544 [ 854] 0.1213279458962 [ 855] 0.0836931574634 [ 856] 0.0001022900376
 [ 857] 0.0407113163023 [ 858]-0.0071098230543 [ 859] 0.0010926780804 [ 860] 0.1082904187556
 [ 861] 0.0004601299790 [ 862]-0.0370141146423 [ 863] 0.0023059917663 [ 864]-0.0249797946151
 [ 865]-0.0074082433291 [ 866]-0.0120975722242 [ 867]-0.0013771471875 [ 868]-0.0026096336838
 [ 869] 0.1735259610802 [ 870]-0.2356319707620 [ 871] 0.0000938065198 [ 872] 0.1072158838535
 [ 873]-0.0018320420218 [ 874]-0.0005267389093 [ 875]-0.0005697295170 [ 876]-0.0003004695880
 [ 877]-0.0006701988788 [ 878] 0.0398981035261 [ 879]-0.0001644608143 [ 880] 0.0061203915125
 [ 881]-0.0000045031510 [ 882]-0.0001496856234 [ 883]-0.0007780831170 [ 884] 0.0268594188680
 [ 885]-0.0001020847246 [ 886]-0.0005027194518 [ 887]-0.0000152233058 [ 888]-0.0000899840039
 [ 889]-0.0002063190721 [ 890] 0.0189702369599 [ 891]-0.0000519893454 [ 892] 0.0102364782712
 [ 893] 0.0099840104947 [ 894] 0.0042013006067 [ 895]-0.0010821392019 [ 896] 0.0198417472409
 [ 897]-0.0075778558398 [ 898]-0.0204235897500 [ 899] 0.0054155136159 [ 900]-0.0010939397729
 [ 901] 0.0035409149877 [ 902]-0.0090718588183 [ 903] 0.0003761939007 [ 904]-0.0364669645463
 [ 905] 0.0055721464193 [ 906]-0.0352805905875 [ 907] 0.0020860284392 [ 908] 0.0076567329040
 [ 909]-0.0631463719553 [ 910] 0.0163366145807 [ 911] 0.1110123582355 [ 912]-0.0151261754439
 [ 913]-0.0065032902627 [ 914]-0.0092506123173 [ 915] 0.0600935565591 [ 916] 0.0567650080498
 [ 917]-0.0273916433931 [ 918] 0.0039667561940 [ 919] 0.0126100483353 [ 920] 0.0359001091679
 [ 921] 0.0369857750260 [ 922] 0.0048535581227 [ 923]-0.0116174147316 [ 924]-0.0306079735937
 [ 925] 0.0037926860020 [ 926]-0.0093333599877 [ 927]-0.0270158080593 [ 928]-0.0008156178180
 [ 929]-0.0117534711997 [ 930] 0.0016700388524 [ 931]-0.0317297000079 [ 932] 0.0733598252124
 [ 933] 0.0126205105995 [ 934]-0.0090301375551 [ 935] 0.0082530308602 [ 936] 0.0037245828576
 [ 937] 0.0206022388240 [ 938] 0.0025942930279 [ 939]-0.0022912672738 [ 940]-0.0525992954083
 [ 941] 0.0048243588215 [ 942]-0.0049605442519 [ 943] 0.0055409147051 [ 944] 0.0237460778617
 [ 945] 0.0010779428121 [ 946]-0.0142909147704 [ 947] 0.0020664703701 [ 948] 0.0059680868979
 [ 949] 0.0496528146239 [ 950] 0.0086886716127 [ 951]-0.0147965289546 [ 952] 0.0993202981930
 [ 953] 0.0057366127947 [ 954]-0.0014746148228 [ 955] 0.0027122337511 [ 956]-0.0136966486800
 [ 957]-0.0113739617052 [ 958]-0.0109920438953 [ 959] 0.0026126190542 [ 960]-0.0057470396808
 [ 961] 0.0002056329962 [ 962] 0.0006471342652 [ 963] 0.0002388427829 [ 964]-0.0000948446434
 [ 965] 0.0015104139161 [ 966] 0.0104402272579 [ 967]-0.0002340019792 [ 968]-0.0029720153963
 [ 969]-0.0040656681015 [ 970]-0.0055688001265 [ 971] 0.0011959156274 [ 972]-0.0020020049378
 [ 973] 0.0070081468874 [ 974] 0.0992400721267 [ 975]-0.0150179875439 [ 976]-0.1402841117636
 [ 977]-0.0080756564555 [ 978]-0.0134322499079 [ 979] 0.2606631669932 [ 980] 0.1287289326965
 [ 981]-0.0014698601189 [ 982]-0.0297734233561 [ 983]-0.0136679013032 [ 984]-0.2441067122660
 [ 985]-0.0188757148790 [ 986]-0.0355014585655 [ 987]-0.1515899731412 [ 988]-0.0033112958443
 [ 989] 0.4299694986100 [ 990]-0.0245437967678 [ 991]-0.4841528059719 [ 992] 0.0130014166471
 [ 993]-0.0182316326603 [ 994]-0.0828260995019 [ 995]-0.0042455517176 [ 996] 0.1297589119377
 [ 997]-0.0011377752102 [ 998] 0.0692445974134 [ 999]-0.0147198535460 [1000]-0.1882045175762
 [1001] 0.0184522064258 [1002]-0.0102361347996 [1003]-0.0477602118956 [1004]-0.1870535889527
 [1005]-0.2925348794926 [1006] 0.4753525986575 [1007]-0.0237842722205 [1008]-0.0021741051145
 [1009]-0.0035692925539 [1010]-0.0069915089402 [1011]-0.0327634912399 [1012] 0.0321928656149
 [1013]-0.3555219533823 [1014] 0.0082245081623 [1015] 0.4644583408442 [1016]-0.0082952656523
 [1017]-0.0519478331102 [1018] 0.0069849643502 [1019] 0.2517942352380 [1020] 0.0007416120334
 [1021] 0.1650618524034 [1022] 0.0096477275055 [1023] 0.1713245060371 [1024] 0.0062358858824
 [1025] 0.1049438306151 [1026] 0.0203829243702 [1027] 0.0166763101649 [1028] 0.0189291177297
 [1029]-0.0268281540741 [1030] 0.1587622173793 [1031]-0.2539006811614 [1032]-0.0395661004606
 [1033] 0.2420264503092 [1034] 0.0149166056540 [1035]-0.0033476225096 [1036] 0.0118456433231
 [1037] 0.0781646744754 [1038]-0.0319331341159 [1039]-0.0026099460369 [1040] 0.1330875324176
 [1041] 0.0109408581021 [1042] 0.2107012325277 [1043] 0.0003600610252 [1044] 0.0166524394080
 [1045]-0.1470883113590 [1046]-0.1805468964297 [1047] 0.1367001765190 [1048]-0.0055323997006
 [1049]-0.0164908478698 [1050] 0.1940260968467 [1051] 0.0064887979857 [1052] 0.0007807511092
 [1053]-0.1419160188137 [1054]-0.1406837531881 [1055] 0.0271510947150 [1056]-0.0555058939557
 [1057]-0.0221244662772 [1058] 0.0032610554715 [1059]-0.2007622959394 [1060] 0.0282994747965
 [1061]-0.0280415829359 [1062] 0.0524832886013 [1063] 0.5891209794137 [1064]-0.0071785050230
 [1065]-0.0950778243513 [1066]-0.0040427792209 [1067]-0.1550357876263 [1068] 0.0080791100745
 [1069] 0.0052899520845 [1070]-0.1138164187426 [1071]-0.0109948760127 [1072] 0.0049320495437
 [1073] 0.0574618799503 [1074]-0.0124018333093 [1075] 0.0027862044450 [1076] 0.0177699686461
 [1077] 0.1766224178707 [1078] 0.0489279008255 [1079] 0.0029767050035 [1080]-0.0002569266137
 [1081] 0.0003390832887 [1082]-0.0094420776686 [1083] 0.0001859627889 [1084]-0.0296831161525
 [1085] 0.0049372915877 [1086] 0.0363229653321 [1087]-0.0030842657539 [1088] 0.0048253054217
 [1089]-0.0006964296938 [1090]-0.0003598366468 [1091]-0.0046656485446 [1092] 0.0008772999031
 [1093] 0.0018949467320 [1094] 0.0410993697927 [1095]-0.0034003885438 [1096] 0.0013977496338
 [1097] 0.0025203835525 [1098] 0.0092600302316 [1099] 0.0062984933736 [1100] 0.0093682274155
 [1101] 0.0935751365659 [1102] 0.0170452654481 [1103]-0.0010171918881 [1104]-0.0007187743010
 [1105]-0.0642020481445 [1106]-0.0096674607429 [1107] 0.0050611191943 [1108]-0.0025688970249
 [1109] 0.0435092850184 [1110] 0.1090831447787 [1111] 0.0023044816494 [1112]-0.0110935528360
 [1113]-0.0164090756026 [1114]-0.0056102419072 [1115] 0.0349307461073 [1116] 0.0131603062076
 [1117] 0.1075988244179 [1118] 0.1214416815696 [1119]-0.0115442247553 [1120] 0.0124307223307
 [1121]-0.0245153495367 [1122] 0.0786420174714 [1123] 0.0198356996819 [1124]-0.1078333055288
 [1125] 0.0624912292141 [1126] 0.0068508801222 [1127] 0.0971343274872 [1128] 0.0051318330373
 [1129] 0.0189176665031 [1130]-0.0064619833334 [1131] 0.0297283718589 [1132]-0.0085321106652
 [1133]-0.0676837095238 [1134] 0.0016377589263 [1135] 0.2649203032527 [1136] 0.0021245340820
 [1137] 0.0431953495202 [1138]-0.0468624004332 [1139] 0.0812087967091 [1140] 0.0097661977634
 [1141] 0.0287622086486 [1142] 0.0040703956168 [1143] 0.1711439444955 [1144]-0.1509774473723
 [1145] 0.0282426088108 [1146]-0.0559555697119 [1147]-0.0433652985414 [1148] 0.0770710501852
 [1149]-0.0003863135851 [1150]-0.0133306308082 [1151]-0.0015913704252 [1152]-0.0034263514056
 [1153]-0.0163278593126 [1154]-0.0446538577108 [1155]-0.0034091164409 [1156]-0.0658383409710
 [1157]-0.0251528647251 [1158]-0.1069110360274 [1159]-0.0786854198074 [1160]-0.0115149479984
 [1161] 0.2083982506682 [1162]-0.0125262365973 [1163] 0.0348883433768 [1164] 0.2171540381833
 [1165]-0.0433371951171 [1166]-0.0951887318227 [1167] 0.0058031483997 [1168]-0.0504918228149
 [1169] 0.0009747938923 [1170] 0.0081830179650 [1171] 0.0174023403133 [1172]-0.0103763556221
 [1173]-0.0238739928585 [1174]-0.0162175409517 [1175]-0.0110693720324 [1176]-0.0585565469117
 [1177] 0.0107452725737 [1178] 0.0134657371665 [1179]-0.0146686910724 [1180]-0.0174272729201
 [1181] 0.0909871276653 [1182]-0.0052177450112 [1183]-0.0556061764386 [1184]-0.0433140082473
 [1185] 0.0064148048626 [1186] 0.0156568878202 [1187]-0.1469366693736 [1188] 0.0055392121291
 [1189] 0.0059931050682 [1190] 0.0304855667014 [1191] 0.0400995048912 [1192]-0.1809244882956
 [1193] 0.1519189553596 [1194]-0.2958364965186 [1195]-0.0638455258639 [1196] 0.0397087506859
 [1197] 0.0057365302225 [1198] 0.0345515448103 [1199] 0.0099740508156 [1200]-0.0187742749937
 [1201]-0.0220957202413 [1202] 0.0044625129873 [1203]-0.0013596213967 [1204]-0.0486540732969
 [1205]-0.0149016255884 [1206] 0.0702451940786 [1207]-0.0174492351550 [1208]-0.0808569648539
 [1209]-0.0113207690396 [1210]-0.0039050762504 [1211]-0.0053082576759 [1212] 0.0040781736612
 [1213]-0.0016926059820 [1214] 0.0010505622775 [1215]-0.0052859477026 [1216] 0.0028550845326
 [1217]-0.0248462544186 [1218]-0.0050096254695 [1219] 0.0205199943414 [1220] 0.0004868783030
 [1221] 0.0051096215361 [1222] 0.0019917103960 [1223] 0.0003657354660 [1224]-0.0015658223446
 [1225]-0.0083169498978 [1226]-0.0019345991921 [1227]-0.0006194411431 [1228] 0.0011042162218
 [1229]-0.0137944337210 [1230] 0.0035284092193 [1231]-0.0411963458879 [1232]-0.0468329727864
 [1233]-0.0093917462109 [1234]-0.0013445441868 [1235] 0.0013307995241 [1236] 0.0033364545143
 [1237]-0.0050270293800 [1238]-0.0313198099815 [1239]-0.0043776040809 [1240] 0.0339469954682
 [1241]-0.0039838105229 [1242] 0.0042285504034 [1243]-0.0140732754531 [1244]-0.0238231827854
 [1245]-0.0001271775433 [1246] 0.0535476606520 [1247]-0.0032346782666 [1248] 0.0429801611899
 [1249] 0.0071561938857 [1250] 0.0097403091483 [1251] 0.0056683957585 [1252] 0.0042282807742
 [1253]-0.0800941653070 [1254] 0.0010619022662 [1255] 0.0584267899111 [1256]-0.0089861789483
 [1257] 0.0085460482755 [1258] 0.0351013987410 [1259] 0.0028165405984 [1260]-0.0012065101494
 [1261]-0.0058287309840 [1262] 0.0248673914053 [1263]-0.0066259676040 [1264] 0.0562674217452
 [1265]-0.0093929229898 [1266] 0.0018938979693 [1267] 0.0153655654281 [1268] 0.0019200370578
 [1269] 0.0783696510784 [1270]-0.0991675937204 [1271] 0.0031446092333 [1272]-0.0010583823273
 [1273] 0.0146634830114 [1274] 0.0168194639909 [1275] 0.0131591130069 [1276]-0.0056429937945
 [1277] 0.0661951097038 [1278]-0.0051806681787 [1279]-0.0960583803801 [1280] 0.0063464108292
 [1281]-0.0066425806421 [1282]-0.0002194462572 [1283]-0.0527512048087 [1284] 0.0013413039966
 [1285]-0.0519452118251 [1286]-0.0031090190434 [1287]-0.0167673986710 [1288]-0.0021478722305
 [1289]-0.0036154083817 [1290] 0.0009793852401 [1291]-0.0033603809646 [1292] 0.0070345220487
 [1293] 0.0130736105704 [1294]-0.0345737095082 [1295] 0.0817461450046 [1296] 0.0161843135904
 [1297]-0.0774424042222 [1298]-0.0016791534600 [1299] 0.0034310863212 [1300]-0.0041727536132
 [1301]-0.0136366202508 [1302] 0.0046899566000 [1303] 0.0039523761634 [1304]-0.0035801185779
 [1305]-0.0029275828755 [1306]-0.0349818548462 [1307] 0.0022457062501 [1308]-0.0029948092165
 [1309] 0.0212337812058 [1310] 0.0460050585290 [1311]-0.0196894456156 [1312] 0.0001845371714
 [1313]-0.0014253947356 [1314]-0.0448497815999 [1315]-0.0143399786703 [1316]-0.0051849906698
 [1317] 0.0588619606539 [1318] 0.0352843470766 [1319]-0.0082667020644 [1320]-0.0004161913131
 [1321] 0.0044901766659 [1322] 0.0052723477753 [1323] 0.0521507747159 [1324]-0.0101709467831
 [1325] 0.0142837020850 [1326]-0.0109463699355 [1327]-0.1602305289110 [1328] 0.0030625998122
 [1329] 0.0265686081814 [1330] 0.0102313434070 [1331] 0.0253900791532 [1332] 0.0095164783547
 [1333]-0.0006912240265 [1334] 0.0232047691029 [1335] 0.0151681157902 [1336]-0.0027597541252
 [1337]-0.0179083926597 [1338] 0.0021576924061 [1339]-0.0011159489984 [1340]-0.0051142207687
 [1341]-0.0538665114274 [1342]-0.0067013012972 [1343] 0.0048423288575 [1344] 0.0048114810459
 [1345]-0.0000480871447 [1346] 0.0029171521219 [1347]-0.0002323331150 [1348] 0.0088266881672
 [1349]-0.0003565149133 [1350]-0.0089851539035 [1351] 0.0018916421186 [1352]-0.0006682972931
 [1353] 0.0017934788179 [1354] 0.0002828159545 [1355]-0.0003719656378 [1356] 0.0005529139007
 [1357]-0.0002200887076 [1358]-0.0083410199932 [1359] 0.0052005532102 [1360] 0.0003886063008
 [1361]-0.0004871549235 [1362]-0.0023296944709 [1363]-0.0014102415868 [1364]-0.0032386386591
 [1365]-0.0291813457603 [1366]-0.0022107727458 [1367]-0.0022275981835 [1368] 0.0015640388605
  vo                     1                     2 -6.148419745997870E-002
  occ                     2                     2  0.464511096578294     
 [   1] 0.0001530949334 [   2] 0.0005729184061 [   3] 0.0000225977138 [   4] 0.0003106630021
 [   5] 0.0000398839725 [   6]-0.0000465687808 [   7] 0.0001649910235 [   8] 0.0000378496381
 [   9]-0.0003750815271 [  10] 0.0000198063384 [  11]-0.0018222558173 [  12] 0.0000026701235
 [  13]-0.0000657081136 [  14] 0.0000655382641 [  15]-0.0001782387701 [  16]-0.0001060320848
 [  17]-0.0000321323927 [  18] 0.0004767993030 [  19] 0.0000188544084 [  20] 0.0009208160558
 [  21] 0.0000024457038 [  22] 0.0000141459816 [  23] 0.0017197391640 [  24] 0.0009307363808
 [  25] 0.0015665468356 [  26] 0.0017115493150 [  27] 0.0000394979478 [  28] 0.0000144649778
 [  29] 0.0005214163178 [  30] 0.0005842764599 [  31]-0.0000027995560 [  32]-0.0007088700805
 [  33] 0.0002935122616 [  34] 0.0000059381641 [  35]-0.0000336725339 [  36] 0.0006949577740
 [  37]-0.0000199542101 [  38] 0.0002108514307 [  39]-0.0000106668655 [  40] 0.0001118126232
 [  41] 0.0004540324042 [  42]-0.0000065220612 [  43]-0.0001976013751 [  44]-0.0000176990711
 [  45]-0.0000003126874 [  46]-0.0000921502817 [  47]-0.0000126480654 [  48] 0.0000216987383
 [  49]-0.0013870548069 [  50]-0.0000213783266 [  51]-0.0005652137313 [  52]-0.0000254689521
 [  53] 0.0000062241737 [  54]-0.0000226294320 [  55]-0.0004316425477 [  56]-0.0000186812494
 [  57]-0.0003760734439 [  58]-0.0002467052067 [  59] 0.0000231324691 [  60]-0.0000159626526
 [  61]-0.0000895316732 [  62] 0.0000124750929 [  63] 0.0000076407379 [  64]-0.0004426174892
 [  65]-0.0020140240650 [  66]-0.0002204405027 [  67]-0.0000213235025 [  68] 0.0000005555511
 [  69]-0.0003066531681 [  70] 0.0000020125248 [  71]-0.0000200473053 [  72]-0.0000054268405
 [  73]-0.0000008656199 [  74] 0.0000040471712 [  75]-0.0000448872580 [  76] 0.0000015139861
 [  77]-0.0002020494786 [  78]-0.0000698170618 [  79]-0.0000041582685 [  80] 0.0000005908129
 [  81]-0.0001185746237 [  82] 0.0024421114156 [  83]-0.0047530583738 [  84]-0.0001273257129
 [  85] 0.0005210487229 [  86]-0.0026966388710 [  87] 0.0000829722831 [  88] 0.0061962385049
 [  89]-0.0001504449683 [  90]-0.0010112819666 [  91]-0.0000581727598 [  92] 0.0021507002599
 [  93] 0.0000080963194 [  94] 0.0025564960955 [  95]-0.0001004591231 [  96]-0.0016754532391
 [  97] 0.0004434707256 [  98] 0.0000468605578 [  99] 0.0048288220974 [ 100]-0.0002559716994
 [ 101]-0.0034476125656 [ 102] 0.0002274544701 [ 103] 0.0000052973097 [ 104]-0.0012004790076
 [ 105]-0.0018767484451 [ 106]-0.0010174951687 [ 107] 0.0006594240417 [ 108]-0.0001132252558
 [ 109]-0.0001537908215 [ 110]-0.0008937555133 [ 111]-0.0027564252572 [ 112]-0.0000902636933
 [ 113] 0.0009162477637 [ 114] 0.0011610833461 [ 115] 0.0000128961861 [ 116] 0.0002126237484
 [ 117] 0.0018403271063 [ 118] 0.0000326161132 [ 119]-0.0007131243575 [ 120] 0.0000425850950
 [ 121] 0.0004779136006 [ 122]-0.0022565332429 [ 123]-0.0001578678568 [ 124]-0.0000573489754
 [ 125]-0.0000627845607 [ 126]-0.0000520660298 [ 127]-0.0000454302542 [ 128]-0.0000325031688
 [ 129]-0.0013610261674 [ 130] 0.0012163312627 [ 131]-0.0000232038437 [ 132] 0.0011894177110
 [ 133] 0.0000862527008 [ 134] 0.0003627111190 [ 135] 0.0001080389037 [ 136]-0.0008151058320
 [ 137] 0.0000781291284 [ 138]-0.0004009014258 [ 139]-0.0017094779338 [ 140]-0.0001677551829
 [ 141] 0.0001858884000 [ 142]-0.0020403998262 [ 143]-0.0001027354530 [ 144]-0.0000076416810
 [ 145] 0.0002590049737 [ 146] 0.0014567600464 [ 147]-0.0001235126446 [ 148] 0.0000881047665
 [ 149]-0.0000284770456 [ 150] 0.0001880659028 [ 151]-0.0000003614077 [ 152] 0.0001275270384
 [ 153]-0.0000784356322 [ 154] 0.0000012908556 [ 155]-0.0000246724371 [ 156]-0.0002467129992
 [ 157]-0.0000011004275 [ 158] 0.0001923762885 [ 159]-0.0000626249557 [ 160] 0.0000787472227
 [ 161]-0.0000143551842 [ 162] 0.0000636349531 [ 163]-0.0288018810306 [ 164] 0.0473161816653
 [ 165]-0.0030148614041 [ 166]-0.0007146151950 [ 167] 0.0499342521426 [ 168] 0.0047597997315
 [ 169]-0.1038494552863 [ 170]-0.0042602136649 [ 171] 0.0100675444523 [ 172]-0.0020439126337
 [ 173]-0.0281531993209 [ 174]-0.0002404476738 [ 175]-0.0633304463934 [ 176]-0.0034696465484
 [ 177]-0.0045827601492 [ 178] 0.0069194262376 [ 179]-0.0010790228746 [ 180]-0.1843563551210
 [ 181]-0.0105847355164 [ 182] 0.1377107622220 [ 183] 0.0090910681294 [ 184] 0.0023647890075
 [ 185]-0.0073031874712 [ 186] 0.0783247796872 [ 187] 0.0613871600863 [ 188]-0.0773742451955
 [ 189]-0.0039303454927 [ 190]-0.0077269067032 [ 191] 0.0670439979922 [ 192] 0.0984192203125
 [ 193]-0.0032747627064 [ 194]-0.0321018737637 [ 195]-0.0553444990731 [ 196]-0.0008384896726
 [ 197] 0.0080698766193 [ 198]-0.1165837862892 [ 199] 0.0008374008604 [ 200]-0.0065837977514
 [ 201] 0.0002124007373 [ 202]-0.0495841755770 [ 203] 0.1060543710823 [ 204]-0.0071372661570
 [ 205]-0.0159862885664 [ 206]-0.0038421347905 [ 207]-0.0019414630787 [ 208] 0.0327917452675
 [ 209]-0.0016849825079 [ 210] 0.0053182774433 [ 211]-0.0315636705255 [ 212]-0.0016637292725
 [ 213]-0.0603860083046 [ 214]-0.0001671043506 [ 215]-0.0248424870307 [ 216] 0.0031185300223
 [ 217] 0.0517776930139 [ 218] 0.0012707094063 [ 219] 0.0366343214639 [ 220] 0.1097714241350
 [ 221]-0.0069585215642 [ 222] 0.0089261317771 [ 223] 0.1639462676674 [ 224]-0.0038539421065
 [ 225] 0.0002243829355 [ 226]-0.0147089470021 [ 227]-0.0245265313196 [ 228] 0.0064400319551
 [ 229]-0.0107208996206 [ 230]-0.0012829918781 [ 231]-0.0043465118599 [ 232]-0.0001251298934
 [ 233]-0.0001601339091 [ 234] 0.0013374162931 [ 235] 0.0000618965360 [ 236]-0.0010612588788
 [ 237] 0.0188751037134 [ 238] 0.0000508544802 [ 239]-0.0026866630206 [ 240] 0.0017729598527
 [ 241]-0.0073061647971 [ 242]-0.0006511378479 [ 243]-0.0014476645831 [ 244]-0.0017663564472
 [ 245] 0.0028645025116 [ 246]-0.0447844562460 [ 247]-0.0001002288110 [ 248] 0.0030717913362
 [ 249] 0.0708526273261 [ 250]-0.0063381221421 [ 251]-0.0638142572202 [ 252] 0.0005227719649
 [ 253]-0.0298836759013 [ 254]-0.0016966118413 [ 255]-0.0038312651258 [ 256]-0.0038491844964
 [ 257]-0.0504202578250 [ 258]-0.0003927702254 [ 259] 0.0006371690016 [ 260]-0.0193641399644
 [ 261]-0.0113447633385 [ 262]-0.1632894817897 [ 263] 0.0086278677536 [ 264] 0.1442075653761
 [ 265] 0.0376774825544 [ 266]-0.0004407968407 [ 267] 0.0048287241804 [ 268] 0.0039211983626
 [ 269]-0.0047679321115 [ 270]-0.0585142516424 [ 271]-0.1202814447874 [ 272] 0.0042388338635
 [ 273] 0.0059761748192 [ 274]-0.0514466933207 [ 275]-0.0020829010621 [ 276]-0.0034031546139
 [ 277]-0.0120867819936 [ 278] 0.1224954956250 [ 279]-0.0071067193658 [ 280] 0.0122362068220
 [ 281]-0.0004002104136 [ 282] 0.0037785016228 [ 283]-0.0030869949040 [ 284] 0.0066825145261
 [ 285]-0.1118210069669 [ 286]-0.0009555793397 [ 287]-0.0628921247520 [ 288]-0.0310914700804
 [ 289] 0.0019789417775 [ 290]-0.0275462780756 [ 291] 0.0001201706284 [ 292]-0.0020404920998
 [ 293]-0.0289016251650 [ 294]-0.0036966278991 [ 295]-0.0039956847208 [ 296]-0.0015536412736
 [ 297] 0.0461674398858 [ 298] 0.0029317825151 [ 299] 0.0163994580966 [ 300] 0.0022346121319
 [ 301] 0.0068139261296 [ 302]-0.1081288173476 [ 303] 0.1377460033621 [ 304] 0.0101537290738
 [ 305]-0.0582661044028 [ 306] 0.0039787419364 [ 307]-0.0008363852212 [ 308]-0.0015295264673
 [ 309] 0.0003614736760 [ 310]-0.0006855460792 [ 311]-0.0198912471128 [ 312]-0.0002902182550
 [ 313]-0.0018672827274 [ 314]-0.0000054136480 [ 315] 0.0000757485811 [ 316] 0.0007818510746
 [ 317]-0.0162173505114 [ 318] 0.0011653218791 [ 319] 0.0008666923117 [ 320]-0.0001749346101
 [ 321] 0.0000977922311 [ 322]-0.0004594765832 [ 323]-0.0100995637533 [ 324]-0.0000970559415
 [ 325]-0.0071757373014 [ 326] 0.0104350323539 [ 327]-0.0014211618886 [ 328] 0.0023765867011
 [ 329] 0.0152606716692 [ 330] 0.0021145827446 [ 331]-0.0297649376258 [ 332]-0.0018285974532
 [ 333] 0.0111906492880 [ 334]-0.0009213273668 [ 335] 0.0066298835222 [ 336]-0.0000635053514
 [ 337]-0.0196995957902 [ 338]-0.0022073495019 [ 339] 0.0055444605582 [ 340] 0.0017944238532
 [ 341] 0.0008763249241 [ 342]-0.0504476919819 [ 343]-0.0027690552190 [ 344] 0.0100593333081
 [ 345] 0.0015500023235 [ 346]-0.0001019780772 [ 347]-0.0196703520478 [ 348] 0.0085165456737
 [ 349]-0.0080346703914 [ 350]-0.0381528802737 [ 351]-0.0018994027284 [ 352]-0.0019545341493
 [ 353] 0.0093798007798 [ 354] 0.0182668520761 [ 355]-0.0005935393624 [ 356]-0.0046088921007
 [ 357]-0.0174794804112 [ 358]-0.0001874954641 [ 359] 0.0028882998600 [ 360]-0.0390770840550
 [ 361] 0.0007039019148 [ 362]-0.0029403200895 [ 363] 0.0003941574498 [ 364]-0.0117155413733
 [ 365] 0.0131974626717 [ 366]-0.0014163661672 [ 367]-0.0048919749607 [ 368]-0.0000941769627
 [ 369]-0.0000876181184 [ 370] 0.0121673589098 [ 371] 0.0000128049458 [ 372] 0.0024169328885
 [ 373] 0.0173330245058 [ 374] 0.0006106107489 [ 375]-0.0128996879315 [ 376] 0.0010570277327
 [ 377]-0.0061527235395 [ 378] 0.0014021028869 [ 379] 0.0222412009628 [ 380] 0.0009652799264
 [ 381] 0.0122642536454 [ 382] 0.0224391818500 [ 383]-0.0020597839718 [ 384] 0.0023539649918
 [ 385] 0.0407073712739 [ 386]-0.0015681891100 [ 387]-0.0001562347583 [ 388]-0.0041619757276
 [ 389] 0.0204081669835 [ 390] 0.0076433019936 [ 391]-0.0027555830575 [ 392]-0.0003744376500
 [ 393] 0.0047459370309 [ 394]-0.0000620282861 [ 395] 0.0005955908338 [ 396] 0.0006776502020
 [ 397] 0.0000413109078 [ 398]-0.0003552688926 [ 399] 0.0050286205358 [ 400]-0.0000306696966
 [ 401] 0.0026758172077 [ 402] 0.0022916327577 [ 403]-0.0017713593385 [ 404]-0.0001821780167
 [ 405] 0.0016403333915 [ 406] 0.0925600472147 [ 407]-0.1619382442362 [ 408] 0.0095523625710
 [ 409]-0.0214773128632 [ 410]-0.1353468407705 [ 411]-0.0133409787529 [ 412] 0.2909126043309
 [ 413] 0.0111470038473 [ 414]-0.0549297632694 [ 415] 0.0061047815537 [ 416] 0.0817594930707
 [ 417] 0.0008847902024 [ 418] 0.1919086431985 [ 419] 0.0123856873870 [ 420]-0.0138175150305
 [ 421] 0.0095469711201 [ 422]-0.0019776670361 [ 423] 0.4660384633056 [ 424] 0.0211704846370
 [ 425]-0.2645855294427 [ 426]-0.0135522629815 [ 427]-0.0023014710987 [ 428] 0.0112133039492
 [ 429]-0.1720901240701 [ 430]-0.1083669582550 [ 431] 0.2159201558992 [ 432] 0.0108614395772
 [ 433] 0.0151979783033 [ 434]-0.1299113047107 [ 435]-0.2374610897633 [ 436] 0.0050867382792
 [ 437] 0.0768160480594 [ 438] 0.1411611422759 [ 439] 0.0024282323920 [ 440]-0.0190826336497
 [ 441] 0.3115871135984 [ 442]-0.0035271769463 [ 443] 0.0019415260657 [ 444]-0.0009031542864
 [ 445] 0.0959009651041 [ 446]-0.2104083832800 [ 447] 0.0130370047515 [ 448] 0.0579543066863
 [ 449] 0.0036623665852 [ 450] 0.0013351251706 [ 451]-0.1036088717825 [ 452] 0.0010576773585
 [ 453]-0.0365370534919 [ 454] 0.0237597390158 [ 455]-0.0017037658528 [ 456] 0.1723960697687
 [ 457]-0.0033168433168 [ 458] 0.0337952000712 [ 459]-0.0072856961138 [ 460]-0.1540178964165
 [ 461]-0.0048032878823 [ 462]-0.0846327741714 [ 463]-0.2167997899299 [ 464] 0.0137085220688
 [ 465]-0.0179037107884 [ 466]-0.3885140255001 [ 467] 0.0111179535894 [ 468] 0.0001937515277
 [ 469] 0.0813566291631 [ 470] 0.0695493207979 [ 471]-0.0337921335145 [ 472] 0.0342794349791
 [ 473] 0.0032060087876 [ 474] 0.0043059227985 [ 475] 0.0003634169197 [ 476] 0.0024743426854
 [ 477]-0.0049209850834 [ 478]-0.0002916455242 [ 479] 0.0024079844542 [ 480]-0.0440920234710
 [ 481] 0.0000433631809 [ 482] 0.0033316390529 [ 483]-0.0104450803948 [ 484] 0.0196685287991
 [ 485] 0.0014962308881 [ 486] 0.0011805014909 [ 487] 0.0080947108417 [ 488]-0.0138769712117
 [ 489] 0.1965211166465 [ 490]-0.0003026467770 [ 491]-0.0129636283594 [ 492]-0.2847587068617
 [ 493] 0.0264906273266 [ 494] 0.2328611883568 [ 495]-0.0027776947202 [ 496] 0.1175591620872
 [ 497] 0.0072472202434 [ 498] 0.0305378330484 [ 499] 0.0184710755371 [ 500] 0.2442931075789
 [ 501] 0.0028056479668 [ 502]-0.0041741727577 [ 503] 0.0820811438089 [ 504] 0.0435313466975
 [ 505] 0.5377618590448 [ 506]-0.0329106413518 [ 507]-0.4852997069921 [ 508]-0.1102985095368
 [ 509] 0.0011512480350 [ 510]-0.0182612152278 [ 511]-0.0152619380307 [ 512] 0.0195348790874
 [ 513] 0.1935217171475 [ 514] 0.4184547115765 [ 515]-0.0153044587999 [ 516]-0.0207912669821
 [ 517] 0.1560193189697 [ 518] 0.0091267883151 [ 519] 0.0145090818091 [ 520] 0.0639465777406
 [ 521]-0.3917901704887 [ 522] 0.0259409512461 [ 523]-0.0671277586079 [ 524] 0.0003665940285
 [ 525]-0.0268210639104 [ 526] 0.0108401159553 [ 527]-0.0258497056126 [ 528] 0.3882568759718
 [ 529] 0.0049849223639 [ 530] 0.2161465098672 [ 531] 0.0854505800174 [ 532]-0.0081810734414
 [ 533] 0.0606687039641 [ 534] 0.0012397307591 [ 535] 0.0068502544377 [ 536] 0.0894563374909
 [ 537] 0.0139465191420 [ 538] 0.0036465361908 [ 539] 0.0013738830256 [ 540]-0.0792108135108
 [ 541]-0.0064918873282 [ 542] 0.0019242895629 [ 543]-0.0072176514526 [ 544]-0.0232023570694
 [ 545] 0.3444991956416 [ 546]-0.4548347863115 [ 547]-0.0388360677575 [ 548] 0.2264316585827
 [ 549]-0.0161994242997 [ 550] 0.0039985194071 [ 551] 0.0063453700859 [ 552]-0.0012426604748
 [ 553] 0.0042486451405 [ 554] 0.0858399666033 [ 555] 0.0010435018429 [ 556] 0.0084538520641
 [ 557] 0.0000643380954 [ 558]-0.0003245111222 [ 559]-0.0030328808551 [ 560] 0.0535874605656
 [ 561]-0.0043330521625 [ 562]-0.0024071083901 [ 563] 0.0006792054338 [ 564]-0.0003405732582
 [ 565] 0.0022385880681 [ 566] 0.0395917425168 [ 567] 0.0003400225681 [ 568] 0.0943725084056
 [ 569]-0.1637297013003 [ 570] 0.0099683076727 [ 571]-0.0116956603740 [ 572]-0.1742130100175
 [ 573]-0.0167062698294 [ 574] 0.3325389496250 [ 575] 0.0126378263949 [ 576]-0.0396231596905
 [ 577] 0.0077540132690 [ 578] 0.1077399685056 [ 579] 0.0014666749374 [ 580] 0.2461396871800
 [ 581] 0.0138824610109 [ 582] 0.0300144866332 [ 583] 0.0144772050888 [ 584] 0.0056537358958
 [ 585] 0.5292085574511 [ 586] 0.0277122570581 [ 587]-0.4489440039698 [ 588]-0.0250354999561
 [ 589]-0.0067118877853 [ 590] 0.0172764734813 [ 591]-0.2604553841536 [ 592]-0.1989837480362
 [ 593] 0.2202103609659 [ 594] 0.0102647818045 [ 595] 0.0213839065892 [ 596]-0.1833974903271
 [ 597]-0.2839668913337 [ 598] 0.0078403471868 [ 599] 0.0842372716112 [ 600] 0.1867609419467
 [ 601] 0.0049152654880 [ 602]-0.0197940664207 [ 603] 0.3044603903961 [ 604]-0.0032102077214
 [ 605] 0.0152543132648 [ 606]-0.0002153064580 [ 607] 0.1404738054282 [ 608]-0.3296835009233
 [ 609] 0.0198266958387 [ 610] 0.0635487962455 [ 611] 0.0104171702779 [ 612] 0.0050874921527
 [ 613]-0.0989541947682 [ 614] 0.0025446769628 [ 615]-0.0361711700166 [ 616] 0.1171675312481
 [ 617] 0.0054356531947 [ 618] 0.1505203058165 [ 619] 0.0024434131888 [ 620]-0.0140286854294
 [ 621]-0.0029598771430 [ 622]-0.1119284497761 [ 623]-0.0010008604896 [ 624]-0.0896804109933
 [ 625]-0.3009635687010 [ 626] 0.0161481995678 [ 627]-0.0242750973447 [ 628]-0.4829094855611
 [ 629] 0.0113417563263 [ 630]-0.0010585296906 [ 631] 0.0351990290767 [ 632] 0.0781686534459
 [ 633]-0.0030407529476 [ 634] 0.0483117799260 [ 635] 0.0043419681623 [ 636] 0.0128626388222
 [ 637] 0.0004943055342 [ 638] 0.0008311620111 [ 639]-0.0054819922508 [ 640]-0.0002721966902
 [ 641] 0.0027741886776 [ 642]-0.0542254061371 [ 643]-0.0001788204636 [ 644] 0.0102246641270
 [ 645] 0.0000365433531 [ 646] 0.0263564819799 [ 647] 0.0020058142588 [ 648] 0.0042694688767
 [ 649]-0.0259273987381 [ 650] 0.0532353435538 [ 651]-0.0069208258459 [ 652] 0.0135018992403
 [ 653] 0.0669071092466 [ 654] 0.0107037117128 [ 655]-0.1195631433562 [ 656]-0.0087437789525
 [ 657] 0.0145400144858 [ 658]-0.0051076268108 [ 659]-0.0286432528947 [ 660]-0.0006537164293
 [ 661]-0.1052021518909 [ 662]-0.0089068596922 [ 663]-0.0284915727016 [ 664] 0.0063173984680
 [ 665]-0.0038624233470 [ 666]-0.2070271222461 [ 667]-0.0182116562881 [ 668] 0.2013251745682
 [ 669] 0.0188758220701 [ 670] 0.0041418583529 [ 671]-0.0204547200000 [ 672] 0.1084464104987
 [ 673] 0.0879430879550 [ 674]-0.0985449689646 [ 675]-0.0065649449197 [ 676]-0.0141944832214
 [ 677] 0.0808773284301 [ 678] 0.1066927285055 [ 679]-0.0055772393618 [ 680]-0.0351678255008
 [ 681]-0.0829633253254 [ 682]-0.0027935727399 [ 683] 0.0124911830022 [ 684]-0.1189039920806
 [ 685] 0.0021711580979 [ 686]-0.0099287202063 [ 687] 0.0010974427758 [ 688]-0.0636203206180
 [ 689] 0.1474760548527 [ 690]-0.0133791721891 [ 691]-0.0260761757373 [ 692]-0.0076624812424
 [ 693]-0.0043740227701 [ 694] 0.0418730391240 [ 695]-0.0020217012224 [ 696]-0.0011250954011
 [ 697]-0.0496177458280 [ 698]-0.0052449146696 [ 699]-0.0501309826881 [ 700]-0.0011055626338
 [ 701] 0.0196462600179 [ 702] 0.0013096494073 [ 703] 0.0269820168692 [ 704] 0.0003401860728
 [ 705] 0.0354713782414 [ 706] 0.1314245706365 [ 707]-0.0107220072226 [ 708] 0.0159160765155
 [ 709] 0.2126781581404 [ 710]-0.0068896618689 [ 711] 0.0006346464299 [ 712]-0.0009174379295
 [ 713]-0.0151818984953 [ 714]-0.0027759449415 [ 715]-0.0230453167482 [ 716]-0.0027746762942
 [ 717]-0.0041246637686 [ 718]-0.0003499489872 [ 719] 0.0005738776447 [ 720] 0.0020523665918
 [ 721] 0.0001335101637 [ 722]-0.0017726787501 [ 723] 0.0237470545316 [ 724] 0.0001152894724
 [ 725]-0.0033585722827 [ 726]-0.0014971424024 [ 727]-0.0121635350012 [ 728]-0.0012940753644
 [ 729]-0.0013137087921 [ 730]-0.0027128424095 [ 731] 0.0021631651612 [ 732]-0.0910719093827
 [ 733]-0.0004357267947 [ 734] 0.0040978856022 [ 735] 0.1484225813147 [ 736]-0.0069328307089
 [ 737]-0.1127282864187 [ 738] 0.0009755792671 [ 739]-0.0568442177490 [ 740]-0.0023762642664
 [ 741]-0.0108821698783 [ 742]-0.0053927794325 [ 743]-0.1111431647558 [ 744]-0.0019393947691
 [ 745] 0.0004826629505 [ 746]-0.0691800403091 [ 747]-0.0112341825633 [ 748]-0.2613520765539
 [ 749] 0.0114030017797 [ 750] 0.2295058868479 [ 751] 0.0836617230816 [ 752]-0.0007935301949
 [ 753] 0.0064714539856 [ 754] 0.0056740676059 [ 755]-0.0048995499802 [ 756]-0.0826206105746
 [ 757]-0.2005833237118 [ 758] 0.0043180658880 [ 759] 0.0056538050652 [ 760]-0.0738395135416
 [ 761]-0.0022236321177 [ 762]-0.0042632646042 [ 763]-0.0480075976794 [ 764] 0.1712545948164
 [ 765]-0.0060004708419 [ 766] 0.0214626448749 [ 767]-0.0005789178436 [ 768]-0.0103794707562
 [ 769]-0.0036474525254 [ 770] 0.0083088248121 [ 771]-0.1825586663112 [ 772]-0.0014554580034
 [ 773]-0.1138911707082 [ 774]-0.0550636836602 [ 775] 0.0026204436502 [ 776]-0.0326433253458
 [ 777]-0.0000118926815 [ 778]-0.0040130573373 [ 779]-0.0544124737078 [ 780]-0.0025429608157
 [ 781]-0.0475743800084 [ 782] 0.0012068988158 [ 783] 0.0201705181168 [ 784] 0.0007334635262
 [ 785]-0.0156351702424 [ 786] 0.0015228618094 [ 787] 0.0063510166949 [ 788]-0.1495865135450
 [ 789] 0.2207093026267 [ 790] 0.0119820743657 [ 791]-0.0902738476837 [ 792] 0.0163369526787
 [ 793]-0.0005916512378 [ 794]-0.0018627470121 [ 795]-0.0003972351524 [ 796]-0.0013521952489
 [ 797]-0.0408180911802 [ 798]-0.0004628219664 [ 799]-0.0038234266144 [ 800] 0.0000260099312
 [ 801] 0.0001004679870 [ 802] 0.0016100344139 [ 803]-0.0244354594563 [ 804] 0.0012978873897
 [ 805] 0.0028194524448 [ 806]-0.0002780113481 [ 807]-0.0001611074424 [ 808]-0.0006910593991
 [ 809]-0.0187006222632 [ 810]-0.0001567217039 [ 811] 0.0379721537363 [ 812]-0.0673147296298
 [ 813]-0.0093285559710 [ 814] 0.0293486027140 [ 815]-0.0134049659999 [ 816] 0.0120541722958
 [ 817] 0.1025105354394 [ 818]-0.0110479629218 [ 819]-0.0134459086823 [ 820]-0.0056802626131
 [ 821] 0.0142121072055 [ 822]-0.0001214643276 [ 823] 0.0309336390058 [ 824]-0.0095117495308
 [ 825]-0.0321374601095 [ 826] 0.0448989915035 [ 827]-0.0016184848961 [ 828] 0.1276539397333
 [ 829]-0.0196092809541 [ 830]-0.0982711806916 [ 831] 0.0247033835469 [ 832] 0.0024976669088
 [ 833] 0.0014997894199 [ 834]-0.0449193451289 [ 835]-0.0105920884908 [ 836] 0.0256712129474
 [ 837]-0.0081042397863 [ 838]-0.0155772008163 [ 839]-0.0319568921670 [ 840]-0.0817063520444
 [ 841]-0.0066200165224 [ 842]-0.0073975730453 [ 843] 0.0309610093265 [ 844]-0.0012346574687
 [ 845] 0.0138236633873 [ 846] 0.0608465757423 [ 847] 0.0029340311505 [ 848] 0.0087972295082
 [ 849] 0.0042247486095 [ 850] 0.0298314851472 [ 851]-0.0542048761072 [ 852]-0.0148423029262
 [ 853] 0.0052669907311 [ 854]-0.0087040054821 [ 855]-0.0060041047882 [ 856]-0.0041000704259
 [ 857]-0.0029206092423 [ 858]-0.0659213592413 [ 859] 0.0202134617159 [ 860]-0.0077686998679
 [ 861] 0.0269675262984 [ 862] 0.0026553738603 [ 863] 0.0268733341228 [ 864] 0.0017920378366
 [ 865]-0.0745637912857 [ 866] 0.0008678737100 [ 867]-0.0246574206335 [ 868]-0.0679677649018
 [ 869]-0.0124486646952 [ 870] 0.0169041184170 [ 871]-0.0519150601267 [ 872]-0.0076916132830
 [ 873] 0.0001314297688 [ 874]-0.0048644027905 [ 875] 0.0012912892772 [ 876]-0.0045397823613
 [ 877]-0.0002584534654 [ 878]-0.0028622697697 [ 879] 0.0001350808947 [ 880]-0.0004390737917
 [ 881] 0.0000561044720 [ 882]-0.0016237041899 [ 883] 0.0000558192891 [ 884]-0.0019268811259
 [ 885]-0.0071905722001 [ 886] 0.0000360648393 [ 887] 0.0009498186321 [ 888]-0.0012913550241
 [ 889] 0.0012885515416 [ 890]-0.0013609152059 [ 891] 0.0000798034858 [ 892]-0.0007343597758
 [ 893]-0.0007162478606 [ 894] 0.0629606272246 [ 895] 0.0000776321208 [ 896]-0.0014234369070
 [ 897]-0.0896350245575 [ 898] 0.0014651779941 [ 899] 0.0808630739077 [ 900] 0.0000784786879
 [ 901] 0.0454337623846 [ 902] 0.0006508105639 [ 903]-0.0044264170116 [ 904] 0.0026161215888
 [ 905] 0.0664919803886 [ 906] 0.0025310117257 [ 907]-0.0001496506267 [ 908] 0.0758376642394
 [ 909] 0.0045300886098 [ 910] 0.1992108925990 [ 911]-0.0079639704163 [ 912]-0.1735014268397
 [ 913]-0.0735352949272 [ 914] 0.0006636342479 [ 915]-0.0043110813497 [ 916]-0.0040722929629
 [ 917] 0.0019650626385 [ 918] 0.0531299641789 [ 919] 0.1421272641826 [ 920]-0.0025754556715
 [ 921]-0.0026533407875 [ 922] 0.0586540944724 [ 923] 0.0008334274559 [ 924] 0.0021958005410
 [ 925] 0.0432791819918 [ 926]-0.1167207037778 [ 927] 0.0019381005689 [ 928]-0.0111629835970
 [ 929] 0.0008431880787 [ 930] 0.0190768962246 [ 931] 0.0022762726279 [ 932]-0.0052627967533
 [ 933] 0.1376279871903 [ 934] 0.0006478175003 [ 935] 0.0891261858512 [ 936] 0.0531804169373
 [ 937]-0.0014779941919 [ 938] 0.0306609964299 [ 939] 0.0001643743563 [ 940] 0.0037734468467
 [ 941] 0.0513691899106 [ 942] 0.0003558669333 [ 943] 0.0562133329079 [ 944]-0.0017035316158
 [ 945]-0.0021909014325 [ 946] 0.0010252230016 [ 947] 0.0106575027539 [ 948]-0.0004281475340
 [ 949]-0.0035620678039 [ 950] 0.1035885162114 [ 951]-0.1675886839203 [ 952]-0.0071251879532
 [ 953] 0.0569727443013 [ 954]-0.0143236921954 [ 955]-0.0001945742784 [ 956] 0.0009825906483
 [ 957] 0.0008159622601 [ 958] 0.0007885636687 [ 959] 0.0286004557137 [ 960] 0.0004122897198
 [ 961] 0.0027401364016 [ 962]-0.0000464250848 [ 963]-0.0000171344602 [ 964]-0.0013737348719
 [ 965] 0.0174828071285 [ 966]-0.0007489766216 [ 967]-0.0024697746153 [ 968] 0.0002132108813
 [ 969] 0.0002916689733 [ 970] 0.0003995029041 [ 971] 0.0132177776403 [ 972] 0.0001436228216
 [ 973] 0.0457027001170 [ 974]-0.0071194325939 [ 975]-0.2250494468681 [ 976] 0.0100639112466
 [ 977]-0.0760143785243 [ 978]-0.1477047585438 [ 979]-0.0186998437632 [ 980]-0.0092349485343
 [ 981]-0.0273877504377 [ 982] 0.0021359303178 [ 983]-0.2139091645586 [ 984] 0.0175120920600
 [ 985]-0.1414703342347 [ 986]-0.4627798808826 [ 987] 0.0108749889160 [ 988]-0.0578119052184
 [ 989]-0.0308457943755 [ 990]-0.2912425521370 [ 991] 0.0347328775183 [ 992] 0.1279312540547
 [ 993]-0.2486425305545 [ 994] 0.0059419024891 [ 995]-0.0177295881506 [ 996]-0.0093088387180
 [ 997]-0.0446819134009 [ 998]-0.0049675724149 [ 999]-0.2001944660777 [1000] 0.0135016967938
 [1001] 0.2607206269272 [1002]-0.1231786558260 [1003]-0.3896383221145 [1004] 0.0134191296629
 [1005] 0.0209863042423 [1006]-0.0341015549568 [1007]-0.3274924284462 [1008]-0.0940750391649
 [1009]-0.0508399833089 [1010] 0.0005015673053 [1011]-0.2969967458450 [1012] 0.2823595377433
 [1013] 0.0255049649944 [1014] 0.0281016268309 [1015]-0.0333200064376 [1016]-0.0369541558184
 [1017] 0.0037267112713 [1018] 0.1090554320491 [1019]-0.0180635911156 [1020]-0.0154186908017
 [1021]-0.0118414538067 [1022] 0.0704840649879 [1023]-0.0122907334248 [1024]-0.0120560697576
 [1025]-0.0075286175598 [1026] 0.2084743128145 [1027] 0.1709763840637 [1028]-0.0013579653256
 [1029]-0.1805023360360 [1030]-0.0113895211546 [1031] 0.0182147064546 [1032]-0.3910122312499
 [1033]-0.0173628551282 [1034] 0.1222073961584 [1035]-0.0376898673984 [1036] 0.0936389179665
 [1037]-0.0056074942117 [1038] 0.0022908668890 [1039]-0.0639260798790 [1040]-0.0095476322706
 [1041] 0.0921250429574 [1042]-0.0151155998501 [1043] 0.0158510646326 [1044] 0.1625459147772
 [1045] 0.0105520410475 [1046] 0.0129523430313 [1047]-0.0098068015201 [1048]-0.0766770441430
 [1049]-0.1800276082337 [1050]-0.0139193340508 [1051] 0.0500477538358 [1052]-0.0178420159408
 [1053] 0.0101809834156 [1054] 0.0100925807713 [1055] 0.2422720771376 [1056] 0.0039819647501
 [1057] 0.0015871980189 [1058] 0.1361608666596 [1059] 0.0144025855581 [1060] 0.1912423644159
 [1061]-0.2891720120141 [1062] 0.4913403692981 [1063]-0.0422632411088 [1064]-0.0556063773705
 [1065] 0.0068208350302 [1066]-0.0353508651888 [1067] 0.0111221889882 [1068] 0.0943425683185
 [1069] 0.0649254840460 [1070] 0.0081651323153 [1071] 0.0007887668466 [1072] 0.0190172314115
 [1073]-0.0041222862035 [1074]-0.1202285933269 [1075] 0.0251447111644 [1076] 0.2115774750619
 [1077]-0.0126708029269 [1078]-0.0035100628584 [1079] 0.0397995699973 [1080]-0.0104749802657
 [1081] 0.0021879443117 [1082] 0.0006773698763 [1083]-0.0002049049574 [1084] 0.0021294517396
 [1085] 0.0490367308599 [1086]-0.0026057911601 [1087]-0.0176130306929 [1088]-0.0003461649704
 [1089]-0.0085195873873 [1090]-0.0012501392891 [1091] 0.0003347112670 [1092] 0.0118737570908
 [1093] 0.0225487202365 [1094]-0.0029484480022 [1095] 0.0002439421550 [1096] 0.0274183242736
 [1097] 0.0252463784011 [1098]-0.0006643098862 [1099] 0.0521073283603 [1100] 0.1051096204476
 [1101]-0.0067130329817 [1102]-0.0012228187221 [1103]-0.0128933788187 [1104]-0.0130049466910
 [1105] 0.0046058224619 [1106]-0.0753050488936 [1107]-0.0003630821286 [1108]-0.0172948167244
 [1109]-0.0031213341053 [1110]-0.0078255696402 [1111]-0.0106280846879 [1112]-0.1146163790838
 [1113] 0.0011771787824 [1114]-0.0877291586494 [1115]-0.0025059140844 [1116] 0.1104020288026
 [1117]-0.0077190852495 [1118]-0.0087121649479 [1119]-0.0702332370530 [1120]-0.0008917737156
 [1121]-0.2147722598369 [1122]-0.0056417385557 [1123] 0.1983847962363 [1124] 0.0077359067201
 [1125]-0.0044830891628 [1126] 0.0471378853883 [1127]-0.0069683675031 [1128] 0.0358371794830
 [1129]-0.0013571438264 [1130]-0.0761163106205 [1131]-0.0021326983591 [1132]-0.0833597574174
 [1133] 0.0048555950413 [1134]-0.0001174920210 [1135]-0.0190052486813 [1136] 0.0755428233417
 [1137] 0.3547225846252 [1138]-0.3514562995927 [1139]-0.0058258779878 [1140]-0.0007006220861
 [1141]-0.0020633862991 [1142] 0.0446000024877 [1143]-0.0122777800382 [1144] 0.0108310458012
 [1145] 0.2483764886326 [1146] 0.0040142242678 [1147]-0.3416362819938 [1148]-0.0055290381443
 [1149] 0.0146961398973 [1150] 0.0009563327155 [1151]-0.0217450031161 [1152] 0.0002458047108
 [1153]-0.0980931607940 [1154] 0.0032034451662 [1155]-0.0610688022796 [1156] 0.0047232092811
 [1157]-0.2136901698604 [1158] 0.0076697433959 [1159] 0.0056448522120 [1160]-0.1046646454269
 [1161]-0.0149503851024 [1162]-0.0903396485341 [1163] 0.2724628545318 [1164]-0.0155785208413
 [1165]-0.3273624816304 [1166] 0.0068287914737 [1167]-0.0004163149272 [1168] 0.0036222578281
 [1169] 0.0109992802312 [1170] 0.0593200079828 [1171]-0.0012484350901 [1172]-0.0871529522367
 [1173] 0.0017127081648 [1174]-0.1471630123019 [1175] 0.0007941111498 [1176] 0.0042008170566
 [1177] 0.0764208590968 [1178] 0.1148252220408 [1179]-0.1484645249542 [1180] 0.0012502237486
 [1181]-0.0065273705140 [1182]-0.0436355913511 [1183] 0.0039891589824 [1184] 0.0031073250628
 [1185] 0.0373360988012 [1186] 0.1415439764904 [1187] 0.0105411626376 [1188] 0.0666838193148
 [1189] 0.0559789542792 [1190]-0.0021870191402 [1191] 0.2939590048266 [1192] 0.0129794312748
 [1193]-0.0108985890120 [1194] 0.0212231606062 [1195]-0.5161277852236 [1196]-0.0028486856873
 [1197] 0.0718405021737 [1198]-0.0024787103488 [1199] 0.0979912816587 [1200] 0.0013468569879
 [1201] 0.0015851357936 [1202] 0.0454271205041 [1203]-0.0311398339768 [1204] 0.0034904186107
 [1205]-0.1167320274453 [1206]-0.0050393546913 [1207] 0.0012517993042 [1208] 0.0058006377574
 [1209]-0.1001859889495 [1210]-0.0408360215047 [1211] 0.0003808117200 [1212]-0.0002925661156
 [1213] 0.0001214266970 [1214] 0.0093244115198 [1215] 0.0003792112148 [1216] 0.0223188987915
 [1217] 0.0017824577249 [1218]-0.0401443374932 [1219]-0.0014720940147 [1220]-0.0003953990217
 [1221]-0.0003665616644 [1222]-0.0001428842964 [1223] 0.0008320880803 [1224] 0.0001123313028
 [1225] 0.0005966537786 [1226]-0.0189796621001 [1227]-0.0121691976972 [1228]-0.0000792159143
 [1229] 0.0009896056978 [1230] 0.0250902748261 [1231] 0.0029554050164 [1232] 0.0033597737692
 [1233]-0.0779411506869 [1234]-0.0141348299416 [1235]-0.0000954708846 [1236]-0.0002393555590
 [1237]-0.0541927178750 [1238] 0.0022468673274 [1239]-0.0563343977313 [1240]-0.0024353402769
 [1241]-0.0665011254726 [1242] 0.0448943994400 [1243] 0.0010096096595 [1244] 0.0017090630848
 [1245]-0.0000449171593 [1246]-0.0038414820889 [1247]-0.0385937453091 [1248]-0.0030833750353
 [1249] 0.0617843672460 [1250] 0.1235558750531 [1251]-0.0004066480866 [1252] 0.0623771949132
 [1253] 0.0057459149141 [1254]-0.0020880159405 [1255]-0.0041915084082 [1256]-0.1069555216357
 [1257] 0.1162638896498 [1258]-0.0025181565920 [1259] 0.0247384542823 [1260] 0.0000865544225
 [1261]-0.0714579314499 [1262]-0.0017839740909 [1263]-0.0943263989372 [1264]-0.0040365963176
 [1265]-0.1316863664451 [1266] 0.0161793279348 [1267] 0.1172572218021 [1268]-0.0001377424254
 [1269]-0.0056221991139 [1270] 0.0071142329981 [1271] 0.0424709500914 [1272] 0.0079876722942
 [1273] 0.2041515871603 [1274]-0.0012066198322 [1275] 0.1266812985789 [1276]-0.0188930328042
 [1277]-0.0047488036742 [1278]-0.0423389920801 [1279] 0.0068911796200 [1280] 0.0603439343806
 [1281] 0.0004765353765 [1282]-0.0076391637779 [1283] 0.0037843447546 [1284] 0.0280615231626
 [1285] 0.0037265232228 [1286]-0.0200383560131 [1287] 0.0012028847011 [1288] 0.0051604466776
 [1289] 0.0002593675220 [1290] 0.0410511890718 [1291]-0.0251896779160 [1292]-0.0005046530564
 [1293] 0.1137199647042 [1294] 0.0024803004202 [1295]-0.0058644270990 [1296] 0.1680501951811
 [1297] 0.0055556789075 [1298] 0.0067096993498 [1299] 0.0450038470721 [1300]-0.0335142343471
 [1301] 0.0009782842385 [1302]-0.0003364551138 [1303] 0.0646937045793 [1304] 0.0002568358964
 [1305]-0.0191070568937 [1306] 0.0025095805706 [1307] 0.0268928186153 [1308]-0.0153741956496
 [1309]-0.0015233007209 [1310]-0.0033003796289 [1311] 0.0014125108681 [1312] 0.0013453878426
 [1313]-0.0373764613189 [1314] 0.0032175006489 [1315]-0.1847683520066 [1316]-0.0636263401545
 [1317]-0.0042227272436 [1318]-0.0025312810674 [1319]-0.0659139393970 [1320] 0.0000298573560
 [1321]-0.0003221230019 [1322] 0.0410812564800 [1323]-0.0037412701968 [1324]-0.0688561503752
 [1325] 0.1625836776979 [1326]-0.0666862988674 [1327] 0.0114948571004 [1328] 0.0268932645052
 [1329]-0.0019060185162 [1330] 0.1351385450064 [1331]-0.0018214714366 [1332] 0.1392554770325
 [1333]-0.0062799494734 [1334]-0.0016646983989 [1335]-0.0010881529558 [1336]-0.0209248977840
 [1337] 0.0012847390306 [1338] 0.0113381782184 [1339]-0.0107838659305 [1340]-0.0582150207345
 [1341] 0.0038643562849 [1342] 0.0004807479654 [1343] 0.0680561202651 [1344] 0.0694905015831
 [1345] 0.0002486488135 [1346]-0.0002092750177 [1347]-0.0022192916331 [1348]-0.0006332221447
 [1349] 0.0021291866617 [1350] 0.0006445903963 [1351] 0.0172845463495 [1352] 0.0000479433099
 [1353] 0.0245866374881 [1354] 0.0026101330274 [1355] 0.0000266846268 [1356] 0.0078522584012
 [1357]-0.0016267466062 [1358] 0.0005983805556 [1359]-0.0003730850572 [1360] 0.0026581365506
 [1361]-0.0032406937383 [1362] 0.0001671311035 [1363]-0.0069398387681 [1364]-0.0359928300975
 [1365] 0.0020934549894 [1366] 0.0001585997185 [1367]-0.0314897283711 [1368] 0.0228504261924
  vo                     2                     2 -0.528451288737451     
        U*G(pq,rs) contribution is being calculated
             (Symmetry block 2, perturbation   2)

 CCSD(T) contribution to the paramagnetic part of the shielding tensor:

                        Bx          By          Bz

      O #1    x    0.000000    0.041491    0.000000
      O #1    y    0.000000   64.597694    0.000000
      O #1    z    0.000000    0.000000    0.000000

      C #2    x    0.000000    0.937470    0.000000
      C #2    y    0.000000   30.245711    0.000000
      C #2    z    0.000000    0.000000    0.000000

      C #3    x    0.000000   -0.596761    0.000000
      C #3    y    0.000000   -2.830137    0.000000
      C #3    z    0.000000    0.000000    0.000000

      C #4    x    0.000000    0.689480    0.000000
      C #4    y    0.000000   -2.747969    0.000000
      C #4    z    0.000000    0.000000    0.000000

      H #51   x    0.000000   -0.245323    0.000000
      H #51   y    0.000000    0.162060    0.000000
      H #51   z    0.000000   -0.435803    0.000000

      H #52   x    0.000000   -0.245323    0.000000
      H #52   y    0.000000    0.162060    0.000000
      H #52   z    0.000000    0.435803    0.000000

      H #61   x    0.000000    0.217384    0.000000
      H #61   y    0.000000    0.170849    0.000000
      H #61   z    0.000000   -0.461146    0.000000

      H #62   x    0.000000    0.217384    0.000000
      H #62   y    0.000000    0.170849    0.000000
      H #62   z    0.000000    0.461146    0.000000


 Total shielding tensor at the CCSD(T) level:

                        Bx          By          Bz

      O #1    x -863.306385   36.020971    0.000000
      O #1    y   36.020969 -363.782576    0.000000
      O #1    z    0.000000    0.000000  471.161755

      C #2    x  -74.576196    0.351338    0.000000
      C #2    y    0.351339  -69.703977    0.000000
      C #2    z    0.000000    0.000000  137.246229

      C #3    x  170.035132  -11.329824    0.000000
      C #3    y   10.465660  180.015630    0.000000
      C #3    z    0.000000    0.000000  231.403973

      C #4    x  170.360586   12.722286    0.000000
      C #4    y   -9.073198  179.690176    0.000000
      C #4    z    0.000000    0.000000  231.265351

      H #51   x   26.365014    1.907001    4.534697
      H #51   y    0.999832   30.683311    5.832870
      H #51   z    0.884668    3.692401   34.374713

      H #52   x   26.365014    1.907001   -4.534697
      H #52   y    0.999832   30.683311   -5.832870
      H #52   z   -0.884668   -3.692401   34.374713

      H #61   x   26.042319   -1.237672   -3.672541
      H #61   y   -0.330502   31.006006    6.421901
      H #61   z   -0.348539    3.780870   34.354567

      H #62   x   26.042319   -1.237672    3.672541
      H #62   y   -0.330502   31.006006   -6.421901
      H #62   z    0.348539   -3.780870   34.354567


 CCSD(T) contribution to paramagnetic part of magnetizability tensor:

                         Bx          By          Bz

            Bx      0.00000000  0.00140615  0.00000000
            By      0.08375795  2.38949356  0.00000000
            Bz      0.00000000  0.00000000  0.00000000


 Total CCSD(T) magnetizability tensor:

                         Bx          By          Bz

            Bx    -15.34819342 -4.34987863  0.00000000
            By     -4.87559611-60.12009315  0.00000000
            Bz      0.00000000  0.00000000-19.71075350


 Total CCSD(T) magnetizability:-31.72634669


 @CHECKOUT-I, Total execution time (CPU/WALL):    153297.98/    9094.31 seconds.
--executable xsdcc finished with status     0 in     9094.38 seconds (walltime).
 --invoking executable--
/home/besselman/CFOUR_18/cfour18/bin/xanti
 @GETMEM-I,  Allocated  181198 MB of main memory.
 CCSD(T) MO derivative gammas will be sorted to Mulliken order.
 Derivative gammas for magnetic perturbation are considered.
 @CHECKOUT-I, Total execution time (CPU/WALL):       599.79/      24.73 seconds.
--executable xanti finished with status     0 in       24.78 seconds (walltime).
 --invoking executable--
/home/besselman/CFOUR_18/cfour18/bin/xbcktrn
 @GETMEM-I,  Allocated  181198 MB of main memory.
 Derivative gammas for magnetic perturbation are considered.
 @CHECKOUT-I, Total execution time (CPU/WALL):       518.24/      16.53 seconds.
--executable xbcktrn finished with status     0 in       16.56 seconds (walltime).
 --invoking executable--
/home/besselman/CFOUR_18/cfour18/bin/xvdint
 @GETMEM-I,  Allocated  181198 MB of main memory.
 One- and two-electron integral derivatives are calculated
 for RHF-CC/MBPT NMR chemical shifts and magnetizabilities.
 Gauge-including atomic orbitals (GIAOs) are used.
 Spherical gaussians are used.
 Derivatives with respect to Bz are calculated.
 Sort of perturbed Gammas required for CC/MBPT  magnetizabilities.
 Sort performed in core.
 Sort of perturbed Gammas required   13.44 seconds.
 Sort of perturbed Gammas required for CC/MBPT  magnetizabilities.
 Sort performed in core.
 Sort of perturbed Gammas required   14.48 seconds.
 Evaluation of 2el GIAO integrals

                2el contribution to magnetizability tensor
                ------------------------------------------

                        Bx          By          Bz

            Bx     0.00000000  0.00000000  0.00000000
            By     0.52571748  9.68244806  0.00000000
            Bz     0.00000000  0.00000000  0.00000000


 Evaluation of 2e integral derivatives required 8202.55 seconds.
 @CHECKOUT-I, Total execution time (CPU/WALL):      8202.65/     343.97 seconds.
--executable xvdint finished with status     0 in      344.03 seconds (walltime).
 --invoking executable--
/home/besselman/CFOUR_18/cfour18/bin/xsdcc
 @GETMEM-I,  Allocated  181198 MB of main memory.
 Chemical shifts and magnetizabilities are calculated at the CCSD(T) level.
 Gauge-origin independence is ensured by using gauge-including AOs.
 G(ab,cd) and dG(ab,cd)/dx are not explicitly calculated.
 AO based algorithm is used.
 Perturbed canonical orbitals are used.
 Bz is a perturbation of irrep 1.
 CPHF coefficients for vrt-vrt block: U^x(a,b) = -1/2 S^x(a,b)
                     1                     1
                     2                     2
Total CPU time :        16.45
 processed     97583419 ao basis integrals from      23830 buffers 
Total CPU time :         5.40
 processed     59999758 ao basis integrals from      14652 buffers 
Total CPU time :        11.01
 processed    116614374 ao basis integrals from      28478 buffers 
                     1                     1
                     2                     2
Total CPU time :        16.50
 processed     52142721 ao basis integrals from      12731 buffers 
Total CPU time :        11.42
 processed     61871548 ao basis integrals from      15106 buffers 
Total CPU time :         5.52
 processed     32192767 ao basis integrals from       7860 buffers 
                     1                     1
                     2                     2
Total CPU time :        16.46
 processed     52142721 ao basis integrals from      12731 buffers 
Total CPU time :        11.41
 processed     61871548 ao basis integrals from      15106 buffers 
Total CPU time :         5.52
 processed     32192767 ao basis integrals from       7860 buffers 
                     1                     1
                     2                     2
Total CPU time :        16.45
 processed     52142721 ao basis integrals from      12731 buffers 
Total CPU time :        11.42
 processed     61871548 ao basis integrals from      15106 buffers 
Total CPU time :         5.52
 processed     32192767 ao basis integrals from       7860 buffers 
 Transformation of GIAO integrals from AO to MO basis:
 RHF transformation
 Transformation of IIIIZ integral derivatives.
 1 pass through the AO integral derivative file was needed.
  97583419 AO integral derivatives were read from file IIIIZ.
 Transformation of first index required   21.8 seconds.
 Transformation of remaining indices required   37.4 seconds.
  37149354 MO integral derivatives were written to file DERINT.
 Transformation of IIJJZ integral derivatives.
 1 pass through the AO integral derivative file was needed.
  59999758 AO integral derivatives were read from file IIJJZ.
 Transformation of first index required    6.5 seconds.
 Transformation of remaining indices required   19.5 seconds.
  17319744 MO integral derivatives were written to file DERINT.
 Transformation of IJIJZ integral derivatives.
 1 pass through the AO integral derivative file was needed.
 116614374 AO integral derivatives were read from file IJIJZ.
 Transformation of first index required   19.1 seconds.
 Transformation of remaining indices required   41.0 seconds.
  34639488 MO integral derivatives were written to file DERINT.
 Formation of <ab||ci>^chi using AO integrals:
 Transformation of IIII integrals:
 1 pass through the AO integral file was needed.
  52142721 AO integrals were read from file IIII.
 Tranformation of first (perturbed) index required  12.5 seconds.
 Tranformation of remaining (unperturbed) indices required  32.7 seconds.
 Transformation of IIJJ integrals:
 1 pass through the AO integral file was needed.
  32192767 AO integrals were read from file IIJJ.
 Tranformation of first (perturbed) index required   8.9 seconds.
 Tranformation of remaining (unperturbed) indices required  22.5 seconds.
 Transformation of IJIJ integrals:
 1 pass through the AO integral file was needed.
  61871548 AO integrals were read from file IJIJ.
 Tranformation of first (perturbed) index required  11.2 seconds.
 Tranformation of remaining (unperturbed) indices required  32.2 seconds.
        MO basis integral derivatives are being calculated
             (Symmetry block 1, perturbation   1)
 First derivative of the wavefunction is calculated (Symmetry block 1, perturbation   1)
 Resorts of perturbed amplitudes and integrals required   5.8 seconds.
 Construction of <Phi|(dH_N/dx exp(T))c|0> required 492.7 seconds.
 Starting iterative solution of the perturbed CC equations.
 The DIIS procedure is used to accelerate convergence.
 Convergence criterion is 10**(-9).
 Maximum number of iterations is 200.
 lenvec is                5211180
 Convergence information after     1 iterations: 
 Largest element of residual vector :  0.27948532E+00.
 Largest element of DIIS residual   :  0.27948532E+00.
 lenvec is                5211180
 Convergence information after     2 iterations: 
 Largest element of residual vector :  0.45569106E-01.
 Largest element of DIIS residual   :  0.39798906E-01.
 lenvec is                5211180
 Convergence information after     3 iterations: 
 Largest element of residual vector :  0.57156728E-01.
 Largest element of DIIS residual   :  0.34342459E-01.
 lenvec is                5211180
 Convergence information after     4 iterations: 
 Largest element of residual vector :  0.26558710E-01.
 Largest element of DIIS residual   :  0.12951741E-01.
 lenvec is                5211180
 Convergence information after     5 iterations: 
 Largest element of residual vector :  0.10516492E-01.
 Largest element of DIIS residual   :  0.57828222E-02.
 lenvec is                5211180
 Convergence information after     6 iterations: 
 Largest element of residual vector :  0.32113456E-02.
 Largest element of DIIS residual   :  0.89084756E-03.
 lenvec is                5211180
 Convergence information after     7 iterations: 
 Largest element of residual vector :  0.16512017E-02.
 Largest element of DIIS residual   :  0.59357814E-03.
 lenvec is                5211180
 Convergence information after     8 iterations: 
 Largest element of residual vector :  0.42471558E-03.
 Largest element of DIIS residual   : -0.12226628E-03.
 lenvec is                5211180
 Convergence information after     9 iterations: 
 Largest element of residual vector :  0.16522469E-03.
 Largest element of DIIS residual   : -0.60671370E-04.
 lenvec is                5211180
 Convergence information after    10 iterations: 
 Largest element of residual vector :  0.50647306E-04.
 Largest element of DIIS residual   : -0.27957916E-04.
 lenvec is                5211180
 Convergence information after    11 iterations: 
 Largest element of residual vector : -0.20129804E-04.
 Largest element of DIIS residual   : -0.93755767E-05.
 lenvec is                5211180
 Convergence information after    12 iterations: 
 Largest element of residual vector : -0.72940501E-05.
 Largest element of DIIS residual   : -0.34758631E-05.
 lenvec is                5211180
 Convergence information after    13 iterations: 
 Largest element of residual vector : -0.23083711E-05.
 Largest element of DIIS residual   : -0.11526697E-05.
 lenvec is                5211180
 Convergence information after    14 iterations: 
 Largest element of residual vector : -0.88527763E-06.
 Largest element of DIIS residual   :  0.53162569E-06.
 lenvec is                5211180
 Convergence information after    15 iterations: 
 Largest element of residual vector : -0.25527814E-06.
 Largest element of DIIS residual   : -0.12394997E-06.
 lenvec is                5211180
 Convergence information after    16 iterations: 
 Largest element of residual vector :  0.12145372E-06.
 Largest element of DIIS residual   :  0.52900946E-07.
 lenvec is                5211180
 Convergence information after    17 iterations: 
 Largest element of residual vector :  0.36516970E-07.
 Largest element of DIIS residual   :  0.21226590E-07.
 lenvec is                5211180
 Convergence information after    18 iterations: 
 Largest element of residual vector :  0.14448616E-07.
 Largest element of DIIS residual   :  0.78726857E-08.
 lenvec is                5211180
 Convergence information after    19 iterations: 
 Largest element of residual vector :  0.45438552E-08.
 Largest element of DIIS residual   :  0.32012190E-08.
 lenvec is                5211180
 Convergence information after    20 iterations: 
 Largest element of residual vector : -0.16621969E-08.
 Largest element of DIIS residual   : -0.99402687E-09.
 Perturbed amplitude equations converged in    20 iterations.
  Dominant contributions to perturbed wavefunction:
   12    0   20    0      0.1392612151 AA  
   11   11   46   19      0.1343857080 ABAB
   11   11   19   46      0.1343857080 ABAB
   11   11   34   21      0.1327475358 ABAB
   11   11   21   34      0.1327475358 ABAB
   12    0   29    0      0.1182393499 AA  
   14   11  155   34      0.1173293420 ABAB
   11   14   34  155      0.1173293420 ABAB
   15   10  148   20      0.1172880844 ABAB
   10   15   20  148      0.1172880844 ABAB
   11   11   29   19     -0.1168942898 ABAB
   11   11   19   29     -0.1168942898 ABAB
   11   11   38   19     -0.1143717697 ABAB
   11   11   19   38     -0.1143717697 ABAB
   13   11  154   34      0.1129526083 ABAB
   11   13   34  154      0.1129526083 ABAB
   11   11   47   21      0.1127471049 ABAB
   11   11   21   47      0.1127471049 ABAB
   11   11   30   21      0.1126892690 ABAB
   11   11   21   30      0.1126892690 ABAB
  Total CCSD gradient is   -0.011274994693652.
  Norm of list 444    0.000000000000000E+000
  Norm of list 445    0.000000000000000E+000
  Norm of list 446     4.36806655212242     
  savet is  F
  dumpdtdl  F
  special occupied indices: 
  @GTSPECIN-I, Orbital   3 is mixed with   1 degenerate partners by the perturbation.
  @GTSPECIN-I, Orbital   4 is mixed with   1 degenerate partners by the perturbation.
  @GTSPECIN-I, Orbital   5 is mixed with   1 degenerate partners by the perturbation.
  @GTSPECIN-I, Orbital   6 is mixed with   1 degenerate partners by the perturbation.
  @GTSPECIN-I, Orbital   7 is mixed with   3 degenerate partners by the perturbation.
  @GTSPECIN-I, Orbital   8 is mixed with   3 degenerate partners by the perturbation.
  @GTSPECIN-I, Orbital   9 is mixed with   2 degenerate partners by the perturbation.
  @GTSPECIN-I, Orbital  10 is mixed with   3 degenerate partners by the perturbation.
  @GTSPECIN-I, Orbital  11 is mixed with   3 degenerate partners by the perturbation.
  @GTSPECIN-I, Orbital  12 is mixed with   4 degenerate partners by the perturbation.
  @GTSPECIN-I, Orbital  13 is mixed with   1 degenerate partners by the perturbation.
  @GTSPECIN-I, Orbital  14 is mixed with   2 degenerate partners by the perturbation.
  @GTSPECIN-I, Orbital  15 is mixed with   1 degenerate partners by the perturbation.
   Memory requirement in dtrp1rhfd               56025571
  There are                    665  ijk combinations. 
 PARA: timing for (T) xsdcc           166232.01 seconds.
  here
  here2
  here3
  here4
 Starting iterative solution of the perturbed Lambda equations.
 The DIIS procedure is used to accelerate convergence.
 Convergence criterion is 10**(-9).
 Maximum number of iterations is 200.
 lenvec is                5211180
 Convergence information after     1 iterations: 
 Largest element of residual vector : -0.28661052E+00.
 Largest element of DIIS residual   : -0.28661052E+00.
 lenvec is                5211180
 Convergence information after     2 iterations: 
 Largest element of residual vector : -0.44598765E-01.
 Largest element of DIIS residual   : -0.46317354E-01.
 lenvec is                5211180
 Convergence information after     3 iterations: 
 Largest element of residual vector : -0.59227043E-01.
 Largest element of DIIS residual   : -0.37337714E-01.
 lenvec is                5211180
 Convergence information after     4 iterations: 
 Largest element of residual vector : -0.26547520E-01.
 Largest element of DIIS residual   : -0.14226199E-01.
 lenvec is                5211180
 Convergence information after     5 iterations: 
 Largest element of residual vector : -0.11354542E-01.
 Largest element of DIIS residual   : -0.61173538E-02.
 lenvec is                5211180
 Convergence information after     6 iterations: 
 Largest element of residual vector : -0.33147863E-02.
 Largest element of DIIS residual   : -0.83784703E-03.
 lenvec is                5211180
 Convergence information after     7 iterations: 
 Largest element of residual vector : -0.17387448E-02.
 Largest element of DIIS residual   : -0.61919102E-03.
 lenvec is                5211180
 Convergence information after     8 iterations: 
 Largest element of residual vector : -0.42822025E-03.
 Largest element of DIIS residual   : -0.14149266E-03.
 lenvec is                5211180
 Convergence information after     9 iterations: 
 Largest element of residual vector : -0.15926547E-03.
 Largest element of DIIS residual   :  0.67979813E-04.
 lenvec is                5211180
 Convergence information after    10 iterations: 
 Largest element of residual vector : -0.44950692E-04.
 Largest element of DIIS residual   :  0.32756236E-04.
 lenvec is                5211180
 Convergence information after    11 iterations: 
 Largest element of residual vector :  0.23440362E-04.
 Largest element of DIIS residual   :  0.12999008E-04.
 lenvec is                5211180
 Convergence information after    12 iterations: 
 Largest element of residual vector :  0.96692909E-05.
 Largest element of DIIS residual   :  0.52707618E-05.
 lenvec is                5211180
 Convergence information after    13 iterations: 
 Largest element of residual vector :  0.32290988E-05.
 Largest element of DIIS residual   :  0.11375681E-05.
 lenvec is                5211180
 Convergence information after    14 iterations: 
 Largest element of residual vector :  0.95476650E-06.
 Largest element of DIIS residual   :  0.43537447E-06.
 lenvec is                5211180
 Convergence information after    15 iterations: 
 Largest element of residual vector :  0.25546378E-06.
 Largest element of DIIS residual   :  0.11940565E-06.
 lenvec is                5211180
 Convergence information after    16 iterations: 
 Largest element of residual vector :  0.10100789E-06.
 Largest element of DIIS residual   :  0.56595460E-07.
 lenvec is                5211180
 Convergence information after    17 iterations: 
 Largest element of residual vector :  0.36852162E-07.
 Largest element of DIIS residual   :  0.27856826E-07.
 lenvec is                5211180
 Convergence information after    18 iterations: 
 Largest element of residual vector :  0.19930114E-07.
 Largest element of DIIS residual   : -0.93448324E-08.
 lenvec is                5211180
 Convergence information after    19 iterations: 
 Largest element of residual vector : -0.87142528E-08.
 Largest element of DIIS residual   : -0.59988198E-08.
 lenvec is                5211180
 Convergence information after    20 iterations: 
 Largest element of residual vector :  0.27385867E-08.
 Largest element of DIIS residual   :  0.12536360E-08.
 lenvec is                5211180
 Convergence information after    21 iterations: 
 Largest element of residual vector :  0.92084177E-09.
 Largest element of DIIS residual   : -0.43834756E-09.
 Perturbed Lambda equations converged in    21 iterations.
  Dominant contributions to perturbed wavefunction:
   11   11   46   19     -0.1576990286 ABAB
   11   11   19   46     -0.1576990286 ABAB
   11   11   34   21     -0.1576655851 ABAB
   11   11   21   34     -0.1576655851 ABAB
   15   10  148   20     -0.1479506285 ABAB
   10   15   20  148     -0.1479506285 ABAB
   12    0   20    0     -0.1474197570 AA  
   11   11   29   19      0.1376390266 ABAB
   11   11   19   29      0.1376390266 ABAB
   12   10   23   20     -0.1346823676 ABAB
   10   12   20   23     -0.1346823676 ABAB
   11   11   30   21     -0.1342736920 ABAB
   11   11   21   30     -0.1342736920 ABAB
   12   11   19   25     -0.1333054521 ABAB
   11   12   25   19     -0.1333054521 ABAB
   11   11   47   21     -0.1330636904 ABAB
   11   11   21   47     -0.1330636904 ABAB
   11   11   22   21      0.1310023975 ABAB
   11   11   21   22      0.1310023975 ABAB
   14   11  155   34     -0.1300787715 ABAB
  Total CCSD gradient is   -0.000000000000335.
 First-order density matrix is being calculated  (Symmetry block 1, perturbation   1)
  There are                     62  special pairs.
  occ                     1                     1   1.76971764438752     
  vrt                     1                     1  0.774821370352572     
  vo                     1                     1   3.16299817719166     
  gtensor plus SO mean-field
 Calculation of the contributions of <pq||rs> to dI(i,j)/dx required  43.1 seconds.
 Calculation of the contributions of <pq||rs> to dI(a,b)/dx required 352.2 seconds.
  @FORMDXIJ-I, Using CC response density for pair (  4,  3)
  @FORMDXIJ-I, Using CC response density for pair (  7,  6)
  @FORMDXIJ-I, Using CC response density for pair (  8,  7)
  @FORMDXIJ-I, Using CC response density for pair ( 10,  8)
  @FORMDXIJ-I, Using CC response density for pair ( 10,  9)
  @FORMDXIJ-I, Using CC response density for pair ( 11,  7)
  @FORMDXIJ-I, Using CC response density for pair ( 11, 10)
  @FORMDXIJ-I, Using CC response density for pair ( 12,  5)
  @FORMDXIJ-I, Using CC response density for pair ( 12,  8)
  @FORMDXIJ-I, Using CC response density for pair ( 12,  9)
  @FORMDXIJ-I, Using CC response density for pair ( 12, 11)
  @FORMDXIJ-I, Using CC response density for pair (  2,  1)
  @FORMDXIJ-I, Using CC response density for pair (  3,  2)
  dD(ij)/dx contribution from formdxij
    0.00000000000000     -0.00000029287432      0.00000001668522     -0.00000030023718
    0.00000189643036      0.00000694316309     -0.00006971951598     -0.00001679914758
   -0.00001043964144     -0.00008005230802      0.00000169288144      0.00020488361511
    0.00000029287432      0.00000000000000      0.00000026879596     -0.00000120926627
   -0.00000032924777      0.00000493678909     -0.00001485876256     -0.00001006986335
    0.00000153111157     -0.00038727288020     -0.00000478913612      0.00013323713269
   -0.00000001668522     -0.00000026879596      0.00000000000000      0.00000444272981
   -0.00000190124555     -0.00000107078573     -0.00015357341997     -0.00000551268891
    0.00000314622475     -0.00000015100742      0.00000002296232     -0.00032743401024
    0.00000030023718      0.00000120926627     -0.00000444272981      0.00000000000000
    0.00001915889909      0.00013699178950     -0.00000069465434      0.00012998604883
    0.00008143498395      0.00000933239808     -0.00013240364090      0.00000346081410
   -0.00000189643036      0.00000032924777      0.00000190124555     -0.00001915889909
    0.00000000000000     -0.00004327855072      0.00295470831668     -0.00031995604523
   -0.00017086354081      0.01122960008100      0.00044820172030     -0.02184580132021
   -0.00000694316309     -0.00000493678909      0.00000107078573     -0.00013699178950
    0.00004327855072      0.00000000000000      0.01071894278905     -0.00006510314090
    0.00049701356906      0.00756951795672     -0.00004171121674      0.00170060001995
    0.00006971951598      0.00001485876256      0.00015357341997      0.00000069465434
   -0.00295470831668     -0.01071894278905      0.00000000000000     -0.01477133162012
   -0.00347358539761      0.00000714326565     -0.02605719705905     -0.00029603912276
    0.00001679914758      0.00001006986335      0.00000551268891     -0.00012998604883
    0.00031995604523      0.00006510314090      0.01477133162012      0.00000000000000
   -0.00019505474540     -0.01044162706229     -0.00010580786025     -0.00459400309633
    0.00001043964144     -0.00000153111157     -0.00000314622475     -0.00008143498395
    0.00017086354081     -0.00049701356906      0.00347358539761      0.00019505474540
    0.00000000000000      0.00508334090014     -0.00024114964943     -0.01271413059606
    0.00008005230802      0.00038727288020      0.00000015100742     -0.00000933239808
   -0.01122960008100     -0.00756951795672     -0.00000714326565      0.01044162706229
   -0.00508334090014      0.00000000000000      0.02794327991933      0.00023244441023
   -0.00000169288144      0.00000478913612     -0.00000002296232      0.00013240364090
   -0.00044820172030      0.00004171121674      0.02605719705905      0.00010580786025
    0.00024114964943     -0.02794327991933      0.00000000000000     -0.00340155483344
   -0.00020488361511     -0.00013323713269      0.00032743401024     -0.00000346081410
    0.02184580132021     -0.00170060001995      0.00029603912276      0.00459400309633
    0.01271413059606     -0.00023244441023      0.00340155483344      0.00000000000000
    0.00000000000000      0.00582762694518      0.00141105786128     -0.00582762694518
    0.00000000000000      0.01511848237733     -0.00141105786128     -0.01511848237733
    0.00000000000000
 oo -5.636616195432740E-002
 oo -9.825767566623306E-002
 oo -3.315998590146436E-002
 oo -3.318700211176682E-002
 oo -8.137999744886517E-003
 oo -4.992303102898559E-003
 oo -1.265078597926292E-003
 oo  7.401215287413707E-003
 oo -5.860939070852130E-003
 oo -1.490919315703662E-003
  pcan                     1                     1  0.934224599520001     
 Calculation of the contributions of <pq||rs> to dI(i,a)/dx required  66.9 seconds.
                     1                     1
                     2                     2
Total CPU time :        16.34
 processed     52142721 ao basis integrals from      12731 buffers 
Total CPU time :        11.96
 processed     61871548 ao basis integrals from      15106 buffers 
Total CPU time :         5.93
 processed     32192767 ao basis integrals from       7860 buffers 
 First-order Z-vector equations are solved for 1 perturbation.
 Convergence reached after  21 iterations.
  zvec                     1                     1  -8.30631860241854     
  occ                     1                     1  0.163926715462767     
  vrt                     1                     1   3.03841512191848     
  vo                     1                     1   6.86126093669376     
  occ                     1                     1  0.933057712033152     
 [   1] 0.0000324880757 [   2] 0.0000153925595 [   3]-0.0000941174234 [   4]-0.0003963486063
 [   5] 0.0001946567411 [   6]-0.0001131721653 [   7] 0.0009672121288 [   8] 0.0001220641747
 [   9]-0.0000645154315 [  10] 0.0011291846139 [  11]-0.0001562811654 [  12]-0.0009191242964
 [  13]-0.0000195823933 [  14]-0.0002696240509 [  15]-0.0009184818621 [  16]-0.0000756790018
 [  17] 0.0018004768278 [  18]-0.0001982376387 [  19] 0.0002452522540 [  20] 0.0000726886550
 [  21]-0.0001369807955 [  22] 0.0000369492296 [  23] 0.0000271606418 [  24] 0.0014653738641
 [  25] 0.0000682692614 [  26] 0.0011952535967 [  27] 0.0003078086387 [  28] 0.0001974450935
 [  29] 0.0003544442696 [  30]-0.0001475241131 [  31]-0.0000151889976 [  32]-0.0012476076338
 [  33]-0.0007838984041 [  34]-0.0000143664474 [  35]-0.0003983435656 [  36]-0.0002584600039
 [  37]-0.0005513366570 [  38]-0.0016571691094 [  39]-0.0002848900487 [  40]-0.0000780573749
 [  41]-0.0022484270340 [  42]-0.0000608152171 [  43]-0.0007192912980 [  44]-0.0000214428323
 [  45]-0.0005400779222 [  46] 0.0000322851276 [  47] 0.0001406598374 [  48]-0.0001269972574
 [  49]-0.0010706165037 [  50]-0.0000680796190 [  51] 0.0012389075202 [  52]-0.0001962527309
 [  53] 0.0001791906570 [  54]-0.0003338238408 [  55]-0.0000549211122 [  56] 0.0000511398150
 [  57]-0.0000858651715 [  58]-0.0001499540963 [  59]-0.0005025954795 [  60]-0.0003876619807
 [  61]-0.0000873576951 [  62]-0.0002305081280 [  63]-0.0000778472480 [  64] 0.0000385210607
 [  65] 0.0000437911164 [  66]-0.0001628194441 [  67]-0.0002252146449 [  68] 0.0004749811932
 [  69] 0.0000316095394 [  70] 0.0011445359679 [  71]-0.0000374695508 [  72]-0.0000128035958
 [  73] 0.0003105537607 [  74] 0.0001847960762 [  75] 0.0024125887731 [  76]-0.0000836162779
 [  77]-0.0002363100859 [  78] 0.0007231022686 [  79] 0.0004993096245 [  80] 0.0000816244139
 [  81] 0.0003688886923 [  82]-0.0005463351543 [  83] 0.0000310157273 [  84]-0.0004094078074
 [  85]-0.0002814600453 [  86]-0.0000545818280 [  87] 0.0005280614525 [  88]-0.0000600179613
 [  89]-0.0003617776434 [  90]-0.0001557208113 [  91] 0.0009121605325 [  92]-0.0000144398477
 [  93]-0.0009941854912 [  94]-0.0001040111902 [  95] 0.0012077061504 [  96]-0.0005806609925
 [  97] 0.0000142148919 [  98]-0.0003939376681 [  99] 0.0008405443479 [ 100] 0.0000175372085
 [ 101]-0.0000217584012 [ 102] 0.0001070646827 [ 103] 0.0000715071873 [ 104] 0.0001482467231
 [ 105] 0.0009057106106 [ 106] 0.0001087735996 [ 107]-0.0001878547240 [ 108]-0.0002572560201
 [ 109]-0.0000012761294 [ 110] 0.0000589879420 [ 111]-0.0000055234690 [ 112]-0.0000098303715
 [ 113]-0.0000335624506 [ 114] 0.0000386270355 [ 115]-0.0000174917864 [ 116] 0.0001119896337
 [ 117]-0.0000560669155 [ 118]-0.0000035894744 [ 119] 0.0001855138258 [ 120]-0.0000542954474
 [ 121] 0.0000010433996 [ 122] 0.0001495299311 [ 123] 0.0002941797972 [ 124]-0.0000065186002
 [ 125]-0.0000245116599 [ 126] 0.0001727804220 [ 127]-0.0000387801062 [ 128] 0.0000914299541
 [ 129] 0.0003646237467 [ 130] 0.0001827826111 [ 131] 0.0000648030385 [ 132]-0.0000999110804
 [ 133] 0.0003806228331 [ 134]-0.0074655342943 [ 135] 0.0076619278809 [ 136] 0.0129639444312
 [ 137] 0.0011387118267 [ 138] 0.0009122688363 [ 139]-0.0459974742249 [ 140]-0.0128514310179
 [ 141] 0.0006201633452 [ 142]-0.0197944937761 [ 143] 0.0063835127077 [ 144] 0.0245360743715
 [ 145] 0.0000271429606 [ 146] 0.0090711801834 [ 147] 0.0275017737932 [ 148]-0.0019732134738
 [ 149]-0.0445783164193 [ 150] 0.0076771242533 [ 151] 0.0576113788937 [ 152] 0.0019624489061
 [ 153] 0.0015659232278 [ 154]-0.0000098322893 [ 155]-0.0031903181933 [ 156]-0.0332146594901
 [ 157] 0.0037734859972 [ 158]-0.0326327122238 [ 159] 0.0066218920817 [ 160] 0.0111846010800
 [ 161]-0.0071221870891 [ 162] 0.0008069437490 [ 163] 0.0012272108724 [ 164] 0.0431115112706
 [ 165] 0.0204170030496 [ 166]-0.0096439983878 [ 167] 0.0095057732083 [ 168] 0.0044356178298
 [ 169]-0.0061857941566 [ 170] 0.0035518162503 [ 171] 0.0017780720290 [ 172]-0.0045372125569
 [ 173] 0.0370294490998 [ 174] 0.0033093089561 [ 175]-0.0231983248145 [ 176]-0.0022204151697
 [ 177] 0.0241889785793 [ 178]-0.0048468385295 [ 179]-0.0273432692456 [ 180]-0.0008418189752
 [ 181] 0.0112017043242 [ 182] 0.0001255320555 [ 183]-0.0530107251807 [ 184] 0.0061863023518
 [ 185]-0.0080809585090 [ 186]-0.0046069328043 [ 187]-0.0034831613639 [ 188]-0.0099956443539
 [ 189]-0.0059854541077 [ 190]-0.0021256172678 [ 191]-0.0006813392691 [ 192] 0.0048932346108
 [ 193] 0.0071468978340 [ 194]-0.0030180537179 [ 195]-0.0013031116612 [ 196]-0.0021797561303
 [ 197]-0.0035500864950 [ 198] 0.0103006734633 [ 199] 0.0017790288345 [ 200]-0.0149615114048
 [ 201]-0.0002044555866 [ 202]-0.0194075600996 [ 203]-0.0028765328789 [ 204]-0.0024506361656
 [ 205] 0.0092828554137 [ 206] 0.0030466930567 [ 207]-0.0246806813748 [ 208] 0.0022766690507
 [ 209] 0.0054942788499 [ 210]-0.0318435583237 [ 211] 0.0026551414738 [ 212] 0.0038768201662
 [ 213]-0.0056781309226 [ 214] 0.0285066470717 [ 215]-0.0039204058701 [ 216] 0.0249307768567
 [ 217] 0.0064132588075 [ 218]-0.0131503966427 [ 219]-0.0199510938025 [ 220] 0.0032317661771
 [ 221] 0.0025652165092 [ 222]-0.0108211563192 [ 223]-0.0384689273633 [ 224]-0.0001004677843
 [ 225] 0.0280067359884 [ 226]-0.0040939001566 [ 227] 0.0271677353788 [ 228]-0.0064096405580
 [ 229]-0.0020121926754 [ 230] 0.0135235035351 [ 231]-0.0161879273830 [ 232] 0.0024786282285
 [ 233] 0.0064520207259 [ 234] 0.0019788152148 [ 235]-0.0014008629099 [ 236]-0.0071766252789
 [ 237]-0.0260430755338 [ 238]-0.0069139876446 [ 239]-0.0031714841445 [ 240]-0.0021851586439
 [ 241]-0.0001579868813 [ 242]-0.0006477018015 [ 243] 0.0002249915935 [ 244] 0.0021314239699
 [ 245]-0.0014714605446 [ 246]-0.0020822295048 [ 247]-0.0007463338634 [ 248]-0.0047997392208
 [ 249]-0.0001463063628 [ 250]-0.0001371599614 [ 251]-0.0011135045313 [ 252]-0.0003875733782
 [ 253]-0.0006483744267 [ 254]-0.0049092430658 [ 255]-0.0058294739117 [ 256]-0.0018041696388
 [ 257]-0.0001287928522 [ 258]-0.0070187661604 [ 259]-0.0002583121202 [ 260]-0.0031282408806
 [ 261]-0.0092834181970 [ 262]-0.0023873806645 [ 263] 0.0013470622280 [ 264]-0.0005219440531
 [ 265] 0.0005499080727 [ 266] 0.0251892283183 [ 267] 0.0063584045445 [ 268]-0.0824098630971
 [ 269]-0.0005366584614 [ 270] 0.0022380764620 [ 271] 0.1325439176108 [ 272] 0.0106901601450
 [ 273] 0.0009363102855 [ 274]-0.0620836517929 [ 275] 0.0060732016618 [ 276]-0.0727154058139
 [ 277]-0.0011180076293 [ 278] 0.0117810537366 [ 279]-0.1118331295258 [ 280] 0.0019323470317
 [ 281] 0.1219630739478 [ 282] 0.0055957007171 [ 283]-0.1646002215578 [ 284]-0.0021907340862
 [ 285] 0.0070474212906 [ 286]-0.0300420994320 [ 287]-0.0020013385477 [ 288] 0.0923776059666
 [ 289] 0.0024335954251 [ 290]-0.0104503727057 [ 291] 0.0037138481585 [ 292]-0.1627404363107
 [ 293]-0.0088978160099 [ 294] 0.0026186197288 [ 295]-0.0015520413315 [ 296]-0.0580951657634
 [ 297] 0.0243061463467 [ 298] 0.0466731246791 [ 299] 0.0102907575763 [ 300] 0.0063894981968
 [ 301] 0.0029164326806 [ 302] 0.0167513366833 [ 303] 0.0019168469535 [ 304]-0.0002649785866
 [ 305]-0.0622919789365 [ 306] 0.0032858188900 [ 307] 0.0636720712839 [ 308]-0.0025447173544
 [ 309]-0.0184308232611 [ 310]-0.0042097294133 [ 311] 0.1494097195548 [ 312] 0.0018551972049
 [ 313] 0.0481477896439 [ 314] 0.0017175054365 [ 315] 0.0785077418961 [ 316] 0.0060429875448
 [ 317]-0.0853051745910 [ 318]-0.0016031048074 [ 319]-0.0024201543811 [ 320]-0.0549074229187
 [ 321]-0.0041203996332 [ 322] 0.0392041626073 [ 323] 0.0139175785293 [ 324] 0.0057153727718
 [ 325]-0.0503668132606 [ 326] 0.0008262451708 [ 327] 0.0011531600838 [ 328]-0.0000368378630
 [ 329] 0.0519685150847 [ 330] 0.0167900538671 [ 331] 0.0041517040832 [ 332] 0.0109926529889
 [ 333] 0.0009115750960 [ 334] 0.0298074225761 [ 335]-0.0009337210551 [ 336]-0.0013566600248
 [ 337]-0.0268899397203 [ 338]-0.0382447233346 [ 339]-0.0103879893372 [ 340] 0.0018412505376
 [ 341] 0.0025545281837 [ 342] 0.1013584844020 [ 343]-0.0012766122250 [ 344] 0.0026657310510
 [ 345]-0.1062390596187 [ 346]-0.0004664408832 [ 347]-0.0013297470710 [ 348]-0.0092910666752
 [ 349] 0.0156903842830 [ 350]-0.0107502642398 [ 351] 0.0776042489363 [ 352] 0.0045866181257
 [ 353] 0.0053356775626 [ 354]-0.0046731153759 [ 355] 0.0737347520482 [ 356]-0.0004115834772
 [ 357]-0.0264914693067 [ 358] 0.0009721736397 [ 359]-0.0352565053146 [ 360]-0.0012366420464
 [ 361]-0.0014102016260 [ 362]-0.0433563695754 [ 363]-0.0314812975209 [ 364] 0.0020673047447
 [ 365]-0.0423767397602 [ 366] 0.0009303745220 [ 367]-0.0000764531942 [ 368]-0.0064748151813
 [ 369] 0.0724433364648 [ 370] 0.0047119170352 [ 371]-0.0005833214891 [ 372] 0.0010423902481
 [ 373] 0.0000490526874 [ 374] 0.0003534892481 [ 375] 0.0001549401637 [ 376]-0.0076123409534
 [ 377]-0.0006648393556 [ 378]-0.0020220170596 [ 379]-0.0007201923918 [ 380] 0.0046071326095
 [ 381] 0.0004907318479 [ 382]-0.0001476035434 [ 383]-0.0011598392203 [ 384]-0.0002820726718
 [ 385]-0.0004498979195 [ 386] 0.0141964839071 [ 387]-0.0117542036920 [ 388]-0.0014031697850
 [ 389]-0.0003549722528 [ 390] 0.0273296817931 [ 391] 0.0003822175083 [ 392]-0.0028288452286
 [ 393] 0.0194141520370 [ 394] 0.0016196574870 [ 395] 0.0000940781879 [ 396] 0.0006368862284
 [ 397] 0.0016783379331 [ 398]-0.0002900932130 [ 399]-0.0924867754070 [ 400]-0.0001303986590
 [ 401] 0.0033602446504 [ 402]-0.0206085980597 [ 403] 0.0017225082072 [ 404] 0.0011150664576
 [ 405]-0.0176844031388 [ 406] 0.0026046684241 [ 407]-0.0730909326006 [ 408]-0.0001133189360
 [ 409]-0.0188961471665 [ 410]-0.1659891642174 [ 411]-0.0016600574288 [ 412]-0.0210130237916
 [ 413] 0.0007868944726 [ 414]-0.0938165057702 [ 415]-0.0011060542514 [ 416] 0.0214345746023
 [ 417]-0.0878333670035 [ 418] 0.0009926714101 [ 419] 0.0550563423857 [ 420] 0.0008629871771
 [ 421]-0.0104536658124 [ 422] 0.0013184627599 [ 423]-0.0506031531421 [ 424] 0.0007777496655
 [ 425] 0.1011746619660 [ 426]-0.0262979340662 [ 427]-0.0576751169629 [ 428]-0.0045626838090
 [ 429] 0.0005677919513 [ 430]-0.0026494936950 [ 431]-0.1298196293975 [ 432]-0.0566077165789
 [ 433]-0.0310956495070 [ 434]-0.0012228489116 [ 435]-0.0672834078438 [ 436] 0.0553421798354
 [ 437]-0.0011339535394 [ 438]-0.0071592675899 [ 439]-0.0023543774828 [ 440] 0.0123104507588
 [ 441]-0.0014271295429 [ 442] 0.0512954819844 [ 443] 0.0004895422362 [ 444] 0.0047315399403
 [ 445]-0.0039497703867 [ 446] 0.0045789562596 [ 447] 0.0027643252994 [ 448]-0.0547041322521
 [ 449] 0.0002226021109 [ 450] 0.0373688620920 [ 451] 0.0403504781636 [ 452] 0.0002739058465
 [ 453] 0.0245961536064 [ 454]-0.0013250649001 [ 455] 0.0010271637772 [ 456]-0.1010326728232
 [ 457]-0.0027194433775 [ 458] 0.0064325219099 [ 459]-0.0302690016062 [ 460] 0.0431536642132
 [ 461]-0.0005334768552 [ 462] 0.0008246478727 [ 463]-0.0212406388944 [ 464]-0.0001887706737
 [ 465] 0.0286360809278 [ 466] 0.0010783548224 [ 467] 0.0026206481765 [ 468] 0.0322724389716
 [ 469] 0.0009110611115 [ 470]-0.0006666186326 [ 471] 0.0022102951353 [ 472]-0.0254253395550
 [ 473]-0.0386611135734 [ 474] 0.0008746607390 [ 475] 0.0223130859460 [ 476]-0.0265412933516
 [ 477] 0.0023822462849 [ 478]-0.0007748762291 [ 479] 0.0695020145350 [ 480]-0.0016193976190
 [ 481]-0.0002680580937 [ 482] 0.1029139193553 [ 483] 0.0039574388706 [ 484]-0.0049082458158
 [ 485]-0.0857000286848 [ 486] 0.1016197059490 [ 487]-0.0010549903361 [ 488]-0.0074732499270
 [ 489]-0.0028838722346 [ 490]-0.0153332349008 [ 491]-0.0016168570927 [ 492] 0.0200523361101
 [ 493] 0.0153850476357 [ 494]-0.0010009682103 [ 495] 0.0018321192914 [ 496]-0.0231286085345
 [ 497]-0.0003357733770 [ 498]-0.0236886212316 [ 499] 0.0121441029955 [ 500] 0.0839562416899
 [ 501] 0.0006282968633 [ 502] 0.0005967990474 [ 503] 0.0080639529426 [ 504]-0.0105707472922
 [ 505]-0.0001218418853 [ 506]-0.0000771461648 [ 507]-0.0036231712984 [ 508] 0.0001512432658
 [ 509] 0.0128615992889 [ 510]-0.0001498475983 [ 511] 0.0006709937705 [ 512] 0.0004359043280
 [ 513]-0.0062804019771 [ 514] 0.0004669779477 [ 515] 0.0002865152869 [ 516] 0.0037301308559
 [ 517] 0.0052290149653 [ 518] 0.0003337042819 [ 519] 0.0006684498803 [ 520] 0.0179778872864
 [ 521] 0.0035716730919 [ 522] 0.0003159498573 [ 523] 0.0035728602339 [ 524] 0.0381748827680
 [ 525] 0.0001065309532 [ 526] 0.0002076839158 [ 527]-0.0017323599110 [ 528]-0.0068434360445
 [ 529] 0.0005913745161 [ 530] 0.0009269248694 [ 531] 0.0100046833001 [ 532]-0.0126093911714
 [ 533] 0.0007995637223 [ 534] 0.0019080241485 [ 535]-0.0148925295365 [ 536]-0.0151068134388
 [ 537] 0.0010910556473 [ 538]-0.0636485478402 [ 539] 0.0088064444099 [ 540] 0.0110916432674
 [ 541]-0.0002577771521 [ 542] 0.0127334988202 [ 543] 0.0003094914318 [ 544]-0.0021692670346
 [ 545]-0.0173513617780 [ 546] 0.0096390292898 [ 547] 0.0226408874406 [ 548] 0.0011087426334
 [ 549] 0.0036830216242 [ 550]-0.0168097660014 [ 551]-0.0036196263370 [ 552]-0.0108736721023
 [ 553] 0.0049031894483 [ 554]-0.0574407741545 [ 555] 0.0075761538663 [ 556]-0.0629547423367
 [ 557]-0.0094996817451 [ 558] 0.0024509066360 [ 559] 0.0010785862069 [ 560] 0.0501761896515
 [ 561] 0.0335996927553 [ 562]-0.0006920842692 [ 563] 0.0131222336934 [ 564] 0.0066120355505
 [ 565]-0.0059592694156 [ 566] 0.0163341229163 [ 567] 0.0025027849361 [ 568]-0.0053965573560
 [ 569] 0.0359860689188 [ 570] 0.0044382665820 [ 571]-0.0026602757050 [ 572]-0.0031155783649
 [ 573] 0.0284063019134 [ 574]-0.0055155383244 [ 575] 0.0275157276023 [ 576] 0.0000068300539
 [ 577] 0.0436677848047 [ 578] 0.0011863924532 [ 579]-0.0363701549900 [ 580] 0.0073384222724
 [ 581]-0.0537480048342 [ 582]-0.0049830506952 [ 583]-0.0040089359508 [ 584]-0.0380008091212
 [ 585]-0.0065251676292 [ 586] 0.0163172905631 [ 587] 0.0040291730080 [ 588] 0.0070628464754
 [ 589]-0.0027235605587 [ 590]-0.0023898914023 [ 591]-0.0006692838820 [ 592]-0.0020049454646
 [ 593] 0.0191941393530 [ 594] 0.0181164586395 [ 595] 0.0029852700160 [ 596]-0.0243736043561
 [ 597] 0.0002608608906 [ 598]-0.0185733579666 [ 599]-0.0028919135970 [ 600]-0.0031793211548
 [ 601] 0.0018283571893 [ 602]-0.0076824478593 [ 603]-0.0543374815437 [ 604] 0.0032421811034
 [ 605] 0.0072224058974 [ 606] 0.0058416880707 [ 607] 0.0035469451550 [ 608] 0.0052405493297
 [ 609]-0.0672464052947 [ 610] 0.0358733969395 [ 611]-0.0047029526312 [ 612] 0.0334763935332
 [ 613] 0.0176819912191 [ 614]-0.0162575778684 [ 615] 0.0068337455103 [ 616] 0.0043964898421
 [ 617] 0.0036509082151 [ 618]-0.0126367894611 [ 619]-0.0108509684605 [ 620]-0.0002778493146
 [ 621] 0.0259118855609 [ 622]-0.0066724501578 [ 623] 0.0077751504128 [ 624]-0.0085602828685
 [ 625]-0.0023449293482 [ 626] 0.0028701784699 [ 627]-0.0429927423945 [ 628] 0.0025076238810
 [ 629]-0.0110754153487 [ 630] 0.0014248919245 [ 631]-0.0013780284863 [ 632]-0.0092748418516
 [ 633] 0.0026311928901 [ 634]-0.0117615609568 [ 635]-0.0041554849488 [ 636]-0.0028794741596
 [ 637]-0.0001258768701 [ 638]-0.0010675207663 [ 639] 0.0002969691199 [ 640]-0.0019401259794
 [ 641]-0.0018816927737 [ 642]-0.0038330608865 [ 643]-0.0011109780804 [ 644]-0.0047040870654
 [ 645]-0.0003730434743 [ 646]-0.0001870487728 [ 647]-0.0026378515980 [ 648]-0.0006317098564
 [ 649]-0.0007429235128 [ 650]-0.0015926692181 [ 651]-0.0152777325270 [ 652]-0.0019572472973
 [ 653]-0.0002078574863 [ 654] 0.0035809118716 [ 655] 0.0000479490274 [ 656]-0.0040887708868
 [ 657]-0.0012950498948 [ 658]-0.0041353522199 [ 659] 0.0017397447696 [ 660]-0.0006610985861
 [ 661]-0.0016942884246 [ 662]-0.0908846480793 [ 663]-0.0323941803473 [ 664] 0.3052345381174
 [ 665] 0.0024960004771 [ 666]-0.0097589120366 [ 667]-0.4016664697764 [ 668]-0.0142959538509
 [ 669]-0.0047777375522 [ 670] 0.2536028482138 [ 671]-0.0284535884014 [ 672] 0.2304626395028
 [ 673] 0.0024031495399 [ 674]-0.0549362579332 [ 675] 0.3447194766680 [ 676]-0.0054895797011
 [ 677]-0.3969994149092 [ 678]-0.0297139846674 [ 679] 0.5242320959047 [ 680] 0.0062965221759
 [ 681]-0.0281151265411 [ 682] 0.1167810541445 [ 683] 0.0125873082796 [ 684]-0.2861082598858
 [ 685]-0.0133086961700 [ 686] 0.1107385984670 [ 687]-0.0206117235120 [ 688] 0.5880705818599
 [ 689] 0.0458954349029 [ 690]-0.0090302322609 [ 691] 0.0007863995485 [ 692] 0.1332913312275
 [ 693]-0.0793885619248 [ 694]-0.2000853013731 [ 695]-0.0485747548583 [ 696]-0.0281458381604
 [ 697]-0.0058970551593 [ 698]-0.0553917430101 [ 699]-0.0125584306590 [ 700] 0.0076551771136
 [ 701] 0.2000658288382 [ 702]-0.0150931619754 [ 703]-0.2324124364157 [ 704] 0.0111686910934
 [ 705] 0.0177240679871 [ 706] 0.0238893597995 [ 707]-0.5125209974168 [ 708]-0.0048939320073
 [ 709]-0.2189310247129 [ 710]-0.0043370544896 [ 711]-0.2079763622440 [ 712]-0.0316121151159
 [ 713] 0.3182346822521 [ 714] 0.0130673706547 [ 715] 0.0144181281049 [ 716] 0.2071820298960
 [ 717] 0.0218680617279 [ 718]-0.1681474384472 [ 719]-0.0145306790455 [ 720]-0.0300954653728
 [ 721] 0.1246960681416 [ 722] 0.0028270317564 [ 723]-0.0015927628970 [ 724] 0.0047787629302
 [ 725]-0.1844738599796 [ 726]-0.0825992917774 [ 727]-0.0178928702598 [ 728]-0.0140176366399
 [ 729]-0.0020951112115 [ 730]-0.0943182817492 [ 731] 0.0086724500553 [ 732] 0.0082878111809
 [ 733] 0.0905546325273 [ 734] 0.1490243635169 [ 735] 0.0768056196045 [ 736]-0.0095448879564
 [ 737]-0.0158423877255 [ 738]-0.3726354049082 [ 739] 0.0088903412400 [ 740]-0.0139640936406
 [ 741] 0.4678929754463 [ 742]-0.0268221696971 [ 743] 0.0138986759792 [ 744]-0.0178957779365
 [ 745]-0.0710300048953 [ 746] 0.0616910598011 [ 747]-0.2289965407755 [ 748]-0.0206057345323
 [ 749]-0.0263318678504 [ 750] 0.0381389344158 [ 751]-0.3008685617558 [ 752] 0.0013231056110
 [ 753] 0.0676504424934 [ 754]-0.0055785077275 [ 755] 0.0930912425305 [ 756] 0.0107927484207
 [ 757] 0.0089859458310 [ 758] 0.1519719193183 [ 759] 0.1587082361130 [ 760]-0.0120379889979
 [ 761] 0.1388419196868 [ 762]-0.0085944215816 [ 763] 0.0028510125709 [ 764] 0.0369587938148
 [ 765]-0.2667454084843 [ 766]-0.0096616480175 [ 767] 0.0041490704102 [ 768]-0.0023702538962
 [ 769] 0.0001988937335 [ 770] 0.0009872132097 [ 771]-0.0007600065117 [ 772] 0.0338768849665
 [ 773] 0.0046814566206 [ 774] 0.0088309437207 [ 775] 0.0032023095715 [ 776]-0.0085036588875
 [ 777]-0.0031847989375 [ 778] 0.0007135692227 [ 779] 0.0052513093315 [ 780] 0.0016180946906
 [ 781] 0.0027878597814 [ 782]-0.0486841851362 [ 783] 0.0573331509469 [ 784] 0.0084541338910
 [ 785] 0.0017220006345 [ 786]-0.0927771305747 [ 787]-0.0004384462180 [ 788] 0.0161677813427
 [ 789]-0.0765107288812 [ 790]-0.0032269492870 [ 791]-0.0012354993530 [ 792]-0.0019539911905
 [ 793] 0.0014878521714 [ 794] 0.0012251115440 [ 795] 0.3810529154060 [ 796] 0.0005331252446
 [ 797]-0.0069175436520 [ 798] 0.0974339004611 [ 799]-0.0077603691686 [ 800]-0.0048066847542
 [ 801] 0.0772958100473 [ 802]-0.0098812245315 [ 803] 0.3099653702824 [ 804] 0.0001878857578
 [ 805] 0.0569559325166 [ 806] 0.6707470545334 [ 807] 0.0060123251221 [ 808] 0.0742123405789
 [ 809]-0.0033013922439 [ 810] 0.4000699674568 [ 811] 0.0059346530262 [ 812]-0.0630844923870
 [ 813] 0.3439159450710 [ 814]-0.0041711325092 [ 815]-0.1456984987095 [ 816]-0.0043480162378
 [ 817] 0.0960590615913 [ 818]-0.0061149568117 [ 819] 0.2406577224047 [ 820]-0.0036439943600
 [ 821]-0.4495362497277 [ 822] 0.1514826718797 [ 823] 0.1883384362308 [ 824] 0.0162966302177
 [ 825]-0.0016081031364 [ 826] 0.0092891152378 [ 827] 0.4715283456782 [ 828] 0.2210361948719
 [ 829] 0.0841059562232 [ 830] 0.0031220284264 [ 831] 0.2245635951593 [ 832]-0.2301001790050
 [ 833] 0.0041183218279 [ 834] 0.0676954112422 [ 835] 0.0066802410000 [ 836]-0.0552597220978
 [ 837] 0.0059590892805 [ 838]-0.2298793896165 [ 839]-0.0020213954373 [ 840] 0.0321048411091
 [ 841] 0.0133366643527 [ 842]-0.0237174143522 [ 843]-0.0108229016903 [ 844] 0.2413485165025
 [ 845]-0.0013292308434 [ 846]-0.1968480033903 [ 847]-0.1590010377070 [ 848]-0.0023833682007
 [ 849]-0.0884145563130 [ 850] 0.0044307175441 [ 851]-0.0044588774320 [ 852] 0.3628189779879
 [ 853] 0.0099811283688 [ 854]-0.0659717746572 [ 855] 0.0600254155181 [ 856]-0.0754944304791
 [ 857] 0.0023850870706 [ 858]-0.0019779167978 [ 859] 0.1198944863259 [ 860]-0.0003314913880
 [ 861]-0.0534381252518 [ 862]-0.0027812059119 [ 863]-0.0351669171610 [ 864]-0.1568887683719
 [ 865]-0.0024086355953 [ 866] 0.0012552389826 [ 867]-0.0082471806992 [ 868] 0.1156502768321
 [ 869] 0.1954443398155 [ 870]-0.0046509205926 [ 871]-0.1197144265719 [ 872] 0.0897713276289
 [ 873]-0.0088504488609 [ 874] 0.0049460652208 [ 875]-0.2082673149843 [ 876] 0.0073551275341
 [ 877] 0.0017018328732 [ 878]-0.4177796080908 [ 879]-0.0138677908810 [ 880] 0.0499815861521
 [ 881] 0.2921305418353 [ 882]-0.4340619321928 [ 883] 0.0028193008183 [ 884] 0.0145302578323
 [ 885] 0.0099671234148 [ 886] 0.0500436152224 [ 887] 0.0063333897628 [ 888]-0.0857810079392
 [ 889]-0.1013314342432 [ 890] 0.0032016405488 [ 891]-0.0071634571512 [ 892] 0.0810960180662
 [ 893] 0.0018565921960 [ 894] 0.1041982473243 [ 895]-0.0337055377853 [ 896]-0.3200599486803
 [ 897]-0.0031086913185 [ 898]-0.0020573348388 [ 899]-0.0414160651719 [ 900] 0.0243956214984
 [ 901]-0.0016157943595 [ 902] 0.0000596030447 [ 903] 0.0082199190103 [ 904]-0.0003855765015
 [ 905]-0.0477687674179 [ 906] 0.0003604754271 [ 907]-0.0087511413520 [ 908]-0.0017830516104
 [ 909] 0.0245626890280 [ 910]-0.0041581378218 [ 911]-0.0008709208372 [ 912]-0.0136298927529
 [ 913]-0.0330947059261 [ 914]-0.0011069798275 [ 915]-0.0025388524813 [ 916]-0.0693296392767
 [ 917]-0.0190669919327 [ 918]-0.0014478511338 [ 919]-0.0167660873542 [ 920]-0.1446927864963
 [ 921]-0.0005506373567 [ 922]-0.0007153329660 [ 923] 0.0120970605401 [ 924] 0.0202395914185
 [ 925]-0.0013644753517 [ 926]-0.0396728723239 [ 927] 0.0067161898526 [ 928] 0.2146677797969
 [ 929] 0.0011952942380 [ 930] 0.0005025020354 [ 931]-0.3283240811330 [ 932]-0.0477763664184
 [ 933] 0.0003746032189 [ 934] 0.1175193802400 [ 935] 0.0039134559791 [ 936] 0.1599242856472
 [ 937] 0.0031463252687 [ 938] 0.0060391990279 [ 939] 0.2926066805219 [ 940]-0.0045866682320
 [ 941]-0.3116351138759 [ 942] 0.0083115394972 [ 943] 0.3610566850018 [ 944] 0.0031807165186
 [ 945]-0.0014251976530 [ 946] 0.0408473443051 [ 947]-0.0039100497565 [ 948]-0.2212470043913
 [ 949] 0.0040124201337 [ 950] 0.0290689579061 [ 951] 0.0066993340358 [ 952] 0.2730512417733
 [ 953]-0.0086025574075 [ 954]-0.0020400805842 [ 955] 0.0070228791923 [ 956] 0.2260393847876
 [ 957]-0.0920947217640 [ 958]-0.1017219685644 [ 959] 0.0087828572465 [ 960] 0.0028559957746
 [ 961]-0.0099163667609 [ 962]-0.0278278902827 [ 963] 0.0051786413819 [ 964]-0.0086574802570
 [ 965] 0.1865707923846 [ 966] 0.0020087686285 [ 967]-0.1068820558617 [ 968]-0.0013414256880
 [ 969] 0.0639929232731 [ 970]-0.0067926383173 [ 971]-0.3047755801370 [ 972]-0.0028427323531
 [ 973]-0.0006481423496 [ 974]-0.0021046807156 [ 975]-0.1690157405286 [ 976] 0.0074082687134
 [ 977] 0.1154388172583 [ 978]-0.0082251307298 [ 979]-0.0058851789939 [ 980] 0.0771014788011
 [ 981]-0.0051371806792 [ 982]-0.0532994349172 [ 983]-0.0220215731837 [ 984] 0.0085602279400
 [ 985] 0.1651026245065 [ 986]-0.0072012603307 [ 987]-0.0025735935205 [ 988]-0.0053029080115
 [ 989]-0.0697737138181 [ 990]-0.0721100185196 [ 991] 0.0014079441295 [ 992]-0.0523796626257
 [ 993]-0.0007278098003 [ 994]-0.0558194383350 [ 995]-0.0047822446071 [ 996]-0.0032284314933
 [ 997] 0.0555844235342 [ 998] 0.1357301169922 [ 999]-0.0622509590421 [1000] 0.0026967152703
 [1001] 0.0075245523200 [1002]-0.2100989994952 [1003] 0.0006716700750 [1004] 0.0041195342887
 [1005] 0.1028095162982 [1006] 0.0214282296133 [1007]-0.0096704271968 [1008] 0.0559210232864
 [1009]-0.0166200463255 [1010]-0.0209973468735 [1011]-0.1843471181469 [1012] 0.0019626633902
 [1013] 0.0046350188774 [1014]-0.0240981013102 [1015]-0.1026877554074 [1016] 0.0005854634291
 [1017] 0.0959483168502 [1018]-0.0029060490834 [1019] 0.1029911817094 [1020]-0.0108225224819
 [1021]-0.0028967199285 [1022] 0.1180844339115 [1023] 0.0121600994967 [1024] 0.0032409921637
 [1025] 0.0746864841370 [1026] 0.0046714181706 [1027]-0.0021789627398 [1028]-0.0128834843895
 [1029]-0.1226563373109 [1030]-0.0225174553824 [1031]-0.0036979903435 [1032]-0.0040012418521
 [1033]-0.0003838790545 [1034] 0.0024411207228 [1035] 0.0002547697985 [1036] 0.0074368454487
 [1037]-0.0028197768893 [1038] 0.0036504395492 [1039]-0.0006232238765 [1040]-0.0171131064076
 [1041] 0.0005304781334 [1042]-0.0001454903096 [1043]-0.0022520498559 [1044]-0.0008081604003
 [1045]-0.0009160357591 [1046]-0.0390878421613 [1047] 0.0051496767650 [1048]-0.0028466319342
 [1049]-0.0005509091545 [1050]-0.0495449824584 [1051]-0.0010747579785 [1052]-0.0057242731627
 [1053]-0.0286454989009 [1054]-0.0078859058859 [1055] 0.0017459111723 [1056]-0.0013327118592
 [1057] 0.0011583416874 [1058]-0.0246808859010 [1059]-0.0022220597228 [1060] 0.0049236489483
 [1061] 0.0029979367157 [1062]-0.0012945779481 [1063]-0.0469031611627 [1064]-0.0351564402712
 [1065]-0.0003081721235 [1066]-0.0716130456229 [1067]-0.0002486370989 [1068] 0.0323684778272
 [1069]-0.0016011586229 [1070]-0.0083126882846 [1071] 0.0060718749411 [1072]-0.0015544892630
 [1073]-0.0633204639230 [1074]-0.0033812304586 [1075] 0.0970708714281 [1076] 0.0030177441063
 [1077]-0.0050245097277 [1078]-0.0110294040965 [1079] 0.0029817568995 [1080]-0.0280188540464
 [1081] 0.0005701886683 [1082]-0.0433502591304 [1083] 0.0018575889186 [1084] 0.0387162832215
 [1085] 0.0119604771983 [1086] 0.0007163120415 [1087]-0.0030374250300 [1088] 0.0449024908926
 [1089] 0.0688155801826 [1090]-0.0290571514810 [1091]-0.0082977937925 [1092]-0.0047465491138
 [1093]-0.0068820029099 [1094] 0.0172054670364 [1095]-0.0068220866614 [1096] 0.0009247642206
 [1097] 0.0640293596444 [1098]-0.0012414218992 [1099]-0.0562495503307 [1100] 0.0005392880542
 [1101] 0.0194587133743 [1102] 0.0050428468631 [1103]-0.0527792344376 [1104]-0.0005391176159
 [1105]-0.0146417066642 [1106] 0.0003091978989 [1107]-0.0813006187845 [1108]-0.0069818810814
 [1109] 0.0158825259031 [1110] 0.0000164017206 [1111] 0.0031954664751 [1112]-0.0054368696405
 [1113] 0.0019341011356 [1114]-0.0280057384682 [1115] 0.0186131998657 [1116]-0.0105369521562
 [1117]-0.0246909419866 [1118] 0.0006875191316 [1119]-0.0006588724284 [1120] 0.0036750833317
 [1121]-0.0054622068382 [1122] 0.0074389977849 [1123]-0.0052719117036 [1124]-0.0020650328289
 [1125] 0.0002187774055 [1126]-0.0473934566531 [1127] 0.0016258817287 [1128] 0.0006978874152
 [1129] 0.0111405459826 [1130] 0.0105113127239 [1131]-0.0314097117750 [1132]-0.0009800679111
 [1133]-0.0008274103472 [1134]-0.0756456705581 [1135] 0.0099898939309 [1136]-0.0001942588277
 [1137] 0.0810050559906 [1138] 0.0431855136525 [1139] 0.0057259258735 [1140] 0.0207504143931
 [1141] 0.0036061190600 [1142] 0.0133654521201 [1143]-0.0277801736969 [1144]-0.0025284981157
 [1145]-0.0102257670069 [1146] 0.0108120589506 [1147]-0.1358181894563 [1148]-0.0003973775726
 [1149] 0.0460241349509 [1150]-0.0088052332279 [1151] 0.0270685460014 [1152]-0.0040621101236
 [1153] 0.0015857443764 [1154] 0.0277522959298 [1155]-0.0009838398077 [1156]-0.0026924753521
 [1157] 0.0092212658596 [1158]-0.0028453679572 [1159] 0.0010855921400 [1160] 0.0102095305248
 [1161]-0.0803981417632 [1162]-0.0145264114027 [1163]-0.0023585945703 [1164]-0.0033127047690
 [1165] 0.0001396737095 [1166]-0.0006251730165 [1167]-0.0000819601933 [1168] 0.0116344233582
 [1169] 0.0008627004370 [1170]-0.0032999240910 [1171]-0.0000367202069 [1172]-0.0056276125544
 [1173]-0.0021241531423 [1174] 0.0000519636136 [1175]-0.0022217592575 [1176]-0.0001423982679
 [1177] 0.0004429469883 [1178]-0.0096426446337 [1179]-0.0004737044833 [1180] 0.0020380345414
 [1181] 0.0004623484883 [1182]-0.0165307898448 [1183] 0.0001506834803 [1184] 0.0047396295463
 [1185]-0.0325585509274 [1186]-0.0050171202118 [1187] 0.0011691169544 [1188]-0.0011812038270
 [1189] 0.0035371412840 [1190]-0.0011511120190 [1191] 0.0919100454890 [1192]-0.0002438120686
 [1193]-0.0301226279710 [1194] 0.0205954717998 [1195]-0.0019016031268 [1196]-0.0020555997548
 [1197] 0.0023490224645 [1198]-0.0035625790018 [1199] 0.0963350508910 [1200] 0.0016975159832
 [1201]-0.0348519415458 [1202] 0.1222785565712 [1203] 0.0000912037765 [1204]-0.0121820210405
 [1205]-0.0045035084282 [1206] 0.0971790817912 [1207] 0.0021662242747 [1208] 0.0157932822762
 [1209] 0.0321856669813 [1210]-0.0005713116398 [1211]-0.0315069140582 [1212]-0.0021463046135
 [1213] 0.0827717610102 [1214]-0.0037783624399 [1215] 0.0582725395584 [1216]-0.0031615046184
 [1217]-0.1566663744224 [1218] 0.0057733373902 [1219]-0.0644733720615 [1220] 0.0061909940347
 [1221] 0.0059287340550 [1222] 0.0011802284532 [1223] 0.1242642960497 [1224] 0.1029942211961
 [1225]-0.0429841120932 [1226] 0.0027654824585 [1227]-0.0141862421921 [1228]-0.0051363581746
 [1229] 0.0056918607215 [1230] 0.0770059013049 [1231]-0.0010321264683 [1232]-0.0511893489057
 [1233] 0.0035570618493 [1234]-0.0989551713943 [1235]-0.0006921121764 [1236] 0.0178254729957
 [1237] 0.0051261009838 [1238] 0.0237350131275 [1239]-0.0073203033323 [1240] 0.1491285921487
 [1241]-0.0033863397644 [1242]-0.0605967897154 [1243]-0.0371742213932 [1244]-0.0033495423383
 [1245]-0.1267036576573 [1246] 0.0015624969668 [1247] 0.0024741639010 [1248] 0.0537503549727
 [1249]-0.0007624396673 [1250]-0.0283485302344 [1251]-0.0230504895148 [1252] 0.0072468967060
 [1253] 0.0026158902633 [1254] 0.0013701825503 [1255] 0.0578746743473 [1256]-0.0004034173983
 [1257] 0.0532591260107 [1258]-0.0019038417330 [1259]-0.0507996998100 [1260]-0.0111941662852
 [1261]-0.0004194277015 [1262] 0.0016349674423 [1263]-0.0060942332781 [1264] 0.0311939233172
 [1265] 0.0744246374221 [1266]-0.0037784798914 [1267]-0.0377209368283 [1268] 0.0564181408935
 [1269]-0.0043840047386 [1270] 0.0076301181515 [1271]-0.0208425217813 [1272] 0.0056898322605
 [1273] 0.0025036486434 [1274]-0.2647918293036 [1275]-0.0035207937601 [1276] 0.1251543693973
 [1277] 0.0353859654331 [1278]-0.1442113688322 [1279]-0.0078819706449 [1280]-0.0217356349901
 [1281] 0.0079629928613 [1282]-0.0097236499104 [1283] 0.0053412148666 [1284]-0.0589139496357
 [1285]-0.0390113940517 [1286] 0.0023646655511 [1287]-0.0046467822219 [1288] 0.0571849876578
 [1289]-0.0009168547526 [1290] 0.0298573309521 [1291]-0.0139759869455 [1292]-0.1382491920971
 [1293]-0.0043960615805 [1294]-0.0011069020718 [1295]-0.0253412129880 [1296]-0.0167006359663
 [1297]-0.0021182092216 [1298] 0.0000444133526 [1299] 0.0028343050467 [1300] 0.0002585044012
 [1301]-0.0166720425558 [1302]-0.0005708396480 [1303]-0.0183205587272 [1304]-0.0012941873464
 [1305] 0.0106111167378 [1306]-0.0047915667540 [1307]-0.0005693339381 [1308]-0.0049614737025
 [1309]-0.0120337752966 [1310]-0.0008708396848 [1311]-0.0016634965793 [1312]-0.0358468410779
 [1313]-0.0036778788468 [1314]-0.0005469500052 [1315] 0.0053647956832 [1316]-0.0582265670552
 [1317]-0.0020664525226 [1318]-0.0003713328259 [1319] 0.0107992233434 [1320]-0.0036315531694
 [1321] 0.0000176528075 [1322]-0.1033680624251 [1323] 0.0033795871047 [1324] 0.2817518937909
 [1325]-0.0014325132901 [1326] 0.0001919996011 [1327]-0.4468459741036 [1328]-0.1230922364019
 [1329] 0.0000983636327 [1330] 0.0601128290698 [1331] 0.0008043243010 [1332] 0.2276141892459
 [1333]-0.0001976111429 [1334] 0.0030284034379 [1335] 0.3467356745427 [1336]-0.0007535150661
 [1337]-0.5084712763880 [1338] 0.0041137267741 [1339] 0.6224344178212 [1340] 0.0027550707886
 [1341] 0.0000617084001 [1342] 0.0157163640987 [1343]-0.0014838126185 [1344]-0.2756187124144
 [1345] 0.0024678395341 [1346] 0.0741167941106 [1347] 0.0015874402262 [1348] 0.4733094114101
 [1349]-0.0054089313292 [1350] 0.0003698137714 [1351]-0.0003227499954 [1352] 0.4012379848732
 [1353] 0.0106518988545 [1354]-0.0956105554157 [1355]-0.0007916283545 [1356] 0.0002841439783
 [1357]-0.0019418432075 [1358] 0.0206735257347 [1359]-0.0004508063413 [1360]-0.0026314237279
 [1361] 0.3329071280317 [1362] 0.0015236227131 [1363]-0.1953221359242 [1364]-0.0006053388146
 [1365] 0.0859250361368 [1366]-0.0038547177390 [1367]-0.5476001699139 [1368] 0.0001547074686
 [1369] 0.0015418036200 [1370]-0.0012356736958 [1371]-0.3739442311299 [1372] 0.0049556862912
 [1373] 0.2700048351298 [1374]-0.0041193817949 [1375]-0.0003359028582 [1376] 0.1149638621902
 [1377]-0.0031387800909 [1378]-0.1216081207725 [1379] 0.0177951587340 [1380]-0.0004836891303
 [1381] 0.2022541684663 [1382]-0.0028058551846 [1383]-0.0017324565263 [1384] 0.0014922764068
 [1385]-0.0621798315179 [1386]-0.1477956901216 [1387] 0.0002978777553 [1388] 0.0224519090161
 [1389] 0.0011428370720 [1390]-0.1243567828210 [1391]-0.0016239614036 [1392]-0.0015948768109
 [1393] 0.0485059583838 [1394] 0.2612415293663 [1395]-0.1384508029006 [1396] 0.0017151101454
 [1397] 0.0026934698194 [1398]-0.4735786045035 [1399]-0.0053942768574 [1400]-0.0001021688825
 [1401] 0.3973429374069 [1402] 0.1232382998045 [1403]-0.0003714175778 [1404] 0.0990488163087
 [1405]-0.0172490068619 [1406]-0.0050757438854 [1407]-0.4046115863421 [1408] 0.0027518992405
 [1409]-0.0009163660676 [1410]-0.0055670211970 [1411]-0.4539196335051 [1412]-0.0007126476944
 [1413] 0.2765372557026 [1414] 0.0019608161129 [1415] 0.2269018358797 [1416] 0.0001074744783
 [1417]-0.0021962442827 [1418] 0.2355835595293 [1419] 0.0402619992036 [1420] 0.0018652717498
 [1421] 0.1286128401035 [1422] 0.0020048392081 [1423]-0.0006517433670 [1424]-0.0026616698609
 [1425]-0.3892941639358 [1426]-0.0545787781464 [1427]-0.0000252964900 [1428]-0.0006328877777
 [1429]-0.0001377180734 [1430] 0.0067619371304 [1431] 0.0000226199208 [1432] 0.0402198671136
 [1433]-0.0002210113890 [1434] 0.0044201086579 [1435]-0.0001221522234 [1436]-0.0414992356786
 [1437] 0.0007381450504 [1438]-0.0001319823038 [1439]-0.0120313111229 [1440] 0.0000624638943
 [1441]-0.0007185104832 [1442]-0.0785007743152 [1443] 0.0149211381307 [1444]-0.0011319539801
 [1445]-0.0000654241937 [1446]-0.1142659290327 [1447]-0.0002669853220 [1448]-0.0010461439462
 [1449]-0.1273809319249 [1450]-0.0186274557616 [1451] 0.0000919682552 [1452]-0.0003397563135
 [1453]-0.0113484736408 [1454] 0.0007827948985 [1455]-0.2557242513511 [1456] 0.0009771877942
 [1457] 0.0207240779520 [1458]-0.0797405258397 [1459] 0.0053498741952 [1460] 0.0036461987816
 [1461]-0.0270198437896 [1462] 0.0074983254517 [1463]-0.1825232119161 [1464]-0.0021905488831
 [1465] 0.0231393569055 [1466]-0.3771336394899 [1467]-0.0016370359926 [1468] 0.0033346472701
 [1469] 0.0081175801265 [1470]-0.2417302657937 [1471]-0.0049248084272 [1472]-0.0115915770446
 [1473]-0.1457390178713 [1474] 0.0021245967138 [1475] 0.0851048325583 [1476] 0.0042766246665
 [1477]-0.1525434853238 [1478] 0.0069513533943 [1479]-0.1508869255053 [1480] 0.0052463821883
 [1481] 0.3385967482740 [1482]-0.0499742832938 [1483] 0.0249065125258 [1484]-0.0119454375104
 [1485]-0.0071966856798 [1486]-0.0029854814167 [1487]-0.3016973121726 [1488]-0.1926693547190
 [1489] 0.0297307102744 [1490]-0.0042815571961 [1491]-0.0545033308628 [1492] 0.0950568401603
 [1493]-0.0085491502551 [1494]-0.1238171214848 [1495] 0.0002992809068 [1496] 0.0757475374344
 [1497]-0.0065791177510 [1498] 0.2021925622760 [1499] 0.0015167190763 [1500]-0.0356718188924
 [1501]-0.0098605655310 [1502]-0.0148369375540 [1503] 0.0128308315750 [1504]-0.2659189091032
 [1505] 0.0052542121901 [1506] 0.1390166923754 [1507] 0.0845368783708 [1508] 0.0055718772460
 [1509] 0.1875574777470 [1510]-0.0029235434117 [1511]-0.0019228844484 [1512]-0.1795609397461
 [1513]-0.0013614396490 [1514] 0.0646194350409 [1515] 0.0185281513786 [1516] 0.0090682131577
 [1517]-0.0040438737246 [1518]-0.0014581185998 [1519]-0.1129683639149 [1520] 0.0008554218711
 [1521]-0.0584172945723 [1522] 0.0032799766327 [1523] 0.0758652981591 [1524] 0.0673256811098
 [1525] 0.0006632335489 [1526]-0.0026579599686 [1527] 0.0096386309332 [1528]-0.0749803156369
 [1529]-0.1603122545658 [1530] 0.0065185667213 [1531] 0.1002777167065 [1532]-0.0944321151361
 [1533] 0.0082898604118 [1534]-0.0116976459106 [1535] 0.0926434462359 [1536]-0.0095797807194
 [1537]-0.0037995186220 [1538] 0.4579338284752 [1539] 0.0078539078434 [1540]-0.1714393680287
 [1541]-0.1385769070410 [1542] 0.3143821480752 [1543] 0.0102807480268 [1544] 0.0216845372830
 [1545]-0.0129338427712 [1546]-0.0102376695325 [1547]-0.0096743777785 [1548] 0.0850172920261
 [1549] 0.0864994791852 [1550]-0.0038426943863 [1551] 0.0079576861829 [1552]-0.0985867439206
 [1553] 0.0007174829149 [1554]-0.0724107669448 [1555] 0.0296459896991 [1556] 0.2707519272997
 [1557] 0.0066494477052 [1558] 0.0018222846078 [1559] 0.0431672243567 [1560] 0.0080200568861
 [1561] 0.0035007825168 [1562]-0.0001119310177 [1563]-0.0051251225087 [1564]-0.0002875949004
 [1565] 0.0349279276550 [1566] 0.0007123679589 [1567] 0.0245282637645 [1568] 0.0021557064089
 [1569]-0.0226563797151 [1570] 0.0065777370747 [1571] 0.0009718942429 [1572] 0.0086783536184
 [1573] 0.0274327583269 [1574] 0.0014126377395 [1575] 0.0028515096213 [1576] 0.0673187081121
 [1577] 0.0102667797454 [1578] 0.0010987216553 [1579]-0.0008306588324 [1580] 0.1173701412630
 [1581] 0.0028809081692 [1582] 0.0006158234473 [1583]-0.0162570057440 [1584]-0.0036563823659
 [1585]-0.0006937277136 [1586] 0.0006463657183 [1587]-0.0119729893813 [1588]-0.0020078410499
 [1589] 0.0022929464499 [1590]-0.0075662697582 [1591]-0.0017795236020 [1592]-0.0058105885359
 [1593]-0.0005380677193 [1594] 0.0079122359568 [1595]-0.0011920588051 [1596]-0.0014694834633
 [1597]-0.0017123733817 [1598] 0.0197778509940 [1599] 0.0000319196664 [1600] 0.0007994189932
 [1601]-0.0651084055172 [1602]-0.0045401516346 [1603]-0.0876985766007 [1604] 0.0093293930949
 [1605] 0.1706935086060 [1606] 0.0351240671969 [1607] 0.0010807849643 [1608] 0.0039353311846
 [1609] 0.0051220394189 [1610]-0.0001585705124 [1611] 0.0140726212849 [1612]-0.0812557621206
 [1613] 0.0037907447626 [1614] 0.0039514039631 [1615]-0.0491842724135 [1616]-0.0011888111848
 [1617]-0.0020596020112 [1618] 0.0061007369161 [1619] 0.0195112747259 [1620]-0.0014316791399
 [1621]-0.0014628678497 [1622]-0.0007643134086 [1623] 0.0325249874265 [1624]-0.0027310408819
 [1625] 0.0058407546889 [1626]-0.1056289757052 [1627]-0.0004299603865 [1628]-0.1022164061582
 [1629]-0.0451296965589 [1630]-0.0000952835709 [1631]-0.0397291896207 [1632] 0.0000096802093
 [1633]-0.0040041110544 [1634]-0.0830695382835 [1635]-0.0025046450088 [1636]-0.0206993233268
 [1637] 0.0011193857780 [1638]-0.0368272251581 [1639]-0.0004165497169 [1640]-0.0560683096959
 [1641] 0.0007139516948 [1642] 0.0043181651141 [1643]-0.0614664544253 [1644] 0.0733830125664
 [1645] 0.0059059497437 [1646]-0.0192738433759 [1647] 0.0115161775352 [1648] 0.0005263486625
 [1649]-0.0023136318557 [1650]-0.0007108333150 [1651]-0.0007652034109 [1652]-0.0168725458536
 [1653]-0.0008744864523 [1654]-0.0005618948794 [1655] 0.0000829882020 [1656] 0.0000037129613
 [1657]-0.0031697310360 [1658]-0.0048726930495 [1659] 0.0006121581112 [1660] 0.0016412311772
 [1661]-0.0004138027927 [1662]-0.0002419431598 [1663]-0.0003922125653 [1664]-0.0076000846205
 [1665]-0.0003065380572 [1666]-0.0074395259336 [1667] 0.0349208320039 [1668]-0.0015555745728
 [1669] 0.0586715772359 [1670] 0.0600377383323 [1671] 0.0035233846564 [1672]-0.0734683118441
 [1673]-0.0017400958548 [1674] 0.0252891727439 [1675]-0.0014262341199 [1676]-0.0316581696333
 [1677] 0.0008766773791 [1678]-0.0831919707367 [1679]-0.0021458549458 [1680] 0.0183431559652
 [1681]-0.0401051411459 [1682]-0.0022697409168 [1683]-0.1186826267027 [1684]-0.0066091464019
 [1685] 0.0391542020545 [1686] 0.0065188937807 [1687] 0.0027514101779 [1688]-0.0095941342240
 [1689] 0.0552117989979 [1690] 0.0118966070709 [1691]-0.0761942735546 [1692]-0.0020021589235
 [1693]-0.0054114052590 [1694] 0.0256574819823 [1695] 0.0764242130741 [1696]-0.0027070871156
 [1697]-0.0138815118822 [1698]-0.0426734035714 [1699]-0.0014200231317 [1700] 0.0040369371181
 [1701]-0.1006331785652 [1702]-0.0002494885908 [1703] 0.0005292542467 [1704]-0.0008956499887
 [1705]-0.0106085966660 [1706] 0.0334582198437 [1707]-0.0050615767006 [1708]-0.0203036156735
 [1709]-0.0035268267153 [1710]-0.0024234413211 [1711] 0.0354431756898 [1712]-0.0012584229647
 [1713] 0.0335622088850 [1714] 0.0196833892070 [1715]-0.0014507268159 [1716]-0.0518552904026
 [1717]-0.0014821882217 [1718] 0.0034019259822 [1719]-0.0004070950836 [1720] 0.0668359047367
 [1721] 0.0000061507277 [1722] 0.0284113611377 [1723] 0.0625623439657 [1724]-0.0043596549484
 [1725] 0.0065124572079 [1726] 0.1176100565039 [1727]-0.0016161552056 [1728] 0.0005178568347
 [1729]-0.0317997051508 [1730]-0.0145937211300 [1731] 0.0143524109842 [1732]-0.0062054254943
 [1733]-0.0010921696591 [1734] 0.0046450161076 [1735]-0.0000500323743 [1736]-0.0019156096519
 [1737] 0.0019675363640 [1738] 0.0000465443659 [1739]-0.0006595956847 [1740] 0.0140581791132
 [1741] 0.0001097296121 [1742] 0.0005423209676 [1743] 0.0044177801294 [1744]-0.0045738028345
 [1745]-0.0005122743514 [1746] 0.0017587697448 [1747] 0.0008470402001 [1748] 0.0005916393763
 [1749]-0.0005297221562 [1750] 0.0012175895214 [1751]-0.0006360381994 [1752] 0.0442302813325
 [1753] 0.0019302101712 [1754]-0.0095445991081 [1755]-0.0004831673654 [1756]-0.0191703455751
 [1757]-0.0030866444843 [1758] 0.0116013408458 [1759] 0.0010518131701 [1760]-0.0345130610199
 [1761]-0.0001069172857 [1762]-0.0002015370159 [1763] 0.0358206767091 [1764] 0.0029799324475
 [1765] 0.0277876340908 [1766]-0.0013922450348 [1767]-0.0703826864633 [1768]-0.0109986977447
 [1769] 0.0026092976508 [1770]-0.0002465769167 [1771] 0.0007982426953 [1772] 0.0030428547732
 [1773]-0.0282442475177 [1774] 0.0316534553521 [1775]-0.0005620439223 [1776]-0.0002672282646
 [1777] 0.0168988837709 [1778]-0.0007115809411 [1779] 0.0018013031095 [1780]-0.0056570624582
 [1781] 0.0102729170019 [1782] 0.0014240851767 [1783] 0.0143407633244 [1784] 0.0010294030837
 [1785]-0.0055101410912 [1786] 0.0020074398160 [1787]-0.0015388166235 [1788] 0.0411155521599
 [1789]-0.0003923946859 [1790] 0.0499316678447 [1791] 0.0236926191982 [1792] 0.0007085536440
 [1793] 0.0230322927457 [1794]-0.0000627688881 [1795]-0.0014002431454 [1796] 0.0471749016909
 [1797]-0.0012903469309 [1798] 0.0255857814462 [1799]-0.0003400396974 [1800] 0.0256476964252
 [1801]-0.0004583017675 [1802] 0.0324844356118 [1803]-0.0007845684943 [1804]-0.0028448394402
 [1805] 0.0091333307840 [1806]-0.0242962484749 [1807]-0.0020393031786 [1808]-0.0070232429312
 [1809]-0.0025726117481 [1810]-0.0020997608221 [1811]-0.0040957651703 [1812]-0.0000142065835
 [1813] 0.0001765676055 [1814] 0.0060151408035 [1815]-0.0005479264689 [1816]-0.0005783854122
 [1817]-0.0001691422281 [1818]-0.0000315829652 [1819] 0.0017374486254 [1820]-0.0001945418201
 [1821]-0.0003175552791 [1822]-0.0007578009513 [1823]-0.0003171359780 [1824] 0.0000219812259
 [1825] 0.0001129087266 [1826] 0.0025487192758 [1827]-0.0001828391382
  vo                     1                     1 -0.282780986199821     
        U*G(pq,rs) contribution is being calculated
             (Symmetry block 1, perturbation   1)

 CCSD(T) contribution to the paramagnetic part of the shielding tensor:

                        Bx          By          Bz

      O #1    x    0.000000    0.000000    0.000000
      O #1    y    0.000000    0.000000    0.000000
      O #1    z    0.000000    0.000000  -11.955884

      C #2    x    0.000000    0.000000    0.000000
      C #2    y    0.000000    0.000000    0.000000
      C #2    z    0.000000    0.000000  -13.139925

      C #3    x    0.000000    0.000000    0.000000
      C #3    y    0.000000    0.000000    0.000000
      C #3    z    0.000000    0.000000   -7.400184

      C #4    x    0.000000    0.000000    0.000000
      C #4    y    0.000000    0.000000    0.000000
      C #4    z    0.000000    0.000000   -7.261561

      H #51   x    0.000000    0.000000   -0.493895
      H #51   y    0.000000    0.000000   -0.808595
      H #51   z    0.000000    0.000000   -0.231297

      H #52   x    0.000000    0.000000    0.493895
      H #52   y    0.000000    0.000000    0.808595
[truncated: 18,061 more chars]
