# Supplementary material for: Cyclopropanone: Preparation, Rotational Spectroscopy, and Semi-Experimental Equilibrium (r e SE) Structure
Source: J Am Chem Soc. 2026 Mar 30;148(13):14072–85. doi: 10.1021/jacs.5c23052 (PMC13067281; doi:10.1021/jacs.5c23052)
Supplement: Supplementary file 2 [file ja5c23052_si_002.zip › SI_revised/Magnetic/cyclopropanone_07_mag.MOLDEN]

[Molden Format]                                                                 
[ATOMS] AU                                                                      
O        1    8       -0.0000000000        0.0000000000       -2.9157266299     
C        2    6       -0.0000000000        0.0000000000       -0.6504653067     
C        3    6       -1.4778157606        0.1740278587        1.6976505701     
C        4    6        1.4778157606       -0.1740278587        1.6976505701     
H        5    1       -2.6061854381       -1.4332561712        2.2665619272     
H        6    1       -2.2019478097        1.9994628362        2.2665619272     
H        7    1        2.6061854381        1.4332561712        2.2665619272     
H        8    1        2.2019478097       -1.9994628362        2.2665619272     
[Molden Format]                                                                 
[GTO]                                                                           
  1 0
s  12 1.00
   15330.0000000000       5.080000000000000E-004                                
   2299.00000000000       3.929000000000000E-003                                
   522.400000000000       2.024300000000000E-002                                
   147.300000000000       7.918100000000000E-002                                
   47.5500000000000       0.230687000000000                                     
   16.7600000000000       0.433118000000000                                     
   6.20700000000000       0.350260000000000                                     
   1.75200000000000       4.272800000000000E-002                                
  0.688200000000000      -8.154000000000000E-003                                
  0.238400000000000       2.381000000000000E-003                                
   7.84500000000000       0.000000000000000E+000                                
   21.0320000000000       0.000000000000000E+000                                
s  12 1.00
   15330.0000000000      -1.150000000000000E-004                                
   2299.00000000000      -8.950000000000000E-004                                
   522.400000000000      -4.636000000000000E-003                                
   147.300000000000      -1.872400000000000E-002                                
   47.5500000000000      -5.846300000000000E-002                                
   16.7600000000000      -0.136463000000000                                     
   6.20700000000000      -0.175740000000000                                     
   1.75200000000000       0.160934000000000                                     
  0.688200000000000       0.603418000000000                                     
  0.238400000000000       0.378765000000000                                     
   7.84500000000000       0.000000000000000E+000                                
   21.0320000000000       0.000000000000000E+000                                
s  12 1.00
   15330.0000000000       0.000000000000000E+000                                
   2299.00000000000       0.000000000000000E+000                                
   522.400000000000       0.000000000000000E+000                                
   147.300000000000       0.000000000000000E+000                                
   47.5500000000000       0.000000000000000E+000                                
   16.7600000000000       0.000000000000000E+000                                
   6.20700000000000       0.000000000000000E+000                                
   1.75200000000000        1.00000000000000                                     
  0.688200000000000       0.000000000000000E+000                                
  0.238400000000000       0.000000000000000E+000                                
   7.84500000000000       0.000000000000000E+000                                
   21.0320000000000       0.000000000000000E+000                                
s  12 1.00
   15330.0000000000       0.000000000000000E+000                                
   2299.00000000000       0.000000000000000E+000                                
   522.400000000000       0.000000000000000E+000                                
   147.300000000000       0.000000000000000E+000                                
   47.5500000000000       0.000000000000000E+000                                
   16.7600000000000       0.000000000000000E+000                                
   6.20700000000000       0.000000000000000E+000                                
   1.75200000000000       0.000000000000000E+000                                
  0.688200000000000       0.000000000000000E+000                                
  0.238400000000000        1.00000000000000                                     
   7.84500000000000       0.000000000000000E+000                                
   21.0320000000000       0.000000000000000E+000                                
s  12 1.00
   15330.0000000000       0.000000000000000E+000                                
   2299.00000000000       0.000000000000000E+000                                
   522.400000000000       0.000000000000000E+000                                
   147.300000000000       0.000000000000000E+000                                
   47.5500000000000       0.000000000000000E+000                                
   16.7600000000000       0.000000000000000E+000                                
   6.20700000000000       0.000000000000000E+000                                
   1.75200000000000       0.000000000000000E+000                                
  0.688200000000000       0.000000000000000E+000                                
  0.238400000000000       0.000000000000000E+000                                
   7.84500000000000        1.00000000000000                                     
   21.0320000000000       0.000000000000000E+000                                
s  12 1.00
   15330.0000000000       0.000000000000000E+000                                
   2299.00000000000       0.000000000000000E+000                                
   522.400000000000       0.000000000000000E+000                                
   147.300000000000       0.000000000000000E+000                                
   47.5500000000000       0.000000000000000E+000                                
   16.7600000000000       0.000000000000000E+000                                
   6.20700000000000       0.000000000000000E+000                                
   1.75200000000000       0.000000000000000E+000                                
  0.688200000000000       0.000000000000000E+000                                
  0.238400000000000       0.000000000000000E+000                                
   7.84500000000000       0.000000000000000E+000                                
   21.0320000000000        1.00000000000000                                     
p   7 1.00
   34.4600000000000       1.592800000000000E-002                                
   7.74900000000000       9.974000000000000E-002                                
   2.28000000000000       0.310492000000000                                     
  0.715600000000000       0.491026000000000                                     
  0.214000000000000       0.336337000000000                                     
   15.1590000000000       0.000000000000000E+000                                
   57.4370000000000       0.000000000000000E+000                                
p   7 1.00
   34.4600000000000       0.000000000000000E+000                                
   7.74900000000000       0.000000000000000E+000                                
   2.28000000000000       0.000000000000000E+000                                
  0.715600000000000        1.00000000000000                                     
  0.214000000000000       0.000000000000000E+000                                
   15.1590000000000       0.000000000000000E+000                                
   57.4370000000000       0.000000000000000E+000                                
p   7 1.00
   34.4600000000000       0.000000000000000E+000                                
   7.74900000000000       0.000000000000000E+000                                
   2.28000000000000       0.000000000000000E+000                                
  0.715600000000000       0.000000000000000E+000                                
  0.214000000000000        1.00000000000000                                     
   15.1590000000000       0.000000000000000E+000                                
   57.4370000000000       0.000000000000000E+000                                
p   7 1.00
   34.4600000000000       0.000000000000000E+000                                
   7.74900000000000       0.000000000000000E+000                                
   2.28000000000000       0.000000000000000E+000                                
  0.715600000000000       0.000000000000000E+000                                
  0.214000000000000       0.000000000000000E+000                                
   15.1590000000000        1.00000000000000                                     
   57.4370000000000       0.000000000000000E+000                                
p   7 1.00
   34.4600000000000       0.000000000000000E+000                                
   7.74900000000000       0.000000000000000E+000                                
   2.28000000000000       0.000000000000000E+000                                
  0.715600000000000       0.000000000000000E+000                                
  0.214000000000000       0.000000000000000E+000                                
   15.1590000000000       0.000000000000000E+000                                
   57.4370000000000        1.00000000000000                                     
d   3 1.00
   2.31400000000000        1.00000000000000                                     
  0.645000000000000       0.000000000000000E+000                                
   15.8580000000000       0.000000000000000E+000                                
d   3 1.00
   2.31400000000000       0.000000000000000E+000                                
  0.645000000000000        1.00000000000000                                     
   15.8580000000000       0.000000000000000E+000                                
d   3 1.00
   2.31400000000000       0.000000000000000E+000                                
  0.645000000000000       0.000000000000000E+000                                
   15.8580000000000        1.00000000000000                                     
f   1 1.00
   1.42800000000000        1.00000000000000                                     
 
  2 0
s  12 1.00
   8236.00000000000       5.310000000000000E-004                                
   1235.00000000000       4.108000000000000E-003                                
   280.800000000000       2.108700000000000E-002                                
   79.2700000000000       8.185300000000000E-002                                
   25.5900000000000       0.234817000000000                                     
   8.99700000000000       0.434401000000000                                     
   3.31900000000000       0.346129000000000                                     
  0.905900000000000       3.937800000000000E-002                                
  0.364300000000000      -8.983000000000000E-003                                
  0.128500000000000       2.385000000000000E-003                                
   4.29200000000000       0.000000000000000E+000                                
   11.8760000000000       0.000000000000000E+000                                
s  12 1.00
   8236.00000000000      -1.130000000000000E-004                                
   1235.00000000000      -8.780000000000000E-004                                
   280.800000000000      -4.540000000000000E-003                                
   79.2700000000000      -1.813300000000000E-002                                
   25.5900000000000      -5.576000000000000E-002                                
   8.99700000000000      -0.126895000000000                                     
   3.31900000000000      -0.170352000000000                                     
  0.905900000000000       0.140382000000000                                     
  0.364300000000000       0.598684000000000                                     
  0.128500000000000       0.395389000000000                                     
   4.29200000000000       0.000000000000000E+000                                
   11.8760000000000       0.000000000000000E+000                                
s  12 1.00
   8236.00000000000       0.000000000000000E+000                                
   1235.00000000000       0.000000000000000E+000                                
   280.800000000000       0.000000000000000E+000                                
   79.2700000000000       0.000000000000000E+000                                
   25.5900000000000       0.000000000000000E+000                                
   8.99700000000000       0.000000000000000E+000                                
   3.31900000000000       0.000000000000000E+000                                
  0.905900000000000        1.00000000000000                                     
  0.364300000000000       0.000000000000000E+000                                
  0.128500000000000       0.000000000000000E+000                                
   4.29200000000000       0.000000000000000E+000                                
   11.8760000000000       0.000000000000000E+000                                
s  12 1.00
   8236.00000000000       0.000000000000000E+000                                
   1235.00000000000       0.000000000000000E+000                                
   280.800000000000       0.000000000000000E+000                                
   79.2700000000000       0.000000000000000E+000                                
   25.5900000000000       0.000000000000000E+000                                
   8.99700000000000       0.000000000000000E+000                                
   3.31900000000000       0.000000000000000E+000                                
  0.905900000000000       0.000000000000000E+000                                
  0.364300000000000       0.000000000000000E+000                                
  0.128500000000000        1.00000000000000                                     
   4.29200000000000       0.000000000000000E+000                                
   11.8760000000000       0.000000000000000E+000                                
s  12 1.00
   8236.00000000000       0.000000000000000E+000                                
   1235.00000000000       0.000000000000000E+000                                
   280.800000000000       0.000000000000000E+000                                
   79.2700000000000       0.000000000000000E+000                                
   25.5900000000000       0.000000000000000E+000                                
   8.99700000000000       0.000000000000000E+000                                
   3.31900000000000       0.000000000000000E+000                                
  0.905900000000000       0.000000000000000E+000                                
  0.364300000000000       0.000000000000000E+000                                
  0.128500000000000       0.000000000000000E+000                                
   4.29200000000000        1.00000000000000                                     
   11.8760000000000       0.000000000000000E+000                                
s  12 1.00
   8236.00000000000       0.000000000000000E+000                                
   1235.00000000000       0.000000000000000E+000                                
   280.800000000000       0.000000000000000E+000                                
   79.2700000000000       0.000000000000000E+000                                
   25.5900000000000       0.000000000000000E+000                                
   8.99700000000000       0.000000000000000E+000                                
   3.31900000000000       0.000000000000000E+000                                
  0.905900000000000       0.000000000000000E+000                                
  0.364300000000000       0.000000000000000E+000                                
  0.128500000000000       0.000000000000000E+000                                
   4.29200000000000       0.000000000000000E+000                                
   11.8760000000000        1.00000000000000                                     
p   7 1.00
   18.7100000000000       1.403100000000000E-002                                
   4.13300000000000       8.686600000000000E-002                                
   1.20000000000000       0.290216000000000                                     
  0.382700000000000       0.501008000000000                                     
  0.120900000000000       0.343406000000000                                     
   8.77800000000000       0.000000000000000E+000                                
   33.1900000000000       0.000000000000000E+000                                
p   7 1.00
   18.7100000000000       0.000000000000000E+000                                
   4.13300000000000       0.000000000000000E+000                                
   1.20000000000000       0.000000000000000E+000                                
  0.382700000000000        1.00000000000000                                     
  0.120900000000000       0.000000000000000E+000                                
   8.77800000000000       0.000000000000000E+000                                
   33.1900000000000       0.000000000000000E+000                                
p   7 1.00
   18.7100000000000       0.000000000000000E+000                                
   4.13300000000000       0.000000000000000E+000                                
   1.20000000000000       0.000000000000000E+000                                
  0.382700000000000       0.000000000000000E+000                                
  0.120900000000000        1.00000000000000                                     
   8.77800000000000       0.000000000000000E+000                                
   33.1900000000000       0.000000000000000E+000                                
p   7 1.00
   18.7100000000000       0.000000000000000E+000                                
   4.13300000000000       0.000000000000000E+000                                
   1.20000000000000       0.000000000000000E+000                                
  0.382700000000000       0.000000000000000E+000                                
  0.120900000000000       0.000000000000000E+000                                
   8.77800000000000        1.00000000000000                                     
   33.1900000000000       0.000000000000000E+000                                
p   7 1.00
   18.7100000000000       0.000000000000000E+000                                
   4.13300000000000       0.000000000000000E+000                                
   1.20000000000000       0.000000000000000E+000                                
  0.382700000000000       0.000000000000000E+000                                
  0.120900000000000       0.000000000000000E+000                                
   8.77800000000000       0.000000000000000E+000                                
   33.1900000000000        1.00000000000000                                     
d   3 1.00
   1.09700000000000        1.00000000000000                                     
  0.318000000000000       0.000000000000000E+000                                
   14.8390000000000       0.000000000000000E+000                                
d   3 1.00
   1.09700000000000       0.000000000000000E+000                                
  0.318000000000000        1.00000000000000                                     
   14.8390000000000       0.000000000000000E+000                                
d   3 1.00
   1.09700000000000       0.000000000000000E+000                                
  0.318000000000000       0.000000000000000E+000                                
   14.8390000000000        1.00000000000000                                     
f   1 1.00
  0.761000000000000        1.00000000000000                                     
 
  3 0
s  12 1.00
   8236.00000000000       5.310000000000000E-004                                
   1235.00000000000       4.108000000000000E-003                                
   280.800000000000       2.108700000000000E-002                                
   79.2700000000000       8.185300000000000E-002                                
   25.5900000000000       0.234817000000000                                     
   8.99700000000000       0.434401000000000                                     
   3.31900000000000       0.346129000000000                                     
  0.905900000000000       3.937800000000000E-002                                
  0.364300000000000      -8.983000000000000E-003                                
  0.128500000000000       2.385000000000000E-003                                
   4.29200000000000       0.000000000000000E+000                                
   11.8760000000000       0.000000000000000E+000                                
s  12 1.00
   8236.00000000000      -1.130000000000000E-004                                
   1235.00000000000      -8.780000000000000E-004                                
   280.800000000000      -4.540000000000000E-003                                
   79.2700000000000      -1.813300000000000E-002                                
   25.5900000000000      -5.576000000000000E-002                                
   8.99700000000000      -0.126895000000000                                     
   3.31900000000000      -0.170352000000000                                     
  0.905900000000000       0.140382000000000                                     
  0.364300000000000       0.598684000000000                                     
  0.128500000000000       0.395389000000000                                     
   4.29200000000000       0.000000000000000E+000                                
   11.8760000000000       0.000000000000000E+000                                
s  12 1.00
   8236.00000000000       0.000000000000000E+000                                
   1235.00000000000       0.000000000000000E+000                                
   280.800000000000       0.000000000000000E+000                                
   79.2700000000000       0.000000000000000E+000                                
   25.5900000000000       0.000000000000000E+000                                
   8.99700000000000       0.000000000000000E+000                                
   3.31900000000000       0.000000000000000E+000                                
  0.905900000000000        1.00000000000000                                     
  0.364300000000000       0.000000000000000E+000                                
  0.128500000000000       0.000000000000000E+000                                
   4.29200000000000       0.000000000000000E+000                                
   11.8760000000000       0.000000000000000E+000                                
s  12 1.00
   8236.00000000000       0.000000000000000E+000                                
   1235.00000000000       0.000000000000000E+000                                
   280.800000000000       0.000000000000000E+000                                
   79.2700000000000       0.000000000000000E+000                                
   25.5900000000000       0.000000000000000E+000                                
   8.99700000000000       0.000000000000000E+000                                
   3.31900000000000       0.000000000000000E+000                                
  0.905900000000000       0.000000000000000E+000                                
  0.364300000000000       0.000000000000000E+000                                
  0.128500000000000        1.00000000000000                                     
   4.29200000000000       0.000000000000000E+000                                
   11.8760000000000       0.000000000000000E+000                                
s  12 1.00
   8236.00000000000       0.000000000000000E+000                                
   1235.00000000000       0.000000000000000E+000                                
   280.800000000000       0.000000000000000E+000                                
   79.2700000000000       0.000000000000000E+000                                
   25.5900000000000       0.000000000000000E+000                                
   8.99700000000000       0.000000000000000E+000                                
   3.31900000000000       0.000000000000000E+000                                
  0.905900000000000       0.000000000000000E+000                                
  0.364300000000000       0.000000000000000E+000                                
  0.128500000000000       0.000000000000000E+000                                
   4.29200000000000        1.00000000000000                                     
   11.8760000000000       0.000000000000000E+000                                
s  12 1.00
   8236.00000000000       0.000000000000000E+000                                
   1235.00000000000       0.000000000000000E+000                                
   280.800000000000       0.000000000000000E+000                                
   79.2700000000000       0.000000000000000E+000                                
   25.5900000000000       0.000000000000000E+000                                
   8.99700000000000       0.000000000000000E+000                                
   3.31900000000000       0.000000000000000E+000                                
  0.905900000000000       0.000000000000000E+000                                
  0.364300000000000       0.000000000000000E+000                                
  0.128500000000000       0.000000000000000E+000                                
   4.29200000000000       0.000000000000000E+000                                
   11.8760000000000        1.00000000000000                                     
p   7 1.00
   18.7100000000000       1.403100000000000E-002                                
   4.13300000000000       8.686600000000000E-002                                
   1.20000000000000       0.290216000000000                                     
  0.382700000000000       0.501008000000000                                     
  0.120900000000000       0.343406000000000                                     
   8.77800000000000       0.000000000000000E+000                                
   33.1900000000000       0.000000000000000E+000                                
p   7 1.00
   18.7100000000000       0.000000000000000E+000                                
   4.13300000000000       0.000000000000000E+000                                
   1.20000000000000       0.000000000000000E+000                                
  0.382700000000000        1.00000000000000                                     
  0.120900000000000       0.000000000000000E+000                                
   8.77800000000000       0.000000000000000E+000                                
   33.1900000000000       0.000000000000000E+000                                
p   7 1.00
   18.7100000000000       0.000000000000000E+000                                
   4.13300000000000       0.000000000000000E+000                                
   1.20000000000000       0.000000000000000E+000                                
  0.382700000000000       0.000000000000000E+000                                
  0.120900000000000        1.00000000000000                                     
   8.77800000000000       0.000000000000000E+000                                
   33.1900000000000       0.000000000000000E+000                                
p   7 1.00
   18.7100000000000       0.000000000000000E+000                                
   4.13300000000000       0.000000000000000E+000                                
   1.20000000000000       0.000000000000000E+000                                
  0.382700000000000       0.000000000000000E+000                                
  0.120900000000000       0.000000000000000E+000                                
   8.77800000000000        1.00000000000000                                     
   33.1900000000000       0.000000000000000E+000                                
p   7 1.00
   18.7100000000000       0.000000000000000E+000                                
   4.13300000000000       0.000000000000000E+000                                
   1.20000000000000       0.000000000000000E+000                                
  0.382700000000000       0.000000000000000E+000                                
  0.120900000000000       0.000000000000000E+000                                
   8.77800000000000       0.000000000000000E+000                                
   33.1900000000000        1.00000000000000                                     
d   3 1.00
   1.09700000000000        1.00000000000000                                     
  0.318000000000000       0.000000000000000E+000                                
   14.8390000000000       0.000000000000000E+000                                
d   3 1.00
   1.09700000000000       0.000000000000000E+000                                
  0.318000000000000        1.00000000000000                                     
   14.8390000000000       0.000000000000000E+000                                
d   3 1.00
   1.09700000000000       0.000000000000000E+000                                
  0.318000000000000       0.000000000000000E+000                                
   14.8390000000000        1.00000000000000                                     
f   1 1.00
  0.761000000000000        1.00000000000000                                     
 
  4 0
s  12 1.00
   8236.00000000000       5.310000000000000E-004                                
   1235.00000000000       4.108000000000000E-003                                
   280.800000000000       2.108700000000000E-002                                
   79.2700000000000       8.185300000000000E-002                                
   25.5900000000000       0.234817000000000                                     
   8.99700000000000       0.434401000000000                                     
   3.31900000000000       0.346129000000000                                     
  0.905900000000000       3.937800000000000E-002                                
  0.364300000000000      -8.983000000000000E-003                                
  0.128500000000000       2.385000000000000E-003                                
   4.29200000000000       0.000000000000000E+000                                
   11.8760000000000       0.000000000000000E+000                                
s  12 1.00
   8236.00000000000      -1.130000000000000E-004                                
   1235.00000000000      -8.780000000000000E-004                                
   280.800000000000      -4.540000000000000E-003                                
   79.2700000000000      -1.813300000000000E-002                                
   25.5900000000000      -5.576000000000000E-002                                
   8.99700000000000      -0.126895000000000                                     
   3.31900000000000      -0.170352000000000                                     
  0.905900000000000       0.140382000000000                                     
  0.364300000000000       0.598684000000000                                     
  0.128500000000000       0.395389000000000                                     
   4.29200000000000       0.000000000000000E+000                                
   11.8760000000000       0.000000000000000E+000                                
s  12 1.00
   8236.00000000000       0.000000000000000E+000                                
   1235.00000000000       0.000000000000000E+000                                
   280.800000000000       0.000000000000000E+000                                
   79.2700000000000       0.000000000000000E+000                                
   25.5900000000000       0.000000000000000E+000                                
   8.99700000000000       0.000000000000000E+000                                
   3.31900000000000       0.000000000000000E+000                                
  0.905900000000000        1.00000000000000                                     
  0.364300000000000       0.000000000000000E+000                                
  0.128500000000000       0.000000000000000E+000                                
   4.29200000000000       0.000000000000000E+000                                
   11.8760000000000       0.000000000000000E+000                                
s  12 1.00
   8236.00000000000       0.000000000000000E+000                                
   1235.00000000000       0.000000000000000E+000                                
   280.800000000000       0.000000000000000E+000                                
   79.2700000000000       0.000000000000000E+000                                
   25.5900000000000       0.000000000000000E+000                                
   8.99700000000000       0.000000000000000E+000                                
   3.31900000000000       0.000000000000000E+000                                
  0.905900000000000       0.000000000000000E+000                                
  0.364300000000000       0.000000000000000E+000                                
  0.128500000000000        1.00000000000000                                     
   4.29200000000000       0.000000000000000E+000                                
   11.8760000000000       0.000000000000000E+000                                
s  12 1.00
   8236.00000000000       0.000000000000000E+000                                
   1235.00000000000       0.000000000000000E+000                                
   280.800000000000       0.000000000000000E+000                                
   79.2700000000000       0.000000000000000E+000                                
   25.5900000000000       0.000000000000000E+000                                
   8.99700000000000       0.000000000000000E+000                                
   3.31900000000000       0.000000000000000E+000                                
  0.905900000000000       0.000000000000000E+000                                
  0.364300000000000       0.000000000000000E+000                                
  0.128500000000000       0.000000000000000E+000                                
   4.29200000000000        1.00000000000000                                     
   11.8760000000000       0.000000000000000E+000                                
s  12 1.00
   8236.00000000000       0.000000000000000E+000                                
   1235.00000000000       0.000000000000000E+000                                
   280.800000000000       0.000000000000000E+000                                
   79.2700000000000       0.000000000000000E+000                                
   25.5900000000000       0.000000000000000E+000                                
   8.99700000000000       0.000000000000000E+000                                
   3.31900000000000       0.000000000000000E+000                                
  0.905900000000000       0.000000000000000E+000                                
  0.364300000000000       0.000000000000000E+000                                
  0.128500000000000       0.000000000000000E+000                                
   4.29200000000000       0.000000000000000E+000                                
   11.8760000000000        1.00000000000000                                     
p   7 1.00
   18.7100000000000       1.403100000000000E-002                                
   4.13300000000000       8.686600000000000E-002                                
   1.20000000000000       0.290216000000000                                     
  0.382700000000000       0.501008000000000                                     
  0.120900000000000       0.343406000000000                                     
   8.77800000000000       0.000000000000000E+000                                
   33.1900000000000       0.000000000000000E+000                                
p   7 1.00
   18.7100000000000       0.000000000000000E+000                                
   4.13300000000000       0.000000000000000E+000                                
   1.20000000000000       0.000000000000000E+000                                
  0.382700000000000        1.00000000000000                                     
  0.120900000000000       0.000000000000000E+000                                
   8.77800000000000       0.000000000000000E+000                                
   33.1900000000000       0.000000000000000E+000                                
p   7 1.00
   18.7100000000000       0.000000000000000E+000                                
   4.13300000000000       0.000000000000000E+000                                
   1.20000000000000       0.000000000000000E+000                                
  0.382700000000000       0.000000000000000E+000                                
  0.120900000000000        1.00000000000000                                     
   8.77800000000000       0.000000000000000E+000                                
   33.1900000000000       0.000000000000000E+000                                
p   7 1.00
   18.7100000000000       0.000000000000000E+000                                
   4.13300000000000       0.000000000000000E+000                                
   1.20000000000000       0.000000000000000E+000                                
  0.382700000000000       0.000000000000000E+000                                
  0.120900000000000       0.000000000000000E+000                                
   8.77800000000000        1.00000000000000                                     
   33.1900000000000       0.000000000000000E+000                                
p   7 1.00
   18.7100000000000       0.000000000000000E+000                                
   4.13300000000000       0.000000000000000E+000                                
   1.20000000000000       0.000000000000000E+000                                
  0.382700000000000       0.000000000000000E+000                                
  0.120900000000000       0.000000000000000E+000                                
   8.77800000000000       0.000000000000000E+000                                
   33.1900000000000        1.00000000000000                                     
d   3 1.00
   1.09700000000000        1.00000000000000                                     
  0.318000000000000       0.000000000000000E+000                                
   14.8390000000000       0.000000000000000E+000                                
d   3 1.00
   1.09700000000000       0.000000000000000E+000                                
  0.318000000000000        1.00000000000000                                     
   14.8390000000000       0.000000000000000E+000                                
d   3 1.00
   1.09700000000000       0.000000000000000E+000                                
  0.318000000000000       0.000000000000000E+000                                
   14.8390000000000        1.00000000000000                                     
f   1 1.00
  0.761000000000000        1.00000000000000                                     
 
  5 0
s   5 1.00
   33.8700000000000       6.068000000000000E-003                                
   5.09500000000000       4.530800000000000E-002                                
   1.15900000000000       0.202822000000000                                     
  0.325800000000000       0.503903000000000                                     
  0.102700000000000       0.383421000000000                                     
s   5 1.00
   33.8700000000000       0.000000000000000E+000                                
   5.09500000000000       0.000000000000000E+000                                
   1.15900000000000       0.000000000000000E+000                                
  0.325800000000000        1.00000000000000                                     
  0.102700000000000       0.000000000000000E+000                                
s   5 1.00
   33.8700000000000       0.000000000000000E+000                                
   5.09500000000000       0.000000000000000E+000                                
   1.15900000000000       0.000000000000000E+000                                
  0.325800000000000       0.000000000000000E+000                                
  0.102700000000000        1.00000000000000                                     
p   2 1.00
   1.40700000000000        1.00000000000000                                     
  0.388000000000000       0.000000000000000E+000                                
p   2 1.00
   1.40700000000000       0.000000000000000E+000                                
  0.388000000000000        1.00000000000000                                     
d   1 1.00
   1.05700000000000        1.00000000000000                                     
 
  6 0
s   5 1.00
   33.8700000000000       6.068000000000000E-003                                
   5.09500000000000       4.530800000000000E-002                                
   1.15900000000000       0.202822000000000                                     
  0.325800000000000       0.503903000000000                                     
  0.102700000000000       0.383421000000000                                     
s   5 1.00
   33.8700000000000       0.000000000000000E+000                                
   5.09500000000000       0.000000000000000E+000                                
   1.15900000000000       0.000000000000000E+000                                
  0.325800000000000        1.00000000000000                                     
  0.102700000000000       0.000000000000000E+000                                
s   5 1.00
   33.8700000000000       0.000000000000000E+000                                
   5.09500000000000       0.000000000000000E+000                                
   1.15900000000000       0.000000000000000E+000                                
  0.325800000000000       0.000000000000000E+000                                
  0.102700000000000        1.00000000000000                                     
p   2 1.00
   1.40700000000000        1.00000000000000                                     
  0.388000000000000       0.000000000000000E+000                                
p   2 1.00
   1.40700000000000       0.000000000000000E+000                                
  0.388000000000000        1.00000000000000                                     
d   1 1.00
   1.05700000000000        1.00000000000000                                     
 
  7 0
s   5 1.00
   33.8700000000000       6.068000000000000E-003                                
   5.09500000000000       4.530800000000000E-002                                
   1.15900000000000       0.202822000000000                                     
  0.325800000000000       0.503903000000000                                     
  0.102700000000000       0.383421000000000                                     
s   5 1.00
   33.8700000000000       0.000000000000000E+000                                
   5.09500000000000       0.000000000000000E+000                                
   1.15900000000000       0.000000000000000E+000                                
  0.325800000000000        1.00000000000000                                     
  0.102700000000000       0.000000000000000E+000                                
s   5 1.00
   33.8700000000000       0.000000000000000E+000                                
   5.09500000000000       0.000000000000000E+000                                
   1.15900000000000       0.000000000000000E+000                                
  0.325800000000000       0.000000000000000E+000                                
  0.102700000000000        1.00000000000000                                     
p   2 1.00
   1.40700000000000        1.00000000000000                                     
  0.388000000000000       0.000000000000000E+000                                
p   2 1.00
   1.40700000000000       0.000000000000000E+000                                
  0.388000000000000        1.00000000000000                                     
d   1 1.00
   1.05700000000000        1.00000000000000                                     
 
  8 0
s   5 1.00
   33.8700000000000       6.068000000000000E-003                                
   5.09500000000000       4.530800000000000E-002                                
   1.15900000000000       0.202822000000000                                     
  0.325800000000000       0.503903000000000                                     
  0.102700000000000       0.383421000000000                                     
s   5 1.00
   33.8700000000000       0.000000000000000E+000                                
   5.09500000000000       0.000000000000000E+000                                
   1.15900000000000       0.000000000000000E+000                                
  0.325800000000000        1.00000000000000                                     
  0.102700000000000       0.000000000000000E+000                                
s   5 1.00
   33.8700000000000       0.000000000000000E+000                                
   5.09500000000000       0.000000000000000E+000                                
   1.15900000000000       0.000000000000000E+000                                
  0.325800000000000       0.000000000000000E+000                                
  0.102700000000000        1.00000000000000                                     
p   2 1.00
   1.40700000000000        1.00000000000000                                     
  0.388000000000000       0.000000000000000E+000                                
p   2 1.00
   1.40700000000000       0.000000000000000E+000                                
  0.388000000000000        1.00000000000000                                     
d   1 1.00
   1.05700000000000        1.00000000000000                                     
 
                                                                                
                                                                                
[MO]                                                                            
 Sym= A                                                                         
 Ene=  -20.5659440723714                                                        
 Spin= Alpha                                                                    
 Occup= 1.0                                                                     
  1        0.9981103037                                                         
  2       -0.0067315599                                                         
  3        0.0031923357                                                         
  4        0.0033572651                                                         
  5       -0.0011246580                                                         
  6        0.0000576826                                                         
  7        0.0000000000                                                         
  8        0.0000000000                                                         
  9        0.0039933544                                                         
 10        0.0000000000                                                         
 11        0.0000000000                                                         
 12       -0.0042522794                                                         
 13        0.0000000000                                                         
 14        0.0000000000                                                         
 15       -0.0014652725                                                         
 16        0.0000000000                                                         
 17        0.0000000000                                                         
 18        0.0005032974                                                         
 19        0.0000000000                                                         
 20        0.0000000000                                                         
 21        0.0000087684                                                         
 22        0.0000410140                                                         
 23       -0.0000974793                                                         
 24        0.0000564653                                                         
 25       -0.0000330767                                                         
 26        0.0000000000                                                         
 27        0.0000000000                                                         
 28        0.0002324803                                                         
 29        0.0001411201                                                         
 30       -0.0003736005                                                         
 31       -0.0000218198                                                         
 32        0.0000000000                                                         
 33        0.0000000000                                                         
 34       -0.0000599028                                                         
 35        0.0000377824                                                         
 36        0.0000221204                                                         
 37        0.0000233304                                                         
 38        0.0000000000                                                         
 39        0.0000000000                                                         
 40        0.0000000000                                                         
 41        0.0000000000                                                         
 42       -0.0000204116                                                         
 43        0.0000000000                                                         
 44        0.0000000000                                                         
 45        0.0000233277                                                         
 46        0.0000000000                                                         
 47        0.0000000000                                                         
 48        0.0000379070                                                         
 49        0.0000034820                                                         
 50        0.0005594604                                                         
 51        0.0025486081                                                         
 52       -0.0007558097                                                         
 53        0.0015294005                                                         
 54        0.0001534445                                                         
 55        0.0000428940                                                         
 56        0.0000000000                                                         
 57        0.0000000000                                                         
 58       -0.0006056995                                                         
 59        0.0000000000                                                         
 60        0.0000000000                                                         
 61       -0.0024686310                                                         
 62        0.0000000000                                                         
 63        0.0000000000                                                         
 64        0.0031540789                                                         
 65        0.0000000000                                                         
 66        0.0000000000                                                         
 67        0.0000473199                                                         
 68        0.0000000000                                                         
 69        0.0000000000                                                         
 70       -0.0000052560                                                         
 71       -0.0001283889                                                         
 72       -0.0001014145                                                         
 73        0.0002298033                                                         
 74        0.0000064424                                                         
 75        0.0000000000                                                         
 76        0.0000000000                                                         
 77       -0.0007367491                                                         
 78       -0.0005603460                                                         
 79        0.0012970950                                                         
 80        0.0000421308                                                         
 81        0.0000000000                                                         
 82        0.0000000000                                                         
 83        0.0000001060                                                         
 84        0.0000000491                                                         
 85       -0.0000001551                                                         
 86       -0.0000000136                                                         
 87        0.0000000000                                                         
 88        0.0000000000                                                         
 89        0.0000000000                                                         
 90        0.0000000000                                                         
 91       -0.0000721198                                                         
 92        0.0000000000                                                         
 93        0.0000000000                                                         
 94        0.0000831640                                                         
 95        0.0000000000                                                         
 96        0.0000000000                                                         
 97        0.0001331954                                                         
 98        0.0000119491                                                         
 99       -0.0000526329                                                         
100       -0.0002401843                                                         
101       -0.0000594502                                                         
102       -0.0010133504                                                         
103       -0.0000164172                                                         
104       -0.0000053503                                                         
105        0.0001030714                                                         
106       -0.0000121377                                                         
107        0.0002100840                                                         
108       -0.0003666403                                                         
109        0.0000431756                                                         
110       -0.0002103292                                                         
111       -0.0004255111                                                         
112        0.0000501083                                                         
113        0.0001159646                                                         
114       -0.0000103760                                                         
115        0.0000012219                                                         
116       -0.0000190591                                                         
117        0.0000009798                                                         
118       -0.0000001154                                                         
119        0.0000016899                                                         
120        0.0000112522                                                         
121        0.0000082788                                                         
122       -0.0000195309                                                         
123       -0.0000007101                                                         
124       -0.0000272264                                                         
125        0.0000032062                                                         
126       -0.0001792056                                                         
127       -0.0000007351                                                         
128        0.0001799406                                                         
129        0.0000426245                                                         
130        0.0001400490                                                         
131       -0.0000164922                                                         
132       -0.0000001929                                                         
133       -0.0000001717                                                         
134        0.0000003646                                                         
135        0.0000000051                                                         
136        0.0000005535                                                         
137       -0.0000000652                                                         
138        0.0000041567                                                         
139        0.0000033376                                                         
140       -0.0000158491                                                         
141       -0.0000274280                                                         
142       -0.0000082512                                                         
143        0.0000300404                                                         
144        0.0000149579                                                         
145       -0.0000017614                                                         
146        0.0000175069                                                         
147       -0.0000029934                                                         
148       -0.0000526329                                                         
149       -0.0002401843                                                         
150       -0.0000594502                                                         
151       -0.0010133504                                                         
152       -0.0000164172                                                         
153       -0.0000053503                                                         
154       -0.0001030714                                                         
155        0.0000121377                                                         
156        0.0002100840                                                         
157        0.0003666403                                                         
158       -0.0000431756                                                         
159       -0.0002103292                                                         
160        0.0004255111                                                         
161       -0.0000501083                                                         
162        0.0001159646                                                         
163        0.0000103760                                                         
164       -0.0000012219                                                         
165       -0.0000190591                                                         
166       -0.0000009798                                                         
167        0.0000001154                                                         
168        0.0000016899                                                         
169        0.0000112522                                                         
170        0.0000082788                                                         
171       -0.0000195309                                                         
172       -0.0000007101                                                         
173        0.0000272264                                                         
174       -0.0000032062                                                         
175       -0.0001792056                                                         
176       -0.0000007351                                                         
177        0.0001799406                                                         
178        0.0000426245                                                         
179       -0.0001400490                                                         
180        0.0000164922                                                         
181       -0.0000001929                                                         
182       -0.0000001717                                                         
183        0.0000003646                                                         
184        0.0000000051                                                         
185       -0.0000005535                                                         
186        0.0000000652                                                         
187       -0.0000041567                                                         
188       -0.0000033376                                                         
189       -0.0000158491                                                         
190        0.0000274280                                                         
191        0.0000082512                                                         
192        0.0000300404                                                         
193       -0.0000149579                                                         
194        0.0000017614                                                         
195        0.0000175069                                                         
196       -0.0000029934                                                         
197        0.0000420130                                                         
198       -0.0001854663                                                         
199       -0.0000875003                                                         
200       -0.0000054419                                                         
201       -0.0000247419                                                         
202       -0.0000031788                                                         
203       -0.0000911653                                                         
204        0.0000083826                                                         
205        0.0001097263                                                         
206        0.0000041059                                                         
207        0.0000063188                                                         
208       -0.0000104247                                                         
209       -0.0000162952                                                         
210        0.0000175964                                                         
211        0.0000094522                                                         
212        0.0000420130                                                         
213       -0.0001854663                                                         
214       -0.0000875003                                                         
215        0.0000004545                                                         
216        0.0000253292                                                         
217       -0.0000031788                                                         
218       -0.0000906187                                                         
219        0.0000130244                                                         
220        0.0001097263                                                         
221        0.0000079071                                                         
222        0.0000025176                                                         
223       -0.0000104247                                                         
224        0.0000155365                                                         
225        0.0000149193                                                         
226       -0.0000132813                                                         
227        0.0000420130                                                         
228       -0.0001854663                                                         
229       -0.0000875003                                                         
230        0.0000054419                                                         
231        0.0000247419                                                         
232       -0.0000031788                                                         
233        0.0000911653                                                         
234       -0.0000083826                                                         
235        0.0001097263                                                         
236        0.0000041059                                                         
237        0.0000063188                                                         
238       -0.0000104247                                                         
239       -0.0000162952                                                         
240       -0.0000175964                                                         
241       -0.0000094522                                                         
242        0.0000420130                                                         
243       -0.0001854663                                                         
244       -0.0000875003                                                         
245       -0.0000004545                                                         
246       -0.0000253292                                                         
247       -0.0000031788                                                         
248        0.0000906187                                                         
249       -0.0000130244                                                         
250        0.0001097263                                                         
251        0.0000079071                                                         
252        0.0000025176                                                         
253       -0.0000104247                                                         
254        0.0000155365                                                         
255       -0.0000149193                                                         
256        0.0000132813                                                         
 Sym= A                                                                         
 Ene=  -11.3490845049778                                                        
 Spin= Alpha                                                                    
 Occup= 1.0                                                                     
  1        0.0003169582                                                         
  2       -0.0002826979                                                         
  3       -0.0002851077                                                         
  4       -0.0022512237                                                         
  5        0.0000535158                                                         
  6        0.0000151211                                                         
  7        0.0000000000                                                         
  8        0.0000000000                                                         
  9       -0.0008712191                                                         
 10        0.0000000000                                                         
 11        0.0000000000                                                         
 12        0.0003151967                                                         
 13        0.0000000000                                                         
 14        0.0000000000                                                         
 15       -0.0004826425                                                         
 16        0.0000000000                                                         
 17        0.0000000000                                                         
 18       -0.0000124752                                                         
 19        0.0000000000                                                         
 20        0.0000000000                                                         
 21        0.0000007246                                                         
 22        0.0000054859                                                         
 23       -0.0000101588                                                         
 24        0.0000046729                                                         
 25       -0.0000037364                                                         
 26        0.0000000000                                                         
 27        0.0000000000                                                         
 28       -0.0000897578                                                         
 29       -0.0001134585                                                         
 30        0.0002032162                                                         
 31       -0.0000056605                                                         
 32        0.0000000000                                                         
 33        0.0000000000                                                         
 34        0.0000030894                                                         
 35        0.0000028161                                                         
 36       -0.0000059055                                                         
 37       -0.0000000653                                                         
 38        0.0000000000                                                         
 39        0.0000000000                                                         
 40        0.0000000000                                                         
 41        0.0000000000                                                         
 42        0.0000163722                                                         
 43        0.0000000000                                                         
 44        0.0000000000                                                         
 45       -0.0000190435                                                         
 46        0.0000000000                                                         
 47        0.0000000000                                                         
 48       -0.0000300730                                                         
 49       -0.0000026342                                                         
 50       -0.9979657083                                                         
 51        0.0058680696                                                         
 52       -0.0049883250                                                         
 53        0.0008928258                                                         
 54        0.0014857216                                                         
 55        0.0000526507                                                         
 56        0.0000000000                                                         
 57        0.0000000000                                                         
 58       -0.0014614649                                                         
 59        0.0000000000                                                         
 60        0.0000000000                                                         
 61        0.0034502807                                                         
 62        0.0000000000                                                         
 63        0.0000000000                                                         
 64       -0.0000036009                                                         
 65        0.0000000000                                                         
 66        0.0000000000                                                         
 67       -0.0000951950                                                         
 68        0.0000000000                                                         
 69        0.0000000000                                                         
 70       -0.0000013628                                                         
 71        0.0002581830                                                         
 72        0.0003821164                                                         
 73       -0.0006402994                                                         
 74        0.0000295993                                                         
 75        0.0000000000                                                         
 76        0.0000000000                                                         
 77       -0.0006728965                                                         
 78       -0.0007238108                                                         
 79        0.0013967073                                                         
 80       -0.0000121600                                                         
 81        0.0000000000                                                         
 82        0.0000000000                                                         
 83        0.0000325756                                                         
 84       -0.0000589943                                                         
 85        0.0000264187                                                         
 86       -0.0000218698                                                         
 87        0.0000000000                                                         
 88        0.0000000000                                                         
 89        0.0000000000                                                         
 90        0.0000000000                                                         
 91        0.0001546495                                                         
 92        0.0000000000                                                         
 93        0.0000000000                                                         
 94       -0.0002797171                                                         
 95        0.0000000000                                                         
 96        0.0000000000                                                         
 97       -0.0001842312                                                         
 98        0.0000228051                                                         
 99       -0.0048565126                                                         
100       -0.0033883539                                                         
101        0.0006641685                                                         
102        0.0005699283                                                         
103       -0.0002860168                                                         
104       -0.0000335841                                                         
105       -0.0001084281                                                         
106        0.0000127685                                                         
107        0.0005904495                                                         
108       -0.0011163954                                                         
109        0.0001314669                                                         
110        0.0011321283                                                         
111       -0.0001195477                                                         
112        0.0000140780                                                         
113       -0.0000841688                                                         
114       -0.0000016743                                                         
115        0.0000001972                                                         
116       -0.0000189502                                                         
117       -0.0000000417                                                         
118        0.0000000049                                                         
119        0.0000012543                                                         
120       -0.0000031164                                                         
121        0.0000374517                                                         
122       -0.0000343353                                                         
123        0.0000096890                                                         
124        0.0001681438                                                         
125       -0.0000198007                                                         
126       -0.0000316061                                                         
127        0.0000687184                                                         
128       -0.0000371123                                                         
129        0.0000239608                                                         
130        0.0005089216                                                         
131       -0.0000599307                                                         
132        0.0000004671                                                         
133        0.0000007788                                                         
134       -0.0000012459                                                         
135        0.0000000744                                                         
136        0.0000005291                                                         
137       -0.0000000623                                                         
138        0.0000041438                                                         
139        0.0000022680                                                         
140       -0.0000542896                                                         
141       -0.0000186014                                                         
142       -0.0000060774                                                         
143        0.0000801977                                                         
144        0.0000061701                                                         
145       -0.0000007266                                                         
146        0.0000826712                                                         
147        0.0000005908                                                         
148       -0.0048565126                                                         
149       -0.0033883539                                                         
150        0.0006641685                                                         
151        0.0005699283                                                         
152       -0.0002860168                                                         
153       -0.0000335841                                                         
154        0.0001084281                                                         
155       -0.0000127685                                                         
156        0.0005904495                                                         
157        0.0011163954                                                         
158       -0.0001314669                                                         
159        0.0011321283                                                         
160        0.0001195477                                                         
161       -0.0000140780                                                         
162       -0.0000841688                                                         
163        0.0000016743                                                         
164       -0.0000001972                                                         
165       -0.0000189502                                                         
166        0.0000000417                                                         
167       -0.0000000049                                                         
168        0.0000012543                                                         
169       -0.0000031164                                                         
170        0.0000374517                                                         
171       -0.0000343353                                                         
172        0.0000096890                                                         
173       -0.0001681438                                                         
174        0.0000198007                                                         
175       -0.0000316061                                                         
176        0.0000687184                                                         
177       -0.0000371123                                                         
178        0.0000239608                                                         
179       -0.0005089216                                                         
180        0.0000599307                                                         
181        0.0000004671                                                         
182        0.0000007788                                                         
183       -0.0000012459                                                         
184        0.0000000744                                                         
185       -0.0000005291                                                         
186        0.0000000623                                                         
187       -0.0000041438                                                         
188       -0.0000022680                                                         
189       -0.0000542896                                                         
190        0.0000186014                                                         
191        0.0000060774                                                         
192        0.0000801977                                                         
193       -0.0000061701                                                         
194        0.0000007266                                                         
195        0.0000826712                                                         
196        0.0000005908                                                         
197       -0.0003254598                                                         
198        0.0003374888                                                         
199        0.0002531730                                                         
200       -0.0000215233                                                         
201       -0.0000291796                                                         
202       -0.0000202755                                                         
203        0.0001258573                                                         
204       -0.0000034628                                                         
205       -0.0000799012                                                         
206        0.0000065709                                                         
207       -0.0000260511                                                         
208        0.0000194802                                                         
209        0.0000053226                                                         
210       -0.0000574324                                                         
211       -0.0000184068                                                         
212       -0.0003254598                                                         
213        0.0003374888                                                         
214        0.0002531730                                                         
215       -0.0000141562                                                         
216        0.0000333812                                                         
217       -0.0000202755                                                         
218        0.0001232188                                                         
219       -0.0000258684                                                         
220       -0.0000799012                                                         
221        0.0000036079                                                         
222       -0.0000230881                                                         
223        0.0000194802                                                         
224       -0.0000194897                                                         
225       -0.0000515854                                                         
226        0.0000312448                                                         
227       -0.0003254598                                                         
228        0.0003374888                                                         
229        0.0002531730                                                         
230        0.0000215233                                                         
231        0.0000291796                                                         
232       -0.0000202755                                                         
233       -0.0001258573                                                         
234        0.0000034628                                                         
235       -0.0000799012                                                         
236        0.0000065709                                                         
237       -0.0000260511                                                         
238        0.0000194802                                                         
239        0.0000053226                                                         
240        0.0000574324                                                         
241        0.0000184068                                                         
242       -0.0003254598                                                         
243        0.0003374888                                                         
244        0.0002531730                                                         
245        0.0000141562                                                         
246       -0.0000333812                                                         
247       -0.0000202755                                                         
248       -0.0001232188                                                         
249        0.0000258684                                                         
250       -0.0000799012                                                         
251        0.0000036079                                                         
252       -0.0000230881                                                         
253        0.0000194802                                                         
254       -0.0000194897                                                         
255        0.0000515854                                                         
256       -0.0000312448                                                         
 Sym= A                                                                         
 Ene=  -11.2553211315806                                                        
 Spin= Alpha                                                                    
 Occup= 1.0                                                                     
  1        0.0000944748                                                         
  2        0.0004205224                                                         
  3       -0.0001351268                                                         
  4       -0.0008011293                                                         
  5        0.0000471834                                                         
  6        0.0000027619                                                         
  7        0.0000000000                                                         
  8        0.0000000000                                                         
  9        0.0000837923                                                         
 10        0.0000000000                                                         
 11        0.0000000000                                                         
 12        0.0000167389                                                         
 13        0.0000000000                                                         
 14        0.0000000000                                                         
 15       -0.0001014992                                                         
 16        0.0000000000                                                         
 17        0.0000000000                                                         
 18       -0.0000051064                                                         
 19        0.0000000000                                                         
 20        0.0000000000                                                         
 21        0.0000003744                                                         
 22       -0.0000089725                                                         
 23        0.0000037570                                                         
 24        0.0000052155                                                         
 25        0.0000030402                                                         
 26        0.0000000000                                                         
 27        0.0000000000                                                         
 28        0.0000134293                                                         
 29       -0.0000519388                                                         
 30        0.0000385095                                                         
 31       -0.0000156120                                                         
 32        0.0000000000                                                         
 33        0.0000000000                                                         
 34        0.0000004716                                                         
 35       -0.0000002830                                                         
 36       -0.0000001886                                                         
 37       -0.0000001802                                                         
 38        0.0000000000                                                         
 39        0.0000000000                                                         
 40        0.0000000000                                                         
 41        0.0000000000                                                         
 42        0.0000054835                                                         
 43        0.0000000000                                                         
 44        0.0000000000                                                         
 45        0.0000103023                                                         
 46        0.0000000000                                                         
 47        0.0000000000                                                         
 48       -0.0000267529                                                         
 49       -0.0000088500                                                         
 50        0.0057056711                                                         
 51       -0.0017007914                                                         
 52        0.0001234277                                                         
 53        0.0025666470                                                         
 54       -0.0000976757                                                         
 55       -0.0000091903                                                         
 56        0.0000000000                                                         
 57        0.0000000000                                                         
 58       -0.0007690354                                                         
 59        0.0000000000                                                         
 60        0.0000000000                                                         
 61       -0.0000208257                                                         
 62        0.0000000000                                                         
 63        0.0000000000                                                         
 64        0.0002375804                                                         
 65        0.0000000000                                                         
 66        0.0000000000                                                         
 67        0.0000262176                                                         
 68        0.0000000000                                                         
 69        0.0000000000                                                         
 70       -0.0000003095                                                         
 71        0.0000054091                                                         
 72        0.0000146300                                                         
 73       -0.0000200391                                                         
 74        0.0000022022                                                         
 75        0.0000000000                                                         
 76        0.0000000000                                                         
 77       -0.0000363087                                                         
 78       -0.0000338802                                                         
 79        0.0000701889                                                         
 80        0.0000005800                                                         
 81        0.0000000000                                                         
 82        0.0000000000                                                         
 83       -0.0000005680                                                         
 84        0.0000018495                                                         
 85       -0.0000012816                                                         
 86        0.0000005774                                                         
 87        0.0000000000                                                         
 88        0.0000000000                                                         
 89        0.0000000000                                                         
 90        0.0000000000                                                         
 91        0.0000465202                                                         
 92        0.0000000000                                                         
 93        0.0000000000                                                         
 94        0.0000159964                                                         
 95        0.0000000000                                                         
 96        0.0000000000                                                         
 97       -0.0001555569                                                         
 98       -0.0000409725                                                         
 99       -0.7057052607                                                         
100        0.0035110250                                                         
101       -0.0032162450                                                         
102       -0.0020887481                                                         
103        0.0009145171                                                         
104        0.0001553606                                                         
105       -0.0013027777                                                         
106        0.0001534153                                                         
107        0.0003103879                                                         
108       -0.0000603790                                                         
109        0.0000071102                                                         
110        0.0000498752                                                         
111        0.0001969849                                                         
112       -0.0000231970                                                         
113        0.0002978148                                                         
114       -0.0001215550                                                         
115        0.0000143143                                                         
116        0.0000073719                                                         
117        0.0000000113                                                         
118       -0.0000000013                                                         
119        0.0000005762                                                         
120       -0.0000478851                                                         
121       -0.0000140699                                                         
122        0.0000619550                                                         
123        0.0000080761                                                         
124        0.0002190136                                                         
125       -0.0000257911                                                         
126        0.0000758721                                                         
127        0.0000042865                                                         
128       -0.0000801586                                                         
129       -0.0000170970                                                         
130       -0.0004046347                                                         
131        0.0000476499                                                         
132       -0.0000114989                                                         
133        0.0000048839                                                         
134        0.0000066149                                                         
135        0.0000039127                                                         
136        0.0000095816                                                         
137       -0.0000011283                                                         
138       -0.0000001318                                                         
139       -0.0000061015                                                         
140        0.0000303556                                                         
141        0.0000503521                                                         
142        0.0000124216                                                         
143        0.0000015990                                                         
144       -0.0000499568                                                         
145        0.0000058829                                                         
146       -0.0000926659                                                         
147       -0.0000225135                                                         
148       -0.7057052607                                                         
149        0.0035110250                                                         
150       -0.0032162450                                                         
151       -0.0020887481                                                         
152        0.0009145171                                                         
153        0.0001553606                                                         
154        0.0013027777                                                         
155       -0.0001534153                                                         
156        0.0003103879                                                         
157        0.0000603790                                                         
158       -0.0000071102                                                         
159        0.0000498752                                                         
160       -0.0001969849                                                         
161        0.0000231970                                                         
162        0.0002978148                                                         
163        0.0001215550                                                         
164       -0.0000143143                                                         
165        0.0000073719                                                         
166       -0.0000000113                                                         
167        0.0000000013                                                         
168        0.0000005762                                                         
169       -0.0000478851                                                         
170       -0.0000140699                                                         
171        0.0000619550                                                         
172        0.0000080761                                                         
173       -0.0002190136                                                         
174        0.0000257911                                                         
175        0.0000758721                                                         
176        0.0000042865                                                         
177       -0.0000801586                                                         
178       -0.0000170970                                                         
179        0.0004046347                                                         
180       -0.0000476499                                                         
181       -0.0000114989                                                         
182        0.0000048839                                                         
183        0.0000066149                                                         
184        0.0000039127                                                         
185       -0.0000095816                                                         
186        0.0000011283                                                         
187        0.0000001318                                                         
188        0.0000061015                                                         
189        0.0000303556                                                         
190       -0.0000503521                                                         
191       -0.0000124216                                                         
192        0.0000015990                                                         
193        0.0000499568                                                         
194       -0.0000058829                                                         
195       -0.0000926659                                                         
196       -0.0000225135                                                         
197       -0.0005018243                                                         
198       -0.0008573907                                                         
199        0.0004990112                                                         
200        0.0000544832                                                         
201        0.0000960278                                                         
202       -0.0000075200                                                         
203       -0.0001364148                                                         
204       -0.0006263426                                                         
205        0.0000627929                                                         
206        0.0000369615                                                         
207       -0.0000264292                                                         
208       -0.0000105323                                                         
209        0.0000460009                                                         
210        0.0000129141                                                         
211       -0.0000273829                                                         
212       -0.0005018243                                                         
213       -0.0008573907                                                         
214        0.0004990112                                                         
215        0.0000306856                                                         
216       -0.0001060573                                                         
217       -0.0000075200                                                         
218        0.0000128156                                                         
219        0.0006408976                                                         
220        0.0000627929                                                         
221        0.0000231471                                                         
222       -0.0000126148                                                         
223       -0.0000105323                                                         
224       -0.0000696818                                                         
225        0.0000189219                                                         
226        0.0000236339                                                         
227       -0.0005018243                                                         
228       -0.0008573907                                                         
229        0.0004990112                                                         
230       -0.0000544832                                                         
231       -0.0000960278                                                         
232       -0.0000075200                                                         
233        0.0001364148                                                         
234        0.0006263426                                                         
235        0.0000627929                                                         
236        0.0000369615                                                         
237       -0.0000264292                                                         
238       -0.0000105323                                                         
239        0.0000460009                                                         
240       -0.0000129141                                                         
241        0.0000273829                                                         
242       -0.0005018243                                                         
243       -0.0008573907                                                         
244        0.0004990112                                                         
245       -0.0000306856                                                         
246        0.0001060573                                                         
247       -0.0000075200                                                         
248       -0.0000128156                                                         
249       -0.0006408976                                                         
250        0.0000627929                                                         
251        0.0000231471                                                         
252       -0.0000126148                                                         
253       -0.0000105323                                                         
254       -0.0000696818                                                         
255       -0.0000189219                                                         
256       -0.0000236339                                                         
 Sym= A                                                                         
 Ene=  -11.2548442601913                                                        
 Spin= Alpha                                                                    
 Occup= 1.0                                                                     
  1        0.0000000000                                                         
  2        0.0000000000                                                         
  3        0.0000000000                                                         
  4        0.0000000000                                                         
  5        0.0000000000                                                         
  6        0.0000000000                                                         
  7        0.0001527141                                                         
  8       -0.0000179836                                                         
  9        0.0000000000                                                         
 10       -0.0002520644                                                         
 11        0.0000296831                                                         
 12        0.0000000000                                                         
 13       -0.0004815924                                                         
 14        0.0000567124                                                         
 15        0.0000000000                                                         
 16       -0.0000102408                                                         
 17        0.0000012060                                                         
 18        0.0000000000                                                         
 19        0.0000004814                                                         
 20       -0.0000000567                                                         
 21        0.0000000000                                                         
 22        0.0000000000                                                         
 23        0.0000000000                                                         
 24        0.0000000000                                                         
 25        0.0000000000                                                         
 26        0.0000192513                                                         
 27       -0.0000022670                                                         
 28        0.0000000000                                                         
 29        0.0000000000                                                         
 30        0.0000000000                                                         
 31        0.0000000000                                                         
 32       -0.0002749602                                                         
 33        0.0000323794                                                         
 34        0.0000000000                                                         
 35        0.0000000000                                                         
 36        0.0000000000                                                         
 37        0.0000000000                                                         
 38       -0.0000007086                                                         
 39        0.0000000834                                                         
 40        0.0000107292                                                         
 41       -0.0000015068                                                         
 42        0.0000000000                                                         
 43        0.0000127378                                                         
 44       -0.0000007699                                                         
 45        0.0000000000                                                         
 46       -0.0000449255                                                         
 47        0.0000052904                                                         
 48        0.0000000000                                                         
 49        0.0000000000                                                         
 50        0.0000000000                                                         
 51        0.0000000000                                                         
 52        0.0000000000                                                         
 53        0.0000000000                                                         
 54        0.0000000000                                                         
 55        0.0000000000                                                         
 56       -0.0006021915                                                         
 57        0.0000709142                                                         
 58        0.0000000000                                                         
 59        0.0000561056                                                         
 60       -0.0000066070                                                         
 61        0.0000000000                                                         
 62        0.0012536313                                                         
 63       -0.0001476279                                                         
 64        0.0000000000                                                         
 65        0.0000084113                                                         
 66       -0.0000009905                                                         
 67        0.0000000000                                                         
 68        0.0000004395                                                         
 69       -0.0000000518                                                         
 70        0.0000000000                                                         
 71        0.0000000000                                                         
 72        0.0000000000                                                         
 73        0.0000000000                                                         
 74        0.0000000000                                                         
 75       -0.0000162970                                                         
 76        0.0000019191                                                         
 77        0.0000000000                                                         
 78        0.0000000000                                                         
 79        0.0000000000                                                         
 80        0.0000000000                                                         
 81       -0.0006078567                                                         
 82        0.0000715813                                                         
 83        0.0000000000                                                         
 84        0.0000000000                                                         
 85        0.0000000000                                                         
 86        0.0000000000                                                         
 87       -0.0000045442                                                         
 88        0.0000005351                                                         
 89       -0.0000417630                                                         
 90        0.0000110183                                                         
 91        0.0000000000                                                         
 92       -0.0000921087                                                         
 93       -0.0000074541                                                         
 94        0.0000000000                                                         
 95        0.0002173978                                                         
 96       -0.0000256008                                                         
 97        0.0000000000                                                         
 98        0.0000000000                                                         
 99        0.7053191116                                                         
100       -0.0056637706                                                         
101        0.0036857474                                                         
102        0.0045575815                                                         
103       -0.0010998609                                                         
104       -0.0001655601                                                         
105        0.0007138810                                                         
106       -0.0000840668                                                         
107       -0.0003953327                                                         
108       -0.0008512072                                                         
109        0.0001002383                                                         
110       -0.0000341308                                                         
111        0.0004866139                                                         
112       -0.0000573037                                                         
113       -0.0004386041                                                         
114        0.0001403135                                                         
115       -0.0000165233                                                         
116       -0.0000118033                                                         
117       -0.0000020618                                                         
118        0.0000002428                                                         
119       -0.0000004061                                                         
120       -0.0000296048                                                         
121        0.0000691409                                                         
122       -0.0000395361                                                         
123        0.0000235837                                                         
124       -0.0002705013                                                         
125        0.0000318543                                                         
126       -0.0001274420                                                         
127       -0.0001035177                                                         
128        0.0002309598                                                         
129        0.0000057139                                                         
130        0.0001380423                                                         
131       -0.0000162559                                                         
132        0.0000103584                                                         
133       -0.0000045224                                                         
134       -0.0000058360                                                         
135       -0.0000035540                                                         
136       -0.0000094311                                                         
137        0.0000011106                                                         
138        0.0000406674                                                         
139        0.0000262081                                                         
140       -0.0000252019                                                         
141       -0.0002151514                                                         
142       -0.0000676549                                                         
143       -0.0000221096                                                         
144        0.0000931493                                                         
145       -0.0000109693                                                         
146        0.0000977153                                                         
147        0.0000286181                                                         
148       -0.7053191116                                                         
149        0.0056637706                                                         
150       -0.0036857474                                                         
151       -0.0045575815                                                         
152        0.0010998609                                                         
153        0.0001655601                                                         
154        0.0007138810                                                         
155       -0.0000840668                                                         
156        0.0003953327                                                         
157       -0.0008512072                                                         
158        0.0001002383                                                         
159        0.0000341308                                                         
160        0.0004866139                                                         
161       -0.0000573037                                                         
162        0.0004386041                                                         
163        0.0001403135                                                         
164       -0.0000165233                                                         
165        0.0000118033                                                         
166       -0.0000020618                                                         
167        0.0000002428                                                         
168        0.0000004061                                                         
169        0.0000296048                                                         
170       -0.0000691409                                                         
171        0.0000395361                                                         
172       -0.0000235837                                                         
173       -0.0002705013                                                         
174        0.0000318543                                                         
175        0.0001274420                                                         
176        0.0001035177                                                         
177       -0.0002309598                                                         
178       -0.0000057139                                                         
179        0.0001380423                                                         
180       -0.0000162559                                                         
181       -0.0000103584                                                         
182        0.0000045224                                                         
183        0.0000058360                                                         
184        0.0000035540                                                         
185       -0.0000094311                                                         
186        0.0000011106                                                         
187        0.0000406674                                                         
188        0.0000262081                                                         
189        0.0000252019                                                         
190       -0.0002151514                                                         
191       -0.0000676549                                                         
192        0.0000221096                                                         
193        0.0000931493                                                         
194       -0.0000109693                                                         
195       -0.0000977153                                                         
196       -0.0000286181                                                         
197        0.0002358469                                                         
198        0.0009133928                                                         
199       -0.0002441380                                                         
200       -0.0000792091                                                         
201       -0.0001455865                                                         
202        0.0000492512                                                         
203        0.0003735286                                                         
204        0.0004758380                                                         
205       -0.0001264377                                                         
206        0.0000353624                                                         
207       -0.0000189566                                                         
208       -0.0000164058                                                         
209       -0.0000553147                                                         
210       -0.0000129482                                                         
211        0.0000467438                                                         
212        0.0002358469                                                         
213        0.0009133928                                                         
214       -0.0002441380                                                         
215       -0.0000432227                                                         
216        0.0001600041                                                         
217        0.0000492512                                                         
218        0.0002527739                                                         
219       -0.0005495915                                                         
220       -0.0001264377                                                         
221        0.0000449292                                                         
222       -0.0000285234                                                         
223       -0.0000164058                                                         
224        0.0000247987                                                         
225       -0.0000234525                                                         
226       -0.0000424572                                                         
227       -0.0002358469                                                         
228       -0.0009133928                                                         
229        0.0002441380                                                         
230       -0.0000792091                                                         
231       -0.0001455865                                                         
232       -0.0000492512                                                         
233        0.0003735286                                                         
234        0.0004758380                                                         
235        0.0001264377                                                         
236       -0.0000353624                                                         
237        0.0000189566                                                         
238        0.0000164058                                                         
239        0.0000553147                                                         
240       -0.0000129482                                                         
241        0.0000467438                                                         
242       -0.0002358469                                                         
243       -0.0009133928                                                         
244        0.0002441380                                                         
245       -0.0000432227                                                         
246        0.0001600041                                                         
247       -0.0000492512                                                         
248        0.0002527739                                                         
249       -0.0005495915                                                         
250        0.0001264377                                                         
251       -0.0000449292                                                         
252        0.0000285234                                                         
253        0.0000164058                                                         
254       -0.0000247987                                                         
255       -0.0000234525                                                         
256       -0.0000424572                                                         
 Sym= A                                                                         
 Ene=  -1.40074114839178                                                        
 Spin= Alpha                                                                    
 Occup= 1.0                                                                     
  1        0.0119087203                                                         
  2       -0.7802865702                                                         
  3        0.0015867422                                                         
  4        0.0524241358                                                         
  5        0.0027082360                                                         
  6        0.0007046502                                                         
  7        0.0000000000                                                         
  8        0.0000000000                                                         
  9       -0.1961917492                                                         
 10        0.0000000000                                                         
 11        0.0000000000                                                         
 12       -0.0025310871                                                         
 13        0.0000000000                                                         
 14        0.0000000000                                                         
 15        0.0451313084                                                         
 16        0.0000000000                                                         
 17        0.0000000000                                                         
 18       -0.0000973270                                                         
 19        0.0000000000                                                         
 20        0.0000000000                                                         
 21       -0.0001521604                                                         
 22        0.0022407056                                                         
 23        0.0023720497                                                         
 24       -0.0046127552                                                         
 25        0.0000313692                                                         
 26        0.0000000000                                                         
 27        0.0000000000                                                         
 28        0.0056840093                                                         
 29        0.0055943753                                                         
 30       -0.0112783845                                                         
 31       -0.0000214075                                                         
 32        0.0000000000                                                         
 33        0.0000000000                                                         
 34        0.0000272309                                                         
 35        0.0001250064                                                         
 36       -0.0001522373                                                         
 37        0.0000233520                                                         
 38        0.0000000000                                                         
 39        0.0000000000                                                         
 40        0.0000000000                                                         
 41        0.0000000000                                                         
 42       -0.0012841775                                                         
 43        0.0000000000                                                         
 44        0.0000000000                                                         
 45        0.0021375725                                                         
 46        0.0000000000                                                         
 47        0.0000000000                                                         
 48        0.0017149600                                                         
 49       -0.0001009335                                                         
 50        0.0320802763                                                         
 51       -0.3689207091                                                         
 52       -0.0177038971                                                         
 53        0.1110771224                                                         
 54        0.0098321209                                                         
 55        0.0011131211                                                         
 56        0.0000000000                                                         
 57        0.0000000000                                                         
 58        0.2686192316                                                         
 59        0.0000000000                                                         
 60        0.0000000000                                                         
 61       -0.0530957704                                                         
 62        0.0000000000                                                         
 63        0.0000000000                                                         
 64       -0.0872298930                                                         
 65        0.0000000000                                                         
 66        0.0000000000                                                         
 67        0.0001483333                                                         
 68        0.0000000000                                                         
 69        0.0000000000                                                         
 70        0.0002221165                                                         
 71        0.0059529023                                                         
 72        0.0061711495                                                         
 73       -0.0121240517                                                         
 74        0.0000521245                                                         
 75        0.0000000000                                                         
 76        0.0000000000                                                         
 77        0.0062463317                                                         
 78        0.0040993776                                                         
 79       -0.0103457093                                                         
 80       -0.0005127621                                                         
 81        0.0000000000                                                         
 82        0.0000000000                                                         
 83        0.0001346892                                                         
 84        0.0001586143                                                         
 85       -0.0002933035                                                         
 86        0.0000057141                                                         
 87        0.0000000000                                                         
 88        0.0000000000                                                         
 89        0.0000000000                                                         
 90        0.0000000000                                                         
 91        0.0020078592                                                         
 92        0.0000000000                                                         
 93        0.0000000000                                                         
 94       -0.0046081953                                                         
 95        0.0000000000                                                         
 96        0.0000000000                                                         
 97       -0.0014153822                                                         
 98        0.0007625471                                                         
 99        0.0051978130                                                         
100       -0.0487477869                                                         
101       -0.0024455789                                                         
102        0.0141901818                                                         
103        0.0016353029                                                         
104        0.0001755960                                                         
105       -0.0175575501                                                         
106        0.0020675804                                                         
107        0.0283319940                                                         
108        0.0013785608                                                         
109       -0.0001623396                                                         
110       -0.0019067048                                                         
111        0.0048189534                                                         
112       -0.0005674808                                                         
113       -0.0076387825                                                         
114        0.0000081100                                                         
115       -0.0000009550                                                         
116       -0.0000273471                                                         
117       -0.0000183528                                                         
118        0.0000021612                                                         
119        0.0000239317                                                         
120       -0.0001957129                                                         
121        0.0005835568                                                         
122       -0.0003878439                                                         
123        0.0001861148                                                         
124        0.0014755223                                                         
125       -0.0001737578                                                         
126       -0.0000571154                                                         
127        0.0009022289                                                         
128       -0.0008451135                                                         
129        0.0002291225                                                         
130       -0.0000083924                                                         
131        0.0000009883                                                         
132        0.0000022963                                                         
133        0.0000118824                                                         
134       -0.0000141787                                                         
135        0.0000022895                                                         
136        0.0000265750                                                         
137       -0.0000031295                                                         
138       -0.0002145853                                                         
139       -0.0000490067                                                         
140       -0.0001628449                                                         
141        0.0003984173                                                         
142        0.0001759113                                                         
143        0.0004569540                                                         
144        0.0002453386                                                         
145       -0.0000288911                                                         
146        0.0000315808                                                         
147       -0.0001015929                                                         
148        0.0051978130                                                         
149       -0.0487477869                                                         
150       -0.0024455789                                                         
151        0.0141901818                                                         
152        0.0016353029                                                         
153        0.0001755960                                                         
154        0.0175575501                                                         
155       -0.0020675804                                                         
156        0.0283319940                                                         
157       -0.0013785608                                                         
158        0.0001623396                                                         
159       -0.0019067048                                                         
160       -0.0048189534                                                         
161        0.0005674808                                                         
162       -0.0076387825                                                         
163       -0.0000081100                                                         
164        0.0000009550                                                         
165       -0.0000273471                                                         
166        0.0000183528                                                         
167       -0.0000021612                                                         
168        0.0000239317                                                         
169       -0.0001957129                                                         
170        0.0005835568                                                         
171       -0.0003878439                                                         
172        0.0001861148                                                         
173       -0.0014755223                                                         
174        0.0001737578                                                         
175       -0.0000571154                                                         
176        0.0009022289                                                         
177       -0.0008451135                                                         
178        0.0002291225                                                         
179        0.0000083924                                                         
180       -0.0000009883                                                         
181        0.0000022963                                                         
182        0.0000118824                                                         
183       -0.0000141787                                                         
184        0.0000022895                                                         
185       -0.0000265750                                                         
186        0.0000031295                                                         
187        0.0002145853                                                         
188        0.0000490067                                                         
189       -0.0001628449                                                         
190       -0.0003984173                                                         
191       -0.0001759113                                                         
192        0.0004569540                                                         
193       -0.0002453386                                                         
194        0.0000288911                                                         
195        0.0000315808                                                         
196       -0.0001015929                                                         
197       -0.0117633288                                                         
198        0.0003473578                                                         
199        0.0037368712                                                         
200       -0.0002291677                                                         
201       -0.0002049287                                                         
202        0.0000854165                                                         
203       -0.0010053334                                                         
204       -0.0014540100                                                         
205        0.0007673798                                                         
206       -0.0000012639                                                         
207       -0.0000566923                                                         
208        0.0000579563                                                         
209       -0.0001408548                                                         
210        0.0002182017                                                         
211        0.0000746923                                                         
212       -0.0117633288                                                         
213        0.0003473578                                                         
214        0.0037368712                                                         
215       -0.0001752940                                                         
216        0.0002525582                                                         
217        0.0000854165                                                         
218       -0.0006400669                                                         
219        0.0016477726                                                         
220        0.0007673798                                                         
221        0.0000275703                                                         
222       -0.0000855266                                                         
223        0.0000579563                                                         
224        0.0001006054                                                         
225        0.0001948817                                                         
226       -0.0001233370                                                         
227       -0.0117633288                                                         
228        0.0003473578                                                         
229        0.0037368712                                                         
230        0.0002291677                                                         
231        0.0002049287                                                         
232        0.0000854165                                                         
233        0.0010053334                                                         
234        0.0014540100                                                         
235        0.0007673798                                                         
236       -0.0000012639                                                         
237       -0.0000566923                                                         
238        0.0000579563                                                         
239       -0.0001408548                                                         
240       -0.0002182017                                                         
241       -0.0000746923                                                         
242       -0.0117633288                                                         
243        0.0003473578                                                         
244        0.0037368712                                                         
245        0.0001752940                                                         
246       -0.0002525582                                                         
247        0.0000854165                                                         
248        0.0006400669                                                         
249       -0.0016477726                                                         
250        0.0007673798                                                         
251        0.0000275703                                                         
252       -0.0000855266                                                         
253        0.0000579563                                                         
254        0.0001006054                                                         
255       -0.0001948817                                                         
256        0.0001233370                                                         
 Sym= A                                                                         
 Ene=  -1.15253648839594                                                        
 Spin= Alpha                                                                    
 Occup= 1.0                                                                     
  1        0.0032119201                                                         
  2       -0.2083021084                                                         
  3       -0.0018078107                                                         
  4       -0.0007719389                                                         
  5        0.0011843109                                                         
  6        0.0002067832                                                         
  7        0.0000000000                                                         
  8        0.0000000000                                                         
  9       -0.0085783920                                                         
 10        0.0000000000                                                         
 11        0.0000000000                                                         
 12        0.0024888809                                                         
 13        0.0000000000                                                         
 14        0.0000000000                                                         
 15        0.0058301147                                                         
 16        0.0000000000                                                         
 17        0.0000000000                                                         
 18        0.0000928182                                                         
 19        0.0000000000                                                         
 20        0.0000000000                                                         
 21       -0.0000144501                                                         
 22        0.0002736895                                                         
 23        0.0003419710                                                         
 24       -0.0006156604                                                         
 25        0.0000163078                                                         
 26        0.0000000000                                                         
 27        0.0000000000                                                         
 28        0.0002232748                                                         
 29        0.0008649531                                                         
 30       -0.0010882278                                                         
 31        0.0001532536                                                         
 32        0.0000000000                                                         
 33        0.0000000000                                                         
 34       -0.0000075236                                                         
 35        0.0000257659                                                         
 36       -0.0000182422                                                         
 37        0.0000079506                                                         
 38        0.0000000000                                                         
 39        0.0000000000                                                         
 40        0.0000000000                                                         
 41        0.0000000000                                                         
 42       -0.0002487107                                                         
 43        0.0000000000                                                         
 44        0.0000000000                                                         
 45        0.0004831957                                                         
 46        0.0000000000                                                         
 47        0.0000000000                                                         
 48        0.0002629363                                                         
 49       -0.0000526051                                                         
 50       -0.0127910461                                                         
 51        0.3305162100                                                         
 52       -0.0011559004                                                         
 53       -0.0688155686                                                         
 54       -0.0030615034                                                         
 55       -0.0004562271                                                         
 56        0.0000000000                                                         
 57        0.0000000000                                                         
 58        0.3286265791                                                         
 59        0.0000000000                                                         
 60        0.0000000000                                                         
 61       -0.0261211663                                                         
 62        0.0000000000                                                         
 63        0.0000000000                                                         
 64       -0.0905254076                                                         
 65        0.0000000000                                                         
 66        0.0000000000                                                         
 67        0.0005631724                                                         
 68        0.0000000000                                                         
 69        0.0000000000                                                         
 70        0.0002520642                                                         
 71        0.0006067970                                                         
 72       -0.0038442268                                                         
 73        0.0032374299                                                         
 74       -0.0010630486                                                         
 75        0.0000000000                                                         
 76        0.0000000000                                                         
 77        0.0009166677                                                         
 78       -0.0053734233                                                         
 79        0.0044567556                                                         
 80       -0.0015022774                                                         
 81        0.0000000000                                                         
 82        0.0000000000                                                         
 83        0.0000228230                                                         
 84       -0.0000853472                                                         
 85        0.0000625241                                                         
 86       -0.0000258346                                                         
 87        0.0000000000                                                         
 88        0.0000000000                                                         
 89        0.0000000000                                                         
 90        0.0000000000                                                         
 91        0.0015795639                                                         
 92        0.0000000000                                                         
 93        0.0000000000                                                         
 94       -0.0008827070                                                         
 95        0.0000000000                                                         
 96        0.0000000000                                                         
 97       -0.0038559849                                                         
 98       -0.0007101150                                                         
 99       -0.0226590461                                                         
100        0.4525732133                                                         
101       -0.0023259651                                                         
102       -0.1099402540                                                         
103       -0.0054261295                                                         
104       -0.0008364399                                                         
105        0.1429196940                                                         
106       -0.0168302497                                                         
107       -0.0814241002                                                         
108       -0.0073088928                                                         
109        0.0008606966                                                         
110        0.0071012827                                                         
111       -0.0428268003                                                         
112        0.0050432920                                                         
113        0.0282174759                                                         
114        0.0004059150                                                         
115       -0.0000478006                                                         
116       -0.0002421731                                                         
117        0.0001257374                                                         
118       -0.0000148069                                                         
119       -0.0000729523                                                         
120        0.0030476210                                                         
121       -0.0023930594                                                         
122       -0.0006545615                                                         
123       -0.0012994106                                                         
124       -0.0080427643                                                         
125        0.0009471174                                                         
126        0.0053380452                                                         
127       -0.0058744438                                                         
128        0.0005363985                                                         
129       -0.0026779053                                                         
130       -0.0074621304                                                         
131        0.0008787419                                                         
132        0.0000560680                                                         
133       -0.0000464683                                                         
134       -0.0000095997                                                         
135       -0.0000244890                                                         
136       -0.0001448787                                                         
137        0.0000170609                                                         
138        0.0007510015                                                         
139        0.0004420147                                                         
140       -0.0005411595                                                         
141       -0.0036268263                                                         
142       -0.0011642625                                                         
143       -0.0007424414                                                         
144        0.0013738219                                                         
145       -0.0001617815                                                         
146        0.0023659197                                                         
147        0.0007423773                                                         
148       -0.0226590461                                                         
149        0.4525732133                                                         
150       -0.0023259651                                                         
151       -0.1099402540                                                         
152       -0.0054261295                                                         
153       -0.0008364399                                                         
154       -0.1429196940                                                         
155        0.0168302497                                                         
156       -0.0814241002                                                         
157        0.0073088928                                                         
158       -0.0008606966                                                         
159        0.0071012827                                                         
160        0.0428268003                                                         
161       -0.0050432920                                                         
162        0.0282174759                                                         
163       -0.0004059150                                                         
164        0.0000478006                                                         
165       -0.0002421731                                                         
166       -0.0001257374                                                         
167        0.0000148069                                                         
168       -0.0000729523                                                         
169        0.0030476210                                                         
170       -0.0023930594                                                         
171       -0.0006545615                                                         
172       -0.0012994106                                                         
173        0.0080427643                                                         
174       -0.0009471174                                                         
175        0.0053380452                                                         
176       -0.0058744438                                                         
177        0.0005363985                                                         
178       -0.0026779053                                                         
179        0.0074621304                                                         
180       -0.0008787419                                                         
181        0.0000560680                                                         
182       -0.0000464683                                                         
183       -0.0000095997                                                         
184       -0.0000244890                                                         
185        0.0001448787                                                         
186       -0.0000170609                                                         
187       -0.0007510015                                                         
188       -0.0004420147                                                         
189       -0.0005411595                                                         
190        0.0036268263                                                         
191        0.0011642625                                                         
192       -0.0007424414                                                         
193       -0.0013738219                                                         
194        0.0001617815                                                         
195        0.0023659197                                                         
196        0.0007423773                                                         
197        0.1363426744                                                         
198       -0.0247388932                                                         
199       -0.0514201371                                                         
200        0.0021635352                                                         
201        0.0020257149                                                         
202       -0.0011021587                                                         
203        0.0063406974                                                         
204        0.0026934392                                                         
205       -0.0035644411                                                         
206        0.0003596677                                                         
207       -0.0002004691                                                         
208       -0.0001591985                                                         
209        0.0006673812                                                         
210       -0.0008244341                                                         
211       -0.0003313516                                                         
212        0.1363426744                                                         
213       -0.0247388932                                                         
214       -0.0514201371                                                         
215        0.0016337790                                                         
216       -0.0024728873                                                         
217       -0.0011021587                                                         
218        0.0055415609                                                         
219       -0.0040926961                                                         
220       -0.0035644411                                                         
221        0.0001786501                                                         
222       -0.0000194516                                                         
223       -0.0001591985                                                         
224       -0.0008484731                                                         
225       -0.0007249086                                                         
226        0.0005138025                                                         
227        0.1363426744                                                         
228       -0.0247388932                                                         
229       -0.0514201371                                                         
230       -0.0021635352                                                         
231       -0.0020257149                                                         
232       -0.0011021587                                                         
233       -0.0063406974                                                         
234       -0.0026934392                                                         
235       -0.0035644411                                                         
236        0.0003596677                                                         
237       -0.0002004691                                                         
238       -0.0001591985                                                         
239        0.0006673812                                                         
240        0.0008244341                                                         
241        0.0003313516                                                         
242        0.1363426744                                                         
243       -0.0247388932                                                         
244       -0.0514201371                                                         
245       -0.0016337790                                                         
246        0.0024728873                                                         
247       -0.0011021587                                                         
248       -0.0055415609                                                         
249        0.0040926961                                                         
250       -0.0035644411                                                         
251        0.0001786501                                                         
252       -0.0000194516                                                         
253       -0.0001591985                                                         
254       -0.0008484731                                                         
255        0.0007249086                                                         
256       -0.0005138025                                                         
 Sym= A                                                                         
 Ene= -0.866547213010424                                                        
 Spin= Alpha                                                                    
 Occup= 1.0                                                                     
  1        0.0000000000                                                         
  2        0.0000000000                                                         
  3        0.0000000000                                                         
  4        0.0000000000                                                         
  5        0.0000000000                                                         
  6        0.0000000000                                                         
  7        0.0850750590                                                         
  8       -0.0100184548                                                         
  9        0.0000000000                                                         
 10       -0.0006796397                                                         
 11        0.0000800345                                                         
 12        0.0000000000                                                         
 13       -0.0077738500                                                         
 14        0.0009154500                                                         
 15        0.0000000000                                                         
 16        0.0000858948                                                         
 17       -0.0000101150                                                         
 18        0.0000000000                                                         
 19        0.0000370865                                                         
 20       -0.0000043673                                                         
 21        0.0000000000                                                         
 22        0.0000000000                                                         
 23        0.0000000000                                                         
 24        0.0000000000                                                         
 25        0.0000000000                                                         
 26        0.0020674032                                                         
 27       -0.0002434578                                                         
 28        0.0000000000                                                         
 29        0.0000000000                                                         
 30        0.0000000000                                                         
 31        0.0000000000                                                         
 32        0.0033459966                                                         
 33       -0.0003940252                                                         
 34        0.0000000000                                                         
 35        0.0000000000                                                         
 36        0.0000000000                                                         
 37        0.0000000000                                                         
 38        0.0000770888                                                         
 39       -0.0000090780                                                         
 40       -0.0001894768                                                         
 41        0.0000031117                                                         
 42        0.0000000000                                                         
 43       -0.0000310103                                                         
 44        0.0000612550                                                         
 45        0.0000000000                                                         
 46        0.0005994408                                                         
 47       -0.0000705903                                                         
 48        0.0000000000                                                         
 49        0.0000000000                                                         
 50        0.0000000000                                                         
 51        0.0000000000                                                         
 52        0.0000000000                                                         
 53        0.0000000000                                                         
 54        0.0000000000                                                         
 55        0.0000000000                                                         
 56        0.2460333435                                                         
 57       -0.0289729323                                                         
 58        0.0000000000                                                         
 59       -0.0050621252                                                         
 60        0.0005961168                                                         
 61        0.0000000000                                                         
 62       -0.0705577488                                                         
 63        0.0083088936                                                         
 64        0.0000000000                                                         
 65        0.0003688873                                                         
 66       -0.0000434402                                                         
 67        0.0000000000                                                         
 68        0.0001538109                                                         
 69       -0.0000181128                                                         
 70        0.0000000000                                                         
 71        0.0000000000                                                         
 72        0.0000000000                                                         
 73        0.0000000000                                                         
 74        0.0000000000                                                         
 75        0.0096175398                                                         
 76       -0.0011325633                                                         
 77        0.0000000000                                                         
 78        0.0000000000                                                         
 79        0.0000000000                                                         
 80        0.0000000000                                                         
 81        0.0174231860                                                         
 82       -0.0020517576                                                         
 83        0.0000000000                                                         
 84        0.0000000000                                                         
 85        0.0000000000                                                         
 86        0.0000000000                                                         
 87        0.0001909645                                                         
 88       -0.0000224880                                                         
 89       -0.0008215261                                                         
 90        0.0001264487                                                         
 91        0.0000000000                                                         
 92       -0.0010666870                                                         
 93        0.0000364963                                                         
 94        0.0000000000                                                         
 95        0.0035312653                                                         
 96       -0.0004158425                                                         
 97        0.0000000000                                                         
 98        0.0000000000                                                         
 99        0.0156266464                                                         
100       -0.4919718134                                                         
101        0.0027331721                                                         
102        0.0210480126                                                         
103        0.0041768758                                                         
104        0.0006577036                                                         
105        0.1671367520                                                         
106       -0.0196820550                                                         
107        0.0155991529                                                         
108       -0.0133412266                                                         
109        0.0015710653                                                         
110        0.0047332534                                                         
111       -0.0468034783                                                         
112        0.0055115863                                                         
113        0.0023157289                                                         
114        0.0000864667                                                         
115       -0.0000101823                                                         
116        0.0001875264                                                         
117        0.0001030214                                                         
118       -0.0000121318                                                         
119        0.0000133122                                                         
120        0.0036145008                                                         
121       -0.0034218275                                                         
122       -0.0001926733                                                         
123       -0.0016805030                                                         
124        0.0050944651                                                         
125       -0.0005999252                                                         
126        0.0049171292                                                         
127       -0.0054432507                                                         
128        0.0005261215                                                         
129       -0.0024743941                                                         
130        0.0089991038                                                         
131       -0.0010597361                                                         
132        0.0000841517                                                         
133       -0.0000813721                                                         
134       -0.0000027796                                                         
135       -0.0000395325                                                         
136        0.0000891333                                                         
137       -0.0000104964                                                         
138       -0.0001811442                                                         
139       -0.0002262217                                                         
140        0.0007690122                                                         
141        0.0018619137                                                         
142        0.0005234006                                                         
143       -0.0008148058                                                         
144       -0.0013184810                                                         
145        0.0001552646                                                         
146       -0.0014922307                                                         
147       -0.0001617910                                                         
148       -0.0156266464                                                         
149        0.4919718134                                                         
150       -0.0027331721                                                         
151       -0.0210480126                                                         
152       -0.0041768758                                                         
153       -0.0006577036                                                         
154        0.1671367520                                                         
155       -0.0196820550                                                         
156       -0.0155991529                                                         
157       -0.0133412266                                                         
158        0.0015710653                                                         
159       -0.0047332534                                                         
160       -0.0468034783                                                         
161        0.0055115863                                                         
162       -0.0023157289                                                         
163        0.0000864667                                                         
164       -0.0000101823                                                         
165       -0.0001875264                                                         
166        0.0001030214                                                         
167       -0.0000121318                                                         
168       -0.0000133122                                                         
169       -0.0036145008                                                         
170        0.0034218275                                                         
171        0.0001926733                                                         
172        0.0016805030                                                         
173        0.0050944651                                                         
174       -0.0005999252                                                         
175       -0.0049171292                                                         
176        0.0054432507                                                         
177       -0.0005261215                                                         
178        0.0024743941                                                         
179        0.0089991038                                                         
180       -0.0010597361                                                         
181       -0.0000841517                                                         
182        0.0000813721                                                         
183        0.0000027796                                                         
184        0.0000395325                                                         
185        0.0000891333                                                         
186       -0.0000104964                                                         
187       -0.0001811442                                                         
188       -0.0002262217                                                         
189       -0.0007690122                                                         
190        0.0018619137                                                         
191        0.0005234006                                                         
192        0.0008148058                                                         
193       -0.0013184810                                                         
194        0.0001552646                                                         
195        0.0014922307                                                         
196        0.0001617910                                                         
197       -0.3194999661                                                         
198        0.0648456709                                                         
199        0.1056918759                                                         
200       -0.0036282786                                                         
201       -0.0065115215                                                         
202        0.0024676918                                                         
203       -0.0028161051                                                         
204       -0.0071337051                                                         
205        0.0029963195                                                         
206        0.0002793205                                                         
207       -0.0005687305                                                         
208        0.0002894100                                                         
209       -0.0014129167                                                         
210        0.0005402363                                                         
211        0.0008766829                                                         
212       -0.3194999661                                                         
213        0.0648456709                                                         
214        0.1056918759                                                         
215       -0.0020164052                                                         
216        0.0071762405                                                         
217        0.0024676918                                                         
218       -0.0010819166                                                         
219        0.0075927369                                                         
220        0.0029963195                                                         
221        0.0005527978                                                         
222       -0.0008422078                                                         
223        0.0002894100                                                         
224        0.0008772022                                                         
225        0.0003218053                                                         
226       -0.0009781971                                                         
227        0.3194999661                                                         
228       -0.0648456709                                                         
229       -0.1056918759                                                         
230       -0.0036282786                                                         
231       -0.0065115215                                                         
232       -0.0024676918                                                         
233       -0.0028161051                                                         
234       -0.0071337051                                                         
235       -0.0029963195                                                         
236       -0.0002793205                                                         
237        0.0005687305                                                         
238       -0.0002894100                                                         
239        0.0014129167                                                         
240        0.0005402363                                                         
241        0.0008766829                                                         
242        0.3194999661                                                         
243       -0.0648456709                                                         
244       -0.1056918759                                                         
245       -0.0020164052                                                         
246        0.0071762405                                                         
247       -0.0024676918                                                         
248       -0.0010819166                                                         
249        0.0075927369                                                         
250       -0.0029963195                                                         
251       -0.0005527978                                                         
252        0.0008422078                                                         
253       -0.0002894100                                                         
254       -0.0008772022                                                         
255        0.0003218053                                                         
256       -0.0009781971                                                         
 Sym= A                                                                         
 Ene= -0.759468240022972                                                        
 Spin= Alpha                                                                    
 Occup= 1.0                                                                     
  1        0.0028431233                                                         
  2        0.2904577333                                                         
  3        0.0005186913                                                         
  4        0.0396457216                                                         
  5        0.0005127276                                                         
  6        0.0000876389                                                         
  7        0.0000000000                                                         
  8        0.0000000000                                                         
  9       -0.3063365700                                                         
 10        0.0000000000                                                         
 11        0.0000000000                                                         
 12        0.0016106237                                                         
 13        0.0000000000                                                         
 14        0.0000000000                                                         
 15        0.0181874688                                                         
 16        0.0000000000                                                         
 17        0.0000000000                                                         
 18       -0.0003737824                                                         
 19        0.0000000000                                                         
 20        0.0000000000                                                         
 21       -0.0001304380                                                         
 22        0.0014716465                                                         
 23        0.0012171143                                                         
 24       -0.0026887607                                                         
 25       -0.0000607905                                                         
 26        0.0000000000                                                         
 27        0.0000000000                                                         
 28        0.0042109968                                                         
 29        0.0032272653                                                         
 30       -0.0074382621                                                         
 31       -0.0002349469                                                         
 32        0.0000000000                                                         
 33        0.0000000000                                                         
 34        0.0000827376                                                         
 35        0.0000360247                                                         
 36       -0.0001187623                                                         
 37       -0.0000111565                                                         
 38        0.0000000000                                                         
 39        0.0000000000                                                         
 40        0.0000000000                                                         
 41        0.0000000000                                                         
 42       -0.0005643996                                                         
 43        0.0000000000                                                         
 44        0.0000000000                                                         
 45        0.0009545645                                                         
 46        0.0000000000                                                         
 47        0.0000000000                                                         
 48        0.0007386343                                                         
 49       -0.0000515711                                                         
 50        0.0088063194                                                         
 51       -0.5018029908                                                         
 52        0.0001104136                                                         
 53        0.0422543885                                                         
 54        0.0029132752                                                         
 55        0.0001792379                                                         
 56        0.0000000000                                                         
 57        0.0000000000                                                         
 58       -0.0849951256                                                         
 59        0.0000000000                                                         
 60        0.0000000000                                                         
 61       -0.0166358129                                                         
 62        0.0000000000                                                         
 63        0.0000000000                                                         
 64       -0.0392001397                                                         
 65        0.0000000000                                                         
 66        0.0000000000                                                         
 67       -0.0003178583                                                         
 68        0.0000000000                                                         
 69        0.0000000000                                                         
 70       -0.0000597620                                                         
 71        0.0009875884                                                         
 72        0.0038505815                                                         
 73       -0.0048381699                                                         
 74        0.0006837754                                                         
 75        0.0000000000                                                         
 76        0.0000000000                                                         
 77        0.0009896902                                                         
 78        0.0042021921                                                         
 79       -0.0051918823                                                         
 80        0.0007672494                                                         
 81        0.0000000000                                                         
 82        0.0000000000                                                         
 83        0.0000097526                                                         
 84        0.0000874677                                                         
 85       -0.0000972203                                                         
 86        0.0000185609                                                         
 87        0.0000000000                                                         
 88        0.0000000000                                                         
 89        0.0000000000                                                         
 90        0.0000000000                                                         
 91       -0.0002456957                                                         
 92        0.0000000000                                                         
 93        0.0000000000                                                         
 94       -0.0015712798                                                         
 95        0.0000000000                                                         
 96        0.0000000000                                                         
 97        0.0023083669                                                         
 98        0.0009265852                                                         
 99       -0.0032675931                                                         
100        0.2330709030                                                         
101       -0.0033172737                                                         
102        0.0268469917                                                         
103       -0.0005463676                                                         
104       -0.0001999399                                                         
105       -0.1754511864                                                         
106        0.0206611643                                                         
107        0.2906663160                                                         
108        0.0231061881                                                         
109       -0.0027209890                                                         
110       -0.0196248426                                                         
111        0.0518981509                                                         
112       -0.0061115359                                                         
113       -0.0717333708                                                         
114       -0.0001059162                                                         
115        0.0000124727                                                         
116        0.0003128124                                                         
117       -0.0001156618                                                         
118        0.0000136204                                                         
119        0.0001858364                                                         
120       -0.0001022229                                                         
121        0.0052320422                                                         
122       -0.0051298192                                                         
123        0.0012739952                                                         
124        0.0063364586                                                         
125       -0.0007461825                                                         
126        0.0000681273                                                         
127        0.0076755382                                                         
128       -0.0077436655                                                         
129        0.0018168960                                                         
130        0.0063849225                                                         
131       -0.0007518897                                                         
132       -0.0000121847                                                         
133        0.0001190860                                                         
134       -0.0001069013                                                         
135        0.0000313517                                                         
136        0.0001183223                                                         
137       -0.0000139337                                                         
138        0.0003547132                                                         
139       -0.0000126534                                                         
140       -0.0005173218                                                         
141        0.0001144050                                                         
142       -0.0001008254                                                         
143        0.0020031650                                                         
144       -0.0011785444                                                         
145        0.0001387856                                                         
146       -0.0004511996                                                         
147       -0.0005861817                                                         
148       -0.0032675931                                                         
149        0.2330709030                                                         
150       -0.0033172737                                                         
151        0.0268469917                                                         
152       -0.0005463676                                                         
153       -0.0001999399                                                         
154        0.1754511864                                                         
155       -0.0206611643                                                         
156        0.2906663160                                                         
157       -0.0231061881                                                         
158        0.0027209890                                                         
159       -0.0196248426                                                         
160       -0.0518981509                                                         
161        0.0061115359                                                         
162       -0.0717333708                                                         
163        0.0001059162                                                         
164       -0.0000124727                                                         
165        0.0003128124                                                         
166        0.0001156618                                                         
167       -0.0000136204                                                         
168        0.0001858364                                                         
169       -0.0001022229                                                         
170        0.0052320422                                                         
171       -0.0051298192                                                         
172        0.0012739952                                                         
173       -0.0063364586                                                         
174        0.0007461825                                                         
175        0.0000681273                                                         
176        0.0076755382                                                         
177       -0.0077436655                                                         
178        0.0018168960                                                         
179       -0.0063849225                                                         
180        0.0007518897                                                         
181       -0.0000121847                                                         
182        0.0001190860                                                         
183       -0.0001069013                                                         
184        0.0000313517                                                         
185       -0.0001183223                                                         
186        0.0000139337                                                         
187       -0.0003547132                                                         
188        0.0000126534                                                         
189       -0.0005173218                                                         
190       -0.0001144050                                                         
191        0.0001008254                                                         
192        0.0020031650                                                         
193        0.0011785444                                                         
194       -0.0001387856                                                         
195       -0.0004511996                                                         
196       -0.0005861817                                                         
197        0.2760266716                                                         
198       -0.0497031729                                                         
199       -0.0824944501                                                         
200        0.0034329798                                                         
201        0.0060529050                                                         
202       -0.0003758971                                                         
203        0.0018312892                                                         
204        0.0079730937                                                         
205        0.0024116661                                                         
206       -0.0001828342                                                         
207        0.0008708685                                                         
208       -0.0006880343                                                         
209        0.0013828480                                                         
210        0.0003004329                                                         
211       -0.0002871054                                                         
212        0.2760266716                                                         
213       -0.0497031728                                                         
214       -0.0824944501                                                         
215        0.0019329851                                                         
216       -0.0066848021                                                         
217       -0.0003758971                                                         
218       -0.0000709482                                                         
219       -0.0081803918                                                         
220        0.0024116661                                                         
221       -0.0004384200                                                         
222        0.0011264543                                                         
223       -0.0006880343                                                         
224       -0.0007574470                                                         
225        0.0003589087                                                         
226        0.0002094612                                                         
227        0.2760266716                                                         
228       -0.0497031729                                                         
229       -0.0824944501                                                         
230       -0.0034329798                                                         
231       -0.0060529050                                                         
232       -0.0003758971                                                         
233       -0.0018312892                                                         
234       -0.0079730937                                                         
235        0.0024116661                                                         
236       -0.0001828342                                                         
237        0.0008708685                                                         
238       -0.0006880343                                                         
239        0.0013828480                                                         
240       -0.0003004329                                                         
241        0.0002871054                                                         
242        0.2760266716                                                         
243       -0.0497031728                                                         
244       -0.0824944501                                                         
245       -0.0019329851                                                         
246        0.0066848021                                                         
247       -0.0003758971                                                         
248        0.0000709482                                                         
249        0.0081803918                                                         
250        0.0024116661                                                         
251       -0.0004384200                                                         
252        0.0011264543                                                         
253       -0.0006880343                                                         
254       -0.0007574470                                                         
255       -0.0003589087                                                         
256       -0.0002094612                                                         
 Sym= A                                                                         
 Ene= -0.677363731148666                                                        
 Spin= Alpha                                                                    
 Occup= 1.0                                                                     
  1        0.0000000000                                                         
  2        0.0000000000                                                         
  3        0.0000000000                                                         
  4        0.0000000000                                                         
  5        0.0000000000                                                         
  6        0.0000000000                                                         
  7        0.0217142750                                                         
  8        0.1843940279                                                         
  9        0.0000000000                                                         
 10        0.0001942643                                                         
 11        0.0016496598                                                         
 12        0.0000000000                                                         
 13       -0.0005627138                                                         
 14       -0.0047784725                                                         
 15        0.0000000000                                                         
 16        0.0000232968                                                         
 17        0.0001978327                                                         
 18        0.0000000000                                                         
 19        0.0000095534                                                         
 20        0.0000811256                                                         
 21        0.0000000000                                                         
 22        0.0000000000                                                         
 23        0.0000000000                                                         
 24        0.0000000000                                                         
 25        0.0000000000                                                         
 26        0.0004143699                                                         
 27        0.0035187608                                                         
 28        0.0000000000                                                         
 29        0.0000000000                                                         
 30        0.0000000000                                                         
 31        0.0000000000                                                         
 32        0.0009951927                                                         
 33        0.0084510120                                                         
 34        0.0000000000                                                         
 35        0.0000000000                                                         
 36        0.0000000000                                                         
 37        0.0000000000                                                         
 38        0.0000163544                                                         
 39        0.0001388791                                                         
 40       -0.0000582772                                                         
 41       -0.0001748671                                                         
 42        0.0000000000                                                         
 43        0.0000558371                                                         
 44       -0.0004858799                                                         
 45        0.0000000000                                                         
 46        0.0001189944                                                         
 47        0.0010104811                                                         
 48        0.0000000000                                                         
 49        0.0000000000                                                         
 50        0.0000000000                                                         
 51        0.0000000000                                                         
 52        0.0000000000                                                         
 53        0.0000000000                                                         
 54        0.0000000000                                                         
 55        0.0000000000                                                         
 56        0.0293475780                                                         
 57        0.2492147730                                                         
 58        0.0000000000                                                         
 59       -0.0001533346                                                         
 60       -0.0013020922                                                         
 61        0.0000000000                                                         
 62       -0.0061406831                                                         
 63       -0.0521456642                                                         
 64        0.0000000000                                                         
 65        0.0000505419                                                         
 66        0.0004291934                                                         
 67        0.0000000000                                                         
 68        0.0000188870                                                         
 69        0.0001603854                                                         
 70        0.0000000000                                                         
 71        0.0000000000                                                         
 72        0.0000000000                                                         
 73        0.0000000000                                                         
 74        0.0000000000                                                         
 75        0.0002452381                                                         
 76        0.0020825213                                                         
 77        0.0000000000                                                         
 78        0.0000000000                                                         
 79        0.0000000000                                                         
 80        0.0000000000                                                         
 81        0.0002045151                                                         
 82        0.0017367087                                                         
 83        0.0000000000                                                         
 84        0.0000000000                                                         
 85        0.0000000000                                                         
 86        0.0000000000                                                         
 87        0.0000051871                                                         
 88        0.0000440479                                                         
 89       -0.0001034035                                                         
 90       -0.0012066190                                                         
 91        0.0000000000                                                         
 92       -0.0002205562                                                         
 93       -0.0008873253                                                         
 94        0.0000000000                                                         
 95        0.0005307666                                                         
 96        0.0045071825                                                         
 97        0.0000000000                                                         
 98        0.0000000000                                                         
 99       -0.0000000000                                                         
100       -0.0000000000                                                         
101        0.0000000000                                                         
102        0.0000000000                                                         
103       -0.0000000000                                                         
104        0.0000000000                                                         
105        0.0517910597                                                         
106        0.4398011035                                                         
107       -0.0000000000                                                         
108       -0.0032479279                                                         
109       -0.0275808655                                                         
110        0.0000000000                                                         
111       -0.0086989016                                                         
112       -0.0738696317                                                         
113       -0.0000000000                                                         
114        0.0000559091                                                         
115        0.0004747711                                                         
116        0.0000000000                                                         
117        0.0000312228                                                         
118        0.0002651389                                                         
119       -0.0000000000                                                         
120       -0.0003482578                                                         
121        0.0003482578                                                         
122        0.0000000000                                                         
123       -0.0029163363                                                         
124        0.0003222759                                                         
125        0.0027367134                                                         
126        0.0005151046                                                         
127       -0.0005151046                                                         
128       -0.0000000000                                                         
129        0.0043135243                                                         
130       -0.0002516948                                                         
131       -0.0021373509                                                         
132       -0.0000104944                                                         
133        0.0000104944                                                         
134        0.0000000000                                                         
135       -0.0000878812                                                         
136        0.0000084264                                                         
137        0.0000715558                                                         
138        0.0001992529                                                         
139       -0.0004878551                                                         
140       -0.0000000000                                                         
141       -0.0005780752                                                         
142        0.0016307135                                                         
143       -0.0003551491                                                         
144       -0.0000196834                                                         
145       -0.0001671483                                                         
146        0.0003551491                                                         
147       -0.0029740446                                                         
148        0.0000000000                                                         
149        0.0000000000                                                         
150       -0.0000000000                                                         
151       -0.0000000000                                                         
152        0.0000000000                                                         
153       -0.0000000000                                                         
154        0.0517910597                                                         
155        0.4398011035                                                         
156        0.0000000000                                                         
157       -0.0032479279                                                         
158       -0.0275808655                                                         
159       -0.0000000000                                                         
160       -0.0086989016                                                         
161       -0.0738696317                                                         
162        0.0000000000                                                         
163        0.0000559091                                                         
164        0.0004747711                                                         
165       -0.0000000000                                                         
166        0.0000312228                                                         
167        0.0002651389                                                         
168        0.0000000000                                                         
169        0.0003482578                                                         
170       -0.0003482578                                                         
171       -0.0000000000                                                         
172        0.0029163363                                                         
173        0.0003222759                                                         
174        0.0027367134                                                         
175       -0.0005151046                                                         
176        0.0005151046                                                         
177        0.0000000000                                                         
178       -0.0043135243                                                         
179       -0.0002516948                                                         
180       -0.0021373509                                                         
181        0.0000104944                                                         
182       -0.0000104944                                                         
183       -0.0000000000                                                         
184        0.0000878812                                                         
185        0.0000084264                                                         
186        0.0000715558                                                         
187        0.0001992529                                                         
188       -0.0004878551                                                         
189        0.0000000000                                                         
190       -0.0005780752                                                         
191        0.0016307135                                                         
192        0.0003551491                                                         
193       -0.0000196834                                                         
194       -0.0001671483                                                         
195       -0.0003551491                                                         
196        0.0029740446                                                         
197       -0.3537893433                                                         
198        0.0473762034                                                         
199        0.1039194719                                                         
200       -0.0060006067                                                         
201       -0.0047031680                                                         
202        0.0031619353                                                         
203       -0.0082015357                                                         
204       -0.0059421631                                                         
205        0.0045345856                                                         
206       -0.0005706756                                                         
207        0.0001508694                                                         
208        0.0004198062                                                         
209       -0.0020205264                                                         
210        0.0013648832                                                         
211        0.0011134094                                                         
212        0.3537893433                                                         
213       -0.0473762034                                                         
214       -0.1039194719                                                         
215        0.0047439155                                                         
216       -0.0059684449                                                         
217       -0.0031619353                                                         
218        0.0065968196                                                         
219       -0.0076848201                                                         
220       -0.0045345856                                                         
221        0.0000752126                                                         
222        0.0003445937                                                         
223       -0.0004198062                                                         
224       -0.0021285178                                                         
225       -0.0010689022                                                         
226        0.0014000124                                                         
227        0.3537893433                                                         
228       -0.0473762034                                                         
229       -0.1039194719                                                         
230       -0.0060006067                                                         
231       -0.0047031680                                                         
232       -0.0031619353                                                         
233       -0.0082015357                                                         
234       -0.0059421631                                                         
235       -0.0045345856                                                         
236        0.0005706756                                                         
237       -0.0001508694                                                         
238       -0.0004198062                                                         
239        0.0020205264                                                         
240        0.0013648832                                                         
241        0.0011134094                                                         
242       -0.3537893433                                                         
243        0.0473762034                                                         
244        0.1039194719                                                         
245        0.0047439155                                                         
246       -0.0059684449                                                         
247        0.0031619353                                                         
248        0.0065968196                                                         
249       -0.0076848201                                                         
250        0.0045345856                                                         
251       -0.0000752126                                                         
252       -0.0003445937                                                         
253        0.0004198062                                                         
254        0.0021285178                                                         
255       -0.0010689022                                                         
256        0.0014000124                                                         
 Sym= A                                                                         
 Ene= -0.671890445298321                                                        
 Spin= Alpha                                                                    
 Occup= 1.0                                                                     
  1        0.0083380768                                                         
  2        0.3617694425                                                         
  3       -0.0023000818                                                         
  4        0.0544795866                                                         
  5        0.0024336961                                                         
  6        0.0003399629                                                         
  7        0.0000000000                                                         
  8        0.0000000000                                                         
  9       -0.6553979244                                                         
 10        0.0000000000                                                         
 11        0.0000000000                                                         
 12        0.0103934067                                                         
 13        0.0000000000                                                         
 14        0.0000000000                                                         
 15        0.0283813356                                                         
 16        0.0000000000                                                         
 17        0.0000000000                                                         
 18       -0.0005106910                                                         
 19        0.0000000000                                                         
 20        0.0000000000                                                         
 21       -0.0002819803                                                         
 22        0.0031267319                                                         
 23        0.0028759226                                                         
 24       -0.0060026545                                                         
 25       -0.0000599014                                                         
 26        0.0000000000                                                         
 27        0.0000000000                                                         
 28        0.0082868725                                                         
 29        0.0068818630                                                         
 30       -0.0151687355                                                         
 31       -0.0003355617                                                         
 32        0.0000000000                                                         
 33        0.0000000000                                                         
 34        0.0001578681                                                         
 35        0.0001010004                                                         
 36       -0.0002588684                                                         
 37       -0.0000135818                                                         
 38        0.0000000000                                                         
 39        0.0000000000                                                         
 40        0.0000000000                                                         
 41        0.0000000000                                                         
 42       -0.0014173432                                                         
 43        0.0000000000                                                         
 44        0.0000000000                                                         
 45        0.0026384090                                                         
 46        0.0000000000                                                         
 47        0.0000000000                                                         
 48        0.0016136205                                                         
 49       -0.0002447527                                                         
 50        0.0100908928                                                         
 51       -0.1346732060                                                         
 52       -0.0166040477                                                         
 53        0.0321549897                                                         
 54        0.0049161162                                                         
 55        0.0002505253                                                         
 56        0.0000000000                                                         
 57        0.0000000000                                                         
 58        0.4909610002                                                         
 59        0.0000000000                                                         
 60        0.0000000000                                                         
 61       -0.0529193363                                                         
 62        0.0000000000                                                         
 63        0.0000000000                                                         
 64       -0.2188513848                                                         
 65        0.0000000000                                                         
 66        0.0000000000                                                         
 67        0.0004079988                                                         
 68        0.0000000000                                                         
 69        0.0000000000                                                         
 70        0.0003043758                                                         
 71        0.0023355683                                                         
 72        0.0008727792                                                         
 73       -0.0032083475                                                         
 74       -0.0003493614                                                         
 75        0.0000000000                                                         
 76        0.0000000000                                                         
 77       -0.0033578981                                                         
 78       -0.0031309392                                                         
 79        0.0064888372                                                         
 80        0.0000542051                                                         
 81        0.0000000000                                                         
 82        0.0000000000                                                         
 83        0.0000551850                                                         
 84        0.0000360211                                                         
 85       -0.0000912061                                                         
 86       -0.0000045770                                                         
 87        0.0000000000                                                         
 88        0.0000000000                                                         
 89        0.0000000000                                                         
 90        0.0000000000                                                         
 91        0.0027378331                                                         
 92        0.0000000000                                                         
 93        0.0000000000                                                         
 94       -0.0046307829                                                         
 95        0.0000000000                                                         
 96        0.0000000000                                                         
 97       -0.0035827164                                                         
 98        0.0002503122                                                         
 99        0.0047663063                                                         
100       -0.0206702680                                                         
101       -0.0080007192                                                         
102        0.0181314539                                                         
103        0.0024158916                                                         
104        0.0002103411                                                         
105        0.2353064637                                                         
106       -0.0277097329                                                         
107       -0.1347966510                                                         
108       -0.0195715788                                                         
109        0.0023047528                                                         
110        0.0096085330                                                         
111       -0.0398702333                                                         
112        0.0046951261                                                         
113        0.0207889374                                                         
114        0.0003264412                                                         
115       -0.0000384418                                                         
116       -0.0003208161                                                         
117        0.0001511928                                                         
118       -0.0000178045                                                         
119       -0.0000847400                                                         
120        0.0030523414                                                         
121       -0.0042810925                                                         
122        0.0012287511                                                         
123       -0.0017514614                                                         
124       -0.0036736219                                                         
125        0.0004326064                                                         
126        0.0032590942                                                         
127       -0.0046914885                                                         
128        0.0014323943                                                         
129       -0.0018988565                                                         
130       -0.0063481513                                                         
131        0.0007475595                                                         
132        0.0000656491                                                         
133       -0.0000909331                                                         
134        0.0000252840                                                         
135       -0.0000373969                                                         
136       -0.0000689588                                                         
137        0.0000081206                                                         
138        0.0001942068                                                         
139        0.0001796622                                                         
140       -0.0000411802                                                         
141       -0.0014772906                                                         
142       -0.0004336301                                                         
143       -0.0011206705                                                         
144        0.0008946703                                                         
145       -0.0001053565                                                         
146        0.0012442111                                                         
147        0.0005648103                                                         
148        0.0047663063                                                         
149       -0.0206702680                                                         
150       -0.0080007192                                                         
151        0.0181314539                                                         
152        0.0024158916                                                         
153        0.0002103411                                                         
154       -0.2353064637                                                         
155        0.0277097329                                                         
156       -0.1347966510                                                         
157        0.0195715788                                                         
158       -0.0023047528                                                         
159        0.0096085330                                                         
160        0.0398702333                                                         
161       -0.0046951261                                                         
162        0.0207889374                                                         
163       -0.0003264412                                                         
164        0.0000384418                                                         
165       -0.0003208161                                                         
166       -0.0001511928                                                         
167        0.0000178045                                                         
168       -0.0000847400                                                         
169        0.0030523414                                                         
170       -0.0042810925                                                         
171        0.0012287511                                                         
172       -0.0017514614                                                         
173        0.0036736219                                                         
174       -0.0004326064                                                         
175        0.0032590942                                                         
176       -0.0046914885                                                         
177        0.0014323943                                                         
178       -0.0018988565                                                         
179        0.0063481513                                                         
180       -0.0007475595                                                         
181        0.0000656491                                                         
182       -0.0000909331                                                         
183        0.0000252840                                                         
184       -0.0000373969                                                         
185        0.0000689588                                                         
186       -0.0000081206                                                         
187       -0.0001942068                                                         
188       -0.0001796622                                                         
189       -0.0000411802                                                         
190        0.0014772906                                                         
191        0.0004336301                                                         
192       -0.0011206705                                                         
193       -0.0008946703                                                         
194        0.0001053565                                                         
195        0.0012442111                                                         
196        0.0005648103                                                         
197       -0.1720345288                                                         
198        0.0211378181                                                         
199        0.0465471547                                                         
200       -0.0015419990                                                         
201       -0.0044167540                                                         
202        0.0006332408                                                         
203       -0.0013910620                                                         
204       -0.0075805205                                                         
205        0.0002136563                                                         
206        0.0004035430                                                         
207       -0.0007764876                                                         
208        0.0003729446                                                         
209       -0.0010446703                                                         
210       -0.0000363780                                                         
211        0.0004896220                                                         
212       -0.1720345288                                                         
213        0.0211378181                                                         
214        0.0465471547                                                         
215       -0.0004738093                                                         
216        0.0046541360                                                         
217        0.0006332408                                                         
218        0.0004079384                                                         
219        0.0076962933                                                         
220        0.0002136563                                                         
221        0.0005759026                                                         
222       -0.0009488472                                                         
223        0.0003729446                                                         
224        0.0003986812                                                         
225       -0.0001491215                                                         
226       -0.0004677775                                                         
227       -0.1720345288                                                         
228        0.0211378181                                                         
229        0.0465471547                                                         
230        0.0015419990                                                         
231        0.0044167540                                                         
232        0.0006332408                                                         
233        0.0013910620                                                         
234        0.0075805205                                                         
235        0.0002136563                                                         
236        0.0004035430                                                         
237       -0.0007764876                                                         
238        0.0003729446                                                         
239       -0.0010446703                                                         
240        0.0000363780                                                         
241       -0.0004896220                                                         
242       -0.1720345288                                                         
243        0.0211378181                                                         
244        0.0465471547                                                         
245        0.0004738093                                                         
246       -0.0046541360                                                         
247        0.0006332408                                                         
248       -0.0004079384                                                         
249       -0.0076962933                                                         
250        0.0002136563                                                         
251        0.0005759026                                                         
252       -0.0009488472                                                         
253        0.0003729446                                                         
254        0.0003986812                                                         
255        0.0001491215                                                         
256        0.0004677775                                                         
 Sym= A                                                                         
 Ene= -0.611043645211446                                                        
 Spin= Alpha                                                                    
 Occup= 1.0                                                                     
  1        0.0000000000                                                         
  2        0.0000000000                                                         
  3        0.0000000000                                                         
  4        0.0000000000                                                         
  5        0.0000000000                                                         
  6        0.0000000000                                                         
  7        0.6465626713                                                         
  8       -0.0761393403                                                         
  9        0.0000000000                                                         
 10        0.0019318266                                                         
 11       -0.0002274923                                                         
 12        0.0000000000                                                         
 13       -0.0103656337                                                         
 14        0.0012206589                                                         
 15        0.0000000000                                                         
 16        0.0006424827                                                         
 17       -0.0000756589                                                         
 18        0.0000000000                                                         
 19        0.0002463570                                                         
 20       -0.0000290110                                                         
 21        0.0000000000                                                         
 22        0.0000000000                                                         
 23        0.0000000000                                                         
 24        0.0000000000                                                         
 25        0.0000000000                                                         
 26        0.0079841798                                                         
 27       -0.0009402185                                                         
 28        0.0000000000                                                         
 29        0.0000000000                                                         
 30        0.0000000000                                                         
 31        0.0000000000                                                         
 32        0.0200001345                                                         
 33       -0.0023552196                                                         
 34        0.0000000000                                                         
 35        0.0000000000                                                         
 36        0.0000000000                                                         
 37        0.0000000000                                                         
 38        0.0003117183                                                         
 39       -0.0000367080                                                         
 40       -0.0009909921                                                         
 41       -0.0000044417                                                         
 42        0.0000000000                                                         
 43        0.0000087860                                                         
 44        0.0003623888                                                         
 45        0.0000000000                                                         
 46        0.0029641903                                                         
 47       -0.0003490636                                                         
 48        0.0000000000                                                         
 49        0.0000000000                                                         
 50        0.0000000000                                                         
 51        0.0000000000                                                         
 52        0.0000000000                                                         
 53        0.0000000000                                                         
 54        0.0000000000                                                         
 55        0.0000000000                                                         
 56        0.4977909431                                                         
 57       -0.0586199540                                                         
 58        0.0000000000                                                         
 59       -0.0088297321                                                         
 60        0.0010397909                                                         
 61        0.0000000000                                                         
 62       -0.0819674596                                                         
 63        0.0096525033                                                         
 64        0.0000000000                                                         
 65        0.0006692413                                                         
 66       -0.0000788100                                                         
 67        0.0000000000                                                         
 68        0.0002828929                                                         
 69       -0.0000333135                                                         
 70        0.0000000000                                                         
 71        0.0000000000                                                         
 72        0.0000000000                                                         
 73        0.0000000000                                                         
 74        0.0000000000                                                         
 75       -0.0055272455                                                         
 76        0.0006508895                                                         
 77        0.0000000000                                                         
 78        0.0000000000                                                         
 79        0.0000000000                                                         
 80        0.0000000000                                                         
 81        0.0028238226                                                         
 82       -0.0003325339                                                         
 83        0.0000000000                                                         
 84        0.0000000000                                                         
 85        0.0000000000                                                         
 86        0.0000000000                                                         
 87       -0.0001259473                                                         
 88        0.0000148316                                                         
 89       -0.0025700735                                                         
 90        0.0002567378                                                         
 91        0.0000000000                                                         
 92       -0.0021911409                                                         
 93        0.0003957727                                                         
 94        0.0000000000                                                         
 95        0.0099013615                                                         
 96       -0.0011659862                                                         
 97        0.0000000000                                                         
 98        0.0000000000                                                         
 99       -0.0003761413                                                         
100        0.0630440830                                                         
101       -0.0010803733                                                         
102        0.0357728141                                                         
103       -0.0001716773                                                         
104        0.0000342115                                                         
105       -0.0987558404                                                         
106        0.0116295061                                                         
107        0.2352758486                                                         
108        0.0087949084                                                         
109       -0.0010356900                                                         
110       -0.0158491801                                                         
111        0.0226301901                                                         
112       -0.0026649354                                                         
113       -0.0371453567                                                         
114       -0.0000781851                                                         
115        0.0000092071                                                         
116        0.0002778188                                                         
117       -0.0000567883                                                         
118        0.0000066874                                                         
119        0.0001346667                                                         
120        0.0016661491                                                         
121        0.0033760823                                                         
122       -0.0050422314                                                         
123        0.0004083874                                                         
124       -0.0013644225                                                         
125        0.0001606747                                                         
126        0.0014577844                                                         
127        0.0058799813                                                         
128       -0.0073377657                                                         
129        0.0010561638                                                         
130       -0.0038646159                                                         
131        0.0004550979                                                         
132        0.0000304833                                                         
133        0.0000762137                                                         
134       -0.0001066969                                                         
135        0.0000109219                                                         
136       -0.0000073315                                                         
137        0.0000008634                                                         
138        0.0003877086                                                         
139        0.0000478771                                                         
140        0.0003899030                                                         
141       -0.0003842254                                                         
142       -0.0002353547                                                         
143       -0.0008508402                                                         
144       -0.0007789006                                                         
145        0.0000917235                                                         
146       -0.0003188688                                                         
147        0.0001270520                                                         
148        0.0003761413                                                         
149       -0.0630440830                                                         
150        0.0010803733                                                         
151       -0.0357728141                                                         
152        0.0001716773                                                         
153       -0.0000342115                                                         
154       -0.0987558404                                                         
155        0.0116295061                                                         
156       -0.2352758486                                                         
157        0.0087949084                                                         
158       -0.0010356900                                                         
159        0.0158491801                                                         
160        0.0226301901                                                         
161       -0.0026649354                                                         
162        0.0371453567                                                         
163       -0.0000781851                                                         
164        0.0000092071                                                         
165       -0.0002778188                                                         
166       -0.0000567883                                                         
167        0.0000066874                                                         
168       -0.0001346667                                                         
169       -0.0016661491                                                         
170       -0.0033760823                                                         
171        0.0050422314                                                         
172       -0.0004083874                                                         
173       -0.0013644225                                                         
174        0.0001606747                                                         
175       -0.0014577844                                                         
176       -0.0058799813                                                         
177        0.0073377657                                                         
178       -0.0010561638                                                         
179       -0.0038646159                                                         
180        0.0004550979                                                         
181       -0.0000304833                                                         
182       -0.0000762137                                                         
183        0.0001066969                                                         
184       -0.0000109219                                                         
185       -0.0000073315                                                         
186        0.0000008634                                                         
187        0.0003877086                                                         
188        0.0000478771                                                         
189       -0.0003899030                                                         
190       -0.0003842254                                                         
191       -0.0002353547                                                         
192        0.0008508402                                                         
193       -0.0007789006                                                         
194        0.0000917235                                                         
195        0.0003188688                                                         
196       -0.0001270520                                                         
197        0.1612766016                                                         
198       -0.0299357097                                                         
199       -0.0439690557                                                         
200        0.0016505536                                                         
201        0.0034278167                                                         
202        0.0005326974                                                         
203       -0.0006944397                                                         
204        0.0031929378                                                         
205        0.0046644839                                                         
206       -0.0000007221                                                         
207        0.0006576111                                                         
208       -0.0006568890                                                         
209        0.0005495856                                                         
210        0.0005478872                                                         
211        0.0003279362                                                         
212        0.1612766016                                                         
213       -0.0299357097                                                         
214       -0.0439690557                                                         
215        0.0008091235                                                         
216       -0.0037174687                                                         
217        0.0005326974                                                         
218       -0.0014171591                                                         
219       -0.0029442756                                                         
220        0.0046644839                                                         
221       -0.0000893723                                                         
222        0.0007462613                                                         
223       -0.0006568890                                                         
224       -0.0001927779                                                         
225        0.0004567202                                                         
226       -0.0004462389                                                         
227       -0.1612766016                                                         
228        0.0299357097                                                         
229        0.0439690557                                                         
230        0.0016505536                                                         
231        0.0034278167                                                         
232       -0.0005326974                                                         
233       -0.0006944397                                                         
234        0.0031929378                                                         
235       -0.0046644839                                                         
236        0.0000007221                                                         
237       -0.0006576111                                                         
238        0.0006568890                                                         
239       -0.0005495856                                                         
240        0.0005478872                                                         
241        0.0003279362                                                         
242       -0.1612766016                                                         
243        0.0299357097                                                         
244        0.0439690557                                                         
245        0.0008091235                                                         
246       -0.0037174687                                                         
247       -0.0005326974                                                         
248       -0.0014171591                                                         
249       -0.0029442756                                                         
250       -0.0046644839                                                         
251        0.0000893723                                                         
252       -0.0007462613                                                         
253        0.0006568890                                                         
254        0.0001927779                                                         
255        0.0004567202                                                         
256       -0.0004462389                                                         
 Sym= A                                                                         
 Ene= -0.552622554043154                                                        
 Spin= Alpha                                                                    
 Occup= 1.0                                                                     
  1       -0.0000000000                                                         
  2       -0.0000000000                                                         
  3        0.0000000000                                                         
  4       -0.0000000000                                                         
  5       -0.0000000000                                                         
  6       -0.0000000000                                                         
  7        0.0000000000                                                         
  8        0.0000000000                                                         
  9        0.0000000000                                                         
 10        0.0000000000                                                         
 11        0.0000000000                                                         
 12       -0.0000000000                                                         
 13        0.0000000000                                                         
 14        0.0000000000                                                         
 15       -0.0000000000                                                         
 16        0.0000000000                                                         
 17        0.0000000000                                                         
 18       -0.0000000000                                                         
 19        0.0000000000                                                         
 20        0.0000000000                                                         
 21        0.0000000000                                                         
 22        0.0000248310                                                         
 23       -0.0000248310                                                         
 24        0.0000000000                                                         
 25        0.0002079365                                                         
 26        0.0000000000                                                         
 27        0.0000000000                                                         
 28        0.0000036241                                                         
 29       -0.0000036241                                                         
 30       -0.0000000000                                                         
 31        0.0000303487                                                         
 32        0.0000000000                                                         
 33        0.0000000000                                                         
 34        0.0000002471                                                         
 35       -0.0000002471                                                         
 36       -0.0000000000                                                         
 37        0.0000020692                                                         
 38        0.0000000000                                                         
 39        0.0000000000                                                         
 40        0.0000000000                                                         
 41        0.0000000000                                                         
 42       -0.0000000000                                                         
 43        0.0000000000                                                         
 44        0.0000000000                                                         
 45        0.0000317179                                                         
 46        0.0000000000                                                         
 47        0.0000000000                                                         
 48       -0.0000317179                                                         
 49        0.0002656079                                                         
 50        0.0000000000                                                         
 51        0.0000000000                                                         
 52       -0.0000000000                                                         
 53        0.0000000000                                                         
 54        0.0000000000                                                         
 55        0.0000000000                                                         
 56        0.0000000000                                                         
 57        0.0000000000                                                         
 58       -0.0000000000                                                         
 59        0.0000000000                                                         
 60        0.0000000000                                                         
 61        0.0000000000                                                         
 62        0.0000000000                                                         
 63        0.0000000000                                                         
 64        0.0000000000                                                         
 65        0.0000000000                                                         
 66        0.0000000000                                                         
 67        0.0000000000                                                         
 68        0.0000000000                                                         
 69        0.0000000000                                                         
 70       -0.0000000000                                                         
 71        0.0007537494                                                         
 72       -0.0007537494                                                         
 73        0.0000000000                                                         
 74        0.0063119537                                                         
 75        0.0000000000                                                         
 76        0.0000000000                                                         
 77        0.0011445007                                                         
 78       -0.0011445007                                                         
 79        0.0000000000                                                         
 80        0.0095841336                                                         
 81        0.0000000000                                                         
 82        0.0000000000                                                         
 83        0.0000135382                                                         
 84       -0.0000135382                                                         
 85       -0.0000000000                                                         
 86        0.0001133696                                                         
 87        0.0000000000                                                         
 88        0.0000000000                                                         
 89        0.0000000000                                                         
 90        0.0000000000                                                         
 91       -0.0000000000                                                         
 92        0.0000000000                                                         
 93        0.0000000000                                                         
 94        0.0003566595                                                         
 95        0.0000000000                                                         
 96        0.0000000000                                                         
 97       -0.0003566595                                                         
 98        0.0029866932                                                         
 99        0.0000000000                                                         
100        0.0000000000                                                         
101       -0.0000000000                                                         
102       -0.0000000000                                                         
103        0.0000000000                                                         
104       -0.0000000000                                                         
105       -0.0560698161                                                         
106       -0.4761355943                                                         
107       -0.0000000000                                                         
108        0.0029174408                                                         
109        0.0247744244                                                         
110        0.0000000000                                                         
111        0.0054364296                                                         
112        0.0461652603                                                         
113        0.0000000000                                                         
114       -0.0000502151                                                         
115       -0.0004264185                                                         
116        0.0000000000                                                         
117       -0.0000312374                                                         
118       -0.0002652625                                                         
119       -0.0000000000                                                         
120        0.0016818529                                                         
121       -0.0016818529                                                         
122       -0.0000000000                                                         
123        0.0140839608                                                         
124       -0.0007075716                                                         
125       -0.0060085810                                                         
126        0.0013301883                                                         
127       -0.0013301883                                                         
128       -0.0000000000                                                         
129        0.0111390957                                                         
130       -0.0001136067                                                         
131       -0.0009647295                                                         
132        0.0000359611                                                         
133       -0.0000359611                                                         
134        0.0000000000                                                         
135        0.0003011409                                                         
136       -0.0000160059                                                         
137       -0.0001359195                                                         
138        0.0000518777                                                         
139       -0.0002117604                                                         
140        0.0000000000                                                         
141       -0.0001807267                                                         
142        0.0004221913                                                         
143        0.0003762185                                                         
144        0.0000250935                                                         
145        0.0002130899                                                         
146       -0.0003762185                                                         
147        0.0031504816                                                         
148        0.0000000000                                                         
149        0.0000000000                                                         
150       -0.0000000000                                                         
151       -0.0000000000                                                         
152        0.0000000000                                                         
153       -0.0000000000                                                         
154        0.0560698161                                                         
155        0.4761355943                                                         
156       -0.0000000000                                                         
157       -0.0029174408                                                         
158       -0.0247744244                                                         
159        0.0000000000                                                         
160       -0.0054364296                                                         
161       -0.0461652603                                                         
162        0.0000000000                                                         
163        0.0000502151                                                         
164        0.0004264185                                                         
165        0.0000000000                                                         
166        0.0000312374                                                         
167        0.0002652625                                                         
168       -0.0000000000                                                         
169        0.0016818529                                                         
170       -0.0016818529                                                         
171       -0.0000000000                                                         
172        0.0140839608                                                         
173        0.0007075716                                                         
174        0.0060085810                                                         
175        0.0013301883                                                         
176       -0.0013301883                                                         
177       -0.0000000000                                                         
178        0.0111390957                                                         
179        0.0001136067                                                         
180        0.0009647295                                                         
181        0.0000359611                                                         
182       -0.0000359611                                                         
183        0.0000000000                                                         
184        0.0003011409                                                         
185        0.0000160059                                                         
186        0.0001359195                                                         
187       -0.0000518777                                                         
188        0.0002117604                                                         
189        0.0000000000                                                         
190        0.0001807267                                                         
191       -0.0004221913                                                         
192        0.0003762185                                                         
193       -0.0000250935                                                         
194       -0.0002130899                                                         
195       -0.0003762185                                                         
196        0.0031504816                                                         
197        0.4566920644                                                         
198       -0.0580459748                                                         
199       -0.1090492995                                                         
200        0.0057798423                                                         
201        0.0058452196                                                         
202       -0.0035478779                                                         
203        0.0072468613                                                         
204        0.0054401952                                                         
205       -0.0039631285                                                         
206        0.0000164212                                                         
207        0.0002355542                                                         
208       -0.0002519754                                                         
209        0.0017489367                                                         
210       -0.0009852793                                                         
211       -0.0011566817                                                         
212       -0.4566920644                                                         
213        0.0580459748                                                         
214        0.1090492995                                                         
215       -0.0042638929                                                         
216        0.0070279717                                                         
217        0.0035478779                                                         
218       -0.0057848675                                                         
219        0.0069748140                                                         
220        0.0039631285                                                         
221        0.0003669161                                                         
222       -0.0006188915                                                         
223        0.0002519754                                                         
224        0.0014611579                                                         
225        0.0006896304                                                         
226       -0.0013539194                                                         
227        0.4566920644                                                         
228       -0.0580459748                                                         
229       -0.1090492995                                                         
230       -0.0057798423                                                         
231       -0.0058452196                                                         
232       -0.0035478779                                                         
233       -0.0072468613                                                         
234       -0.0054401952                                                         
235       -0.0039631285                                                         
236        0.0000164212                                                         
237        0.0002355542                                                         
238       -0.0002519754                                                         
239        0.0017489367                                                         
240        0.0009852793                                                         
241        0.0011566817                                                         
242       -0.4566920644                                                         
243        0.0580459748                                                         
244        0.1090492995                                                         
245        0.0042638929                                                         
246       -0.0070279717                                                         
247        0.0035478779                                                         
248        0.0057848675                                                         
249       -0.0069748140                                                         
250        0.0039631285                                                         
251        0.0003669161                                                         
252       -0.0006188915                                                         
253        0.0002519754                                                         
254        0.0014611579                                                         
255       -0.0006896304                                                         
256        0.0013539194                                                         
 Sym= A                                                                         
 Ene= -0.516881193564661                                                        
 Spin= Alpha                                                                    
 Occup= 1.0                                                                     
  1        0.0000000000                                                         
  2        0.0000000000                                                         
  3        0.0000000000                                                         
  4        0.0000000000                                                         
  5        0.0000000000                                                         
  6        0.0000000000                                                         
  7        0.0823056679                                                         
  8        0.6989261041                                                         
  9        0.0000000000                                                         
 10        0.0010513158                                                         
 11        0.0089275997                                                         
 12        0.0000000000                                                         
 13        0.0013620422                                                         
 14        0.0115662366                                                         
 15        0.0000000000                                                         
 16        0.0000866326                                                         
 17        0.0007356693                                                         
 18        0.0000000000                                                         
 19        0.0000346780                                                         
 20        0.0002944795                                                         
 21        0.0000000000                                                         
 22        0.0000000000                                                         
 23        0.0000000000                                                         
 24        0.0000000000                                                         
 25        0.0000000000                                                         
 26        0.0011339522                                                         
 27        0.0096293345                                                         
 28        0.0000000000                                                         
 29        0.0000000000                                                         
 30        0.0000000000                                                         
 31        0.0000000000                                                         
 32        0.0034590384                                                         
 33        0.0293735813                                                         
 34        0.0000000000                                                         
 35        0.0000000000                                                         
 36        0.0000000000                                                         
 37        0.0000000000                                                         
 38        0.0000457036                                                         
 39        0.0003881073                                                         
 40       -0.0002064053                                                         
 41       -0.0006077625                                                         
 42        0.0000000000                                                         
 43        0.0002018922                                                         
 44       -0.0017205568                                                         
 45        0.0000000000                                                         
 46        0.0004173238                                                         
 47        0.0035438442                                                         
 48        0.0000000000                                                         
 49        0.0000000000                                                         
 50        0.0000000000                                                         
 51        0.0000000000                                                         
 52        0.0000000000                                                         
 53        0.0000000000                                                         
 54        0.0000000000                                                         
 55        0.0000000000                                                         
 56        0.0496084861                                                         
 57        0.4212670500                                                         
 58        0.0000000000                                                         
 59       -0.0006998317                                                         
 60       -0.0059428551                                                         
 61        0.0000000000                                                         
 62       -0.0005841231                                                         
 63       -0.0049602765                                                         
 64        0.0000000000                                                         
 65        0.0000410969                                                         
 66        0.0003489878                                                         
 67        0.0000000000                                                         
 68        0.0000279483                                                         
 69        0.0002373327                                                         
 70        0.0000000000                                                         
 71        0.0000000000                                                         
 72        0.0000000000                                                         
 73        0.0000000000                                                         
 74        0.0000000000                                                         
 75       -0.0027760627                                                         
 76       -0.0235738646                                                         
 77        0.0000000000                                                         
 78        0.0000000000                                                         
 79        0.0000000000                                                         
 80        0.0000000000                                                         
 81       -0.0047797491                                                         
 82       -0.0405888381                                                         
 83        0.0000000000                                                         
 84        0.0000000000                                                         
 85        0.0000000000                                                         
 86        0.0000000000                                                         
 87       -0.0000537509                                                         
 88       -0.0004564437                                                         
 89       -0.0002959336                                                         
 90       -0.0014148043                                                         
 91        0.0000000000                                                         
 92        0.0000956817                                                         
 93       -0.0024821322                                                         
 94        0.0000000000                                                         
 95        0.0007921192                                                         
 96        0.0067265452                                                         
 97        0.0000000000                                                         
 98        0.0000000000                                                         
 99       -0.0000000000                                                         
100       -0.0000000000                                                         
101        0.0000000000                                                         
102       -0.0000000000                                                         
103       -0.0000000000                                                         
104       -0.0000000000                                                         
105       -0.0194683272                                                         
106       -0.1653218110                                                         
107        0.0000000000                                                         
108        0.0005509381                                                         
109        0.0046784751                                                         
110       -0.0000000000                                                         
111       -0.0007531231                                                         
112       -0.0063953966                                                         
113        0.0000000000                                                         
114       -0.0000183496                                                         
115       -0.0001558219                                                         
116       -0.0000000000                                                         
117       -0.0000108251                                                         
118       -0.0000919247                                                         
119       -0.0000000000                                                         
120        0.0005035242                                                         
121       -0.0005035242                                                         
122        0.0000000000                                                         
123        0.0042165487                                                         
124       -0.0007254966                                                         
125       -0.0061607972                                                         
126        0.0007766720                                                         
127       -0.0007766720                                                         
128        0.0000000000                                                         
129        0.0065039093                                                         
130       -0.0009287677                                                         
131       -0.0078869413                                                         
132        0.0000110204                                                         
133       -0.0000110204                                                         
134       -0.0000000000                                                         
135        0.0000922855                                                         
136       -0.0000144324                                                         
137       -0.0001225578                                                         
138       -0.0001028607                                                         
139       -0.0000774242                                                         
140        0.0000000000                                                         
141        0.0001810054                                                         
142       -0.0008510870                                                         
143        0.0000754737                                                         
144        0.0001275766                                                         
145        0.0010833596                                                         
146       -0.0000754737                                                         
147        0.0006320220                                                         
148        0.0000000000                                                         
149        0.0000000000                                                         
150       -0.0000000000                                                         
151        0.0000000000                                                         
152        0.0000000000                                                         
153        0.0000000000                                                         
154       -0.0194683272                                                         
155       -0.1653218110                                                         
156       -0.0000000000                                                         
157        0.0005509381                                                         
158        0.0046784751                                                         
159        0.0000000000                                                         
160       -0.0007531231                                                         
161       -0.0063953966                                                         
162       -0.0000000000                                                         
163       -0.0000183496                                                         
164       -0.0001558219                                                         
165        0.0000000000                                                         
166       -0.0000108251                                                         
167       -0.0000919247                                                         
168        0.0000000000                                                         
169       -0.0005035242                                                         
170        0.0005035242                                                         
171       -0.0000000000                                                         
172       -0.0042165487                                                         
173       -0.0007254966                                                         
174       -0.0061607972                                                         
175       -0.0007766720                                                         
176        0.0007766720                                                         
177       -0.0000000000                                                         
178       -0.0065039093                                                         
179       -0.0009287677                                                         
180       -0.0078869413                                                         
181       -0.0000110204                                                         
182        0.0000110204                                                         
183        0.0000000000                                                         
184       -0.0000922855                                                         
185       -0.0000144324                                                         
186       -0.0001225578                                                         
187       -0.0001028607                                                         
188       -0.0000774242                                                         
189       -0.0000000000                                                         
190        0.0001810054                                                         
191       -0.0008510870                                                         
192       -0.0000754737                                                         
193        0.0001275766                                                         
194        0.0010833596                                                         
195        0.0000754737                                                         
196       -0.0006320220                                                         
197        0.1705049481                                                         
198       -0.0301807701                                                         
199       -0.0477097092                                                         
200        0.0023892560                                                         
201        0.0019299798                                                         
202       -0.0007885237                                                         
203        0.0008592983                                                         
204       -0.0006799427                                                         
205        0.0002217985                                                         
206        0.0003121636                                                         
207       -0.0000341965                                                         
208       -0.0002779671                                                         
209        0.0005248641                                                         
210       -0.0000073466                                                         
211       -0.0000554533                                                         
212       -0.1705049481                                                         
213        0.0301807701                                                         
214        0.0477097092                                                         
215       -0.0018755642                                                         
216        0.0024322058                                                         
217        0.0007885237                                                         
218       -0.0009937417                                                         
219       -0.0004617284                                                         
220       -0.0002217985                                                         
221       -0.0001748830                                                         
222       -0.0001030842                                                         
223        0.0002779671                                                         
224        0.0006247340                                                         
225       -0.0000057361                                                         
226       -0.0000556430                                                         
227       -0.1705049481                                                         
228        0.0301807701                                                         
229        0.0477097092                                                         
230        0.0023892560                                                         
231        0.0019299798                                                         
232        0.0007885237                                                         
233        0.0008592983                                                         
234       -0.0006799427                                                         
235       -0.0002217985                                                         
236       -0.0003121636                                                         
237        0.0000341965                                                         
238        0.0002779671                                                         
239       -0.0005248641                                                         
240       -0.0000073466                                                         
241       -0.0000554533                                                         
242        0.1705049481                                                         
243       -0.0301807701                                                         
244       -0.0477097092                                                         
245       -0.0018755642                                                         
246        0.0024322058                                                         
247       -0.0007885237                                                         
248       -0.0009937417                                                         
249       -0.0004617284                                                         
250        0.0002217985                                                         
251        0.0001748830                                                         
252        0.0001030842                                                         
253       -0.0002779671                                                         
254       -0.0006247340                                                         
255       -0.0000057361                                                         
256       -0.0000556430                                                         
 Sym= A                                                                         
 Ene= -0.465743396310334                                                        
 Spin= Alpha                                                                    
 Occup= 1.0                                                                     
  1        0.0000844889                                                         
  2        0.0085641795                                                         
  3       -0.0016497353                                                         
  4        0.0195536490                                                         
  5        0.0000611812                                                         
  6        0.0000823491                                                         
  7        0.0000000000                                                         
  8        0.0000000000                                                         
  9        0.2324209969                                                         
 10        0.0000000000                                                         
 11        0.0000000000                                                         
 12        0.0062912838                                                         
 13        0.0000000000                                                         
 14        0.0000000000                                                         
 15        0.0184690509                                                         
 16        0.0000000000                                                         
 17        0.0000000000                                                         
 18        0.0001508933                                                         
 19        0.0000000000                                                         
 20        0.0000000000                                                         
 21        0.0000965890                                                         
 22       -0.0011496544                                                         
 23       -0.0009126643                                                         
 24        0.0020623188                                                         
 25        0.0000566009                                                         
 26        0.0000000000                                                         
 27        0.0000000000                                                         
 28       -0.0039021171                                                         
 29       -0.0036744641                                                         
 30        0.0075765812                                                         
 31        0.0000543709                                                         
 32        0.0000000000                                                         
 33        0.0000000000                                                         
 34       -0.0000414948                                                         
 35       -0.0000367111                                                         
 36        0.0000782058                                                         
 37        0.0000011425                                                         
 38        0.0000000000                                                         
 39        0.0000000000                                                         
 40        0.0000000000                                                         
 41        0.0000000000                                                         
 42        0.0005814568                                                         
 43        0.0000000000                                                         
 44        0.0000000000                                                         
 45       -0.0012006301                                                         
 46        0.0000000000                                                         
 47        0.0000000000                                                         
 48       -0.0005437402                                                         
 49        0.0001568866                                                         
 50       -0.0110322098                                                         
 51       -0.1724754999                                                         
 52        0.0199397301                                                         
 53       -0.0969667427                                                         
 54       -0.0050945982                                                         
 55       -0.0004841278                                                         
 56        0.0000000000                                                         
 57        0.0000000000                                                         
 58       -0.2293188671                                                         
 59        0.0000000000                                                         
 60        0.0000000000                                                         
 61        0.0353172057                                                         
 62        0.0000000000                                                         
 63        0.0000000000                                                         
 64        0.0423402649                                                         
 65        0.0000000000                                                         
 66        0.0000000000                                                         
 67        0.0001635562                                                         
 68        0.0000000000                                                         
 69        0.0000000000                                                         
 70       -0.0001201744                                                         
 71       -0.0087485290                                                         
 72       -0.0006269146                                                         
 73        0.0093754436                                                         
 74        0.0019397044                                                         
 75        0.0000000000                                                         
 76        0.0000000000                                                         
 77       -0.0070878761                                                         
 78        0.0024358550                                                         
 79        0.0046520211                                                         
 80        0.0022745753                                                         
 81        0.0000000000                                                         
 82        0.0000000000                                                         
 83       -0.0001836409                                                         
 84       -0.0000326489                                                         
 85        0.0002162898                                                         
 86        0.0000360618                                                         
 87        0.0000000000                                                         
 88        0.0000000000                                                         
 89        0.0000000000                                                         
 90        0.0000000000                                                         
 91        0.0011881319                                                         
 92        0.0000000000                                                         
 93        0.0000000000                                                         
 94       -0.0032799267                                                         
 95        0.0000000000                                                         
 96        0.0000000000                                                         
 97       -0.0002844690                                                         
 98        0.0007154123                                                         
 99        0.0040326503                                                         
100        0.0694105127                                                         
101       -0.0076739081                                                         
102        0.0221758534                                                         
103        0.0019656771                                                         
104        0.0002806300                                                         
105        0.4728045600                                                         
106       -0.0556775529                                                         
107        0.3262192663                                                         
108       -0.0032220916                                                         
109        0.0003794341                                                         
110        0.0031146579                                                         
111       -0.0330522466                                                         
112        0.0038922387                                                         
113       -0.0149970710                                                         
114        0.0008650196                                                         
115       -0.0001018649                                                         
116        0.0007155845                                                         
117        0.0002640896                                                         
118       -0.0000310992                                                         
119        0.0001742786                                                         
120        0.0082866804                                                         
121       -0.0033689919                                                         
122       -0.0049176885                                                         
123       -0.0027837519                                                         
124        0.0090871944                                                         
125       -0.0010701097                                                         
126        0.0166639925                                                         
127       -0.0050744696                                                         
128       -0.0115895230                                                         
129       -0.0051918484                                                         
130        0.0166269812                                                         
131       -0.0019579964                                                         
132        0.0001447079                                                         
133       -0.0000696752                                                         
134       -0.0000750327                                                         
135       -0.0000512016                                                         
136        0.0001894576                                                         
137       -0.0000223106                                                         
138        0.0018147032                                                         
139        0.0001833015                                                         
140        0.0002522804                                                         
141       -0.0014617493                                                         
142       -0.0010188680                                                         
143       -0.0002036656                                                         
144       -0.0039823604                                                         
145        0.0004689635                                                         
146       -0.0005531758                                                         
147       -0.0000834743                                                         
148        0.0040326503                                                         
149        0.0694105127                                                         
150       -0.0076739081                                                         
151        0.0221758534                                                         
152        0.0019656771                                                         
153        0.0002806300                                                         
154       -0.4728045600                                                         
155        0.0556775529                                                         
156        0.3262192663                                                         
157        0.0032220916                                                         
158       -0.0003794341                                                         
159        0.0031146579                                                         
160        0.0330522466                                                         
161       -0.0038922387                                                         
162       -0.0149970710                                                         
163       -0.0008650196                                                         
164        0.0001018649                                                         
165        0.0007155845                                                         
166       -0.0002640896                                                         
167        0.0000310992                                                         
168        0.0001742786                                                         
169        0.0082866804                                                         
170       -0.0033689919                                                         
171       -0.0049176885                                                         
172       -0.0027837519                                                         
173       -0.0090871944                                                         
174        0.0010701097                                                         
175        0.0166639925                                                         
176       -0.0050744696                                                         
177       -0.0115895230                                                         
178       -0.0051918484                                                         
179       -0.0166269812                                                         
180        0.0019579964                                                         
181        0.0001447079                                                         
182       -0.0000696752                                                         
183       -0.0000750327                                                         
184       -0.0000512016                                                         
185       -0.0001894576                                                         
186        0.0000223106                                                         
187       -0.0018147032                                                         
188       -0.0001833015                                                         
189        0.0002522804                                                         
190        0.0014617493                                                         
191        0.0010188680                                                         
192       -0.0002036656                                                         
193        0.0039823604                                                         
194       -0.0004689635                                                         
195       -0.0005531758                                                         
196       -0.0000834743                                                         
197       -0.1305352716                                                         
198        0.0089293846                                                         
199        0.0186994581                                                         
200        0.0018051043                                                         
201       -0.0032062773                                                         
202        0.0037545831                                                         
203        0.0070411067                                                         
204       -0.0063525184                                                         
205        0.0098906851                                                         
206        0.0011100085                                                         
207       -0.0007292183                                                         
208       -0.0003807902                                                         
209        0.0001201932                                                         
210        0.0008966975                                                         
211        0.0014401865                                                         
212       -0.1305352716                                                         
213        0.0089293846                                                         
214        0.0186994581                                                         
215        0.0025005396                                                         
216        0.0026992439                                                         
217        0.0037545831                                                         
218        0.0083241767                                                         
219        0.0045430998                                                         
220        0.0098906851                                                         
221        0.0009836016                                                         
222       -0.0006028114                                                         
223       -0.0003807902                                                         
224       -0.0009383469                                                         
225        0.0005376140                                                         
226       -0.0016090913                                                         
227       -0.1305352716                                                         
228        0.0089293846                                                         
229        0.0186994581                                                         
230       -0.0018051043                                                         
231        0.0032062773                                                         
232        0.0037545831                                                         
233       -0.0070411067                                                         
234        0.0063525184                                                         
235        0.0098906851                                                         
236        0.0011100085                                                         
237       -0.0007292183                                                         
238       -0.0003807902                                                         
239        0.0001201932                                                         
240       -0.0008966975                                                         
241       -0.0014401865                                                         
242       -0.1305352716                                                         
243        0.0089293846                                                         
244        0.0186994581                                                         
245       -0.0025005396                                                         
246       -0.0026992439                                                         
247        0.0037545831                                                         
248       -0.0083241767                                                         
249       -0.0045430998                                                         
250        0.0098906851                                                         
251        0.0009836016                                                         
252       -0.0006028114                                                         
253       -0.0003807902                                                         
254       -0.0009383469                                                         
255       -0.0005376140                                                         
256        0.0016090913                                                         
 Sym= A                                                                         
 Ene= -0.389206220939047                                                        
 Spin= Alpha                                                                    
 Occup= 1.0                                                                     
  1        0.0000000000                                                         
  2        0.0000000000                                                         
  3        0.0000000000                                                         
  4        0.0000000000                                                         
  5        0.0000000000                                                         
  6        0.0000000000                                                         
  7        0.6375926172                                                         
  8       -0.0750830251                                                         
  9        0.0000000000                                                         
 10        0.0060242625                                                         
 11       -0.0007094183                                                         
 12        0.0000000000                                                         
 13        0.0589633218                                                         
 14       -0.0069435317                                                         
 15        0.0000000000                                                         
 16        0.0005444032                                                         
 17       -0.0000641090                                                         
 18        0.0000000000                                                         
 19        0.0002178329                                                         
 20       -0.0000256520                                                         
 21        0.0000000000                                                         
 22        0.0000000000                                                         
 23        0.0000000000                                                         
 24        0.0000000000                                                         
 25        0.0000000000                                                         
 26        0.0014218569                                                         
 27       -0.0001674381                                                         
 28        0.0000000000                                                         
 29        0.0000000000                                                         
 30        0.0000000000                                                         
 31        0.0000000000                                                         
 32        0.0123314413                                                         
 33       -0.0014521528                                                         
 34        0.0000000000                                                         
 35        0.0000000000                                                         
 36        0.0000000000                                                         
 37        0.0000000000                                                         
 38        0.0000654637                                                         
 39       -0.0000077090                                                         
 40       -0.0006107711                                                         
 41       -0.0000346070                                                         
 42        0.0000000000                                                         
 43        0.0002684333                                                         
 44        0.0002879837                                                         
 45        0.0000000000                                                         
 46        0.0015638801                                                         
 47       -0.0001841628                                                         
 48        0.0000000000                                                         
 49        0.0000000000                                                         
 50        0.0000000000                                                         
 51        0.0000000000                                                         
 52        0.0000000000                                                         
 53        0.0000000000                                                         
 54        0.0000000000                                                         
 55        0.0000000000                                                         
 56       -0.3954047278                                                         
 57        0.0465629342                                                         
 58        0.0000000000                                                         
 59        0.0030359845                                                         
 60       -0.0003575181                                                         
 61        0.0000000000                                                         
 62        0.1355371856                                                         
 63       -0.0159608842                                                         
 64        0.0000000000                                                         
 65       -0.0004788334                                                         
 66        0.0000563875                                                         
 67        0.0000000000                                                         
 68       -0.0001875938                                                         
 69        0.0000220911                                                         
 70        0.0000000000                                                         
 71        0.0000000000                                                         
 72        0.0000000000                                                         
 73        0.0000000000                                                         
 74        0.0000000000                                                         
 75       -0.0390210719                                                         
 76        0.0045951287                                                         
 77        0.0000000000                                                         
 78        0.0000000000                                                         
 79        0.0000000000                                                         
 80        0.0000000000                                                         
 81       -0.0389198638                                                         
 82        0.0045832104                                                         
 83        0.0000000000                                                         
 84        0.0000000000                                                         
 85        0.0000000000                                                         
 86        0.0000000000                                                         
 87       -0.0007262312                                                         
 88        0.0000855211                                                         
 89        0.0000400991                                                         
 90       -0.0000592508                                                         
 91        0.0000000000                                                         
 92        0.0004901244                                                         
 93        0.0001058689                                                         
 94        0.0000000000                                                         
 95       -0.0006104218                                                         
 96        0.0000718834                                                         
 97        0.0000000000                                                         
 98        0.0000000000                                                         
 99        0.0053716031                                                         
100        0.1309556299                                                         
101       -0.0134005112                                                         
102        0.2152639928                                                         
103        0.0024258578                                                         
104        0.0003457371                                                         
105        0.0879323361                                                         
106       -0.0103549282                                                         
107       -0.4131239922                                                         
108       -0.0056727254                                                         
109        0.0006680212                                                         
110       -0.0031277335                                                         
111        0.0439572770                                                         
112       -0.0051764171                                                         
113       -0.0369207632                                                         
114        0.0000334937                                                         
115       -0.0000039442                                                         
116       -0.0007733396                                                         
117        0.0000522408                                                         
118       -0.0000061519                                                         
119       -0.0002160048                                                         
120       -0.0032410949                                                         
121       -0.0035635107                                                         
122        0.0068046056                                                         
123       -0.0000770033                                                         
124       -0.0011256636                                                         
125        0.0001325583                                                         
126       -0.0093116357                                                         
127       -0.0019546265                                                         
128        0.0112662622                                                         
129        0.0017570919                                                         
130       -0.0055456875                                                         
131        0.0006530612                                                         
132       -0.0000616832                                                         
133       -0.0000669412                                                         
134        0.0001286245                                                         
135       -0.0000012558                                                         
136        0.0000262075                                                         
137       -0.0000030862                                                         
138       -0.0006922474                                                         
139        0.0001330260                                                         
140       -0.0008382589                                                         
141       -0.0011173336                                                         
142       -0.0000229431                                                         
143        0.0011466694                                                         
144        0.0031940758                                                         
145       -0.0003761350                                                         
146        0.0013681072                                                         
147        0.0000528865                                                         
148       -0.0053716031                                                         
149       -0.1309556299                                                         
150        0.0134005112                                                         
151       -0.2152639928                                                         
152       -0.0024258578                                                         
153       -0.0003457371                                                         
154        0.0879323361                                                         
155       -0.0103549282                                                         
156        0.4131239922                                                         
157       -0.0056727254                                                         
158        0.0006680212                                                         
159        0.0031277335                                                         
160        0.0439572770                                                         
161       -0.0051764171                                                         
162        0.0369207632                                                         
163        0.0000334937                                                         
164       -0.0000039442                                                         
165        0.0007733396                                                         
166        0.0000522408                                                         
167       -0.0000061519                                                         
168        0.0002160048                                                         
169        0.0032410949                                                         
170        0.0035635107                                                         
171       -0.0068046056                                                         
172        0.0000770033                                                         
173       -0.0011256636                                                         
174        0.0001325583                                                         
175        0.0093116357                                                         
176        0.0019546265                                                         
177       -0.0112662622                                                         
178       -0.0017570919                                                         
179       -0.0055456875                                                         
180        0.0006530612                                                         
181        0.0000616832                                                         
182        0.0000669412                                                         
183       -0.0001286245                                                         
184        0.0000012558                                                         
185        0.0000262075                                                         
186       -0.0000030862                                                         
187       -0.0006922474                                                         
188        0.0001330260                                                         
189        0.0008382589                                                         
190       -0.0011173336                                                         
191       -0.0000229431                                                         
192       -0.0011466694                                                         
193        0.0031940758                                                         
194       -0.0003761350                                                         
195       -0.0013681072                                                         
196       -0.0000528865                                                         
197       -0.1376317443                                                         
198       -0.0110144877                                                         
199        0.0131840031                                                         
200       -0.0011051364                                                         
201       -0.0035109615                                                         
202       -0.0025619358                                                         
203       -0.0079902075                                                         
204       -0.0078678648                                                         
205       -0.0036401205                                                         
206       -0.0000953609                                                         
207       -0.0006102891                                                         
208        0.0007056500                                                         
209       -0.0012083636                                                         
210       -0.0000757757                                                         
211       -0.0003033067                                                         
212       -0.1376317443                                                         
213       -0.0110144877                                                         
214        0.0131840031                                                         
215       -0.0002593120                                                         
216        0.0036716392                                                         
217       -0.0025619358                                                         
218       -0.0059439339                                                         
219        0.0095087518                                                         
220       -0.0036401205                                                         
221        0.0001498750                                                         
222       -0.0008555250                                                         
223        0.0007056500                                                         
224        0.0008452600                                                         
225       -0.0000032450                                                         
226        0.0003126122                                                         
227        0.1376317443                                                         
228        0.0110144877                                                         
229       -0.0131840031                                                         
230       -0.0011051364                                                         
231       -0.0035109615                                                         
232        0.0025619358                                                         
233       -0.0079902075                                                         
234       -0.0078678648                                                         
235        0.0036401205                                                         
236        0.0000953609                                                         
237        0.0006102891                                                         
238       -0.0007056500                                                         
239        0.0012083636                                                         
240       -0.0000757757                                                         
241       -0.0003033067                                                         
242        0.1376317443                                                         
243        0.0110144877                                                         
244       -0.0131840031                                                         
245       -0.0002593120                                                         
246        0.0036716392                                                         
247        0.0025619358                                                         
248       -0.0059439339                                                         
249        0.0095087518                                                         
250        0.0036401205                                                         
251       -0.0001498750                                                         
252        0.0008555250                                                         
253       -0.0007056500                                                         
254       -0.0008452600                                                         
255       -0.0000032450                                                         
256        0.0003126122                                                         
 Sym= A                                                                         
 Ene=  0.120651192306638                                                        
 Spin= Alpha                                                                    
 Occup= 0.0                                                                     
  1        0.0000000000                                                         
  2        0.0000000000                                                         
  3        0.0000000000                                                         
  4        0.0000000000                                                         
  5        0.0000000000                                                         
  6        0.0000000000                                                         
  7        0.0490318521                                                         
  8        0.4163703695                                                         
  9        0.0000000000                                                         
 10       -0.0006561089                                                         
 11       -0.0055715681                                                         
 12        0.0000000000                                                         
 13        0.0221637755                                                         
 14        0.1882111120                                                         
 15        0.0000000000                                                         
 16       -0.0000169058                                                         
 17       -0.0001435612                                                         
 18        0.0000000000                                                         
 19        0.0000185213                                                         
 20        0.0001572796                                                         
 21        0.0000000000                                                         
 22        0.0000000000                                                         
 23        0.0000000000                                                         
 24        0.0000000000                                                         
 25        0.0000000000                                                         
 26       -0.0004645409                                                         
 27       -0.0039448047                                                         
 28        0.0000000000                                                         
 29        0.0000000000                                                         
 30        0.0000000000                                                         
 31        0.0000000000                                                         
 32        0.0003645868                                                         
 33        0.0030960111                                                         
 34        0.0000000000                                                         
 35        0.0000000000                                                         
 36        0.0000000000                                                         
 37        0.0000000000                                                         
 38       -0.0000121209                                                         
 39       -0.0001029290                                                         
 40       -0.0000620957                                                         
 41        0.0000457672                                                         
 42        0.0000000000                                                         
 43        0.0001422582                                                         
 44       -0.0005111891                                                         
 45        0.0000000000                                                         
 46        0.0000440291                                                         
 47        0.0003738877                                                         
 48        0.0000000000                                                         
 49        0.0000000000                                                         
 50        0.0000000000                                                         
 51        0.0000000000                                                         
 52        0.0000000000                                                         
 53        0.0000000000                                                         
 54        0.0000000000                                                         
 55        0.0000000000                                                         
 56       -0.0644889207                                                         
 57       -0.5476292366                                                         
 58        0.0000000000                                                         
 59       -0.0020531242                                                         
 60       -0.0174347909                                                         
 61        0.0000000000                                                         
 62       -0.0087178859                                                         
 63       -0.0740308435                                                         
 64        0.0000000000                                                         
 65       -0.0000817407                                                         
 66       -0.0006941283                                                         
 67        0.0000000000                                                         
 68       -0.0000298956                                                         
 69       -0.0002538684                                                         
 70        0.0000000000                                                         
 71        0.0000000000                                                         
 72        0.0000000000                                                         
 73        0.0000000000                                                         
 74        0.0000000000                                                         
 75       -0.0027147378                                                         
 76       -0.0230531043                                                         
 77        0.0000000000                                                         
 78        0.0000000000                                                         
 79        0.0000000000                                                         
 80        0.0000000000                                                         
 81       -0.0009945984                                                         
 82       -0.0084459652                                                         
 83        0.0000000000                                                         
 84        0.0000000000                                                         
 85        0.0000000000                                                         
 86        0.0000000000                                                         
 87       -0.0000461907                                                         
 88       -0.0003922434                                                         
 89        0.0003301243                                                         
 90        0.0001395981                                                         
 91        0.0000000000                                                         
 92       -0.0006197536                                                         
 93        0.0027284424                                                         
 94        0.0000000000                                                         
 95       -0.0003706192                                                         
 96       -0.0031472368                                                         
 97        0.0000000000                                                         
 98        0.0000000000                                                         
 99        0.0000000000                                                         
100        0.0000000000                                                         
101       -0.0000000000                                                         
102        0.0000000000                                                         
103        0.0000000000                                                         
104        0.0000000000                                                         
105       -0.0136058402                                                         
106       -0.1155385422                                                         
107       -0.0000000000                                                         
108       -0.0087021318                                                         
109       -0.0738970623                                                         
110        0.0000000000                                                         
111       -0.0644465998                                                         
112       -0.5472698543                                                         
113        0.0000000000                                                         
114       -0.0000224638                                                         
115       -0.0001907588                                                         
116       -0.0000000000                                                         
117       -0.0000087029                                                         
118       -0.0000739033                                                         
119       -0.0000000000                                                         
120       -0.0015601457                                                         
121        0.0015601457                                                         
122       -0.0000000000                                                         
123       -0.0130647761                                                         
124        0.0012853666                                                         
125        0.0109151200                                                         
126        0.0018949556                                                         
127       -0.0018949556                                                         
128       -0.0000000000                                                         
129        0.0158684989                                                         
130        0.0027174679                                                         
131        0.0230762879                                                         
132       -0.0000352959                                                         
133        0.0000352959                                                         
134        0.0000000000                                                         
135       -0.0002955709                                                         
136        0.0000363283                                                         
137        0.0003084943                                                         
138       -0.0000964611                                                         
139        0.0005129615                                                         
140       -0.0000000000                                                         
141        0.0003785534                                                         
142       -0.0007816664                                                         
143        0.0009860808                                                         
144       -0.0000891702                                                         
145       -0.0007572182                                                         
146       -0.0009860808                                                         
147        0.0082575139                                                         
148       -0.0000000000                                                         
149       -0.0000000000                                                         
150        0.0000000000                                                         
151       -0.0000000000                                                         
152       -0.0000000000                                                         
153       -0.0000000000                                                         
154       -0.0136058402                                                         
155       -0.1155385422                                                         
156        0.0000000000                                                         
157       -0.0087021318                                                         
158       -0.0738970623                                                         
159       -0.0000000000                                                         
160       -0.0644465998                                                         
161       -0.5472698543                                                         
162       -0.0000000000                                                         
163       -0.0000224638                                                         
164       -0.0001907588                                                         
165        0.0000000000                                                         
166       -0.0000087029                                                         
167       -0.0000739033                                                         
168        0.0000000000                                                         
169        0.0015601457                                                         
170       -0.0015601457                                                         
171        0.0000000000                                                         
172        0.0130647761                                                         
173        0.0012853666                                                         
174        0.0109151200                                                         
175       -0.0018949556                                                         
176        0.0018949556                                                         
177        0.0000000000                                                         
178       -0.0158684989                                                         
179        0.0027174679                                                         
180        0.0230762879                                                         
181        0.0000352959                                                         
182       -0.0000352959                                                         
183       -0.0000000000                                                         
184        0.0002955709                                                         
185        0.0000363283                                                         
186        0.0003084943                                                         
187       -0.0000964611                                                         
188        0.0005129615                                                         
189        0.0000000000                                                         
190        0.0003785534                                                         
191       -0.0007816664                                                         
192       -0.0009860808                                                         
193       -0.0000891702                                                         
194       -0.0007572182                                                         
195        0.0009860808                                                         
196       -0.0082575139                                                         
197       -0.1731611521                                                         
198       -0.0917780609                                                         
199       -0.8035362220                                                         
200        0.0060568217                                                         
201        0.0012817984                                                         
202       -0.0027421899                                                         
203       -0.0440395120                                                         
204       -0.0443269032                                                         
205        0.0138641889                                                         
206        0.0002602983                                                         
207       -0.0014494606                                                         
208        0.0011891623                                                         
209       -0.0033694788                                                         
210        0.0003927989                                                         
211        0.0019007225                                                         
212        0.1731611522                                                         
213        0.0917780609                                                         
214        0.8035362220                                                         
215       -0.0055933734                                                         
216        0.0026537275                                                         
217        0.0027421899                                                         
218        0.0325376919                                                         
219       -0.0533446490                                                         
220       -0.0138641888                                                         
221       -0.0009293495                                                         
222        0.0021185118                                                         
223       -0.0011891623                                                         
224       -0.0022332051                                                         
225        0.0000594822                                                         
226        0.0019399740                                                         
227        0.1731611521                                                         
228        0.0917780609                                                         
229        0.8035362220                                                         
230        0.0060568217                                                         
231        0.0012817984                                                         
232        0.0027421899                                                         
233       -0.0440395120                                                         
234       -0.0443269032                                                         
235       -0.0138641889                                                         
236       -0.0002602983                                                         
237        0.0014494606                                                         
238       -0.0011891623                                                         
239        0.0033694788                                                         
240        0.0003927989                                                         
241        0.0019007225                                                         
242       -0.1731611522                                                         
243       -0.0917780609                                                         
244       -0.8035362220                                                         
245       -0.0055933734                                                         
246        0.0026537275                                                         
247       -0.0027421899                                                         
248        0.0325376919                                                         
249       -0.0533446490                                                         
250        0.0138641888                                                         
251        0.0009293495                                                         
252       -0.0021185118                                                         
253        0.0011891623                                                         
254        0.0022332051                                                         
255        0.0000594822                                                         
256        0.0019399740                                                         
 Sym= A                                                                         
 Ene=  0.134846121981454                                                        
 Spin= Alpha                                                                    
 Occup= 0.0                                                                     
  1        0.0137071978                                                         
  2       -0.0019468316                                                         
  3       -0.0180387603                                                         
  4       -0.4223682674                                                         
  5        0.0068957713                                                         
  6        0.0005419407                                                         
  7        0.0000000000                                                         
  8        0.0000000000                                                         
  9       -0.0308449971                                                         
 10        0.0000000000                                                         
 11        0.0000000000                                                         
 12       -0.0287353529                                                         
 13        0.0000000000                                                         
 14        0.0000000000                                                         
 15       -0.1266574383                                                         
 16        0.0000000000                                                         
 17        0.0000000000                                                         
 18       -0.0005847401                                                         
 19        0.0000000000                                                         
 20        0.0000000000                                                         
 21       -0.0000018843                                                         
 22       -0.0000006139                                                         
 23        0.0003053895                                                         
 24       -0.0003047755                                                         
 25        0.0000730835                                                         
 26        0.0000000000                                                         
 27        0.0000000000                                                         
 28        0.0029562012                                                         
 29        0.0055145096                                                         
 30       -0.0084707108                                                         
 31        0.0006110068                                                         
 32        0.0000000000                                                         
 33        0.0000000000                                                         
 34       -0.0000037432                                                         
 35        0.0000280241                                                         
 36       -0.0000242809                                                         
 37        0.0000075871                                                         
 38        0.0000000000                                                         
 39        0.0000000000                                                         
 40        0.0000000000                                                         
 41        0.0000000000                                                         
 42       -0.0003800564                                                         
 43        0.0000000000                                                         
 44        0.0000000000                                                         
 45        0.0003466279                                                         
 46        0.0000000000                                                         
 47        0.0000000000                                                         
 48        0.0007935412                                                         
 49        0.0001067374                                                         
 50        0.0355833577                                                         
 51        0.2030063028                                                         
 52       -0.0608942834                                                         
 53        0.4109565051                                                         
 54        0.0178017895                                                         
 55        0.0010239109                                                         
 56        0.0000000000                                                         
 57        0.0000000000                                                         
 58        0.0315645396                                                         
 59        0.0000000000                                                         
 60        0.0000000000                                                         
 61        0.0002184437                                                         
 62        0.0000000000                                                         
 63        0.0000000000                                                         
 64       -0.1851346940                                                         
 65        0.0000000000                                                         
 66        0.0000000000                                                         
 67        0.0007624612                                                         
 68        0.0000000000                                                         
 69        0.0000000000                                                         
 70       -0.0000099646                                                         
 71       -0.0017886052                                                         
 72        0.0041932366                                                         
 73       -0.0024046314                                                         
 74        0.0014286575                                                         
 75        0.0000000000                                                         
 76        0.0000000000                                                         
 77       -0.0274450978                                                         
 78       -0.0145885782                                                         
 79        0.0420336760                                                         
 80        0.0030705530                                                         
 81        0.0000000000                                                         
 82        0.0000000000                                                         
 83       -0.0000139097                                                         
 84        0.0000859235                                                         
 85       -0.0000720138                                                         
 86        0.0000238434                                                         
 87        0.0000000000                                                         
 88        0.0000000000                                                         
 89        0.0000000000                                                         
 90        0.0000000000                                                         
 91       -0.0011978710                                                         
 92        0.0000000000                                                         
 93        0.0000000000                                                         
 94       -0.0000108717                                                         
 95        0.0000000000                                                         
 96        0.0000000000                                                         
 97        0.0036044846                                                         
 98        0.0008634641                                                         
 99       -0.0342080988                                                         
100       -0.3973835749                                                         
101        0.0356181760                                                         
102       -1.8397491596                                                         
103       -0.0110576590                                                         
104       -0.0033794293                                                         
105        0.1258888637                                                         
106       -0.0148246960                                                         
107       -0.0243900289                                                         
108        0.0855317892                                                         
109       -0.0100722394                                                         
110       -0.0518801124                                                         
111        0.4903913219                                                         
112       -0.0577485733                                                         
113       -0.1652396867                                                         
114        0.0003505634                                                         
115       -0.0000412824                                                         
116       -0.0001683812                                                         
117        0.0000680133                                                         
118       -0.0000080093                                                         
119       -0.0000145786                                                         
120       -0.0017982573                                                         
121       -0.0005864100                                                         
122        0.0023846673                                                         
123        0.0002894284                                                         
124        0.0007792566                                                         
125       -0.0000917654                                                         
126        0.0099215158                                                         
127       -0.0424021044                                                         
128        0.0324805886                                                         
129       -0.0124965742                                                         
130        0.0603250110                                                         
131       -0.0071038845                                                         
132       -0.0000392711                                                         
133        0.0000421836                                                         
134       -0.0000029125                                                         
135        0.0000194540                                                         
136       -0.0000335722                                                         
137        0.0000039535                                                         
138       -0.0017906052                                                         
139       -0.0011794421                                                         
140        0.0019696915                                                         
141        0.0096835775                                                         
142        0.0030305725                                                         
143       -0.0008697506                                                         
144       -0.0043117619                                                         
145        0.0005077539                                                         
146       -0.0050393241                                                         
147       -0.0009958291                                                         
148       -0.0342080988                                                         
149       -0.3973835749                                                         
150        0.0356181760                                                         
151       -1.8397491596                                                         
152       -0.0110576590                                                         
153       -0.0033794293                                                         
154       -0.1258888637                                                         
155        0.0148246960                                                         
156       -0.0243900289                                                         
157       -0.0855317892                                                         
158        0.0100722394                                                         
159       -0.0518801124                                                         
160       -0.4903913219                                                         
161        0.0577485733                                                         
162       -0.1652396867                                                         
163       -0.0003505634                                                         
164        0.0000412824                                                         
165       -0.0001683812                                                         
166       -0.0000680133                                                         
167        0.0000080093                                                         
168       -0.0000145786                                                         
169       -0.0017982573                                                         
170       -0.0005864100                                                         
171        0.0023846673                                                         
172        0.0002894284                                                         
173       -0.0007792566                                                         
174        0.0000917654                                                         
175        0.0099215158                                                         
176       -0.0424021044                                                         
177        0.0324805886                                                         
178       -0.0124965742                                                         
179       -0.0603250110                                                         
180        0.0071038845                                                         
181       -0.0000392711                                                         
182        0.0000421836                                                         
183       -0.0000029125                                                         
184        0.0000194540                                                         
185        0.0000335722                                                         
186       -0.0000039535                                                         
187        0.0017906052                                                         
188        0.0011794421                                                         
189        0.0019696915                                                         
190       -0.0096835775                                                         
191       -0.0030305725                                                         
192       -0.0008697506                                                         
193        0.0043117619                                                         
194       -0.0005077539                                                         
195       -0.0050393241                                                         
196       -0.0009958291                                                         
197        0.0028003952                                                         
198        0.2067721407                                                         
199        1.1354875769
[truncated: 4,448,278 more chars]
