# Supplementary material for: Cyclopropanone: Preparation, Rotational Spectroscopy, and Semi-Experimental Equilibrium (r e SE) Structure
Source: J Am Chem Soc. 2026 Mar 30;148(13):14072–85. doi: 10.1021/jacs.5c23052 (PMC13067281; doi:10.1021/jacs.5c23052)
Supplement: Supplementary file 2 [file ja5c23052_si_002.zip › SI_revised/Magnetic/cyclopropanone_07_mag.out]

 --invoking executable--
/home/besselman/CFOUR_18/cfour18/bin/xjoda


   *************************************************************************
         <<<     CCCCCC     CCCCCC   |||     CCCCCC     CCCCCC   >>>
       <<<      CCC        CCC       |||    CCC        CCC         >>>
      <<<      CCC        CCC        |||   CCC        CCC            >>>
    <<<        CCC        CCC        |||   CCC        CCC              >>>
      <<<      CCC        CCC        |||   CCC        CCC            >>>
       <<<      CCC        CCC       |||    CCC        CCC         >>>
         <<<     CCCCCC     CCCCCC   |||     CCCCCC     CCCCCC   >>>
   *************************************************************************

     ****************************************************************
     * CFOUR Coupled-Cluster techniques for Computational Chemistry *
     ****************************************************************
 

   Department of Chemistry                Institut fuer Physikalische Chemie
   University of Texas at Austin          Universitaet Mainz
   Austin, TX  78712, USA                 D-55099 Mainz, Germany
 
                       Version 1.2
 
                     compute-0-12.local                                
                     Sat Feb 17 07:14:16 CST 2024                      
                     integer*8 version is running
 
********************************************************************************
*                          Input from ZMAT file                                *
********************************************************************************
cyclopropanone opt singlet CCSD[T]/cc-pCVTZ                                     
O                                                                               
C 1 R1                                                                          
C 2 R2 1 A1                                                                     
C 2 R2 1 A1 3 D180                                                              
H 3 R3 2 A2 1 D1                                                                
H 3 R3 2 A2 1 Dn1                                                               
H 4 R3 2 A2 1 D1                                                                
H 4 R3 2 A2 1 Dn1                                                               
                                                                                
R1   =        1.198724417788331                                                 
R2   =        1.471062207026606                                                 
A1   =      147.637108268674410                                                 
D180 =      180.000000000000000                                                 
R3   =        1.081936223602009                                                 
A2   =      118.633790303965739                                                 
D1   =       74.377470855720247                                                 
Dn1  =      -74.377470855720247                                                 
                                                                                
*CFOUR(CALC=CCSD(T)                                                             
BASIS=cc-pCVTZ                                                                  
PROP=MAGNETIC                                                                   
FCGRADNEW=2                                                                     
GEO_METHOD=NR                                                                   
ABCDTYPE=AOBASIS                                                                
CC_PROG=ECC                                                                     
GEO_CONV=7                                                                      
SCF_CONV=10                                                                     
CC_CONV=9                                                                       
LINEQ_CONV=9                                                                    
LINEQ_MAXCYC=200                                                                
GEO_MAXSTEP=150                                                                 
MULT=1                                                                          
FROZEN_CORE=OFF                                                                 
MEM_UNIT=GB                                                                     
MEM=190)                                                                        
                                                                                
%masses                                                                         
15.99491463                                                                     
12.0000000                                                                      
12.0000000                                                                      
12.0000000                                                                      
2.014101779                                                                     
1.007825035                                                                     
2.014101779                                                                     
1.007825035                                                                     
                                                                                
********************************************************************************
    -------------------------------------------------------------------
                    CFOUR Control Parameters 
    -------------------------------------------------------------------
        External           Internal           Value            Units
          Name               Name
    -------------------------------------------------------------------
       ABCDTYPE             IABCDT         AOBASIS     [  2]    ***   
       ANHARMONIC           IANHAR         OFF         [  0]    ***   
       ANH_ALGORIT          IANALG         STANDARD    [  0]    ***   
       ANH_DERIVAT          IANDER         SECOND      [  1]    ***   
       ANH_MODE             ANHMOD         VIBRATION   [  0]    ***   
       ANH_POINTS           IANPOI              1               ***   
       ANH_STEPSIZ          ICUBST             50000          x 10-6  
       ANH_SYMMETR          IANHSM         ABELIAN     [  0]    ***   
       AO_LADDERS           IAOLAD         SINGLEPASS  [  1]    ***   
       AV_SCF               IAVSCF         OFF         [  0]    ***   
       BASIS                IBASIS         PCVTZ       [ 24]    ***   
       BFIELD               IBFIEL         OFF         [  0]    a.u.  
       BOTHVECTORS          BOTHVC         OFF         [  0]    ***   
       BOX_POTENT           IPIAB          OFF         [  0]    ***   
       BREIT                IBREIT         OFF         [  0]    ***   
       BRUCK_CONV           IBRTOL          10D-  4             ***   
       BRUECKNER            IBRKNR         OFF         [  0]    ***   
       BUFFERSIZE           IBUFFS              4096            ***   
       CACHE_RECS           ICHREC             10               ***   
       CALCLEVEL            ICLLVL         CCSD(T)     [ 22]    ***   
       CAS_GECCO            ICMRCC         OFF         [  0]    ***   
       CAS_GUESS            ICGUES         CANONICAL   [  0]    ***   
       CAS_INPUT            ICSINP         ORBITALS    [  0]    ***   
       CAS_ITMAX            ICITMX          10D- 50           cycles  
       CAS_JACDAV           ICJDAV         OFF         [  0]    ***   
       CAS_MICMAX           ICMIMN          10D- 10             ***   
       CAS_MICMIN           ICMIMX          10D-  2             ***   
       CAS_MICRO            ICSALG         ILU/JACOBI  [  0]    ***   
       CAS_MITMAX           ICMIMX          10D-100           cycles  
       CAS_MMAX             ICMMAX          10D- 50             ***   
       CAS_PRINT            ICPRT           10D-  0             ***   
       CCORBOPT             ICCORB         OFF         [  0]  x 0.01  
       CC_CONV              ICCCNV          10D-  9             ***   
       CC_EXPORDER          ICCEOR              5               ***   
       CC_EXTRAPOL          ICCEXT         DIIS        [  1]    ***   
       CC_GUESS             ICCGES         MP2         [  0]    ***   
       CC_MAXCYC            ICCCYC            100              cycles 
       CC_PROGRAM           ICCPRO         ECC         [  1]    ***   
       CHARGE               ICHRGE              0               ***   
       CHOLESKY             ICHOLE         OFF         [  0]    ***   
       CIS_CONV             ICISTL              5               ***   
       COMM_SIZE            IPSIZE            ***               ***   
       CONSTANT             ICONST         OLD         [  1]    ***   
       CONTINUUM            ICONTU         NONE        [  0]    ***   
       CONTRACTION          ICNTYP         GENERAL     [  1]    ***   
       COORDINATES          ICOORD         INTERNAL    [  0]    ***   
       CPHF_CONVER          ICPHFT          10D- 16             ***   
       CPHF_MAXCYC          ICPHFC             64              cycles 
       CUBIC                ICUBIC         OFF         [  0]    ***   
       CURVILINEAR          ICURVY         OFF         [  0]    ***   
       CV_ELEMENT           ICVELM              0               ***   
       CV_ORBITALS          ICVORB      NONE         
       CV_SEPARATE          ICVSEP         OFF         [  0]    ***   
       DBOC                 IDBOC          OFF         [  0]    ***   
       DCT                  IDCT           OFF         [  0]    ***   
       DERIV_LEV            IDRLVL         SECOND      [  2]    ***   
       DEVMEM_SIZE          IDVMEM         *********           MByte  
       DIAG_MRCC            IEOMST          10D-  0             ***   
       DIFF_TYPE            IDIFTY         RELAXED     [  0]    ***   
       DIRECT               IDIRCT         OFF         [  0]    ***   
       DROPMO               IDRPMO      NONE         
       ECP                  IECP           OFF         [  0]    ***   
       EIGENVECTOR          IVEC                1               ***   
       EL_ANHARM            IELANH         OFF         [  0]    ***   
       EOMFOLLOW            IEOMSR         ENERGY      [  0]    ***   
       EOMIP                IEOMIP         OFF         [  0]    ***   
       EOMLEVEL             HBARFM         SAME        [  0]    ***   
       EOM_MRCC             IMRCCE         NEW         [  1]    ***   
       EOM_NONIT            EOMNON         OFF         [  0]    ***   
       EOM_NSING            IEOMSI          10D-  0             ***   
       EOM_NSTATES          IMRCCD         DAVIDSON    [  0]    ***   
       EOM_NTRIP            IEOMTR          10D-  0             ***   
       EOM_ORDER            IEXORD         ENERGY      [  0]    ***   
       EOM_PROPSTA          IEOMST              0               ***   
       ESTATE_CONV          IEXTOL          10D-  5             ***   
       ESTATE_DIAG          IEXDIG         ITERATIVE   [  0]    ***   
       ESTATE_LOCK          IESLOC         ON          [  1]    ***   
       ESTATE_MAXC          IEXMXC             40               ***   
       ESTATE_PROP          IEXPRP         OFF         [  0]    ***   
       EVAL_HESS            IRECAL              0            # of cyc.
       EXCITATION           IEXCIT              0               ***   
       EXCITE               IEXCIT         NONE        [  0]    ***   
       EXTERN_POT           IEXPOT         OFF         [  0]    ***   
       FCGRADNEW            IFCGNW         OFF         [  0]    ***   
       FC_FIELD             IFINFC              0             x 10-6  
       FD_CALTYPE           IFDCAL         GRADONLY    [  0]    ***   
       FD_PROJECT           IFDPRJ         OFF         [  1]    ***   
       FD_STEPSIZE          IDISFD              0            10-4 bohr
       FD_USEGROUP          IFDGRP         FULL        [  0]    ***   
       FILE_RECSIZ          IFLREC              4096           words  
       FINITE_PERT          IFIPER              0             x 10-6  
       FIXGEOM              IFIXGM         OFF         [  0]    ***   
       FOCK                 IFOCK          AO          [  1]    ***   
       FREQ_ALGORI          IVIALG         STANDARD    [  0]    ***   
       FROZEN_CORE          IFROCO         OFF         [  0]    ***   
       FROZEN_VIRT          IFROVI         OFF         [  0]    ***   
       GAMMA_ABCD           IGABCD         DIRECT      [  1]    ***   
       GAMMA_ABCI           IGABCI         STORE       [  0]    ***   
       GENBAS_1             IGNBS1              0               ***   
       GENBAS_2             IGNBS2              0               ***   
       GENBAS_3             IGNBS3              0               ***   
       GENBAS_4             IGNBS4              0               ***   
       GEO_CONV             ICONTL              7              H/bohr 
       GEO_MAXCYC           IOPTCY             50               ***   
       GEO_MAXSTEP          IMXSTP            150            millibohr
       GEO_METHOD           INR            SINGLE_POINT[  5]    ***   
       GIAO                 IGIAO          ON          [  0]    ***   
       GIMIC                IGIMIC         OFF         [  0]    ***   
       GRID                 IGRID          OFF         [  0]    ***   
       GRID_ALGO            IGALGO         SERIAL      [  0]    ***   
       GUESS                IGUESS         MOREAD      [  0]    ***   
       HBAR                 IHBAR          OFF         [  0]    ***   
       HESS_TYPE            IHESTP         SCF         [  0]    ***   
       HF2_FILE             IHF2Fl         USE         [  1]    ***   
       HFSTABILITY          ISTABL         OFF         [  0]    ***   
       INCORE               INCORE         OFF         [  0]    ***   
       INPUT_MRCC           IMRCC          ON          [  1]    ***   
       INTEGRALS            INTTYP         VMOL        [  1]    ***   
       JODA_PRINT           IJPRNT              0               ***   
       KEYWORD_OUT          IDMPKW         NO          [  0]    ***   
       LINDEP_TOL           ILINDP              8               ***   
       LINEQ_CONV           IZTACN          10D-  9           cycles  
       LINEQ_EXPOR          ILMAXD              5               ***   
       LINEQ_MAXCY          ILMAXC            200               ***   
       LINEQ_TYPE           ILTYPE         DIIS        [  1]    ***   
       LOCK_ORBOCC          ILOCOC         OFF         [  0]    ***   
       MEMORY_SIZE          IMEMSZ         *********           words  
       MEM_UNIT             IMEMU          GB          [  3]    ***   
       MRCC                 IMRCCC         OFF         [  0]    ***   
       MULTIPLICTY          IMULTP              1               ***   
       NACOUPLING           IVCOUP         OFF         [  0]    ***   
       NEGEVAL              IDIE           ABORT       [  0]    ***   
       NEWNORM              INEWNO         OFF         [  0]    ***   
       NON-HF               INONHF         OFF         [  0]    ***   
       NTOP_TAMP            ITOPT2             15               ***   
       NUC_MODEL            INUCMO         POINT       [  0]    ***   
       OCCUPATION           IOCCU   ESTIMATED BY SCF 
       OPEN-SHELL           IOPEN          SPIN-ORBITAL[  0]    ***   
       OPTVIB               IOPTVB         OFF         [  0]    ***   
       ORBITALS             IORBTP         STANDARD    [  0]    ***   
       PARALLEL             IPARAL         ON          [  1]    ***   
       PARA_INT             IPINTS         ON          [  1]    ***   
       PARA_PRINT           IPPRIN              0               ***   
       PERT_ORB             IPTORB         CANONICAL   [  1]    ***   
       POINTS               IGRDFD              0               ***   
       PRINT                IPRNT               0               ***   
       PROPS                IPROPS         MAGNETIC    [  6]    ***   
       PROP_INTEGR          IINTYP         INTERNAL    [  0]    ***   
       PSI                  IPSI           OFF         [  0]    ***   
       QC_ALG               IQCALG         FLM         [  0]    ***   
       QC_LINALG            IQCLIN         TRIDIAG     [  2]    ***   
       QC_MAXCYC            IQCMAX            100             cycles  
       QC_MAXSCFCY          IQCMSC             20             cycles  
       QC_RTRUST            IQCRTR          10D-  0           x 10-3  
       QC_SKIPSCF           IQCSKI         OFF         [  0]    ***   
       QC_START             IQCSTA          10D-  3             ***   
       QRHFGUESS            IQGUES         OFF         [  0]    ***   
       QUARTIC              IQUART         OFF         [  0]    ***   
       RAMAN_INT            IRAMIN         OFF         [  0]    ***   
       RAMAN_ORB            IRAMRE         UNRELAXED   [  0]    ***   
       RDO                  IRDOFM         ON          [  1]    ***   
       REDUCE_REPR          REDREP         Ir          [  0]    ***   
       REFERENCE            IREFNC         RHF         [  0]    ***   
       RELATIVIST           IRELAT         OFF         [  0]    ***   
       RELAX_DENS           IRDENS         ON          [  1]    ***   
       RESET_FLAGS          IRESET         OFF         [  0]    ***   
       RESTART_CC           ICCRES         OFF         [  0]    ***   
       ROT_EVEC             ROTVEC              0               ***   
       SAVE_INTS            ISVINT         OFF         [  0]    ***   
       SCALE_ON             ISTCRT              0               ***   
       SCF_CONV             ISCFCV          10D- 10             ***   
       SCF_DAMPING          IDAMP               0             x 10-3  
       SCF_EXPORDE          IRPPOR             10               ***   
       SCF_EXPSTAR          IRPPLS              2               ***   
       SCF_EXTRAPO          IRPP           ON          [  1]    ***   
       SCF_MAXCYC           ISCFCY            150              cycles 
       SCF_NOSTOP           ISCFST         OFF         [  0]    ***   
       SCF_ORBITAL          ISCFOR         REAL        [  0]    ***   
       SCF_PRINT            ISCFPR              0               ***   
       SCF_PROG             ISCFPR         SCF         [  0]    ***   
       SD_FIELD             IFINSD              0             x 10-6  
       SOPERT               IPERSO         OFF         [  0]    ***   
       SPHERICAL            IDFGHI         ON          [  1]    ***   
       SPINORBIT            ISOCAL         OFF         [  0]    ***   
       SPINROTATIO          ISRCON         OFF         [  0]    ***   
       SPIN_FLIP            ISPFLP         OFF         [  0]    ***   
       SPIN_ORBIT           ISPORB         OFF         [  0]    ***   
       SPIN_SCAL            ISCSMP         OFF         [  0]    ***   
       STEEPSCALE           ISTPSC              1000          x 10-3  
       SUBGROUP             ISUBGP         DEFAULT     [  0]    ***   
       SUBGRPAXIS           ISBXYZ         X           [  0]    ***   
       SYMMETRY             ISYM           ON          [  0]    ***   
       SYM_CHECK            ISYMCK         OVERRIDE    [  1]    ***   
       T3_EXTRAPOL          IT3EXT         OFF         [  0]    ***   
       T4_EXTRAPOL          IT4EXP         OFF         [  0]    ***   
       TAMP_SUM             IEVERY              5               ***   
       TESTSUITE            ITESTS         OFF         [  0]    ***   
       THERMOCH             ITHERM         OFF         [  0]    ***   
       TOL_CHOLESK          ITOLCH          10D-  4             ***   
       TRANGRAD             IRESRM         OFF         [  0]    ***   
       TRANS_INV            ITRAIN         USE         [  0]    ***   
       TREAT_PERT           ITREAT         SEQUENTIAL  [  1]    ***   
       TRIP_ALGORI          ITRALG         NORMAL      [  0]    ***   
       UIJ_THRESHO          IUIJTH              1               ***   
       UNITS                IUNITS         ANGSTROM    [  0]    ***   
       UNOS                 IUNOS          OFF         [  0]    ***   
       UPDATE_HESS          IHUPDT         ON          [  1]    ***   
       VIBPHASE             ISETPH         STANDARD    [  0]    ***   
       VIBRATION            IVIB           NO          [  0]    ***   
       VIB_ALGORIT          IGEALG         STANDARD    [  0]    ***   
       VNATORB              IVNORB         OFF         [  0]    ***   
       VTRAN                IVTRAN         PARTIAL     [  2]    ***   
       X2CKEY               IX2CKE         MOLVDINT    [  0]    ***   
       XFIELD               IXEFLD              0             x 10-6  
       XFORM_TOL            IXFTOL          10D- 11             ***   
       YFIELD               IYEFLD              0             x 10-6  
       ZFIELD               IZEFLD              0             x 10-6  
       ZSCALE_EXP           IZEXPS         OFF         [  0]    ***   
    -------------------------------------------------------------------
   8 entries found in Z-matrix 
   Job Title : cyclopropanone opt singlet CCSD[T]/cc-pCVTZ                                     
   There are  8 unique internal coordinates.
   Of these,  0 will be optimized.
   User supplied Z-matrix: 
--------------------------------------------------------------------------------
       SYMBOL    BOND      LENGTH    ANGLE     ANGLE     DIHED     ANGLE
                  TO      (ANGST)    WRT      (DEG)      WRT      (DEG)
--------------------------------------------------------------------------------
        O    
        C          1         R1   
        C          2         R2         1        A1   
        C          2         R2         1        A1         3        D180 
        H          3         R3         2        A2         1        D1   
        H          3         R3         2        A2         1        Dn1  
        H          4         R3         2        A2         1        D1   
        H          4         R3         2        A2         1        Dn1  
                  *Initial values for internal coordinates* 
                      Name             Value
                        R1              1.1987244178
                        R2              1.4710622070
                        A1            147.6371082687
                        D180          180.0000000000
                        R3              1.0819362236
                        A2            118.6337903040
                        D1             74.3774708557
                        Dn1           -74.3774708557
--------------------------------------------------------------------------------
  read masses from ZMAT file 
Line Symbol    AtNr   At. Mass
  1  O          8    15.99491
  2  C          6    12.00000
  3  C          6    12.00000
  4  C          6    12.00000
  5  H          1     2.01410
  6  H          1     1.00783
  7  H          1     2.01410
  8  H          1     1.00783
                     1                     4                    18
  -1.00000000000000       0.535279843973062       0.306973082205523     
  0.269298522797632       0.877700513250758       0.535279843973062     
  0.269298522797632       0.877700513250758       0.535279843973062     
  0.269298522797632       0.877700513250758       0.535279843973062     
  0.269298522797632       0.877700513250758       0.535279843973062     
  R VECTOR before symmetry
  0.000000000000000E+000  0.000000000000000E+000  0.000000000000000E+000
   2.26526132326650       0.000000000000000E+000  0.000000000000000E+000
   2.77990526617007        2.57675363741171       0.000000000000000E+000
   2.77990526617007        2.57675363741171        3.14159265358979     
   2.04456357541173        2.07055024492473        1.29813175573844     
   2.04456357541173        2.07055024492473       -1.29813175573844     
   2.04456357541173        2.07055024492473        1.29813175573844     
   2.04456357541173        2.07055024492473       -1.29813175573844     
   Rotational constants (in cm-1): 
          0.1819696320             0.2330297619             0.5646834515
   Rotational constants (in MHz): 
       5455.3130914937          6986.0574885161         16928.7863634237
********************************************************************************
   The full molecular point group is C2  .
   The largest Abelian subgroup of the full molecular point group is C2  .
   The computational point group is C2  .
********************************************************************************
  R VECTOR 
  0.000000000000000E+000  0.000000000000000E+000  0.000000000000000E+000
   2.26526132326650       0.000000000000000E+000  0.000000000000000E+000
   2.77990526617007        2.57675363741171       0.000000000000000E+000
   2.77990526617007        2.57675363741171        3.14159265358979     
   2.04456357541173        2.07055024492473        1.29813175573844     
   2.04456357541173        2.07055024492473       -1.29813175573844     
   2.04456357541173        2.07055024492473        1.29813175573844     
   2.04456357541173        2.07055024492473       -1.29813175573844     
--------------------------------------------------------------------------------
   Analysis of internal coordinates specified by Z-matrix 
--------------------------------------------------------------------------------
   *The nuclear repulsion energy is  108.740120318147618 a.u.
   *There are   9 degrees of freedom within the tot. symm. molecular subspace.
   *Z-matrix requests optimization of   0 coordinates.
   *The optimization is constrained.
   *The following   6 parameters can have non-zero 
    derivatives within the totally symmetric subspace:
             D1   [ 9]  A2   [11]  R3   [13]  R2   [ 4]  R1   [ 1]  A1   [ 5]
   *The following   0 parameters are to be optimized:

   *The following coordinates must be varied in an  unconstrained optimization.
             D1   [ 9]  A2   [11]  R3   [13]  R2   [ 4]  R1   [ 1]  A1   [ 5]
--------------------------------------------------------------------------------


 ----------------------------------------------------------------
         Coordinates used in calculation (QCOMP) 
 ----------------------------------------------------------------
 Z-matrix   Atomic            Coordinates (in bohr)
  Symbol    Number           X              Y              Z
 ----------------------------------------------------------------
     O         8        -0.00000000     0.00000000    -2.91572663
     C         6        -0.00000000     0.00000000    -0.65046531
     C         6        -1.47781576     0.17402786     1.69765057
     C         6         1.47781576    -0.17402786     1.69765057
     H         1        -2.60618544    -1.43325617     2.26656193
     H         1        -2.20194781     1.99946284     2.26656193
     H         1         2.60618544     1.43325617     2.26656193
     H         1         2.20194781    -1.99946284     2.26656193
 ----------------------------------------------------------------
 
   Interatomic distance matrix (Angstroms) 
 
                 O             C             C             C             H    
                [ 1]        [ 2]        [ 3]        [ 4]        [ 5]
  O    [ 1]     0.00000
  C    [ 2]     1.19872     0.00000
  C    [ 3]     2.56514     1.47106     0.00000
  C    [ 4]     2.56514     1.47106     1.57486     0.00000
  H    [ 5]     3.16192     2.20455     1.08194     2.28151     0.00000
  H    [ 6]     3.16192     2.20455     1.08194     2.28151     1.82907
  H    [ 7]     3.16192     2.20455     2.28151     1.08194     3.14786
  H    [ 8]     3.16192     2.20455     2.28151     1.08194     2.56194
 
                 H             H             H    
                [ 6]        [ 7]        [ 8]
  H    [ 6]     0.00000
  H    [ 7]     2.56194     0.00000
  H    [ 8]     3.14786     1.82907     0.00000
   Rotational constants (order x, y, z, in cm-1): 
          0.2330297619             0.1819696320             0.5646834515
   Rotational constants (order x, y, z, in MHz): 
       6986.0574885161          5455.3130914937         16928.7863634237
  ECPDATA file not present.   Using default ECPDATA. 
  There are  228 basis functions.
 @CHECKOUT-I, Total execution time (CPU/WALL):         0.32/       0.44 seconds.
--executable xjoda finished with status     0 in        0.57 seconds (walltime).
 --invoking executable--
/home/besselman/CFOUR_18/cfour18/bin/xvmol
 SERIAL VERSION OF MOLECULE STARTED
********************************************************************************
                    INPUT FROM MOL FILE
********************************************************************************
INTGRL        1    0    1    0    0    0    0    0    0                         
         *** CFOUR Program System (Release V0.1) ***                            
cyclopropanone opt singlet CCSD[T]/cc-pCVTZ                                     
    5    1 XY         0.10E-08              0    0                              
   9999.00      3.00                                                            
          8.00000000    1    4    1    1    1    1                              
O #1  -0.000000000000000   0.000000000000000  -2.915726629931094                
   12    6                                                                      
   15330.0000000000       5.080000000000000E-004 -1.150000000000000E-004        
  0.000000000000000E+000  0.000000000000000E+000  0.000000000000000E+000        
  0.000000000000000E+000                                                        
   2299.00000000000       3.929000000000000E-003 -8.950000000000000E-004        
  0.000000000000000E+000  0.000000000000000E+000  0.000000000000000E+000        
  0.000000000000000E+000                                                        
   522.400000000000       2.024300000000000E-002 -4.636000000000000E-003        
  0.000000000000000E+000  0.000000000000000E+000  0.000000000000000E+000        
  0.000000000000000E+000                                                        
   147.300000000000       7.918100000000000E-002 -1.872400000000000E-002        
  0.000000000000000E+000  0.000000000000000E+000  0.000000000000000E+000        
  0.000000000000000E+000                                                        
   47.5500000000000       0.230687000000000      -5.846300000000000E-002        
  0.000000000000000E+000  0.000000000000000E+000  0.000000000000000E+000        
  0.000000000000000E+000                                                        
   16.7600000000000       0.433118000000000      -0.136463000000000             
  0.000000000000000E+000  0.000000000000000E+000  0.000000000000000E+000        
  0.000000000000000E+000                                                        
   6.20700000000000       0.350260000000000      -0.175740000000000             
  0.000000000000000E+000  0.000000000000000E+000  0.000000000000000E+000        
  0.000000000000000E+000                                                        
   1.75200000000000       4.272800000000000E-002  0.160934000000000             
   1.00000000000000       0.000000000000000E+000  0.000000000000000E+000        
  0.000000000000000E+000                                                        
  0.688200000000000      -8.154000000000000E-003  0.603418000000000             
  0.000000000000000E+000  0.000000000000000E+000  0.000000000000000E+000        
  0.000000000000000E+000                                                        
  0.238400000000000       2.381000000000000E-003  0.378765000000000             
  0.000000000000000E+000   1.00000000000000       0.000000000000000E+000        
  0.000000000000000E+000                                                        
   7.84500000000000       0.000000000000000E+000  0.000000000000000E+000        
  0.000000000000000E+000  0.000000000000000E+000   1.00000000000000             
  0.000000000000000E+000                                                        
   21.0320000000000       0.000000000000000E+000  0.000000000000000E+000        
  0.000000000000000E+000  0.000000000000000E+000  0.000000000000000E+000        
   1.00000000000000                                                             
    7    5                                                                      
   34.4600000000000       1.592800000000000E-002  0.000000000000000E+000        
  0.000000000000000E+000  0.000000000000000E+000  0.000000000000000E+000        
   7.74900000000000       9.974000000000000E-002  0.000000000000000E+000        
  0.000000000000000E+000  0.000000000000000E+000  0.000000000000000E+000        
   2.28000000000000       0.310492000000000       0.000000000000000E+000        
  0.000000000000000E+000  0.000000000000000E+000  0.000000000000000E+000        
  0.715600000000000       0.491026000000000        1.00000000000000             
  0.000000000000000E+000  0.000000000000000E+000  0.000000000000000E+000        
  0.214000000000000       0.336337000000000       0.000000000000000E+000        
   1.00000000000000       0.000000000000000E+000  0.000000000000000E+000        
   15.1590000000000       0.000000000000000E+000  0.000000000000000E+000        
  0.000000000000000E+000   1.00000000000000       0.000000000000000E+000        
   57.4370000000000       0.000000000000000E+000  0.000000000000000E+000        
  0.000000000000000E+000  0.000000000000000E+000   1.00000000000000             
    3    3                                                                      
   2.31400000000000        1.00000000000000       0.000000000000000E+000        
  0.000000000000000E+000                                                        
  0.645000000000000       0.000000000000000E+000   1.00000000000000             
  0.000000000000000E+000                                                        
   15.8580000000000       0.000000000000000E+000  0.000000000000000E+000        
   1.00000000000000                                                             
    1    1                                                                      
   1.42800000000000        1.00000000000000                                     
          6.00000000    1    4    1    1    1    1                              
C #2  -0.000000000000000   0.000000000000000  -0.650465306664590                
   12    6                                                                      
   8236.00000000000       5.310000000000000E-004 -1.130000000000000E-004        
  0.000000000000000E+000  0.000000000000000E+000  0.000000000000000E+000        
  0.000000000000000E+000                                                        
   1235.00000000000       4.108000000000000E-003 -8.780000000000000E-004        
  0.000000000000000E+000  0.000000000000000E+000  0.000000000000000E+000        
  0.000000000000000E+000                                                        
   280.800000000000       2.108700000000000E-002 -4.540000000000000E-003        
  0.000000000000000E+000  0.000000000000000E+000  0.000000000000000E+000        
  0.000000000000000E+000                                                        
   79.2700000000000       8.185300000000000E-002 -1.813300000000000E-002        
  0.000000000000000E+000  0.000000000000000E+000  0.000000000000000E+000        
  0.000000000000000E+000                                                        
   25.5900000000000       0.234817000000000      -5.576000000000000E-002        
  0.000000000000000E+000  0.000000000000000E+000  0.000000000000000E+000        
  0.000000000000000E+000                                                        
   8.99700000000000       0.434401000000000      -0.126895000000000             
  0.000000000000000E+000  0.000000000000000E+000  0.000000000000000E+000        
  0.000000000000000E+000                                                        
   3.31900000000000       0.346129000000000      -0.170352000000000             
  0.000000000000000E+000  0.000000000000000E+000  0.000000000000000E+000        
  0.000000000000000E+000                                                        
  0.905900000000000       3.937800000000000E-002  0.140382000000000             
   1.00000000000000       0.000000000000000E+000  0.000000000000000E+000        
  0.000000000000000E+000                                                        
  0.364300000000000      -8.983000000000000E-003  0.598684000000000             
  0.000000000000000E+000  0.000000000000000E+000  0.000000000000000E+000        
  0.000000000000000E+000                                                        
  0.128500000000000       2.385000000000000E-003  0.395389000000000             
  0.000000000000000E+000   1.00000000000000       0.000000000000000E+000        
  0.000000000000000E+000                                                        
   4.29200000000000       0.000000000000000E+000  0.000000000000000E+000        
  0.000000000000000E+000  0.000000000000000E+000   1.00000000000000             
  0.000000000000000E+000                                                        
   11.8760000000000       0.000000000000000E+000  0.000000000000000E+000        
  0.000000000000000E+000  0.000000000000000E+000  0.000000000000000E+000        
   1.00000000000000                                                             
    7    5                                                                      
   18.7100000000000       1.403100000000000E-002  0.000000000000000E+000        
  0.000000000000000E+000  0.000000000000000E+000  0.000000000000000E+000        
   4.13300000000000       8.686600000000000E-002  0.000000000000000E+000        
  0.000000000000000E+000  0.000000000000000E+000  0.000000000000000E+000        
   1.20000000000000       0.290216000000000       0.000000000000000E+000        
  0.000000000000000E+000  0.000000000000000E+000  0.000000000000000E+000        
  0.382700000000000       0.501008000000000        1.00000000000000             
  0.000000000000000E+000  0.000000000000000E+000  0.000000000000000E+000        
  0.120900000000000       0.343406000000000       0.000000000000000E+000        
   1.00000000000000       0.000000000000000E+000  0.000000000000000E+000        
   8.77800000000000       0.000000000000000E+000  0.000000000000000E+000        
  0.000000000000000E+000   1.00000000000000       0.000000000000000E+000        
   33.1900000000000       0.000000000000000E+000  0.000000000000000E+000        
  0.000000000000000E+000  0.000000000000000E+000   1.00000000000000             
    3    3                                                                      
   1.09700000000000        1.00000000000000       0.000000000000000E+000        
  0.000000000000000E+000                                                        
  0.318000000000000       0.000000000000000E+000   1.00000000000000             
  0.000000000000000E+000                                                        
   14.8390000000000       0.000000000000000E+000  0.000000000000000E+000        
   1.00000000000000                                                             
    1    1                                                                      
  0.761000000000000        1.00000000000000                                     
          6.00000000    1    4    1    1    1    1                              
C #3  -1.477815760637951   0.174027858654876   1.697650570140079                
   12    6                                                                      
   8236.00000000000       5.310000000000000E-004 -1.130000000000000E-004        
  0.000000000000000E+000  0.000000000000000E+000  0.000000000000000E+000        
  0.000000000000000E+000                                                        
   1235.00000000000       4.108000000000000E-003 -8.780000000000000E-004        
  0.000000000000000E+000  0.000000000000000E+000  0.000000000000000E+000        
  0.000000000000000E+000                                                        
   280.800000000000       2.108700000000000E-002 -4.540000000000000E-003        
  0.000000000000000E+000  0.000000000000000E+000  0.000000000000000E+000        
  0.000000000000000E+000                                                        
   79.2700000000000       8.185300000000000E-002 -1.813300000000000E-002        
  0.000000000000000E+000  0.000000000000000E+000  0.000000000000000E+000        
  0.000000000000000E+000                                                        
   25.5900000000000       0.234817000000000      -5.576000000000000E-002        
  0.000000000000000E+000  0.000000000000000E+000  0.000000000000000E+000        
  0.000000000000000E+000                                                        
   8.99700000000000       0.434401000000000      -0.126895000000000             
  0.000000000000000E+000  0.000000000000000E+000  0.000000000000000E+000        
  0.000000000000000E+000                                                        
   3.31900000000000       0.346129000000000      -0.170352000000000             
  0.000000000000000E+000  0.000000000000000E+000  0.000000000000000E+000        
  0.000000000000000E+000                                                        
  0.905900000000000       3.937800000000000E-002  0.140382000000000             
   1.00000000000000       0.000000000000000E+000  0.000000000000000E+000        
  0.000000000000000E+000                                                        
  0.364300000000000      -8.983000000000000E-003  0.598684000000000             
  0.000000000000000E+000  0.000000000000000E+000  0.000000000000000E+000        
  0.000000000000000E+000                                                        
  0.128500000000000       2.385000000000000E-003  0.395389000000000             
  0.000000000000000E+000   1.00000000000000       0.000000000000000E+000        
  0.000000000000000E+000                                                        
   4.29200000000000       0.000000000000000E+000  0.000000000000000E+000        
  0.000000000000000E+000  0.000000000000000E+000   1.00000000000000             
  0.000000000000000E+000                                                        
   11.8760000000000       0.000000000000000E+000  0.000000000000000E+000        
  0.000000000000000E+000  0.000000000000000E+000  0.000000000000000E+000        
   1.00000000000000                                                             
    7    5                                                                      
   18.7100000000000       1.403100000000000E-002  0.000000000000000E+000        
  0.000000000000000E+000  0.000000000000000E+000  0.000000000000000E+000        
   4.13300000000000       8.686600000000000E-002  0.000000000000000E+000        
  0.000000000000000E+000  0.000000000000000E+000  0.000000000000000E+000        
   1.20000000000000       0.290216000000000       0.000000000000000E+000        
  0.000000000000000E+000  0.000000000000000E+000  0.000000000000000E+000        
  0.382700000000000       0.501008000000000        1.00000000000000             
  0.000000000000000E+000  0.000000000000000E+000  0.000000000000000E+000        
  0.120900000000000       0.343406000000000       0.000000000000000E+000        
   1.00000000000000       0.000000000000000E+000  0.000000000000000E+000        
   8.77800000000000       0.000000000000000E+000  0.000000000000000E+000        
  0.000000000000000E+000   1.00000000000000       0.000000000000000E+000        
   33.1900000000000       0.000000000000000E+000  0.000000000000000E+000        
  0.000000000000000E+000  0.000000000000000E+000   1.00000000000000             
    3    3                                                                      
   1.09700000000000        1.00000000000000       0.000000000000000E+000        
  0.000000000000000E+000                                                        
  0.318000000000000       0.000000000000000E+000   1.00000000000000             
  0.000000000000000E+000                                                        
   14.8390000000000       0.000000000000000E+000  0.000000000000000E+000        
   1.00000000000000                                                             
    1    1                                                                      
  0.761000000000000        1.00000000000000                                     
          1.00000000    1    3    1    1    1                                   
H #4  -2.606185438101517  -1.433256171220475   2.266561927197399                
    5    3                                                                      
   33.8700000000000       6.068000000000000E-003  0.000000000000000E+000        
  0.000000000000000E+000                                                        
   5.09500000000000       4.530800000000000E-002  0.000000000000000E+000        
  0.000000000000000E+000                                                        
   1.15900000000000       0.202822000000000       0.000000000000000E+000        
  0.000000000000000E+000                                                        
  0.325800000000000       0.503903000000000        1.00000000000000             
  0.000000000000000E+000                                                        
  0.102700000000000       0.383421000000000       0.000000000000000E+000        
   1.00000000000000                                                             
    2    2                                                                      
   1.40700000000000        1.00000000000000       0.000000000000000E+000        
  0.388000000000000       0.000000000000000E+000   1.00000000000000             
    1    1                                                                      
   1.05700000000000        1.00000000000000                                     
          1.00000000    1    3    1    1    1                                   
H #5  -2.201947809749676   1.999462836176901   2.266561927197399                
    5    3                                                                      
   33.8700000000000       6.068000000000000E-003  0.000000000000000E+000        
  0.000000000000000E+000                                                        
   5.09500000000000       4.530800000000000E-002  0.000000000000000E+000        
  0.000000000000000E+000                                                        
   1.15900000000000       0.202822000000000       0.000000000000000E+000        
  0.000000000000000E+000                                                        
  0.325800000000000       0.503903000000000        1.00000000000000             
  0.000000000000000E+000                                                        
  0.102700000000000       0.383421000000000       0.000000000000000E+000        
   1.00000000000000                                                             
    2    2                                                                      
   1.40700000000000        1.00000000000000       0.000000000000000E+000        
  0.388000000000000       0.000000000000000E+000   1.00000000000000             
    1    1                                                                      
   1.05700000000000        1.00000000000000                                     
FINISH                                                                          
 
********************************************************************************
 ONE- AND TWO-ELECTRON INTEGRALS OVER SYMMETRY-ADAPTED AOS ARE CALCULATED.

  SPHERICAL HARMONICS ARE USED.
  
  INTEGRALS LESS THAN  0.10E-13 ARE NEGLECTED.

  NUCLEAR REPULSION ENERGY :  108.7401203181 A.U.
  @MOLECU-I, ONE ELECTRON INTEGRALS (CPU/WALL):        0.13/       0.13 SECONDS.
  @TWOEL-I,   36950550 INTEGRALS OF SYMMETRY TYPE  I I I I
  @TWOEL-I,   71948734 INTEGRALS OF SYMMETRY TYPE  I J I J
  @TWOEL-I,   36803629 INTEGRALS OF SYMMETRY TYPE  I I J J
  @TWOEL-I, TOTAL NUMBER OF 2-E INTEGRALS  145702913.
  @MOLECU-I, TWO ELECTRON INTEGRALS (CPU/WALL):      302.45/       9.56 SECONDS.
 @CHECKOUT-I, Total execution time (CPU/WALL):       302.62/       9.73 seconds.

Running with 32 threads/proc

--executable xvmol finished with status     0 in       21.29 seconds (walltime).
 --invoking executable--
/home/besselman/CFOUR_18/cfour18/bin/xvmol2ja
 @GETMEM-I,  Allocated  181198 MB of main memory.
 @CHECKOUT-I, Total execution time (CPU/WALL):         0.83/       0.36 seconds.
--executable xvmol2ja finished with status     0 in        0.42 seconds (walltime).
 --invoking executable--
/home/besselman/CFOUR_18/cfour18/bin/xvscf
  -------------------------------------------------
  Self-Consistent-Field Program for HF calculations
  -------------------------------------------------
    Integrals from VMOL are used
  There are  228 functions in the AO basis.

  There are 2 irreducible representations.

       Irrep        # of functions
         1                117
         2                111


  Parameters for SCF calculation: 
        SCF reference function:  RHF  
  Maximum number of iterations:  150
     Full symmetry point group: C2  
     Computational point group: C2  
        Initial density matrix: MOREAD                 
     SCF convergence tolerance: 10**(-10)
  DIIS convergence acceleration:  ON
          Latest start for DIIS:   2
                     DIIS order:  10

 @GETMEM-I,  Allocated      19 MB of main memory.
   Smallest overlap matrix eigenvalues 
     Symmetry    Eigenvalue    
         1      .7135248381D-03              
         2      .8951163281D-03              
  @INITGES-I, Occupancies from core Hamiltonian:

          Alpha population by irrep:   9    6
           Beta population by irrep:   9    6


  --------------------------------------------------------------------
  Iteration         Total Energy            Largest Density Difference
  --------------------------------------------------------------------
       0           108.740120318147575              0.0000000000D+00
       1          -142.519121996584346              0.1561286540D+02
       2          -151.850169951631500              0.4315872213D+02
       3          -143.128502556476946              0.4265501618D+02
       4          -166.045936015838521              0.3557466043D+01
       5          -177.821471444370701              0.2613244814D+01
       6          -183.116065687073132              0.1486362193D+01
       7          -190.326356907782753              0.3369959051D+01
       8          -190.691345073100280              0.3745823519D+00
       9          -190.780378503624632              0.2826747409D+00
      10          -190.793232346280860              0.1553716199D+00
      11          -190.795114421116097              0.4466462408D-01
      12          -190.795523351255014              0.2698183552D-01
      13          -190.795585795938820              0.1115521858D-01
      14          -190.795592552964564              0.4894620792D-02
      15          -190.795592904362280              0.7792819940D-03
      16          -190.795592915308788              0.1088973581D-03
      17          -190.795592915895355              0.1726053736D-04
      18          -190.795592915919002              0.3280295147D-05
      19          -190.795592915918604              0.7896015922D-06
      20          -190.795592915918093              0.2538029614D-06
      21          -190.795592915918036              0.5069293962D-07
      22          -190.795592915922470              0.1056710563D-07
      23          -190.795592915919912              0.3841045260D-08
      24          -190.795592915918832              0.7169105309D-09
      25          -190.795592915918604              0.2092684359D-09
   final occupation vector 
     9  6
     9  6

  SCF has converged.

 Density matrix saved to file den.dat
 total electron number:   30.0000000000002     
     E(SCF)=      -190.795592915919798              0.7102191057D-10

  Eigenvector printing suppressed.


 
  ORBITAL EIGENVALUES (ALPHA)  (1H = 27.2113834 eV)

       MO #        E(hartree)               E(eV)           FULLSYM    COMPSYM
       ----   --------------------   --------------------   -------   ---------
    1     1         -20.5659440724        -559.6277891363       A         A (1)
    2     2         -11.3490845050        -308.8242897039       A         A (1)
    3     3         -11.2553211316        -306.2728586016       A         A (1)
    4   118         -11.2548442602        -306.2598822714       B         B (2)
    5     4          -1.4007411484         -38.1161044330       A         A (1)
    6     5          -1.1525364884         -31.3621122682       A         A (1)
    7   119          -0.8665472130         -23.5799484474       B         B (2)
    8     6          -0.7594682400         -20.6661814594       A         A (1)
    9   120          -0.6773637311         -18.4320041895       B         B (2)
   10     7          -0.6718904453         -18.2830685098       A         A (1)
   11   121          -0.6110436452         -16.6273429040       B         B (2)
   12     8          -0.5526225540         -15.0376241936       A         A (1)
   13   122          -0.5168811936         -14.0650523303       B         B (2)
   14     9          -0.4657433963         -12.6735221230       A         A (1)
   15   123          -0.3892062209         -10.5908396996       B         B (2)
  +++++++++++++++++++++++++++++++++++++++++++++++++++++++++++++++++++++++++++++
   16   124           0.1206511923           3.2830858515       B         B (2)
   17    10           0.1348461220           3.6693495252       A         A (1)
   18   125           0.1671245011           4.5476888738       B         B (2)
   19   126           0.1976214623           5.3775533791       B         B (2)
   20    11           0.2283138465           6.2127356118       A         A (1)
   21    12           0.2565288817           6.9805057533       A         A (1)
   22   127           0.2688788620           7.3165658007       B         B (2)
   23    13           0.3028554198           8.2411149417       A         A (1)
   24    14           0.3405084221           9.2657052254       A         A (1)
   25   128           0.3603429280           9.8054295688       B         B (2)
   26   129           0.4583800560          12.4731554460       B         B (2)
   27   130           0.4624433792          12.5837240924       B         B (2)
   28   131           0.4912975198          13.3688851744       B         B (2)
   29    15           0.5105053924          13.8915579592       A         A (1)
   30    16           0.5545911384          15.0911920981       A         A (1)
   31   132           0.5614424859          15.2776267416       B         B (2)
   32    17           0.5706325466          15.5277010052       A         A (1)
   33   133           0.5858760255          15.9424971543       B         B (2)
   34   134           0.5904080900          16.0658208982       B         B (2)
   35    18           0.6182586183          16.8236723016       A         A (1)
   36    19           0.6487404243          17.6531244127       A         A (1)
   37   135           0.6521457805          17.7457888652       B         B (2)
   38    20           0.6562699608          17.8580135183       A         A (1)
   39    21           0.7315355482          19.9060942740       A         A (1)
   40   136           0.7982727445          21.7221057079       B         B (2)
   41   137           0.8213300647          22.3495272893       B         B (2)
   42    22           0.8773401576          23.8736394010       A         A (1)
   43    23           0.9281400440          25.2559745853       A         A (1)
   44   138           0.9382152534          25.5301349713       B         B (2)
   45   139           1.0385224120          28.2596315218       B         B (2)
   46    24           1.0508981798          28.5963932848       A         A (1)
   47    25           1.0530777475          28.6557023367       A         A (1)
   48    26           1.0713080928          29.1517752525       A         A (1)
   49   140           1.1394664998          31.0064597965       B         B (2)
   50    27           1.1668308500          31.7510816236       A         A (1)
   51   141           1.1702103948          31.8430437108       B         B (2)
   52    28           1.1841544743          32.2224814055       A         A (1)
   53   142           1.1917438731          32.4289994443       B         B (2)
   54   143           1.2208996068          33.2223672932       B         B (2)
   55    29           1.2580915569          34.2344117080       A         A (1)
   56   144           1.3348685469          36.3236198191       B         B (2)
   57   145           1.3448907211          36.5963370417       B         B (2)
   58    30           1.3482032721          36.6864761373       A         A (1)
   59   146           1.4113922384          38.4059353269       B         B (2)
   60    31           1.4195736697          38.6285633918       A         A (1)
   61    32           1.4793085328          40.2540316517       A         A (1)
   62   147           1.4802636078          40.2800205662       B         B (2)
   63    33           1.5274989034          41.5653583032       A         A (1)
   64   148           1.5437437676          42.0074035307       B         B (2)
   65    34           1.5491034744          42.1532485677       A         A (1)
   66    35           1.5599731400          42.4490272069       A         A (1)
   67   149           1.5735233568          42.8177473513       B         B (2)
   68   150           1.6099298345          43.8084179743       B         B (2)
   69   151           1.6453020819          44.7709457582       B         B (2)
   70    36           1.7219916160          46.8577740735       A         A (1)
   71    37           1.9097608471          51.9672346129       A         A (1)
   72    38           1.9644982530          53.4567151506       A         A (1)
   73    39           2.0477478269          55.7220512244       A         A (1)
   74    40           2.2783795901          61.9978605565       A         A (1)
   75   152           2.3434267588          63.7678840042       B         B (2)
   76   153           2.3460985758          63.8405878408       B         B (2)
   77   154           2.4516353388          66.7123891597       B         B (2)
   78    41           2.4571127839          66.8614380203       A         A (1)
   79    42           2.4831691215          67.5704670120       A         A (1)
   80   155           2.5006484912          68.0461048429       B         B (2)
   81   156           2.5073404629          68.2282026516       B         B (2)
   82   157           2.6041713425          70.8631048405       B         B (2)
   83    43           2.6551592638          72.2505567140       A         A (1)
   84    44           2.7172560071          73.9402950052       A         A (1)
   85   158           2.7457725850          74.7162705398       B         B (2)
   86    45           2.7739845650          75.4839575438       A         A (1)
   87   159           2.8743722791          78.2156461217       B         B (2)
   88    46           2.8890265576          78.6144093126       A         A (1)
   89    47           2.9234391813          79.5508244076       A         A (1)
   90   160           2.9530419787          80.3563574786       B         B (2)
   91   161           2.9936278649          81.4607555897       B         B (2)
   92    48           3.0331257678          82.5355481676       A         A (1)
   93   162           3.0534937633          83.0897895014       B         B (2)
   94    49           3.0830588446          83.8942962660       A         A (1)
   95   163           3.1172688028          84.8251965538       B         B (2)
   96   164           3.1672888417          86.1863110107       B         B (2)
   97    50           3.2000936780          87.0789759884       A         A (1)
   98   165           3.2499889673          88.4366958346       B         B (2)
   99   166           3.2844370233          89.3740750936       B         B (2)
  100    51           3.2949348344          89.6597350556       A         A (1)
  101    52           3.3048842071          89.9304712519       A         A (1)
  102   167           3.3325493401          90.6832777931       B         B (2)
  103    53           3.3363057840          90.7854958294       A         A (1)
  104    54           3.4121240075          92.8486145773       A         A (1)
  105   168           3.4153863707          92.9373879928       B         B (2)
  106    55           3.4406498270          93.6248415874       A         A (1)
  107   169           3.4496432050          93.8695638443       B         B (2)
  108    56           3.5277185039          95.9941007358       A         A (1)
  109    57           3.5317274221          96.1031889484       A         A (1)
  110   170           3.5534555945          96.6944425766       B         B (2)
  111   171           3.5564030052          96.7746457005       B         B (2)
  112   172           3.5858614624          97.5762510725       B         B (2)
  113    58           3.6058123942          98.1191435262       A         A (1)
  114    59           3.6271858949          98.7007460482       A         A (1)
  115   173           3.7315480506         101.5405846796       B         B (2)
  116   174           3.7864201924         103.0337315696       B         B (2)
  117   175           3.8053529892         103.5489191621       B         B (2)
  118    60           3.8513741361         104.8012182334       A         A (1)
  119    61           3.9427535735         107.2877791409       A         A (1)
  120   176           3.9440959243         107.3243063631       B         B (2)
  121    62           3.9694310400         108.0137099103       A         A (1)
  122    63           3.9891039139         108.5490360226       A         A (1)
  123    64           4.0114415850         109.1568749554       A         A (1)
  124    65           4.0651754054         110.6190465448       A         A (1)
  125   177           4.0701547723         110.7545420064       B         B (2)
  126   178           4.1672698739         113.3971782691       B         B (2)
  127   179           4.1728329101         113.5485561813       B         B (2)
  128    66           4.1925912649         114.0862083478       A         A (1)
  129    67           4.2112276560         114.5933303320       A         A (1)
  130   180           4.3076259063         117.2164600795       B         B (2)
  131    68           4.3227223701         117.6272557457       A         A (1)
  132   181           4.3856025692         119.3383129506       B         B (2)
  133   182           4.4236692524         120.3741600628       B         B (2)
  134    69           4.4587088503         121.3276359944       A         A (1)
  135    70           4.4692552001         121.6146167616       A         A (1)
  136   183           4.4790984335         121.8824647611       B         B (2)
  137   184           4.5359085005         123.4283452754       B         B (2)
  138   185           4.5622855343         124.1461008540       B         B (2)
  139    71           4.7039917921         128.0021241640       A         A (1)
  140   186           4.7485827660         129.2155062524       B         B (2)
  141    72           4.7846882274         130.1979858065       A         A (1)
  142   187           4.8017417881         130.6620367849       B         B (2)
  143    73           4.9464393912         134.5994587398       A         A (1)
  144    74           5.0521020667         137.4746863117       A         A (1)
  145   188           5.1722148076         140.7431201560       B         B (2)
  146   189           5.2056235844         141.6522191914       B         B (2)
  147    75           5.2629215173         143.2113752109       A         A (1)
  148    76           5.2687637811         143.3703512921       A         A (1)
  149   190           5.2709597219         143.4301058791       B         B (2)
  150    77           5.2846380253         143.8023114359       A         A (1)
  151   191           5.3747290830         146.2538137492       B         B (2)
  152   192           5.4853784237         149.2647353806       B         B (2)
  153    78           5.4860377231         149.2826758304       A         A (1)
  154    79           5.5138491261         150.0394625810       A         A (1)
  155   193           5.5324921986         150.5467663723       B         B (2)
  156   194           5.6148541523         152.7879490722       B         B (2)
  157   195           5.6348635108         153.3324313993       B         B (2)
  158    80           5.6974107702         155.0344288551       A         A (1)
  159   196           5.7481161477         156.4141923216       B         B (2)
  160   197           5.8581582819         159.4085910268       B         B (2)
  161    81           6.0291051595         164.0602920543       A         A (1)
  162    82           6.1395323983         167.0651699856       A         A (1)
  163    83           6.1588325106         167.5903527411       A         A (1)
  164   198           6.1627718611         167.6975479192       B         B (2)
  165    84           6.1867744312         168.3506910563       A         A (1)
  166    85           6.3856917880         173.7635075176       A         A (1)
  167    86           6.5408264429         177.9849360897       A         A (1)
  168   199           6.6322341308         180.4722657305       B         B (2)
  169    87           6.8654170986         186.8174968720       A         A (1)
  170    88           6.8791778462         187.1919458496       A         A (1)
  171   200           7.0675674507         192.3182876058       B         B (2)
  172   201           7.3471808490         199.9269549907       B         B (2)
  173   202           7.3807990330         200.8417522840       B         B (2)
  174    89           7.4046133907         201.4897739040       A         A (1)
  175   203           7.4959573792         203.9753701949       B         B (2)
  176    90           8.0406837995         218.7981296665       A         A (1)
  177   204          15.4901670509         421.5088745520       B         B (2)
  178    91          15.7119888581         427.5449527942       A         A (1)
  179   205          15.8151462357         430.3520077466       B         B (2)
  180   206          16.0880426248         437.7778960181       B         B (2)
  181   207          16.4032499520         446.3551234490       B         B (2)
  182    92          16.4957512711         448.8722123096       A         A (1)
  183    93          16.5865785217         451.3437474485       A         A (1)
  184   208          16.7217678213         455.0224353125       B         B (2)
  185    94          16.8124797898         457.4908334646       A         A (1)
  186    95          16.9037410843         459.9741795382       A         A (1)
  187    96          17.2790910491         470.1879713408       A         A (1)
  188   209          17.4533769502         474.9305318168       B         B (2)
  189   210          26.2811568185         715.1466343850       B         B (2)
  190   211          26.4071530726         718.5751667609       B         B (2)
  191    97          27.1326409619         738.3166958677       A         A (1)
  192    98          29.4339900576         800.9395884501       A         A (1)
  193    99          41.3967426865        1126.4626367522       A         A (1)
  194   100          41.4113156236        1126.8591865315       A         A (1)
  195   212          41.4850601650        1128.8658775218       B         B (2)
  196   213          41.4961110342        1129.1665869602       B         B (2)
  197   101          41.5297717312        1130.0825410916       A         A (1)
  198   214          41.5505456063        1130.6478269731       B         B (2)
  199   102          41.5542087723        1130.7475067854       A         A (1)
  200   215          41.6651851683        1133.7673280472       B         B (2)
  201   103          41.6839230988        1134.2772130583       A         A (1)
  202   216          41.6918152114        1134.4919683585       B         B (2)
  203   104          41.7094578729        1134.9720495851       A         A (1)
  204   105          41.7379334625        1135.7469097731       A         A (1)
  205   217          41.7489916862        1136.0478193369       B         B (2)
  206   218          41.7731249206        1136.7045180318       B         B (2)
  207   106          41.8389819403        1138.4965786434       A         A (1)
  208   107          43.8604455757        1193.5034006557       A         A (1)
  209   108          43.8633719711        1193.5830319220       A         A (1)
  210   219          43.9812186376        1196.7898027477       B         B (2)
  211   220          44.0282586991        1198.0698278969       B         B (2)
  212   109          44.1623855372        1201.7196047119       A         A (1)
  213   221          81.0969451889        2206.7600681046       B         B (2)
  214   110          81.2806101643        2211.7578461672       A         A (1)
  215   222          81.3318982678        2213.1534664156       B         B (2)
  216   223          81.5787234683        2219.8699215796       B         B (2)
  217   224          81.7652032571        2224.9442946076       B         B (2)
  218   111          81.8403030714        2226.9878644478       A         A (1)
  219   112          81.9617143979        2230.2916346017       A         A (1)
  220   113          82.0725648324        2233.3080282758       A         A (1)
  221   225          82.1710673412        2235.9884178086       B         B (2)
  222   114          85.9674197424        2339.2924185180       A         A (1)
  223   115          86.7696181513        2361.1213469868       A         A (1)
  224   226          86.8459212594        2363.1976601161       B         B (2)
  225   227         138.4074180951        3766.2573191893       B         B (2)
  226   228         138.4962459251        3768.6744473295       B         B (2)
  227   116         139.2268774675        3788.5559423520       A         A (1)
  228   117         149.9830507189        4081.2462966137       A         A (1)


  VSCF finished.

 @CHECKOUT-I, Total execution time (CPU/WALL):       208.76/      41.73 seconds.
--executable xvscf finished with status     0 in       41.80 seconds (walltime).
 --invoking executable--
/home/besselman/CFOUR_18/cfour18/bin/xvtran
 @GETMEM-I,  Allocated  181198 MB of main memory.
  Partial RHF integral transformation
  Transformation of IIII integrals :
  1 pass through the AO integral file was required.
    36950550 AO integrals were read.
    10310679 MO integrals were written to HF2.
  Transformation of IIJJ integrals :
  1 pass through the AO integral file was required.
    36803629 AO integrals were read.
    10121680 MO integrals were written to HF2.
  Transformation of IJIJ integrals :
  1 pass through the AO integral file was required.
    71948734 AO integrals were read.
    19973172 MO integrals were written to HF2.
  Summary of active molecular orbitals: 
------------------------------------------------------------------------
 
  Index      Eigenvalue    Symmetry    Index      Eigenvalue    Symmetry
------------------------------------------------------------------------
     1       -20.5659441        1       115        44.1623855        1
     2       -11.3490845        1       116        81.2806102        1
     3       -11.2553211        1       117        81.8403031        1
     4        -1.4007411        1       118        81.9617144        1
     5        -1.1525365        1       119        82.0725648        1
     6        -0.7594682        1       120        85.9674197        1
     7        -0.6718904        1       121        86.7696182        1
     8        -0.5526226        1       122       139.2268775        1
     9        -0.4657434        1       123       149.9830507        1
    10       -11.2548443        2       124         0.1206512        2
    11        -0.8665472        2       125         0.1671245        2
    12        -0.6773637        2       126         0.1976215        2
    13        -0.6110436        2       127         0.2688789        2
    14        -0.5168812        2       128         0.3603429        2
    15        -0.3892062        2       129         0.4583801        2
    16         0.1348461        1       130         0.4624434        2
    17         0.2283138        1       131         0.4912975        2
    18         0.2565289        1       132         0.5614425        2
    19         0.3028554        1       133         0.5858760        2
    20         0.3405084        1       134         0.5904081        2
    21         0.5105054        1       135         0.6521458        2
    22         0.5545911        1       136         0.7982727        2
    23         0.5706325        1       137         0.8213301        2
    24         0.6182586        1       138         0.9382153        2
    25         0.6487404        1       139         1.0385224        2
    26         0.6562700        1       140         1.1394665        2
    27         0.7315355        1       141         1.1702104        2
    28         0.8773402        1       142         1.1917439        2
    29         0.9281400        1       143         1.2208996        2
    30         1.0508982        1       144         1.3348685        2
    31         1.0530777        1       145         1.3448907        2
    32         1.0713081        1       146         1.4113922        2
    33         1.1668309        1       147         1.4802636        2
    34         1.1841545        1       148         1.5437438        2
    35         1.2580916        1       149         1.5735234        2
    36         1.3482033        1       150         1.6099298        2
    37         1.4195737        1       151         1.6453021        2
    38         1.4793085        1       152         2.3434268        2
    39         1.5274989        1       153         2.3460986        2
    40         1.5491035        1       154         2.4516353        2
    41         1.5599731        1       155         2.5006485        2
    42         1.7219916        1       156         2.5073405        2
    43         1.9097608        1       157         2.6041713        2
    44         1.9644983        1       158         2.7457726        2
    45         2.0477478        1       159         2.8743723        2
    46         2.2783796        1       160         2.9530420        2
    47         2.4571128        1       161         2.9936279        2
    48         2.4831691        1       162         3.0534938        2
    49         2.6551593        1       163         3.1172688        2
    50         2.7172560        1       164         3.1672888        2
    51         2.7739846        1       165         3.2499890        2
    52         2.8890266        1       166         3.2844370        2
    53         2.9234392        1       167         3.3325493        2
    54         3.0331258        1       168         3.4153864        2
    55         3.0830588        1       169         3.4496432        2
    56         3.2000937        1       170         3.5534556        2
    57         3.2949348        1       171         3.5564030        2
    58         3.3048842        1       172         3.5858615        2
    59         3.3363058        1       173         3.7315481        2
    60         3.4121240        1       174         3.7864202        2
    61         3.4406498        1       175         3.8053530        2
    62         3.5277185        1       176         3.9440959        2
    63         3.5317274        1       177         4.0701548        2
    64         3.6058124        1       178         4.1672699        2
    65         3.6271859        1       179         4.1728329        2
    66         3.8513741        1       180         4.3076259        2
    67         3.9427536        1       181         4.3856026        2
    68         3.9694310        1       182         4.4236693        2
    69         3.9891039        1       183         4.4790984        2
    70         4.0114416        1       184         4.5359085        2
    71         4.0651754        1       185         4.5622855        2
    72         4.1925913        1       186         4.7485828        2
    73         4.2112277        1       187         4.8017418        2
    74         4.3227224        1       188         5.1722148        2
    75         4.4587089        1       189         5.2056236        2
    76         4.4692552        1       190         5.2709597        2
    77         4.7039918        1       191         5.3747291        2
    78         4.7846882        1       192         5.4853784        2
    79         4.9464394        1       193         5.5324922        2
    80         5.0521021        1       194         5.6148542        2
    81         5.2629215        1       195         5.6348635        2
    82         5.2687638        1       196         5.7481161        2
    83         5.2846380        1       197         5.8581583        2
    84         5.4860377        1       198         6.1627719        2
    85         5.5138491        1       199         6.6322341        2
    86         5.6974108        1       200         7.0675675        2
    87         6.0291052        1       201         7.3471808        2
    88         6.1395324        1       202         7.3807990        2
    89         6.1588325        1       203         7.4959574        2
    90         6.1867744        1       204        15.4901671        2
    91         6.3856918        1       205        15.8151462        2
    92         6.5408264        1       206        16.0880426        2
    93         6.8654171        1       207        16.4032500        2
    94         6.8791778        1       208        16.7217678        2
    95         7.4046134        1       209        17.4533770        2
    96         8.0406838        1       210        26.2811568        2
    97        15.7119889        1       211        26.4071531        2
    98        16.4957513        1       212        41.4850602        2
    99        16.5865785        1       213        41.4961110        2
   100        16.8124798        1       214        41.5505456        2
   101        16.9037411        1       215        41.6651852        2
   102        17.2790910        1       216        41.6918152        2
   103        27.1326410        1       217        41.7489917        2
   104        29.4339901        1       218        41.7731249        2
   105        41.3967427        1       219        43.9812186        2
   106        41.4113156        1       220        44.0282587        2
   107        41.5297717        1       221        81.0969452        2
   108        41.5542088        1       222        81.3318983        2
   109        41.6839231        1       223        81.5787235        2
   110        41.7094579        1       224        81.7652033        2
   111        41.7379335        1       225        82.1710673        2
   112        41.8389819        1       226        86.8459213        2
   113        43.8604456        1       227       138.4074181        2
   114        43.8633720        1       228       138.4962459        2
------------------------------------------------------------------------
 @CHECKOUT-I, Total execution time (CPU/WALL):        89.02/      19.71 seconds.
--executable xvtran finished with status     0 in       19.74 seconds (walltime).
 --invoking executable--
/home/besselman/CFOUR_18/cfour18/bin/xintprc
 @GETMEM-I,  Allocated  181198 MB of main memory.
  @GMOIAA-I, Processing MO integrals for spin case AA.
  @GMOIAA-I, Generation of integral list completed.
                      TYPE                NUMBER
                      ----               --------
                      PPPP                     0
                      PPPH              36334115
                      PPHH               2522800
                      PHPH               1358478
                      PHHH                186588
                      HHHH                  3550

                     TOTAL              40405531

  @FORMT2-I, Second-order MP correlation energies:
            ------------------------------------------------
            E(SCF)                  =   -190.795592915920 a.u.
            E2(AA)                  =     -0.098341109892 a.u.
            E2(AB)                  =     -0.721759944886 a.u.
            E2(TOT)                 =     -0.918442164669 a.u.
            Total MP2 energy        =   -191.714035080589 a.u.
            ------------------------------------------------
   Largest T2 amplitudes for spin case AB:
       _       _                 _       _                 _       _
   i   j   a   b             i   j   a   b             i   j   a   b
-----------------------------------------------------------------------------
[ 14  14 124 124]-0.05125 [ 14  14 126 124]-0.03428 [ 14  14 124 126]-0.03428
[  9   9 127 127]-0.02700 [ 14  14 126 126]-0.02503 [ 12  12 124 124]-0.02034
[ 14  14 136 124]-0.01765 [ 14  14 124 136]-0.01765 [  9   9 132 127] 0.01737
[  9   9 127 132] 0.01737 [  8   8  26  26]-0.01703 [ 14  15 124 130]-0.01608
[ 15  14 130 124]-0.01608 [  9   9 132 132]-0.01533 [ 14  12 124 124]-0.01483
-----------------------------------------------------------------------------
   Norm of T2AB vector (  5104053 symmetry allowed elements):  0.4023579636.
-----------------------------------------------------------------------------
 @CHECKOUT-I, Total execution time (CPU/WALL):        24.37/       3.42 seconds.
--executable xintprc finished with status     0 in        3.45 seconds (walltime).
 --invoking executable--
/home/besselman/CFOUR_18/cfour18/bin/xecc
 @GETMEM-I,  Allocated  181198 MB of main memory.
 CCSD(T) energy will be calculated.
 AO based algorithm is used. 
 Largest T2 amplitudes for spin case AB:
        _       _                 _       _                 _       _
    i   j   a   b             i   j   a   b             i   j   a   b
 -----------------------------------------------------------------------------
 [ 14  14 124 124]-0.05125 [ 14  14 126 124]-0.03428 [ 14  14 124 126]-0.03428
 [  9   9 127 127]-0.02700 [ 14  14 126 126]-0.02503 [ 12  12 124 124]-0.02034
 [ 14  14 136 124]-0.01765 [ 14  14 124 136]-0.01765 [  9   9 132 127] 0.01737
 [  9   9 127 132] 0.01737 [  8   8  26  26]-0.01703 [ 14  15 124 130]-0.01608
 [ 15  14 130 124]-0.01608 [  9   9 132 132]-0.01533 [ 14  12 124 124]-0.01483
 -----------------------------------------------------------------------------
 Norm of T2AB vector (  5104053 symmetry allowed elements):  0.4023579636.
 -----------------------------------------------------------------------------
 The total correlation energy is -0.918442164669 a.u.
 Resorts of amplitudes and integrals (CPU/WALL):       4.91/       0.17 seconds.
 Starting iterative solution of the CC equations.
 The DIIS procedure is used to accelerate convergence.
 5 expansion vectors are used in the DIIS extrapolation.
 Convergence criterium is 10**(-9).
 Maximum number of iterations is 100.
 >>>>>>>>>>>>>>>>>>>>>>>>>>>>>>>>>>>>>>>>>>>>>>>>>>>>>>>>>>>>>>>>>>>>>>>>>>>>>>>
 Iteration Nr.   1 started:
 Generation of Intermediates required (CPU/WALL):     48.44/       2.03 seconds.
 Transformation of t(ab,ij) amplitudes required    4.1 seconds.
 Contraction of t(mu nu,ij) with AO integrals required   79.2 seconds.
 Backtransformation of t(mu nu,ij) increments required    3.6 seconds.
 Construction of Hbar required (CPU/WALL):           118.74/      75.22 seconds.
 Amplitude changes are:
 -------------------------------------------------------------------
              Spin      RMS          Max.      Max. change for
  Amplitude   Case     Change       Change       i    j    a    b
 -------------------------------------------------------------------
     T1        AA    0.0000363103-0.0218222481   14       124
     T2        AB    0.0000000110 0.0037133885   15   14  130  124
 -------------------------------------------------------------------
 The total correlation energy is -0.918686294933 a.u.
 Convergence information after     1 iterations: 
 Largest element of residual vector : -0.21822248E-01.
 Largest element of DIIS residual   : -0.21822248E-01.
 Iteration Nr.   1 required (CPU/WALL):              181.98/      77.72 seconds.
 >>>>>>>>>>>>>>>>>>>>>>>>>>>>>>>>>>>>>>>>>>>>>>>>>>>>>>>>>>>>>>>>>>>>>>>>>>>>>>>
 Iteration Nr.   2 started:
 Generation of Intermediates required (CPU/WALL):     47.14/       1.72 seconds.
 Transformation of t(ab,ij) amplitudes required    3.7 seconds.
 Contraction of t(mu nu,ij) with AO integrals required   79.4 seconds.
 Backtransformation of t(mu nu,ij) increments required    3.5 seconds.
 Construction of Hbar required (CPU/WALL):           117.57/      75.23 seconds.
 Amplitude changes are:
 -------------------------------------------------------------------
              Spin      RMS          Max.      Max. change for
  Amplitude   Case     Change       Change       i    j    a    b
 -------------------------------------------------------------------
     T1        AA    0.0000064399 0.0034768196   14       124
     T2        AB    0.0000000057-0.0094192228   14   14  124  124
 -------------------------------------------------------------------
 The total correlation energy is -0.941951509125 a.u.
 Convergence information after     2 iterations: 
 Largest element of residual vector : -0.94192228E-02.
 Largest element of DIIS residual   : -0.77353664E-02.
 Iteration Nr.   2 required (CPU/WALL):              184.07/      77.55 seconds.
 >>>>>>>>>>>>>>>>>>>>>>>>>>>>>>>>>>>>>>>>>>>>>>>>>>>>>>>>>>>>>>>>>>>>>>>>>>>>>>>
 Iteration Nr.   3 started:
 Generation of Intermediates required (CPU/WALL):     46.22/       1.69 seconds.
 Transformation of t(ab,ij) amplitudes required    3.7 seconds.
 Contraction of t(mu nu,ij) with AO integrals required   79.4 seconds.
 Backtransformation of t(mu nu,ij) increments required    3.5 seconds.
 Construction of Hbar required (CPU/WALL):           119.95/      75.43 seconds.
 Amplitude changes are:
 -------------------------------------------------------------------
              Spin      RMS          Max.      Max. change for
  Amplitude   Case     Change       Change       i    j    a    b
 -------------------------------------------------------------------
     T1        AA    0.0000062714-0.0057384513   14       124
     T2        AB    0.0000000017-0.0018824136   14   14  124  124
 -------------------------------------------------------------------
 The total correlation energy is -0.940750413171 a.u.
 Convergence information after     3 iterations: 
 Largest element of residual vector : -0.57384513E-02.
 Largest element of DIIS residual   : -0.41038602E-02.
 Iteration Nr.   3 required (CPU/WALL):              189.91/      77.85 seconds.
 >>>>>>>>>>>>>>>>>>>>>>>>>>>>>>>>>>>>>>>>>>>>>>>>>>>>>>>>>>>>>>>>>>>>>>>>>>>>>>>
 Iteration Nr.   4 started:
 Generation of Intermediates required (CPU/WALL):     46.89/       1.71 seconds.
 Transformation of t(ab,ij) amplitudes required    3.7 seconds.
 Contraction of t(mu nu,ij) with AO integrals required   79.4 seconds.
 Backtransformation of t(mu nu,ij) increments required    3.5 seconds.
 Construction of Hbar required (CPU/WALL):           117.55/      75.20 seconds.
 Amplitude changes are:
 -------------------------------------------------------------------
              Spin      RMS          Max.      Max. change for
  Amplitude   Case     Change       Change       i    j    a    b
 -------------------------------------------------------------------
     T1        AA    0.0000011698-0.0006606402   12       124
     T2        AB    0.0000000005-0.0010992514   14   14  124  124
 -------------------------------------------------------------------
 The total correlation energy is -0.943001903174 a.u.
 Convergence information after     4 iterations: 
 Largest element of residual vector : -0.10992514E-02.
 Largest element of DIIS residual   : -0.64574849E-03.
 Iteration Nr.   4 required (CPU/WALL):              191.90/      77.77 seconds.
 >>>>>>>>>>>>>>>>>>>>>>>>>>>>>>>>>>>>>>>>>>>>>>>>>>>>>>>>>>>>>>>>>>>>>>>>>>>>>>>
 Iteration Nr.   5 started:
 Generation of Intermediates required (CPU/WALL):     46.79/       1.70 seconds.
 Transformation of t(ab,ij) amplitudes required    3.6 seconds.
 Contraction of t(mu nu,ij) with AO integrals required   79.4 seconds.
 Backtransformation of t(mu nu,ij) increments required    3.5 seconds.
 Construction of Hbar required (CPU/WALL):           117.75/      75.25 seconds.
 Amplitude changes are:
 -------------------------------------------------------------------
              Spin      RMS          Max.      Max. change for
  Amplitude   Case     Change       Change       i    j    a    b
 -------------------------------------------------------------------
     T1        AA    0.0000007400-0.0008863076   14       124
     T2        AB    0.0000000002-0.0004185283   14   14  124  124
 -------------------------------------------------------------------
 The total correlation energy is -0.943398355009 a.u.
 Convergence information after     5 iterations: 
 Largest element of residual vector : -0.88630757E-03.
 Largest element of DIIS residual   : -0.37914483E-03.
 Iteration Nr.   5 required (CPU/WALL):              196.99/      77.97 seconds.
 Largest T1 amplitudes for spin case AA:
    i       a                 i       a                 i       a    
 -----------------------------------------------------------------------------
 [ 14     124    ]-0.02774 [ 12     124    ]-0.02583 [ 14     129    ] 0.01455
 [ 15     128    ]-0.01385 [ 14     126    ]-0.01228 [ 15     127    ]-0.01214
 [ 12     126    ]-0.01186 [ 14     148    ] 0.01118 [ 14     131    ]-0.01114
 [ 13     134    ]-0.01110 [ 15     130    ]-0.01086 [ 12     129    ] 0.01000
 [ 13     130    ]-0.00893 [  9      32    ]-0.00761 [ 13     128    ]-0.00745
 -----------------------------------------------------------------------------
 Norm of T1AA vector (     1602 symmetry allowed elements):  0.0669672061.
 -----------------------------------------------------------------------------
 Largest T2 amplitudes for spin case AB:
        _       _                 _       _                 _       _
    i   j   a   b             i   j   a   b             i   j   a   b
 -----------------------------------------------------------------------------
 [ 14  14 124 124]-0.06305 [ 14  14 126 124]-0.04131 [ 14  14 124 126]-0.04131
 [  9   9 127 127]-0.03197 [ 14  14 126 126]-0.02917 [ 14  14 136 124]-0.02140
 [ 14  14 124 136]-0.02140 [  9   9 132 127] 0.02095 [  9   9 127 132] 0.02095
 [ 12  12 124 124]-0.02034 [  8   8  26  26]-0.02000 [  9   9 132 132]-0.01721
 [ 14  12 124 124]-0.01660 [ 12  14 124 124]-0.01660 [  9   9  22  22]-0.01564
 -----------------------------------------------------------------------------
 Norm of T2AB vector (  5104053 symmetry allowed elements):  0.4396599980.
 -----------------------------------------------------------------------------
 >>>>>>>>>>>>>>>>>>>>>>>>>>>>>>>>>>>>>>>>>>>>>>>>>>>>>>>>>>>>>>>>>>>>>>>>>>>>>>>
 Iteration Nr.   6 started:
 Generation of Intermediates required (CPU/WALL):     46.41/       1.69 seconds.
 Transformation of t(ab,ij) amplitudes required    3.7 seconds.
 Contraction of t(mu nu,ij) with AO integrals required   79.4 seconds.
 Backtransformation of t(mu nu,ij) increments required    3.5 seconds.
 Construction of Hbar required (CPU/WALL):           118.02/      75.24 seconds.
 Amplitude changes are:
 -------------------------------------------------------------------
              Spin      RMS          Max.      Max. change for
  Amplitude   Case     Change       Change       i    j    a    b
 -------------------------------------------------------------------
     T1        AA    0.0000002135-0.0002358642   14       124
     T2        AB    0.0000000001-0.0000950825   14   14  124  124
 -------------------------------------------------------------------
 The total correlation energy is -0.943412770249 a.u.
 Convergence information after     6 iterations: 
 Largest element of residual vector : -0.23586423E-03.
 Largest element of DIIS residual   : -0.13039844E-03.
 Iteration Nr.   6 required (CPU/WALL):              196.28/      77.92 seconds.
 >>>>>>>>>>>>>>>>>>>>>>>>>>>>>>>>>>>>>>>>>>>>>>>>>>>>>>>>>>>>>>>>>>>>>>>>>>>>>>>
 Iteration Nr.   7 started:
 Generation of Intermediates required (CPU/WALL):     47.07/       1.71 seconds.
 Transformation of t(ab,ij) amplitudes required    3.6 seconds.
 Contraction of t(mu nu,ij) with AO integrals required   79.4 seconds.
 Backtransformation of t(mu nu,ij) increments required    3.5 seconds.
 Construction of Hbar required (CPU/WALL):           117.61/      75.21 seconds.
 Amplitude changes are:
 -------------------------------------------------------------------
              Spin      RMS          Max.      Max. change for
  Amplitude   Case     Change       Change       i    j    a    b
 -------------------------------------------------------------------
     T1        AA    0.0000000942-0.0000954409   14       124
     T2        AB    0.0000000000-0.0000155721   14   14  124  124
 -------------------------------------------------------------------
 The total correlation energy is -0.943416268178 a.u.
 Convergence information after     7 iterations: 
 Largest element of residual vector : -0.95440915E-04.
 Largest element of DIIS residual   : -0.49875623E-04.
 Iteration Nr.   7 required (CPU/WALL):              196.75/      77.92 seconds.
 >>>>>>>>>>>>>>>>>>>>>>>>>>>>>>>>>>>>>>>>>>>>>>>>>>>>>>>>>>>>>>>>>>>>>>>>>>>>>>>
 Iteration Nr.   8 started:
 Generation of Intermediates required (CPU/WALL):     46.85/       1.71 seconds.
 Transformation of t(ab,ij) amplitudes required    3.6 seconds.
 Contraction of t(mu nu,ij) with AO integrals required   79.4 seconds.
 Backtransformation of t(mu nu,ij) increments required    3.5 seconds.
 Construction of Hbar required (CPU/WALL):           120.06/      75.30 seconds.
 Amplitude changes are:
 -------------------------------------------------------------------
              Spin      RMS          Max.      Max. change for
  Amplitude   Case     Change       Change       i    j    a    b
 -------------------------------------------------------------------
     T1        AA    0.0000000378-0.0000445671   14       124
     T2        AB    0.0000000000-0.0000111937   14   14  124  124
 -------------------------------------------------------------------
 The total correlation energy is -0.943417958905 a.u.
 Convergence information after     8 iterations: 
 Largest element of residual vector : -0.44567130E-04.
 Largest element of DIIS residual   : -0.16806042E-04.
 Iteration Nr.   8 required (CPU/WALL):              198.45/      78.00 seconds.
 >>>>>>>>>>>>>>>>>>>>>>>>>>>>>>>>>>>>>>>>>>>>>>>>>>>>>>>>>>>>>>>>>>>>>>>>>>>>>>>
 Iteration Nr.   9 started:
 Generation of Intermediates required (CPU/WALL):     46.07/       1.68 seconds.
 Transformation of t(ab,ij) amplitudes required    3.6 seconds.
 Contraction of t(mu nu,ij) with AO integrals required   79.4 seconds.
 Backtransformation of t(mu nu,ij) increments required    3.5 seconds.
 Construction of Hbar required (CPU/WALL):           117.78/      75.26 seconds.
 Amplitude changes are:
 -------------------------------------------------------------------
              Spin      RMS          Max.      Max. change for
  Amplitude   Case     Change       Change       i    j    a    b
 -------------------------------------------------------------------
     T1        AA    0.0000000120-0.0000110053   14       124
     T2        AB    0.0000000000 0.0000016618   15   15   16   16
 -------------------------------------------------------------------
 The total correlation energy is -0.943414216539 a.u.
 Convergence information after     9 iterations: 
 Largest element of residual vector : -0.11005348E-04.
 Largest element of DIIS residual   :  0.60103262E-05.
 Iteration Nr.   9 required (CPU/WALL):              195.80/      77.94 seconds.
 >>>>>>>>>>>>>>>>>>>>>>>>>>>>>>>>>>>>>>>>>>>>>>>>>>>>>>>>>>>>>>>>>>>>>>>>>>>>>>>
 Iteration Nr.  10 started:
 Generation of Intermediates required (CPU/WALL):     46.80/       1.70 seconds.
 Transformation of t(ab,ij) amplitudes required    3.6 seconds.
 Contraction of t(mu nu,ij) with AO integrals required   79.4 seconds.
 Backtransformation of t(mu nu,ij) increments required    3.5 seconds.
 Construction of Hbar required (CPU/WALL):           118.12/      75.25 seconds.
 Amplitude changes are:
 -------------------------------------------------------------------
              Spin      RMS          Max.      Max. change for
  Amplitude   Case     Change       Change       i    j    a    b
 -------------------------------------------------------------------
     T1        AA    0.0000000047 0.0000033724   12       124
     T2        AB    0.0000000000-0.0000008541   15   15  124  124
 -------------------------------------------------------------------
 The total correlation energy is -0.943416040346 a.u.
 Convergence information after    10 iterations: 
 Largest element of residual vector :  0.33724226E-05.
 Largest element of DIIS residual   :  0.23260526E-05.
 Iteration Nr.  10 required (CPU/WALL):              196.84/      77.95 seconds.
 Largest T1 amplitudes for spin case AA:
    i       a                 i       a                 i       a    
 -----------------------------------------------------------------------------
 [ 14     124    ]-0.02834 [ 12     124    ]-0.02595 [ 14     129    ] 0.01472
 [ 15     128    ]-0.01382 [ 14     126    ]-0.01251 [ 15     127    ]-0.01233
 [ 12     126    ]-0.01194 [ 14     131    ]-0.01126 [ 14     148    ] 0.01120
 [ 13     134    ]-0.01107 [ 15     130    ]-0.01077 [ 12     129    ] 0.01002
 [ 13     130    ]-0.00884 [  9      32    ]-0.00761 [ 15     132    ] 0.00741
 -----------------------------------------------------------------------------
 Norm of T1AA vector (     1602 symmetry allowed elements):  0.0673275648.
 -----------------------------------------------------------------------------
 Largest T2 amplitudes for spin case AB:
        _       _                 _       _                 _       _
    i   j   a   b             i   j   a   b             i   j   a   b
 -----------------------------------------------------------------------------
 [ 14  14 124 124]-0.06330 [ 14  14 126 124]-0.04143 [ 14  14 124 126]-0.04143
 [  9   9 127 127]-0.03194 [ 14  14 126 126]-0.02922 [ 14  14 136 124]-0.02144
 [ 14  14 124 136]-0.02144 [  9   9 132 127] 0.02092 [  9   9 127 132] 0.02092
 [ 12  12 124 124]-0.02031 [  8   8  26  26]-0.01998 [  9   9 132 132]-0.01719
 [ 14  12 124 124]-0.01665 [ 12  14 124 124]-0.01665 [  9   9  22  22]-0.01563
 -----------------------------------------------------------------------------
 Norm of T2AB vector (  5104053 symmetry allowed elements):  0.4396590478.
 -----------------------------------------------------------------------------
 >>>>>>>>>>>>>>>>>>>>>>>>>>>>>>>>>>>>>>>>>>>>>>>>>>>>>>>>>>>>>>>>>>>>>>>>>>>>>>>
 Iteration Nr.  11 started:
 Generation of Intermediates required (CPU/WALL):     46.86/       1.71 seconds.
 Transformation of t(ab,ij) amplitudes required    3.7 seconds.
 Contraction of t(mu nu,ij) with AO integrals required   79.4 seconds.
 Backtransformation of t(mu nu,ij) increments required    3.8 seconds.
 Construction of Hbar required (CPU/WALL):           118.05/      75.23 seconds.
 Amplitude changes are:
 -------------------------------------------------------------------
              Spin      RMS          Max.      Max. change for
  Amplitude   Case     Change       Change       i    j    a    b
 -------------------------------------------------------------------
     T1        AA    0.0000000017-0.0000018155   14       124
     T2        AB    0.0000000000-0.0000005139   14   14  124  124
 -------------------------------------------------------------------
 The total correlation energy is -0.943415989972 a.u.
 Convergence information after    11 iterations: 
 Largest element of residual vector : -0.18154738E-05.
 Largest element of DIIS residual   : -0.10247264E-05.
 Iteration Nr.  11 required (CPU/WALL):              196.79/      77.93 seconds.
 >>>>>>>>>>>>>>>>>>>>>>>>>>>>>>>>>>>>>>>>>>>>>>>>>>>>>>>>>>>>>>>>>>>>>>>>>>>>>>>
 Iteration Nr.  12 started:
 Generation of Intermediates required (CPU/WALL):     46.93/       1.71 seconds.
 Transformation of t(ab,ij) amplitudes required    3.6 seconds.
 Contraction of t(mu nu,ij) with AO integrals required   79.4 seconds.
 Backtransformation of t(mu nu,ij) increments required    3.5 seconds.
 Construction of Hbar required (CPU/WALL):           121.27/      76.01 seconds.
 Amplitude changes are:
 -------------------------------------------------------------------
              Spin      RMS          Max.      Max. change for
  Amplitude   Case     Change       Change       i    j    a    b
 -------------------------------------------------------------------
     T1        AA    0.0000000005 0.0000005212   15       125
     T2        AB    0.0000000000-0.0000003443   14   14  124  124
 -------------------------------------------------------------------
 The total correlation energy is -0.943416161798 a.u.
 Convergence information after    12 iterations: 
 Largest element of residual vector :  0.52118151E-06.
 Largest element of DIIS residual   :  0.37148329E-06.
 Iteration Nr.  12 required (CPU/WALL):              204.64/      78.86 seconds.
 >>>>>>>>>>>>>>>>>>>>>>>>>>>>>>>>>>>>>>>>>>>>>>>>>>>>>>>>>>>>>>>>>>>>>>>>>>>>>>>
 Iteration Nr.  13 started:
 Generation of Intermediates required (CPU/WALL):     50.59/       1.98 seconds.
 Transformation of t(ab,ij) amplitudes required    4.0 seconds.
 Contraction of t(mu nu,ij) with AO integrals required   79.4 seconds.
 Backtransformation of t(mu nu,ij) increments required    4.8 seconds.
 Construction of Hbar required (CPU/WALL):           120.19/      75.38 seconds.
 Amplitude changes are:
 -------------------------------------------------------------------
              Spin      RMS          Max.      Max. change for
  Amplitude   Case     Change       Change       i    j    a    b
 -------------------------------------------------------------------
     T1        AA    0.0000000003-0.0000003685   14       124
     T2        AB    0.0000000000-0.0000001355   14   14  124  124
 -------------------------------------------------------------------
 The total correlation energy is -0.943416264033 a.u.
 Convergence information after    13 iterations: 
 Largest element of residual vector : -0.36847401E-06.
 Largest element of DIIS residual   : -0.10501724E-06.
 Iteration Nr.  13 required (CPU/WALL):              203.30/      78.38 seconds.
 >>>>>>>>>>>>>>>>>>>>>>>>>>>>>>>>>>>>>>>>>>>>>>>>>>>>>>>>>>>>>>>>>>>>>>>>>>>>>>>
 Iteration Nr.  14 started:
 Generation of Intermediates required (CPU/WALL):     46.45/       1.73 seconds.
 Transformation of t(ab,ij) amplitudes required    3.9 seconds.
 Contraction of t(mu nu,ij) with AO integrals required   79.4 seconds.
 Backtransformation of t(mu nu,ij) increments required    3.5 seconds.
 Construction of Hbar required (CPU/WALL):           117.72/      75.21 seconds.
 Amplitude changes are:
 -------------------------------------------------------------------
              Spin      RMS          Max.      Max. change for
  Amplitude   Case     Change       Change       i    j    a    b
 -------------------------------------------------------------------
     T1        AA    0.0000000001-0.0000000625   14       124
     T2        AB    0.0000000000-0.0000000538   14   14  124  124
 -------------------------------------------------------------------
 The total correlation energy is -0.943416292658 a.u.
 Convergence information after    14 iterations: 
 Largest element of residual vector : -0.62468586E-07.
 Largest element of DIIS residual   : -0.40554424E-07.
 Iteration Nr.  14 required (CPU/WALL):              196.08/      77.93 seconds.
 >>>>>>>>>>>>>>>>>>>>>>>>>>>>>>>>>>>>>>>>>>>>>>>>>>>>>>>>>>>>>>>>>>>>>>>>>>>>>>>
 Iteration Nr.  15 started:
 Generation of Intermediates required (CPU/WALL):     46.83/       1.70 seconds.
 Transformation of t(ab,ij) amplitudes required    3.7 seconds.
 Contraction of t(mu nu,ij) with AO integrals required   79.4 seconds.
 Backtransformation of t(mu nu,ij) increments required    3.5 seconds.
 Construction of Hbar required (CPU/WALL):           117.70/      75.22 seconds.
 Amplitude changes are:
 -------------------------------------------------------------------
              Spin      RMS          Max.      Max. change for
  Amplitude   Case     Change       Change       i    j    a    b
 -------------------------------------------------------------------
     T1        AA    0.0000000000-0.0000000404   14       124
     T2        AB    0.0000000000-0.0000000114   14   14  124  124
 -------------------------------------------------------------------
 The total correlation energy is -0.943416297948 a.u.
 Convergence information after    15 iterations: 
 Largest element of residual vector : -0.40425819E-07.
 Largest element of DIIS residual   :  0.17792400E-07.
 Iteration Nr.  15 required (CPU/WALL):              196.42/      77.92 seconds.
 Largest T1 amplitudes for spin case AA:
    i       a                 i       a                 i       a    
 -----------------------------------------------------------------------------
 [ 14     124    ]-0.02835 [ 12     124    ]-0.02595 [ 14     129    ] 0.01472
 [ 15     128    ]-0.01381 [ 14     126    ]-0.01251 [ 15     127    ]-0.01233
 [ 12     126    ]-0.01194 [ 14     131    ]-0.01126 [ 14     148    ] 0.01120
 [ 13     134    ]-0.01107 [ 15     130    ]-0.01077 [ 12     129    ] 0.01002
 [ 13     130    ]-0.00884 [  9      32    ]-0.00761 [ 15     132    ] 0.00741
 -----------------------------------------------------------------------------
 Norm of T1AA vector (     1602 symmetry allowed elements):  0.0673292508.
 -----------------------------------------------------------------------------
 Largest T2 amplitudes for spin case AB:
        _       _                 _       _                 _       _
    i   j   a   b             i   j   a   b             i   j   a   b
 -----------------------------------------------------------------------------
 [ 14  14 124 124]-0.06330 [ 14  14 126 124]-0.04143 [ 14  14 124 126]-0.04143
 [  9   9 127 127]-0.03194 [ 14  14 126 126]-0.02922 [ 14  14 136 124]-0.02144
 [ 14  14 124 136]-0.02144 [  9   9 132 127] 0.02092 [  9   9 127 132] 0.02092
 [ 12  12 124 124]-0.02031 [  8   8  26  26]-0.01998 [  9   9 132 132]-0.01719
 [ 14  12 124 124]-0.01665 [ 12  14 124 124]-0.01665 [  9   9  22  22]-0.01563
 -----------------------------------------------------------------------------
 Norm of T2AB vector (  5104053 symmetry allowed elements):  0.4396609721.
 -----------------------------------------------------------------------------
 >>>>>>>>>>>>>>>>>>>>>>>>>>>>>>>>>>>>>>>>>>>>>>>>>>>>>>>>>>>>>>>>>>>>>>>>>>>>>>>
 Iteration Nr.  16 started:
 Generation of Intermediates required (CPU/WALL):     46.05/       1.68 seconds.
 Transformation of t(ab,ij) amplitudes required    3.6 seconds.
 Contraction of t(mu nu,ij) with AO integrals required   79.3 seconds.
 Backtransformation of t(mu nu,ij) increments required    3.5 seconds.
 Construction of Hbar required (CPU/WALL):           117.33/      75.16 seconds.
 Amplitude changes are:
 -------------------------------------------------------------------
              Spin      RMS          Max.      Max. change for
  Amplitude   Case     Change       Change       i    j    a    b
 -------------------------------------------------------------------
     T1        AA    0.0000000000-0.0000000209   14       124
     T2        AB    0.0000000000-0.0000000063   14   14  124  124
 -------------------------------------------------------------------
 The total correlation energy is -0.943416299464 a.u.
 Convergence information after    16 iterations: 
 Largest element of residual vector : -0.20934458E-07.
 Largest element of DIIS residual   : -0.10434374E-07.
 Iteration Nr.  16 required (CPU/WALL):              199.48/      77.97 seconds.
 >>>>>>>>>>>>>>>>>>>>>>>>>>>>>>>>>>>>>>>>>>>>>>>>>>>>>>>>>>>>>>>>>>>>>>>>>>>>>>>
 Iteration Nr.  17 started:
 Generation of Intermediates required (CPU/WALL):     46.57/       1.69 seconds.
 Transformation of t(ab,ij) amplitudes required    3.6 seconds.
 Contraction of t(mu nu,ij) with AO integrals required   79.4 seconds.
 Backtransformation of t(mu nu,ij) increments required    3.5 seconds.
 Construction of Hbar required (CPU/WALL):           117.60/      75.20 seconds.
 Amplitude changes are:
 -------------------------------------------------------------------
              Spin      RMS          Max.      Max. change for
  Amplitude   Case     Change       Change       i    j    a    b
 -------------------------------------------------------------------
     T1        AA    0.0000000000-0.0000000065   14       124
     T2        AB    0.0000000000 0.0000000011   15   15   16   16
 -------------------------------------------------------------------
 The total correlation energy is -0.943416299121 a.u.
 Convergence information after    17 iterations: 
 Largest element of residual vector : -0.65219015E-08.
 Largest element of DIIS residual   :  0.31672726E-08.
 Iteration Nr.  17 required (CPU/WALL):              196.02/      77.89 seconds.
 >>>>>>>>>>>>>>>>>>>>>>>>>>>>>>>>>>>>>>>>>>>>>>>>>>>>>>>>>>>>>>>>>>>>>>>>>>>>>>>
 Iteration Nr.  18 started:
 Generation of Intermediates required (CPU/WALL):     46.85/       1.70 seconds.
 Transformation of t(ab,ij) amplitudes required    3.6 seconds.
 Contraction of t(mu nu,ij) with AO integrals required   79.4 seconds.
 Backtransformation of t(mu nu,ij) increments required    3.4 seconds.
 Construction of Hbar required (CPU/WALL):           117.59/      75.24 seconds.
 Amplitude changes are:
 -------------------------------------------------------------------
              Spin      RMS          Max.      Max. change for
  Amplitude   Case     Change       Change       i    j    a    b
 -------------------------------------------------------------------
     T1        AA    0.0000000000-0.0000000025   14       124
     T2        AB    0.0000000000-0.0000000003   15   15   16   16
 -------------------------------------------------------------------
 The total correlation energy is -0.943416298997 a.u.
 Convergence information after    18 iterations: 
 Largest element of residual vector : -0.25246556E-08.
 Largest element of DIIS residual   :  0.11944215E-08.
 Iteration Nr.  18 required (CPU/WALL):              195.40/      77.91 seconds.
 >>>>>>>>>>>>>>>>>>>>>>>>>>>>>>>>>>>>>>>>>>>>>>>>>>>>>>>>>>>>>>>>>>>>>>>>>>>>>>>
 Iteration Nr.  19 started:
 Generation of Intermediates required (CPU/WALL):     46.19/       1.68 seconds.
 Transformation of t(ab,ij) amplitudes required    3.6 seconds.
 Contraction of t(mu nu,ij) with AO integrals required   79.4 seconds.
 Backtransformation of t(mu nu,ij) increments required    3.5 seconds.
 Construction of Hbar required (CPU/WALL):           117.11/      75.19 seconds.
 Amplitude changes are:
 -------------------------------------------------------------------
              Spin      RMS          Max.      Max. change for
  Amplitude   Case     Change       Change       i    j    a    b
 -------------------------------------------------------------------
     T1        AA    0.0000000000-0.0000000009   14       124
     T2        AB    0.0000000000-0.0000000002   14   14  124  124
 -------------------------------------------------------------------
 The total correlation energy is -0.943416298834 a.u.
 Convergence information after    19 iterations: 
 Largest element of residual vector : -0.92038549E-09.
 Largest element of DIIS residual   :  0.42347210E-09.
 Amplitude equations converged in    19 iterations.
 Iteration Nr.  19 required (CPU/WALL):              194.31/      77.84 seconds.
 The total correlation energy is -0.943416298791 a.u.
 
 Summary of iterative solution of CC equations:
 -----------------------------------------------------------
                 Correlation           Total
  Iteration        Energy              Energy
 -----------------------------------------------------------
      0     -0.9184421646688503  -191.714035080589   DIIS 
      1     -0.9186862949327772  -191.714279210853   DIIS 
      2     -0.9419515091254577  -191.737544425045   DIIS 
      3     -0.9407504131713751  -191.736343329091   DIIS 
      4     -0.9430019031742548  -191.738594819094   DIIS 
      5     -0.9433983550086833  -191.738991270928   DIIS 
      6     -0.9434127702485698  -191.739005686168   DIIS 
      7     -0.9434162681780306  -191.739009184098   DIIS 
      8     -0.9434179589046228  -191.739010874824   DIIS 
      9     -0.9434142165391315  -191.739007132459   DIIS 
     10     -0.9434160403462041  -191.739008956266   DIIS 
     11     -0.9434159899720247  -191.739008905892   DIIS 
     12     -0.9434161617978081  -191.739009077718   DIIS 
     13     -0.9434162640332322  -191.739009179953   DIIS 
     14     -0.9434162926583635  -191.739009208578   DIIS 
     15     -0.9434162979481417  -191.739009213868   DIIS 
     16     -0.9434162994644018  -191.739009215384   DIIS 
     17     -0.9434162991213435  -191.739009215041   DIIS 
     18     -0.9434162989971602  -191.739009214917   DIIS 
     19     -0.9434162987906435  -191.739009214710   DIIS 
 -----------------------------------------------------------
 A miracle come to pass. The CC iterations have converged.
 
 
 Non-iterative perturbative treatment of triple
 excitations using the CCSD(T) method:
 
 ... required                        (CPU/WALL):       5.48/     690.78 seconds.
--------------------------------------------------------------------------------
  HF-SCF energy                           -190.795592915920
  MP2 correlation energy                    -0.918442164669
  MP2 energy                              -191.714035080589
  CCSD correlation energy                   -0.943416298791
  CCSD energy                             -191.739009214710
--------------------------------------------------------------------------------
  CCSD(T) energy                          -191.774510702022
--------------------------------------------------------------------------------
 @CHECKOUT-I, Total execution time (CPU/WALL):     25518.44/    2175.11 seconds.
--executable xecc finished with status     0 in     2175.16 seconds (walltime).
 --invoking executable--
/home/besselman/CFOUR_18/cfour18/bin/xlcc
 @GETMEM-I,  Allocated  181198 MB of main memory.
 Lambda equations are solved for CCSD(T)
 AO based algorithm is used. 
 The total correlation energy is -0.943944833559 a.u.
 Starting iterative solution of the Lambda equations.
 The DIIS procedure is used to accelerate convergence.
 5 expansion vectors are used in the DIIS extrapolation.
 Convergence criterium is 10**(-9).
 Maximum number of iterations is 100.
 The total correlation energy is -0.993134211429 a.u.
 Convergence information after     1 iterations: 
 Largest element of residual vector :  0.18497168E-01.
 Largest element of DIIS residual   :  0.18497168E-01.
 The total correlation energy is -0.980759277660 a.u.
 Convergence information after     2 iterations: 
 Largest element of residual vector : -0.97638349E-02.
 Largest element of DIIS residual   : -0.29515561E-02.
 The total correlation energy is -0.984163098458 a.u.
 Convergence information after     3 iterations: 
 Largest element of residual vector : -0.17233992E-02.
 Largest element of DIIS residual   : -0.94169163E-03.
 The total correlation energy is -0.984124468761 a.u.
 Convergence information after     4 iterations: 
 Largest element of residual vector : -0.56917805E-03.
 Largest element of DIIS residual   : -0.41031313E-03.
 The total correlation energy is -0.984121804294 a.u.
 Convergence information after     5 iterations: 
 Largest element of residual vector : -0.17889728E-03.
 Largest element of DIIS residual   : -0.13034414E-03.
 The total correlation energy is -0.984152619491 a.u.
 Convergence information after     6 iterations: 
 Largest element of residual vector : -0.11593771E-03.
 Largest element of DIIS residual   : -0.78511781E-04.
 The total correlation energy is -0.984160061372 a.u.
 Convergence information after     7 iterations: 
 Largest element of residual vector : -0.30100761E-04.
 Largest element of DIIS residual   : -0.17724087E-04.
 The total correlation energy is -0.984159381945 a.u.
 Convergence information after     8 iterations: 
 Largest element of residual vector : -0.17824964E-04.
 Largest element of DIIS residual   : -0.78807101E-05.
 The total correlation energy is -0.984160260521 a.u.
 Convergence information after     9 iterations: 
 Largest element of residual vector : -0.48349367E-05.
 Largest element of DIIS residual   :  0.29402819E-05.
 The total correlation energy is -0.984159741823 a.u.
 Convergence information after    10 iterations: 
 Largest element of residual vector : -0.22761400E-05.
 Largest element of DIIS residual   :  0.12766788E-05.
 The total correlation energy is -0.984159826939 a.u.
 Convergence information after    11 iterations: 
 Largest element of residual vector :  0.76550190E-06.
 Largest element of DIIS residual   :  0.51578583E-06.
 The total correlation energy is -0.984159806208 a.u.
 Convergence information after    12 iterations: 
 Largest element of residual vector :  0.27846481E-06.
 Largest element of DIIS residual   :  0.13563662E-06.
 The total correlation energy is -0.984159827151 a.u.
 Convergence information after    13 iterations: 
 Largest element of residual vector :  0.10903367E-06.
 Largest element of DIIS residual   :  0.61574296E-07.
 The total correlation energy is -0.984159831211 a.u.
 Convergence information after    14 iterations: 
 Largest element of residual vector : -0.49856028E-07.
 Largest element of DIIS residual   : -0.31121673E-07.
 The total correlation energy is -0.984159835311 a.u.
 Convergence information after    15 iterations: 
 Largest element of residual vector : -0.15674488E-07.
 Largest element of DIIS residual   : -0.10849298E-07.
 The total correlation energy is -0.984159836418 a.u.
 Convergence information after    16 iterations: 
 Largest element of residual vector : -0.95346949E-08.
 Largest element of DIIS residual   : -0.62535712E-08.
 The total correlation energy is -0.984159836132 a.u.
 Convergence information after    17 iterations: 
 Largest element of residual vector : -0.36756055E-08.
 Largest element of DIIS residual   :  0.22489068E-08.
 The total correlation energy is -0.984159836271 a.u.
 Convergence information after    18 iterations: 
 Largest element of residual vector : -0.14177171E-08.
 Largest element of DIIS residual   :  0.10717701E-08.
 The total correlation energy is -0.984159836153 a.u.
 Convergence information after    19 iterations: 
 Largest element of residual vector :  0.66709300E-09.
 Largest element of DIIS residual   :  0.48751094E-09.
 Amplitude equations converged in    19 iterations.
 The total correlation energy is -0.984159836134 a.u.
 Summary of iterative solution of CC equations 
 -----------------------------------------------------------
                 Correlation           Total
  Iteration        Energy              Energy
 -----------------------------------------------------------
      0     -0.9439448335591792  -191.739537749479   DIIS 
      1     -0.9931342114286357  -191.788727127348   DIIS 
      2     -0.9807592776604228  -191.776352193580   DIIS 
      3     -0.9841630984577912  -191.779756014378   DIIS 
      4     -0.9841244687609034  -191.779717384681   DIIS 
      5     -0.9841218042939209  -191.779714720214   DIIS 
      6     -0.9841526194910919  -191.779745535411   DIIS 
      7     -0.9841600613723385  -191.779752977292   DIIS 
      8     -0.9841593819446610  -191.779752297864   DIIS 
      9     -0.9841602605209930  -191.779753176441   DIIS 
     10     -0.9841597418225602  -191.779752657742   DIIS 
     11     -0.9841598269389573  -191.779752742859   DIIS 
     12     -0.9841598062077457  -191.779752722128   DIIS 
     13     -0.9841598271510170  -191.779752743071   DIIS 
     14     -0.9841598312112785  -191.779752747131   DIIS 
     15     -0.9841598353109673  -191.779752751231   DIIS 
     16     -0.9841598364175447  -191.779752752337   DIIS 
     17     -0.9841598361320874  -191.779752752052   DIIS 
     18     -0.9841598362713838  -191.779752752191   DIIS 
     19     -0.9841598361343693  -191.779752752054   DIIS 
 -----------------------------------------------------------
 A miracle come to pass. The CC iterations have converged.
 @CHECKOUT-I, Total execution time (CPU/WALL):      4428.02/    1194.33 seconds.
--executable xlcc finished with status     0 in     1194.42 seconds (walltime).
 --invoking executable--
/home/besselman/CFOUR_18/cfour18/bin/xdens
 @GETMEM-I,  Allocated  181198 MB of main memory.
  CCSD(T) density and intermediates are calculated.
  The perturbed orbitals are chosen canonical.
  Direct algorithm used for all contributions involving G(AB,CD).
  local is set to  F
  local is set to  F
  local is set to 4 F
  local is set to  F
  local is set to 5 F
  local is set to 6 F
  local is set to 7 F F
  local is set to 8 F                     0
  local is set to 9 F                     0
  local is set to 10 F
  local is set to 11 F
  local is set to 11a F
  local5 is set to  F
  local is set to  F
  W(abef) AB contribution =  0.2589152393 a.u.
  W(abef) AB contribution =  0.2753466599 a.u.
  local is set to 12 F
                     1                     1
                     2                     2
  processed               36950550  ao basis integrals from 
                  9022  buffers.
  processed               71948734  ao basis integrals from 
                 17566  buffers.
  processed               36803629  ao basis integrals from 
                  8986  buffers.
  The iterative expansion of D(ai) converged after  20 iterations.
  local is set to 12 F
  ----------------------------------------------------------------------
                 Natural orbital occupation numbers
  ----------------------------------------------------------------------
  1.99891  1.99818  1.99816  1.99816  1.97965  1.97275  1.96593  1.95885
  1.95827  1.95463  1.95165  1.95139  1.93390  1.93153  1.91573  0.07635
  0.05042  0.03858  0.03330  0.02443  0.02342  0.02153  0.02129  0.02091
  0.01351  0.01338  0.01210  0.01186  0.01069  0.01043  0.01019  0.00974
  0.00935  0.00770  0.00676  0.00634  0.00628  0.00606  0.00605  0.00476
  0.00467  0.00423  0.00408  0.00365  0.00282  0.00237  0.00235  0.00222
  0.00200  0.00199  0.00194  0.00191  0.00184  0.00180  0.00159  0.00140
  0.00138  0.00128  0.00119  0.00113  0.00103  0.00103  0.00098  0.00094
  0.00091  0.00087  0.00085  0.00083  0.00077  0.00074  0.00070  0.00069
  0.00064  0.00062  0.00060  0.00059  0.00058  0.00056  0.00054  0.00054
  0.00049  0.00048  0.00046  0.00044  0.00042  0.00041  0.00040  0.00039
  0.00039  0.00038  0.00038  0.00038  0.00037  0.00035  0.00033  0.00032
  0.00031  0.00031  0.00030  0.00028  0.00027  0.00027  0.00027  0.00026
  0.00024  0.00022  0.00022  0.00022  0.00020  0.00020  0.00020  0.00019
  0.00019  0.00018  0.00018  0.00017  0.00016  0.00016  0.00016  0.00015
  0.00015  0.00015  0.00015  0.00014  0.00013  0.00013  0.00012  0.00012
  0.00012  0.00011  0.00011  0.00011  0.00010  0.00010  0.00009  0.00009
  0.00009  0.00008  0.00008  0.00008  0.00008  0.00007  0.00007  0.00007
  0.00007  0.00007  0.00007  0.00006  0.00006  0.00005  0.00005  0.00005
  0.00005  0.00005  0.00005  0.00004  0.00004  0.00004  0.00004  0.00004
  0.00004  0.00003  0.00003  0.00003  0.00003  0.00003  0.00003  0.00003
  0.00003  0.00002  0.00002  0.00002  0.00002  0.00002  0.00002  0.00002
  0.00002  0.00002  0.00002  0.00001  0.00001  0.00001  0.00001  0.00001
  0.00001  0.00001  0.00001  0.00001  0.00001  0.00001  0.00001  0.00001
  0.00001  0.00001  0.00001  0.00001  0.00001  0.00001  0.00001  0.00001
  0.00001  0.00001  0.00001  0.00001  0.00001  0.00001  0.00001  0.00001
  0.00001  0.00001  0.00001  0.00001  0.00001  0.00001  0.00001  0.00001
  0.00001  0.00001  0.00001  0.00001  0.00001  0.00001  0.00001  0.00001
  0.00000  0.00000  0.00000  0.00000
  Trace of density matrix :  30.0000000000.
  ----------------------------------------------------------------------
  Density calculation successfully completed.
 @CHECKOUT-I, Total execution time (CPU/WALL):       541.24/     152.37 seconds.
--executable xdens finished with status     0 in      152.40 seconds (walltime).
 --invoking executable--
/home/besselman/CFOUR_18/cfour18/bin/xvdint
 @GETMEM-I,  Allocated  181198 MB of main memory.
 One- and two-electron integral derivatives are calculated
 for RHF-CC/MBPT NMR chemical shifts and magnetizabilities.
 Gauge-including atomic orbitals (GIAOs) are used.
 Spherical gaussians are used.
 Derivatives with respect to Bx are calculated.

       HF-SCF contribution to diamagnetic part of shielding tensor
       -----------------------------------------------------------


           Symmetry 1
                              Bz

               O #1 z   419.59039175
               C #2 z   262.66760957
               C #3 x    -1.76336057
               C #3 y     0.20765367
               C #3 z   488.05981452
               H #4 x    -7.51429530
               H #4 y    -6.02156438
               H #4 z    52.00859721
               H #5 x    -5.90993423
               H #5 y     7.60240414
               H #5 z    52.00859721

           Symmetry 2
                              Bx             By

               O #1 x   390.61142796    -0.93731368
               O #1 y    -0.93731368   382.76229361
               C #2 x   243.77976160    -2.76980324
               C #2 y    -2.76980324   220.58522362
               C #3 x   503.65228083     0.94004345
               C #3 y     0.94004345   511.52427449
               C #3 z   -14.20568369     1.67286395
               H #4 x    62.03182779    11.36271343
               H #4 y    13.54053485    69.54272217
               H #4 z   -11.29218805    -6.78028762
               H #5 x    56.81038969    -8.32182029
               H #5 y   -10.49964170    74.76416027
               H #5 z    -9.40822994     9.21797269


                       Bx          By          Bz

      O #1    x  390.611428   -0.937314    0.000000
      O #1    y   -0.937314  382.762294    0.000000
      O #1    z    0.000000    0.000000  419.590392

      C #2    x  243.779762   -2.769803    0.000000
      C #2    y   -2.769803  220.585224    0.000000
      C #2    z    0.000000    0.000000  262.667610

      C #31   x  251.826140    0.470022   -0.881680
      C #31   y    0.470022  255.762137    0.103827
      C #31   z   -7.102842    0.836432  244.029907

      C #32   x  251.826140    0.470022    0.881680
      C #32   y    0.470022  255.762137   -0.103827
      C #32   z    7.102842   -0.836432  244.029907

      H #41   x   31.015914    5.681357   -3.757148
      H #41   y    6.770267   34.771361   -3.010782
      H #41   z   -5.646094   -3.390144   26.004299

      H #42   x   31.015914    5.681357    3.757148
      H #42   y    6.770267   34.771361    3.010782
      H #42   z    5.646094    3.390144   26.004299

      H #51   x   28.405195   -4.160910   -2.954967
      H #51   y   -5.249821   37.382080    3.801202
      H #51   z   -4.704115    4.608986   26.004299

      H #52   x   28.405195   -4.160910    2.954967
      H #52   y   -5.249821   37.382080   -3.801202
      H #52   z    4.704115   -4.608986   26.004299


                  Diamagnetic part of shielding tensors
                  -------------------------------------


           Symmetry 1
                              Bz

               O #1 z   419.80496212
               C #2 z   266.10299015
               C #3 x     0.13028638
               C #3 y    -0.01534255
               C #3 z   493.57967930
               H #4 x    -7.60761425
               H #4 y    -6.30221133
               H #4 z    50.71249468
               H #5 x    -5.93550639
               H #5 y     7.89705173
               H #5 z    50.71249468

           Symmetry 2
                              Bx             By

               O #1 x   393.67712014    -1.01198330
               O #1 y    -1.01198330   385.20269683
               C #2 x   244.67896856    -2.77868651
               C #2 y    -2.77868651   221.41004148
               C #3 x   512.97265170     0.44881010
               C #3 y     0.44881010   516.73102078
               C #3 z   -16.29020078     1.91833707
               H #4 x    61.50432639    11.75443270
               H #4 y    14.38508389    68.71296981
               H #4 z   -11.72270672    -7.14274093
               H #5 x    55.98725020    -8.71511892
               H #5 y   -11.34577010    74.23004601
               H #5 z    -9.74277400     9.67051993


                       Bx          By          Bz

      O #1    x  393.677120   -1.011983    0.000000
      O #1    y   -1.011983  385.202697    0.000000
      O #1    z    0.000000    0.000000  419.804962

      C #2    x  244.678969   -2.778687    0.000000
      C #2    y   -2.778687  221.410041    0.000000
      C #2    z    0.000000    0.000000  266.102990

      C #31   x  256.486326    0.224405    0.065143
      C #31   y    0.224405  258.365510   -0.007671
      C #31   z   -8.145100    0.959169  246.789840

      C #32   x  256.486326    0.224405   -0.065143
      C #32   y    0.224405  258.365510    0.007671
      C #32   z    8.145100   -0.959169  246.789840

      H #41   x   30.752163    5.877216   -3.803807
      H #41   y    7.192542   34.356485   -3.151106
      H #41   z   -5.861353   -3.571370   25.356247

      H #42   x   30.752163    5.877216    3.803807
      H #42   y    7.192542   34.356485    3.151106
      H #42   z    5.861353    3.571370   25.356247

      H #51   x   27.993625   -4.357559   -2.967753
      H #51   y   -5.672885   37.115023    3.948526
      H #51   z   -4.871387    4.835260   25.356247

      H #52   x   27.993625   -4.357559    2.967753
      H #52   y   -5.672885   37.115023   -3.948526
      H #52   z    4.871387   -4.835260   25.356247


    Reorthonormalization contribution to HF-SCF magnetizability tensor
    ------------------------------------------------------------------

                        Bx          By          Bz

            Bx     7.06918247 -0.26597234  0.00000000
            By    -0.26597234  4.84191036  0.00000000
            Bz     0.00000000  0.00000000  4.26543801


    1e expectation value contribution to HF-SCF magnetizability tensor
    ------------------------------------------------------------------

                        Bx          By          Bz

            Bx   -81.27794741  4.10053482  0.00000000
            By     4.10053482-46.93976438  0.00000000
            Bz     0.00000000  0.00000000-43.18874709


       Reorthonormalization contribution to magnetizability tensor
       -----------------------------------------------------------

                        Bx          By          Bz

            Bx     4.25851611 -0.35975020  0.00000000
            By    -0.35975020  1.24594126  0.00000000
            Bz     0.00000000  0.00000000  1.96677817


       1e expectation value contribution to magnetizability tensor
       -----------------------------------------------------------

                        Bx          By          Bz

            Bx   -65.20002804  6.37074000  0.00000000
            By     6.37074000-11.85097836  0.00000000
            Bz     0.00000000  0.00000000-26.73051099


 Evaluation of 1e integral derivatives required    7.97 seconds.
 Evaluation of 2el GIAO integrals
 Evaluation of 2e integral derivatives required 3654.82 seconds.
 @CHECKOUT-I, Total execution time (CPU/WALL):      3662.89/     217.79 seconds.
--executable xvdint finished with status     0 in      217.83 seconds (walltime).
 --invoking executable--
/home/besselman/CFOUR_18/cfour18/bin/xcphf
 @GETMEM-I,  Allocated  181198 MB of main memory.
  relativistic F                     0
 Coupled-perturbed HF (CPHF) equations 
 are solved for RHF-CC/MBPT magnetizabilities and NMR shifts.
 There is 1 perturbation within irrep 1.
 CPHF converged after  20 iterations.
  Tolerances in treatment of perturbed canonical orbitals:
     Tol1:    0.00001000 Tol2:    1.00000000
   Perturbed canonical restriction dropped for orbital pair   6[1] ;   8[1]
  (U[ij] element of    -0.27057D+01 is above threshold)
   Perturbed canonical restriction dropped for orbital pair   8[1] ;   6[1]
  (U[ij] element of    -0.21367D+01 is above threshold)
   Perturbed canonical restriction dropped for orbital pair   7[1] ;   8[1]
  (U[ij] element of     0.42076D+01 is above threshold)
   Perturbed canonical restriction dropped for orbital pair   8[1] ;   7[1]
  (U[ij] element of     0.38113D+01 is above threshold)
   Perturbed canonical restriction dropped for orbital pair   8[1] ;   9[1]
  (U[ij] element of    -0.10166D+02 is above threshold)
   Perturbed canonical restriction dropped for orbital pair   9[1] ;   8[1]
  (U[ij] element of    -0.93182D+01 is above threshold)
   Perturbed canonical restriction dropped for orbital pair   2[2] ;   3[2]
  (U[ij] element of    -0.55418D+01 is above threshold)
   Perturbed canonical restriction dropped for orbital pair   3[2] ;   2[2]
  (U[ij] element of    -0.43413D+01 is above threshold)
   Perturbed canonical restriction dropped for orbital pair   3[2] ;   4[2]
  (U[ij] element of     0.33266D+01 is above threshold)
   Perturbed canonical restriction dropped for orbital pair   4[2] ;   3[2]
  (U[ij] element of     0.37878D+01 is above threshold)
   Perturbed canonical restriction dropped for orbital pair   4[2] ;   5[2]
  (U[ij] element of    -0.16017D+02 is above threshold)
   Perturbed canonical restriction dropped for orbital pair   5[2] ;   4[2]
  (U[ij] element of    -0.15800D+02 is above threshold)
   Perturbed canonical restriction dropped for orbital pair   5[2] ;   6[2]
  (U[ij] element of     0.35112D+01 is above threshold)
   Perturbed canonical restriction dropped for orbital pair   6[2] ;   5[2]
  (U[ij] element of     0.38512D+01 is above threshold)
 There are 2 perturbations within irrep 2.
 CPHF converged after  21 iterations.

       HF-SCF contribution to paramagnetic part of shielding tensor
       ------------------------------------------------------------

                        Bx          By          Bz

      O #1    x -807.207762  105.193524    0.000000
      O #1    y  105.193524   73.690621    0.000000
      O #1    z    0.000000    0.000000-1349.714816

      C #2    x -341.425279   30.333691    0.000000
      C #2    y   30.333691  -87.408695    0.000000
      C #2    z    0.000000    0.000000 -357.882403

      C #31   x  -73.130942    5.425644   -8.548473
      C #31   y    5.425644  -27.696199    1.006670
      C #31   z   19.463073   -2.291975  -73.206655

      C #32   x  -73.130942    5.425644    8.548473
      C #32   y    5.425644  -27.696199   -1.006670
      C #32   z  -19.463073    2.291975  -73.206655

      H #41   x    1.202091    0.549156    3.329299
      H #41   y   -2.712655   -1.242742    2.406212
      H #41   z    3.577692   -0.302308    0.462225

      H #42   x    1.202091    0.549156   -3.329299
      H #42   y   -2.712655   -1.242742   -2.406212
      H #42   z   -3.577692    0.302308    0.462225

      H #51   x    1.558991   -1.218300    2.679263
      H #51   y    2.043510   -1.599642   -3.113781
      H #51   z    3.550048   -0.537056    0.462225

      H #52   x    1.558991   -1.218300   -2.679263
      H #52   y    2.043510   -1.599642    3.113781
      H #52   z   -3.550048    0.537056    0.462225


            Paramagnetic HF-SCF part of magnetizability tensor
            --------------------------------------------------

                         Bx          By          Bz

            Bx     -1.49017107 -0.96389126  0.00000000
            By     -0.96389126 -9.56186803  0.00000000
            Bz      0.00000000  0.00000000  0.31797616


                   Total HF-SCF magnetizability tensor
                   -----------------------------------

                         Bx          By          Bz

            Bx    -75.69893601  2.87067123  0.00000000
            By      2.87067123-51.65972205  0.00000000
            Bz      0.00000000  0.00000000-38.60533292


           Total HF-SCF magnetizability :-55.32133033


  Tolerances in treatment of perturbed canonical orbitals:
     Tol1:    0.00001000 Tol2:    1.00000000
   Perturbed canonical restriction dropped for orbital pair   8[1] ;   2[2]
  (U[ij] element of     0.75031D+00 is above threshold)
   Perturbed canonical restriction dropped for orbital pair   2[2] ;   8[1]
  (U[ij] element of     0.14649D+01 is above threshold)
   Perturbed canonical restriction dropped for orbital pair   6[1] ;   3[2]
  (U[ij] element of     0.68526D+01 is above threshold)
   Perturbed canonical restriction dropped for orbital pair   3[2] ;   6[1]
  (U[ij] element of     0.58461D+01 is above threshold)
   Perturbed canonical restriction dropped for orbital pair   7[1] ;   3[2]
  (U[ij] element of     0.47374D+02 is above threshold)
   Perturbed canonical restriction dropped for orbital pair   3[2] ;   7[1]
  (U[ij] element of     0.47376D+02 is above threshold)
   Perturbed canonical restriction dropped for orbital pair   9[1] ;   3[2]
  (U[ij] element of    -0.27561D+01 is above threshold)
   Perturbed canonical restriction dropped for orbital pair   3[2] ;   9[1]
  (U[ij] element of    -0.32569D+01 is above threshold)
   Perturbed canonical restriction dropped for orbital pair   8[1] ;   4[2]
  (U[ij] element of    -0.86818D+01 is above threshold)
   Perturbed canonical restriction dropped for orbital pair   4[2] ;   8[1]
  (U[ij] element of    -0.94007D+01 is above threshold)
   Perturbed canonical restriction dropped for orbital pair   6[1] ;   5[2]
  (U[ij] element of    -0.39395D+01 is above threshold)
   Perturbed canonical restriction dropped for orbital pair   5[2] ;   6[1]
  (U[ij] element of    -0.34961D+01 is above threshold)
   Perturbed canonical restriction dropped for orbital pair   7[1] ;   5[2]
  (U[ij] element of    -0.40271D+01 is above threshold)
   Perturbed canonical restriction dropped for orbital pair   5[2] ;   7[1]
  (U[ij] element of    -0.40285D+01 is above threshold)
   Perturbed canonical restriction dropped for orbital pair   9[1] ;   5[2]
  (U[ij] element of     0.38036D+01 is above threshold)
   Perturbed canonical restriction dropped for orbital pair   5[2] ;   9[1]
  (U[ij] element of     0.44730D+01 is above threshold)
   Perturbed canonical restriction dropped for orbital pair   8[1] ;   6[2]
  (U[ij] element of    -0.37455D+01 is above threshold)
   Perturbed canonical restriction dropped for orbital pair   6[2] ;   8[1]
  (U[ij] element of    -0.34878D+01 is above threshold)
   Perturbed canonical restriction dropped for orbital pair   9[1] ;   6[2]
  (U[ij] element of    -0.11429D+01 is above threshold)
   Perturbed canonical restriction dropped for orbital pair   6[2] ;   9[1]
  (U[ij] element of    -0.11291D+01 is above threshold)
  Tolerances in treatment of perturbed canonical orbitals:
     Tol1:    0.00001000 Tol2:    1.00000000
   Perturbed canonical restriction dropped for orbital pair   3[1] ;   1[2]
  (U[ij] element of    -0.29520D+01 is above threshold)
   Perturbed canonical restriction dropped for orbital pair   1[2] ;   3[1]
  (U[ij] element of    -0.29508D+01 is above threshold)
   Perturbed canonical restriction dropped for orbital pair   5[1] ;   2[2]
  (U[ij] element of    -0.19905D+01 is above threshold)
   Perturbed canonical restriction dropped for orbital pair   2[2] ;   5[1]
  (U[ij] element of    -0.12758D+01 is above threshold)
   Perturbed canonical restriction dropped for orbital pair   6[1] ;   2[2]
  (U[ij] element of     0.31405D+01 is above threshold)
   Perturbed canonical restriction dropped for orbital pair   2[2] ;   6[1]
  (U[ij] element of     0.40794D+01 is above threshold)
   Perturbed canonical restriction dropped for orbital pair   9[1] ;   2[2]
  (U[ij] element of     0.13629D+01 is above threshold)
   Perturbed canonical restriction dropped for orbital pair   2[2] ;   9[1]
  (U[ij] element of     0.26771D+01 is above threshold)
   Perturbed canonical restriction dropped for orbital pair   7[1] ;   3[2]
  (U[ij] element of    -0.55788D+01 is above threshold)
   Perturbed canonical restriction dropped for orbital pair   3[2] ;   7[1]
  (U[ij] element of    -0.55790D+01 is above threshold)
   Perturbed canonical restriction dropped for orbital pair   8[1] ;   3[2]
  (U[ij] element of    -0.17132D+01 is above threshold)
   Perturbed canonical restriction dropped for orbital pair   3[2] ;   8[1]
  (U[ij] element of    -0.23814D+01 is above threshold)
   Perturbed canonical restriction dropped for orbital pair   6[1] ;   4[2]
  (U[ij] element of     0.31494D+01 is above threshold)
   Perturbed canonical restriction dropped for orbital pair   4[2] ;   6[1]
  (U[ij] element of     0.28462D+01 is above threshold)
   Perturbed canonical restriction dropped for orbital pair   7[1] ;   4[2]
  (U[ij] element of     0.66893D+01 is above threshold)
   Perturbed canonical restriction dropped for orbital pair   4[2] ;   7[1]
  (U[ij] element of     0.66674D+01 is above threshold)
   Perturbed canonical restriction dropped for orbital pair   8[1] ;   4[2]
  (U[ij] element of     0.10224D+01 is above threshold)
   Perturbed canonical restriction dropped for orbital pair   4[2] ;   8[1]
  (U[ij] element of     0.11070D+01 is above threshold)
   Perturbed canonical restriction dropped for orbital pair   9[1] ;   4[2]
  (U[ij] element of    -0.47052D+01 is above threshold)
   Perturbed canonical restriction dropped for orbital pair   4[2] ;   9[1]
  (U[ij] element of    -0.62631D+01 is above threshold)
   Perturbed canonical restriction dropped for orbital pair   8[1] ;   5[2]
  (U[ij] element of    -0.70332D+01 is above threshold)
   Perturbed canonical restriction dropped for orbital pair   5[2] ;   8[1]
  (U[ij] element of    -0.63465D+01 is above threshold)
   Perturbed canonical restriction dropped for orbital pair   4[1] ;   6[2]
  (U[ij] element of     0.12625D+01 is above threshold)
   Perturbed canonical restriction dropped for orbital pair   6[2] ;   4[1]
  (U[ij] element of     0.32383D+00 is above threshold)
   Perturbed canonical restriction dropped for orbital pair   6[1] ;   6[2]
  (U[ij] element of     0.16553D+01 is above threshold)
   Perturbed canonical restriction dropped for orbital pair   6[2] ;   6[1]
  (U[ij] element of     0.11568D+01 is above threshold)
   Perturbed canonical restriction dropped for orbital pair   7[1] ;   6[2]
  (U[ij] element of     0.24206D+01 is above threshold)
   Perturbed canonical restriction dropped for orbital pair   6[2] ;   7[1]
  (U[ij] element of     0.20802D+01 is above threshold)
   Perturbed canonical restriction dropped for orbital pair   9[1] ;   6[2]
  (U[ij] element of    -0.97054D+01 is above threshold)
   Perturbed canonical restriction dropped for orbital pair   6[2] ;   9[1]
  (U[ij] element of    -0.95884D+01 is above threshold)
  There are                     64  special pairs.
 @CHECKOUT-I, Total execution time (CPU/WALL):        16.09/       0.57 seconds.
--executable xcphf finished with status     0 in        0.60 seconds (walltime).
 --invoking executable--
/home/besselman/CFOUR_18/cfour18/bin/xsdcc
 @GETMEM-I,  Allocated  181198 MB of main memory.
 Chemical shifts and magnetizabilities are calculated at the CCSD(T) level.
 Gauge-origin independence is ensured by using gauge-including AOs.
 G(ab,cd) and dG(ab,cd)/dx are not explicitly calculated.
 AO based algorithm is used.
 Perturbed canonical orbitals are used.
 Bx is a perturbation of irrep 2.
 CPHF coefficients for vrt-vrt block: U^x(a,b) = -1/2 S^x(a,b)
                     1                     1
                     2                     2
Total CPU time :        40.30
 processed    286294395 ao basis integrals from      69914 buffers 
                     1                     1
                     2                     2
Total CPU time :        13.07
 processed     36950550 ao basis integrals from       9022 buffers 
Total CPU time :        15.68
 processed     71948734 ao basis integrals from      17566 buffers 
Total CPU time :         7.31
 processed     36803629 ao basis integrals from       8986 buffers 
                     2                     2
                     1                     1
Total CPU time :        13.01
 processed     36950550 ao basis integrals from       9022 buffers 
Total CPU time :        15.67
 processed     71948734 ao basis integrals from      17566 buffers 
Total CPU time :         7.31
 processed     36803629 ao basis integrals from       8986 buffers 
                     1                     1
                     2                     2
Total CPU time :        13.56
 processed     36950550 ao basis integrals from       9022 buffers 
Total CPU time :        15.72
 processed     71948734 ao basis integrals from      17566 buffers 
Total CPU time :         6.89
 processed     36803629 ao basis integrals from       8986 buffers 
 Transformation of GIAO integrals from AO to MO basis:
 RHF transformation
 Transformation of IIIJX integral derivatives.
 3 passes through the AO integral derivative file were needed.
 286294395 AO integral derivatives were read from file IIIJX.
 Transformation of first index required   51.6 seconds.
 Transformation of remaining indices required  117.1 seconds.
  88173522 MO integral derivatives were written to file DERINT.
 Formation of <ab||ci>^chi using AO integrals:
 Transformation of IIII integrals:
 1 pass through the AO integral file was needed.
  36950550 AO integrals were read from file IIII.
 Tranformation of first (perturbed) index required   5.7 seconds.
 Tranformation of remaining (unperturbed) indices required  26.0 seconds.
 Transformation of IIJJ integrals:
 1 pass through the AO integral file was needed.
  36803629 AO integrals were read from file IIJJ.
 Tranformation of first (perturbed) index required   9.1 seconds.
 Tranformation of remaining (unperturbed) indices required  23.4 seconds.
 Transformation of IJIJ integrals:
 1 pass through the AO integral file was needed.
  71948734 AO integrals were read from file IJIJ.
 Tranformation of first (perturbed) index required   9.9 seconds.
 Tranformation of remaining (unperturbed) indices required  36.7 seconds.
        MO basis integral derivatives are being calculated
             (Symmetry block 2, perturbation   1)
 First derivative of the wavefunction is calculated (Symmetry block 2, perturbation   1)
 Resorts of perturbed amplitudes and integrals required   5.3 seconds.
 Construction of <Phi|(dH_N/dx exp(T))c|0> required 457.0 seconds.
 Starting iterative solution of the perturbed CC equations.
 The DIIS procedure is used to accelerate convergence.
 Convergence criterion is 10**(-9).
 Maximum number of iterations is 200.
 lenvec is                5105565
 Convergence information after     1 iterations: 
 Largest element of residual vector : -0.29464080E+00.
 Largest element of DIIS residual   : -0.29464080E+00.
 lenvec is                5105565
 Convergence information after     2 iterations: 
 Largest element of residual vector : -0.35976736E-01.
 Largest element of DIIS residual   : -0.35630627E-01.
 lenvec is                5105565
 Convergence information after     3 iterations: 
 Largest element of residual vector : -0.54202455E-01.
 Largest element of DIIS residual   : -0.37281365E-01.
 lenvec is                5105565
 Convergence information after     4 iterations: 
 Largest element of residual vector : -0.25792941E-01.
 Largest element of DIIS residual   :  0.10304709E-01.
 lenvec is                5105565
 Convergence information after     5 iterations: 
 Largest element of residual vector :  0.11906030E-01.
 Largest element of DIIS residual   :  0.67695151E-02.
 lenvec is                5105565
 Convergence information after     6 iterations: 
 Largest element of residual vector :  0.49708776E-02.
 Largest element of DIIS residual   :  0.22195528E-02.
 lenvec is                5105565
 Convergence information after     7 iterations: 
 Largest element of residual vector :  0.19753679E-02.
 Largest element of DIIS residual   :  0.99370221E-03.
 lenvec is                5105565
 Convergence information after     8 iterations: 
 Largest element of residual vector :  0.72943443E-03.
 Largest element of DIIS residual   :  0.38622267E-03.
 lenvec is                5105565
 Convergence information after     9 iterations: 
 Largest element of residual vector :  0.23767008E-03.
 Largest element of DIIS residual   :  0.13208166E-03.
 lenvec is                5105565
 Convergence information after    10 iterations: 
 Largest element of residual vector :  0.89032083E-04.
 Largest element of DIIS residual   :  0.52247129E-04.
 lenvec is                5105565
 Convergence information after    11 iterations: 
 Largest element of residual vector :  0.46087263E-04.
 Largest element of DIIS residual   :  0.34866446E-04.
 lenvec is                5105565
 Convergence information after    12 iterations: 
 Largest element of residual vector :  0.20632127E-04.
 Largest element of DIIS residual   :  0.77578627E-05.
 lenvec is                5105565
 Convergence information after    13 iterations: 
 Largest element of residual vector :  0.76140664E-05.
 Largest element of DIIS residual   :  0.31997547E-05.
 lenvec is                5105565
 Convergence information after    14 iterations: 
 Largest element of residual vector : -0.23566739E-05.
 Largest element of DIIS residual   : -0.13242624E-05.
 lenvec is                5105565
 Convergence information after    15 iterations: 
 Largest element of residual vector : -0.11743841E-05.
 Largest element of DIIS residual   : -0.62797966E-06.
 lenvec is                5105565
 Convergence information after    16 iterations: 
 Largest element of residual vector : -0.47722436E-06.
 Largest element of DIIS residual   : -0.27995237E-06.
 lenvec is                5105565
 Convergence information after    17 iterations: 
 Largest element of residual vector : -0.20540721E-06.
 Largest element of DIIS residual   : -0.10173625E-06.
 lenvec is                5105565
 Convergence information after    18 iterations: 
 Largest element of residual vector : -0.75036369E-07.
 Largest element of DIIS residual   : -0.34838587E-07.
 lenvec is                5105565
 Convergence information after    19 iterations: 
 Largest element of residual vector : -0.28171518E-07.
 Largest element of DIIS residual   : -0.20656129E-07.
 lenvec is                5105565
 Convergence information after    20 iterations: 
 Largest element of residual vector : -0.12892294E-07.
 Largest element of DIIS residual   : -0.56522072E-08.
 lenvec is                5105565
 Convergence information after    21 iterations: 
 Largest element of residual vector : -0.48116290E-08.
 Largest element of DIIS residual   : -0.19501306E-08.
 lenvec is                5105565
 Convergence information after    22 iterations: 
 Largest element of residual vector : -0.89896079E-09.
 Largest element of DIIS residual   : -0.50482062E-09.
 Perturbed amplitude equations converged in    22 iterations.
  Dominant contributions to perturbed wavefunction:
   14   14  124   86      0.4823775257 ABAB
   14   14   86  124      0.4823775257 ABAB
   14   14  124   25     -0.4274467869 ABAB
   14   14   25  124     -0.4274467869 ABAB
   14   14  124   18     -0.4012014288 ABAB
   14   14   18  124     -0.4012014288 ABAB
   14   14  124   43     -0.3720330565 ABAB
   14   14   43  124     -0.3720330565 ABAB
   14   14  124   37      0.3504411032 ABAB
   14   14   37  124      0.3504411032 ABAB
   14   14  126   86      0.3248266537 ABAB
   14   14   86  126      0.3248266537 ABAB
   14   14  124   28     -0.2940515008 ABAB
   14   14   28  124     -0.2940515008 ABAB
   14   14  124   63      0.2879962592 ABAB
   14   14   63  124      0.2879962592 ABAB
   14   14  124   57     -0.2872544391 ABAB
   14   14   57  124     -0.2872544391 ABAB
   14   14  126   25     -0.2848016893 ABAB
   14   14   25  126     -0.2848016893 ABAB
  Norm of list 444    0.000000000000000E+000
  Norm of list 445    0.000000000000000E+000
  Norm of list 446     5.77070413817126     
  savet is  F
  dumpdtdl  F
  special occupied indices: 
  @GTSPECIN-I, Orbital   6 is mixed with   2 degenerate partners by the perturbation.
  @GTSPECIN-I, Orbital   7 is mixed with   2 degenerate partners by the perturbation.
  @GTSPECIN-I, Orbital   8 is mixed with   3 degenerate partners by the perturbation.
  @GTSPECIN-I, Orbital   9 is mixed with   3 degenerate partners by the perturbation.
  @GTSPECIN-I, Orbital  11 is mixed with   1 degenerate partners by the perturbation.
  @GTSPECIN-I, Orbital  12 is mixed with   3 degenerate partners by the perturbation.
  @GTSPECIN-I, Orbital  13 is mixed with   1 degenerate partners by the perturbation.
  @GTSPECIN-I, Orbital  14 is mixed with   3 degenerate partners by the perturbation.
  @GTSPECIN-I, Orbital  15 is mixed with   2 degenerate partners by the perturbation.
   Memory requirement in dtrp1rhfd               55118461
  There are                    665  ijk combinations. 
 PARA: timing for (T) xsdcc           140739.82 seconds.
  here
  here2
  here3
  here4
 Starting iterative solution of the perturbed Lambda equations.
 The DIIS procedure is used to accelerate convergence.
 Convergence criterion is 10**(-9).
 Maximum number of iterations is 200.
 lenvec is                5105565
 Convergence information after     1 iterations: 
 Largest element of residual vector :  0.30364469E+00.
 Largest element of DIIS residual   :  0.30364469E+00.
 lenvec is                5105565
 Convergence information after     2 iterations: 
 Largest element of residual vector :  0.42352070E-01.
 Largest element of DIIS residual   :  0.39658276E-01.
 lenvec is                5105565
 Convergence information after     3 iterations: 
 Largest element of residual vector :  0.54936016E-01.
 Largest element of DIIS residual   :  0.39099356E-01.
 lenvec is                5105565
 Convergence information after     4 iterations: 
 Largest element of residual vector :  0.25445422E-01.
 Largest element of DIIS residual   : -0.11928963E-01.
 lenvec is                5105565
 Convergence information after     5 iterations: 
 Largest element of residual vector : -0.12672263E-01.
 Largest element of DIIS residual   : -0.71236079E-02.
 lenvec is                5105565
 Convergence information after     6 iterations: 
 Largest element of residual vector : -0.52075235E-02.
 Largest element of DIIS residual   : -0.24613768E-02.
 lenvec is                5105565
 Convergence information after     7 iterations: 
 Largest element of residual vector : -0.21232568E-02.
 Largest element of DIIS residual   : -0.10067800E-02.
 lenvec is                5105565
 Convergence information after     8 iterations: 
 Largest element of residual vector : -0.76237408E-03.
 Largest element of DIIS residual   : -0.41001695E-03.
 lenvec is                5105565
 Convergence information after     9 iterations: 
 Largest element of residual vector : -0.24654709E-03.
 Largest element of DIIS residual   : -0.13636311E-03.
 lenvec is                5105565
 Convergence information after    10 iterations: 
 Largest element of residual vector : -0.90066910E-04.
 Largest element of DIIS residual   : -0.53010318E-04.
 lenvec is                5105565
 Convergence information after    11 iterations: 
 Largest element of residual vector : -0.48160461E-04.
 Largest element of DIIS residual   : -0.36235559E-04.
 lenvec is                5105565
 Convergence information after    12 iterations: 
 Largest element of residual vector : -0.21351190E-04.
 Largest element of DIIS residual   : -0.83027940E-05.
 lenvec is                5105565
 Convergence information after    13 iterations: 
 Largest element of residual vector : -0.83879720E-05.
 Largest element of DIIS residual   : -0.35190306E-05.
 lenvec is                5105565
 Convergence information after    14 iterations: 
 Largest element of residual vector :  0.24960071E-05.
 Largest element of DIIS residual   :  0.15489232E-05.
 lenvec is                5105565
 Convergence information after    15 iterations: 
 Largest element of residual vector :  0.13215847E-05.
 Largest element of DIIS residual   :  0.73584928E-06.
 lenvec is                5105565
 Convergence information after    16 iterations: 
 Largest element of residual vector :  0.56160622E-06.
 Largest element of DIIS residual   :  0.33789664E-06.
 lenvec is                5105565
 Convergence information after    17 iterations: 
 Largest element of residual vector :  0.24492684E-06.
 Largest element of DIIS residual   :  0.12330804E-06.
 lenvec is                5105565
 Convergence information after    18 iterations: 
 Largest element of residual vector :  0.91340332E-07.
 Largest element of DIIS residual   :  0.43992512E-07.
 lenvec is                5105565
 Convergence information after    19 iterations: 
 Largest element of residual vector :  0.32886496E-07.
 Largest element of DIIS residual   :  0.25638960E-07.
 lenvec is                5105565
 Convergence information after    20 iterations: 
 Largest element of residual vector :  0.15983367E-07.
 Largest element of DIIS residual   :  0.68967735E-08.
 lenvec is                5105565
 Convergence information after    21 iterations: 
 Largest element of residual vector :  0.64698486E-08.
 Largest element of DIIS residual   :  0.30919662E-08.
 lenvec is                5105565
 Convergence information after    22 iterations: 
 Largest element of residual vector :  0.16891464E-08.
 Largest element of DIIS residual   :  0.72880189E-09.
 Perturbed Lambda equations converged in    22 iterations.
  Dominant contributions to perturbed wavefunction:
   14   14  124   86     -0.6227070692 ABAB
   14   14   86  124     -0.6227070692 ABAB
   14   14  124   25      0.5571844990 ABAB
   14   14   25  124      0.5571844990 ABAB
   14   14  124   18      0.5097244405 ABAB
   14   14   18  124      0.5097244405 ABAB
   14   14  124   43      0.4753646301 ABAB
   14   14   43  124      0.4753646301 ABAB
   14   14  124   37     -0.4620620212 ABAB
   14   14   37  124     -0.4620620212 ABAB
   14   14  126   86     -0.4069393631 ABAB
   14   14   86  126     -0.4069393631 ABAB
   14   14  124   57      0.3744969124 ABAB
   14   14   57  124      0.3744969124 ABAB
   14   14  124   63     -0.3713488465 ABAB
   14   14   63  124     -0.3713488465 ABAB
   14   14  124   28      0.3663489164 ABAB
   14   14   28  124      0.3663489164 ABAB
   14   14  126   25      0.3605706373 ABAB
   14   14   25  126      0.3605706373 ABAB
 First-order density matrix is being calculated  (Symmetry block 2, perturbation   1)
  There are                     64  special pairs.
  occ                     1                     1   1.47390309742655     
  vrt                     1                     1  0.849479843735376     
  vo                     1                     1  -68.1641002074046     
  occ                     2                     1  0.182053493070651     
  vrt                     2                     1 -8.933847873001000E-003
  vo                     2                     1   8.30509091876923     
  gtensor plus SO mean-field
 Calculation of the contributions of <pq||rs> to dI(i,j)/dx required  46.2 seconds.
 Calculation of the contributions of <pq||rs> to dI(a,b)/dx required 348.9 seconds.
  @FORMDXIJ-I, Using CC response density for pair (  2,  8)
  @FORMDXIJ-I, Using CC response density for pair (  3,  6)
  @FORMDXIJ-I, Using CC response density for pair (  3,  7)
  @FORMDXIJ-I, Using CC response density for pair (  3,  9)
  @FORMDXIJ-I, Using CC response density for pair (  4,  8)
  @FORMDXIJ-I, Using CC response density for pair (  5,  6)
  @FORMDXIJ-I, Using CC response density for pair (  5,  7)
  @FORMDXIJ-I, Using CC response density for pair (  5,  9)
  @FORMDXIJ-I, Using CC response density for pair (  6,  8)
  @FORMDXIJ-I, Using CC response density for pair (  6,  9)
  dD(ij)/dx contribution from formdxij
   -0.00000005009104     -0.00003592946220      0.00004539430144     -0.00009631252048
    0.00005064086382     -0.00000392693797     -0.00000061551008     -0.00005911034807
   -0.00005548801698     -0.00008290788256      0.00037313337423     -0.00000775641791
   -0.00000000024239      0.00003183888660      0.00004577646774     -0.00000240337357
    0.00014640725237     -0.00003828600270     -0.00000247348988     -0.00001582922116
   -0.00444082910076     -0.00232569271314      0.00333056557966     -0.00143959649801
   -0.00000537324663      0.00144932600062     -0.00432288786915      0.00024315038928
    0.00141877326976      0.00016869078140     -0.00005393483045     -0.00102641594012
    0.00010005838004      0.00036585184884      0.05048664531881     -0.00054928250506
    0.00002945386793      0.00075390223020      0.01565485771406      0.00072204425618
    0.06193298034305     -0.00167401860263      0.00016228968027      0.00614094728127
   -0.00492201601935     -0.01127132343728     -0.01336612562091      0.00630595896650
   -0.00002860349578     -0.00140995636351     -0.02156147951241      0.00319369819931
    0.00242930093359      0.00114498490877      0.00000005009104      0.00000061551008
    0.00000000024239      0.00000247348988      0.00000537324663      0.00005393483045
   -0.00002945386793     -0.00016228968027      0.00002860349578      0.00003592946220
    0.00005911034807     -0.00003183888660      0.00001582922116     -0.00144932600062
    0.00102641594012     -0.00075390223020     -0.00614094728127      0.00140995636351
   -0.00004539430144      0.00005548801698     -0.00004577646774      0.00444082910076
    0.00432288786915     -0.00010005838004     -0.01565485771406      0.00492201601935
    0.02156147951241      0.00009631252048      0.00008290788256      0.00000240337357
    0.00232569271314     -0.00024315038928     -0.00036585184884     -0.00072204425618
    0.01127132343728     -0.00319369819931     -0.00005064086382     -0.00037313337423
   -0.00014640725237     -0.00333056557966     -0.00141877326976     -0.05048664531881
   -0.06193298034305      0.01336612562091     -0.00242930093359      0.00000392693797
    0.00000775641791      0.00003828600270      0.00143959649801     -0.00016869078140
    0.00054928250506      0.00167401860263     -0.00630595896650     -0.00114498490877
 oo -0.901484267630748     
 oo  7.354292645207199E-002
 oo  9.922413668053277E-002
 oo -1.333453178450294E-002
 oo -0.119283534104508     
 oo  2.411454848349775E-002
 oo  5.232664934339448E-002
 oo -2.137277513568542E-004
 oo -4.061036120104652E-003
 oo  4.892674531490176E-003
 oo -3.202777621920231E-004
 oo  5.857495146995123E-003
 oo  4.552263301934478E-003
  pcan                     1                     1  0.555657513571457     
  pcan                     2                     1 -0.102706762198002     
 Calculation of the contributions of <pq||rs> to dI(i,a)/dx required  72.3 seconds.
                     1                     2
                     2                     1
Total CPU time :        13.53
 processed     36950550 ao basis integrals from       9022 buffers 
Total CPU time :        15.77
 processed     71948734 ao basis integrals from      17566 buffers 
Total CPU time :         6.78
 processed     36803629 ao basis integrals from       8986 buffers 
 First-order Z-vector equations are solved for 1 perturbation.
 Convergence reached after  21 iterations.
  zvec                     1                     1   65.3361779210556     
  zvec                     2                     1  -8.57488490852110     
  occ                     1                     1  0.133032120325684     
  vrt                     1                     1   3.28600299136368     
  vo                     1                     1   6.16332754269012     
  occ                     2                     1  3.405616316527374E-003
  vrt                     2                     1 -2.937997223970104E-002
  vo                     2                     1  7.863833374516904E-002
  occ                     1                     1  0.472812576716061     
 [   1] 0.0001533001097 [   2] 0.0000018001916 [   3] 0.0005692365011 [   4]-0.0000463537875
 [   5] 0.0001131174545 [   6] 0.0003094620688 [   7] 0.0000142756571 [   8] 0.0000390026074
 [   9] 0.0001320604710 [  10] 0.0001661153865 [  11]-0.0001074934833 [  12]-0.0001074183494
 [  13]-0.0003736283592 [  14] 0.0002105694808 [  15]-0.0018139431734 [  16] 0.0000286827573
 [  17]-0.0000647248194 [  18] 0.0000043212887 [  19] 0.0001713784976 [  20]-0.0001779721140
 [  21]-0.0001055183850 [  22] 0.0001397873748 [  23] 0.0000230916112 [  24] 0.0004764092352
 [  25] 0.0009161021362 [  26]-0.0001459102876 [  27]-0.0000916785362 [  28]-0.0000016801857
 [  29] 0.0017121354104 [  30]-0.0001938093472 [  31] 0.0009262964624 [  32] 0.0015597018893
 [  33]-0.0002629581821 [  34] 0.0017046851758 [  35]-0.0000841226018 [  36]-0.0000631632276
 [  37] 0.0000164504583 [  38] 0.0005188432093 [  39] 0.0005810729818 [  40]-0.0001252108096
 [  41]-0.0007055354690 [  42] 0.0001448927913 [  43] 0.0002927314703 [  44] 0.0000209567171
 [  45] 0.0006928038919 [  46] 0.0000059809069 [  47]-0.0000175374410 [  48] 0.0002098219494
 [  49]-0.0000587795786 [  50] 0.0001115685954 [  51] 0.0004514722663 [  52]-0.0000102166627
 [  53]-0.0001967338777 [  54] 0.0000051214614 [  55]-0.0000190420700 [  56]-0.0000917835850
 [  57] 0.0000555500308 [  58] 0.0001338558435 [  59] 0.0000213351601 [  60] 0.0000363199032
 [  61]-0.0013810749670 [  62] 0.0000216122825 [  63]-0.0005623195604 [  64] 0.0002821572360
 [  65] 0.0000845683026 [  66] 0.0000064723577 [  67] 0.0000431422939 [  68]-0.0004301503487
 [  69]-0.0000638950238 [  70]-0.0000478810880 [  71]-0.0003746812609 [  72]-0.0000329173332
 [  73]-0.0002462777929 [  74] 0.0000617578767 [  75]-0.0000899220019 [  76] 0.0001066790567
 [  77]-0.0004406337250 [  78]-0.0001162720450 [  79]-0.0020051715834 [  80] 0.0001412437267
 [  81]-0.0002196188360 [  82]-0.0000460718233 [  83] 0.0000983033962 [  84]-0.0000211994875
 [  85]-0.0000025446899 [  86] 0.0001059247251 [  87]-0.0003053691086 [  88] 0.0000127212970
 [  89]-0.0000199496356 [  90] 0.0000068987616 [  91]-0.0000054223051 [  92]-0.0000011496822
 [  93] 0.0000045175115 [  94]-0.0000447920502 [  95] 0.0000130974188 [  96]-0.0002011620861
 [  97] 0.0000216962248 [  98]-0.0000695583076 [  99] 0.0000174878340 [ 100] 0.0000344049344
 [ 101]-0.0000041120236 [ 102] 0.0000202070269 [ 103] 0.0000426434997 [ 104]-0.0001180665032
 [ 105] 0.0000213768036 [ 106] 0.0024003449955 [ 107]-0.0008731096427 [ 108]-0.0046801896515
 [ 109] 0.0015161600559 [ 110]-0.0053794995384 [ 111] 0.0005135477209 [ 112]-0.0015030013798
 [ 113]-0.0026566598458 [ 114]-0.0023150068983 [ 115] 0.0060954925550 [ 116] 0.0028695445347
 [ 117] 0.0032163892042 [ 118]-0.0009994648233 [ 119]-0.0052135261040 [ 120] 0.0021244537240
 [ 121] 0.0067377696578 [ 122] 0.0025188281331 [ 123]-0.0000011499063 [ 124]-0.0038845229746
 [ 125]-0.0016490882361 [ 126] 0.0004421605494 [ 127]-0.0038164630408 [ 128] 0.0013080621785
 [ 129] 0.0047363027642 [ 130]-0.0033982379740 [ 131] 0.0050419802153 [ 132] 0.0023878106428
 [ 133]-0.0011278855135 [ 134]-0.0011880328449 [ 135] 0.0004153922405 [ 136]-0.0018497331362
 [ 137]-0.0010075496200 [ 138] 0.0043306704922 [ 139] 0.0006346298596 [ 140]-0.0027130919628
 [ 141] 0.0028289509650 [ 142]-0.0031978517685 [ 143]-0.0008738229051 [ 144]-0.0027141182217
 [ 145] 0.0013100624381 [ 146] 0.0008998595761 [ 147]-0.0061997137113 [ 148] 0.0011374423432
 [ 149]-0.0009450847752 [ 150] 0.0017947448725 [ 151]-0.0011690112356 [ 152]-0.0002485953262
 [ 153]-0.0007047990736 [ 154]-0.0000796840340 [ 155] 0.0004654206678 [ 156]-0.0022191006937
 [ 157] 0.0008358444513 [ 158]-0.0000572221047 [ 159]-0.0004151899421 [ 160] 0.0012046850197
 [ 161]-0.0000421041845 [ 162]-0.0017497796359 [ 163]-0.0022697542063 [ 164]-0.0013461133731
 [ 165] 0.0010856490982 [ 166] 0.0012117654437 [ 167] 0.0003563170406 [ 168] 0.0011653162051
 [ 169]-0.0028864566217 [ 170]-0.0037241698633 [ 171] 0.0003461663633 [ 172]-0.0006640691295
 [ 173]-0.0007950590298 [ 174] 0.0033339112048 [ 175] 0.0029157058046 [ 176]-0.0003888324882
 [ 177] 0.0007500438529 [ 178]-0.0016740915967 [ 179]-0.0023333215946 [ 180]-0.0019969579175
 [ 181]-0.0044990204457 [ 182] 0.0002548505932 [ 183] 0.0032754455730 [ 184] 0.0014434208515
 [ 185] 0.0031773227202 [ 186]-0.0001174451099 [ 187] 0.0015816016477 [ 188]-0.0018932115154
 [ 189] 0.0000864711745 [ 190] 0.0007545771393 [ 191]-0.0030457914304 [ 192] 0.0001873929723
 [ 193]-0.0008086051238 [ 194] 0.0001265405199 [ 195]-0.0000757500624 [ 196]-0.0000773812907
 [ 197] 0.0002492744320 [ 198]-0.0002435210378 [ 199]-0.0002412605792 [ 200]-0.0005613394074
 [ 201] 0.0001907491099 [ 202]-0.0001302266529 [ 203]-0.0000605852320 [ 204]-0.0005741461081
 [ 205]-0.0006817690046 [ 206] 0.0000771700916 [ 207]-0.0008208591875 [ 208]-0.0010857149169
 [ 209] 0.0000634417099 [ 210]-0.0002792090957 [ 211]-0.0287796085257 [ 212] 0.0029459322349
 [ 213] 0.0472771741725 [ 214]-0.0096380035644 [ 215] 0.0155012847044 [ 216]-0.0007193908362
 [ 217] 0.0012502362891 [ 218] 0.0498963947098 [ 219]-0.0072608112055 [ 220]-0.1037667570597
 [ 221]-0.0085042167880 [ 222]-0.0130791152923 [ 223] 0.0100547056199 [ 224] 0.0142638331986
 [ 225]-0.0281287998587 [ 226]-0.0192503356048 [ 227]-0.0632779132216 [ 228]-0.0035134855287
 [ 229] 0.0108037516638 [ 230]-0.0045775723871 [ 231] 0.0069177820038 [ 232]-0.0012221926570
 [ 233]-0.0190328298879 [ 234]-0.1842110186613 [ 235] 0.1376127884436 [ 236]-0.0067943495323
 [ 237] 0.0028426539648 [ 238] 0.0054585182631 [ 239]-0.0072950457532 [ 240] 0.0019591033961
 [ 241] 0.0782649264177 [ 242] 0.0613440844077 [ 243]-0.0072851755008 [ 244]-0.0773094750068
 [ 245] 0.0074465801416 [ 246]-0.0021555228169 [ 247] 0.0174737750477 [ 248] 0.0669980924232
 [ 249] 0.0983437110612 [ 250] 0.0056309833675 [ 251]-0.0320785299079 [ 252] 0.0091816424350
 [ 253]-0.0553016815510 [ 254]-0.0099766162183 [ 255]-0.1164878166140 [ 256]-0.0064215364259
 [ 257] 0.0045850077256 [ 258]-0.0065791586124 [ 259] 0.0016276895312 [ 260]-0.0495484595232
 [ 261] 0.1059781900893 [ 262]-0.0058905027503 [ 263]-0.0159703282523 [ 264] 0.0060778250898
 [ 265] 0.0019636314500 [ 266] 0.0327599212316 [ 267] 0.0012856134537 [ 268] 0.0034860395862
 [ 269] 0.0053122909132 [ 270]-0.0031448339450 [ 271]-0.0315435921487 [ 272]-0.0044727993220
 [ 273]-0.0603394465518 [ 274]-0.0012148967911 [ 275] 0.0118540839294 [ 276]-0.0248233530996
 [ 277]-0.0124248772747 [ 278] 0.0517308537022 [ 279]-0.0000545512241 [ 280]-0.0010866094219
 [ 281] 0.0366060157707 [ 282] 0.0018350228233 [ 283] 0.1096930250018 [ 284] 0.0090759770680
 [ 285] 0.1638169122667 [ 286] 0.0086234314249 [ 287]-0.0146909679697 [ 288]-0.0030982320075
 [ 289]-0.0245075494673 [ 290]-0.0041233210576 [ 291] 0.0064332022395 [ 292]-0.0050706168990
 [ 293]-0.0036818027151 [ 294]-0.0107126864261 [ 295]-0.0049560471704 [ 296] 0.0084723977053
 [ 297]-0.0043443636917 [ 298] 0.0005510684215 [ 299]-0.0001597314916 [ 300] 0.0000413412971
 [ 301] 0.0013361778830 [ 302]-0.0008902789846 [ 303]-0.0002364790681 [ 304] 0.0188603581933
 [ 305] 0.0005388136667 [ 306]-0.0026852095147 [ 307]-0.0001356455905 [ 308] 0.0017709771909
 [ 309] 0.0016603080911 [ 310]-0.0013746783797 [ 311]-0.0073005832098 [ 312] 0.0031962626876
 [ 313] 0.0022705251468 [ 314]-0.0014469833562 [ 315] 0.0001894222857 [ 316]-0.0072154027369
 [ 317] 0.0001084057762 [ 318] 0.0105073841678 [ 319]-0.0014746943203 [ 320]-0.0017417120635
 [ 321] 0.0023581740590 [ 322]-0.0017667730091 [ 323] 0.0152840944688 [ 324]-0.0074438290262
 [ 325]-0.0298374490301 [ 326] 0.0012971905669 [ 327] 0.0000361956647 [ 328] 0.0111608255065
 [ 329]-0.0020292775693 [ 330] 0.0065525150091 [ 331] 0.0026478985121 [ 332]-0.0197197745407
 [ 333]-0.0019659368252 [ 334]-0.0012716983932 [ 335] 0.0055493467393 [ 336] 0.0017937034872
 [ 337]-0.0067178170819 [ 338]-0.0073626870410 [ 339]-0.0505021776435 [ 340] 0.0101962000468
 [ 341] 0.0058682089314 [ 342] 0.0039295534075 [ 343]-0.0000809406805 [ 344]-0.0195806984270
 [ 345] 0.0019103093837 [ 346] 0.0085812589736 [ 347]-0.0079332489709 [ 348] 0.0042086450280
 [ 349]-0.0380920570490 [ 350]-0.0003111247333 [ 351] 0.0033221756325 [ 352] 0.0032180211287
 [ 353] 0.0094277088197 [ 354] 0.0183257299957 [ 355] 0.0051070375531 [ 356]-0.0046372261852
 [ 357]-0.0042535646858 [ 358]-0.0174862751402 [ 359]-0.0062859400891 [ 360]-0.0390672624321
 [ 361]-0.0044442730510 [ 362] 0.0019083408066 [ 363]-0.0029245574544 [ 364] 0.0004712200980
 [ 365]-0.0117259005400 [ 366] 0.0132805472531 [ 367]-0.0003185260270 [ 368]-0.0048866769406
 [ 369] 0.0022447942095 [ 370] 0.0021187572259 [ 371] 0.0121433700702 [ 372]-0.0028505433307
 [ 373]-0.0021721925450 [ 374] 0.0024276194606 [ 375] 0.0002138301465 [ 376] 0.0172351891500
 [ 377]-0.0008984781319 [ 378]-0.0129334192948 [ 379]-0.0063548806060 [ 380] 0.0006831974754
 [ 381]-0.0061569137055 [ 382]-0.0078646058796 [ 383] 0.0222102185284 [ 384] 0.0041954678047
 [ 385] 0.0039151333111 [ 386] 0.0122595592681 [ 387] 0.0020679453645 [ 388] 0.0224874701102
 [ 389] 0.0007992206401 [ 390] 0.0407294535729 [ 391]-0.0012690431545 [ 392]-0.0041595831453
 [ 393] 0.0030304484922 [ 394] 0.0202869904794 [ 395] 0.0009093198868 [ 396] 0.0076236890980
 [ 397] 0.0003356732954 [ 398]-0.0050280899498 [ 399]-0.0027600726170 [ 400]-0.0012952926820
 [ 401] 0.0003077234387 [ 402] 0.0047213532412 [ 403]-0.0013755388269 [ 404] 0.0005921904115
 [ 405]-0.0001248487567 [ 406] 0.0006770294581 [ 407]-0.0002269017372 [ 408]-0.0004482843812
 [ 409] 0.0050303006092 [ 410]-0.0005501526904 [ 411] 0.0026604010436 [ 412]-0.0003085021883
 [ 413] 0.0022857848725 [ 414]-0.0001862659519 [ 415]-0.0017867623486 [ 416]-0.0017736680747
 [ 417] 0.0004187950335 [ 418]-0.0001514587579 [ 419] 0.0016319326703 [ 420]-0.0004836379765
 [ 421] 0.0925405119588 [ 422]-0.0106291471528 [ 423]-0.1618667149247 [ 424] 0.0356978091662
 [ 425]-0.0469757225861 [ 426]-0.0213537322464 [ 427]-0.0016719413012 [ 428]-0.1353230286821
 [ 429] 0.0296593764805 [ 430] 0.2908318494462 [ 431] 0.0269530813408 [ 432] 0.0403156542019
 [ 433]-0.0548090256703 [ 434]-0.0464299008800 [ 435] 0.0817045732145 [ 436] 0.0613100255018
 [ 437] 0.1917986571085 [ 438] 0.0136577852922 [ 439]-0.0334609514534 [ 440]-0.0138513725863
 [ 441] 0.0094687203429 [ 442] 0.0129511076332 [ 443] 0.0687760681964 [ 444] 0.4658334171421
 [ 445]-0.2647567065875 [ 446] 0.0155886962728 [ 447]-0.0092846561242 [ 448]-0.0234003889465
 [ 449] 0.0111763664074 [ 450]-0.0064781786609 [ 451]-0.1720894555165 [ 452]-0.1084394915226
 [ 453] 0.0233981115859 [ 454] 0.2157145923241 [ 455]-0.0271811140849 [ 456] 0.0020728663287
 [ 457]-0.0599403883683 [ 458]-0.1299829012493 [ 459]-0.2373931379929 [ 460]-0.0256044351682
 [ 461] 0.0767969577029 [ 462]-0.0243232647746 [ 463] 0.1411278320881 [ 464] 0.0372182028527
 [ 465] 0.3113184112376 [ 466] 0.0242303659698 [ 467]-0.0196651899443 [ 468] 0.0019520263114
 [ 469]-0.0016993929025 [ 470] 0.0959349581887 [ 471]-0.2104976517482 [ 472] 0.0145834625014
 [ 473] 0.0578496380192 [ 474]-0.0215745986348 [ 475]-0.0096601576377 [ 476]-0.1033994626036
 [ 477]-0.0016393915354 [ 478]-0.0110307177028 [ 479]-0.0365090736677 [ 480] 0.0105905511581
 [ 481] 0.0238793175114 [ 482] 0.0174287068639 [ 483] 0.1722652893406 [ 484] 0.0089825757206
 [ 485]-0.0435804796307 [ 486] 0.0337790472026 [ 487] 0.0547210490984 [ 488]-0.1537932007507
 [ 489]-0.0031369080971 [ 490]-0.0020929481626 [ 491]-0.0845999506760 [ 492]-0.0083071056619
 [ 493]-0.2168905741203 [ 494]-0.0267816180342 [ 495]-0.3882920179520 [ 496]-0.0351871992223
 [ 497] 0.0811215747672 [ 498] 0.0079118588643 [ 499] 0.0694843608380 [ 500] 0.0108872129321
 [ 501]-0.0337162790472 [ 502] 0.0177734295980 [ 503] 0.0185612557494 [ 504] 0.0342649853747
 [ 505] 0.0162378490438 [ 506]-0.0311964260211 [ 507] 0.0043244573183 [ 508]-0.0011299496750
 [ 509] 0.0024673878761 [ 510] 0.0001154566222 [ 511]-0.0049150169163 [ 512] 0.0039619716106
 [ 513] 0.0010327970931 [ 514]-0.0440706663972 [ 515]-0.0009945204565 [ 516] 0.0033451047953
 [ 517] 0.0006141514638 [ 518]-0.0104200521384 [ 519]-0.0056937159242 [ 520] 0.0067052303252
 [ 521] 0.0196606386380 [ 522]-0.0108504768906 [ 523]-0.0089480876423 [ 524] 0.0011876296260
 [ 525]-0.0003773983788 [ 526] 0.0941538100088 [ 527]-0.0046398242894 [ 528]-0.1633245508019
 [ 529] 0.0251058398733 [ 530]-0.0383981788741 [ 531]-0.0116499214598 [ 532]-0.0055875446460
 [ 533]-0.1738793440361 [ 534] 0.0137441340589 [ 535] 0.3317937145519 [ 536] 0.0187034752864
 [ 537] 0.0342209551588 [ 538]-0.0395508119066 [ 539]-0.0364463697015 [ 540] 0.1074764127503
 [ 541] 0.0422263244396 [ 542] 0.2456758838010 [ 543] 0.0047771812168 [ 544]-0.0258752937665
 [ 545] 0.0299805045031 [ 546] 0.0144015980740 [ 547] 0.0033996746247 [ 548] 0.0319339062473
 [ 549] 0.5281945775340 [ 550]-0.4481285048700 [ 551] 0.0264357725473 [ 552]-0.0107706677350
 [ 553]-0.0118965941843 [ 554] 0.0172587285828 [ 555]-0.0032545291994 [ 556]-0.2599625335329
 [ 557]-0.1986626239942 [ 558] 0.0218198392348 [ 559] 0.2198333175736 [ 560]-0.0125000770155
 [ 561] 0.0074841044423 [ 562]-0.0356441330808 [ 563]-0.1830925487220 [ 564]-0.2834376661634
 [ 565]-0.0000758015941 [ 566] 0.0840929857450 [ 567]-0.0197667396621 [ 568] 0.1864310482710
 [ 569] 0.0135008079136 [ 570] 0.3039102903826 [ 571] 0.0090171770643 [ 572]-0.0062334789128
 [ 573] 0.0152520016364 [ 574]-0.0025754684295 [ 575] 0.1402441806145 [ 576]-0.3290930200088
 [ 577] 0.0193090926515 [ 578] 0.0634508407944 [ 579]-0.0081601798272 [ 580]-0.0084334154824
 [ 581]-0.0987951891317 [ 582]-0.0061259096443 [ 583]-0.0065281985130 [ 584]-0.0360598205952
 [ 585] 0.0065007130462 [ 586] 0.1169511789499 [ 587] 0.0158739172974 [ 588] 0.1502993204115
 [ 589]-0.0072803781319 [ 590]-0.0245715115836 [ 591]-0.0140604433680 [ 592] 0.0120237851061
 [ 593]-0.1116911409328 [ 594] 0.0025060756726 [ 595] 0.0065400790803 [ 596]-0.0895203174599
 [ 597]-0.0019437487182 [ 598]-0.3004385804745 [ 599]-0.0215597759123 [ 600]-0.4820992665534
 [ 601]-0.0120095449234 [ 602] 0.0351552969767 [ 603] 0.0112213536703 [ 604] 0.0780306151028
 [ 605] 0.0120450312505 [ 606]-0.0030402133262 [ 607] 0.0138102182440 [ 608] 0.0014221487318
 [ 609] 0.0482400224679 [ 610] 0.0087347384548 [ 611]-0.0143449117820 [ 612] 0.0128484535436
 [ 613]-0.0026334628776 [ 614] 0.0008275286849 [ 615] 0.0002854941064 [ 616]-0.0054698588273
 [ 617] 0.0008697544231 [ 618] 0.0004269264389 [ 619]-0.0541325923268 [ 620]-0.0020014131118
 [ 621] 0.0102047374179 [ 622]-0.0002633818783 [ 623] 0.0000350415368 [ 624]-0.0045714038087
 [ 625] 0.0006022653254 [ 626] 0.0263154301880 [ 627]-0.0057943879476 [ 628]-0.0033501502139
 [ 629] 0.0042648679420 [ 630]-0.0009222729680 [ 631]-0.0258912311153 [ 632]-0.0028864805427
 [ 633] 0.0531292465614 [ 634] 0.0005758309049 [ 635]-0.0054854214933 [ 636] 0.0134565828073
 [ 637]-0.0041116182466 [ 638] 0.0668256419400 [ 639]-0.0083752934814 [ 640]-0.1193502261027
 [ 641] 0.0037855602695 [ 642] 0.0007101183031 [ 643] 0.0145139544844 [ 644]-0.0074054589364
 [ 645]-0.0286062441242 [ 646] 0.0113526387480 [ 647]-0.1050436968760 [ 648]-0.0012899115708
 [ 649]-0.0032768628042 [ 650]-0.0284420659129 [ 651] 0.0063374533298 [ 652]-0.0050699022727
 [ 653] 0.0045279492209 [ 654]-0.2067135493626 [ 655] 0.2009901856803 [ 656] 0.0052514389767
 [ 657] 0.0080481241078 [ 658]-0.0033982938182 [ 659]-0.0203962901298 [ 660] 0.0020122148774
 [ 661] 0.1082757893706 [ 662] 0.0878372136064 [ 663] 0.0074883657400 [ 664]-0.0984011753294
 [ 665]-0.0065785009946 [ 666] 0.0022757366870 [ 667]-0.0061726403918 [ 668] 0.0807650580292
 [ 669] 0.1065383823451 [ 670]-0.0017123778083 [ 671]-0.0351380269700 [ 672]-0.0095082751514
 [ 673]-0.0828333245787 [ 674] 0.0018574941841 [ 675]-0.1187374681596 [ 676]-0.0006358531243
 [ 677]-0.0032753289102 [ 678]-0.0099113286461 [ 679] 0.0021768521350 [ 680]-0.0635222274785
 [ 681] 0.1472509271065 [ 682]-0.0028876566131 [ 683]-0.0260485716227 [ 684]-0.0006388163626
 [ 685] 0.0008700061427 [ 686] 0.0418242997171 [ 687]-0.0002415098511 [ 688]-0.0055427625641
 [ 689]-0.0011473716203 [ 690] 0.0013029098440 [ 691]-0.0495470748078 [ 692] 0.0012293197156
 [ 693]-0.0501163003531 [ 694]-0.0036734306136 [ 695]-0.0088469172858 [ 696] 0.0196299274524
 [ 697] 0.0094737084735 [ 698] 0.0269229202188 [ 699] 0.0050506349478 [ 700] 0.0024268037876
 [ 701] 0.0354180319569 [ 702] 0.0004217430664 [ 703] 0.1312238933154 [ 704]-0.0032489486468
 [ 705] 0.2123864903537 [ 706]-0.0158842175505 [ 707]-0.0009645511069 [ 708] 0.0053826175652
 [ 709]-0.0152148183130 [ 710] 0.0031657223176 [ 711]-0.0027626571383 [ 712] 0.0032456882831
 [ 713]-0.0001150620959 [ 714]-0.0230181763790 [ 715] 0.0010784460728 [ 716]-0.0094027286017
 [ 717]-0.0041286586244 [ 718]-0.0016988937926 [ 719] 0.0005715421785 [ 720]-0.0000731152745
 [ 721] 0.0020479275380 [ 722] 0.0013606698224 [ 723]-0.0003859329327 [ 724] 0.0237131499689
 [ 725]-0.0006581609023 [ 726]-0.0033561460942 [ 727]-0.0002598393304 [ 728]-0.0014915778201
 [ 729]-0.0011277271900 [ 730]-0.0000554007169 [ 731]-0.0121483463381 [ 732]-0.0019333099879
 [ 733]-0.0038077897240 [ 734]-0.0013153310997 [ 735]-0.0005867625629 [ 736]-0.0008700679112
 [ 737]-0.0752835750428 [ 738] 0.0040840633712 [ 739]-0.0173146605337 [ 740]-0.0103643262117
 [ 741] 0.0068617620399 [ 742]-0.1143263995857 [ 743] 0.0070215374032 [ 744]-0.0873024714179
 [ 745]-0.0085922707046 [ 746] 0.1102985717983 [ 747]-0.0703928513929 [ 748] 0.0029576209409
 [ 749]-0.2144938042196 [ 750]-0.0037024882728 [ 751] 0.1979279605290 [ 752]-0.0097294726681
 [ 753] 0.0471812558020 [ 754] 0.0358647062757 [ 755] 0.0021452699446 [ 756]-0.0046903790227
 [ 757]-0.0758594084207 [ 758]-0.0831818198236 [ 759]-0.0138801781404 [ 760] 0.0045791647714
 [ 761] 0.0749830777754 [ 762] 0.3544549294164 [ 763]-0.3514799713536 [ 764]-0.0011220538007
 [ 765] 0.0444696560124 [ 766] 0.0064571338521 [ 767] 0.0013913327788 [ 768] 0.2480467525395
 [ 769]-0.0089110775412 [ 770]-0.3415038229786 [ 771] 0.0145304219491 [ 772]-0.0216535110482
 [ 773] 0.0030006954666 [ 774] 0.0089379694399 [ 775]-0.0983306092681 [ 776]-0.0016234714622
 [ 777]-0.0607365199554 [ 778]-0.0049907426198 [ 779]-0.2134671995384 [ 780]-0.0117692579129
 [ 781]-0.1044982404274 [ 782]-0.0903798832796 [ 783] 0.0000618973749 [ 784] 0.2723787843538
 [ 785]-0.0012406972749 [ 786] 0.0039130078735 [ 787]-0.3273623166962 [ 788]-0.0023745497525
 [ 789] 0.0109650697030 [ 790] 0.0593434338913 [ 791] 0.0041451525434 [ 792]-0.0870703878127
 [ 793]-0.1469309603302 [ 794] 0.0039251695925 [ 795] 0.0764654816506 [ 796] 0.0023020129899
 [ 797] 0.1147018559028 [ 798]-0.0060645832291 [ 799]-0.1481101597166 [ 800]-0.0435958541430
 [ 801] 0.0003978622662 [ 802] 0.0374406972275 [ 803] 0.0078165969920 [ 804] 0.1413249471670
 [ 805] 0.0664500838836 [ 806] 0.0033227673194 [ 807] 0.0558781884323 [ 808] 0.0073167952428
 [ 809] 0.2940430226891 [ 810] 0.0137547388279 [ 811]-0.5158090872260 [ 812]-0.0037190411442
 [ 813] 0.0715722737700 [ 814]-0.0017067658035 [ 815] 0.0977781580641 [ 816] 0.0016785440845
 [ 817] 0.0453168579500 [ 818]-0.0309434839753 [ 819]-0.0007257373182 [ 820]-0.1166927624058
 [ 821]-0.1000479209670 [ 822] 0.0005432442200 [ 823]-0.0407293390986 [ 824]-0.0002240345021
 [ 825] 0.0093113429996 [ 826] 0.0002301074383 [ 827] 0.0223118126427 [ 828]-0.0401226569087
 [ 829] 0.0016441330601 [ 830]-0.0003570792261 [ 831] 0.0000634255564 [ 832] 0.0008502504269
 [ 833] 0.0005166685034 [ 834]-0.0189385783975 [ 835]-0.0120987273287 [ 836]-0.0005349156808
 [ 837] 0.0251049644367 [ 838]-0.0778752822370 [ 839] 0.0002056917514 [ 840]-0.0140973955655
 [ 841] 0.0378005613474 [ 842]-0.0120891082253 [ 843]-0.0669994824880 [ 844] 0.0329514654488
 [ 845]-0.0522595588541 [ 846] 0.0292618802068 [ 847]-0.0143958910797 [ 848]-0.0132356614746
 [ 849] 0.0070303194195 [ 850] 0.1019720110853 [ 851] 0.0266199491827 [ 852] 0.0405514527175
 [ 853]-0.0134238645117 [ 854]-0.0594667651341 [ 855] 0.0141460178452 [ 856] 0.0727949897210
 [ 857] 0.0306608070112 [ 858] 0.0018380612179 [ 859]-0.0322341772288 [ 860]-0.0320635566750
 [ 861] 0.0448894442037 [ 862] 0.0086681120321 [ 863] 0.0553545124646 [ 864] 0.1268989853786
 [ 865]-0.0976691102340 [ 866] 0.0469256103932 [ 867] 0.0012457615621 [ 868]-0.0111818517795
 [ 869] 0.0014855377007 [ 870] 0.0024178114997 [ 871]-0.0446325586287 [ 872]-0.0104121227357
 [ 873] 0.0389341756669 [ 874] 0.0254098450036 [ 875]-0.0228433268931 [ 876] 0.0100491103035
 [ 877]-0.0640429699882 [ 878]-0.0316867044103 [ 879]-0.0812888468717 [ 880] 0.0001803171123
 [ 881]-0.0074917408536 [ 882]-0.0437335495591 [ 883] 0.0307409703011 [ 884] 0.0315776226957
 [ 885] 0.0604679427581 [ 886] 0.0134452609413 [ 887]-0.0142223206948 [ 888] 0.0087904991752
 [ 889] 0.0020811805355 [ 890] 0.0296489635065 [ 891]-0.0537711971812 [ 892] 0.0236540424052
 [ 893] 0.0052347714982 [ 894]-0.0072720596205 [ 895]-0.0172850109746 [ 896]-0.0040542268022
 [ 897] 0.0026257970930 [ 898]-0.0145437823953 [ 899]-0.0658064119708 [ 900] 0.0056728719391
 [ 901] 0.0201009393892 [ 902] 0.0305527360000 [ 903] 0.0267465083945 [ 904]-0.0161921071279
 [ 905]-0.0553859951460 [ 906] 0.0267843777437 [ 907] 0.0464700765521 [ 908]-0.0743887410844
 [ 909] 0.0144129734956 [ 910] 0.0115839634803 [ 911]-0.0245233041655 [ 912]-0.0020173069508
 [ 913]-0.0675137606233 [ 914]-0.0473201600430 [ 915]-0.0514199647039 [ 916]-0.0530868379211
 [ 917]-0.0048560698092 [ 918] 0.0323416027615 [ 919] 0.0012386529506 [ 920] 0.0265366379771
 [ 921]-0.0045184237572 [ 922] 0.0275519834751 [ 923] 0.0047087238982 [ 924]-0.0003036492578
 [ 925] 0.0150415370763 [ 926]-0.0455287558825 [ 927] 0.0001221226878 [ 928]-0.0063831007418
 [ 929] 0.0000552566135 [ 930] 0.0007908225024 [ 931]-0.0016190653406 [ 932] 0.0047037964631
 [ 933] 0.0005169408296 [ 934]-0.0071301762098 [ 935]-0.0048534212572 [ 936] 0.0009398006775
 [ 937]-0.0014070866656 [ 938]-0.0012856003250 [ 939]-0.0091808275630 [ 940] 0.0017450578981
 [ 941] 0.0012617665730 [ 942]-0.0133636362180 [ 943]-0.0148974628725 [ 944] 0.0000753580762
 [ 945]-0.0021785193939 [ 946] 0.0001962850868 [ 947]-0.0447541164140 [ 948]-0.0108165192474
 [ 949] 0.0003929875465 [ 950]-0.0024102180742 [ 951] 0.0708023152195 [ 952]-0.0020682274428
 [ 953]-0.0085481354097 [ 954]-0.0022099434141 [ 955]-0.0194127753955 [ 956]-0.0637700922148
 [ 957]-0.0024575164979 [ 958]-0.0109720339643 [ 959]-0.0298642564271 [ 960] 0.0025068177349
 [ 961]-0.0038245543219 [ 962]-0.0102722935375 [ 963]-0.0503845389848 [ 964] 0.0064389528601
 [ 965]-0.0012225777901 [ 966]-0.0059181431928 [ 967] 0.0118325855175 [ 968]-0.0193494922221
 [ 969]-0.1631739226550 [ 970]-0.0030755976615 [ 971]-0.0067452239673 [ 972] 0.1441067022455
 [ 973]-0.0151826735740 [ 974]-0.0066203892787 [ 975] 0.0376511628606 [ 976]-0.0036367003840
 [ 977]-0.0078689334041 [ 978] 0.0064723821448 [ 979]-0.0008372911192 [ 980]-0.0584737248285
 [ 981] 0.0014397326217 [ 982]-0.1201944030189 [ 983] 0.0059991124777 [ 984] 0.0005533633609
 [ 985]-0.0514134179838 [ 986] 0.0005355183838 [ 987]-0.0063977611645 [ 988]-0.0120788899168
 [ 989] 0.0043703655385 [ 990] 0.1224080411454 [ 991] 0.0047190716969 [ 992] 0.0122261659940
 [ 993] 0.0028765709159 [ 994] 0.0037756134559 [ 995]-0.0118159795964 [ 996]-0.1117405426028
 [ 997] 0.0007522967146 [ 998]-0.0628468222876 [ 999]-0.0035400222073 [1000] 0.0050469100892
 [1001]-0.0310747905765 [1002]-0.0275275512869 [1003]-0.0024841365552 [1004] 0.0033490487624
 [1005] 0.0003064902127 [1006] 0.0037743283403 [1007]-0.0288812348204 [1008]-0.0039923657764
 [1009]-0.0029735459329 [1010]-0.0045214970193 [1011] 0.0026095614522 [1012]-0.0031040590375
 [1013] 0.0461325522248 [1014] 0.0081284040347 [1015] 0.0163926512524 [1016] 0.0120359952578
 [1017]-0.1080526844535 [1018]-0.0005740294782 [1019] 0.1376492094053 [1020]-0.0100227952267
 [1021]-0.0582196181666 [1022] 0.0118846343334 [1023]-0.0008740120023 [1024] 0.0039753390072
 [1025]-0.0017932534665 [1026] 0.0023451620911 [1027] 0.0017993130720 [1028]-0.0198769768613
 [1029]-0.0027049384999 [1030]-0.0027704331406 [1031] 0.0014202779078 [1032] 0.0098188557314
 [1033] 0.0009430959387 [1034]-0.0012362707113 [1035]-0.0000142496599 [1036]-0.0018659916543
 [1037]-0.0004237373607 [1038] 0.0007813607460 [1039] 0.0015041905801 [1040] 0.0000784741062
 [1041]-0.0162058128044 [1042]-0.0007345059725 [1043] 0.0000546140347 [1044] 0.0008661054359
 [1045] 0.0004362465017 [1046] 0.0006115440916 [1047]-0.0100923665454 [1048] 0.0021025510202
 [1049] 0.0004177145392 [1050] 0.0004178533778 [1051] 0.0044646313235 [1052]-0.0002026030668
 [1053]-0.0008003539686 [1054] 0.0001740073746 [1055] 0.1964063408098 [1056] 0.0445649248282
 [1057]-0.0008090210059 [1058] 0.0113950957388 [1059]-0.2845895986917 [1060] 0.0090399045027
 [1061] 0.0362510897492 [1062] 0.0066611138710 [1063] 0.0784452525746 [1064] 0.2327315568752
 [1065] 0.0086792863864 [1066] 0.0467890083426 [1067] 0.1175289055734 [1068]-0.0073778615737
 [1069] 0.0304063082030 [1070] 0.0402216795361 [1071] 0.2441178855673 [1072]-0.0170397400848
 [1073] 0.0112343054947 [1074] 0.0281454172957 [1075]-0.0525741921404 [1076] 0.0819914069332
 [1077] 0.5374453680830 [1078] 0.0177162111004 [1079] 0.0220265688357 [1080]-0.4850808443038
 [1081] 0.0551462131476 [1082] 0.0258506391571 [1083]-0.1102568065809 [1084] 0.0098363651560
 [1085] 0.0262631758992 [1086]-0.0269106908062 [1087] 0.0079171180507 [1088] 0.1934323009870
 [1089]-0.0064627385412 [1090] 0.4181884820165 [1091]-0.0268848690251 [1092] 0.0037547274245
 [1093] 0.1560006903626 [1094]-0.0027738005528 [1095] 0.0282262070971 [1096] 0.0639148780533
 [1097]-0.0230217802320 [1098]-0.3915560120695 [1099]-0.0185954995062 [1100]-0.0670436630248
 [1101]-0.0103402647880 [1102]-0.0268015012933 [1103] 0.0424324282563 [1104] 0.3880095039445
 [1105]-0.0077155352035 [1106] 0.2160106624797 [1107] 0.0070200962275 [1108]-0.0088292294498
 [1109] 0.0855347182702 [1110] 0.0606646536713 [1111] 0.0140219076124 [1112]-0.0062496990310
 [1113]-0.0041128435387 [1114]-0.0183484652419 [1115] 0.0894197932541 [1116] 0.0036294479409
 [1117] 0.0135255385506 [1118] 0.0228576188911 [1119]-0.0140008492525 [1120] 0.0104989420422
 [1121]-0.0791309725561 [1122]-0.0243572923002 [1123] 0.0017887771653 [1124]-0.0488601873633
 [1125] 0.3443246210089 [1126] 0.0058454496541 [1127]-0.4546058219886 [1128] 0.0341652697800
 [1129] 0.2261781961626 [1130]-0.0507644387832 [1131] 0.0016993436417 [1132]-0.0161792581395
 [1133] 0.0058527040813 [1134]-0.0100322659093 [1135]-0.0118509203587 [1136] 0.0857809300237
 [1137] 0.0094843466756 [1138] 0.0121862000645 [1139]-0.0039419322042 [1140]-0.0374316715269
 [1141]-0.0048436942946 [1142] 0.0028531182810 [1143]-0.0001889704850 [1144] 0.0084498571790
 [1145] 0.0009613364922 [1146]-0.0030333642490 [1147]-0.0055866559328 [1148]-0.0010234640414
 [1149] 0.0535561313894 [1150] 0.0028726571734 [1151]-0.0004863027996 [1152]-0.0024071523419
 [1153]-0.0015940440863 [1154]-0.0038704941576 [1155] 0.0395659153881 [1156]-0.0081082443932
 [1157]-0.0022299240563 [1158]-0.0019608285169 [1159]-0.0169221199923 [1160] 0.0014147761956
 [1161] 0.0023670619861 [1162] 0.0457707491829 [1163]-0.0014002658787 [1164]-0.2239993752598
 [1165]-0.0758731102854 [1166]-0.1472696742378 [1167]-0.0008848908374 [1168]-0.0272345349756
 [1169]-0.2128679600831 [1170]-0.1414807422525 [1171]-0.4609488340879 [1172]-0.0006795597105
 [1173]-0.0575033129863 [1174]-0.2902466676150 [1175] 0.0009253523381 [1176] 0.1276515865563
 [1177]-0.0001718591231 [1178]-0.2475988659381 [1179] 0.0023130605045 [1180]-0.0178644922105
 [1181]-0.0443423909292 [1182]-0.1993570492488 [1183] 0.2595790037129 [1184]-0.0076145624112
 [1185]-0.0102565294844 [1186]-0.1227471884886 [1187]-0.3893665710817 [1188] 0.0199629580994
 [1189]-0.3261015212593 [1190]-0.0933444608695 [1191] 0.0041078321502 [1192]-0.0506153189620
 [1193]-0.2965308533969 [1194] 0.2819908043298 [1195] 0.0284217111043 [1196] 0.0016458221121
 [1197]-0.0371959817566 [1198]-0.0095030290694 [1199] 0.1085257962552 [1200]-0.0152209258206
 [1201]-0.0057522021627 [1202] 0.0705065457224 [1203]-0.0114994930017 [1204] 0.0007134937762
 [1205] 0.2079614407773 [1206] 0.0022818838309 [1207] 0.1705528925014 [1208]-0.0001710854920
 [1209]-0.1807106582602 [1210] 0.0038038644101 [1211]-0.3901452433999 [1212]-0.0123535267037
 [1213] 0.1221176821173 [1214]-0.0119544196479 [1215]-0.0375731695510 [1216] 0.0935997463472
 [1217]-0.0052780111495 [1218]-0.0046464107175 [1219]-0.0635101229286 [1220] 0.0920358160523
 [1221] 0.0157275216677 [1222] 0.1622000427053 [1223]-0.0097151539386 [1224]-0.0024208285831
 [1225]-0.0763488059766 [1226]-0.1795057808406 [1227] 0.0500380163054 [1228]-0.0176186703326
 [1229]-0.0043070199942 [1230] 0.2419222047941 [1231]-0.0065573045298 [1232] 0.1351115786329
 [1233]-0.0071886286917 [1234] 0.1914542007015 [1235] 0.0085822947524 [1236]-0.2884441762144
 [1237]-0.0022541157580 [1238] 0.4904474249148 [1239]-0.0555933567380 [1240] 0.0013468407282
 [1241]-0.0353055742376 [1242] 0.0940291095686 [1243] 0.0646905778887 [1244]-0.0019732790584
 [1245] 0.0191888067133 [1246]-0.1199787851528 [1247] 0.0251061441771 [1248] 0.2108497192555
 [1249] 0.0396366644837 [1250]-0.0103946875614 [1251] 0.0021914564187 [1252]-0.0000657147658
 [1253]-0.0001897618011 [1254]-0.0003707065863 [1255] 0.0489262481712 [1256]-0.0176665051200
 [1257]-0.0005698715084 [1258]-0.0084889245689 [1259]-0.0012639493146 [1260] 0.0001919453733
 [1261] 0.0118243909144 [1262] 0.0224712401107 [1263]-0.0008888455811 [1264] 0.0272596966779
 [1265] 0.0251879644600 [1266] 0.0520646899611 [1267] 0.1047864732894 [1268]-0.0128443611623
 [1269]-0.0129336724657 [1270] 0.0004136759765 [1271]-0.0908223909580 [1272] 0.0107490695126
 [1273]-0.0035229035063 [1274] 0.0024086829314 [1275] 0.1480593646487 [1276] 0.0002747230252
 [1277] 0.0112665830145 [1278]-0.0040760065005 [1279] 0.0143007294030 [1280]-0.1124035635899
 [1281]-0.0014247124990 [1282] 0.0113652941719 [1283]-0.0566969729716 [1284] 0.0018470569561
 [1285]-0.0108785654656 [1286] 0.0037641801772 [1287]-0.1108839728462 [1288]-0.0036847986357
 [1289] 0.0096803282722 [1290] 0.0068150937652 [1291]-0.0183224558121 [1292]-0.0690504951160
 [1293]-0.2606989704392 [1294] 0.0006752037241 [1295]-0.0075402939415 [1296] 0.2289696169494
 [1297] 0.0145329658755 [1298] 0.0120453867250 [1299] 0.0834467520248 [1300]-0.0050270806176
 [1301]-0.0016591103016 [1302]-0.0006007076889 [1303] 0.0090059990796 [1304]-0.0824073925294
 [1305]-0.0059866999980 [1306]-0.2001217812590 [1307]-0.0115730115182 [1308] 0.0020847258558
 [1309]-0.0736624078845 [1310] 0.0027758587691 [1311] 0.0174408966167 [1312]-0.0478931029281
 [1313]-0.0070869196150 [1314] 0.1708283284080 [1315]-0.0043476019075 [1316] 0.0214167792875
 [1317]-0.0148182542694 [1318]-0.0103460590002 [1319] 0.0062862149331 [1320]-0.1821619968366
 [1321]-0.0033154191105 [1322]-0.1136427002698 [1323]-0.0026958023217 [1324] 0.0008475395269
 [1325]-0.0548927955555 [1326]-0.0325610712800 [1327] 0.0067685626035 [1328] 0.0062287647010
 [1329]-0.0059411297311 [1330]-0.0013091808490 [1331]-0.0542877586946 [1332]-0.0474624430253
 [1333] 0.0036481937087 [1334] 0.0087041149408 [1335]-0.0044115414069 [1336] 0.0065982180097
 [1337] 0.0200701016402 [1338]-0.0024375759361 [1339]-0.0156395373418 [1340]-0.0309679509045
 [1341]-0.1492351563434 [1342] 0.0146370617908 [1343] 0.2202005118044 [1344] 0.0041384616716
 [1345]-0.0901016991684 [1346]-0.0168658171987 [1347]-0.0025420273693 [1348] 0.0163020254215
 [1349]-0.0011372009245 [1350]-0.0068901079940 [1351]-0.0045624630445 [1352]-0.0407292628327
 [1353] 0.0066879023230 [1354] 0.0034918764726 [1355]-0.0016345205162 [1356]-0.0161685283288
 [1357]-0.0029637071571 [1358]-0.0019531738423 [1359]-0.0002477289399 [1360]-0.0038134921691
 [1361] 0.0003314778246 [1362] 0.0016056150276 [1363]-0.0019498297840 [1364]-0.0021426271524
 [1365]-0.0243785242139 [1366] 0.0012409920013 [1367]-0.0005603836206 [1368] 0.0028123436659
 [1369]-0.0005802545888 [1370]-0.0014073748558 [1371]-0.0186593771225 [1372]-0.0041923620433
 [1373]-0.0004301355214 [1374] 0.0006274239269 [1375]-0.0068097171828 [1376] 0.0012629914570
 [1377]-0.0004247176378 [1378]-0.0540401036221 [1379]-0.0000619521062 [1380]-0.0561154829423
 [1381]-0.0661585749328 [1382] 0.0447725224070 [1383] 0.0051728226757 [1384]-0.0000535323862
 [1385]-0.0384605172323 [1386] 0.0617116370883 [1387] 0.1230856229980 [1388]-0.0011162607282
 [1389] 0.0620908164691 [1390]-0.0019929077839 [1391]-0.0022420114777 [1392]-0.1065878576951
 [1393] 0.0013568007541 [1394] 0.1157773727079 [1395]-0.0040363737190 [1396] 0.0247058652701
 [1397]-0.0711998545707 [1398]-0.0939098253863 [1399]-0.1311149339976 [1400] 0.0041893020716
 [1401] 0.0032498211425 [1402] 0.0161616980538 [1403] 0.1172459852743 [1404]-0.0082314004337
 [1405] 0.0422948436405 [1406] 0.0078373089261 [1407]-0.0012863204000 [1408] 0.2032729348350
 [1409] 0.1264245975859 [1410]-0.0191162995306 [1411]-0.0423088187431 [1412]-0.0033032230404
 [1413] 0.0602272092853 [1414] 0.0037019369278 [1415]-0.0075828875828 [1416] 0.0278928329201
 [1417] 0.0019763593320 [1418]-0.0200707714845 [1419] 0.0049592584050 [1420]-0.0006616051297
 [1421] 0.0407345694096 [1422] 0.0012014388532 [1423]-0.0251914914603 [1424] 0.0016771819144
 [1425] 0.1135791307577 [1426]-0.0006444223753 [1427] 0.1676192704118 [1428] 0.0048085486776
 [1429] 0.0065272446265 [1430] 0.0058396116008 [1431] 0.0448242689012 [1432]-0.0334954594131
 [1433] 0.0027709007111 [1434] 0.0026936741690 [1435] 0.0643659248263 [1436]-0.0191353405711
 [1437] 0.0267993947570 [1438]-0.0154423763758 [1439] 0.0055172021105 [1440] 0.0029923099433
 [1441] 0.0013458441679 [1442]-0.0371261098172 [1443]-0.1840490720290 [1444]-0.0633961976109
 [1445] 0.0029995510316 [1446]-0.0658812750320 [1447] 0.0037991217847 [1448] 0.0410694313730
 [1449] 0.0010681618821 [1450]-0.0689311292649 [1451]-0.0028414963939 [1452] 0.1620691170963
 [1453]-0.0008213827548 [1454]-0.0668367973713 [1455] 0.0268578886290 [1456]-0.0003008722528
 [1457] 0.1345942156119 [1458] 0.1386216130055 [1459]-0.0062699877571 [1460] 0.0007034831308
 [1461]-0.0209241521114 [1462] 0.0113848414134 [1463]-0.0107617131977 [1464]-0.0580307599307
 [1465] 0.0677599502007 [1466] 0.0691786443359 [1467] 0.0002428921755 [1468]-0.0000676433676
 [1469]-0.0022149226638 [1470] 0.0002031982024 [1471] 0.0020838191998 [1472] 0.0172563579696
 [1473]-0.0000227520673 [1474] 0.0244827733854 [1475] 0.0026056744707 [1476]-0.0000886263851
 [1477] 0.0078176750849 [1478]-0.0016270822968 [1479] 0.0002980779793 [1480] 0.0026607443090
 [1481]-0.0032448239754 [1482]-0.0069747653179 [1483]-0.0358843534878 [1484]-0.0313517688630
 [1485] 0.0227465917263 [1486]-0.0013272274152 [1487] 0.0626668423684 [1488]-0.0299074789569
 [1489] 0.0024237236848 [1490]-0.0093258190626 [1491]-0.0893302340842 [1492]-0.0031600264931
 [1493]-0.0213464663182 [1494] 0.0027061955531 [1495]-0.0441065573476 [1496] 0.0804871461845
 [1497] 0.0003899938770 [1498]-0.0282708534604 [1499] 0.0452579443950 [1500]-0.0013556588588
 [1501]-0.0043580381876 [1502]-0.0170444789109 [1503] 0.0662623902813 [1504] 0.0099531858133
 [1505]-0.0178402754228 [1506]-0.0176465373369 [1507] 0.0395995884951 [1508] 0.0756682879263
 [1509] 0.1984976238402 [1510]-0.0058445955684 [1511] 0.0029128680602 [1512]-0.1729440194679
 [1513]-0.0352841232901 [1514]-0.0225330786589 [1515]-0.0733056109770 [1516] 0.0034770679227
 [1517]-0.0063742770260 [1518] 0.0111170936315 [1519]-0.0144806678864 [1520] 0.0529120007281
 [1521] 0.0088588308287 [1522] 0.1416862248701 [1523] 0.0236468374384 [1524]-0.0041718928395
 [1525] 0.0584471788821 [1526]-0.0017352104682 [1527]-0.0310997652134 [1528] 0.0431415267956
 [1529] 0.0162582890680 [1530]-0.1162858389726 [1531] 0.0098867623869 [1532]-0.0111159211251
 [1533] 0.0219352341129 [1534] 0.0190160968588 [1535]-0.0210000224652 [1536] 0.1372300216264
 [1537] 0.0075573762827 [1538] 0.0888741636651 [1539] 0.0021669055431 [1540] 0.0010605462427
 [1541] 0.0529447688751 [1542] 0.0305568928336 [1543]-0.0132118832991 [1544]-0.0068320231597
 [1545] 0.0088726031876 [1546] 0.0078738773497 [1547] 0.0512287373839 [1548] 0.0560782272653
 [1549]-0.0087691026553 [1550]-0.0187488490169 [1551] 0.0117276859160 [1552]-0.0110440307516
 [1553]-0.0020936853947 [1554] 0.0108348422310 [1555] 0.0107040872511 [1556] 0.0535563063068
 [1557] 0.1032313876319 [1558]-0.0200501879033 [1559]-0.1670634788443 [1560]-0.0162068552564
 [1561] 0.0568444011331 [1562] 0.0367676410256 [1563] 0.0025360513867 [1564]-0.0142937243706
 [1565]-0.0011973165805 [1566] 0.0099429477574 [1567] 0.0101162926050 [1568] 0.0285170404985
 [1569]-0.0115299231613 [1570]-0.0084685886318 [1571] 0.0034671596774 [1572] 0.0316649966652
 [1573] 0.0050484959753 [1574] 0.0009379622043 [1575] 0.0004094237401 [1576] 0.0027289697703
 [1577]-0.0005993936544 [1578]-0.0013675505430 [1579] 0.0040848932222 [1580] 0.0028686310677
 [1581] 0.0174256616531 [1582]-0.0026497103650 [1583] 0.0007692799258 [1584]-0.0024631676404
 [1585] 0.0010149513657 [1586] 0.0032083177010 [1587] 0.0131784088860 [1588] 0.0078730618434
 [1589] 0.0012007210794 [1590]-0.0000971472650 [1591] 0.0137266802446 [1592]-0.0019012903723
 [1593]-0.0004276214636
  vo                     1                     1 -0.531114806688113     
  occ                     2                     1  5.407493854385025E-002
 [   1]-0.0000180526494 [   2] 0.0000152869290 [   3]-0.0000670333962 [   4]-0.0003936286881
 [   5] 0.0009605746943 [   6]-0.0000364423107 [   7] 0.0001212265167 [   8]-0.0000045929543
 [   9] 0.0011214356532 [  10]-0.0000195617787 [  11]-0.0009128168617 [  12]-0.0009121788367
 [  13] 0.0000439985450 [  14] 0.0017881211651 [  15] 0.0002136102853 [  16] 0.0002435692253
 [  17] 0.0000076220067 [  18] 0.0000366956677 [  19] 0.0014553178251 [  20] 0.0000209580292
 [  21] 0.0000124258646 [  22] 0.0011870512416 [  23] 0.0001960901387 [  24]-0.0000561020401
 [  25]-0.0001078803579 [  26]-0.0012390460024 [  27]-0.0007785189488 [  28]-0.0000142678590
 [  29]-0.0002016213841 [  30]-0.0016457968872 [  31]-0.0001090808437 [  32]-0.0001836707846
 [  33]-0.0022329973402 [  34]-0.0002007440432 [  35]-0.0007143552054 [  36]-0.0005363716703
 [  37] 0.0001396945678 [  38]-0.0000610990728 [  39]-0.0000684272623 [  40]-0.0010632694630
 [  41] 0.0000830839880 [  42] 0.0012304055928 [  43]-0.0000344721123 [  44] 0.0001779609716
 [  45]-0.0000815847151 [  46] 0.0000507888711 [  47]-0.0001489250454 [  48]-0.0000247086718
 [  49]-0.0004991464486 [  50]-0.0000131383385 [  51]-0.0000531654580 [  52]-0.0000867582083
 [  53] 0.0000231674180 [  54] 0.0000434906025 [  55]-0.0001617021056 [  56] 0.0000108084520
 [  57] 0.0004717216636 [  58] 0.0011366816594 [  59]-0.0000025124324 [  60] 0.0003084226044
 [  61] 0.0001626356448 [  62] 0.0001835279244 [  63] 0.0000662188560 [  64] 0.0023960325294
 [  65] 0.0007181400233 [  66]-0.0000007621861 [  67] 0.0003663572161 [  68] 0.0000506545850
 [  69]-0.0005425859624 [  70]-0.0004065982713 [  71] 0.0000441225349 [  72]-0.0002795285428
 [  73] 0.0000290017187 [  74] 0.0005244376629 [  75] 0.0000105892317 [  76] 0.0009059008863
 [  77] 0.0000518891094 [  78]-0.0009873629538 [  79] 0.0002361293784 [  80] 0.0011994183405
 [  81] 0.0000258623550 [  82]-0.0003912342949 [  83] 0.0008347761635 [  84] 0.0000024964556
 [  85]-0.0000216090855 [  86] 0.0008994952266 [  87] 0.0000359603230 [  88] 0.0001080271474
 [  89] 0.0000023492728 [  90] 0.0000585831409 [  91] 0.0000006385317 [  92]-0.0000097629111
 [  93] 0.0000383619598 [  94] 0.0000052747202 [  95] 0.0001112211117 [  96] 0.0000236888847
 [  97] 0.0001842407484 [  98] 0.0000081911992 [  99] 0.0001485037911 [ 100] 0.0002921610063
 [ 101] 0.0000004842327 [ 102] 0.0001715947269 [ 103] 0.0003621215385 [ 104] 0.0000139035334
 [ 105] 0.0001815282766 [ 106]-0.0002826650728 [ 107]-0.0074143025188 [ 108] 0.0005511400032
 [ 109] 0.0128749801529 [ 110]-0.0456818193564 [ 111]-0.0000604754753 [ 112]-0.0127632388551
 [ 113] 0.0003128487576 [ 114]-0.0196586552688 [ 115]-0.0007178063386 [ 116] 0.0243676970511
 [ 117] 0.0273130445618 [ 118] 0.0001176971630 [ 119]-0.0442724004344 [ 120]-0.0002501760653
 [ 121] 0.0572160243131 [ 122]-0.0002966176682 [ 123]-0.0000097648142 [ 124]-0.0329867259118
 [ 125] 0.0001941969369 [ 126]-0.0000520689080 [ 127]-0.0324087722234 [ 128] 0.0111078474336
 [ 129]-0.0005577478946 [ 130] 0.0004001771374 [ 131] 0.0428156611504 [ 132] 0.0202768926089
 [ 133]-0.0095778170266 [ 134] 0.0001399029684 [ 135] 0.0035274421277 [ 136] 0.0002178249198
 [ 137] 0.0001186492349 [ 138] 0.0367753367578 [ 139]-0.0000747341297 [ 140]-0.0230391277216
 [ 141] 0.0240229831844 [ 142]-0.0271556277265 [ 143] 0.0001029015472 [ 144] 0.0003196150653
 [ 145] 0.0111248333086 [ 146]-0.0001059676308 [ 147]-0.0526469423048 [ 148]-0.0001339454219
 [ 149]-0.0080255034258 [ 150]-0.0002113494897 [ 151]-0.0099270498512 [ 152]-0.0021110303484
 [ 153] 0.0000829972699 [ 154]-0.0006766636234 [ 155]-0.0000548080244 [ 156] 0.0002613217099
 [ 157] 0.0070978526846 [ 158] 0.0000067384857 [ 159]-0.0035257242426 [ 160] 0.0102299857186
 [ 161] 0.0000049581967 [ 162]-0.0148588389440 [ 163]-0.0192743769001 [ 164] 0.0001585185609
 [ 165] 0.0092191523832 [ 166]-0.0001426977239 [ 167] 0.0030257853107 [ 168]-0.0001372278530
 [ 169]-0.0245113117001 [ 170]-0.0316250338414 [ 171]-0.0000407646149 [ 172]-0.0056391650927
 [ 173] 0.0000936262990 [ 174] 0.0283110219309 [ 175] 0.0247596909180 [ 176] 0.0000457889859
 [ 177] 0.0063692482089 [ 178] 0.0001971413373 [ 179]-0.0198141806363 [ 180] 0.0002351621357
 [ 181]-0.0382049366893 [ 182]-0.0000300112532 [ 183] 0.0278145414669 [ 184]-0.0001699775077
 [ 185] 0.0269812984477 [ 186] 0.0000138303580 [ 187] 0.0134306993151 [ 188]-0.0160768387164
 [ 189]-0.0000101828616 [ 190] 0.0064077441265 [ 191]-0.0258643565127 [ 192]-0.0000220674312
 [ 193]-0.0068665408251 [ 194]-0.0000149014351 [ 195]-0.0006432569873 [ 196] 0.0000091124352
 [ 197] 0.0021167972026 [ 198]-0.0020679403315 [ 199] 0.0000284108907 [ 200]-0.0047668013025
 [ 201]-0.0000224626506 [ 202]-0.0011058631742 [ 203] 0.0000071345282 [ 204]-0.0048755536841
 [ 205]-0.0057894695018 [ 206]-0.0000090875643 [ 207]-0.0069706003048 [ 208]-0.0092197113050
 [ 209]-0.0000074709075 [ 210]-0.0023709974100 [ 211] 0.0033890920491 [ 212] 0.0250163687674
 [ 213]-0.0055673688175 [ 214]-0.0818443304278 [ 215] 0.1316343430388 [ 216] 0.0000847155986
 [ 217] 0.0106167995696 [ 218]-0.0058758087156 [ 219]-0.0616576065076 [ 220] 0.0122195926076
 [ 221]-0.0722164007632 [ 222]-0.1110656814567 [ 223]-0.0011840440018 [ 224] 0.1211261097703
 [ 225] 0.0033124526994 [ 226]-0.1634706625559 [ 227] 0.0074516188195 [ 228]-0.0298359373578
 [ 229] 0.0917436702663 [ 230] 0.0005390557754 [ 231]-0.0008146392943 [ 232]-0.0103786576579
 [ 233]-0.1616236399762 [ 234] 0.0216927237998 [ 235]-0.0162053075474 [ 236]-0.0576964912236
 [ 237] 0.0241393468839 [ 238] 0.0463528332151 [ 239] 0.0008590659429 [ 240] 0.0166363816552
 [ 241]-0.0092164922857 [ 242]-0.0072238907895 [ 243]-0.0618645040227 [ 244] 0.0091039781460
 [ 245] 0.0632351255673 [ 246]-0.0183043428549 [ 247] 0.1483844044479 [ 248]-0.0078897078151
 [ 249]-0.0115809736919 [ 250] 0.0478173783686 [ 251] 0.0037775736433 [ 252] 0.0779689872844
 [ 253] 0.0065123362965 [ 254]-0.0847197730321 [ 255] 0.0137176269378 [ 256]-0.0545306240713
 [ 257] 0.0389351264256 [ 258] 0.0007747629408 [ 259] 0.0138220700028 [ 260] 0.0058348358031
 [ 261]-0.0124800113615 [ 262]-0.0500211740727 [ 263] 0.0018806688237 [ 264] 0.0516118843134
 [ 265] 0.0166748331440 [ 266]-0.0038578144135 [ 267] 0.0109172165802 [ 268] 0.0296028709556
 [ 269]-0.0006255763654 [ 270]-0.0267054091472 [ 271] 0.0037145792747 [ 272]-0.0379822712473
 [ 273] 0.0071055844411 [ 274]-0.0103167023951 [ 275] 0.1006629179638 [ 276] 0.0029232026734
 [ 277]-0.1055100005405 [ 278]-0.0060918349466 [ 279]-0.0004632399624 [ 280]-0.0092273072945
 [ 281]-0.0043107312209 [ 282] 0.0155827099767 [ 283]-0.0129174710121 [ 284] 0.0770716944989
 [ 285]-0.0192911100379 [ 286] 0.0732287517986 [ 287] 0.0017300111187 [ 288]-0.0263096732097
 [ 289] 0.0028860135805 [ 290]-0.0350145596912 [ 291]-0.0007575750914 [ 292]-0.0430588391272
 [ 293]-0.0312652590334 [ 294] 0.0012615279447 [ 295]-0.0420859319625 [ 296] 0.0719461984765
 [ 297] 0.0005115930758 [ 298] 0.0046795817911 [ 299] 0.0000188100101 [ 300] 0.0003510634497
 [ 301]-0.0001573485559 [ 302]-0.0075601017268 [ 303]-0.0020081410906 [ 304]-0.0022209992864
 [ 305] 0.0045755164422 [ 306] 0.0003162107716 [ 307]-0.0011518798943 [ 308]-0.0002085506032
 [ 309] 0.0140990614001 [ 310]-0.0116735411847 [ 311] 0.0008597180357 [ 312] 0.0271421335148
 [ 313] 0.0192809235998 [ 314] 0.0001703970290 [ 315] 0.0016085426860 [ 316] 0.0008496871674
 [ 317] 0.0009205639033 [ 318]-0.0012373515125 [ 319]-0.0125228599904 [ 320]-0.0147903304582
 [ 321]-0.0002776990158 [ 322]-0.0150031438522 [ 323]-0.0017998578051 [ 324]-0.0632117635547
 [ 325] 0.0035136635437 [ 326] 0.0110155275366 [ 327] 0.0003073675905 [ 328]-0.0013143008862
 [ 329]-0.0172322891128 [ 330]-0.0007716253854 [ 331] 0.0224855157289 [ 332] 0.0023222043155
 [ 333]-0.0166944100044 [ 334]-0.0107990521906 [ 335]-0.0006534921038 [ 336]-0.0002112268552
 [ 337]-0.0570465903387 [ 338]-0.0625227192522 [ 339] 0.0059471458264 [ 340]-0.0012007064109
 [ 341] 0.0498318586052 [ 342] 0.0333691169051 [ 343]-0.0006873348665 [ 344] 0.0023058266852
 [ 345] 0.0162220309924 [ 346]-0.0010105306503 [ 347] 0.0009342208774 [ 348] 0.0357391167082
 [ 349] 0.0044857277192 [ 350]-0.0026420197247 [ 351] 0.0282113653942 [ 352] 0.0273269025943
 [ 353]-0.0011102087431 [ 354]-0.0021580413712 [ 355] 0.0433681172871 [ 356] 0.0005460806172
 [ 357]-0.0361205670188 [ 358] 0.0020591870096 [ 359]-0.0533791624275 [ 360] 0.0046005680864
 [ 361]-0.0377400308789 [ 362] 0.0162053141500 [ 363] 0.0003443964293 [ 364] 0.0040015230519
 [ 365] 0.0013808442271 [ 366]-0.0015639197129 [ 367]-0.0027048702888 [ 368] 0.0005754559849
 [ 369] 0.0190624207400 [ 370] 0.0179921355451 [ 371]-0.0014300055165 [ 372]-0.0242063419789
 [ 373]-0.0184458994272 [ 374]-0.0002858769190 [ 375] 0.0018158101987 [ 376]-0.0020296190778
 [ 377]-0.0076297275285 [ 378] 0.0015230418598 [ 379]-0.0539645938827 [ 380] 0.0058015998398
 [ 381] 0.0007250393023 [ 382]-0.0667849309299 [ 383]-0.0026154794621 [ 384] 0.0356272179235
 [ 385] 0.0332466638202 [ 386]-0.0014436879782 [ 387] 0.0175606496302 [ 388]-0.0026481286600
 [ 389] 0.0067868493458 [ 390]-0.0047963080232 [ 391]-0.0107765043479 [ 392] 0.0004898332843
 [ 393] 0.0257340668226 [ 394]-0.0023889997696 [ 395] 0.0077217939159 [ 396]-0.0008977670452
 [ 397] 0.0028504820448 [ 398]-0.0426977073161 [ 399] 0.0003250266644 [ 400]-0.0109994109845
 [ 401] 0.0026131364893 [ 402]-0.0005559874352 [ 403]-0.0116808479604 [ 404]-0.0000697364529
 [ 405]-0.0010601949700 [ 406]-0.0000797271148 [ 407]-0.0019268119829 [ 408]-0.0038067567393
 [ 409]-0.0005923691347 [ 410]-0.0046718055542 [ 411]-0.0003132893214 [ 412]-0.0026197495019
 [ 413]-0.0002691744515 [ 414]-0.0015817396225 [ 415]-0.0151728900172 [ 416] 0.0002088674822
 [ 417] 0.0035563380818 [ 418]-0.0012861626941 [ 419]-0.0001921766946 [ 420]-0.0041069736170
 [ 421]-0.0108975878883 [ 422]-0.0902609576974 [ 423] 0.0190614544340 [ 424] 0.3031398846770
 [ 425]-0.3989100580626 [ 426] 0.0025146194788 [ 427]-0.0141978487322 [ 428] 0.0159356650112
 [ 429] 0.2518625140883 [ 430]-0.0342484126780 [ 431] 0.2288811036575 [ 432] 0.3423538601305
 [ 433] 0.0064543210475 [ 434]-0.3942750305719 [ 435]-0.0096215457272 [ 436] 0.5206345850581
 [ 437]-0.0225862455017 [ 438] 0.1159796512821 [ 439]-0.2841448593596 [ 440] 0.0016311402095
 [ 441]-0.0011150382695 [ 442] 0.1099786615694 [ 443] 0.5840349833045 [ 444]-0.0548566297989
 [ 445] 0.0311777989877 [ 446] 0.1323766275861 [ 447]-0.0788437626778 [ 448]-0.1987122282135
 [ 449]-0.0013161309825 [ 450]-0.0550116205446 [ 451] 0.0202652862800 [ 452] 0.0127698547021
 [ 453] 0.1986928892729 [ 454]-0.0254025904869 [ 455]-0.2308175202048 [ 456] 0.0176024376419
 [ 457]-0.5090038532641 [ 458] 0.0153068106058 [ 459] 0.0279554600493 [ 460]-0.2174286238761
 [ 461]-0.0090436240094 [ 462]-0.2065491370799 [ 463]-0.0166192397314 [ 464] 0.3160508161502
 [ 465]-0.0366609139785 [ 466] 0.2057602558240 [ 467]-0.1669935368804 [ 468]-0.0002298709803
 [ 469]-0.0144309631768 [ 470]-0.0112973185081 [ 471] 0.0247882425915 [ 472] 0.1238403489760
 [ 473]-0.0068123841262 [ 474]-0.1832079193445 [ 475]-0.0820324591658 [ 476] 0.0121763399355
 [ 477]-0.0139214414729 [ 478]-0.0936710282920 [ 479] 0.0042993153012 [ 480] 0.0899332068776
 [ 481]-0.0028120328693 [ 482] 0.1480016928891 [ 483]-0.0202859924909 [ 484] 0.0762785457202
 [ 485]-0.3700782170914 [ 486]-0.0039778268716 [ 487] 0.4646820883847 [ 488] 0.0181107159037
 [ 489]-0.0266381041596 [ 490]-0.0177729692503 [ 491] 0.0099625059155 [ 492]-0.0705425658117
 [ 493] 0.0255410743198 [ 494]-0.2274250659465 [ 495] 0.0457253402083 [ 496]-0.2988038695546
 [ 497]-0.0095528917226 [ 498] 0.0671861954492 [ 499]-0.0081824912473 [ 500] 0.0924524095409
 [ 501] 0.0039704352874 [ 502] 0.1509290212698 [ 503] 0.1576191105016 [ 504]-0.0040350510467
 [ 505] 0.1378891254624 [ 506]-0.2649148843513 [ 507]-0.0005092488976 [ 508]-0.0095953455459
 [ 509]-0.0002905600549 [ 510] 0.0009804385191 [ 511] 0.0005787933056 [ 512] 0.0336444069049
 [ 513] 0.0087703419068 [ 514] 0.0051897698664 [ 515]-0.0084453030461 [ 516]-0.0003939201625
 [ 517] 0.0052152725407 [ 518] 0.0012270672766 [ 519]-0.0483500928781 [ 520] 0.0569397056875
 [ 521]-0.0023152404603 [ 522]-0.0921404531622 [ 523]-0.0759856786586 [ 524]-0.0001398554855
 [ 525]-0.0032048045440 [ 526]-0.0110875701667 [ 527]-0.0394006196411 [ 528] 0.0192331294585
 [ 529] 0.2131946352264 [ 530]-0.3260709770990 [ 531] 0.0013718969160 [ 532]-0.0474485040089
 [ 533] 0.0204760638732 [ 534] 0.1167129106357 [ 535]-0.0390720895152 [ 536] 0.1588268149560
 [ 537] 0.2905986849947 [ 538] 0.0046575109593 [ 539]-0.3094965368606 [ 540]-0.0126564423415
 [ 541] 0.3585789554793 [ 542]-0.0289308377331 [ 543] 0.0405670319006 [ 544]-0.2197287102890
 [ 545]-0.0035305097836 [ 546]-0.0016959348666 [ 547] 0.0288694739480 [ 548] 0.2711774442416
 [ 549]-0.0622002916310 [ 550] 0.0527716960304 [ 551] 0.2244882032632 [ 552]-0.0914627273222
 [ 553]-0.1010239077899 [ 554]-0.0020323910843 [ 555]-0.0276369230783 [ 556] 0.0306132362777
 [ 557] 0.0233945475492 [ 558] 0.1852904616709 [ 559]-0.0258876123352 [ 560]-0.1061485842476
 [ 561] 0.0635537757238 [ 562]-0.3026840762718 [ 563] 0.0215610125652 [ 564] 0.0333776722442
 [ 565]-0.0006436945113 [ 566]-0.0099028056302 [ 567]-0.1678558802809 [ 568]-0.0219541548938
 [ 569] 0.1146466254070 [ 570]-0.0357885322856 [ 571] 0.0765723745999 [ 572]-0.0529336707843
 [ 573]-0.0017960785471 [ 574]-0.0218704515006 [ 575]-0.0165151807761 [ 576] 0.0387540551989
 [ 577] 0.1639696178035 [ 578]-0.0074719828063 [ 579]-0.0692948959541 [ 580]-0.0716151679048
 [ 581] 0.0116341398353 [ 582]-0.0520202103873 [ 583]-0.0554363808454 [ 584] 0.0042464111759
 [ 585] 0.0552029788150 [ 586]-0.0137721925716 [ 587] 0.1347986773244 [ 588]-0.0176992759080
 [ 589]-0.0618237656192 [ 590]-0.2086572078867 [ 591] 0.0016557604275 [ 592] 0.1021039922567
 [ 593] 0.0131527695150 [ 594] 0.0212811796641 [ 595] 0.0555372686655 [ 596] 0.0105419292225
 [ 597]-0.0165059922716 [ 598] 0.0353797030773 [ 599]-0.1830820472695 [ 600] 0.0567720992383
 [ 601]-0.1019830669325 [ 602]-0.0041398943063 [ 603] 0.0952898773641 [ 604]-0.0091888997381
 [ 605] 0.1022844109919 [ 606] 0.0003580160863 [ 607] 0.1172740866698 [ 608] 0.0120766515543
 [ 609]-0.0056807540123 [ 610] 0.0741739526854 [ 611]-0.1218146156600 [ 612]-0.0015130362774
 [ 613]-0.0223629307152 [ 614]-0.0000974499317 [ 615] 0.0024243686804 [ 616] 0.0006441315922
 [ 617] 0.0073858105493 [ 618] 0.0036253886301 [ 619] 0.0063746641341 [ 620]-0.0169956687563
 [ 621]-0.0012017117751 [ 622]-0.0022365953008 [ 623]-0.0000041264979 [ 624]-0.0388196042231
 [ 625] 0.0051143374216 [ 626]-0.0030989099502 [ 627]-0.0492049830314 [ 628]-0.0284489209085
 [ 629]-0.0005022316415 [ 630]-0.0078317893367 [ 631] 0.0030489561886 [ 632]-0.0245115148231
 [ 633]-0.0062565099503 [ 634] 0.0048898607083 [ 635]-0.0465812910737 [ 636]-0.0015846496932
 [ 637]-0.0349151813407 [ 638]-0.0078694000151 [ 639]-0.0711216054569 [ 640] 0.0140547048070
 [ 641] 0.0321463511149 [ 642] 0.0060302070536 [ 643]-0.0017091659783 [ 644]-0.0628859310921
 [ 645] 0.0033686766253 [ 646] 0.0964047284838 [ 647] 0.0123699652698 [ 648]-0.0109537154792
 [ 649]-0.0278265763663 [ 650] 0.0033493429681 [ 651]-0.0007462996814 [ 652]-0.0430527706178
 [ 653] 0.0384505950921 [ 654] 0.0243426259925 [ 655]-0.0236686416182 [ 656] 0.0445943502905
 [ 657] 0.0683433374639 [ 658]-0.0288577485180 [ 659] 0.0024018709155 [ 660] 0.0170873955663
 [ 661]-0.0127505770781 [ 662]-0.0103437265930 [ 663] 0.0635899620659 [ 664] 0.0115877406971
 [ 665]-0.0558635412159 [ 666] 0.0193251791367 [ 667]-0.0524170401547 [ 668]-0.0095109082463
 [ 669]-0.0125459797085 [ 670]-0.0145412288463 [ 671] 0.0041378605876 [ 672]-0.0807426982334
 [ 673] 0.0097544676989 [ 674] 0.0157735330383 [ 675] 0.0139825463197 [ 676]-0.0053995594528
 [ 677]-0.0278135507933 [ 678] 0.0011671599036 [ 679] 0.0184854679083 [ 680] 0.0074803893146
 [ 681]-0.0173402965444 [ 682]-0.0245215018966 [ 683] 0.0030674846361 [ 684]-0.0054247227768
 [ 685] 0.0073879481149 [ 686]-0.0049252373085 [ 687]-0.0020508616678 [ 688]-0.0470682219421
 [ 689] 0.0001351146951 [ 690] 0.0110640946639 [ 691] 0.0058346727387 [ 692] 0.0104391794797
 [ 693] 0.0059017048447 [ 694]-0.0311941645383 [ 695]-0.0751265567417 [ 696]-0.0023116239043
 [ 697] 0.0804491637260 [ 698]-0.0031704480895 [ 699] 0.0428891557051 [ 700] 0.0206080159383
 [ 701]-0.0041708340266 [ 702] 0.0035813722872 [ 703]-0.0154529500678 [ 704]-0.0275895339450
 [ 705]-0.0250106725798 [ 706]-0.1348861453938 [ 707] 0.0001135857177 [ 708] 0.0457082971261
 [ 709] 0.0017916998326 [ 710] 0.0268827897504 [ 711] 0.0003253310181 [ 712] 0.0275618474879
 [ 713]-0.0009770882668 [ 714] 0.0027106247288 [ 715] 0.0091579854841 [ 716]-0.0798464144082
 [ 717] 0.0004861916070 [ 718]-0.0144267247884 [ 719]-0.0000673049132 [ 720]-0.0006208828047
 [ 721]-0.0002411643275 [ 722] 0.0115545828359 [ 723]-0.0032772785628 [ 724]-0.0027924649479
 [ 725]-0.0055889934058 [ 726] 0.0003952203879 [ 727]-0.0022065125699 [ 728] 0.0001756484813
 [ 729]-0.0095764725718 [ 730]-0.0004704537151 [ 731] 0.0014305915228 [ 732]-0.0164173483055
 [ 733]-0.0323351198527 [ 734] 0.0001548936348 [ 735]-0.0049826905297 [ 736]-0.0073884726400
 [ 737] 0.0088654077893 [ 738] 0.0346811899200 [ 739] 0.0020389776421 [ 740] 0.0012205049821
 [ 741] 0.0582689471090 [ 742] 0.0134630980625 [ 743] 0.0596257330081 [ 744] 0.0102807552592
 [ 745]-0.0729641400236 [ 746]-0.0129887803242 [ 747] 0.0082894752642 [ 748] 0.0251156273355
 [ 749] 0.0252588302521 [ 750]-0.0314409173712 [ 751]-0.0233080334194 [ 752]-0.0826210709010
 [ 753]-0.0055560734531 [ 754]-0.0042234344776 [ 755] 0.0182172771736 [ 756]-0.0398299220563
 [ 757] 0.0089332180341 [ 758] 0.0097955065617 [ 759]-0.1178681744038 [ 760] 0.0388855087175
 [ 761]-0.0088300211763 [ 762]-0.0417406783750 [ 763] 0.0413903467595 [ 764]-0.0095282950613
 [ 765]-0.0052367549579 [ 766] 0.0548329113857 [ 767] 0.0118149673267 [ 768]-0.0292100316850
 [ 769]-0.0756713949891 [ 770] 0.0402155536706 [ 771]-0.0017111051895 [ 772] 0.0025499214857
 [ 773] 0.0254814090757 [ 774] 0.0758997565634 [ 775] 0.0115794308263 [ 776]-0.0137862508519
 [ 777] 0.0071523438793 [ 778]-0.0423805599367 [ 779] 0.0251379370952 [ 780]-0.0999425894945
 [ 781] 0.0123057322161 [ 782] 0.0106431518546 [ 783] 0.0005256222723 [ 784]-0.0320753762737
 [ 785]-0.0105357958164 [ 786] 0.0332286148430 [ 787] 0.0385502472635 [ 788]-0.0201642833462
 [ 789]-0.0012912486463 [ 790]-0.0069882938056 [ 791] 0.0351999490529 [ 792] 0.0102534250527
 [ 793] 0.0173026171986 [ 794] 0.0333318902690 [ 795]-0.0090045893321 [ 796] 0.0195483131463
 [ 797]-0.0135073118707 [ 798]-0.0514994366275 [ 799] 0.0174414799378 [ 800] 0.0051338558868
 [ 801] 0.0033785804719 [ 802]-0.0044090234645 [ 803] 0.0663772474078 [ 804]-0.0166424520465
 [ 805]-0.0078251742292 [ 806] 0.0282163899009 [ 807]-0.0065802258558 [ 808] 0.0621330136872
 [ 809]-0.0346265610068 [ 810] 0.1168029646478 [ 811] 0.0607417739868 [ 812]-0.0315814816090
 [ 813]-0.0084283642623 [ 814]-0.0144935726068 [ 815]-0.0115143740678 [ 816] 0.0142539184372
 [ 817]-0.0053365216153 [ 818] 0.0036439104244 [ 819]-0.0061628411393 [ 820] 0.0137417613907
 [ 821] 0.0117816617690 [ 822] 0.0046131399672 [ 823] 0.0047962945426 [ 824]-0.0019024638972
 [ 825]-0.0010965054823 [ 826] 0.0019540342654 [ 827]-0.0026274432039 [ 828] 0.0047248515352
 [ 829] 0.0139617057146 [ 830] 0.0000420497161 [ 831] 0.0005385993230 [ 832]-0.0001001256483
 [ 833] 0.0043874633821 [ 834] 0.0022302105122 [ 835] 0.0014247483790 [ 836]-0.0045424153908
 [ 837]-0.0029563652783 [ 838] 0.0091706077109 [ 839] 0.0017467002944 [ 840] 0.0016601119221
 [ 841]-0.0044514011298 [ 842]-0.1026587053731 [ 843] 0.0078898715094 [ 844] 0.2798183885730
 [ 845]-0.4437795207893 [ 846]-0.0034458844539 [ 847]-0.1222475234181 [ 848] 0.0015586339567
 [ 849] 0.0597003084262 [ 850]-0.0120082430047 [ 851] 0.2260522007060 [ 852] 0.3443562220817
 [ 853] 0.0015807967762 [ 854]-0.5049819231811 [ 855]-0.0016658376895 [ 856] 0.6181629995241
 [ 857]-0.0036106223213 [ 858] 0.0156085115222 [ 859]-0.2737272957762 [ 860] 0.0037758103927
 [ 861]-0.0052861892946 [ 862] 0.0736081721159 [ 863] 0.4700613543813 [ 864]-0.0149436481149
 [ 865] 0.0115015325862 [ 866] 0.3984845136342 [ 867] 0.0105788008494 [ 868]-0.0949544338017
 [ 869]-0.0001749371977 [ 870] 0.0205316549226 [ 871] 0.0052559384168 [ 872] 0.0012261335479
 [ 873] 0.3306225731294 [ 874]-0.0029922680656 [ 875]-0.1939817496420 [ 876] 0.0853353807928
 [ 877]-0.5438422970817 [ 878] 0.0037314321941 [ 879] 0.0095725897062 [ 880] 0.0015312230811
 [ 881] 0.0008822287985 [ 882]-0.3713780615730 [ 883]-0.0036200623712 [ 884] 0.2681519434000
 [ 885]-0.0071207161840 [ 886] 0.1141749296858 [ 887]-0.1207735924436 [ 888]-0.0010351708162
 [ 889] 0.0176730405043 [ 890]-0.0034914674534 [ 891] 0.0063321061679 [ 892] 0.2008662115591
 [ 893]-0.0006164476653 [ 894]-0.0617531262103 [ 895]-0.1467814511921 [ 896] 0.0004774265017
 [ 897] 0.0222978341405 [ 898]-0.1235033919828 [ 899] 0.0077493753054 [ 900] 0.0481730892061
 [ 901]-0.0023670903599 [ 902] 0.2594487752726 [ 903]-0.0031496738003 [ 904]-0.1375006926836
 [ 905]-0.4703287001197 [ 906]-0.0031541332949 [ 907] 0.3946161956931 [ 908] 0.0087600319742
 [ 909] 0.1223925844629 [ 910] 0.0983690998336 [ 911] 0.0028878688551 [ 912]-0.0171306366061
 [ 913] 0.0079504329956 [ 914]-0.4018349639523 [ 915] 0.0060552246044 [ 916]-0.4508046376433
 [ 917] 0.0005718516834 [ 918] 0.2746395356161 [ 919]-0.0001458640015 [ 920] 0.2253447358364
 [ 921] 0.0005320904214 [ 922] 0.2339668816882 [ 923] 0.0399857036853 [ 924] 0.0000357577929
 [ 925] 0.1277302423157 [ 926]-0.3866226564267 [ 927]-0.0000143811904 [ 928]-0.0542042346026
 [ 929]-0.0000065070291 [ 930] 0.0067155337483 [ 931] 0.0001906614354 [ 932] 0.0399438607230
 [ 933] 0.0043897759314 [ 934] 0.0008396508758 [ 935]-0.0412144496994 [ 936]-0.0001106711024
 [ 937]-0.0119487469825 [ 938] 0.0001513925332 [ 939]-0.0779620675284 [ 940] 0.0148187427285
 [ 941]-0.0001485858661 [ 942]-0.1134817860485 [ 943]-0.1265067880318 [ 944]-0.0000088741810
 [ 945]-0.0184996259800 [ 946] 0.0016668204415 [ 947] 0.0052702530432 [ 948]-0.0918520905324
 [ 949] 0.0033371851726 [ 950]-0.0204671728090 [ 951]-0.0083376937912 [ 952]-0.0175630449944
 [ 953]-0.0725893505218 [ 954]-0.0187664735017 [ 955]-0.1648500736515 [ 956] 0.0075095781288
 [ 957]-0.0208688232012 [ 958]-0.0931726957119 [ 959] 0.0035168203921 [ 960] 0.0212874811336
 [ 961] 0.0004503802283 [ 962]-0.0872306158652 [ 963] 0.0059332926724 [ 964] 0.0546785215951
 [ 965]-0.0103819281658 [ 966]-0.0502558920895 [ 967] 0.1004803570068 [ 968] 0.0022785997942
 [ 969] 0.0192153914685 [ 970]-0.0261174661110 [ 971]-0.0572793249648 [ 972]-0.0169700320426
 [ 973]-0.1289287500865 [ 974]-0.0562192495689 [ 975]-0.0044338079351 [ 976]-0.0308822575065
 [ 977]-0.0668216795519 [ 978] 0.0549623974929 [ 979]-0.0071101375494 [ 980] 0.0068858767060
 [ 981] 0.0122259710403 [ 982] 0.0141541152403 [ 983] 0.0509434698632 [ 984] 0.0046990700317
 [ 985] 0.0060544536580 [ 986] 0.0045475334466 [ 987]-0.0543287284769 [ 988] 0.0014224123236
 [ 989] 0.0371124205390 [ 990]-0.0144147936800 [ 991] 0.0400735754591 [ 992]-0.0014397555718
 [ 993] 0.0244273640206 [ 994]-0.0004446169405 [ 995]-0.1003393422460 [ 996] 0.0131585870655
 [ 997] 0.0063883791163 [ 998] 0.0074008534739 [ 999]-0.0300612824262 [1000] 0.0428575248183
 [1001] 0.0036593731142 [1002] 0.0032416495559 [1003]-0.0210948763033 [1004] 0.0284395675647
 [1005] 0.0026026641385 [1006] 0.0320509713226 [1007] 0.0034010595803 [1008] 0.0004701417353
 [1009]-0.0252508597097 [1010]-0.0383958040314 [1011] 0.0221599637467 [1012]-0.0263591553432
 [1013]-0.0054325779301 [1014] 0.0690250611846 [1015]-0.0019304016581 [1016] 0.1022076788452
 [1017] 0.0127243042059 [1018]-0.0048745632875 [1019]-0.0162095964883 [1020]-0.0851119174497
 [1021] 0.0068559530568 [1022] 0.1009223469085 [1023]-0.0074219652058 [1024]-0.0004681366605
 [1025]-0.0152280115124 [1026] 0.0199147281718 [1027] 0.0152794686821 [1028] 0.0023407164897
 [1029]-0.0229698898658 [1030]-0.0235260595077 [1031] 0.0120607648275 [1032] 0.0833800970899
 [1033] 0.0080086145559 [1034]-0.0104982061820 [1035]-0.0001210057527 [1036] 0.0002197395240
 [1037]-0.0035983075058 [1038]-0.0000920131867 [1039] 0.0127733373463 [1040] 0.0006663891162
 [1041] 0.0019083995280 [1042]-0.0062373031007 [1043] 0.0004637733399 [1044]-0.0001019927371
 [1045] 0.0037045330598 [1046] 0.0051931311682 [1047] 0.0011884789603 [1048] 0.0178545151284
 [1049] 0.0035471627026 [1050] 0.0035483416974 [1051] 0.0379129099574 [1052]-0.0017204716965
 [1053]-0.0067964733809 [1054] 0.0014776418760 [1055]-0.0231288471002 [1056] 0.3784379629453
 [1057]-0.0068700724162 [1058] 0.0967652662489 [1059] 0.0335133240023 [1060] 0.0767653722401
 [1061] 0.3078382517933 [1062] 0.0565650758757 [1063] 0.6661440935992 [1064]-0.0274065122685
 [1065] 0.0737030629368 [1066] 0.3973245116732 [1067]-0.0138402257840 [1068]-0.0626515788814
 [1069]-0.0035806525077 [1070] 0.3415558428299 [1071]-0.0287473675736 [1072]-0.1446986516638
 [1073] 0.0953998621265 [1074] 0.2390062234630 [1075]-0.4464513345816 [1076]-0.0096553232937
 [1077]-0.0632896664666 [1078] 0.1504431313235 [1079] 0.1870459750886 [1080] 0.0571232103908
 [1081] 0.4682925110984 [1082] 0.2195193474452 [1083] 0.0129838620302 [1084] 0.0835287842292
 [1085] 0.2230225411545 [1086]-0.2285211305253 [1087] 0.0672308555976 [1088]-0.0227786237232
 [1089]-0.0548805056234 [1090]-0.0492459533717 [1091]-0.2283018563070 [1092] 0.0318845236091
 [1093]-0.0183706702931 [1094]-0.0235546550179 [1095] 0.2396922770209 [1096]-0.0075266279281
 [1097]-0.1954971459029 [1098] 0.0461097087698 [1099]-0.1579099027511 [1100] 0.0078950741904
 [1101]-0.0878078168838 [1102] 0.0031561497674 [1103] 0.3603291548099 [1104]-0.0456920713008
 [1105]-0.0655190473594 [1106]-0.0254374557635 [1107] 0.0596134947592 [1108]-0.0749763545480
 [1109]-0.0100725843221 [1110]-0.0071438808919 [1111] 0.1190717177171 [1112]-0.0530714093663
 [1113]-0.0349255863363 [1114]-0.1558121287457 [1115]-0.0105300914728 [1116]-0.0004274044619
 [1117] 0.1148566338487 [1118] 0.1941031149190 [1119]-0.1188928935917 [1120] 0.0891552773675
 [1121] 0.0093184780573 [1122]-0.2068380931959 [1123]-0.0002106467315 [1124]-0.4149126209613
 [1125]-0.0405477313728 [1126] 0.0496385906007 [1127] 0.0535344661084 [1128] 0.2901258137578
 [1129]-0.0266347864210 [1130]-0.4310832086282 [1131] 0.0144305448286 [1132] 0.0019052724461
 [1133] 0.0497001939717 [1134]-0.0851923409863 [1135]-0.1006360534427 [1136]-0.0101015782638
 [1137] 0.0805395015796 [1138] 0.1034831931854 [1139]-0.0334742355828 [1140]-0.3178635567659
 [1141]-0.0411318499442 [1142] 0.0242282080309 [1143]-0.0016047060691 [1144]-0.0009950567520
 [1145] 0.0081635103163 [1146] 0.0003572095378 [1147]-0.0474409571585 [1148]-0.0086910871766
 [1149]-0.0063067799868 [1150] 0.0243941290697 [1151]-0.0041296028540 [1152] 0.0002834667071
 [1153]-0.0135363584433 [1154]-0.0328675955206 [1155]-0.0046592895502 [1156]-0.0688538688460
 [1157]-0.0189361458610 [1158]-0.0166510310974 [1159]-0.1436998410550 [1160] 0.0120140451982
 [1161] 0.0201006984540 [1162]-0.0053899719309 [1163]-0.0118908254640 [1164] 0.0263782080678
 [1165] 0.0089348315700 [1166] 0.0173425042115 [1167]-0.0075143466947 [1168] 0.0032071439009
 [1169] 0.0250673705454 [1170] 0.0166607985038 [1171] 0.0542814203715 [1172]-0.0057707137988
 [1173] 0.0067716008259 [1174] 0.0341795015272 [1175] 0.0078579387172 [1176]-0.0150322745595
 [1177]-0.0014593992224 [1178] 0.0291572884747 [1179] 0.0196421266911 [1180] 0.0021037259259
 [1181] 0.0052217681982 [1182] 0.0234763231748 [1183]-0.0305680717265 [1184]-0.0646616030259
 [1185]-0.0870967504624 [1186] 0.0144547317317 [1187] 0.0458518797759 [1188] 0.1695221347919
 [1189] 0.0384017757556 [1190] 0.0109922610616 [1191] 0.0348830304238 [1192] 0.0059604693689
 [1193] 0.0349195284124 [1194]-0.0332072895319 [1195]-0.0033469459827 [1196] 0.0139760487745
 [1197] 0.0043802057257 [1198]-0.0806981493992 [1199]-0.0127800179397 [1200] 0.0017924190541
 [1201]-0.0488467483372 [1202]-0.0083028639290 [1203] 0.0013541824337 [1204] 0.0060588709799
 [1205]-0.0244895779199 [1206] 0.0193773797931 [1207]-0.0200843403212 [1208]-0.0014528289992
 [1209] 0.0212805207039 [1210] 0.0323017866785 [1211] 0.0459435763787 [1212]-0.1049041032836
 [1213]-0.0143806009410 [1214]-0.1015149522943 [1215] 0.0044246234280 [1216]-0.0110223235269
 [1217]-0.0448199967657 [1218]-0.0394565504761 [1219] 0.0074789638798 [1220]-0.0108381548050
 [1221]-0.0018520758748 [1222]-0.0191007071770 [1223]-0.0824994786338 [1224]-0.0205572754805
 [1225] 0.0089908495826 [1226] 0.0211386341164 [1227]-0.0058924861024 [1228] 0.0020747778969
 [1229]-0.0365745005660 [1230]-0.0284888038020 [1231]-0.0556835443329 [1232]-0.0159107646129
 [1233]-0.0610446446251 [1234]-0.0225456822608 [1235] 0.0728794261103 [1236] 0.0339672398001
 [1237]-0.0191415777986 [1238]-0.0577551799170 [1239] 0.0065466840226 [1240] 0.0114371484681
 [1241] 0.0041575909843 [1242]-0.0110728854201 [1243]-0.0076179744761 [1244]-0.0167567590345
 [1245]-0.0022596774452 [1246] 0.0141287240400 [1247]-0.0029565042048 [1248]-0.0248297021300
 [1249]-0.0046676209769 [1250] 0.0012240803393 [1251]-0.0002580663152 [1252]-0.0005580389100
 [1253] 0.0000223463850 [1254]-0.0031479789497 [1255]-0.0057615640786 [1256] 0.0020804109266
 [1257]-0.0048392544900 [1258] 0.0009996573351 [1259] 0.0001488429062 [1260] 0.0016299683281
 [1261]-0.0013924424719 [1262]-0.0026462174121 [1263]-0.0075479295023 [1264]-0.0032101069475
 [1265]-0.0029661393765 [1266]-0.0061311475671 [1267]-0.0123396745712 [1268] 0.0015125543579
 [1269] 0.0015230716735 [1270] 0.0035128678673 [1271] 0.0106952616633 [1272] 0.0912793183876
 [1273]-0.0299159132676 [1274] 0.0204541366284 [1275]-0.0174354983073 [1276] 0.0023329024385
 [1277] 0.0956739574675 [1278]-0.0346127722203 [1279] 0.1214394274224 [1280] 0.0132366643878
 [1281]-0.0120984226597 [1282] 0.0965121962580 [1283] 0.0066766460711 [1284] 0.0156849018421
 [1285] 0.0012810618909 [1286] 0.0319647947963 [1287] 0.0130577172557 [1288]-0.0312906997768
 [1289] 0.0822037448387 [1290] 0.0578726478131 [1291]-0.1555912609550 [1292] 0.0081313991457
 [1293] 0.0306999592172 [1294] 0.0057337181995 [1295]-0.0640309274750 [1296]-0.0269635046499
 [1297] 0.1234115398804 [1298] 0.1022874296242 [1299]-0.0098267050306 [1300]-0.0426891362353
 [1301]-0.0140888899713 [1302]-0.0051011102312 [1303] 0.0764774529925 [1304] 0.0097043098633
 [1305]-0.0508380651158 [1306] 0.0235663781586 [1307]-0.0982760975519 [1308] 0.0177031467755
 [1309] 0.0086744988442 [1310] 0.0235721330479 [1311] 0.1481052062673 [1312] 0.0056399006985
 [1313]-0.0601809479159 [1314]-0.0201167757057 [1315]-0.0369191155620 [1316]-0.0025220439591
 [1317]-0.1258341615309 [1318] 0.0012183538298 [1319] 0.0533814964061 [1320] 0.0214514306069
 [1321]-0.0281539901659 [1322] 0.0133825855072 [1323]-0.0228923069332 [1324] 0.0071971653193
 [1325] 0.0064641858075 [1326] 0.0038343978060 [1327] 0.0574775129175 [1328] 0.0528936385009
 [1329]-0.0504510899609 [1330]-0.0111173469987 [1331] 0.0063929365549 [1332] 0.0055891861131
 [1333] 0.0309798569179 [1334] 0.0739139028748 [1335]-0.0374620791870 [1336] 0.0560309748409
 [1337]-0.0023634588908 [1338]-0.0206994912455 [1339] 0.0018417148246 [1340]-0.2629747114887
 [1341] 0.0175739597500 [1342] 0.1242955051593 [1343]-0.0259308531966 [1344] 0.0351431313857
 [1345] 0.0106103928407 [1346]-0.1432217270908 [1347]-0.0215864755158 [1348]-0.0019197295439
 [1349]-0.0096569219508 [1350]-0.0585096562397 [1351]-0.0387436807340 [1352] 0.0047962855615
 [1353] 0.0567925591608 [1354] 0.0296524368317 [1355]-0.0138800775848 [1356]-0.1373004654308
 [1357]-0.0251673104556 [1358]-0.0165860288680 [1359]-0.0021036731397 [1360] 0.0004490775466
 [1361] 0.0028148548009 [1362]-0.0001890775241 [1363]-0.0165576316784 [1364]-0.0181948350077
 [1365] 0.0028708195427 [1366] 0.0105382985950 [1367]-0.0047586849188 [1368]-0.0003311821129
 [1369]-0.0049274258911 [1370]-0.0119511942460 [1371] 0.0021973317182 [1372]-0.0356008443124
 [1373]-0.0036526396271 [1374] 0.0053279801003 [1375]-0.0578269907821 [1376] 0.0107251143303
 [1377]-0.0036066318567 [1378] 0.0063637726472 [1379]-0.0005260869696 [1380] 0.0066081697008
 [1381] 0.0077908460810 [1382]-0.0052724205608 [1383] 0.0439267537193 [1384] 0.0000063039838
 [1385] 0.0045291176579 [1386]-0.0072671738540 [1387]-0.0144945858536 [1388]-0.0094790998572
 [1389]-0.0073118260883 [1390] 0.0002346851905 [1391]-0.0190387902453 [1392] 0.0125518059338
 [1393] 0.0115217273503 [1394]-0.0136339649300 [1395]-0.0342762172371 [1396]-0.0029093672908
 [1397] 0.0083845081080 [1398] 0.0110588384924 [1399] 0.0154401189985 [1400] 0.0355748594846
 [1401] 0.0275969431460 [1402]-0.0019032045666 [1403]-0.0138069090167 [1404]-0.0698996895613
 [1405]-0.0049806486482 [1406]-0.0009229229557 [1407]-0.0109232198511 [1408]-0.0239374585886
 [1409]-0.0148877841104 [1410] 0.0022511389861 [1411] 0.0049822943594 [1412]-0.0280504230866
 [1413]-0.0070923673603 [1414] 0.0314362354418 [1415] 0.0008929622513 [1416]-0.0032846651892
 [1417] 0.0167829162093 [1418] 0.0023635377804 [1419]-0.0005840031920 [1420]-0.0056182412114
 [1421]-0.0047969104653 [1422] 0.0102024197314 [1423] 0.0029665547168 [1424] 0.0142423507030
 [1425]-0.0133750995547 [1426]-0.0054723280827 [1427]-0.0197388764394 [1428] 0.0408333991836
 [1429]-0.0007686495419 [1430] 0.0495890148136 [1431]-0.0052785142363 [1432] 0.0039444315262
 [1433] 0.0235300300420 [1434] 0.0228742350389 [1435]-0.0075797432708 [1436] 0.0022533812623
 [1437]-0.0031559017078 [1438] 0.0018184971122 [1439] 0.0468511667995 [1440] 0.0254102005780
 [1441]-0.0001584868592 [1442] 0.0043719775928 [1443] 0.0216736529326 [1444] 0.0074655480115
 [1445] 0.0254716906690 [1446] 0.0077581911928 [1447] 0.0322615131493 [1448]-0.0048363438722
 [1449] 0.0090706538586 [1450] 0.0081173425950 [1451]-0.0241295169497 [1452]-0.0190852893520
 [1453]-0.0069750463538 [1454] 0.0078707136818 [1455]-0.0031627899570 [1456]-0.0025549573567
 [1457]-0.0158498398475 [1458]-0.0163241069131 [1459] 0.0007383549236 [1460] 0.0059738622659
 [1461] 0.0024640320419 [1462]-0.0013406810410 [1463] 0.0012673013465 [1464] 0.0068337130756
 [1465]-0.0079794243302 [1466]-0.0081464900153 [1467]-0.0000286030277 [1468]-0.0005744162775
 [1469] 0.0002608297046 [1470] 0.0017255254899 [1471]-0.0002453909363 [1472]-0.0020321119219
 [1473]-0.0001932067887 [1474]-0.0028830959445 [1475]-0.0003068447100 [1476]-0.0007526005884
 [1477]-0.0009206108711 [1478] 0.0001916055137 [1479] 0.0025312288449 [1480]-0.0003133297444
 [1481] 0.0003821110745 [1482] 0.0008213496602 [1483] 0.0042257481365 [1484] 0.0036919901287
 [1485]-0.0026786428696 [1486]-0.0112705954308 [1487]-0.0073796590694 [1488]-0.2539693592246
 [1489] 0.0205818602210 [1490]-0.0791933113339 [1491] 0.0105195449891 [1492]-0.0268344217486
 [1493]-0.1812706574833 [1494] 0.0229805644862 [1495]-0.3745455828206 [1496]-0.0094781808114
 [1497] 0.0033117634423 [1498]-0.2400714065651 [1499]-0.0053295839329 [1500]-0.0115120305634
 [1501] 0.0005132033882 [1502]-0.1447388927252 [1503]-0.0078030714015 [1504] 0.0845208058336
 [1505]-0.1514966649407 [1506]-0.1498514731860 [1507] 0.3362731486884 [1508]-0.0089107116672
 [1509]-0.0233751170729 [1510]-0.0496313378166 [1511] 0.0247355931321 [1512] 0.0203659198757
 [1513]-0.2996269327271 [1514]-0.1913471730041 [1515] 0.0086324823783 [1516] 0.0295266850761
 [1517]-0.0541293050681 [1518] 0.0944045183806 [1519]-0.1229674340210 [1520]-0.0062309270411
 [1521] 0.0752277245724 [1522]-0.0166849961769 [1523] 0.2008050281247 [1524]-0.0354270232162
 [1525]-0.0068827506487 [1526]-0.0147351199841 [1527]-0.2640940567886 [1528]-0.0050803542061
 [1529] 0.1380626987478 [1530] 0.0136938420093 [1531] 0.0839567491855 [1532] 0.0013090130092
 [1533] 0.1862703760126 [1534]-0.0022393390972 [1535]-0.1783287136836 [1536]-0.0161602328560
 [1537] 0.0641759880918 [1538]-0.0104658380330 [1539] 0.0184010030671 [1540] 0.0090059830976
 [1541]-0.0062347858234 [1542]-0.0035983853797 [1543]-0.1121931253953 [1544]-0.0580164094459
 [1545] 0.0753446771681 [1546] 0.0668636627181 [1547]-0.0060327056373 [1548]-0.0066037824674
 [1549]-0.0744657677862 [1550]-0.1592121214692 [1551] 0.0995895669637 [1552]-0.0937840805036
 [1553] 0.0002465527633 [1554] 0.0920076862238 [1555]-0.0012605153046 [1556] 0.4547912854473
 [1557]-0.0121565473950 [1558]-0.1702628758190 [1559] 0.0196734263138 [1560]-0.1376259314296
 [1561]-0.0066940072420 [1562] 0.3122247197272 [1563] 0.0215357284612 [1564] 0.0016832316387
 [1565]-0.0101674141569 [1566] 0.0844338660296 [1567] 0.0859058817733 [1568]-0.0033581719895
 [1569]-0.0979101983917 [1570]-0.0719138524563 [1571] 0.0294425458977 [1572] 0.2688939086786
 [1573] 0.0428709919059 [1574] 0.0079650197335 [1575] 0.0034767586098 [1576]-0.0003213639874
 [1577]-0.0050899516674 [1578] 0.0001610430061 [1579] 0.0346882368771 [1580] 0.0243599400468
 [1581]-0.0020520491552 [1582]-0.0225009016883 [1583] 0.0065325977543 [1584] 0.0002900630793
 [1585] 0.0086187989447 [1586] 0.0272445026922 [1587]-0.0015518918799 [1588] 0.0668567375742
 [1589] 0.0101963245943 [1590]-0.0008249584888 [1591] 0.1165646958112 [1592]-0.0161454430313
 [1593]-0.0036312906644
  vo                     2                     1  2.947101747835779E-002
        U*G(pq,rs) contribution is being calculated
             (Symmetry block 2, perturbation   1)

 CCSD(T) contribution to the paramagnetic part of the shielding tensor:

                        Bx          By          Bz

      O #1    x   63.553507    0.000000    0.000000
      O #1    y   -8.892000    0.000000    0.000000
      O #1    z    0.000000    0.000000    0.000000

      C #2    x   29.718089    0.000000    0.000000
      C #2    y   -5.046968    0.000000    0.000000
      C #2    z    0.000000    0.000000    0.000000

      C #31   x   -2.849331    0.000000    0.000000
      C #31   y   -0.527747    0.000000    0.000000
      C #31   z    0.637149    0.000000    0.000000

      C #32   x   -2.849331    0.000000    0.000000
      C #32   y   -0.527747    0.000000    0.000000
      C #32   z   -0.637149    0.000000    0.000000

      H #41   x    0.009983    0.000000    0.000000
      H #41   y   -0.477028    0.000000    0.000000
      H #41   z    0.281297    0.000000    0.000000

      H #42   x    0.009983    0.000000    0.000000
      H #42   y   -0.477028    0.000000    0.000000
      H #42   z   -0.281297    0.000000    0.000000

      H #51   x    0.310064    0.000000    0.000000
      H #51   y    0.387237    0.000000    0.000000
      H #51   z    0.177620    0.000000    0.000000

      H #52   x    0.310064    0.000000    0.000000
      H #52   y    0.387237    0.000000    0.000000
      H #52   z   -0.177620    0.000000    0.000000


 Total shielding tensor at the CCSD(T) level:

                        Bx          By          Bz

      O #1    x -349.977135  104.181541    0.000000
      O #1    y   95.289541  458.893318    0.000000
      O #1    z    0.000000    0.000000 -929.909854

      C #2    x  -67.028222   27.555005    0.000000
      C #2    y   22.508037  134.001346    0.000000
      C #2    z    0.000000    0.000000  -91.779413

      C #31   x  180.506053    5.650049   -8.483330
      C #31   y    5.122302  230.669311    0.998999
      C #31   z   11.955121   -1.332807  173.583185

      C #32   x  180.506053    5.650049    8.483330
      C #32   y    5.122302  230.669311   -0.998999
      C #32   z  -11.955121    1.332807  173.583185

      H #41   x   31.964237    6.426372   -0.474508
      H #41   y    4.002859   33.113743   -0.744894
      H #41   z   -2.002365   -3.873678   25.818473

      H #42   x   31.964237    6.426372    0.474508
      H #42   y    4.002859   33.113743    0.744894
      H #42   z    2.002365    3.873678   25.818473

      H #51   x   29.862680   -5.575860   -0.288490
      H #51   y   -3.242138   35.515381    0.834745
      H #51   z   -1.143720    4.298204   25.818473

      H #52   x   29.862680   -5.575860    0.288490
      H #52   y   -3.242138   35.515381   -0.834745
      H #52   z    1.143720   -4.298204   25.818473


 CCSD(T) contribution to paramagnetic part of magnetizability tensor:

                         Bx          By          Bz

            Bx      2.39573108 -0.01579279  0.00000000
            By      0.00051383  0.00000000  0.00000000
            Bz      0.00000000  0.00000000  0.00000000


 Total CCSD(T) magnetizability tensor:

                         Bx          By          Bz

            Bx    -60.03595192  5.03130575  0.00000000
            By      5.04761237-20.16690512  0.00000000
            Bz      0.00000000  0.00000000-24.44575666


 Total CCSD(T) magnetizability:-34.88287123


 @CHECKOUT-I, Total execution time (CPU/WALL):    154951.69/    8462.46 seconds.
--executable xsdcc finished with status     0 in     8462.50 seconds (walltime).
 --invoking executable--
/home/besselman/CFOUR_18/cfour18/bin/xanti
 @GETMEM-I,  Allocated  181198 MB of main memory.
 CCSD(T) MO derivative gammas will be sorted to Mulliken order.
 Derivative gammas for magnetic perturbation are considered.
 @CHECKOUT-I, Total execution time (CPU/WALL):       481.03/      21.37 seconds.
--executable xanti finished with status     0 in       21.43 seconds (walltime).
 --invoking executable--
/home/besselman/CFOUR_18/cfour18/bin/xbcktrn
 @GETMEM-I,  Allocated  181198 MB of main memory.
 Derivative gammas for magnetic perturbation are considered.
 @CHECKOUT-I, Total execution time (CPU/WALL):       610.15/      25.33 seconds.
--executable xbcktrn finished with status     0 in       25.38 seconds (walltime).
 --invoking executable--
/home/besselman/CFOUR_18/cfour18/bin/xvdint
 @GETMEM-I,  Allocated  181198 MB of main memory.
 One- and two-electron integral derivatives are calculated
 for RHF-CC/MBPT NMR chemical shifts and magnetizabilities.
 Gauge-including atomic orbitals (GIAOs) are used.
 Spherical gaussians are used.
 Derivatives with respect to By are calculated.
 Sort of perturbed Gammas required for CC/MBPT  magnetizabilities.
 Sort performed in core.
 Sort of perturbed Gammas required   10.44 seconds.
 Sort of perturbed Gammas required for CC/MBPT  magnetizabilities.
 Sort performed in core.
 Sort of perturbed Gammas required   11.00 seconds.
 Evaluation of 2el GIAO integrals

                2el contribution to magnetizability tensor
                ------------------------------------------

                        Bx          By          Bz

            Bx     9.71827079 -0.26603719  0.00000000
            By     0.00000000  0.00000000  0.00000000
            Bz     0.00000000  0.00000000  0.00000000


 Evaluation of 2e integral derivatives required 8191.39 seconds.
 @CHECKOUT-I, Total execution time (CPU/WALL):      8191.51/     316.64 seconds.
--executable xvdint finished with status     0 in      316.72 seconds (walltime).
 --invoking executable--
/home/besselman/CFOUR_18/cfour18/bin/xsdcc
 @GETMEM-I,  Allocated  181198 MB of main memory.
 Chemical shifts and magnetizabilities are calculated at the CCSD(T) level.
 Gauge-origin independence is ensured by using gauge-including AOs.
 G(ab,cd) and dG(ab,cd)/dx are not explicitly calculated.
 AO based algorithm is used.
 Perturbed canonical orbitals are used.
 By is a perturbation of irrep 2.
 CPHF coefficients for vrt-vrt block: U^x(a,b) = -1/2 S^x(a,b)
                     1                     1
                     2                     2
Total CPU time :        41.65
 processed    287092982 ao basis integrals from      70109 buffers 
                     1                     1
                     2                     2
Total CPU time :        13.29
 processed     36950550 ao basis integrals from       9022 buffers 
Total CPU time :        16.12
 processed     71948734 ao basis integrals from      17566 buffers 
Total CPU time :         7.57
 processed     36803629 ao basis integrals from       8986 buffers 
                     2                     2
                     1                     1
Total CPU time :        13.24
 processed     36950550 ao basis integrals from       9022 buffers 
Total CPU time :        16.12
 processed     71948734 ao basis integrals from      17566 buffers 
Total CPU time :         7.57
 processed     36803629 ao basis integrals from       8986 buffers 
                     1                     1
                     2                     2
Total CPU time :        13.94
 processed     36950550 ao basis integrals from       9022 buffers 
Total CPU time :        16.18
 processed     71948734 ao basis integrals from      17566 buffers 
Total CPU time :         7.00
 processed     36803629 ao basis integrals from       8986 buffers 
 Transformation of GIAO integrals from AO to MO basis:
 RHF transformation
 Transformation of IIIJY integral derivatives.
 3 passes through the AO integral derivative file were needed.
 287092982 AO integral derivatives were read from file IIIJY.
 Transformation of first index required   54.7 seconds.
 Transformation of remaining indices required  107.7 seconds.
  88173522 MO integral derivatives were written to file DERINT.
 Formation of <ab||ci>^chi using AO integrals:
 Transformation of IIII integrals:
 1 pass through the AO integral file was needed.
  36950550 AO integrals were read from file IIII.
 Tranformation of first (perturbed) index required   5.8 seconds.
 Tranformation of remaining (unperturbed) indices required  24.6 seconds.
 Transformation of IIJJ integrals:
 1 pass through the AO integral file was needed.
  36803629 AO integrals were read from file IIJJ.
 Tranformation of first (perturbed) index required   9.3 seconds.
 Tranformation of remaining (unperturbed) indices required  23.2 seconds.
 Transformation of IJIJ integrals:
 1 pass through the AO integral file was needed.
  71948734 AO integrals were read from file IJIJ.
 Tranformation of first (perturbed) index required  10.6 seconds.
 Tranformation of remaining (unperturbed) indices required  34.4 seconds.
        MO basis integral derivatives are being calculated
             (Symmetry block 2, perturbation   2)
 First derivative of the wavefunction is calculated (Symmetry block 2, perturbation   2)
 Resorts of perturbed amplitudes and integrals required   5.4 seconds.
 Construction of <Phi|(dH_N/dx exp(T))c|0> required 454.0 seconds.
 Starting iterative solution of the perturbed CC equations.
 The DIIS procedure is used to accelerate convergence.
 Convergence criterion is 10**(-9).
 Maximum number of iterations is 200.
 lenvec is                5105565
 Convergence information after     1 iterations: 
 Largest element of residual vector :  0.27756737E+00.
 Largest element of DIIS residual   :  0.27756737E+00.
 lenvec is                5105565
 Convergence information after     2 iterations: 
 Largest element of residual vector :  0.45256391E-01.
 Largest element of DIIS residual   :  0.39668358E-01.
 lenvec is                5105565
 Convergence information after     3 iterations: 
 Largest element of residual vector :  0.56785429E-01.
 Largest element of DIIS residual   :  0.34170939E-01.
 lenvec is                5105565
 Convergence information after     4 iterations: 
 Largest element of residual vector :  0.26454530E-01.
 Largest element of DIIS residual   :  0.13006676E-01.
 lenvec is                5105565
 Convergence information after     5 iterations: 
 Largest element of residual vector :  0.10476891E-01.
 Largest element of DIIS residual   :  0.57828862E-02.
 lenvec is                5105565
 Convergence information after     6 iterations: 
 Largest element of residual vector :  0.31940211E-02.
 Largest element of DIIS residual   :  0.88808159E-03.
 lenvec is                5105565
 Convergence information after     7 iterations: 
 Largest element of residual vector :  0.16409056E-02.
 Largest element of DIIS residual   :  0.59363257E-03.
 lenvec is                5105565
 Convergence information after     8 iterations: 
 Largest element of residual vector :  0.41502004E-03.
 Largest element of DIIS residual   : -0.11941912E-03.
 lenvec is                5105565
 Convergence information after     9 iterations: 
 Largest element of residual vector :  0.16175102E-03.
 Largest element of DIIS residual   : -0.62530194E-04.
 lenvec is                5105565
 Convergence information after    10 iterations: 
 Largest element of residual vector :  0.46972045E-04.
 Largest element of DIIS residual   : -0.29321780E-04.
 lenvec is                5105565
 Convergence information after    11 iterations: 
 Largest element of residual vector : -0.20990320E-04.
 Largest element of DIIS residual   : -0.10541535E-04.
 lenvec is                5105565
 Convergence information after    12 iterations: 
 Largest element of residual vector : -0.78999259E-05.
 Largest element of DIIS residual   : -0.48294765E-05.
 lenvec is                5105565
 Convergence information after    13 iterations: 
 Largest element of residual vector : -0.34801070E-05.
 Largest element of DIIS residual   : -0.27180655E-05.
 lenvec is                5105565
 Convergence information after    14 iterations: 
 Largest element of residual vector : -0.19290920E-05.
 Largest element of DIIS residual   : -0.98895811E-06.
 lenvec is                5105565
 Convergence information after    15 iterations: 
 Largest element of residual vector : -0.79138529E-06.
 Largest element of DIIS residual   : -0.53394911E-06.
 lenvec is                5105565
 Convergence information after    16 iterations: 
 Largest element of residual vector : -0.37933599E-06.
 Largest element of DIIS residual   : -0.18255003E-06.
 lenvec is                5105565
 Convergence information after    17 iterations: 
 Largest element of residual vector : -0.14399179E-06.
 Largest element of DIIS residual   : -0.61832805E-07.
 lenvec is                5105565
 Convergence information after    18 iterations: 
 Largest element of residual vector : -0.44238276E-07.
 Largest element of DIIS residual   : -0.15832699E-07.
 lenvec is                5105565
 Convergence information after    19 iterations: 
 Largest element of residual vector : -0.11132268E-07.
 Largest element of DIIS residual   :  0.71460656E-08.
 lenvec is                5105565
 Convergence information after    20 iterations: 
 Largest element of residual vector : -0.47085023E-08.
 Largest element of DIIS residual   : -0.53023279E-08.
 lenvec is                5105565
 Convergence information after    21 iterations: 
 Largest element of residual vector : -0.19949123E-08.
 Largest element of DIIS residual   : -0.14708773E-08.
 lenvec is                5105565
 Convergence information after    22 iterations: 
 Largest element of residual vector : -0.14484972E-08.
 Largest element of DIIS residual   : -0.94496301E-09.
 Perturbed amplitude equations converged in    22 iterations.
  Dominant contributions to perturbed wavefunction:
   15    0   19    0      0.1383055450 AA  
    9    9  127   41      0.1334634944 ABAB
    9    9   41  127      0.1334634944 ABAB
    9    9  139   20      0.1318365639 ABAB
    9    9   20  139      0.1318365639 ABAB
   15    0   25    0      0.1174279399 AA  
    9    8  139   26      0.1165241766 ABAB
    8    9   26  139      0.1165241766 ABAB
   14   13  124   19      0.1164832022 ABAB
   13   14   19  124      0.1164832022 ABAB
    9    9  127   25     -0.1160921099 ABAB
    9    9   25  127     -0.1160921099 ABAB
    9    9  127   34     -0.1135869004 ABAB
    9    9   34  127     -0.1135869004 ABAB
   12    9  133  139      0.1121774780 ABAB
    9   12  139  133      0.1121774780 ABAB
    9    9  149   20      0.1119733848 ABAB
    9    9   20  149      0.1119733848 ABAB
    9    9  135   20      0.1119159457 ABAB
    9    9   20  135      0.1119159457 ABAB
  Norm of list 444    0.000000000000000E+000
  Norm of list 445    0.000000000000000E+000
  Norm of list 446     4.40138449396260     
  savet is  F
  dumpdtdl  F
  special occupied indices: 
  @GTSPECIN-I, Orbital   3 is mixed with   1 degenerate partners by the perturbation.
  @GTSPECIN-I, Orbital   4 is mixed with   1 degenerate partners by the perturbation.
  @GTSPECIN-I, Orbital   5 is mixed with   1 degenerate partners by the perturbation.
  @GTSPECIN-I, Orbital   6 is mixed with   3 degenerate partners by the perturbation.
  @GTSPECIN-I, Orbital   7 is mixed with   3 degenerate partners by the perturbation.
  @GTSPECIN-I, Orbital   8 is mixed with   3 degenerate partners by the perturbation.
  @GTSPECIN-I, Orbital   9 is mixed with   3 degenerate partners by the perturbation.
  @GTSPECIN-I, Orbital  10 is mixed with   1 degenerate partners by the perturbation.
  @GTSPECIN-I, Orbital  11 is mixed with   3 degenerate partners by the perturbation.
  @GTSPECIN-I, Orbital  12 is mixed with   2 degenerate partners by the perturbation.
  @GTSPECIN-I, Orbital  13 is mixed with   4 degenerate partners by the perturbation.
  @GTSPECIN-I, Orbital  14 is mixed with   1 degenerate partners by the perturbation.
  @GTSPECIN-I, Orbital  15 is mixed with   4 degenerate partners by the perturbation.
   Memory requirement in dtrp1rhfd               55118461
  There are                    665  ijk combinations. 
 PARA: timing for (T) xsdcc           173437.58 seconds.
  here
  here2
  here3
  here4
 Starting iterative solution of the perturbed Lambda equations.
 The DIIS procedure is used to accelerate convergence.
 Convergence criterion is 10**(-9).
 Maximum number of iterations is 200.
 lenvec is                5105565
 Convergence information after     1 iterations: 
 Largest element of residual vector : -0.28464367E+00.
 Largest element of DIIS residual   : -0.28464367E+00.
 lenvec is                5105565
 Convergence information after     2 iterations: 
 Largest element of residual vector : -0.44292709E-01.
 Largest element of DIIS residual   : -0.46096902E-01.
 lenvec is                5105565
 Convergence information after     3 iterations: 
 Largest element of residual vector : -0.58834290E-01.
 Largest element of DIIS residual   : -0.37079159E-01.
 lenvec is                5105565
 Convergence information after     4 iterations: 
 Largest element of residual vector : -0.26432690E-01.
 Largest element of DIIS residual   : -0.14250454E-01.
 lenvec is                5105565
 Convergence information after     5 iterations: 
 Largest element of residual vector : -0.11313260E-01.
 Largest element of DIIS residual   : -0.61254408E-02.
 lenvec is                5105565
 Convergence information after     6 iterations: 
 Largest element of residual vector : -0.32978127E-02.
 Largest element of DIIS residual   : -0.83802635E-03.
 lenvec is                5105565
 Convergence information after     7 iterations: 
 Largest element of residual vector : -0.17300792E-02.
 Largest element of DIIS residual   : -0.61835076E-03.
 lenvec is                5105565
 Convergence information after     8 iterations: 
 Largest element of residual vector : -0.41932325E-03.
 Largest element of DIIS residual   : -0.13305966E-03.
 lenvec is                5105565
 Convergence information after     9 iterations: 
 Largest element of residual vector : -0.15542258E-03.
 Largest element of DIIS residual   :  0.69645978E-04.
 lenvec is                5105565
 Convergence information after    10 iterations: 
 Largest element of residual vector :  0.43387631E-04.
 Largest element of DIIS residual   :  0.33800465E-04.
 lenvec is                5105565
 Convergence information after    11 iterations: 
 Largest element of residual vector :  0.24117666E-04.
 Largest element of DIIS residual   :  0.13339991E-04.
 lenvec is                5105565
 Convergence information after    12 iterations: 
 Largest element of residual vector :  0.98976437E-05.
 Largest element of DIIS residual   :  0.51206062E-05.
 lenvec is                5105565
 Convergence information after    13 iterations: 
 Largest element of residual vector :  0.34520995E-05.
 Largest element of DIIS residual   :  0.25726055E-05.
 lenvec is                5105565
 Convergence information after    14 iterations: 
 Largest element of residual vector :  0.18099800E-05.
 Largest element of DIIS residual   :  0.10466319E-05.
 lenvec is                5105565
 Convergence information after    15 iterations: 
 Largest element of residual vector :  0.81692552E-06.
 Largest element of DIIS residual   :  0.59677151E-06.
 lenvec is                5105565
 Convergence information after    16 iterations: 
 Largest element of residual vector :  0.42719302E-06.
 Largest element of DIIS residual   :  0.25188137E-06.
 lenvec is                5105565
 Convergence information after    17 iterations: 
 Largest element of residual vector :  0.19321972E-06.
 Largest element of DIIS residual   :  0.10165359E-06.
 lenvec is                5105565
 Convergence information after    18 iterations: 
 Largest element of residual vector :  0.74001094E-07.
 Largest element of DIIS residual   :  0.24628203E-07.
 lenvec is                5105565
 Convergence information after    19 iterations: 
 Largest element of residual vector :  0.17847575E-07.
 Largest element of DIIS residual   : -0.13501718E-07.
 lenvec is                5105565
 Convergence information after    20 iterations: 
 Largest element of residual vector :  0.60809747E-08.
 Largest element of DIIS residual   :  0.22869717E-08.
 lenvec is                5105565
 Convergence information after    21 iterations: 
 Largest element of residual vector : -0.19863969E-08.
 Largest element of DIIS residual   : -0.14605090E-08.
 lenvec is                5105565
 Convergence information after    22 iterations: 
 Largest element of residual vector :  0.55169036E-09.
 Largest element of DIIS residual   : -0.36498501E-09.
 Perturbed Lambda equations converged in    22 iterations.
  Dominant contributions to perturbed wavefunction:
    9    9  127   41     -0.1566168286 ABAB
    9    9   41  127     -0.1566168286 ABAB
    9    9  139   20     -0.1565836147 ABAB
    9    9   20  139     -0.1565836147 ABAB
   14   13  124   19     -0.1469353264 ABAB
   13   14   19  124     -0.1469353264 ABAB
   15    0   19    0     -0.1464080980 AA  
    9    9  127   25      0.1366944871 ABAB
    9    9   25  127      0.1366944871 ABAB
   15   13  130   19     -0.1337581181 ABAB
   13   15   19  130     -0.1337581181 ABAB
    9    9  135   20     -0.1333522470 ABAB
    9    9   20  135     -0.1333522470 ABAB
   15    9  127  132     -0.1323906516 ABAB
    9   15  132  127     -0.1323906516 ABAB
    9    9  149   20     -0.1321505489 ABAB
    9    9   20  149     -0.1321505489 ABAB
    9    9  128   20      0.1301034015 ABAB
    9    9   20  128      0.1301034015 ABAB
    9    8  139   26     -0.1291861139 ABAB
 First-order density matrix is being calculated  (Symmetry block 2, perturbation   2)
  There are                     64  special pairs.
  occ                     1                     2 -4.455723501765693E-002
  vrt                     1                     2 -8.933847507549322E-003
  vo                     1                     2   8.18797379278244     
  occ                     2                     2   1.77410802177295     
  vrt                     2                     2  0.774667139820639     
  vo                     2                     2   2.21294418594437     
  gtensor plus SO mean-field
 Calculation of the contributions of <pq||rs> to dI(i,j)/dx required  48.2 seconds.
 Calculation of the contributions of <pq||rs> to dI(a,b)/dx required 346.0 seconds.
  @FORMDXIJ-I, Using CC response density for pair (  1,  3)
  @FORMDXIJ-I, Using CC response density for pair (  2,  5)
  @FORMDXIJ-I, Using CC response density for pair (  2,  6)
  @FORMDXIJ-I, Using CC response density for pair (  2,  9)
  @FORMDXIJ-I, Using CC response density for pair (  3,  7)
  @FORMDXIJ-I, Using CC response density for pair (  3,  8)
  @FORMDXIJ-I, Using CC response density for pair (  4,  6)
  @FORMDXIJ-I, Using CC response density for pair (  4,  7)
  @FORMDXIJ-I, Using CC response density for pair (  4,  8)
  @FORMDXIJ-I, Using CC response density for pair (  4,  9)
  @FORMDXIJ-I, Using CC response density for pair (  5,  8)
  @FORMDXIJ-I, Using CC response density for pair (  6,  4)
  @FORMDXIJ-I, Using CC response density for pair (  6,  6)
  @FORMDXIJ-I, Using CC response density for pair (  6,  7)
  @FORMDXIJ-I, Using CC response density for pair (  6,  9)
  dD(ij)/dx contribution from formdxij
   -0.00000029817681     -0.00006924107007      0.00003979299973     -0.00007950295365
   -0.00007194092928      0.00020347761423     -0.00000120096685     -0.00001475679506
    0.00007273771453     -0.00038461524339     -0.00008678460178      0.00013232280051
    0.00000441224185     -0.00015251953216     -0.00004764094560     -0.00000014997158
    0.00000194091291     -0.00032518701497     -0.00001902742234      0.00293443179905
    0.00207968660684      0.01115253763538     -0.00283884718451     -0.02169588582620
   -0.00013605169173      0.01064538470038     -0.00144691029134      0.00751757262811
    0.00002845299281      0.00168892977640     -0.00012909402744      0.01466996424221
   -0.00062241305309     -0.01036997202865      0.00039738644419     -0.00456247698226
   -0.00008087614163      0.00344974816516     -0.00061045649498      0.00504845679641
    0.00316477388080     -0.01262688062526     -0.00000008700525     -0.00052955632239
   -0.00578763514497     -0.00021525211152      0.01501473271832      0.00281200985853
    0.00013149502769      0.02587838112071     -0.00231758855813     -0.02775152088869
   -0.00335122490000     -0.00337821183644      0.00000029817681      0.00000120096685
   -0.00000441224185      0.00001902742234      0.00013605169173      0.00012909402744
    0.00008087614163      0.00000008700525     -0.00013149502769      0.00006924107007
    0.00001475679506      0.00015251953216     -0.00293443179905     -0.01064538470038
   -0.01466996424221     -0.00344974816516      0.00052955632239     -0.02587838112071
   -0.00003979299973     -0.00007273771453      0.00004764094560     -0.00207968660684
    0.00144691029134      0.00062241305309      0.00061045649498      0.00578763514497
    0.00231758855813      0.00007950295365      0.00038461524339      0.00000014997158
   -0.01115253763538     -0.00751757262811      0.01036997202865     -0.00504845679641
    0.00021525211152      0.02775152088869      0.00007194092928      0.00008678460178
   -0.00000194091291      0.00283884718451     -0.00002845299281     -0.00039738644419
   -0.00316477388080     -0.01501473271832      0.00335122490000     -0.00020347761423
   -0.00013232280051      0.00032518701497      0.02169588582620     -0.00168892977640
    0.00456247698226      0.01262688062526     -0.00281200985853      0.00337821183644
 oo -4.293095873978545E-002
 oo -5.131060367389888E-002
 oo -6.826733553127767E-003
 oo -9.745375834552913E-002
 oo -1.795040203306196E-002
 oo -6.423314546241449E-002
 oo  6.678549898336180E-003
 oo -5.828072235329028E-003
 oo -1.137276459468297E-003
 oo  7.941757586226951E-003
 oo  5.004791686306732E-003
 oo -1.521771798423327E-003
 oo -7.512990086415453E-003
  pcan                     1                     2  0.123903963912396     
  pcan                     2                     2  0.919908002731189     
 Calculation of the contributions of <pq||rs> to dI(i,a)/dx required  69.6 seconds.
                     1                     2
                     2                     1
Total CPU time :        13.47
 processed     36950550 ao basis integrals from       9022 buffers 
Total CPU time :        15.22
 processed     71948734 ao basis integrals from      17566 buffers 
Total CPU time :         6.84
 processed     36803629 ao basis integrals from       8986 buffers 
 First-order Z-vector equations are solved for 1 perturbation.
 Convergence reached after  21 iterations.
  zvec                     1                     2  -8.45776778152747     
  zvec                     2                     2  -7.30014138615357     
  occ                     1                     2  3.405617230113442E-003
  vrt                     1                     2 -2.937997215518551E-002
  vo                     1                     2  7.863833166433248E-002
  occ                     2                     2  0.161551005382114     
  vrt                     2                     2   3.03997292167021     
  vo                     2                     2   6.82185081738274     
  occ                     1                     2  5.407493854961626E-002
 [   1] 0.0001533001097 [   2] 0.0000018001916 [   3] 0.0005692365011 [   4]-0.0000463537875
 [   5] 0.0001131174545 [   6] 0.0003094620688 [   7] 0.0000142756571 [   8] 0.0000390026074
 [   9] 0.0001320604710 [  10] 0.0001661153865 [  11]-0.0001074934833 [  12]-0.0001074183494
 [  13]-0.0003736283592 [  14] 0.0002105694808 [  15]-0.0018139431734 [  16] 0.0000286827573
 [  17]-0.0000647248194 [  18] 0.0000043212887 [  19] 0.0001713784976 [  20]-0.0001779721140
 [  21]-0.0001055183850 [  22] 0.0001397873748 [  23] 0.0000230916112 [  24] 0.0004764092352
 [  25] 0.0009161021362 [  26]-0.0001459102876 [  27]-0.0000916785362 [  28]-0.0000016801857
 [  29] 0.0017121354104 [  30]-0.0001938093472 [  31] 0.0009262964624 [  32] 0.0015597018893
 [  33]-0.0002629581821 [  34] 0.0017046851758 [  35]-0.0000841226018 [  36]-0.0000631632276
 [  37] 0.0000164504583 [  38] 0.0005188432093 [  39] 0.0005810729818 [  40]-0.0001252108096
 [  41]-0.0007055354690 [  42] 0.0001448927913 [  43] 0.0002927314703 [  44] 0.0000209567171
 [  45] 0.0006928038919 [  46] 0.0000059809069 [  47]-0.0000175374410 [  48] 0.0002098219494
 [  49]-0.0000587795786 [  50] 0.0001115685954 [  51] 0.0004514722663 [  52]-0.0000102166627
 [  53]-0.0001967338777 [  54] 0.0000051214614 [  55]-0.0000190420700 [  56]-0.0000917835850
 [  57] 0.0000555500308 [  58] 0.0001338558435 [  59] 0.0000213351601 [  60] 0.0000363199032
 [  61]-0.0013810749670 [  62] 0.0000216122825 [  63]-0.0005623195604 [  64] 0.0002821572360
 [  65] 0.0000845683026 [  66] 0.0000064723577 [  67] 0.0000431422939 [  68]-0.0004301503487
 [  69]-0.0000638950238 [  70]-0.0000478810880 [  71]-0.0003746812609 [  72]-0.0000329173332
 [  73]-0.0002462777929 [  74] 0.0000617578767 [  75]-0.0000899220019 [  76] 0.0001066790567
 [  77]-0.0004406337250 [  78]-0.0001162720450 [  79]-0.0020051715834 [  80] 0.0001412437267
 [  81]-0.0002196188360 [  82]-0.0000460718233 [  83] 0.0000983033962 [  84]-0.0000211994875
 [  85]-0.0000025446899 [  86] 0.0001059247251 [  87]-0.0003053691086 [  88] 0.0000127212970
 [  89]-0.0000199496356 [  90] 0.0000068987616 [  91]-0.0000054223051 [  92]-0.0000011496822
 [  93] 0.0000045175115 [  94]-0.0000447920502 [  95] 0.0000130974188 [  96]-0.0002011620861
 [  97] 0.0000216962248 [  98]-0.0000695583076 [  99] 0.0000174878340 [ 100] 0.0000344049344
 [ 101]-0.0000041120236 [ 102] 0.0000202070269 [ 103] 0.0000426434997 [ 104]-0.0001180665032
 [ 105] 0.0000213768036 [ 106] 0.0024003449955 [ 107]-0.0008731096427 [ 108]-0.0046801896515
 [ 109] 0.0015161600559 [ 110]-0.0053794995384 [ 111] 0.0005135477209 [ 112]-0.0015030013798
 [ 113]-0.0026566598458 [ 114]-0.0023150068983 [ 115] 0.0060954925550 [ 116] 0.0028695445347
 [ 117] 0.0032163892042 [ 118]-0.0009994648233 [ 119]-0.0052135261040 [ 120] 0.0021244537240
 [ 121] 0.0067377696578 [ 122] 0.0025188281331 [ 123]-0.0000011499063 [ 124]-0.0038845229746
 [ 125]-0.0016490882361 [ 126] 0.0004421605494 [ 127]-0.0038164630408 [ 128] 0.0013080621785
 [ 129] 0.0047363027642 [ 130]-0.0033982379740 [ 131] 0.0050419802153 [ 132] 0.0023878106428
 [ 133]-0.0011278855135 [ 134]-0.0011880328449 [ 135] 0.0004153922405 [ 136]-0.0018497331362
 [ 137]-0.0010075496200 [ 138] 0.0043306704922 [ 139] 0.0006346298596 [ 140]-0.0027130919628
 [ 141] 0.0028289509650 [ 142]-0.0031978517685 [ 143]-0.0008738229051 [ 144]-0.0027141182217
 [ 145] 0.0013100624381 [ 146] 0.0008998595761 [ 147]-0.0061997137113 [ 148] 0.0011374423432
 [ 149]-0.0009450847752 [ 150] 0.0017947448725 [ 151]-0.0011690112356 [ 152]-0.0002485953262
 [ 153]-0.0007047990736 [ 154]-0.0000796840340 [ 155] 0.0004654206678 [ 156]-0.0022191006937
 [ 157] 0.0008358444513 [ 158]-0.0000572221047 [ 159]-0.0004151899421 [ 160] 0.0012046850197
 [ 161]-0.0000421041845 [ 162]-0.0017497796359 [ 163]-0.0022697542063 [ 164]-0.0013461133731
 [ 165] 0.0010856490982 [ 166] 0.0012117654437 [ 167] 0.0003563170406 [ 168] 0.0011653162051
 [ 169]-0.0028864566217 [ 170]-0.0037241698633 [ 171] 0.0003461663633 [ 172]-0.0006640691295
 [ 173]-0.0007950590298 [ 174] 0.0033339112048 [ 175] 0.0029157058046 [ 176]-0.0003888324882
 [ 177] 0.0007500438529 [ 178]-0.0016740915967 [ 179]-0.0023333215946 [ 180]-0.0019969579175
 [ 181]-0.0044990204457 [ 182] 0.0002548505932 [ 183] 0.0032754455730 [ 184] 0.0014434208515
 [ 185] 0.0031773227202 [ 186]-0.0001174451099 [ 187] 0.0015816016477 [ 188]-0.0018932115154
 [ 189] 0.0000864711745 [ 190] 0.0007545771393 [ 191]-0.0030457914304 [ 192] 0.0001873929723
 [ 193]-0.0008086051238 [ 194] 0.0001265405199 [ 195]-0.0000757500624 [ 196]-0.0000773812907
 [ 197] 0.0002492744320 [ 198]-0.0002435210378 [ 199]-0.0002412605792 [ 200]-0.0005613394074
 [ 201] 0.0001907491099 [ 202]-0.0001302266529 [ 203]-0.0000605852320 [ 204]-0.0005741461081
 [ 205]-0.0006817690046 [ 206] 0.0000771700916 [ 207]-0.0008208591875 [ 208]-0.0010857149169
 [ 209] 0.0000634417099 [ 210]-0.0002792090957 [ 211]-0.0287796085257 [ 212] 0.0029459322349
 [ 213] 0.0472771741725 [ 214]-0.0096380035644 [ 215] 0.0155012847044 [ 216]-0.0007193908362
 [ 217] 0.0012502362891 [ 218] 0.0498963947098 [ 219]-0.0072608112055 [ 220]-0.1037667570597
 [ 221]-0.0085042167880 [ 222]-0.0130791152923 [ 223] 0.0100547056199 [ 224] 0.0142638331986
 [ 225]-0.0281287998587 [ 226]-0.0192503356048 [ 227]-0.0632779132216 [ 228]-0.0035134855287
 [ 229] 0.0108037516638 [ 230]-0.0045775723871 [ 231] 0.0069177820038 [ 232]-0.0012221926570
 [ 233]-0.0190328298879 [ 234]-0.1842110186613 [ 235] 0.1376127884436 [ 236]-0.0067943495323
 [ 237] 0.0028426539648 [ 238] 0.0054585182631 [ 239]-0.0072950457532 [ 240] 0.0019591033961
 [ 241] 0.0782649264177 [ 242] 0.0613440844077 [ 243]-0.0072851755008 [ 244]-0.0773094750068
 [ 245] 0.0074465801416 [ 246]-0.0021555228169 [ 247] 0.0174737750477 [ 248] 0.0669980924232
 [ 249] 0.0983437110612 [ 250] 0.0056309833675 [ 251]-0.0320785299079 [ 252] 0.0091816424350
 [ 253]-0.0553016815510 [ 254]-0.0099766162183 [ 255]-0.1164878166140 [ 256]-0.0064215364259
 [ 257] 0.0045850077256 [ 258]-0.0065791586124 [ 259] 0.0016276895312 [ 260]-0.0495484595232
 [ 261] 0.1059781900893 [ 262]-0.0058905027503 [ 263]-0.0159703282523 [ 264] 0.0060778250898
 [ 265] 0.0019636314500 [ 266] 0.0327599212316 [ 267] 0.0012856134537 [ 268] 0.0034860395862
 [ 269] 0.0053122909132 [ 270]-0.0031448339450 [ 271]-0.0315435921487 [ 272]-0.0044727993220
 [ 273]-0.0603394465518 [ 274]-0.0012148967911 [ 275] 0.0118540839294 [ 276]-0.0248233530996
 [ 277]-0.0124248772747 [ 278] 0.0517308537022 [ 279]-0.0000545512241 [ 280]-0.0010866094219
 [ 281] 0.0366060157707 [ 282] 0.0018350228233 [ 283] 0.1096930250018 [ 284] 0.0090759770680
 [ 285] 0.1638169122667 [ 286] 0.0086234314249 [ 287]-0.0146909679697 [ 288]-0.0030982320075
 [ 289]-0.0245075494673 [ 290]-0.0041233210576 [ 291] 0.0064332022395 [ 292]-0.0050706168990
 [ 293]-0.0036818027151 [ 294]-0.0107126864261 [ 295]-0.0049560471704 [ 296] 0.0084723977053
 [ 297]-0.0043443636917 [ 298] 0.0005510684215 [ 299]-0.0001597314916 [ 300] 0.0000413412971
 [ 301] 0.0013361778830 [ 302]-0.0008902789846 [ 303]-0.0002364790681 [ 304] 0.0188603581933
 [ 305] 0.0005388136667 [ 306]-0.0026852095147 [ 307]-0.0001356455905 [ 308] 0.0017709771909
 [ 309] 0.0016603080911 [ 310]-0.0013746783797 [ 311]-0.0073005832098 [ 312] 0.0031962626876
 [ 313] 0.0022705251468 [ 314]-0.0014469833562 [ 315] 0.0001894222857 [ 316]-0.0072154027369
 [ 317] 0.0001084057762 [ 318] 0.0105073841678 [ 319]-0.0014746943203 [ 320]-0.0017417120635
 [ 321] 0.0023581740590 [ 322]-0.0017667730091 [ 323] 0.0152840944688 [ 324]-0.0074438290262
 [ 325]-0.0298374490301 [ 326] 0.0012971905669 [ 327] 0.0000361956647 [ 328] 0.0111608255065
 [ 329]-0.0020292775693 [ 330] 0.0065525150091 [ 331] 0.0026478985121 [ 332]-0.0197197745407
 [ 333]-0.0019659368252 [ 334]-0.0012716983932 [ 335] 0.0055493467393 [ 336] 0.0017937034872
 [ 337]-0.0067178170819 [ 338]-0.0073626870410 [ 339]-0.0505021776435 [ 340] 0.0101962000468
 [ 341] 0.0058682089314 [ 342] 0.0039295534075 [ 343]-0.0000809406805 [ 344]-0.0195806984270
 [ 345] 0.0019103093837 [ 346] 0.0085812589736 [ 347]-0.0079332489709 [ 348] 0.0042086450280
 [ 349]-0.0380920570490 [ 350]-0.0003111247333 [ 351] 0.0033221756325 [ 352] 0.0032180211287
 [ 353] 0.0094277088197 [ 354] 0.0183257299957 [ 355] 0.0051070375531 [ 356]-0.0046372261852
 [ 357]-0.0042535646858 [ 358]-0.0174862751402 [ 359]-0.0062859400891 [ 360]-0.0390672624321
 [ 361]-0.0044442730510 [ 362] 0.0019083408066 [ 363]-0.0029245574544 [ 364] 0.0004712200980
 [ 365]-0.0117259005400 [ 366] 0.0132805472531 [ 367]-0.0003185260270 [ 368]-0.0048866769406
 [ 369] 0.0022447942095 [ 370] 0.0021187572259 [ 371] 0.0121433700702 [ 372]-0.0028505433307
 [ 373]-0.0021721925450 [ 374] 0.0024276194606 [ 375] 0.0002138301465 [ 376] 0.0172351891500
 [ 377]-0.0008984781319 [ 378]-0.0129334192948 [ 379]-0.0063548806060 [ 380] 0.0006831974754
 [ 381]-0.0061569137055 [ 382]-0.0078646058796 [ 383] 0.0222102185284 [ 384] 0.0041954678047
 [ 385] 0.0039151333111 [ 386] 0.0122595592681 [ 387] 0.0020679453645 [ 388] 0.0224874701102
 [ 389] 0.0007992206401 [ 390] 0.0407294535729 [ 391]-0.0012690431545 [ 392]-0.0041595831453
 [ 393] 0.0030304484922 [ 394] 0.0202869904794 [ 395] 0.0009093198868 [ 396] 0.0076236890980
 [ 397] 0.0003356732954 [ 398]-0.0050280899498 [ 399]-0.0027600726170 [ 400]-0.0012952926820
 [ 401] 0.0003077234387 [ 402] 0.0047213532412 [ 403]-0.0013755388269 [ 404] 0.0005921904115
 [ 405]-0.0001248487567 [ 406] 0.0006770294581 [ 407]-0.0002269017372 [ 408]-0.0004482843812
 [ 409] 0.0050303006092 [ 410]-0.0005501526904 [ 411] 0.0026604010436 [ 412]-0.0003085021883
 [ 413] 0.0022857848725 [ 414]-0.0001862659519 [ 415]-0.0017867623486 [ 416]-0.0017736680747
 [ 417] 0.0004187950335 [ 418]-0.0001514587579 [ 419] 0.0016319326703 [ 420]-0.0004836379765
 [ 421] 0.0925405119588 [ 422]-0.0106291471528 [ 423]-0.1618667149247 [ 424] 0.0356978091662
 [ 425]-0.0469757225861 [ 426]-0.0213537322464 [ 427]-0.0016719413012 [ 428]-0.1353230286821
 [ 429] 0.0296593764805 [ 430] 0.2908318494462 [ 431] 0.0269530813408 [ 432] 0.0403156542019
 [ 433]-0.0548090256703 [ 434]-0.0464299008800 [ 435] 0.0817045732145 [ 436] 0.0613100255018
 [ 437] 0.1917986571085 [ 438] 0.0136577852922 [ 439]-0.0334609514534 [ 440]-0.0138513725863
 [ 441] 0.0094687203429 [ 442] 0.0129511076332 [ 443] 0.0687760681964 [ 444] 0.4658334171421
 [ 445]-0.2647567065875 [ 446] 0.0155886962728 [ 447]-0.0092846561242 [ 448]-0.0234003889465
 [ 449] 0.0111763664074 [ 450]-0.0064781786609 [ 451]-0.1720894555165 [ 452]-0.1084394915226
 [ 453] 0.0233981115859 [ 454] 0.2157145923241 [ 455]-0.0271811140849 [ 456] 0.0020728663287
 [ 457]-0.0599403883683 [ 458]-0.1299829012493 [ 459]-0.2373931379929 [ 460]-0.0256044351682
 [ 461] 0.0767969577029 [ 462]-0.0243232647746 [ 463] 0.1411278320881 [ 464] 0.0372182028527
 [ 465] 0.3113184112376 [ 466] 0.0242303659698 [ 467]-0.0196651899443 [ 468] 0.0019520263114
 [ 469]-0.0016993929025 [ 470] 0.0959349581887 [ 471]-0.2104976517482 [ 472] 0.0145834625014
 [ 473] 0.0578496380192 [ 474]-0.0215745986348 [ 475]-0.0096601576377 [ 476]-0.1033994626036
 [ 477]-0.0016393915354 [ 478]-0.0110307177028 [ 479]-0.0365090736677 [ 480] 0.0105905511581
 [ 481] 0.0238793175114 [ 482] 0.0174287068639 [ 483] 0.1722652893406 [ 484] 0.0089825757206
 [ 485]-0.0435804796307 [ 486] 0.0337790472026 [ 487] 0.0547210490984 [ 488]-0.1537932007507
 [ 489]-0.0031369080971 [ 490]-0.0020929481626 [ 491]-0.0845999506760 [ 492]-0.0083071056619
 [ 493]-0.2168905741203 [ 494]-0.0267816180342 [ 495]-0.3882920179520 [ 496]-0.0351871992223
 [ 497] 0.0811215747672 [ 498] 0.0079118588643 [ 499] 0.0694843608380 [ 500] 0.0108872129321
 [ 501]-0.0337162790472 [ 502] 0.0177734295980 [ 503] 0.0185612557494 [ 504] 0.0342649853747
 [ 505] 0.0162378490438 [ 506]-0.0311964260211 [ 507] 0.0043244573183 [ 508]-0.0011299496750
 [ 509] 0.0024673878761 [ 510] 0.0001154566222 [ 511]-0.0049150169163 [ 512] 0.0039619716106
 [ 513] 0.0010327970931 [ 514]-0.0440706663972 [ 515]-0.0009945204565 [ 516] 0.0033451047953
 [ 517] 0.0006141514638 [ 518]-0.0104200521384 [ 519]-0.0056937159242 [ 520] 0.0067052303252
 [ 521] 0.0196606386380 [ 522]-0.0108504768906 [ 523]-0.0089480876423 [ 524] 0.0011876296260
 [ 525]-0.0003773983788 [ 526] 0.0941538100088 [ 527]-0.0046398242894 [ 528]-0.1633245508019
 [ 529] 0.0251058398733 [ 530]-0.0383981788741 [ 531]-0.0116499214598 [ 532]-0.0055875446460
 [ 533]-0.1738793440361 [ 534] 0.0137441340589 [ 535] 0.3317937145519 [ 536] 0.0187034752864
 [ 537] 0.0342209551588 [ 538]-0.0395508119066 [ 539]-0.0364463697015 [ 540] 0.1074764127503
 [ 541] 0.0422263244396 [ 542] 0.2456758838010 [ 543] 0.0047771812168 [ 544]-0.0258752937665
 [ 545] 0.0299805045031 [ 546] 0.0144015980740 [ 547] 0.0033996746247 [ 548] 0.0319339062473
 [ 549] 0.5281945775340 [ 550]-0.4481285048700 [ 551] 0.0264357725473 [ 552]-0.0107706677350
 [ 553]-0.0118965941843 [ 554] 0.0172587285828 [ 555]-0.0032545291994 [ 556]-0.2599625335329
 [ 557]-0.1986626239942 [ 558] 0.0218198392348 [ 559] 0.2198333175736 [ 560]-0.0125000770155
 [ 561] 0.0074841044423 [ 562]-0.0356441330808 [ 563]-0.1830925487220 [ 564]-0.2834376661634
 [ 565]-0.0000758015941 [ 566] 0.0840929857450 [ 567]-0.0197667396621 [ 568] 0.1864310482710
 [ 569] 0.0135008079136 [ 570] 0.3039102903826 [ 571] 0.0090171770643 [ 572]-0.0062334789128
 [ 573] 0.0152520016364 [ 574]-0.0025754684295 [ 575] 0.1402441806145 [ 576]-0.3290930200088
 [ 577] 0.0193090926515 [ 578] 0.0634508407944 [ 579]-0.0081601798272 [ 580]-0.0084334154824
 [ 581]-0.0987951891317 [ 582]-0.0061259096443 [ 583]-0.0065281985130 [ 584]-0.0360598205952
 [ 585] 0.0065007130462 [ 586] 0.1169511789499 [ 587] 0.0158739172974 [ 588] 0.1502993204115
 [ 589]-0.0072803781319 [ 590]-0.0245715115836 [ 591]-0.0140604433680 [ 592] 0.0120237851061
 [ 593]-0.1116911409328 [ 594] 0.0025060756726 [ 595] 0.0065400790803 [ 596]-0.0895203174599
 [ 597]-0.0019437487182 [ 598]-0.3004385804745 [ 599]-0.0215597759123 [ 600]-0.4820992665534
 [ 601]-0.0120095449234 [ 602] 0.0351552969767 [ 603] 0.0112213536703 [ 604] 0.0780306151028
 [ 605] 0.0120450312505 [ 606]-0.0030402133262 [ 607] 0.0138102182440 [ 608] 0.0014221487318
 [ 609] 0.0482400224679 [ 610] 0.0087347384548 [ 611]-0.0143449117820 [ 612] 0.0128484535436
 [ 613]-0.0026334628776 [ 614] 0.0008275286849 [ 615] 0.0002854941064 [ 616]-0.0054698588273
 [ 617] 0.0008697544231 [ 618] 0.0004269264389 [ 619]-0.0541325923268 [ 620]-0.0020014131118
 [ 621] 0.0102047374179 [ 622]-0.0002633818783 [ 623] 0.0000350415368 [ 624]-0.0045714038087
 [ 625] 0.0006022653254 [ 626] 0.0263154301880 [ 627]-0.0057943879476 [ 628]-0.0033501502139
 [ 629] 0.0042648679420 [ 630]-0.0009222729680 [ 631]-0.0258912311153 [ 632]-0.0028864805427
 [ 633] 0.0531292465614 [ 634] 0.0005758309049 [ 635]-0.0054854214933 [ 636] 0.0134565828073
 [ 637]-0.0041116182466 [ 638] 0.0668256419400 [ 639]-0.0083752934814 [ 640]-0.1193502261027
 [ 641] 0.0037855602695 [ 642] 0.0007101183031 [ 643] 0.0145139544844 [ 644]-0.0074054589364
 [ 645]-0.0286062441242 [ 646] 0.0113526387480 [ 647]-0.1050436968760 [ 648]-0.0012899115708
 [ 649]-0.0032768628042 [ 650]-0.0284420659129 [ 651] 0.0063374533298 [ 652]-0.0050699022727
 [ 653] 0.0045279492209 [ 654]-0.2067135493626 [ 655] 0.2009901856803 [ 656] 0.0052514389767
 [ 657] 0.0080481241078 [ 658]-0.0033982938182 [ 659]-0.0203962901298 [ 660] 0.0020122148774
 [ 661] 0.1082757893706 [ 662] 0.0878372136064 [ 663] 0.0074883657400 [ 664]-0.0984011753294
 [ 665]-0.0065785009946 [ 666] 0.0022757366870 [ 667]-0.0061726403918 [ 668] 0.0807650580292
 [ 669] 0.1065383823451 [ 670]-0.0017123778083 [ 671]-0.0351380269700 [ 672]-0.0095082751514
 [ 673]-0.0828333245787 [ 674] 0.0018574941841 [ 675]-0.1187374681596 [ 676]-0.0006358531243
 [ 677]-0.0032753289102 [ 678]-0.0099113286461 [ 679] 0.0021768521350 [ 680]-0.0635222274785
 [ 681] 0.1472509271065 [ 682]-0.0028876566131 [ 683]-0.0260485716227 [ 684]-0.0006388163626
 [ 685] 0.0008700061427 [ 686] 0.0418242997171 [ 687]-0.0002415098511 [ 688]-0.0055427625641
 [ 689]-0.0011473716203 [ 690] 0.0013029098440 [ 691]-0.0495470748078 [ 692] 0.0012293197156
 [ 693]-0.0501163003531 [ 694]-0.0036734306136 [ 695]-0.0088469172858 [ 696] 0.0196299274524
 [ 697] 0.0094737084735 [ 698] 0.0269229202188 [ 699] 0.0050506349478 [ 700] 0.0024268037876
 [ 701] 0.0354180319569 [ 702] 0.0004217430664 [ 703] 0.1312238933154 [ 704]-0.0032489486468
 [ 705] 0.2123864903537 [ 706]-0.0158842175505 [ 707]-0.0009645511069 [ 708] 0.0053826175652
 [ 709]-0.0152148183130 [ 710] 0.0031657223176 [ 711]-0.0027626571383 [ 712] 0.0032456882831
 [ 713]-0.0001150620959 [ 714]-0.0230181763790 [ 715] 0.0010784460728 [ 716]-0.0094027286017
 [ 717]-0.0041286586244 [ 718]-0.0016988937926 [ 719] 0.0005715421785 [ 720]-0.0000731152745
 [ 721] 0.0020479275380 [ 722] 0.0013606698224 [ 723]-0.0003859329327 [ 724] 0.0237131499689
 [ 725]-0.0006581609023 [ 726]-0.0033561460942 [ 727]-0.0002598393304 [ 728]-0.0014915778201
 [ 729]-0.0011277271900 [ 730]-0.0000554007169 [ 731]-0.0121483463381 [ 732]-0.0019333099879
 [ 733]-0.0038077897240 [ 734]-0.0013153310997 [ 735]-0.0005867625629 [ 736]-0.0008700679112
 [ 737]-0.0752835750428 [ 738] 0.0040840633712 [ 739]-0.0173146605337 [ 740]-0.0103643262117
 [ 741] 0.0068617620399 [ 742]-0.1143263995857 [ 743] 0.0070215374032 [ 744]-0.0873024714179
 [ 745]-0.0085922707046 [ 746] 0.1102985717983 [ 747]-0.0703928513929 [ 748] 0.0029576209409
 [ 749]-0.2144938042196 [ 750]-0.0037024882728 [ 751] 0.1979279605290 [ 752]-0.0097294726681
 [ 753] 0.0471812558020 [ 754] 0.0358647062757 [ 755] 0.0021452699446 [ 756]-0.0046903790227
 [ 757]-0.0758594084207 [ 758]-0.0831818198236 [ 759]-0.0138801781404 [ 760] 0.0045791647714
 [ 761] 0.0749830777754 [ 762] 0.3544549294164 [ 763]-0.3514799713536 [ 764]-0.0011220538007
 [ 765] 0.0444696560124 [ 766] 0.0064571338521 [ 767] 0.0013913327788 [ 768] 0.2480467525395
 [ 769]-0.0089110775412 [ 770]-0.3415038229786 [ 771] 0.0145304219491 [ 772]-0.0216535110482
 [ 773] 0.0030006954666 [ 774] 0.0089379694399 [ 775]-0.0983306092681 [ 776]-0.0016234714622
 [ 777]-0.0607365199554 [ 778]-0.0049907426198 [ 779]-0.2134671995384 [ 780]-0.0117692579129
 [ 781]-0.1044982404274 [ 782]-0.0903798832796 [ 783] 0.0000618973749 [ 784] 0.2723787843538
 [ 785]-0.0012406972749 [ 786] 0.0039130078735 [ 787]-0.3273623166962 [ 788]-0.0023745497525
 [ 789] 0.0109650697030 [ 790] 0.0593434338913 [ 791] 0.0041451525434 [ 792]-0.0870703878127
 [ 793]-0.1469309603302 [ 794] 0.0039251695925 [ 795] 0.0764654816506 [ 796] 0.0023020129899
 [ 797] 0.1147018559028 [ 798]-0.0060645832291 [ 799]-0.1481101597166 [ 800]-0.0435958541430
 [ 801] 0.0003978622662 [ 802] 0.0374406972275 [ 803] 0.0078165969920 [ 804] 0.1413249471670
 [ 805] 0.0664500838836 [ 806] 0.0033227673194 [ 807] 0.0558781884323 [ 808] 0.0073167952428
 [ 809] 0.2940430226891 [ 810] 0.0137547388279 [ 811]-0.5158090872260 [ 812]-0.0037190411442
 [ 813] 0.0715722737700 [ 814]-0.0017067658035 [ 815] 0.0977781580641 [ 816] 0.0016785440845
 [ 817] 0.0453168579500 [ 818]-0.0309434839753 [ 819]-0.0007257373182 [ 820]-0.1166927624058
 [ 821]-0.1000479209670 [ 822] 0.0005432442200 [ 823]-0.0407293390986 [ 824]-0.0002240345021
 [ 825] 0.0093113429996 [ 826] 0.0002301074383 [ 827] 0.0223118126427 [ 828]-0.0401226569087
 [ 829] 0.0016441330601 [ 830]-0.0003570792261 [ 831] 0.0000634255564 [ 832] 0.0008502504269
 [ 833] 0.0005166685034 [ 834]-0.0189385783975 [ 835]-0.0120987273287 [ 836]-0.0005349156808
 [ 837] 0.0251049644367 [ 838]-0.0778752822370 [ 839] 0.0002056917514 [ 840]-0.0140973955655
 [ 841] 0.0378005613474 [ 842]-0.0120891082253 [ 843]-0.0669994824880 [ 844] 0.0329514654488
 [ 845]-0.0522595588541 [ 846] 0.0292618802068 [ 847]-0.0143958910797 [ 848]-0.0132356614746
 [ 849] 0.0070303194195 [ 850] 0.1019720110853 [ 851] 0.0266199491827 [ 852] 0.0405514527175
 [ 853]-0.0134238645117 [ 854]-0.0594667651341 [ 855] 0.0141460178452 [ 856] 0.0727949897210
 [ 857] 0.0306608070112 [ 858] 0.0018380612179 [ 859]-0.0322341772288 [ 860]-0.0320635566750
 [ 861] 0.0448894442037 [ 862] 0.0086681120321 [ 863] 0.0553545124646 [ 864] 0.1268989853786
 [ 865]-0.0976691102340 [ 866] 0.0469256103932 [ 867] 0.0012457615621 [ 868]-0.0111818517795
 [ 869] 0.0014855377007 [ 870] 0.0024178114997 [ 871]-0.0446325586287 [ 872]-0.0104121227357
 [ 873] 0.0389341756669 [ 874] 0.0254098450036 [ 875]-0.0228433268931 [ 876] 0.0100491103035
 [ 877]-0.0640429699882 [ 878]-0.0316867044103 [ 879]-0.0812888468717 [ 880] 0.0001803171123
 [ 881]-0.0074917408536 [ 882]-0.0437335495591 [ 883] 0.0307409703011 [ 884] 0.0315776226957
 [ 885] 0.0604679427581 [ 886] 0.0134452609413 [ 887]-0.0142223206948 [ 888] 0.0087904991752
 [ 889] 0.0020811805355 [ 890] 0.0296489635065 [ 891]-0.0537711971812 [ 892] 0.0236540424052
 [ 893] 0.0052347714982 [ 894]-0.0072720596205 [ 895]-0.0172850109746 [ 896]-0.0040542268022
 [ 897] 0.0026257970930 [ 898]-0.0145437823953 [ 899]-0.0658064119708 [ 900] 0.0056728719391
 [ 901] 0.0201009393892 [ 902] 0.0305527360000 [ 903] 0.0267465083945 [ 904]-0.0161921071279
 [ 905]-0.0553859951460 [ 906] 0.0267843777437 [ 907] 0.0464700765521 [ 908]-0.0743887410844
 [ 909] 0.0144129734956 [ 910] 0.0115839634803 [ 911]-0.0245233041655 [ 912]-0.0020173069508
 [ 913]-0.0675137606233 [ 914]-0.0473201600430 [ 915]-0.0514199647039 [ 916]-0.0530868379211
 [ 917]-0.0048560698092 [ 918] 0.0323416027615 [ 919] 0.0012386529506 [ 920] 0.0265366379771
 [ 921]-0.0045184237572 [ 922] 0.0275519834751 [ 923] 0.0047087238982 [ 924]-0.0003036492578
 [ 925] 0.0150415370763 [ 926]-0.0455287558825 [ 927] 0.0001221226878 [ 928]-0.0063831007418
 [ 929] 0.0000552566135 [ 930] 0.0007908225024 [ 931]-0.0016190653406 [ 932] 0.0047037964631
 [ 933] 0.0005169408296 [ 934]-0.0071301762098 [ 935]-0.0048534212572 [ 936] 0.0009398006775
 [ 937]-0.0014070866656 [ 938]-0.0012856003250 [ 939]-0.0091808275630 [ 940] 0.0017450578981
 [ 941] 0.0012617665730 [ 942]-0.0133636362180 [ 943]-0.0148974628725 [ 944] 0.0000753580762
 [ 945]-0.0021785193939 [ 946] 0.0001962850868 [ 947]-0.0447541164140 [ 948]-0.0108165192474
 [ 949] 0.0003929875465 [ 950]-0.0024102180742 [ 951] 0.0708023152195 [ 952]-0.0020682274428
 [ 953]-0.0085481354097 [ 954]-0.0022099434141 [ 955]-0.0194127753955 [ 956]-0.0637700922148
 [ 957]-0.0024575164979 [ 958]-0.0109720339643 [ 959]-0.0298642564271 [ 960] 0.0025068177349
 [ 961]-0.0038245543219 [ 962]-0.0102722935375 [ 963]-0.0503845389848 [ 964] 0.0064389528601
 [ 965]-0.0012225777901 [ 966]-0.0059181431928 [ 967] 0.0118325855175 [ 968]-0.0193494922221
 [ 969]-0.1631739226550 [ 970]-0.0030755976615 [ 971]-0.0067452239673 [ 972] 0.1441067022455
 [ 973]-0.0151826735740 [ 974]-0.0066203892787 [ 975] 0.0376511628606 [ 976]-0.0036367003840
 [ 977]-0.0078689334041 [ 978] 0.0064723821448 [ 979]-0.0008372911192 [ 980]-0.0584737248285
 [ 981] 0.0014397326217 [ 982]-0.1201944030189 [ 983] 0.0059991124777 [ 984] 0.0005533633609
 [ 985]-0.0514134179838 [ 986] 0.0005355183838 [ 987]-0.0063977611645 [ 988]-0.0120788899168
 [ 989] 0.0043703655385 [ 990] 0.1224080411454 [ 991] 0.0047190716969 [ 992] 0.0122261659940
 [ 993] 0.0028765709159 [ 994] 0.0037756134559 [ 995]-0.0118159795964 [ 996]-0.1117405426028
 [ 997] 0.0007522967146 [ 998]-0.0628468222876 [ 999]-0.0035400222073 [1000] 0.0050469100892
 [1001]-0.0310747905765 [1002]-0.0275275512869 [1003]-0.0024841365552 [1004] 0.0033490487624
 [1005] 0.0003064902127 [1006] 0.0037743283403 [1007]-0.0288812348204 [1008]-0.0039923657764
 [1009]-0.0029735459329 [1010]-0.0045214970193 [1011] 0.0026095614522 [1012]-0.0031040590375
 [1013] 0.0461325522248 [1014] 0.0081284040347 [1015] 0.0163926512524 [1016] 0.0120359952578
 [1017]-0.1080526844535 [1018]-0.0005740294782 [1019] 0.1376492094053 [1020]-0.0100227952267
 [1021]-0.0582196181666 [1022] 0.0118846343334 [1023]-0.0008740120023 [1024] 0.0039753390072
 [1025]-0.0017932534665 [1026] 0.0023451620911 [1027] 0.0017993130720 [1028]-0.0198769768613
 [1029]-0.0027049384999 [1030]-0.0027704331406 [1031] 0.0014202779078 [1032] 0.0098188557314
 [1033] 0.0009430959387 [1034]-0.0012362707113 [1035]-0.0000142496599 [1036]-0.0018659916543
 [1037]-0.0004237373607 [1038] 0.0007813607460 [1039] 0.0015041905801 [1040] 0.0000784741062
 [1041]-0.0162058128044 [1042]-0.0007345059725 [1043] 0.0000546140347 [1044] 0.0008661054359
 [1045] 0.0004362465017 [1046] 0.0006115440916 [1047]-0.0100923665454 [1048] 0.0021025510202
 [1049] 0.0004177145392 [1050] 0.0004178533778 [1051] 0.0044646313235 [1052]-0.0002026030668
 [1053]-0.0008003539686 [1054] 0.0001740073746 [1055] 0.1964063408098 [1056] 0.0445649248282
 [1057]-0.0008090210059 [1058] 0.0113950957388 [1059]-0.2845895986917 [1060] 0.0090399045027
 [1061] 0.0362510897492 [1062] 0.0066611138710 [1063] 0.0784452525746 [1064] 0.2327315568752
 [1065] 0.0086792863864 [1066] 0.0467890083426 [1067] 0.1175289055734 [1068]-0.0073778615737
 [1069] 0.0304063082030 [1070] 0.0402216795361 [1071] 0.2441178855673 [1072]-0.0170397400848
 [1073] 0.0112343054947 [1074] 0.0281454172957 [1075]-0.0525741921404 [1076] 0.0819914069332
 [1077] 0.5374453680830 [1078] 0.0177162111004 [1079] 0.0220265688357 [1080]-0.4850808443038
 [1081] 0.0551462131476 [1082] 0.0258506391571 [1083]-0.1102568065809 [1084] 0.0098363651560
 [1085] 0.0262631758992 [1086]-0.0269106908062 [1087] 0.0079171180507 [1088] 0.1934323009870
 [1089]-0.0064627385412 [1090] 0.4181884820165 [1091]-0.0268848690251 [1092] 0.0037547274245
 [1093] 0.1560006903626 [1094]-0.0027738005528 [1095] 0.0282262070971 [1096] 0.0639148780533
 [1097]-0.0230217802320 [1098]-0.3915560120695 [1099]-0.0185954995062 [1100]-0.0670436630248
 [1101]-0.0103402647880 [1102]-0.0268015012933 [1103] 0.0424324282563 [1104] 0.3880095039445
 [1105]-0.0077155352035 [1106] 0.2160106624797 [1107] 0.0070200962275 [1108]-0.0088292294498
 [1109] 0.0855347182702 [1110] 0.0606646536713 [1111] 0.0140219076124 [1112]-0.0062496990310
 [1113]-0.0041128435387 [1114]-0.0183484652419 [1115] 0.0894197932541 [1116] 0.0036294479409
 [1117] 0.0135255385506 [1118] 0.0228576188911 [1119]-0.0140008492525 [1120] 0.0104989420422
 [1121]-0.0791309725561 [1122]-0.0243572923002 [1123] 0.0017887771653 [1124]-0.0488601873633
 [1125] 0.3443246210089 [1126] 0.0058454496541 [1127]-0.4546058219886 [1128] 0.0341652697800
 [1129] 0.2261781961626 [1130]-0.0507644387832 [1131] 0.0016993436417 [1132]-0.0161792581395
 [1133] 0.0058527040813 [1134]-0.0100322659093 [1135]-0.0118509203587 [1136] 0.0857809300237
 [1137] 0.0094843466756 [1138] 0.0121862000645 [1139]-0.0039419322042 [1140]-0.0374316715269
 [1141]-0.0048436942946 [1142] 0.0028531182810 [1143]-0.0001889704850 [1144] 0.0084498571790
 [1145] 0.0009613364922 [1146]-0.0030333642490 [1147]-0.0055866559328 [1148]-0.0010234640414
 [1149] 0.0535561313894 [1150] 0.0028726571734 [1151]-0.0004863027996 [1152]-0.0024071523419
 [1153]-0.0015940440863 [1154]-0.0038704941576 [1155] 0.0395659153881 [1156]-0.0081082443932
 [1157]-0.0022299240563 [1158]-0.0019608285169 [1159]-0.0169221199923 [1160] 0.0014147761956
 [1161] 0.0023670619861 [1162] 0.0457707491829 [1163]-0.0014002658787 [1164]-0.2239993752598
 [1165]-0.0758731102854 [1166]-0.1472696742378 [1167]-0.0008848908374 [1168]-0.0272345349756
 [1169]-0.2128679600831 [1170]-0.1414807422525 [1171]-0.4609488340879 [1172]-0.0006795597105
 [1173]-0.0575033129863 [1174]-0.2902466676150 [1175] 0.0009253523381 [1176] 0.1276515865563
 [1177]-0.0001718591231 [1178]-0.2475988659381 [1179] 0.0023130605045 [1180]-0.0178644922105
 [1181]-0.0443423909292 [1182]-0.1993570492488 [1183] 0.2595790037129 [1184]-0.0076145624112
 [1185]-0.0102565294844 [1186]-0.1227471884886 [1187]-0.3893665710817 [1188] 0.0199629580994
 [1189]-0.3261015212593 [1190]-0.0933444608695 [1191] 0.0041078321502 [1192]-0.0506153189620
 [1193]-0.2965308533969 [1194] 0.2819908043298 [1195] 0.0284217111043 [1196] 0.0016458221121
 [1197]-0.0371959817566 [1198]-0.0095030290694 [1199] 0.1085257962552 [1200]-0.0152209258206
 [1201]-0.0057522021627 [1202] 0.0705065457224 [1203]-0.0114994930017 [1204] 0.0007134937762
 [1205] 0.2079614407773 [1206] 0.0022818838309 [1207] 0.1705528925014 [1208]-0.0001710854920
 [1209]-0.1807106582602 [1210] 0.0038038644101 [1211]-0.3901452433999 [1212]-0.0123535267037
 [1213] 0.1221176821173 [1214]-0.0119544196479 [1215]-0.0375731695510 [1216] 0.0935997463472
 [1217]-0.0052780111495 [1218]-0.0046464107175 [1219]-0.0635101229286 [1220] 0.0920358160523
 [1221] 0.0157275216677 [1222] 0.1622000427053 [1223]-0.0097151539386 [1224]-0.0024208285831
 [1225]-0.0763488059766 [1226]-0.1795057808406 [1227] 0.0500380163054 [1228]-0.0176186703326
 [1229]-0.0043070199942 [1230] 0.2419222047941 [1231]-0.0065573045298 [1232] 0.1351115786329
 [1233]-0.0071886286917 [1234] 0.1914542007015 [1235] 0.0085822947524 [1236]-0.2884441762144
 [1237]-0.0022541157580 [1238] 0.4904474249148 [1239]-0.0555933567380 [1240] 0.0013468407282
 [1241]-0.0353055742376 [1242] 0.0940291095686 [1243] 0.0646905778887 [1244]-0.0019732790584
 [1245] 0.0191888067133 [1246]-0.1199787851528 [1247] 0.0251061441771 [1248] 0.2108497192555
 [1249] 0.0396366644837 [1250]-0.0103946875614 [1251] 0.0021914564187 [1252]-0.0000657147658
 [1253]-0.0001897618011 [1254]-0.0003707065863 [1255] 0.0489262481712 [1256]-0.0176665051200
 [1257]-0.0005698715084 [1258]-0.0084889245689 [1259]-0.0012639493146 [1260] 0.0001919453733
 [1261] 0.0118243909144 [1262] 0.0224712401107 [1263]-0.0008888455811 [1264] 0.0272596966779
 [1265] 0.0251879644600 [1266] 0.0520646899611 [1267] 0.1047864732894 [1268]-0.0128443611623
 [1269]-0.0129336724657 [1270] 0.0004136759765 [1271]-0.0908223909580 [1272] 0.0107490695126
 [1273]-0.0035229035063 [1274] 0.0024086829314 [1275] 0.1480593646487 [1276] 0.0002747230252
 [1277] 0.0112665830145 [1278]-0.0040760065005 [1279] 0.0143007294030 [1280]-0.1124035635899
 [1281]-0.0014247124990 [1282] 0.0113652941719 [1283]-0.0566969729716 [1284] 0.0018470569561
 [1285]-0.0108785654656 [1286] 0.0037641801772 [1287]-0.1108839728462 [1288]-0.0036847986357
 [1289] 0.0096803282722 [1290] 0.0068150937652 [1291]-0.0183224558121 [1292]-0.0690504951160
 [1293]-0.2606989704392 [1294] 0.0006752037241 [1295]-0.0075402939415 [1296] 0.2289696169494
 [1297] 0.0145329658755 [1298] 0.0120453867250 [1299] 0.0834467520248 [1300]-0.0050270806176
 [1301]-0.0016591103016 [1302]-0.0006007076889 [1303] 0.0090059990796 [1304]-0.0824073925294
 [1305]-0.0059866999980 [1306]-0.2001217812590 [1307]-0.0115730115182 [1308] 0.0020847258558
 [1309]-0.0736624078845 [1310] 0.0027758587691 [1311] 0.0174408966167 [1312]-0.0478931029281
 [1313]-0.0070869196150 [1314] 0.1708283284080 [1315]-0.0043476019075 [1316] 0.0214167792875
 [1317]-0.0148182542694 [1318]-0.0103460590002 [1319] 0.0062862149331 [1320]-0.1821619968366
 [1321]-0.0033154191105 [1322]-0.1136427002698 [1323]-0.0026958023217 [1324] 0.0008475395269
 [1325]-0.0548927955555 [1326]-0.0325610712800 [1327] 0.0067685626035 [1328] 0.0062287647010
 [1329]-0.0059411297311 [1330]-0.0013091808490 [1331]-0.0542877586946 [1332]-0.0474624430253
 [1333] 0.0036481937087 [1334] 0.0087041149408 [1335]-0.0044115414069 [1336] 0.0065982180097
 [1337] 0.0200701016402 [1338]-0.0024375759361 [1339]-0.0156395373418 [1340]-0.0309679509045
 [1341]-0.1492351563434 [1342] 0.0146370617908 [1343] 0.2202005118044 [1344] 0.0041384616716
 [1345]-0.0901016991684 [1346]-0.0168658171987 [1347]-0.0025420273693 [1348] 0.0163020254215
 [1349]-0.0011372009245 [1350]-0.0068901079940 [1351]-0.0045624630445 [1352]-0.0407292628327
 [1353] 0.0066879023230 [1354] 0.0034918764726 [1355]-0.0016345205162 [1356]-0.0161685283288
 [1357]-0.0029637071571 [1358]-0.0019531738423 [1359]-0.0002477289399 [1360]-0.0038134921691
 [1361] 0.0003314778246 [1362] 0.0016056150276 [1363]-0.0019498297840 [1364]-0.0021426271524
 [1365]-0.0243785242139 [1366] 0.0012409920013 [1367]-0.0005603836206 [1368] 0.0028123436659
 [1369]-0.0005802545888 [1370]-0.0014073748558 [1371]-0.0186593771225 [1372]-0.0041923620433
 [1373]-0.0004301355214 [1374] 0.0006274239269 [1375]-0.0068097171828 [1376] 0.0012629914570
 [1377]-0.0004247176378 [1378]-0.0540401036221 [1379]-0.0000619521062 [1380]-0.0561154829423
 [1381]-0.0661585749328 [1382] 0.0447725224070 [1383] 0.0051728226757 [1384]-0.0000535323862
 [1385]-0.0384605172323 [1386] 0.0617116370883 [1387] 0.1230856229980 [1388]-0.0011162607282
 [1389] 0.0620908164691 [1390]-0.0019929077839 [1391]-0.0022420114777 [1392]-0.1065878576951
 [1393] 0.0013568007541 [1394] 0.1157773727079 [1395]-0.0040363737190 [1396] 0.0247058652701
 [1397]-0.0711998545707 [1398]-0.0939098253863 [1399]-0.1311149339976 [1400] 0.0041893020716
 [1401] 0.0032498211425 [1402] 0.0161616980538 [1403] 0.1172459852743 [1404]-0.0082314004337
 [1405] 0.0422948436405 [1406] 0.0078373089261 [1407]-0.0012863204000 [1408] 0.2032729348350
 [1409] 0.1264245975859 [1410]-0.0191162995306 [1411]-0.0423088187431 [1412]-0.0033032230404
 [1413] 0.0602272092853 [1414] 0.0037019369278 [1415]-0.0075828875828 [1416] 0.0278928329201
 [1417] 0.0019763593320 [1418]-0.0200707714845 [1419] 0.0049592584050 [1420]-0.0006616051297
 [1421] 0.0407345694096 [1422] 0.0012014388532 [1423]-0.0251914914603 [1424] 0.0016771819144
 [1425] 0.1135791307577 [1426]-0.0006444223753 [1427] 0.1676192704118 [1428] 0.0048085486776
 [1429] 0.0065272446265 [1430] 0.0058396116008 [1431] 0.0448242689012 [1432]-0.0334954594131
 [1433] 0.0027709007111 [1434] 0.0026936741690 [1435] 0.0643659248263 [1436]-0.0191353405711
 [1437] 0.0267993947570 [1438]-0.0154423763758 [1439] 0.0055172021105 [1440] 0.0029923099433
 [1441] 0.0013458441679 [1442]-0.0371261098172 [1443]-0.1840490720290 [1444]-0.0633961976109
 [1445] 0.0029995510316 [1446]-0.0658812750320 [1447] 0.0037991217847 [1448] 0.0410694313730
 [1449] 0.0010681618821 [1450]-0.0689311292649 [1451]-0.0028414963939 [1452] 0.1620691170963
 [1453]-0.0008213827548 [1454]-0.0668367973713 [1455] 0.0268578886290 [1456]-0.0003008722528
 [1457] 0.1345942156119 [1458] 0.1386216130055 [1459]-0.0062699877571 [1460] 0.0007034831308
 [1461]-0.0209241521114 [1462] 0.0113848414134 [1463]-0.0107617131977 [1464]-0.0580307599307
 [1465] 0.0677599502007 [1466] 0.0691786443359 [1467] 0.0002428921755 [1468]-0.0000676433676
 [1469]-0.0022149226638 [1470] 0.0002031982024 [1471] 0.0020838191998 [1472] 0.0172563579696
 [1473]-0.0000227520673 [1474] 0.0244827733854 [1475] 0.0026056744707 [1476]-0.0000886263851
 [1477] 0.0078176750849 [1478]-0.0016270822968 [1479] 0.0002980779793 [1480] 0.0026607443090
 [1481]-0.0032448239754 [1482]-0.0069747653179 [1483]-0.0358843534878 [1484]-0.0313517688630
 [1485] 0.0227465917263 [1486]-0.0013272274152 [1487] 0.0626668423684 [1488]-0.0299074789569
 [1489] 0.0024237236848 [1490]-0.0093258190626 [1491]-0.0893302340842 [1492]-0.0031600264931
 [1493]-0.0213464663182 [1494] 0.0027061955531 [1495]-0.0441065573476 [1496] 0.0804871461845
 [1497] 0.0003899938770 [1498]-0.0282708534604 [1499] 0.0452579443950 [1500]-0.0013556588588
 [1501]-0.0043580381876 [1502]-0.0170444789109 [1503] 0.0662623902813 [1504] 0.0099531858133
 [1505]-0.0178402754228 [1506]-0.0176465373369 [1507] 0.0395995884951 [1508] 0.0756682879263
 [1509] 0.1984976238402 [1510]-0.0058445955684 [1511] 0.0029128680602 [1512]-0.1729440194679
 [1513]-0.0352841232901 [1514]-0.0225330786589 [1515]-0.0733056109770 [1516] 0.0034770679227
 [1517]-0.0063742770260 [1518] 0.0111170936315 [1519]-0.0144806678864 [1520] 0.0529120007281
 [1521] 0.0088588308287 [1522] 0.1416862248701 [1523] 0.0236468374384 [1524]-0.0041718928395
 [1525] 0.0584471788821 [1526]-0.0017352104682 [1527]-0.0310997652134 [1528] 0.0431415267956
 [1529] 0.0162582890680 [1530]-0.1162858389726 [1531] 0.0098867623869 [1532]-0.0111159211251
 [1533] 0.0219352341129 [1534] 0.0190160968588 [1535]-0.0210000224652 [1536] 0.1372300216264
 [1537] 0.0075573762827 [1538] 0.0888741636651 [1539] 0.0021669055431 [1540] 0.0010605462427
 [1541] 0.0529447688751 [1542] 0.0305568928336 [1543]-0.0132118832991 [1544]-0.0068320231597
 [1545] 0.0088726031876 [1546] 0.0078738773497 [1547] 0.0512287373839 [1548] 0.0560782272653
 [1549]-0.0087691026553 [1550]-0.0187488490169 [1551] 0.0117276859160 [1552]-0.0110440307516
 [1553]-0.0020936853947 [1554] 0.0108348422310 [1555] 0.0107040872511 [1556] 0.0535563063068
 [1557] 0.1032313876319 [1558]-0.0200501879033 [1559]-0.1670634788443 [1560]-0.0162068552564
 [1561] 0.0568444011331 [1562] 0.0367676410256 [1563] 0.0025360513867 [1564]-0.0142937243706
 [1565]-0.0011973165805 [1566] 0.0099429477574 [1567] 0.0101162926050 [1568] 0.0285170404985
 [1569]-0.0115299231613 [1570]-0.0084685886318 [1571] 0.0034671596774 [1572] 0.0316649966652
 [1573] 0.0050484959753 [1574] 0.0009379622043 [1575] 0.0004094237401 [1576] 0.0027289697703
 [1577]-0.0005993936544 [1578]-0.0013675505430 [1579] 0.0040848932222 [1580] 0.0028686310677
 [1581] 0.0174256616531 [1582]-0.0026497103650 [1583] 0.0007692799258 [1584]-0.0024631676404
 [1585] 0.0010149513657 [1586] 0.0032083177010 [1587] 0.0131784088860 [1588] 0.0078730618434
 [1589] 0.0012007210794 [1590]-0.0000971472650 [1591] 0.0137266802446 [1592]-0.0019012903723
 [1593]-0.0004276214636
  vo                     1                     2  2.947101762092774E-002
  occ                     2                     2  0.925640126453604     
 [   1]-0.0000180526494 [   2] 0.0000152869290 [   3]-0.0000670333962 [   4]-0.0003936286881
 [   5] 0.0009605746943 [   6]-0.0000364423107 [   7] 0.0001212265167 [   8]-0.0000045929543
 [   9] 0.0011214356532 [  10]-0.0000195617787 [  11]-0.0009128168617 [  12]-0.0009121788367
 [  13] 0.0000439985450 [  14] 0.0017881211651 [  15] 0.0002136102853 [  16] 0.0002435692253
 [  17] 0.0000076220067 [  18] 0.0000366956677 [  19] 0.0014553178251 [  20] 0.0000209580292
 [  21] 0.0000124258646 [  22] 0.0011870512416 [  23] 0.0001960901387 [  24]-0.0000561020401
 [  25]-0.0001078803579 [  26]-0.0012390460024 [  27]-0.0007785189488 [  28]-0.0000142678590
 [  29]-0.0002016213841 [  30]-0.0016457968872 [  31]-0.0001090808437 [  32]-0.0001836707846
 [  33]-0.0022329973402 [  34]-0.0002007440432 [  35]-0.0007143552054 [  36]-0.0005363716703
 [  37] 0.0001396945678 [  38]-0.0000610990728 [  39]-0.0000684272623 [  40]-0.0010632694630
 [  41] 0.0000830839880 [  42] 0.0012304055928 [  43]-0.0000344721123 [  44] 0.0001779609716
 [  45]-0.0000815847151 [  46] 0.0000507888711 [  47]-0.0001489250454 [  48]-0.0000247086718
 [  49]-0.0004991464486 [  50]-0.0000131383385 [  51]-0.0000531654580 [  52]-0.0000867582083
 [  53] 0.0000231674180 [  54] 0.0000434906025 [  55]-0.0001617021056 [  56] 0.0000108084520
 [  57] 0.0004717216636 [  58] 0.0011366816594 [  59]-0.0000025124324 [  60] 0.0003084226044
 [  61] 0.0001626356448 [  62] 0.0001835279244 [  63] 0.0000662188560 [  64] 0.0023960325294
 [  65] 0.0007181400233 [  66]-0.0000007621861 [  67] 0.0003663572161 [  68] 0.0000506545850
 [  69]-0.0005425859624 [  70]-0.0004065982713 [  71] 0.0000441225349 [  72]-0.0002795285428
 [  73] 0.0000290017187 [  74] 0.0005244376629 [  75] 0.0000105892317 [  76] 0.0009059008863
 [  77] 0.0000518891094 [  78]-0.0009873629538 [  79] 0.0002361293784 [  80] 0.0011994183405
 [  81] 0.0000258623550 [  82]-0.0003912342949 [  83] 0.0008347761635 [  84] 0.0000024964556
 [  85]-0.0000216090855 [  86] 0.0008994952266 [  87] 0.0000359603230 [  88] 0.0001080271474
 [  89] 0.0000023492728 [  90] 0.0000585831409 [  91] 0.0000006385317 [  92]-0.0000097629111
 [  93] 0.0000383619598 [  94] 0.0000052747202 [  95] 0.0001112211117 [  96] 0.0000236888847
 [  97] 0.0001842407484 [  98] 0.0000081911992 [  99] 0.0001485037911 [ 100] 0.0002921610063
 [ 101] 0.0000004842327 [ 102] 0.0001715947269 [ 103] 0.0003621215385 [ 104] 0.0000139035334
 [ 105] 0.0001815282766 [ 106]-0.0002826650728 [ 107]-0.0074143025188 [ 108] 0.0005511400032
 [ 109] 0.0128749801529 [ 110]-0.0456818193564 [ 111]-0.0000604754753 [ 112]-0.0127632388551
 [ 113] 0.0003128487576 [ 114]-0.0196586552688 [ 115]-0.0007178063386 [ 116] 0.0243676970511
 [ 117] 0.0273130445618 [ 118] 0.0001176971630 [ 119]-0.0442724004344 [ 120]-0.0002501760653
 [ 121] 0.0572160243131 [ 122]-0.0002966176682 [ 123]-0.0000097648142 [ 124]-0.0329867259118
 [ 125] 0.0001941969369 [ 126]-0.0000520689080 [ 127]-0.0324087722234 [ 128] 0.0111078474336
 [ 129]-0.0005577478946 [ 130] 0.0004001771374 [ 131] 0.0428156611504 [ 132] 0.0202768926089
 [ 133]-0.0095778170266 [ 134] 0.0001399029684 [ 135] 0.0035274421277 [ 136] 0.0002178249198
 [ 137] 0.0001186492349 [ 138] 0.0367753367578 [ 139]-0.0000747341297 [ 140]-0.0230391277216
 [ 141] 0.0240229831844 [ 142]-0.0271556277265 [ 143] 0.0001029015472 [ 144] 0.0003196150653
 [ 145] 0.0111248333086 [ 146]-0.0001059676308 [ 147]-0.0526469423048 [ 148]-0.0001339454219
 [ 149]-0.0080255034258 [ 150]-0.0002113494897 [ 151]-0.0099270498512 [ 152]-0.0021110303484
 [ 153] 0.0000829972699 [ 154]-0.0006766636234 [ 155]-0.0000548080244 [ 156] 0.0002613217099
 [ 157] 0.0070978526846 [ 158] 0.0000067384857 [ 159]-0.0035257242426 [ 160] 0.0102299857186
 [ 161] 0.0000049581967 [ 162]-0.0148588389440 [ 163]-0.0192743769001 [ 164] 0.0001585185609
 [ 165] 0.0092191523832 [ 166]-0.0001426977239 [ 167] 0.0030257853107 [ 168]-0.0001372278530
 [ 169]-0.0245113117001 [ 170]-0.0316250338414 [ 171]-0.0000407646149 [ 172]-0.0056391650927
 [ 173] 0.0000936262990 [ 174] 0.0283110219309 [ 175] 0.0247596909180 [ 176] 0.0000457889859
 [ 177] 0.0063692482089 [ 178] 0.0001971413373 [ 179]-0.0198141806363 [ 180] 0.0002351621357
 [ 181]-0.0382049366893 [ 182]-0.0000300112532 [ 183] 0.0278145414669 [ 184]-0.0001699775077
 [ 185] 0.0269812984477 [ 186] 0.0000138303580 [ 187] 0.0134306993151 [ 188]-0.0160768387164
 [ 189]-0.0000101828616 [ 190] 0.0064077441265 [ 191]-0.0258643565127 [ 192]-0.0000220674312
 [ 193]-0.0068665408251 [ 194]-0.0000149014351 [ 195]-0.0006432569873 [ 196] 0.0000091124352
 [ 197] 0.0021167972026 [ 198]-0.0020679403315 [ 199] 0.0000284108907 [ 200]-0.0047668013025
 [ 201]-0.0000224626506 [ 202]-0.0011058631742 [ 203] 0.0000071345282 [ 204]-0.0048755536841
 [ 205]-0.0057894695018 [ 206]-0.0000090875643 [ 207]-0.0069706003048 [ 208]-0.0092197113050
 [ 209]-0.0000074709075 [ 210]-0.0023709974100 [ 211] 0.0033890920491 [ 212] 0.0250163687674
 [ 213]-0.0055673688175 [ 214]-0.0818443304278 [ 215] 0.1316343430388 [ 216] 0.0000847155986
 [ 217] 0.0106167995696 [ 218]-0.0058758087156 [ 219]-0.0616576065076 [ 220] 0.0122195926076
 [ 221]-0.0722164007632 [ 222]-0.1110656814567 [ 223]-0.0011840440018 [ 224] 0.1211261097703
 [ 225] 0.0033124526994 [ 226]-0.1634706625559 [ 227] 0.0074516188195 [ 228]-0.0298359373578
 [ 229] 0.0917436702663 [ 230] 0.0005390557754 [ 231]-0.0008146392943 [ 232]-0.0103786576579
 [ 233]-0.1616236399762 [ 234] 0.0216927237998 [ 235]-0.0162053075474 [ 236]-0.0576964912236
 [ 237] 0.0241393468839 [ 238] 0.0463528332151 [ 239] 0.0008590659429 [ 240] 0.0166363816552
 [ 241]-0.0092164922857 [ 242]-0.0072238907895 [ 243]-0.0618645040227 [ 244] 0.0091039781460
 [ 245] 0.0632351255673 [ 246]-0.0183043428549 [ 247] 0.1483844044479 [ 248]-0.0078897078151
 [ 249]-0.0115809736919 [ 250] 0.0478173783686 [ 251] 0.0037775736433 [ 252] 0.0779689872844
 [ 253] 0.0065123362965 [ 254]-0.0847197730321 [ 255] 0.0137176269378 [ 256]-0.0545306240713
 [ 257] 0.0389351264256 [ 258] 0.0007747629408 [ 259] 0.0138220700028 [ 260] 0.0058348358031
 [ 261]-0.0124800113615 [ 262]-0.0500211740727 [ 263] 0.0018806688237 [ 264] 0.0516118843134
 [ 265] 0.0166748331440 [ 266]-0.0038578144135 [ 267] 0.0109172165802 [ 268] 0.0296028709556
 [ 269]-0.0006255763654 [ 270]-0.0267054091472 [ 271] 0.0037145792747 [ 272]-0.0379822712473
 [ 273] 0.0071055844411 [ 274]-0.0103167023951 [ 275] 0.1006629179638 [ 276] 0.0029232026734
 [ 277]-0.1055100005405 [ 278]-0.0060918349466 [ 279]-0.0004632399624 [ 280]-0.0092273072945
 [ 281]-0.0043107312209 [ 282] 0.0155827099767 [ 283]-0.0129174710121 [ 284] 0.0770716944989
 [ 285]-0.0192911100379 [ 286] 0.0732287517986 [ 287] 0.0017300111187 [ 288]-0.0263096732097
 [ 289] 0.0028860135805 [ 290]-0.0350145596912 [ 291]-0.0007575750914 [ 292]-0.0430588391272
 [ 293]-0.0312652590334 [ 294] 0.0012615279447 [ 295]-0.0420859319625 [ 296] 0.0719461984765
 [ 297] 0.0005115930758 [ 298] 0.0046795817911 [ 299] 0.0000188100101 [ 300] 0.0003510634497
 [ 301]-0.0001573485559 [ 302]-0.0075601017268 [ 303]-0.0020081410906 [ 304]-0.0022209992864
 [ 305] 0.0045755164422 [ 306] 0.0003162107716 [ 307]-0.0011518798943 [ 308]-0.0002085506032
 [ 309] 0.0140990614001 [ 310]-0.0116735411847 [ 311] 0.0008597180357 [ 312] 0.0271421335148
 [ 313] 0.0192809235998 [ 314] 0.0001703970290 [ 315] 0.0016085426860 [ 316] 0.0008496871674
 [ 317] 0.0009205639033 [ 318]-0.0012373515125 [ 319]-0.0125228599904 [ 320]-0.0147903304582
 [ 321]-0.0002776990158 [ 322]-0.0150031438522 [ 323]-0.0017998578051 [ 324]-0.0632117635547
 [ 325] 0.0035136635437 [ 326] 0.0110155275366 [ 327] 0.0003073675905 [ 328]-0.0013143008862
 [ 329]-0.0172322891128 [ 330]-0.0007716253854 [ 331] 0.0224855157289 [ 332] 0.0023222043155
 [ 333]-0.0166944100044 [ 334]-0.0107990521906 [ 335]-0.0006534921038 [ 336]-0.0002112268552
 [ 337]-0.0570465903387 [ 338]-0.0625227192522 [ 339] 0.0059471458264 [ 340]-0.0012007064109
 [ 341] 0.0498318586052 [ 342] 0.0333691169051 [ 343]-0.0006873348665 [ 344] 0.0023058266852
 [ 345] 0.0162220309924 [ 346]-0.0010105306503 [ 347] 0.0009342208774 [ 348] 0.0357391167082
 [ 349] 0.0044857277192 [ 350]-0.0026420197247 [ 351] 0.0282113653942 [ 352] 0.0273269025943
 [ 353]-0.0011102087431 [ 354]-0.0021580413712 [ 355] 0.0433681172871 [ 356] 0.0005460806172
 [ 357]-0.0361205670188 [ 358] 0.0020591870096 [ 359]-0.0533791624275 [ 360] 0.0046005680864
 [ 361]-0.0377400308789 [ 362] 0.0162053141500 [ 363] 0.0003443964293 [ 364] 0.0040015230519
 [ 365] 0.0013808442271 [ 366]-0.0015639197129 [ 367]-0.0027048702888 [ 368] 0.0005754559849
 [ 369] 0.0190624207400 [ 370] 0.0179921355451 [ 371]-0.0014300055165 [ 372]-0.0242063419789
 [ 373]-0.0184458994272 [ 374]-0.0002858769190 [ 375] 0.0018158101987 [ 376]-0.0020296190778
 [ 377]-0.0076297275285 [ 378] 0.0015230418598 [ 379]-0.0539645938827 [ 380] 0.0058015998398
 [ 381] 0.0007250393023 [ 382]-0.0667849309299 [ 383]-0.0026154794621 [ 384] 0.0356272179235
 [ 385] 0.0332466638202 [ 386]-0.0014436879782 [ 387] 0.0175606496302 [ 388]-0.0026481286600
 [ 389] 0.0067868493458 [ 390]-0.0047963080232 [ 391]-0.0107765043479 [ 392] 0.0004898332843
 [ 393] 0.0257340668226 [ 394]-0.0023889997696 [ 395] 0.0077217939159 [ 396]-0.0008977670452
 [ 397] 0.0028504820448 [ 398]-0.0426977073161 [ 399] 0.0003250266644 [ 400]-0.0109994109845
 [ 401] 0.0026131364893 [ 402]-0.0005559874352 [ 403]-0.0116808479604 [ 404]-0.0000697364529
 [ 405]-0.0010601949700 [ 406]-0.0000797271148 [ 407]-0.0019268119829 [ 408]-0.0038067567393
 [ 409]-0.0005923691347 [ 410]-0.0046718055542 [ 411]-0.0003132893214 [ 412]-0.0026197495019
 [ 413]-0.0002691744515 [ 414]-0.0015817396225 [ 415]-0.0151728900172 [ 416] 0.0002088674822
 [ 417] 0.0035563380818 [ 418]-0.0012861626941 [ 419]-0.0001921766946 [ 420]-0.0041069736170
 [ 421]-0.0108975878883 [ 422]-0.0902609576974 [ 423] 0.0190614544340 [ 424] 0.3031398846770
 [ 425]-0.3989100580626 [ 426] 0.0025146194788 [ 427]-0.0141978487322 [ 428] 0.0159356650112
 [ 429] 0.2518625140883 [ 430]-0.0342484126780 [ 431] 0.2288811036575 [ 432] 0.3423538601305
 [ 433] 0.0064543210475 [ 434]-0.3942750305719 [ 435]-0.0096215457272 [ 436] 0.5206345850581
 [ 437]-0.0225862455017 [ 438] 0.1159796512821 [ 439]-0.2841448593596 [ 440] 0.0016311402095
 [ 441]-0.0011150382695 [ 442] 0.1099786615694 [ 443] 0.5840349833045 [ 444]-0.0548566297989
 [ 445] 0.0311777989877 [ 446] 0.1323766275861 [ 447]-0.0788437626778 [ 448]-0.1987122282135
 [ 449]-0.0013161309825 [ 450]-0.0550116205446 [ 451] 0.0202652862800 [ 452] 0.0127698547021
 [ 453] 0.1986928892729 [ 454]-0.0254025904869 [ 455]-0.2308175202048 [ 456] 0.0176024376419
 [ 457]-0.5090038532641 [ 458] 0.0153068106058 [ 459] 0.0279554600493 [ 460]-0.2174286238761
 [ 461]-0.0090436240094 [ 462]-0.2065491370799 [ 463]-0.0166192397314 [ 464] 0.3160508161502
 [ 465]-0.0366609139785 [ 466] 0.2057602558240 [ 467]-0.1669935368804 [ 468]-0.0002298709803
 [ 469]-0.0144309631768 [ 470]-0.0112973185081 [ 471] 0.0247882425915 [ 472] 0.1238403489760
 [ 473]-0.0068123841262 [ 474]-0.1832079193445 [ 475]-0.0820324591658 [ 476] 0.0121763399355
 [ 477]-0.0139214414729 [ 478]-0.0936710282920 [ 479] 0.0042993153012 [ 480] 0.0899332068776
 [ 481]-0.0028120328693 [ 482] 0.1480016928891 [ 483]-0.0202859924909 [ 484] 0.0762785457202
 [ 485]-0.3700782170914 [ 486]-0.0039778268716 [ 487] 0.4646820883847 [ 488] 0.0181107159037
 [ 489]-0.0266381041596 [ 490]-0.0177729692503 [ 491] 0.0099625059155 [ 492]-0.0705425658117
 [ 493] 0.0255410743198 [ 494]-0.2274250659465 [ 495] 0.0457253402083 [ 496]-0.2988038695546
 [ 497]-0.0095528917226 [ 498] 0.0671861954492 [ 499]-0.0081824912473 [ 500] 0.0924524095409
 [ 501] 0.0039704352874 [ 502] 0.1509290212698 [ 503] 0.1576191105016 [ 504]-0.0040350510467
 [ 505] 0.1378891254624 [ 506]-0.2649148843513 [ 507]-0.0005092488976 [ 508]-0.0095953455459
 [ 509]-0.0002905600549 [ 510] 0.0009804385191 [ 511] 0.0005787933056 [ 512] 0.0336444069049
 [ 513] 0.0087703419068 [ 514] 0.0051897698664 [ 515]-0.0084453030461 [ 516]-0.0003939201625
 [ 517] 0.0052152725407 [ 518] 0.0012270672766 [ 519]-0.0483500928781 [ 520] 0.0569397056875
 [ 521]-0.0023152404603 [ 522]-0.0921404531622 [ 523]-0.0759856786586 [ 524]-0.0001398554855
 [ 525]-0.0032048045440 [ 526]-0.0110875701667 [ 527]-0.0394006196411 [ 528] 0.0192331294585
 [ 529] 0.2131946352264 [ 530]-0.3260709770990 [ 531] 0.0013718969160 [ 532]-0.0474485040089
 [ 533] 0.0204760638732 [ 534] 0.1167129106357 [ 535]-0.0390720895152 [ 536] 0.1588268149560
 [ 537] 0.2905986849947 [ 538] 0.0046575109593 [ 539]-0.3094965368606 [ 540]-0.0126564423415
 [ 541] 0.3585789554793 [ 542]-0.0289308377331 [ 543] 0.0405670319006 [ 544]-0.2197287102890
 [ 545]-0.0035305097836 [ 546]-0.0016959348666 [ 547] 0.0288694739480 [ 548] 0.2711774442416
 [ 549]-0.0622002916310 [ 550] 0.0527716960304 [ 551] 0.2244882032632 [ 552]-0.0914627273222
 [ 553]-0.1010239077899 [ 554]-0.0020323910843 [ 555]-0.0276369230783 [ 556] 0.0306132362777
 [ 557] 0.0233945475492 [ 558] 0.1852904616709 [ 559]-0.0258876123352 [ 560]-0.1061485842476
 [ 561] 0.0635537757238 [ 562]-0.3026840762718 [ 563] 0.0215610125652 [ 564] 0.0333776722442
 [ 565]-0.0006436945113 [ 566]-0.0099028056302 [ 567]-0.1678558802809 [ 568]-0.0219541548938
 [ 569] 0.1146466254070 [ 570]-0.0357885322856 [ 571] 0.0765723745999 [ 572]-0.0529336707843
 [ 573]-0.0017960785471 [ 574]-0.0218704515006 [ 575]-0.0165151807761 [ 576] 0.0387540551989
 [ 577] 0.1639696178035 [ 578]-0.0074719828063 [ 579]-0.0692948959541 [ 580]-0.0716151679048
 [ 581] 0.0116341398353 [ 582]-0.0520202103873 [ 583]-0.0554363808454 [ 584] 0.0042464111759
 [ 585] 0.0552029788150 [ 586]-0.0137721925716 [ 587] 0.1347986773244 [ 588]-0.0176992759080
 [ 589]-0.0618237656192 [ 590]-0.2086572078867 [ 591] 0.0016557604275 [ 592] 0.1021039922567
 [ 593] 0.0131527695150 [ 594] 0.0212811796641 [ 595] 0.0555372686655 [ 596] 0.0105419292225
 [ 597]-0.0165059922716 [ 598] 0.0353797030773 [ 599]-0.1830820472695 [ 600] 0.0567720992383
 [ 601]-0.1019830669325 [ 602]-0.0041398943063 [ 603] 0.0952898773641 [ 604]-0.0091888997381
 [ 605] 0.1022844109919 [ 606] 0.0003580160863 [ 607] 0.1172740866698 [ 608] 0.0120766515543
 [ 609]-0.0056807540123 [ 610] 0.0741739526854 [ 611]-0.1218146156600 [ 612]-0.0015130362774
 [ 613]-0.0223629307152 [ 614]-0.0000974499317 [ 615] 0.0024243686804 [ 616] 0.0006441315922
 [ 617] 0.0073858105493 [ 618] 0.0036253886301 [ 619] 0.0063746641341 [ 620]-0.0169956687563
 [ 621]-0.0012017117751 [ 622]-0.0022365953008 [ 623]-0.0000041264979 [ 624]-0.0388196042231
 [ 625] 0.0051143374216 [ 626]-0.0030989099502 [ 627]-0.0492049830314 [ 628]-0.0284489209085
 [ 629]-0.0005022316415 [ 630]-0.0078317893367 [ 631] 0.0030489561886 [ 632]-0.0245115148231
 [ 633]-0.0062565099503 [ 634] 0.0048898607083 [ 635]-0.0465812910737 [ 636]-0.0015846496932
 [ 637]-0.0349151813407 [ 638]-0.0078694000151 [ 639]-0.0711216054569 [ 640] 0.0140547048070
 [ 641] 0.0321463511149 [ 642] 0.0060302070536 [ 643]-0.0017091659783 [ 644]-0.0628859310921
 [ 645] 0.0033686766253 [ 646] 0.0964047284838 [ 647] 0.0123699652698 [ 648]-0.0109537154792
 [ 649]-0.0278265763663 [ 650] 0.0033493429681 [ 651]-0.0007462996814 [ 652]-0.0430527706178
 [ 653] 0.0384505950921 [ 654] 0.0243426259925 [ 655]-0.0236686416182 [ 656] 0.0445943502905
 [ 657] 0.0683433374639 [ 658]-0.0288577485180 [ 659] 0.0024018709155 [ 660] 0.0170873955663
 [ 661]-0.0127505770781 [ 662]-0.0103437265930 [ 663] 0.0635899620659 [ 664] 0.0115877406971
 [ 665]-0.0558635412159 [ 666] 0.0193251791367 [ 667]-0.0524170401547 [ 668]-0.0095109082463
 [ 669]-0.0125459797085 [ 670]-0.0145412288463 [ 671] 0.0041378605876 [ 672]-0.0807426982334
 [ 673] 0.0097544676989 [ 674] 0.0157735330383 [ 675] 0.0139825463197 [ 676]-0.0053995594528
 [ 677]-0.0278135507933 [ 678] 0.0011671599036 [ 679] 0.0184854679083 [ 680] 0.0074803893146
 [ 681]-0.0173402965444 [ 682]-0.0245215018966 [ 683] 0.0030674846361 [ 684]-0.0054247227768
 [ 685] 0.0073879481149 [ 686]-0.0049252373085 [ 687]-0.0020508616678 [ 688]-0.0470682219421
 [ 689] 0.0001351146951 [ 690] 0.0110640946639 [ 691] 0.0058346727387 [ 692] 0.0104391794797
 [ 693] 0.0059017048447 [ 694]-0.0311941645383 [ 695]-0.0751265567417 [ 696]-0.0023116239043
 [ 697] 0.0804491637260 [ 698]-0.0031704480895 [ 699] 0.0428891557051 [ 700] 0.0206080159383
 [ 701]-0.0041708340266 [ 702] 0.0035813722872 [ 703]-0.0154529500678 [ 704]-0.0275895339450
 [ 705]-0.0250106725798 [ 706]-0.1348861453938 [ 707] 0.0001135857177 [ 708] 0.0457082971261
 [ 709] 0.0017916998326 [ 710] 0.0268827897504 [ 711] 0.0003253310181 [ 712] 0.0275618474879
 [ 713]-0.0009770882668 [ 714] 0.0027106247288 [ 715] 0.0091579854841 [ 716]-0.0798464144082
 [ 717] 0.0004861916070 [ 718]-0.0144267247884 [ 719]-0.0000673049132 [ 720]-0.0006208828047
 [ 721]-0.0002411643275 [ 722] 0.0115545828359 [ 723]-0.0032772785628 [ 724]-0.0027924649479
 [ 725]-0.0055889934058 [ 726] 0.0003952203879 [ 727]-0.0022065125699 [ 728] 0.0001756484813
 [ 729]-0.0095764725718 [ 730]-0.0004704537151 [ 731] 0.0014305915228 [ 732]-0.0164173483055
 [ 733]-0.0323351198527 [ 734] 0.0001548936348 [ 735]-0.0049826905297 [ 736]-0.0073884726400
 [ 737] 0.0088654077893 [ 738] 0.0346811899200 [ 739] 0.0020389776421 [ 740] 0.0012205049821
 [ 741] 0.0582689471090 [ 742] 0.0134630980625 [ 743] 0.0596257330081 [ 744] 0.0102807552592
 [ 745]-0.0729641400236 [ 746]-0.0129887803242 [ 747] 0.0082894752642 [ 748] 0.0251156273355
 [ 749] 0.0252588302521 [ 750]-0.0314409173712 [ 751]-0.0233080334194 [ 752]-0.0826210709010
 [ 753]-0.0055560734531 [ 754]-0.0042234344776 [ 755] 0.0182172771736 [ 756]-0.0398299220563
 [ 757] 0.0089332180341 [ 758] 0.0097955065617 [ 759]-0.1178681744038 [ 760] 0.0388855087175
 [ 761]-0.0088300211763 [ 762]-0.0417406783750 [ 763] 0.0413903467595 [ 764]-0.0095282950613
 [ 765]-0.0052367549579 [ 766] 0.0548329113857 [ 767] 0.0118149673267 [ 768]-0.0292100316850
 [ 769]-0.0756713949891 [ 770] 0.0402155536706 [ 771]-0.0017111051895 [ 772] 0.0025499214857
 [ 773] 0.0254814090757 [ 774] 0.0758997565634 [ 775] 0.0115794308263 [ 776]-0.0137862508519
 [ 777] 0.0071523438793 [ 778]-0.0423805599367 [ 779] 0.0251379370952 [ 780]-0.0999425894945
 [ 781] 0.0123057322161 [ 782] 0.0106431518546 [ 783] 0.0005256222723 [ 784]-0.0320753762737
 [ 785]-0.0105357958164 [ 786] 0.0332286148430 [ 787] 0.0385502472635 [ 788]-0.0201642833462
 [ 789]-0.0012912486463 [ 790]-0.0069882938056 [ 791] 0.0351999490529 [ 792] 0.0102534250527
 [ 793] 0.0173026171986 [ 794] 0.0333318902690 [ 795]-0.0090045893321 [ 796] 0.0195483131463
 [ 797]-0.0135073118707 [ 798]-0.0514994366275 [ 799] 0.0174414799378 [ 800] 0.0051338558868
 [ 801] 0.0033785804719 [ 802]-0.0044090234645 [ 803] 0.0663772474078 [ 804]-0.0166424520465
 [ 805]-0.0078251742292 [ 806] 0.0282163899009 [ 807]-0.0065802258558 [ 808] 0.0621330136872
 [ 809]-0.0346265610068 [ 810] 0.1168029646478 [ 811] 0.0607417739868 [ 812]-0.0315814816090
 [ 813]-0.0084283642623 [ 814]-0.0144935726068 [ 815]-0.0115143740678 [ 816] 0.0142539184372
 [ 817]-0.0053365216153 [ 818] 0.0036439104244 [ 819]-0.0061628411393 [ 820] 0.0137417613907
 [ 821] 0.0117816617690 [ 822] 0.0046131399672 [ 823] 0.0047962945426 [ 824]-0.0019024638972
 [ 825]-0.0010965054823 [ 826] 0.0019540342654 [ 827]-0.0026274432039 [ 828] 0.0047248515352
 [ 829] 0.0139617057146 [ 830] 0.0000420497161 [ 831] 0.0005385993230 [ 832]-0.0001001256483
 [ 833] 0.0043874633821 [ 834] 0.0022302105122 [ 835] 0.0014247483790 [ 836]-0.0045424153908
 [ 837]-0.0029563652783 [ 838] 0.0091706077109 [ 839] 0.0017467002944 [ 840] 0.0016601119221
 [ 841]-0.0044514011298 [ 842]-0.1026587053731 [ 843] 0.0078898715094 [ 844] 0.2798183885730
 [ 845]-0.4437795207893 [ 846]-0.0034458844539 [ 847]-0.1222475234181 [ 848] 0.0015586339567
 [ 849] 0.0597003084262 [ 850]-0.0120082430047 [ 851] 0.2260522007060 [ 852] 0.3443562220817
 [ 853] 0.0015807967762 [ 854]-0.5049819231811 [ 855]-0.0016658376895 [ 856] 0.6181629995241
 [ 857]-0.0036106223213 [ 858] 0.0156085115222 [ 859]-0.2737272957762 [ 860] 0.0037758103927
 [ 861]-0.0052861892946 [ 862] 0.0736081721159 [ 863] 0.4700613543813 [ 864]-0.0149436481149
 [ 865] 0.0115015325862 [ 866] 0.3984845136342 [ 867] 0.0105788008494 [ 868]-0.0949544338017
 [ 869]-0.0001749371977 [ 870] 0.0205316549226 [ 871] 0.0052559384168 [ 872] 0.0012261335479
 [ 873] 0.3306225731294 [ 874]-0.0029922680656 [ 875]-0.1939817496420 [ 876] 0.0853353807928
 [ 877]-0.5438422970817 [ 878] 0.0037314321941 [ 879] 0.0095725897062 [ 880] 0.0015312230811
 [ 881] 0.0008822287985 [ 882]-0.3713780615730 [ 883]-0.0036200623712 [ 884] 0.2681519434000
 [ 885]-0.0071207161840 [ 886] 0.1141749296858 [ 887]-0.1207735924436 [ 888]-0.0010351708162
 [ 889] 0.0176730405043 [ 890]-0.0034914674534 [ 891] 0.0063321061679 [ 892] 0.2008662115591
 [ 893]-0.0006164476653 [ 894]-0.0617531262103 [ 895]-0.1467814511921 [ 896] 0.0004774265017
 [ 897] 0.0222978341405 [ 898]-0.1235033919828 [ 899] 0.0077493753054 [ 900] 0.0481730892061
 [ 901]-0.0023670903599 [ 902] 0.2594487752726 [ 903]-0.0031496738003 [ 904]-0.1375006926836
 [ 905]-0.4703287001197 [ 906]-0.0031541332949 [ 907] 0.3946161956931 [ 908] 0.0087600319742
 [ 909] 0.1223925844629 [ 910] 0.0983690998336 [ 911] 0.0028878688551 [ 912]-0.0171306366061
 [ 913] 0.0079504329956 [ 914]-0.4018349639523 [ 915] 0.0060552246044 [ 916]-0.4508046376433
 [ 917] 0.0005718516834 [ 918] 0.2746395356161 [ 919]-0.0001458640015 [ 920] 0.2253447358364
 [ 921] 0.0005320904214 [ 922] 0.2339668816882 [ 923] 0.0399857036853 [ 924] 0.0000357577929
 [ 925] 0.1277302423157 [ 926]-0.3866226564267 [ 927]-0.0000143811904 [ 928]-0.0542042346026
 [ 929]-0.0000065070291 [ 930] 0.0067155337483 [ 931] 0.0001906614354 [ 932] 0.0399438607230
 [ 933] 0.0043897759314 [ 934] 0.0008396508758 [ 935]-0.0412144496994 [ 936]-0.0001106711024
 [ 937]-0.0119487469825 [ 938] 0.0001513925332 [ 939]-0.0779620675284 [ 940] 0.0148187427285
 [ 941]-0.0001485858661 [ 942]-0.1134817860485 [ 943]-0.1265067880318 [ 944]-0.0000088741810
 [ 945]-0.0184996259800 [ 946] 0.0016668204415 [ 947] 0.0052702530432 [ 948]-0.0918520905324
 [ 949] 0.0033371851726 [ 950]-0.0204671728090 [ 951]-0.0083376937912 [ 952]-0.0175630449944
 [ 953]-0.0725893505218 [ 954]-0.0187664735017 [ 955]-0.1648500736515 [ 956] 0.0075095781288
 [ 957]-0.0208688232012 [ 958]-0.0931726957119 [ 959] 0.0035168203921 [ 960] 0.0212874811336
 [ 961] 0.0004503802283 [ 962]-0.0872306158652 [ 963] 0.0059332926724 [ 964] 0.0546785215951
 [ 965]-0.0103819281658 [ 966]-0.0502558920895 [ 967] 0.1004803570068 [ 968] 0.0022785997942
 [ 969] 0.0192153914685 [ 970]-0.0261174661110 [ 971]-0.0572793249648 [ 972]-0.0169700320426
 [ 973]-0.1289287500865 [ 974]-0.0562192495689 [ 975]-0.0044338079351 [ 976]-0.0308822575065
 [ 977]-0.0668216795519 [ 978] 0.0549623974929 [ 979]-0.0071101375494 [ 980] 0.0068858767060
 [ 981] 0.0122259710403 [ 982] 0.0141541152403 [ 983] 0.0509434698632 [ 984] 0.0046990700317
 [ 985] 0.0060544536580 [ 986] 0.0045475334466 [ 987]-0.0543287284769 [ 988] 0.0014224123236
 [ 989] 0.0371124205390 [ 990]-0.0144147936800 [ 991] 0.0400735754591 [ 992]-0.0014397555718
 [ 993] 0.0244273640206 [ 994]-0.0004446169405 [ 995]-0.1003393422460 [ 996] 0.0131585870655
 [ 997] 0.0063883791163 [ 998] 0.0074008534739 [ 999]-0.0300612824262 [1000] 0.0428575248183
 [1001] 0.0036593731142 [1002] 0.0032416495559 [1003]-0.0210948763033 [1004] 0.0284395675647
 [1005] 0.0026026641385 [1006] 0.0320509713226 [1007] 0.0034010595803 [1008] 0.0004701417353
 [1009]-0.0252508597097 [1010]-0.0383958040314 [1011] 0.0221599637467 [1012]-0.0263591553432
 [1013]-0.0054325779301 [1014] 0.0690250611846 [1015]-0.0019304016581 [1016] 0.1022076788452
 [1017] 0.0127243042059 [1018]-0.0048745632875 [1019]-0.0162095964883 [1020]-0.0851119174497
 [1021] 0.0068559530568 [1022] 0.1009223469085 [1023]-0.0074219652058 [1024]-0.0004681366605
 [1025]-0.0152280115124 [1026] 0.0199147281718 [1027] 0.0152794686821 [1028] 0.0023407164897
 [1029]-0.0229698898658 [1030]-0.0235260595077 [1031] 0.0120607648275 [1032] 0.0833800970899
 [1033] 0.0080086145559 [1034]-0.0104982061820 [1035]-0.0001210057527 [1036] 0.0002197395240
 [1037]-0.0035983075058 [1038]-0.0000920131867 [1039] 0.0127733373463 [1040] 0.0006663891162
 [1041] 0.0019083995280 [1042]-0.0062373031007 [1043] 0.0004637733399 [1044]-0.0001019927371
 [1045] 0.0037045330598 [1046] 0.0051931311682 [1047] 0.0011884789603 [1048] 0.0178545151284
 [1049] 0.0035471627026 [1050] 0.0035483416974 [1051] 0.0379129099574 [1052]-0.0017204716965
 [1053]-0.0067964733809 [1054] 0.0014776418760 [1055]-0.0231288471002 [1056] 0.3784379629453
 [1057]-0.0068700724162 [1058] 0.0967652662489 [1059] 0.0335133240023 [1060] 0.0767653722401
 [1061] 0.3078382517933 [1062] 0.0565650758757 [1063] 0.6661440935992 [1064]-0.0274065122685
 [1065] 0.0737030629368 [1066] 0.3973245116732 [1067]-0.0138402257840 [1068]-0.0626515788814
 [1069]-0.0035806525077 [1070] 0.3415558428299 [1071]-0.0287473675736 [1072]-0.1446986516638
 [1073] 0.0953998621265 [1074] 0.2390062234630 [1075]-0.4464513345816 [1076]-0.0096553232937
 [1077]-0.0632896664666 [1078] 0.1504431313235 [1079] 0.1870459750886 [1080] 0.0571232103908
 [1081] 0.4682925110984 [1082] 0.2195193474452 [1083] 0.0129838620302 [1084] 0.0835287842292
 [1085] 0.2230225411545 [1086]-0.2285211305253 [1087] 0.0672308555976 [1088]-0.0227786237232
 [1089]-0.0548805056234 [1090]-0.0492459533717 [1091]-0.2283018563070 [1092] 0.0318845236091
 [1093]-0.0183706702931 [1094]-0.0235546550179 [1095] 0.2396922770209 [1096]-0.0075266279281
 [1097]-0.1954971459029 [1098] 0.0461097087698 [1099]-0.1579099027511 [1100] 0.0078950741904
 [1101]-0.0878078168838 [1102] 0.0031561497674 [1103] 0.3603291548099 [1104]-0.0456920713008
 [1105]-0.0655190473594 [1106]-0.0254374557635 [1107] 0.0596134947592 [1108]-0.0749763545480
 [1109]-0.0100725843221 [1110]-0.0071438808919 [1111] 0.1190717177171 [1112]-0.0530714093663
 [1113]-0.0349255863363 [1114]-0.1558121287457 [1115]-0.0105300914728 [1116]-0.0004274044619
 [1117] 0.1148566338487 [1118] 0.1941031149190 [1119]-0.1188928935917 [1120] 0.0891552773675
 [1121] 0.0093184780573 [1122]-0.2068380931959 [1123]-0.0002106467315 [1124]-0.4149126209613
 [1125]-0.0405477313728 [1126] 0.0496385906007 [1127] 0.0535344661084 [1128] 0.2901258137578
 [1129]-0.0266347864210 [1130]-0.4310832086282 [1131] 0.0144305448286 [1132] 0.0019052724461
 [1133] 0.0497001939717 [1134]-0.0851923409863 [1135]-0.1006360534427 [1136]-0.0101015782638
 [1137] 0.0805395015796 [1138] 0.1034831931854 [1139]-0.0334742355828 [1140]-0.3178635567659
 [1141]-0.0411318499442 [1142] 0.0242282080309 [1143]-0.0016047060691 [1144]-0.0009950567520
 [1145] 0.0081635103163 [1146] 0.0003572095378 [1147]-0.0474409571585 [1148]-0.0086910871766
 [1149]-0.0063067799868 [1150] 0.0243941290697 [1151]-0.0041296028540 [1152] 0.0002834667071
 [1153]-0.0135363584433 [1154]-0.0328675955206 [1155]-0.0046592895502 [1156]-0.0688538688460
 [1157]-0.0189361458610 [1158]-0.0166510310974 [1159]-0.1436998410550 [1160] 0.0120140451982
 [1161] 0.0201006984540 [1162]-0.0053899719309 [1163]-0.0118908254640 [1164] 0.0263782080678
 [1165] 0.0089348315700 [1166] 0.0173425042115 [1167]-0.0075143466947 [1168] 0.0032071439009
 [1169] 0.0250673705454 [1170] 0.0166607985038 [1171] 0.0542814203715 [1172]-0.0057707137988
 [1173] 0.0067716008259 [1174] 0.0341795015272 [1175] 0.0078579387172 [1176]-0.0150322745595
 [1177]-0.0014593992224 [1178] 0.0291572884747 [1179] 0.0196421266911 [1180] 0.0021037259259
 [1181] 0.0052217681982 [1182] 0.0234763231748 [1183]-0.0305680717265 [1184]-0.0646616030259
 [1185]-0.0870967504624 [1186] 0.0144547317317 [1187] 0.0458518797759 [1188] 0.1695221347919
 [1189] 0.0384017757556 [1190] 0.0109922610616 [1191] 0.0348830304238 [1192] 0.0059604693689
 [1193] 0.0349195284124 [1194]-0.0332072895319 [1195]-0.0033469459827 [1196] 0.0139760487745
 [1197] 0.0043802057257 [1198]-0.0806981493992 [1199]-0.0127800179397 [1200] 0.0017924190541
 [1201]-0.0488467483372 [1202]-0.0083028639290 [1203] 0.0013541824337 [1204] 0.0060588709799
 [1205]-0.0244895779199 [1206] 0.0193773797931 [1207]-0.0200843403212 [1208]-0.0014528289992
 [1209] 0.0212805207039 [1210] 0.0323017866785 [1211] 0.0459435763787 [1212]-0.1049041032836
 [1213]-0.0143806009410 [1214]-0.1015149522943 [1215] 0.0044246234280 [1216]-0.0110223235269
 [1217]-0.0448199967657 [1218]-0.0394565504761 [1219] 0.0074789638798 [1220]-0.0108381548050
 [1221]-0.0018520758748 [1222]-0.0191007071770 [1223]-0.0824994786338 [1224]-0.0205572754805
 [1225] 0.0089908495826 [1226] 0.0211386341164 [1227]-0.0058924861024 [1228] 0.0020747778969
 [1229]-0.0365745005660 [1230]-0.0284888038020 [1231]-0.0556835443329 [1232]-0.0159107646129
 [1233]-0.0610446446251 [1234]-0.0225456822608 [1235] 0.0728794261103 [1236] 0.0339672398001
 [1237]-0.0191415777986 [1238]-0.0577551799170 [1239] 0.0065466840226 [1240] 0.0114371484681
 [1241] 0.0041575909843 [1242]-0.0110728854201 [1243]-0.0076179744761 [1244]-0.0167567590345
 [1245]-0.0022596774452 [1246] 0.0141287240400 [1247]-0.0029565042048 [1248]-0.0248297021300
 [1249]-0.0046676209769 [1250] 0.0012240803393 [1251]-0.0002580663152 [1252]-0.0005580389100
 [1253] 0.0000223463850 [1254]-0.0031479789497 [1255]-0.0057615640786 [1256] 0.0020804109266
 [1257]-0.0048392544900 [1258] 0.0009996573351 [1259] 0.0001488429062 [1260] 0.0016299683281
 [1261]-0.0013924424719 [1262]-0.0026462174121 [1263]-0.0075479295023 [1264]-0.0032101069475
 [1265]-0.0029661393765 [1266]-0.0061311475671 [1267]-0.0123396745712 [1268] 0.0015125543579
 [1269] 0.0015230716735 [1270] 0.0035128678673 [1271] 0.0106952616633 [1272] 0.0912793183876
 [1273]-0.0299159132676 [1274] 0.0204541366284 [1275]-0.0174354983073 [1276] 0.0023329024385
 [1277] 0.0956739574675 [1278]-0.0346127722203 [1279] 0.1214394274224 [1280] 0.0132366643878
 [1281]-0.0120984226597 [1282] 0.0965121962580 [1283] 0.0066766460711 [1284] 0.0156849018421
 [1285] 0.0012810618909 [1286] 0.0319647947963 [1287] 0.0130577172557 [1288]-0.0312906997768
 [1289] 0.0822037448387 [1290] 0.0578726478131 [1291]-0.1555912609550 [1292] 0.0081313991457
 [1293] 0.0306999592172 [1294] 0.0057337181995 [1295]-0.0640309274750 [1296]-0.0269635046499
 [1297] 0.1234115398804 [1298] 0.1022874296242 [1299]-0.0098267050306 [1300]-0.0426891362353
 [1301]-0.0140888899713 [1302]-0.0051011102312 [1303] 0.0764774529925 [1304] 0.0097043098633
 [1305]-0.0508380651158 [1306] 0.0235663781586 [1307]-0.0982760975519 [1308] 0.0177031467755
 [1309] 0.0086744988442 [1310] 0.0235721330479 [1311] 0.1481052062673 [1312] 0.0056399006985
 [1313]-0.0601809479159 [1314]-0.0201167757057 [1315]-0.0369191155620 [1316]-0.0025220439591
 [1317]-0.1258341615309 [1318] 0.0012183538298 [1319] 0.0533814964061 [1320] 0.0214514306069
 [1321]-0.0281539901659 [1322] 0.0133825855072 [1323]-0.0228923069332 [1324] 0.0071971653193
 [1325] 0.0064641858075 [1326] 0.0038343978060 [1327] 0.0574775129175 [1328] 0.0528936385009
 [1329]-0.0504510899609 [1330]-0.0111173469987 [1331] 0.0063929365549 [1332] 0.0055891861131
 [1333] 0.0309798569179 [1334] 0.0739139028748 [1335]-0.0374620791870 [1336] 0.0560309748409
 [1337]-0.0023634588908 [1338]-0.0206994912455 [1339] 0.0018417148246 [1340]-0.2629747114887
 [1341] 0.0175739597500 [1342] 0.1242955051593 [1343]-0.0259308531966 [1344] 0.0351431313857
 [1345] 0.0106103928407 [1346]-0.1432217270908 [1347]-0.0215864755158 [1348]-0.0019197295439
 [1349]-0.0096569219508 [1350]-0.0585096562397 [1351]-0.0387436807340 [1352] 0.0047962855615
 [1353] 0.0567925591608 [1354] 0.0296524368317 [1355]-0.0138800775848 [1356]-0.1373004654308
 [1357]-0.0251673104556 [1358]-0.0165860288680 [1359]-0.0021036731397 [1360] 0.0004490775466
 [1361] 0.0028148548009 [1362]-0.0001890775241 [1363]-0.0165576316784 [1364]-0.0181948350077
 [1365] 0.0028708195427 [1366] 0.0105382985950 [1367]-0.0047586849188 [1368]-0.0003311821129
 [1369]-0.0049274258911 [1370]-0.0119511942460 [1371] 0.0021973317182 [1372]-0.0356008443124
 [1373]-0.0036526396271 [1374] 0.0053279801003 [1375]-0.0578269907821 [1376] 0.0107251143303
 [1377]-0.0036066318567 [1378] 0.0063637726472 [1379]-0.0005260869696 [1380] 0.0066081697008
 [1381] 0.0077908460810 [1382]-0.0052724205608 [1383] 0.0439267537193 [1384] 0.0000063039838
 [1385] 0.0045291176579 [1386]-0.0072671738540 [1387]-0.0144945858536 [1388]-0.0094790998572
 [1389]-0.0073118260883 [1390] 0.0002346851905 [1391]-0.0190387902453 [1392] 0.0125518059338
 [1393] 0.0115217273503 [1394]-0.0136339649300 [1395]-0.0342762172371 [1396]-0.0029093672908
 [1397] 0.0083845081080 [1398] 0.0110588384924 [1399] 0.0154401189985 [1400] 0.0355748594846
 [1401] 0.0275969431460 [1402]-0.0019032045666 [1403]-0.0138069090167 [1404]-0.0698996895613
 [1405]-0.0049806486482 [1406]-0.0009229229557 [1407]-0.0109232198511 [1408]-0.0239374585886
 [1409]-0.0148877841104 [1410] 0.0022511389861 [1411] 0.0049822943594 [1412]-0.0280504230866
 [1413]-0.0070923673603 [1414] 0.0314362354418 [1415] 0.0008929622513 [1416]-0.0032846651892
 [1417] 0.0167829162093 [1418] 0.0023635377804 [1419]-0.0005840031920 [1420]-0.0056182412114
 [1421]-0.0047969104653 [1422] 0.0102024197314 [1423] 0.0029665547168 [1424] 0.0142423507030
 [1425]-0.0133750995547 [1426]-0.0054723280827 [1427]-0.0197388764394 [1428] 0.0408333991836
 [1429]-0.0007686495419 [1430] 0.0495890148136 [1431]-0.0052785142363 [1432] 0.0039444315262
 [1433] 0.0235300300420 [1434] 0.0228742350389 [1435]-0.0075797432708 [1436] 0.0022533812623
 [1437]-0.0031559017078 [1438] 0.0018184971122 [1439] 0.0468511667995 [1440] 0.0254102005780
 [1441]-0.0001584868592 [1442] 0.0043719775928 [1443] 0.0216736529326 [1444] 0.0074655480115
 [1445] 0.0254716906690 [1446] 0.0077581911928 [1447] 0.0322615131493 [1448]-0.0048363438722
 [1449] 0.0090706538586 [1450] 0.0081173425950 [1451]-0.0241295169497 [1452]-0.0190852893520
 [1453]-0.0069750463538 [1454] 0.0078707136818 [1455]-0.0031627899570 [1456]-0.0025549573567
 [1457]-0.0158498398475 [1458]-0.0163241069131 [1459] 0.0007383549236 [1460] 0.0059738622659
 [1461] 0.0024640320419 [1462]-0.0013406810410 [1463] 0.0012673013465 [1464] 0.0068337130756
 [1465]-0.0079794243302 [1466]-0.0081464900153 [1467]-0.0000286030277 [1468]-0.0005744162775
 [1469] 0.0002608297046 [1470] 0.0017255254899 [1471]-0.0002453909363 [1472]-0.0020321119219
 [1473]-0.0001932067887 [1474]-0.0028830959445 [1475]-0.0003068447100 [1476]-0.0007526005884
 [1477]-0.0009206108711 [1478] 0.0001916055137 [1479] 0.0025312288449 [1480]-0.0003133297444
 [1481] 0.0003821110745 [1482] 0.0008213496602 [1483] 0.0042257481365 [1484] 0.0036919901287
 [1485]-0.0026786428696 [1486]-0.0112705954308 [1487]-0.0073796590694 [1488]-0.2539693592246
 [1489] 0.0205818602210 [1490]-0.0791933113339 [1491] 0.0105195449891 [1492]-0.0268344217486
 [1493]-0.1812706574833 [1494] 0.0229805644862 [1495]-0.3745455828206 [1496]-0.0094781808114
 [1497] 0.0033117634423 [1498]-0.2400714065651 [1499]-0.0053295839329 [1500]-0.0115120305634
 [1501] 0.0005132033882 [1502]-0.1447388927252 [1503]-0.0078030714015 [1504] 0.0845208058336
 [1505]-0.1514966649407 [1506]-0.1498514731860 [1507] 0.3362731486884 [1508]-0.0089107116672
 [1509]-0.0233751170729 [1510]-0.0496313378166 [1511] 0.0247355931321 [1512] 0.0203659198757
 [1513]-0.2996269327271 [1514]-0.1913471730041 [1515] 0.0086324823783 [1516] 0.0295266850761
 [1517]-0.0541293050681 [1518] 0.0944045183806 [1519]-0.1229674340210 [1520]-0.0062309270411
 [1521] 0.0752277245724 [1522]-0.0166849961769 [1523] 0.2008050281247 [1524]-0.0354270232162
 [1525]-0.0068827506487 [1526]-0.0147351199841 [1527]-0.2640940567886 [1528]-0.0050803542061
 [1529] 0.1380626987478 [1530] 0.0136938420093 [1531] 0.0839567491855 [1532] 0.0013090130092
 [1533] 0.1862703760126 [1534]-0.0022393390972 [1535]-0.1783287136836 [1536]-0.0161602328560
 [1537] 0.0641759880918 [1538]-0.0104658380330 [1539] 0.0184010030671 [1540] 0.0090059830976
 [1541]-0.0062347858234 [1542]-0.0035983853797 [1543]-0.1121931253953 [1544]-0.0580164094459
 [1545] 0.0753446771681 [1546] 0.0668636627181 [1547]-0.0060327056373 [1548]-0.0066037824674
 [1549]-0.0744657677862 [1550]-0.1592121214692 [1551] 0.0995895669637 [1552]-0.0937840805036
 [1553] 0.0002465527633 [1554] 0.0920076862238 [1555]-0.0012605153046 [1556] 0.4547912854473
 [1557]-0.0121565473950 [1558]-0.1702628758190 [1559] 0.0196734263138 [1560]-0.1376259314296
 [1561]-0.0066940072420 [1562] 0.3122247197272 [1563] 0.0215357284612 [1564] 0.0016832316387
 [1565]-0.0101674141569 [1566] 0.0844338660296 [1567] 0.0859058817733 [1568]-0.0033581719895
 [1569]-0.0979101983917 [1570]-0.0719138524563 [1571] 0.0294425458977 [1572] 0.2688939086786
 [1573] 0.0428709919059 [1574] 0.0079650197335 [1575] 0.0034767586098 [1576]-0.0003213639874
 [1577]-0.0050899516674 [1578] 0.0001610430061 [1579] 0.0346882368771 [1580] 0.0243599400468
 [1581]-0.0020520491552 [1582]-0.0225009016883 [1583] 0.0065325977543 [1584] 0.0002900630793
 [1585] 0.0086187989447 [1586] 0.0272445026922 [1587]-0.0015518918799 [1588] 0.0668567375742
 [1589] 0.0101963245943 [1590]-0.0008249584888 [1591] 0.1165646958112 [1592]-0.0161454430313
 [1593]-0.0036312906644
  vo                     2                     2 -0.284322318726586     
        U*G(pq,rs) contribution is being calculated
             (Symmetry block 2, perturbation   2)

 CCSD(T) contribution to the paramagnetic part of the shielding tensor:

                        Bx          By          Bz

      O #1    x    0.000000   -8.892000    0.000000
      O #1    y    0.000000  -10.908761    0.000000
      O #1    z    0.000000    0.000000    0.000000

      C #2    x    0.000000   -5.046968    0.000000
      C #2    y    0.000000  -12.545593    0.000000
      C #2    z    0.000000    0.000000    0.000000

      C #31   x    0.000000   -0.527747    0.000000
      C #31   y    0.000000   -7.268725    0.000000
      C #31   z    0.000000   -0.075031    0.000000

      C #32   x    0.000000   -0.527747    0.000000
      C #32   y    0.000000   -7.268725    0.000000
      C #32   z    0.000000    0.075031    0.000000

      H #41   x    0.000000   -0.869214    0.000000
      H #41   y    0.000000   -0.065897    0.000000
      H #41   z    0.000000    0.413183    0.000000

      H #42   x    0.000000   -0.869214    0.000000
      H #42   y    0.000000   -0.065897    0.000000
      H #42   z    0.000000   -0.413183    0.000000

      H #51   x    0.000000    0.779422    0.000000
      H #51   y    0.000000   -0.365978    0.000000
      H #51   z    0.000000   -0.467225    0.000000

      H #52   x    0.000000    0.779422    0.000000
      H #52   y    0.000000   -0.365978    0.000000
      H #52   z    0.000000    0.467225    0.000000


 Total shielding tensor at the CCSD(T) level:

                        Bx          By          Bz

      O #1    x -349.977135   95.289541    0.000000
      O #1    y   95.289541  447.984557    0.000000
      O #1    z    0.000000    0.000000 -929.909854

      C #2    x  -67.028222   22.508037    0.000000
      C #2    y   22.508037  121.455753    0.000000
      C #2    z    0.000000    0.000000  -91.779413

      C #31   x  180.506053    5.122302   -8.483330
      C #31   y    5.122302  223.400587    0.998999
      C #31   z   11.955121   -1.407837  173.583185

      C #32   x  180.506053    5.122302    8.483330
      C #32   y    5.122302  223.400587   -0.998999
      C #32   z  -11.955121    1.407837  173.583185

      H #41   x   31.964237    5.557158   -0.474508
      H #41   y    4.002859   33.047846   -0.744894
      H #41   z   -2.002365   -3.460495   25.818473

      H #42   x   31.964237    5.557158    0.474508
      H #42   y    4.002859   33.047846    0.744894
      H #42   z    2.002365    3.460495   25.818473

      H #51   x   29.862680   -4.796437   -0.288490
      H #51   y   -3.242138   35.149403    0.834745
      H #51   z   -1.143720    3.830979   25.818473

      H #52   x   29.862680   -4.796437    0.288490
      H #52   y   -3.242138   35.149403   -0.834745
      H #52   z    1.143720   -3.830979   25.818473


 CCSD(T) contribution to paramagnetic part of magnetizability tensor:

                         Bx          By          Bz

            Bx      0.00000000  0.00051383  0.00000000
            By     -0.01579279  2.26778388  0.00000000
            Bz      0.00000000  0.00000000  0.00000000


 Total CCSD(T) magnetizability tensor:

                         Bx          By          Bz

            Bx    -50.31768113  4.76578239  0.00000000
            By      5.03181957-17.89912125  0.00000000
            Bz      0.00000000  0.00000000-24.44575666


 Total CCSD(T) magnetizability:-30.88751968


 @CHECKOUT-I, Total execution time (CPU/WALL):    187265.42/    9453.15 seconds.
--executable xsdcc finished with status     0 in     9453.19 seconds (walltime).
 --invoking executable--
/home/besselman/CFOUR_18/cfour18/bin/xanti
 @GETMEM-I,  Allocated  181198 MB of main memory.
 CCSD(T) MO derivative gammas will be sorted to Mulliken order.
 Derivative gammas for magnetic perturbation are considered.
 @CHECKOUT-I, Total execution time (CPU/WALL):       516.81/      22.58 seconds.
--executable xanti finished with status     0 in       22.63 seconds (walltime).
 --invoking executable--
/home/besselman/CFOUR_18/cfour18/bin/xbcktrn
 @GETMEM-I,  Allocated  181198 MB of main memory.
 Derivative gammas for magnetic perturbation are considered.
 @CHECKOUT-I, Total execution time (CPU/WALL):       624.02/      25.34 seconds.
--executable xbcktrn finished with status     0 in       25.38 seconds (walltime).
 --invoking executable--
/home/besselman/CFOUR_18/cfour18/bin/xvdint
 @GETMEM-I,  Allocated  181198 MB of main memory.
 One- and two-electron integral derivatives are calculated
 for RHF-CC/MBPT NMR chemical shifts and magnetizabilities.
 Gauge-including atomic orbitals (GIAOs) are used.
 Spherical gaussians are used.
 Derivatives with respect to Bz are calculated.
 Sort of perturbed Gammas required for CC/MBPT  magnetizabilities.
 Sort performed in core.
 Sort of perturbed Gammas required   10.62 seconds.
 Sort of perturbed Gammas required for CC/MBPT  magnetizabilities.
 Sort performed in core.
 Sort of perturbed Gammas required   11.11 seconds.
 Evaluation of 2el GIAO integrals

                2el contribution to magnetizability tensor
                ------------------------------------------

                        Bx          By          Bz

            Bx     0.00000000  0.00000000  0.00000000
            By    -0.26603719  7.49045564  0.00000000
            Bz     0.00000000  0.00000000  0.00000000


 Evaluation of 2e integral derivatives required 7984.31 seconds.
 @CHECKOUT-I, Total execution time (CPU/WALL):      7984.47/     301.34 seconds.
--executable xvdint finished with status     0 in      301.42 seconds (walltime).
 --invoking executable--
/home/besselman/CFOUR_18/cfour18/bin/xsdcc
 @GETMEM-I,  Allocated  181198 MB of main memory.
 Chemical shifts and magnetizabilities are calculated at the CCSD(T) level.
 Gauge-origin independence is ensured by using gauge-including AOs.
 G(ab,cd) and dG(ab,cd)/dx are not explicitly calculated.
 AO based algorithm is used.
 Perturbed canonical orbitals are used.
 Bz is a perturbation of irrep 1.
 CPHF coefficients for vrt-vrt block: U^x(a,b) = -1/2 S^x(a,b)
                     1                     1
                     2                     2
Total CPU time :        13.67
 processed     68650936 ao basis integrals from      16765 buffers 
Total CPU time :         6.97
 processed     69222894 ao basis integrals from      16905 buffers 
Total CPU time :        15.76
 processed    137167853 ao basis integrals from      33497 buffers 
                     1                     1
                     2                     2
Total CPU time :        13.92
 processed     36950550 ao basis integrals from       9022 buffers 
Total CPU time :        16.17
 processed     71948734 ao basis integrals from      17566 buffers 
Total CPU time :         6.98
 processed     36803629 ao basis integrals from       8986 buffers 
                     1                     1
                     2                     2
Total CPU time :        13.87
 processed     36950550 ao basis integrals from       9022 buffers 
Total CPU time :        16.15
 processed     71948734 ao basis integrals from      17566 buffers 
Total CPU time :         6.97
 processed     36803629 ao basis integrals from       8986 buffers 
                     1                     1
                     2                     2
Total CPU time :        13.87
 processed     36950550 ao basis integrals from       9022 buffers 
Total CPU time :        16.16
 processed     71948734 ao basis integrals from      17566 buffers 
Total CPU time :         6.98
 processed     36803629 ao basis integrals from       8986 buffers 
 Transformation of GIAO integrals from AO to MO basis:
 RHF transformation
 Transformation of IIIIZ integral derivatives.
 1 pass through the AO integral derivative file was needed.
  68650936 AO integral derivatives were read from file IIIIZ.
 Transformation of first index required    9.9 seconds.
 Transformation of remaining indices required   26.7 seconds.
  22417479 MO integral derivatives were written to file DERINT.
 Transformation of IIJJZ integral derivatives.
 1 pass through the AO integral derivative file was needed.
  69222894 AO integral derivatives were read from file IIJJZ.
 Transformation of first index required    8.1 seconds.
 Transformation of remaining indices required   18.8 seconds.
  21918843 MO integral derivatives were written to file DERINT.
 Transformation of IJIJZ integral derivatives.
 1 pass through the AO integral derivative file was needed.
 137167853 AO integral derivatives were read from file IJIJZ.
 Transformation of first index required   19.6 seconds.
 Transformation of remaining indices required   42.3 seconds.
  43837686 MO integral derivatives were written to file DERINT.
 Formation of <ab||ci>^chi using AO integrals:
 Transformation of IIII integrals:
 1 pass through the AO integral file was needed.
  36950550 AO integrals were read from file IIII.
 Tranformation of first (perturbed) index required   5.9 seconds.
 Tranformation of remaining (unperturbed) indices required  25.5 seconds.
 Transformation of IIJJ integrals:
 1 pass through the AO integral file was needed.
  36803629 AO integrals were read from file IIJJ.
 Tranformation of first (perturbed) index required   9.4 seconds.
 Tranformation of remaining (unperturbed) indices required  22.9 seconds.
 Transformation of IJIJ integrals:
 1 pass through the AO integral file was needed.
  71948734 AO integrals were read from file IJIJ.
 Tranformation of first (perturbed) index required  11.2 seconds.
 Tranformation of remaining (unperturbed) indices required  33.7 seconds.
        MO basis integral derivatives are being calculated
             (Symmetry block 1, perturbation   1)
 First derivative of the wavefunction is calculated (Symmetry block 1, perturbation   1)
 Resorts of perturbed amplitudes and integrals required   5.5 seconds.
 Construction of <Phi|(dH_N/dx exp(T))c|0> required 457.1 seconds.
 Starting iterative solution of the perturbed CC equations.
 The DIIS procedure is used to accelerate convergence.
 Convergence criterion is 10**(-9).
 Maximum number of iterations is 200.
 lenvec is                5105655
 Convergence information after     1 iterations: 
 Largest element of residual vector : -0.81157597E+00.
 Largest element of DIIS residual   : -0.81157597E+00.
 lenvec is                5105655
 Convergence information after     2 iterations: 
 Largest element of residual vector : -0.68179149E-01.
 Largest element of DIIS residual   : -0.64133663E-01.
 lenvec is                5105655
 Convergence information after     3 iterations: 
 Largest element of residual vector : -0.19085149E+00.
 Largest element of DIIS residual   : -0.10227446E+00.
 lenvec is                5105655
 Convergence information after     4 iterations: 
 Largest element of residual vector : -0.12854129E+00.
 Largest element of DIIS residual   : -0.52808354E-01.
 lenvec is                5105655
 Convergence information after     5 iterations: 
 Largest element of residual vector : -0.74918219E-01.
 Largest element of DIIS residual   : -0.12579248E-01.
 lenvec is                5105655
 Convergence information after     6 iterations: 
 Largest element of residual vector : -0.16167606E-01.
 Largest element of DIIS residual   : -0.12112455E-01.
 lenvec is                5105655
 Convergence information after     7 iterations: 
 Largest element of residual vector : -0.50230182E-02.
 Largest element of DIIS residual   : -0.27976451E-02.
 lenvec is                5105655
 Convergence information after     8 iterations: 
 Largest element of residual vector : -0.18140736E-02.
 Largest element of DIIS residual   : -0.12734219E-02.
 lenvec is                5105655
 Convergence information after     9 iterations: 
 Largest element of residual vector : -0.88011481E-03.
 Largest element of DIIS residual   : -0.56142698E-03.
 lenvec is                5105655
 Convergence information after    10 iterations: 
 Largest element of residual vector : -0.41397302E-03.
 Largest element of DIIS residual   : -0.24309420E-03.
 lenvec is                5105655
 Convergence information after    11 iterations: 
 Largest element of residual vector :  0.14346475E-03.
 Largest element of DIIS residual   : -0.60366974E-04.
 lenvec is                5105655
 Convergence information after    12 iterations: 
 Largest element of residual vector : -0.58471795E-04.
 Largest element of DIIS residual   : -0.41116421E-04.
 lenvec is                5105655
 Convergence information after    13 iterations: 
 Largest element of residual vector : -0.21445202E-04.
 Largest element of DIIS residual   : -0.13032304E-04.
 lenvec is                5105655
 Convergence information after    14 iterations: 
 Largest element of residual vector :  0.91096002E-05.
 Largest element of DIIS residual   :  0.77263081E-05.
 lenvec is                5105655
 Convergence information after    15 iterations: 
 Largest element of residual vector :  0.38606381E-05.
 Largest element of DIIS residual   :  0.16122792E-05.
 lenvec is                5105655
 Convergence information after    16 iterations: 
 Largest element of residual vector :  0.22740703E-05.
 Largest element of DIIS residual   :  0.15251427E-05.
 lenvec is                5105655
 Convergence information after    17 iterations: 
 Largest element of residual vector :  0.11237995E-05.
 Largest element of DIIS residual   :  0.86810175E-06.
 lenvec is                5105655
 Convergence information after    18 iterations: 
 Largest element of residual vector :  0.69375442E-06.
 Largest element of DIIS residual   :  0.45649186E-06.
 lenvec is                5105655
 Convergence information after    19 iterations: 
 Largest element of residual vector :  0.34925462E-06.
 Largest element of DIIS residual   :  0.15098543E-06.
 lenvec is                5105655
 Convergence information after    20 iterations: 
 Largest element of residual vector :  0.20017623E-06.
 Largest element of DIIS residual   :  0.12149968E-06.
 lenvec is                5105655
 Convergence information after    21 iterations: 
 Largest element of residual vector :  0.79267814E-07.
 Largest element of DIIS residual   : -0.37810037E-07.
 lenvec is                5105655
 Convergence information after    22 iterations: 
 Largest element of residual vector :  0.36839472E-07.
 Largest element of DIIS residual   :  0.11293722E-07.
 lenvec is                5105655
 Convergence information after    23 iterations: 
 Largest element of residual vector : -0.10995189E-07.
 Largest element of DIIS residual   : -0.85162409E-08.
 lenvec is                5105655
 Convergence information after    24 iterations: 
 Largest element of residual vector : -0.50375405E-08.
 Largest element of DIIS residual   : -0.28711425E-08.
 lenvec is                5105655
 Convergence information after    25 iterations: 
 Largest element of residual vector : -0.18355878E-08.
 Largest element of DIIS residual   : -0.10951158E-08.
 lenvec is                5105655
 Convergence information after    26 iterations: 
 Largest element of residual vector : -0.91327870E-09.
 Largest element of DIIS residual   : -0.53488650E-09.
 Perturbed amplitude equations converged in    26 iterations.
  Dominant contributions to perturbed wavefunction:
   14   13  124  124     -0.3954267972 ABAB
   13   14  124  124     -0.3954267972 ABAB
   14   14  139  124     -0.3457740036 ABAB
   14   14  124  139     -0.3457740036 ABAB
   14   14  128  124      0.3327988124 ABAB
   14   14  124  128      0.3327988124 ABAB
   14   14  149  124     -0.2780066445 ABAB
   14   14  124  149     -0.2780066445 ABAB
   14   14  165  124      0.2692811880 ABAB
   14   14  124  165      0.2692811880 ABAB
   14   13  126  124     -0.2592567592 ABAB
   13   14  124  126     -0.2592567592 ABAB
   14   14  139  126     -0.2390649796 ABAB
   14   14  126  139     -0.2390649796 ABAB
   14   14  128  126      0.2326017285 ABAB
   14   14  126  128      0.2326017285 ABAB
   15   14  124  124     -0.2304682698 ABAB
   14   15  124  124     -0.2304682698 ABAB
   15    0  124    0     -0.2250192681 AA  
   14   14  142  124      0.2199756738 ABAB
  Total CCSD gradient is   -0.000000000002419.
  Norm of list 444    0.000000000000000E+000
  Norm of list 445    0.000000000000000E+000
  Norm of list 446     5.38775229036006     
  savet is  F
  dumpdtdl  F
  special occupied indices: 
  @GTSPECIN-I, Orbital   6 is mixed with   1 degenerate partners by the perturbation.
  @GTSPECIN-I, Orbital   7 is mixed with   1 degenerate partners by the perturbation.
  @GTSPECIN-I, Orbital   8 is mixed with   3 degenerate partners by the perturbation.
  @GTSPECIN-I, Orbital   9 is mixed with   1 degenerate partners by the perturbation.
  @GTSPECIN-I, Orbital  11 is mixed with   1 degenerate partners by the perturbation.
  @GTSPECIN-I, Orbital  12 is mixed with   2 degenerate partners by the perturbation.
  @GTSPECIN-I, Orbital  13 is mixed with   2 degenerate partners by the perturbation.
  @GTSPECIN-I, Orbital  14 is mixed with   2 degenerate partners by the perturbation.
  @GTSPECIN-I, Orbital  15 is mixed with   1 degenerate partners by the perturbation.
   Memory requirement in dtrp1rhfd               55118857
  There are                    665  ijk combinations. 
 PARA: timing for (T) xsdcc           114410.95 seconds.
  here
  here2
  here3
  here4
 Starting iterative solution of the perturbed Lambda equations.
 The DIIS procedure is used to accelerate convergence.
 Convergence criterion is 10**(-9).
 Maximum number of iterations is 200.
 lenvec is                5105655
 Convergence information after     1 iterations: 
 Largest element of residual vector :  0.84152478E+00.
 Largest element of DIIS residual   :  0.84152478E+00.
 lenvec is                5105655
 Convergence information after     2 iterations: 
 Largest element of residual vector :  0.85809551E-01.
 Largest element of DIIS residual   :  0.86252030E-01.
 lenvec is                5105655
 Convergence information after     3 iterations: 
 Largest element of residual vector :  0.19592675E+00.
 Largest element of DIIS residual   :  0.11523369E+00.
 lenvec is                5105655
 Convergence information after     4 iterations: 
 Largest element of residual vector :  0.12966711E+00.
 Largest element of DIIS residual   :  0.60643128E-01.
 lenvec is                5105655
 Convergence information after     5 iterations: 
 Largest element of residual vector :  0.78516434E-01.
 Largest element of DIIS residual   :  0.13839644E-01.
 lenvec is                5105655
 Convergence information after     6 iterations: 
 Largest element of residual vector :  0.18819118E-01.
 Largest element of DIIS residual   :  0.12683963E-01.
 lenvec is                5105655
 Convergence information after     7 iterations: 
 Largest element of residual vector :  0.59345853E-02.
 Largest element of DIIS residual   :  0.33604809E-02.
 lenvec is                5105655
 Convergence information after     8 iterations: 
 Largest element of residual vector :  0.22548352E-02.
 Largest element of DIIS residual   :  0.15671633E-02.
 lenvec is                5105655
 Convergence information after     9 iterations: 
 Largest element of residual vector :  0.11283378E-02.
 Largest element of DIIS residual   :  0.66817231E-03.
 lenvec is                5105655
 Convergence information after    10 iterations: 
 Largest element of residual vector :  0.50146910E-03.
 Largest element of DIIS residual   :  0.26988611E-03.
 lenvec is                5105655
 Convergence information after    11 iterations: 
 Largest element of residual vector : -0.16861817E-03.
 Largest element of DIIS residual   : -0.65884077E-04.
 lenvec is                5105655
 Convergence information after    12 iterations: 
 Largest element of residual vector :  0.56730787E-04.
 Largest element of DIIS residual   : -0.41678276E-04.
 lenvec is                5105655
 Convergence information after    13 iterations: 
 Largest element of residual vector : -0.19063507E-04.
 Largest element of DIIS residual   :  0.12674734E-04.
 lenvec is                5105655
 Convergence information after    14 iterations: 
 Largest element of residual vector : -0.10154557E-04.
 Largest element of DIIS residual   : -0.84673458E-05.
 lenvec is                5105655
 Convergence information after    15 iterations: 
 Largest element of residual vector : -0.41320033E-05.
 Largest element of DIIS residual   : -0.16476251E-05.
 lenvec is                5105655
 Convergence information after    16 iterations: 
 Largest element of residual vector : -0.19515038E-05.
 Largest element of DIIS residual   : -0.10398910E-05.
 lenvec is                5105655
 Convergence information after    17 iterations: 
 Largest element of residual vector : -0.68517627E-06.
 Largest element of DIIS residual   : -0.60234805E-06.
 lenvec is                5105655
 Convergence information after    18 iterations: 
 Largest element of residual vector : -0.41864329E-06.
 Largest element of DIIS residual   : -0.35382933E-06.
 lenvec is                5105655
 Convergence information after    19 iterations: 
 Largest element of residual vector : -0.23849943E-06.
 Largest element of DIIS residual   : -0.16138878E-06.
 lenvec is                5105655
 Convergence information after    20 iterations: 
 Largest element of residual vector : -0.18986914E-06.
 Largest element of DIIS residual   : -0.14595686E-06.
 lenvec is                5105655
 Convergence information after    21 iterations: 
 Largest element of residual vector : -0.10180213E-06.
 Largest element of DIIS residual   : -0.44592720E-07.
 lenvec is                5105655
 Convergence information after    22 iterations: 
 Largest element of residual vector : -0.57590589E-07.
 Largest element of DIIS residual   : -0.26881539E-07.
 lenvec is                5105655
 Convergence information after    23 iterations: 
 Largest element of residual vector : -0.16333292E-07.
 Largest element of DIIS residual   : -0.11162801E-07.
 lenvec is                5105655
 Convergence information after    24 iterations: 
 Largest element of residual vector : -0.73359801E-08.
 Largest element of DIIS residual   : -0.32475619E-08.
 lenvec is                5105655
 Convergence information after    25 iterations: 
 Largest element of residual vector : -0.23872632E-08.
 Largest element of DIIS residual   :  0.13111325E-08.
 lenvec is                5105655
 Convergence information after    26 iterations: 
 Largest element of residual vector :  0.11000890E-08.
 Largest element of DIIS residual   :  0.76949359E-09.
 Perturbed Lambda equations converged in    26 iterations.
  Dominant contributions to perturbed wavefunction:
   14   13  124  124      0.5429435781 ABAB
   13   14  124  124      0.5429435781 ABAB
   14   14  139  124      0.4372657252 ABAB
   14   14  124  139      0.4372657252 ABAB
   14   14  128  124     -0.4217171791 ABAB
   14   14  124  128     -0.4217171791 ABAB
   14   14  149  124      0.3551367884 ABAB
   14   14  124  149      0.3551367884 ABAB
   14   14  165  124     -0.3477025223 ABAB
   14   14  124  165     -0.3477025223 ABAB
   14   13  126  124      0.3424520534 ABAB
   13   14  124  126      0.3424520534 ABAB
   15   14  124  124      0.3311343990 ABAB
   14   15  124  124      0.3311343990 ABAB
   14   14  139  126      0.2933456376 ABAB
   14   14  126  139      0.2933456376 ABAB
   14   14  128  126     -0.2829849812 ABAB
   14   14  126  128     -0.2829849812 ABAB
   14   14  142  124     -0.2789554822 ABAB
   14   14  124  142     -0.2789554822 ABAB
  Total CCSD gradient is    0.000000000000128.
 First-order density matrix is being calculated  (Symmetry block 1, perturbation   1)
  There are                     64  special pairs.
  occ                     1                     1  0.110021657463625     
  vrt                     1                     1  0.876302006652081     
  vo                     1                     1  -46.8028588611658     
  gtensor plus SO mean-field
 Calculation of the contributions of <pq||rs> to dI(i,j)/dx required  48.6 seconds.
 Calculation of the contributions of <pq||rs> to dI(a,b)/dx required 348.9 seconds.
  @FORMDXIJ-I, Using CC response density for pair (  8,  6)
  @FORMDXIJ-I, Using CC response density for pair (  8,  7)
  @FORMDXIJ-I, Using CC response density for pair (  9,  8)
  @FORMDXIJ-I, Using CC response density for pair (  3,  2)
  @FORMDXIJ-I, Using CC response density for pair (  4,  3)
  @FORMDXIJ-I, Using CC response density for pair (  5,  4)
  @FORMDXIJ-I, Using CC response density for pair (  6,  5)
  dD(ij)/dx contribution from formdxij
    0.00000000000000     -0.00000000000000     -0.00000000000000      0.00000000000000
   -0.00000000000000      0.00000000000000     -0.00000000000000     -0.00001430139777
   -0.00000000000000      0.00000000000000      0.00000000000000      0.00000000000000
    0.00000000000000     -0.00000000000000      0.00000000000000     -0.00000000000000
    0.00011941773773     -0.00000000000000      0.00000000000000     -0.00000000000000
    0.00000000000000     -0.00000000000000      0.00000000000000     -0.00000000000000
    0.00000000000000      0.00022459962676      0.00000000000000     -0.00000000000000
   -0.00000000000000      0.00000000000000      0.00000000000000     -0.00000000000004
   -0.00000000000000     -0.00000000000001      0.00274709848979     -0.00000000000001
    0.00000000000000      0.00000000000000     -0.00000000000000      0.00000000000004
    0.00000000000000      0.00000000000006     -0.00000000000010     -0.00270549139052
    0.00000000000001     -0.00000000000000     -0.00000000000000      0.00000000000000
    0.00000000000000     -0.00000000000006      0.00000000000000      0.00000000000011
    0.00846899876445      0.00000000000005      0.00000000000000      0.00000000000000
   -0.00000000000000      0.00000000000001      0.00000000000010     -0.00000000000011
    0.00000000000000     -0.00681859585151     -0.00000000000008      0.00001430139777
   -0.00011941773773     -0.00022459962676     -0.00274709848979      0.00270549139052
   -0.00846899876445      0.00681859585151      0.00000000000000      0.01132746097470
    0.00000000000000      0.00000000000000     -0.00000000000000      0.00000000000001
   -0.00000000000001     -0.00000000000005      0.00000000000008     -0.01132746097470
    0.00000000000000      0.00000000000000     -0.00000000000000     -0.00030661091167
   -0.00000000000000     -0.00013827557706      0.00000000000000      0.00000000000000
    0.00000000000000      0.03336970738402     -0.00000000000001      0.01553718007753
    0.00000000000004      0.00030661091167     -0.03336970738402      0.00000000000000
   -0.03471750298595      0.00000000000011     -0.03220629713146      0.00000000000000
    0.00000000000001      0.03471750298595      0.00000000000000      0.14585038903524
   -0.00000000000003      0.00013827557706     -0.01553718007753     -0.00000000000011
   -0.14585038903524      0.00000000000000     -0.06553805427395     -0.00000000000000
   -0.00000000000004      0.03220629713146      0.00000000000003      0.06553805427395
    0.00000000000000
 oo  -2.21874088865178     
 oo -0.246526314256727     
 oo -4.080375810667807E-002
 oo  4.805058138372674E-003
 oo -0.137016004631935     
 oo  6.611131751701260E-003
 oo  3.303503704466310E-003
 oo -3.125847674119133E-003
 oo  5.662879948025961E-003
 oo -4.748893603642095E-003
 oo -3.125847674132283E-003
  pcan                     1                     1  0.932308891835269     
 Calculation of the contributions of <pq||rs> to dI(i,a)/dx required  72.4 seconds.
                     1                     1
                     2                     2
Total CPU time :        13.20
 processed     36950550 ao basis integrals from       9022 buffers 
Total CPU time :        15.98
 processed     71948734 ao basis integrals from      17566 buffers 
Total CPU time :         7.57
 processed     36803629 ao basis integrals from       8986 buffers 
 First-order Z-vector equations are solved for 1 perturbation.
 Convergence reached after  21 iterations.
  zvec                     1                     1   45.5203920338249     
  occ                     1                     1  0.212651922323202     
  vrt                     1                     1   2.79205802744388     
  vo                     1                     1   2.77765989331149     
  occ                     1                     1  0.318373730890788     
 [   1] 0.0000000000000 [   2]-0.0003158063713 [   3] 0.0000000000000 [   4] 0.0000000000000
 [   5]-0.0000000000000 [   6] 0.0006508055555 [   7] 0.0000000000000 [   8]-0.0000000000000
 [   9]-0.0000000000000 [  10]-0.0000000000007 [  11]-0.0005289542542 [  12] 0.0000000000000
 [  13] 0.0000000000000 [  14]-0.0002767964886 [  15] 0.0000000000000 [  16]-0.0000373153686
 [  17]-0.0000000000000 [  18]-0.0009159068734 [  19]-0.0000000000001 [  20]-0.0000000000000
 [  21] 0.0000000000000 [  22] 0.0000000000000 [  23] 0.0004490549248 [  24]-0.0002634931283
 [  25] 0.0000000000000 [  26]-0.0000000000000 [  27]-0.0000341790701 [  28] 0.0000000000000
 [  29] 0.0000000000000 [  30]-0.0001976921714 [  31] 0.0000000000000 [  32]-0.0000000000000
 [  33] 0.0000000000000 [  34] 0.0000000000000 [  35]-0.0005519896258 [  36]-0.0000000000000
 [  37]-0.0002021501911 [  38]-0.0000000000000 [  39] 0.0000000000000 [  40] 0.0000391242070
 [  41]-0.0000000000000 [  42]-0.0000000000000 [  43]-0.0000829867157 [  44]-0.0000000000000
 [  45] 0.0004705786233 [  46] 0.0000000000000 [  47] 0.0002788630181 [  48]-0.0000000000001
 [  49] 0.0001490710133 [  50]-0.0000000000000 [  51] 0.0000911467635 [  52]-0.0000000000000
 [  53] 0.0002473471200 [  54] 0.0000000000000 [  55] 0.0000000000000 [  56] 0.0000043698526
 [  57] 0.0001767585727 [  58] 0.0000000000000 [  59]-0.0000000000000 [  60] 0.0000000000000
 [  61]-0.0000000000000 [  62] 0.0002987652551 [  63] 0.0003559323494 [  64] 0.0000000000000
 [  65]-0.0000000000000 [  66] 0.0000000000000 [  67]-0.0000000000000 [  68] 0.0003162496382
 [  69]-0.0000000000000 [  70] 0.0002610732056 [  71]-0.0000000000000 [  72]-0.0003232796547
 [  73] 0.0000000000000 [  74] 0.0002230804167 [  75]-0.0000000000000 [  76]-0.0001743412573
 [  77] 0.0000000000000 [  78] 0.0000000000000 [  79]-0.0001067804346 [  80]-0.0000000000000
 [  81] 0.0000000000000 [  82]-0.0000000000000 [  83]-0.0000077639084 [  84] 0.0000000000000
 [  85]-0.0000000000000 [  86] 0.0000000000000 [  87] 0.0000000000000 [  88] 0.0000000000000
 [  89] 0.0000000000000 [  90] 0.0000000000000 [  91]-0.0000281253296 [  92] 0.0000000000000
 [  93] 0.0000120971655 [  94] 0.0000000000000 [  95] 0.0000000000000 [  96]-0.0000565598126
 [  97]-0.0000000000000 [  98] 0.0000000000000 [  99]-0.0000211581784 [ 100] 0.0000000000000
 [ 101]-0.0000000000000 [ 102]-0.0000082566975 [ 103] 0.0000000000000 [ 104] 0.0000000000000
 [ 105]-0.0000000000000 [ 106] 0.0000000000000 [ 107]-0.0000000000000 [ 108]-0.0000000000000
 [ 109]-0.0000000000001 [ 110] 0.0017793955499 [ 111]-0.0000000000003 [ 112]-0.0000000000000
 [ 113]-0.0000000000000 [ 114]-0.0011595498493 [ 115] 0.0000000000000 [ 116] 0.0000000000000
 [ 117] 0.0000000000002 [ 118] 0.0000000000027 [ 119] 0.0021024905428 [ 120]-0.0000000000000
 [ 121]-0.0000000000000 [ 122] 0.0008129728662 [ 123]-0.0000000000000 [ 124]-0.0001131472535
 [ 125]-0.0000000000000 [ 126] 0.0014039310097 [ 127] 0.0000000000002 [ 128]-0.0000000000000
 [ 129]-0.0000000000000 [ 130]-0.0000000000000 [ 131]-0.0006548830291 [ 132] 0.0035772421210
 [ 133]-0.0000000000001 [ 134] 0.0000000000003 [ 135]-0.0031787096465 [ 136]-0.0000000000000
 [ 137] 0.0000000000000 [ 138]-0.0000740306824 [ 139]-0.0000000000000 [ 140]-0.0000000000000
 [ 141]-0.0000000000000 [ 142]-0.0000000000000 [ 143] 0.0015823395895 [ 144] 0.0000000000000
 [ 145] 0.0021492493318 [ 146] 0.0000000000000 [ 147]-0.0000000000000 [ 148] 0.0012614483804
 [ 149] 0.0000000000000 [ 150] 0.0000000000000 [ 151]-0.0001802260956 [ 152] 0.0000000000001
 [ 153]-0.0029714480960 [ 154]-0.0000000000001 [ 155]-0.0004558149754 [ 156] 0.0000000000003
 [ 157]-0.0005951329611 [ 158] 0.0000000000001 [ 159] 0.0022062265011 [ 160]-0.0000000000000
 [ 161] 0.0008774234633 [ 162] 0.0000000000000 [ 163]-0.0000000000000 [ 164] 0.0007276304187
 [ 165] 0.0004542365613 [ 166] 0.0000000000000 [ 167] 0.0000000000000 [ 168]-0.0000000000000
 [ 169] 0.0000000000000 [ 170] 0.0003242771269 [ 171]-0.0012053941703 [ 172] 0.0000000000000
 [ 173]-0.0000000000000 [ 174]-0.0000000000001 [ 175] 0.0000000000002 [ 176]-0.0015098595568
 [ 177] 0.0000000000000 [ 178]-0.0010918660516 [ 179] 0.0000000000000 [ 180] 0.0023444033359
 [ 181]-0.0000000000000 [ 182]-0.0025978177091 [ 183] 0.0000000000002 [ 184] 0.0014357430540
 [ 185]-0.0000000000001 [ 186] 0.0000000000000 [ 187] 0.0001067936146 [ 188] 0.0000000000000
 [ 189]-0.0000000000000 [ 190] 0.0000000000000 [ 191] 0.0003979708979 [ 192]-0.0000000000000
 [ 193] 0.0000000000000 [ 194]-0.0000000000000 [ 195]-0.0000000000000 [ 196] 0.0000000000000
 [ 197]-0.0000000000000 [ 198] 0.0000000000000 [ 199] 0.0000050507253 [ 200]-0.0000000000000
 [ 201]-0.0000180398976 [ 202] 0.0000000000000 [ 203]-0.0000000000000 [ 204] 0.0003448009347
 [ 205] 0.0000000000000 [ 206]-0.0000000000000 [ 207] 0.0000153786362 [ 208]-0.0000000000000
 [ 209]-0.0000000000000 [ 210] 0.0002006158091 [ 211]-0.0000000000000 [ 212]-0.0000000000000
 [ 213] 0.0000000000000 [ 214]-0.0000000000000 [ 215] 0.0000000000000 [ 216] 0.0000000000000
 [ 217]-0.0000000000017 [ 218] 0.0421331309912 [ 219]-0.0000000000058 [ 220]-0.0000000000003
 [ 221]-0.0000000000001 [ 222]-0.0665189004429 [ 223]-0.0000000000002 [ 224] 0.0000000000001
 [ 225] 0.0000000000059 [ 226] 0.0000000000751 [ 227] 0.0595371117563 [ 228]-0.0000000000011
 [ 229]-0.0000000000006 [ 230] 0.0285639793120 [ 231] 0.0000000000001 [ 232] 0.0033602915611
 [ 233]-0.0000000000003 [ 234] 0.0484888201781 [ 235] 0.0000000000057 [ 236]-0.0000000000004
 [ 237]-0.0000000000007 [ 238]-0.0000000000001 [ 239] 0.0150794973069 [ 240] 0.1479232335316
 [ 241]-0.0000000000020 [ 242] 0.0000000000116 [ 243]-0.1270490125350 [ 244]-0.0000000000003
 [ 245]-0.0000000000000 [ 246]-0.0330482737379 [ 247]-0.0000000000000 [ 248]-0.0000000000001
 [ 249]-0.0000000000001 [ 250]-0.0000000000002 [ 251] 0.0549271556173 [ 252] 0.0000000000005
 [ 253] 0.1079846561968 [ 254] 0.0000000000021 [ 255]-0.0000000000005 [ 256] 0.0457652898490
 [ 257] 0.0000000000001 [ 258] 0.0000000000009 [ 259] 0.0117180163514 [ 260] 0.0000000000020
 [ 261]-0.1127777134581 [ 262]-0.0000000000021 [ 263]-0.0117028000253 [ 264] 0.0000000000106
 [ 265]-0.0029683315060 [ 266] 0.0000000000031 [ 267] 0.0997443429016 [ 268]-0.0000000000021
 [ 269] 0.0536943980611 [ 270] 0.0000000000010 [ 271]-0.0000000000006 [ 272] 0.0271322317121
 [ 273] 0.0235478780528 [ 274] 0.0000000000007 [ 275] 0.0000000000001 [ 276]-0.0000000000000
 [ 277] 0.0000000000000 [ 278] 0.0232508609276 [ 279] 0.0023353078604 [ 280] 0.0000000000001
 [ 281]-0.0000000000001 [ 282]-0.0000000000023 [ 283] 0.0000000000045 [ 284]-0.0435819151441
 [ 285] 0.0000000000001 [ 286]-0.0177583506245 [ 287] 0.0000000000003 [ 288] 0.0972463610017
 [ 289]-0.0000000000005 [ 290]-0.1247440027840 [ 291] 0.0000000000072 [ 292] 0.0538594070409
 [ 293]-0.0000000000027 [ 294] 0.0000000000001 [ 295]-0.0031357844830 [ 296] 0.0000000000004
 [ 297]-0.0000000000000 [ 298] 0.0000000000000 [ 299] 0.0179299999495 [ 300]-0.0000000000001
 [ 301] 0.0000000000001 [ 302]-0.0000000000000 [ 303]-0.0000000000002 [ 304] 0.0000000000000
 [ 305] 0.0000000000000 [ 306]-0.0000000000000 [ 307] 0.0017487086405 [ 308]-0.0000000000000
 [ 309]-0.0008650131812 [ 310] 0.0000000000000 [ 311]-0.0000000000000 [ 312] 0.0148312487126
 [ 313] 0.0000000000000 [ 314] 0.0000000000000 [ 315]-0.0007106988305 [ 316] 0.0000000000000
 [ 317]-0.0000000000000 [ 318] 0.0090997470694 [ 319]-0.0000000000000 [ 320]-0.0000000000000
 [ 321] 0.0000000000000 [ 322]-0.0000000000000 [ 323] 0.0000000000000 [ 324] 0.0000000000000
 [ 325]-0.0000000000007 [ 326] 0.0198609462647 [ 327]-0.0000000000027 [ 328]-0.0000000000001
 [ 329]-0.0000000000000 [ 330]-0.0295516046387 [ 331]-0.0000000000000 [ 332] 0.0000000000001
 [ 333] 0.0000000000025 [ 334] 0.0000000000323 [ 335] 0.0255549181526 [ 336]-0.0000000000004
 [ 337]-0.0000000000002 [ 338] 0.0128756853556 [ 339] 0.0000000000000 [ 340] 0.0008874966186
 [ 341] 0.0000000000001 [ 342] 0.0308480336965 [ 343] 0.0000000000038 [ 344]-0.0000000000000
 [ 345]-0.0000000000001 [ 346]-0.0000000000004 [ 347]-0.0122467711868 [ 348] 0.0386979536621
 [ 349]-0.0000000000007 [ 350] 0.0000000000033 [ 351]-0.0216615103041 [ 352]-0.0000000000001
 [ 353]-0.0000000000000 [ 354] 0.0014251586074 [ 355]-0.0000000000000 [ 356]-0.0000000000000
 [ 357]-0.0000000000001 [ 358]-0.0000000000001 [ 359] 0.0265444322917 [ 360] 0.0000000000003
 [ 361] 0.0273149020105 [ 362] 0.0000000000007 [ 363]-0.0000000000002 [ 364] 0.0082947998302
 [ 365] 0.0000000000001 [ 366] 0.0000000000004 [ 367] 0.0026202766697 [ 368] 0.0000000000008
 [ 369]-0.0403644158185 [ 370]-0.0000000000007 [ 371]-0.0098371327074 [ 372] 0.0000000000059
 [ 373]-0.0055084082911 [ 374] 0.0000000000010 [ 375] 0.0197939253589 [ 376]-0.0000000000002
 [ 377] 0.0013161369104 [ 378] 0.0000000000000 [ 379]-0.0000000000002 [ 380] 0.0012244760889
 [ 381]-0.0001789509913 [ 382] 0.0000000000001 [ 383] 0.0000000000000 [ 384]-0.0000000000000
 [ 385] 0.0000000000000 [ 386]-0.0085333749555 [ 387]-0.0147721179042 [ 388]-0.0000000000000
 [ 389] 0.0000000000000 [ 390]-0.0000000000010 [ 391] 0.0000000000020 [ 392]-0.0195945939082
 [ 393] 0.0000000000001 [ 394]-0.0134899288362 [ 395] 0.0000000000001 [ 396] 0.0287857837475
 [ 397]-0.0000000000003 [ 398]-0.0328970067458 [ 399] 0.0000000000020 [ 400] 0.0219156732891
 [ 401]-0.0000000000010 [ 402] 0.0000000000000 [ 403] 0.0021834037056 [ 404] 0.0000000000001
 [ 405]-0.0000000000000 [ 406] 0.0000000000000 [ 407] 0.0052328211898 [ 408]-0.0000000000000
 [ 409] 0.0000000000001 [ 410]-0.0000000000000 [ 411]-0.0000000000001 [ 412]-0.0000000000000
 [ 413]-0.0000000000000 [ 414]-0.0000000000000 [ 415] 0.0008668544149 [ 416]-0.0000000000000
 [ 417]-0.0005773260064 [ 418] 0.0000000000000 [ 419]-0.0000000000000 [ 420] 0.0049649349875
 [ 421] 0.0000000000000 [ 422]-0.0000000000000 [ 423] 0.0004286135170 [ 424]-0.0000000000000
 [ 425]-0.0000000000000 [ 426] 0.0025459645584 [ 427]-0.0000000000000 [ 428]-0.0000000000000
 [ 429] 0.0000000000000 [ 430]-0.0000000000000 [ 431] 0.0000000000000 [ 432] 0.0000000000000
 [ 433] 0.0000000000048 [ 434]-0.1334956708831 [ 435] 0.0000000000189 [ 436] 0.0000000000008
 [ 437] 0.0000000000003 [ 438] 0.1864421388786 [ 439] 0.0000000000004 [ 440]-0.0000000000004
 [ 441]-0.0000000000147 [ 442]-0.0000000001961 [ 443]-0.1557810170669 [ 444] 0.0000000000024
 [ 445] 0.0000000000011 [ 446]-0.0853152194916 [ 447]-0.0000000000002 [ 448]-0.0123650731160
 [ 449]-0.0000000000002 [ 450]-0.1730918015435 [ 451]-0.0000000000211 [ 452] 0.0000000000005
 [ 453] 0.0000000000013 [ 454] 0.0000000000012 [ 455] 0.0276382021765 [ 456]-0.2958606342382
 [ 457] 0.0000000000048 [ 458]-0.0000000000241 [ 459] 0.1893948672626 [ 460] 0.0000000000009
 [ 461] 0.0000000000002 [ 462] 0.0321633969150 [ 463] 0.0000000000002 [ 464] 0.0000000000002
 [ 465] 0.0000000000005 [ 466] 0.0000000000007 [ 467]-0.1517902144919 [ 468]-0.0000000000015
 [ 469]-0.2123939806267 [ 470]-0.0000000000045 [ 471] 0.0000000000011 [ 472]-0.0710879151293
 [ 473]-0.0000000000005 [ 474]-0.0000000000026 [ 475]-0.0339349045820 [ 476]-0.0000000000049
 [ 477] 0.2666826161302 [ 478] 0.0000000000049 [ 479] 0.0492928161968 [ 480]-0.0000000000331
 [ 481] 0.0126217138997 [ 482]-0.0000000000071 [ 483]-0.1821940575407 [ 484] 0.0000000000027
 [ 485]-0.0511821114225 [ 486]-0.0000000000010 [ 487] 0.0000000000013 [ 488]-0.0186585705520
 [ 489]-0.0147811965984 [ 490]-0.0000000000008 [ 491]-0.0000000000002 [ 492] 0.0000000000000
 [ 493]-0.0000000000001 [ 494] 0.0238103782256 [ 495] 0.0463533727307 [ 496] 0.0000000000001
 [ 497]-0.0000000000000 [ 498] 0.0000000000053 [ 499]-0.0000000000103 [ 500] 0.1018186739912
 [ 501]-0.0000000000005 [ 502] 0.0671266540889 [ 503]-0.0000000000008 [ 504]-0.1915786108339
 [ 505] 0.0000000000016 [ 506] 0.2502069898491 [ 507]-0.0000000000145 [ 508]-0.1553750354434
 [ 509] 0.0000000000065 [ 510]-0.0000000000003 [ 511]-0.0027077060621 [ 512]-0.0000000000008
 [ 513] 0.0000000000001 [ 514]-0.0000000000000 [ 515]-0.0448044439994 [ 516] 0.0000000000002
 [ 517]-0.0000000000003 [ 518] 0.0000000000001 [ 519] 0.0000000000004 [ 520]-0.0000000000000
 [ 521] 0.0000000000000 [ 522] 0.0000000000000 [ 523]-0.0050788048653 [ 524] 0.0000000000000
 [ 525] 0.0040757890550 [ 526]-0.0000000000000 [ 527] 0.0000000000001 [ 528]-0.0336519366496
 [ 529]-0.0000000000000 [ 530] 0.0000000000000 [ 531]-0.0006060068239 [ 532] 0.0000000000000
 [ 533] 0.0000000000000 [ 534]-0.0209100465731 [ 535] 0.0000000000000 [ 536] 0.0000000000000
 [ 537]-0.0000000000000 [ 538] 0.0000000000000 [ 539]-0.0000000000000 [ 540]-0.0000000000000
 [ 541] 0.0000000000054 [ 542]-0.1393085648060 [ 543] 0.0000000000195 [ 544] 0.0000000000009
 [ 545] 0.0000000000001 [ 546] 0.2334725762644 [ 547] 0.0000000000006 [ 548] 0.0000000000001
 [ 549]-0.0000000000163 [ 550]-0.0000000002211 [ 551]-0.1766154812704 [ 552] 0.0000000000032
 [ 553] 0.0000000000015 [ 554]-0.1083634751128 [ 555]-0.0000000000003 [ 556]-0.0204969978195
 [ 557] 0.0000000000006 [ 558]-0.1940094328909 [ 559]-0.0000000000241 [ 560] 0.0000000000010
 [ 561] 0.0000000000028 [ 562]-0.0000000000027 [ 563]-0.0790117732926 [ 564]-0.3872828651035
 [ 565] 0.0000000000050 [ 566]-0.0000000000305 [ 567] 0.3498747916879 [ 568] 0.0000000000008
 [ 569] 0.0000000000002 [ 570] 0.0937996182970 [ 571] 0.0000000000002 [ 572] 0.0000000000003
 [ 573] 0.0000000000002 [ 574] 0.0000000000006 [ 575]-0.1434518344425 [ 576]-0.0000000000013
 [ 577]-0.2988432375632 [ 578]-0.0000000000059 [ 579] 0.0000000000016 [ 580]-0.1095700042965
 [ 581]-0.0000000000001 [ 582]-0.0000000000028 [ 583]-0.0686915576167 [ 584]-0.0000000000043
 [ 585] 0.2766249935153 [ 586] 0.0000000000052 [ 587] 0.0448631246909 [ 588]-0.0000000000335
 [ 589] 0.0030089394063 [ 590]-0.0000000000085 [ 591]-0.2770809883267 [ 592] 0.0000000000058
 [ 593]-0.1455814857570 [ 594]-0.0000000000028 [ 595] 0.0000000000017 [ 596]-0.0710984505934
 [ 597]-0.0355622346110 [ 598]-0.0000000000014 [ 599]-0.0000000000003 [ 600] 0.0000000000001
 [ 601]-0.0000000000001 [ 602]-0.0759640522572 [ 603]-0.0341470585041 [ 604]-0.0000000000001
 [ 605]-0.0000000000002 [ 606] 0.0000000000024 [ 607]-0.0000000000041 [ 608] 0.0413647181163
 [ 609] 0.0000000000000 [ 610] 0.0139871724341 [ 611]-0.0000000000008 [ 612]-0.2256734624271
 [ 613] 0.0000000000008 [ 614] 0.3392480533960 [ 615]-0.0000000000189 [ 616]-0.1585027116135
 [ 617] 0.0000000000067 [ 618]-0.0000000000004 [ 619] 0.0147931080129 [ 620]-0.0000000000010
 [ 621] 0.0000000000000 [ 622]-0.0000000000000 [ 623]-0.0606796432020 [ 624] 0.0000000000002
 [ 625]-0.0000000000004 [ 626] 0.0000000000000 [ 627] 0.0000000000005 [ 628]-0.0000000000000
 [ 629]-0.0000000000000 [ 630] 0.0000000000000 [ 631]-0.0069079924891 [ 632] 0.0000000000000
 [ 633] 0.0038039887395 [ 634]-0.0000000000000 [ 635] 0.0000000000001 [ 636]-0.0387696944871
 [ 637]-0.0000000000000 [ 638]-0.0000000000000 [ 639] 0.0024990422620 [ 640]-0.0000000000000
 [ 641] 0.0000000000000 [ 642]-0.0280315490685 [ 643] 0.0000000000000 [ 644] 0.0000000000000
 [ 645]-0.0000000000000 [ 646] 0.0000000000001 [ 647]-0.0000000000000 [ 648]-0.0000000000000
 [ 649]-0.0000000000036 [ 650] 0.0967195583481 [ 651]-0.0000000000138 [ 652]-0.0000000000006
 [ 653]-0.0000000000002 [ 654]-0.1495859443113 [ 655]-0.0000000000004 [ 656] 0.0000000000000
 [ 657] 0.0000000000114 [ 658] 0.0000000001532 [ 659] 0.1221955959118 [ 660]-0.0000000000022
 [ 661]-0.0000000000013 [ 662] 0.0713798353679 [ 663] 0.0000000000002 [ 664] 0.0091357831833
 [ 665]-0.0000000000006 [ 666] 0.1244746731969 [ 667] 0.0000000000156 [ 668]-0.0000000000007
 [ 669]-0.0000000000020 [ 670] 0.0000000000018 [ 671] 0.0539779273436 [ 672] 0.2545105730582
 [ 673]-0.0000000000032 [ 674] 0.0000000000202 [ 675]-0.2637923877023 [ 676]-0.0000000000005
 [ 677]-0.0000000000000 [ 678]-0.0578830792205 [ 679]-0.0000000000002 [ 680]-0.0000000000002
 [ 681]-0.0000000000001 [ 682]-0.0000000000003 [ 683] 0.0917460701293 [ 684] 0.0000000000008
 [ 685] 0.1983699892161 [ 686] 0.0000000000039 [ 687]-0.0000000000011 [ 688] 0.0779427397776
 [ 689]-0.0000000000001 [ 690] 0.0000000000015 [ 691] 0.0390405896162 [ 692] 0.0000000000027
 [ 693]-0.1745661206463 [ 694]-0.0000000000033 [ 695]-0.0303422534955 [ 696] 0.0000000000223
 [ 697]-0.0153369240898 [ 698] 0.0000000000053 [ 699] 0.1869758976647 [ 700]-0.0000000000042
 [ 701] 0.1070843015355 [ 702] 0.0000000000021 [ 703]-0.0000000000011 [ 704] 0.0611276110718
 [ 705] 0.0282535717353 [ 706] 0.0000000000010 [ 707] 0.0000000000002 [ 708]-0.0000000000001
 [ 709] 0.0000000000000 [ 710] 0.0732984533569 [ 711] 0.0154504003211 [ 712] 0.0000000000001
 [ 713] 0.0000000000002 [ 714]-0.0000000000012 [ 715] 0.0000000000018 [ 716]-0.0183025429426
 [ 717]-0.0000000000001 [ 718]-0.0047541503660 [ 719] 0.0000000000005 [ 720] 0.1498416267742
 [ 721]-0.0000000000004 [ 722]-0.2224295085752 [ 723] 0.0000000000124 [ 724] 0.0962840372083
 [ 725]-0.0000000000043 [ 726] 0.0000000000002 [ 727]-0.0088692771381 [ 728] 0.0000000000006
 [ 729]-0.0000000000000 [ 730]-0.0000000000000 [ 731] 0.0387765089933 [ 732]-0.0000000000001
 [ 733] 0.0000000000002 [ 734]-0.0000000000000 [ 735]-0.0000000000004 [ 736] 0.0000000000000
 [ 737] 0.0000000000000 [ 738]-0.0000000000000 [ 739] 0.0048905885276 [ 740]-0.0000000000000
 [ 741]-0.0018658241551 [ 742] 0.0000000000000 [ 743]-0.0000000000000 [ 744] 0.0247734460556
 [ 745] 0.0000000000000 [ 746] 0.0000000000000 [ 747]-0.0016111873214 [ 748] 0.0000000000000
 [ 749]-0.0000000000000 [ 750] 0.0180848934075 [ 751]-0.0000000000000 [ 752]-0.0000000000000
 [ 753] 0.0000000000000 [ 754]-0.0000000000000 [ 755] 0.0000000000000 [ 756] 0.0000000000000
 [ 757]-0.0643670458141 [ 758] 0.0000000000056 [ 759] 0.0050741261452 [ 760] 0.0436211028091
 [ 761] 0.1093634857481 [ 762]-0.0000000000071 [ 763]-0.0164512465224 [ 764] 0.0350205172599
 [ 765] 0.1078753507212 [ 766] 0.1217537836957 [ 767]-0.0000000001712 [ 768] 0.0124626689826
 [ 769] 0.0788441255123 [ 770]-0.0000000000042 [ 771]-0.1081104344357 [ 772] 0.0000000000006
 [ 773] 0.0626518301304 [ 774]-0.0000000000170 [ 775] 0.0973839602751 [ 776] 0.0189662844356
 [ 777] 0.0298047730434 [ 778]-0.0678576549798 [ 779] 0.0000000000074 [ 780]-0.0000000000239
 [ 781] 0.0016419680011 [ 782] 0.2656011418380 [ 783] 0.0000000000014 [ 784] 0.0814175012940
 [ 785] 0.0097912966498 [ 786]-0.0000000000006 [ 787] 0.0288361268064 [ 788] 0.1715837801776
 [ 789]-0.1513654556603 [ 790]-0.0560993741340 [ 791]-0.0000000000073 [ 792] 0.0772691208618
 [ 793]-0.0000000000028 [ 794]-0.0133648902053 [ 795]-0.0034351570343 [ 796]-0.0000000000006
 [ 797]-0.0447686169967 [ 798]-0.0660075438590 [ 799]-0.0000000000002 [ 800]-0.1071857946872
 [ 801] 0.0000000000105 [ 802]-0.0788876393668 [ 803] 0.0000000000862 [ 804] 0.2089338289504
 [ 805]-0.0000000000038 [ 806] 0.2177121186946 [ 807] 0.0000000000008 [ 808]-0.0954333645005
 [ 809]-0.0000000000031 [ 810] 0.0058180623449 [ 811]-0.0506215855609 [ 812]-0.0000000000003
 [ 813]-0.0000000000006 [ 814] 0.0174470638979 [ 815]-0.0239353484251 [ 816]-0.0110978200458
 [ 817]-0.0587070357797 [ 818]-0.0000000000000 [ 819] 0.0000000000005 [ 820]-0.0174720605773
 [ 821] 0.0912209623171 [ 822]-0.0557490829267 [ 823]-0.0434253241727 [ 824] 0.0000000000003
 [ 825]-0.1473142929922 [ 826]-0.0000000000009 [ 827] 0.0305639138457 [ 828]-0.0000000000040
 [ 829]-0.1813894597036 [ 830] 0.0000000000065 [ 831] 0.1523093833059 [ 832]-0.0000000000010
 [ 833]-0.2965967889822 [ 834] 0.0398108011917 [ 835] 0.0000000000010 [ 836] 0.0346403414279
 [ 837]-0.0188225244124 [ 838]-0.0221525056929 [ 839]-0.0000000000001 [ 840]-0.0487791130544
 [ 841] 0.0704257224795 [ 842]-0.0174940792571 [ 843]-0.0810647652472 [ 844]-0.0053218997660
 [ 845] 0.0040886544662 [ 846]-0.0016969559373 [ 847] 0.0000000000000 [ 848]-0.0052995324567
 [ 849] 0.0000000000000 [ 850]-0.0249101086744 [ 851] 0.0205727302165 [ 852] 0.0000000000001
 [ 853] 0.0051227531366 [ 854] 0.0019968290422 [ 855] 0.0000000000000 [ 856]-0.0015698464691
 [ 857]-0.0083383242522 [ 858] 0.0000000000000 [ 859] 0.0011070540301 [ 860]-0.0138298850725
 [ 861]-0.0413022194712 [ 862]-0.0469533323617 [ 863] 0.0013342196457 [ 864] 0.0033450291194
 [ 865]-0.0000000000045 [ 866] 0.1303679406312 [ 867]-0.0000000000191 [ 868]-0.0000000000008
 [ 869]-0.0000000000002 [ 870]-0.1684588292755 [ 871]-0.0000000000004 [ 872] 0.0000000000001
 [ 873] 0.0000000000147 [ 874] 0.0000000001939 [ 875] 0.1543969054339 [ 876]-0.0000000000027
 [ 877]-0.0000000000022 [ 878] 0.0793825048289 [ 879] 0.0000000000001 [ 880] 0.0016974818259
 [ 881]-0.0000000000009 [ 882] 0.1329280975340 [ 883] 0.0000000000167 [ 884]-0.0000000000007
 [ 885]-0.0000000000021 [ 886] 0.0000000000007 [ 887] 0.0226185682762 [ 888] 0.2740425830989
 [ 889]-0.0000000000038 [ 890] 0.0000000000223 [ 891]-0.3452334154830 [ 892]-0.0000000000004
 [ 893] 0.0000000000002 [ 894]-0.0349052620602 [ 895]-0.0000000000003 [ 896]-0.0000000000003
 [ 897]-0.0000000000000 [ 898]-0.0000000000004 [ 899] 0.1132579419899 [ 900] 0.0000000000011
 [ 901] 0.2176936705743 [ 902] 0.0000000000046 [ 903]-0.0000000000013 [ 904] 0.0925157037713
 [ 905]-0.0000000000002 [ 906] 0.0000000000010 [ 907] 0.0172545195524 [ 908] 0.0000000000032
 [ 909]-0.1931877260894 [ 910]-0.0000000000037 [ 911]-0.0410035165108 [ 912] 0.0000000000278
 [ 913]-0.0590414827447 [ 914] 0.0000000000050 [ 915] 0.2074233646176 [ 916]-0.0000000000048
 [ 917] 0.1216397557058 [ 918] 0.0000000000023 [ 919]-0.0000000000012 [ 920] 0.0839082468013
 [ 921] 0.0408159433754 [ 922] 0.0000000000012 [ 923] 0.0000000000002 [ 924]-0.0000000000001
 [ 925] 0.0000000000000 [ 926] 0.1085687224416 [ 927]-0.0371092399949 [ 928] 0.0000000000000
 [ 929] 0.0000000000002 [ 930]-0.0000000000015 [ 931] 0.0000000000025 [ 932]-0.0250439920656
 [ 933] 0.0000000000000 [ 934]-0.0121286626839 [ 935] 0.0000000000005 [ 936] 0.1739719184888
 [ 937]-0.0000000000006 [ 938]-0.2362375390642 [ 939] 0.0000000000133 [ 940] 0.1074914260067
 [ 941]-0.0000000000047 [ 942] 0.0000000000002 [ 943]-0.0018367503249 [ 944] 0.0000000000007
 [ 945]-0.0000000000000 [ 946] 0.0000000000000 [ 947] 0.0400006406599 [ 948]-0.0000000000001
 [ 949] 0.0000000000003 [ 950]-0.0000000000000 [ 951]-0.0000000000004 [ 952] 0.0000000000000
 [ 953] 0.0000000000000 [ 954]-0.0000000000000 [ 955] 0.0061361207665 [ 956]-0.0000000000000
 [ 957]-0.0007800827712 [ 958] 0.0000000000000 [ 959]-0.0000000000000 [ 960] 0.0269284469066
 [ 961] 0.0000000000000 [ 962] 0.0000000000000 [ 963]-0.0005040114283 [ 964] 0.0000000000000
 [ 965]-0.0000000000000 [ 966] 0.0190189899971 [ 967]-0.0000000000000 [ 968] 0.0000000000000
 [ 969] 0.0000000000001 [ 970]-0.0000000000000 [ 971] 0.0000000000000 [ 972] 0.0000000000000
 [ 973] 0.0246850910963 [ 974] 0.0000000000008 [ 975]-0.0400318438426 [ 976] 0.0000000000007
 [ 977]-0.0000000000010 [ 978] 0.0014007123453 [ 979] 0.0000000000013 [ 980]-0.0429287356506
 [ 981] 0.0000000000024 [ 982] 0.0885761889701 [ 983] 0.0000000000094 [ 984] 0.0000000000001
 [ 985]-0.0073058150911 [ 986] 0.0000000000015 [ 987] 0.0237103999584 [ 988]-0.0000000000018
 [ 989] 0.0537929193771 [ 990]-0.0000000000001 [ 991]-0.0000000000008 [ 992] 0.0054890216334
 [ 993]-0.0089045304605 [ 994] 0.0000000000017 [ 995] 0.0000000000028 [ 996] 0.1585447364818
 [ 997]-0.1205757206526 [ 998] 0.0000000000015 [ 999] 0.0000000000095 [1000]-0.0000000000070
 [1001] 0.0061602006694 [1002]-0.0000000000001 [1003]-0.0674821304801 [1004]-0.0547993237326
 [1005] 0.0000000000073 [1006] 0.0666325523863 [1007]-0.0000000000011 [1008] 0.0000000000001
 [1009] 0.0000000000003 [1010]-0.0592383265592 [1011]-0.0835179219222 [1012]-0.0000000000026
 [1013] 0.0291088486295 [1014]-0.0000000000002 [1015] 0.0475595861844 [1016]-0.0000000000008
 [1017] 0.0993174457329 [1018]-0.0000000000003 [1019]-0.0000000000007 [1020] 0.0055929993795
 [1021] 0.0000000000012 [1022] 0.0431412077166 [1023]-0.0933891231404 [1024]-0.0000000000052
 [1025] 0.0133543617845 [1026] 0.0000000000001 [1027] 0.0000000000003 [1028]-0.0276560023356
 [1029] 0.0000000000000 [1030]-0.0000000000002 [1031]-0.0016794022247 [1032] 0.0000000000000
 [1033] 0.0285161771410 [1034] 0.0000000000001 [1035] 0.0516609184907 [1036]-0.0000000000004
 [1037] 0.0000000000002 [1038] 0.0217123652404 [1039]-0.0000000000001 [1040]-0.0409720917971
 [1041]-0.0000000000000 [1042]-0.0000000000001 [1043]-0.0312290331455 [1044]-0.0000000000001
 [1045]-0.0952256196429 [1046] 0.0000000000013 [1047]-0.1418998568558 [1048]-0.0000000000018
 [1049] 0.0116886064563 [1050] 0.0000000000001 [1051] 0.0213753572922 [1052] 0.0000000000001
 [1053]-0.0050516477782 [1054] 0.0000000000000 [1055] 0.0000000000000 [1056] 0.0095806072686
 [1057]-0.0000000000001 [1058]-0.0000000000000 [1059] 0.0040558427881 [1060]-0.0000000000000
 [1061] 0.0000756565267 [1062] 0.0000000000000 [1063]-0.0010585975612 [1064] 0.0000000000000
 [1065]-0.0000000000000 [1066]-0.0162855446269 [1067]-0.0000000000000 [1068] 0.0024447368993
 [1069] 0.0000000000000 [1070]-0.0013666608111 [1071]-0.0000000000000 [1072] 0.0000000000000
 [1073] 0.0064212528160 [1074]-0.0000000000000 [1075] 0.0000000000000 [1076] 0.0013563710537
 [1077] 0.0000000000000 [1078]-0.1131247737133 [1079]-0.0000000000031 [1080] 0.1939327122443
 [1081]-0.0000000000027 [1082] 0.0000000000042 [1083] 0.0042295332595 [1084]-0.0000000000055
 [1085] 0.1811686116990 [1086]-0.0000000000099 [1087]-0.3702104102888 [1088]-0.0000000000397
 [1089]-0.0000000000001 [1090] 0.0388186919459 [1091]-0.0000000000058 [1092]-0.1012809679803
 [1093] 0.0000000000074 [1094]-0.2581359954269 [1095] 0.0000000000002 [1096] 0.0000000000023
 [1097]-0.0392093426572 [1098] 0.0583346777254 [1099]-0.0000000000060 [1100]-0.0000000000105
 [1101]-0.6083569705440 [1102] 0.4599310501806 [1103]-0.0000000000056 [1104]-0.0000000000366
 [1105] 0.0000000000272 [1106]-0.0160888605057 [1107] 0.0000000000009 [1108] 0.2552031667228
 [1109] 0.2132878271442 [1110]-0.0000000000282 [1111]-0.2730028063704 [1112] 0.0000000000055
 [1113]-0.0000000000003 [1114]-0.0000000000010 [1115] 0.2138820611174 [1116] 0.2905610119342
 [1117] 0.0000000000090 [1118]-0.1275482081026 [1119] 0.0000000000008 [1120]-0.2027665507928
 [1121] 0.0000000000036 [1122]-0.3625285984723 [1123] 0.0000000000013 [1124] 0.0000000000028
 [1125]-0.0051232054392 [1126]-0.0000000000047 [1127]-0.1514922136861 [1128] 0.3612534351401
 [1129] 0.0000000000199 [1130]-0.0696650226504 [1131]-0.0000000000002 [1132]-0.0000000000013
 [1133] 0.1143317037214 [1134] 0.0000000000001 [1135] 0.0000000000011 [1136]-0.0173254195509
 [1137]-0.0000000000002 [1138]-0.0957333126085 [1139]-0.0000000000005 [1140]-0.1949046548152
 [1141] 0.0000000000017 [1142]-0.0000000000005 [1143]-0.0192002172184 [1144] 0.0000000000003
 [1145] 0.0907250796110 [1146] 0.0000000000002 [1147] 0.0000000000006 [1148] 0.1008677398720
 [1149] 0.0000000000004 [1150] 0.3242563502252 [1151]-0.0000000000040 [1152] 0.5427397546984
 [1153] 0.0000000000065 [1154]-0.0558798963761 [1155]-0.0000000000004 [1156]-0.0886774795458
 [1157]-0.0000000000005 [1158] 0.0173663627700 [1159]-0.0000000000000 [1160]-0.0000000000000
 [1161]-0.0593754402764 [1162] 0.0000000000002 [1163] 0.0000000000002 [1164]-0.0145830916241
 [1165] 0.0000000000000 [1166]-0.0008991343389 [1167]-0.0000000000000 [1168] 0.0045350906322
 [1169]-0.0000000000000 [1170] 0.0000000000000 [1171] 0.0605550408439 [1172] 0.0000000000001
 [1173]-0.0094919957630 [1174]-0.0000000000000 [1175] 0.0047595613391 [1176] 0.0000000000000
 [1177]-0.0000000000000 [1178]-0.0312845972633 [1179] 0.0000000000000 [1180]-0.0000000000001
 [1181]-0.0047518653641 [1182]-0.0000000000000 [1183]-0.0000000000002 [1184] 0.0994951166395
 [1185] 0.0000000000010 [1186]-0.1406446384478 [1187] 0.2613330648462 [1188] 0.0000000000021
 [1189] 0.1290597628556 [1190]-0.0000000000025 [1191]-0.0298499402948 [1192] 0.0000000000300
 [1193]-0.2447340604383 [1194]-0.1519795556715 [1195] 0.0000000000036 [1196] 0.4310745095323
 [1197]-0.0000000000011 [1198]-0.4853970666842 [1199]-0.0000000000032 [1200]-0.0830389605310
 [1201] 0.1300923891196 [1202] 0.0000000000019 [1203]-0.0000000000016 [1204] 0.0694225543224
 [1205]-0.1886881985030 [1206] 0.0000000000199 [1207]-0.0000000000415 [1208]-0.1875343120338
 [1209]-0.2932866870755 [1210] 0.4765742428800 [1211] 0.0000000000011 [1212]-0.0070094769458
 [1213]-0.0000000000218 [1214]-0.0000000000434 [1215]-0.3564356359677 [1216] 0.0000000000020
 [1217] 0.4656519872266 [1218]-0.0520813377405 [1219] 0.2524413401788 [1220] 0.0000000000050
 [1221] 0.0000000000038 [1222] 0.1654860572642 [1223]-0.0000000000021 [1224] 0.1717648057508
 [1225] 0.0000000000019 [1226] 0.1052135336776 [1227]-0.0000000000001 [1228] 0.0189777650821
 [1229] 0.1591702323489 [1230] 0.0000000000011 [1231]-0.2545531995611 [1232] 0.0000000000013
 [1233]-0.0000000000105 [1234] 0.2426484522315 [1235]-0.0000000000019 [1236] 0.0783655557482
 [1237]-0.0320152014735 [1238]-0.0000000000006 [1239] 0.1334295640674 [1240] 0.2112427294565
 [1241] 0.0000000000010 [1242]-0.1474663246585 [1243]-0.0000000000001 [1244]-0.1810108974530
 [1245]-0.0000000000006 [1246] 0.1370514925595 [1247] 0.1945247390735 [1248]-0.0000000000041
 [1249]-0.1422807394518 [1250] 0.0000000000013 [1251]-0.1410453068705 [1252]-0.0556485427260
 [1253] 0.0000000000003 [1254]-0.0221813256048 [1255]-0.0000000000014 [1256]-0.2012782500483
 [1257]-0.0000000000016 [1258] 0.5906350056437 [1259]-0.0000000000001 [1260]-0.0953221719907
 [1261]-0.0000000000006 [1262]-0.1554342257333 [1263] 0.0000000000001 [1264]-0.1141089241073
 [1265]-0.0110231325717 [1266] 0.0000000000002 [1267] 0.0576095555494 [1268] 0.1770763330886
 [1269]-0.0000000000000 [1270] 0.0490536443133 [1271]-0.0000000000000 [1272]-0.0094663435734
[truncated: 26,924 more chars]
