# Supplementary material for: Cyclopropanone: Preparation, Rotational Spectroscopy, and Semi-Experimental Equilibrium (r e SE) Structure
Source: J Am Chem Soc. 2026 Mar 30;148(13):14072–85. doi: 10.1021/jacs.5c23052 (PMC13067281; doi:10.1021/jacs.5c23052)
Supplement: Supplementary file 2 [file ja5c23052_si_002.zip › SI_revised/Magnetic/cyclopropanone_08_mag.MOLDEN]

[Molden Format]                                                                 
[ATOMS] AU                                                                      
O        1    8        0.0427942320       -2.9160284243        0.0000000000     
C        2    6       -0.0369827807       -0.6521723134        0.0000000000     
C        3    6       -0.1196777299        1.6944869538        1.4880272571     
C        4    6       -0.1196777299        1.6944869538       -1.4880272571     
H        5    1        1.5874338262        2.3239090919        2.4206783820     
H        6    1       -1.8668606439        2.2021817028        2.4206783820     
H        7    1       -1.8668606439        2.2021817028       -2.4206783820     
H        8    1        1.5874338262        2.3239090919       -2.4206783820     
[Molden Format]                                                                 
[GTO]                                                                           
  1 0
s  12 1.00
   15330.0000000000       5.080000000000000E-004                                
   2299.00000000000       3.929000000000000E-003                                
   522.400000000000       2.024300000000000E-002                                
   147.300000000000       7.918100000000000E-002                                
   47.5500000000000       0.230687000000000                                     
   16.7600000000000       0.433118000000000                                     
   6.20700000000000       0.350260000000000                                     
   1.75200000000000       4.272800000000000E-002                                
  0.688200000000000      -8.154000000000000E-003                                
  0.238400000000000       2.381000000000000E-003                                
   7.84500000000000       0.000000000000000E+000                                
   21.0320000000000       0.000000000000000E+000                                
s  12 1.00
   15330.0000000000      -1.150000000000000E-004                                
   2299.00000000000      -8.950000000000000E-004                                
   522.400000000000      -4.636000000000000E-003                                
   147.300000000000      -1.872400000000000E-002                                
   47.5500000000000      -5.846300000000000E-002                                
   16.7600000000000      -0.136463000000000                                     
   6.20700000000000      -0.175740000000000                                     
   1.75200000000000       0.160934000000000                                     
  0.688200000000000       0.603418000000000                                     
  0.238400000000000       0.378765000000000                                     
   7.84500000000000       0.000000000000000E+000                                
   21.0320000000000       0.000000000000000E+000                                
s  12 1.00
   15330.0000000000       0.000000000000000E+000                                
   2299.00000000000       0.000000000000000E+000                                
   522.400000000000       0.000000000000000E+000                                
   147.300000000000       0.000000000000000E+000                                
   47.5500000000000       0.000000000000000E+000                                
   16.7600000000000       0.000000000000000E+000                                
   6.20700000000000       0.000000000000000E+000                                
   1.75200000000000        1.00000000000000                                     
  0.688200000000000       0.000000000000000E+000                                
  0.238400000000000       0.000000000000000E+000                                
   7.84500000000000       0.000000000000000E+000                                
   21.0320000000000       0.000000000000000E+000                                
s  12 1.00
   15330.0000000000       0.000000000000000E+000                                
   2299.00000000000       0.000000000000000E+000                                
   522.400000000000       0.000000000000000E+000                                
   147.300000000000       0.000000000000000E+000                                
   47.5500000000000       0.000000000000000E+000                                
   16.7600000000000       0.000000000000000E+000                                
   6.20700000000000       0.000000000000000E+000                                
   1.75200000000000       0.000000000000000E+000                                
  0.688200000000000       0.000000000000000E+000                                
  0.238400000000000        1.00000000000000                                     
   7.84500000000000       0.000000000000000E+000                                
   21.0320000000000       0.000000000000000E+000                                
s  12 1.00
   15330.0000000000       0.000000000000000E+000                                
   2299.00000000000       0.000000000000000E+000                                
   522.400000000000       0.000000000000000E+000                                
   147.300000000000       0.000000000000000E+000                                
   47.5500000000000       0.000000000000000E+000                                
   16.7600000000000       0.000000000000000E+000                                
   6.20700000000000       0.000000000000000E+000                                
   1.75200000000000       0.000000000000000E+000                                
  0.688200000000000       0.000000000000000E+000                                
  0.238400000000000       0.000000000000000E+000                                
   7.84500000000000        1.00000000000000                                     
   21.0320000000000       0.000000000000000E+000                                
s  12 1.00
   15330.0000000000       0.000000000000000E+000                                
   2299.00000000000       0.000000000000000E+000                                
   522.400000000000       0.000000000000000E+000                                
   147.300000000000       0.000000000000000E+000                                
   47.5500000000000       0.000000000000000E+000                                
   16.7600000000000       0.000000000000000E+000                                
   6.20700000000000       0.000000000000000E+000                                
   1.75200000000000       0.000000000000000E+000                                
  0.688200000000000       0.000000000000000E+000                                
  0.238400000000000       0.000000000000000E+000                                
   7.84500000000000       0.000000000000000E+000                                
   21.0320000000000        1.00000000000000                                     
p   7 1.00
   34.4600000000000       1.592800000000000E-002                                
   7.74900000000000       9.974000000000000E-002                                
   2.28000000000000       0.310492000000000                                     
  0.715600000000000       0.491026000000000                                     
  0.214000000000000       0.336337000000000                                     
   15.1590000000000       0.000000000000000E+000                                
   57.4370000000000       0.000000000000000E+000                                
p   7 1.00
   34.4600000000000       0.000000000000000E+000                                
   7.74900000000000       0.000000000000000E+000                                
   2.28000000000000       0.000000000000000E+000                                
  0.715600000000000        1.00000000000000                                     
  0.214000000000000       0.000000000000000E+000                                
   15.1590000000000       0.000000000000000E+000                                
   57.4370000000000       0.000000000000000E+000                                
p   7 1.00
   34.4600000000000       0.000000000000000E+000                                
   7.74900000000000       0.000000000000000E+000                                
   2.28000000000000       0.000000000000000E+000                                
  0.715600000000000       0.000000000000000E+000                                
  0.214000000000000        1.00000000000000                                     
   15.1590000000000       0.000000000000000E+000                                
   57.4370000000000       0.000000000000000E+000                                
p   7 1.00
   34.4600000000000       0.000000000000000E+000                                
   7.74900000000000       0.000000000000000E+000                                
   2.28000000000000       0.000000000000000E+000                                
  0.715600000000000       0.000000000000000E+000                                
  0.214000000000000       0.000000000000000E+000                                
   15.1590000000000        1.00000000000000                                     
   57.4370000000000       0.000000000000000E+000                                
p   7 1.00
   34.4600000000000       0.000000000000000E+000                                
   7.74900000000000       0.000000000000000E+000                                
   2.28000000000000       0.000000000000000E+000                                
  0.715600000000000       0.000000000000000E+000                                
  0.214000000000000       0.000000000000000E+000                                
   15.1590000000000       0.000000000000000E+000                                
   57.4370000000000        1.00000000000000                                     
d   3 1.00
   2.31400000000000        1.00000000000000                                     
  0.645000000000000       0.000000000000000E+000                                
   15.8580000000000       0.000000000000000E+000                                
d   3 1.00
   2.31400000000000       0.000000000000000E+000                                
  0.645000000000000        1.00000000000000                                     
   15.8580000000000       0.000000000000000E+000                                
d   3 1.00
   2.31400000000000       0.000000000000000E+000                                
  0.645000000000000       0.000000000000000E+000                                
   15.8580000000000        1.00000000000000                                     
f   1 1.00
   1.42800000000000        1.00000000000000                                     
 
  2 0
s  12 1.00
   8236.00000000000       5.310000000000000E-004                                
   1235.00000000000       4.108000000000000E-003                                
   280.800000000000       2.108700000000000E-002                                
   79.2700000000000       8.185300000000000E-002                                
   25.5900000000000       0.234817000000000                                     
   8.99700000000000       0.434401000000000                                     
   3.31900000000000       0.346129000000000                                     
  0.905900000000000       3.937800000000000E-002                                
  0.364300000000000      -8.983000000000000E-003                                
  0.128500000000000       2.385000000000000E-003                                
   4.29200000000000       0.000000000000000E+000                                
   11.8760000000000       0.000000000000000E+000                                
s  12 1.00
   8236.00000000000      -1.130000000000000E-004                                
   1235.00000000000      -8.780000000000000E-004                                
   280.800000000000      -4.540000000000000E-003                                
   79.2700000000000      -1.813300000000000E-002                                
   25.5900000000000      -5.576000000000000E-002                                
   8.99700000000000      -0.126895000000000                                     
   3.31900000000000      -0.170352000000000                                     
  0.905900000000000       0.140382000000000                                     
  0.364300000000000       0.598684000000000                                     
  0.128500000000000       0.395389000000000                                     
   4.29200000000000       0.000000000000000E+000                                
   11.8760000000000       0.000000000000000E+000                                
s  12 1.00
   8236.00000000000       0.000000000000000E+000                                
   1235.00000000000       0.000000000000000E+000                                
   280.800000000000       0.000000000000000E+000                                
   79.2700000000000       0.000000000000000E+000                                
   25.5900000000000       0.000000000000000E+000                                
   8.99700000000000       0.000000000000000E+000                                
   3.31900000000000       0.000000000000000E+000                                
  0.905900000000000        1.00000000000000                                     
  0.364300000000000       0.000000000000000E+000                                
  0.128500000000000       0.000000000000000E+000                                
   4.29200000000000       0.000000000000000E+000                                
   11.8760000000000       0.000000000000000E+000                                
s  12 1.00
   8236.00000000000       0.000000000000000E+000                                
   1235.00000000000       0.000000000000000E+000                                
   280.800000000000       0.000000000000000E+000                                
   79.2700000000000       0.000000000000000E+000                                
   25.5900000000000       0.000000000000000E+000                                
   8.99700000000000       0.000000000000000E+000                                
   3.31900000000000       0.000000000000000E+000                                
  0.905900000000000       0.000000000000000E+000                                
  0.364300000000000       0.000000000000000E+000                                
  0.128500000000000        1.00000000000000                                     
   4.29200000000000       0.000000000000000E+000                                
   11.8760000000000       0.000000000000000E+000                                
s  12 1.00
   8236.00000000000       0.000000000000000E+000                                
   1235.00000000000       0.000000000000000E+000                                
   280.800000000000       0.000000000000000E+000                                
   79.2700000000000       0.000000000000000E+000                                
   25.5900000000000       0.000000000000000E+000                                
   8.99700000000000       0.000000000000000E+000                                
   3.31900000000000       0.000000000000000E+000                                
  0.905900000000000       0.000000000000000E+000                                
  0.364300000000000       0.000000000000000E+000                                
  0.128500000000000       0.000000000000000E+000                                
   4.29200000000000        1.00000000000000                                     
   11.8760000000000       0.000000000000000E+000                                
s  12 1.00
   8236.00000000000       0.000000000000000E+000                                
   1235.00000000000       0.000000000000000E+000                                
   280.800000000000       0.000000000000000E+000                                
   79.2700000000000       0.000000000000000E+000                                
   25.5900000000000       0.000000000000000E+000                                
   8.99700000000000       0.000000000000000E+000                                
   3.31900000000000       0.000000000000000E+000                                
  0.905900000000000       0.000000000000000E+000                                
  0.364300000000000       0.000000000000000E+000                                
  0.128500000000000       0.000000000000000E+000                                
   4.29200000000000       0.000000000000000E+000                                
   11.8760000000000        1.00000000000000                                     
p   7 1.00
   18.7100000000000       1.403100000000000E-002                                
   4.13300000000000       8.686600000000000E-002                                
   1.20000000000000       0.290216000000000                                     
  0.382700000000000       0.501008000000000                                     
  0.120900000000000       0.343406000000000                                     
   8.77800000000000       0.000000000000000E+000                                
   33.1900000000000       0.000000000000000E+000                                
p   7 1.00
   18.7100000000000       0.000000000000000E+000                                
   4.13300000000000       0.000000000000000E+000                                
   1.20000000000000       0.000000000000000E+000                                
  0.382700000000000        1.00000000000000                                     
  0.120900000000000       0.000000000000000E+000                                
   8.77800000000000       0.000000000000000E+000                                
   33.1900000000000       0.000000000000000E+000                                
p   7 1.00
   18.7100000000000       0.000000000000000E+000                                
   4.13300000000000       0.000000000000000E+000                                
   1.20000000000000       0.000000000000000E+000                                
  0.382700000000000       0.000000000000000E+000                                
  0.120900000000000        1.00000000000000                                     
   8.77800000000000       0.000000000000000E+000                                
   33.1900000000000       0.000000000000000E+000                                
p   7 1.00
   18.7100000000000       0.000000000000000E+000                                
   4.13300000000000       0.000000000000000E+000                                
   1.20000000000000       0.000000000000000E+000                                
  0.382700000000000       0.000000000000000E+000                                
  0.120900000000000       0.000000000000000E+000                                
   8.77800000000000        1.00000000000000                                     
   33.1900000000000       0.000000000000000E+000                                
p   7 1.00
   18.7100000000000       0.000000000000000E+000                                
   4.13300000000000       0.000000000000000E+000                                
   1.20000000000000       0.000000000000000E+000                                
  0.382700000000000       0.000000000000000E+000                                
  0.120900000000000       0.000000000000000E+000                                
   8.77800000000000       0.000000000000000E+000                                
   33.1900000000000        1.00000000000000                                     
d   3 1.00
   1.09700000000000        1.00000000000000                                     
  0.318000000000000       0.000000000000000E+000                                
   14.8390000000000       0.000000000000000E+000                                
d   3 1.00
   1.09700000000000       0.000000000000000E+000                                
  0.318000000000000        1.00000000000000                                     
   14.8390000000000       0.000000000000000E+000                                
d   3 1.00
   1.09700000000000       0.000000000000000E+000                                
  0.318000000000000       0.000000000000000E+000                                
   14.8390000000000        1.00000000000000                                     
f   1 1.00
  0.761000000000000        1.00000000000000                                     
 
  3 0
s  12 1.00
   8236.00000000000       5.310000000000000E-004                                
   1235.00000000000       4.108000000000000E-003                                
   280.800000000000       2.108700000000000E-002                                
   79.2700000000000       8.185300000000000E-002                                
   25.5900000000000       0.234817000000000                                     
   8.99700000000000       0.434401000000000                                     
   3.31900000000000       0.346129000000000                                     
  0.905900000000000       3.937800000000000E-002                                
  0.364300000000000      -8.983000000000000E-003                                
  0.128500000000000       2.385000000000000E-003                                
   4.29200000000000       0.000000000000000E+000                                
   11.8760000000000       0.000000000000000E+000                                
s  12 1.00
   8236.00000000000      -1.130000000000000E-004                                
   1235.00000000000      -8.780000000000000E-004                                
   280.800000000000      -4.540000000000000E-003                                
   79.2700000000000      -1.813300000000000E-002                                
   25.5900000000000      -5.576000000000000E-002                                
   8.99700000000000      -0.126895000000000                                     
   3.31900000000000      -0.170352000000000                                     
  0.905900000000000       0.140382000000000                                     
  0.364300000000000       0.598684000000000                                     
  0.128500000000000       0.395389000000000                                     
   4.29200000000000       0.000000000000000E+000                                
   11.8760000000000       0.000000000000000E+000                                
s  12 1.00
   8236.00000000000       0.000000000000000E+000                                
   1235.00000000000       0.000000000000000E+000                                
   280.800000000000       0.000000000000000E+000                                
   79.2700000000000       0.000000000000000E+000                                
   25.5900000000000       0.000000000000000E+000                                
   8.99700000000000       0.000000000000000E+000                                
   3.31900000000000       0.000000000000000E+000                                
  0.905900000000000        1.00000000000000                                     
  0.364300000000000       0.000000000000000E+000                                
  0.128500000000000       0.000000000000000E+000                                
   4.29200000000000       0.000000000000000E+000                                
   11.8760000000000       0.000000000000000E+000                                
s  12 1.00
   8236.00000000000       0.000000000000000E+000                                
   1235.00000000000       0.000000000000000E+000                                
   280.800000000000       0.000000000000000E+000                                
   79.2700000000000       0.000000000000000E+000                                
   25.5900000000000       0.000000000000000E+000                                
   8.99700000000000       0.000000000000000E+000                                
   3.31900000000000       0.000000000000000E+000                                
  0.905900000000000       0.000000000000000E+000                                
  0.364300000000000       0.000000000000000E+000                                
  0.128500000000000        1.00000000000000                                     
   4.29200000000000       0.000000000000000E+000                                
   11.8760000000000       0.000000000000000E+000                                
s  12 1.00
   8236.00000000000       0.000000000000000E+000                                
   1235.00000000000       0.000000000000000E+000                                
   280.800000000000       0.000000000000000E+000                                
   79.2700000000000       0.000000000000000E+000                                
   25.5900000000000       0.000000000000000E+000                                
   8.99700000000000       0.000000000000000E+000                                
   3.31900000000000       0.000000000000000E+000                                
  0.905900000000000       0.000000000000000E+000                                
  0.364300000000000       0.000000000000000E+000                                
  0.128500000000000       0.000000000000000E+000                                
   4.29200000000000        1.00000000000000                                     
   11.8760000000000       0.000000000000000E+000                                
s  12 1.00
   8236.00000000000       0.000000000000000E+000                                
   1235.00000000000       0.000000000000000E+000                                
   280.800000000000       0.000000000000000E+000                                
   79.2700000000000       0.000000000000000E+000                                
   25.5900000000000       0.000000000000000E+000                                
   8.99700000000000       0.000000000000000E+000                                
   3.31900000000000       0.000000000000000E+000                                
  0.905900000000000       0.000000000000000E+000                                
  0.364300000000000       0.000000000000000E+000                                
  0.128500000000000       0.000000000000000E+000                                
   4.29200000000000       0.000000000000000E+000                                
   11.8760000000000        1.00000000000000                                     
p   7 1.00
   18.7100000000000       1.403100000000000E-002                                
   4.13300000000000       8.686600000000000E-002                                
   1.20000000000000       0.290216000000000                                     
  0.382700000000000       0.501008000000000                                     
  0.120900000000000       0.343406000000000                                     
   8.77800000000000       0.000000000000000E+000                                
   33.1900000000000       0.000000000000000E+000                                
p   7 1.00
   18.7100000000000       0.000000000000000E+000                                
   4.13300000000000       0.000000000000000E+000                                
   1.20000000000000       0.000000000000000E+000                                
  0.382700000000000        1.00000000000000                                     
  0.120900000000000       0.000000000000000E+000                                
   8.77800000000000       0.000000000000000E+000                                
   33.1900000000000       0.000000000000000E+000                                
p   7 1.00
   18.7100000000000       0.000000000000000E+000                                
   4.13300000000000       0.000000000000000E+000                                
   1.20000000000000       0.000000000000000E+000                                
  0.382700000000000       0.000000000000000E+000                                
  0.120900000000000        1.00000000000000                                     
   8.77800000000000       0.000000000000000E+000                                
   33.1900000000000       0.000000000000000E+000                                
p   7 1.00
   18.7100000000000       0.000000000000000E+000                                
   4.13300000000000       0.000000000000000E+000                                
   1.20000000000000       0.000000000000000E+000                                
  0.382700000000000       0.000000000000000E+000                                
  0.120900000000000       0.000000000000000E+000                                
   8.77800000000000        1.00000000000000                                     
   33.1900000000000       0.000000000000000E+000                                
p   7 1.00
   18.7100000000000       0.000000000000000E+000                                
   4.13300000000000       0.000000000000000E+000                                
   1.20000000000000       0.000000000000000E+000                                
  0.382700000000000       0.000000000000000E+000                                
  0.120900000000000       0.000000000000000E+000                                
   8.77800000000000       0.000000000000000E+000                                
   33.1900000000000        1.00000000000000                                     
d   3 1.00
   1.09700000000000        1.00000000000000                                     
  0.318000000000000       0.000000000000000E+000                                
   14.8390000000000       0.000000000000000E+000                                
d   3 1.00
   1.09700000000000       0.000000000000000E+000                                
  0.318000000000000        1.00000000000000                                     
   14.8390000000000       0.000000000000000E+000                                
d   3 1.00
   1.09700000000000       0.000000000000000E+000                                
  0.318000000000000       0.000000000000000E+000                                
   14.8390000000000        1.00000000000000                                     
f   1 1.00
  0.761000000000000        1.00000000000000                                     
 
  4 0
s  12 1.00
   8236.00000000000       5.310000000000000E-004                                
   1235.00000000000       4.108000000000000E-003                                
   280.800000000000       2.108700000000000E-002                                
   79.2700000000000       8.185300000000000E-002                                
   25.5900000000000       0.234817000000000                                     
   8.99700000000000       0.434401000000000                                     
   3.31900000000000       0.346129000000000                                     
  0.905900000000000       3.937800000000000E-002                                
  0.364300000000000      -8.983000000000000E-003                                
  0.128500000000000       2.385000000000000E-003                                
   4.29200000000000       0.000000000000000E+000                                
   11.8760000000000       0.000000000000000E+000                                
s  12 1.00
   8236.00000000000      -1.130000000000000E-004                                
   1235.00000000000      -8.780000000000000E-004                                
   280.800000000000      -4.540000000000000E-003                                
   79.2700000000000      -1.813300000000000E-002                                
   25.5900000000000      -5.576000000000000E-002                                
   8.99700000000000      -0.126895000000000                                     
   3.31900000000000      -0.170352000000000                                     
  0.905900000000000       0.140382000000000                                     
  0.364300000000000       0.598684000000000                                     
  0.128500000000000       0.395389000000000                                     
   4.29200000000000       0.000000000000000E+000                                
   11.8760000000000       0.000000000000000E+000                                
s  12 1.00
   8236.00000000000       0.000000000000000E+000                                
   1235.00000000000       0.000000000000000E+000                                
   280.800000000000       0.000000000000000E+000                                
   79.2700000000000       0.000000000000000E+000                                
   25.5900000000000       0.000000000000000E+000                                
   8.99700000000000       0.000000000000000E+000                                
   3.31900000000000       0.000000000000000E+000                                
  0.905900000000000        1.00000000000000                                     
  0.364300000000000       0.000000000000000E+000                                
  0.128500000000000       0.000000000000000E+000                                
   4.29200000000000       0.000000000000000E+000                                
   11.8760000000000       0.000000000000000E+000                                
s  12 1.00
   8236.00000000000       0.000000000000000E+000                                
   1235.00000000000       0.000000000000000E+000                                
   280.800000000000       0.000000000000000E+000                                
   79.2700000000000       0.000000000000000E+000                                
   25.5900000000000       0.000000000000000E+000                                
   8.99700000000000       0.000000000000000E+000                                
   3.31900000000000       0.000000000000000E+000                                
  0.905900000000000       0.000000000000000E+000                                
  0.364300000000000       0.000000000000000E+000                                
  0.128500000000000        1.00000000000000                                     
   4.29200000000000       0.000000000000000E+000                                
   11.8760000000000       0.000000000000000E+000                                
s  12 1.00
   8236.00000000000       0.000000000000000E+000                                
   1235.00000000000       0.000000000000000E+000                                
   280.800000000000       0.000000000000000E+000                                
   79.2700000000000       0.000000000000000E+000                                
   25.5900000000000       0.000000000000000E+000                                
   8.99700000000000       0.000000000000000E+000                                
   3.31900000000000       0.000000000000000E+000                                
  0.905900000000000       0.000000000000000E+000                                
  0.364300000000000       0.000000000000000E+000                                
  0.128500000000000       0.000000000000000E+000                                
   4.29200000000000        1.00000000000000                                     
   11.8760000000000       0.000000000000000E+000                                
s  12 1.00
   8236.00000000000       0.000000000000000E+000                                
   1235.00000000000       0.000000000000000E+000                                
   280.800000000000       0.000000000000000E+000                                
   79.2700000000000       0.000000000000000E+000                                
   25.5900000000000       0.000000000000000E+000                                
   8.99700000000000       0.000000000000000E+000                                
   3.31900000000000       0.000000000000000E+000                                
  0.905900000000000       0.000000000000000E+000                                
  0.364300000000000       0.000000000000000E+000                                
  0.128500000000000       0.000000000000000E+000                                
   4.29200000000000       0.000000000000000E+000                                
   11.8760000000000        1.00000000000000                                     
p   7 1.00
   18.7100000000000       1.403100000000000E-002                                
   4.13300000000000       8.686600000000000E-002                                
   1.20000000000000       0.290216000000000                                     
  0.382700000000000       0.501008000000000                                     
  0.120900000000000       0.343406000000000                                     
   8.77800000000000       0.000000000000000E+000                                
   33.1900000000000       0.000000000000000E+000                                
p   7 1.00
   18.7100000000000       0.000000000000000E+000                                
   4.13300000000000       0.000000000000000E+000                                
   1.20000000000000       0.000000000000000E+000                                
  0.382700000000000        1.00000000000000                                     
  0.120900000000000       0.000000000000000E+000                                
   8.77800000000000       0.000000000000000E+000                                
   33.1900000000000       0.000000000000000E+000                                
p   7 1.00
   18.7100000000000       0.000000000000000E+000                                
   4.13300000000000       0.000000000000000E+000                                
   1.20000000000000       0.000000000000000E+000                                
  0.382700000000000       0.000000000000000E+000                                
  0.120900000000000        1.00000000000000                                     
   8.77800000000000       0.000000000000000E+000                                
   33.1900000000000       0.000000000000000E+000                                
p   7 1.00
   18.7100000000000       0.000000000000000E+000                                
   4.13300000000000       0.000000000000000E+000                                
   1.20000000000000       0.000000000000000E+000                                
  0.382700000000000       0.000000000000000E+000                                
  0.120900000000000       0.000000000000000E+000                                
   8.77800000000000        1.00000000000000                                     
   33.1900000000000       0.000000000000000E+000                                
p   7 1.00
   18.7100000000000       0.000000000000000E+000                                
   4.13300000000000       0.000000000000000E+000                                
   1.20000000000000       0.000000000000000E+000                                
  0.382700000000000       0.000000000000000E+000                                
  0.120900000000000       0.000000000000000E+000                                
   8.77800000000000       0.000000000000000E+000                                
   33.1900000000000        1.00000000000000                                     
d   3 1.00
   1.09700000000000        1.00000000000000                                     
  0.318000000000000       0.000000000000000E+000                                
   14.8390000000000       0.000000000000000E+000                                
d   3 1.00
   1.09700000000000       0.000000000000000E+000                                
  0.318000000000000        1.00000000000000                                     
   14.8390000000000       0.000000000000000E+000                                
d   3 1.00
   1.09700000000000       0.000000000000000E+000                                
  0.318000000000000       0.000000000000000E+000                                
   14.8390000000000        1.00000000000000                                     
f   1 1.00
  0.761000000000000        1.00000000000000                                     
 
  5 0
s   5 1.00
   33.8700000000000       6.068000000000000E-003                                
   5.09500000000000       4.530800000000000E-002                                
   1.15900000000000       0.202822000000000                                     
  0.325800000000000       0.503903000000000                                     
  0.102700000000000       0.383421000000000                                     
s   5 1.00
   33.8700000000000       0.000000000000000E+000                                
   5.09500000000000       0.000000000000000E+000                                
   1.15900000000000       0.000000000000000E+000                                
  0.325800000000000        1.00000000000000                                     
  0.102700000000000       0.000000000000000E+000                                
s   5 1.00
   33.8700000000000       0.000000000000000E+000                                
   5.09500000000000       0.000000000000000E+000                                
   1.15900000000000       0.000000000000000E+000                                
  0.325800000000000       0.000000000000000E+000                                
  0.102700000000000        1.00000000000000                                     
p   2 1.00
   1.40700000000000        1.00000000000000                                     
  0.388000000000000       0.000000000000000E+000                                
p   2 1.00
   1.40700000000000       0.000000000000000E+000                                
  0.388000000000000        1.00000000000000                                     
d   1 1.00
   1.05700000000000        1.00000000000000                                     
 
  6 0
s   5 1.00
   33.8700000000000       6.068000000000000E-003                                
   5.09500000000000       4.530800000000000E-002                                
   1.15900000000000       0.202822000000000                                     
  0.325800000000000       0.503903000000000                                     
  0.102700000000000       0.383421000000000                                     
s   5 1.00
   33.8700000000000       0.000000000000000E+000                                
   5.09500000000000       0.000000000000000E+000                                
   1.15900000000000       0.000000000000000E+000                                
  0.325800000000000        1.00000000000000                                     
  0.102700000000000       0.000000000000000E+000                                
s   5 1.00
   33.8700000000000       0.000000000000000E+000                                
   5.09500000000000       0.000000000000000E+000                                
   1.15900000000000       0.000000000000000E+000                                
  0.325800000000000       0.000000000000000E+000                                
  0.102700000000000        1.00000000000000                                     
p   2 1.00
   1.40700000000000        1.00000000000000                                     
  0.388000000000000       0.000000000000000E+000                                
p   2 1.00
   1.40700000000000       0.000000000000000E+000                                
  0.388000000000000        1.00000000000000                                     
d   1 1.00
   1.05700000000000        1.00000000000000                                     
 
  7 0
s   5 1.00
   33.8700000000000       6.068000000000000E-003                                
   5.09500000000000       4.530800000000000E-002                                
   1.15900000000000       0.202822000000000                                     
  0.325800000000000       0.503903000000000                                     
  0.102700000000000       0.383421000000000                                     
s   5 1.00
   33.8700000000000       0.000000000000000E+000                                
   5.09500000000000       0.000000000000000E+000                                
   1.15900000000000       0.000000000000000E+000                                
  0.325800000000000        1.00000000000000                                     
  0.102700000000000       0.000000000000000E+000                                
s   5 1.00
   33.8700000000000       0.000000000000000E+000                                
   5.09500000000000       0.000000000000000E+000                                
   1.15900000000000       0.000000000000000E+000                                
  0.325800000000000       0.000000000000000E+000                                
  0.102700000000000        1.00000000000000                                     
p   2 1.00
   1.40700000000000        1.00000000000000                                     
  0.388000000000000       0.000000000000000E+000                                
p   2 1.00
   1.40700000000000       0.000000000000000E+000                                
  0.388000000000000        1.00000000000000                                     
d   1 1.00
   1.05700000000000        1.00000000000000                                     
 
  8 0
s   5 1.00
   33.8700000000000       6.068000000000000E-003                                
   5.09500000000000       4.530800000000000E-002                                
   1.15900000000000       0.202822000000000                                     
  0.325800000000000       0.503903000000000                                     
  0.102700000000000       0.383421000000000                                     
s   5 1.00
   33.8700000000000       0.000000000000000E+000                                
   5.09500000000000       0.000000000000000E+000                                
   1.15900000000000       0.000000000000000E+000                                
  0.325800000000000        1.00000000000000                                     
  0.102700000000000       0.000000000000000E+000                                
s   5 1.00
   33.8700000000000       0.000000000000000E+000                                
   5.09500000000000       0.000000000000000E+000                                
   1.15900000000000       0.000000000000000E+000                                
  0.325800000000000       0.000000000000000E+000                                
  0.102700000000000        1.00000000000000                                     
p   2 1.00
   1.40700000000000        1.00000000000000                                     
  0.388000000000000       0.000000000000000E+000                                
p   2 1.00
   1.40700000000000       0.000000000000000E+000                                
  0.388000000000000        1.00000000000000                                     
d   1 1.00
   1.05700000000000        1.00000000000000                                     
 
                                                                                
                                                                                
  6 0                                                                           
s   5 1.00                                                                      
   33.8700000000000       6.068000000000000E-003                                
   5.09500000000000       4.530800000000000E-002                                
   1.15900000000000       0.202822000000000                                     
  0.325800000000000       0.503903000000000                                     
  0.102700000000000       0.383421000000000                                     
s   5 1.00                                                                      
   33.8700000000000       0.000000000000000E+000                                
   5.09500000000000       0.000000000000000E+000                                
   1.15900000000000       0.000000000000000E+000                                
  0.325800000000000        1.00000000000000                                     
  0.102700000000000       0.000000000000000E+000                                
s   5 1.00                                                                      
   33.8700000000000       0.000000000000000E+000                                
   5.09500000000000       0.000000000000000E+000                                
   1.15900000000000       0.000000000000000E+000                                
  0.325800000000000       0.000000000000000E+000                                
  0.102700000000000        1.00000000000000                                     
p   2 1.00                                                                      
   1.40700000000000        1.00000000000000                                     
  0.388000000000000       0.000000000000000E+000                                
p   2 1.00                                                                      
   1.40700000000000       0.000000000000000E+000                                
  0.388000000000000        1.00000000000000                                     
d   1 1.00                                                                      
   1.05700000000000        1.00000000000000                                     
                                                                                
  7 0                                                                           
s   5 1.00                                                                      
   33.8700000000000       6.068000000000000E-003                                
   5.09500000000000       4.530800000000000E-002                                
   1.15900000000000       0.202822000000000                                     
  0.325800000000000       0.503903000000000                                     
  0.102700000000000       0.383421000000000                                     
s   5 1.00                                                                      
   33.8700000000000       0.000000000000000E+000                                
   5.09500000000000       0.000000000000000E+000                                
   1.15900000000000       0.000000000000000E+000                                
  0.325800000000000        1.00000000000000                                     
  0.102700000000000       0.000000000000000E+000                                
s   5 1.00                                                                      
   33.8700000000000       0.000000000000000E+000                                
   5.09500000000000       0.000000000000000E+000                                
   1.15900000000000       0.000000000000000E+000                                
  0.325800000000000       0.000000000000000E+000                                
  0.102700000000000        1.00000000000000                                     
p   2 1.00                                                                      
   1.40700000000000        1.00000000000000                                     
  0.388000000000000       0.000000000000000E+000                                
p   2 1.00                                                                      
   1.40700000000000       0.000000000000000E+000                                
  0.388000000000000        1.00000000000000                                     
d   1 1.00                                                                      
   1.05700000000000        1.00000000000000                                     
                                                                                
[MO]                                                                            
 Sym= A                                                                         
 Ene=  -20.5659440723718                                                        
 Spin= Alpha                                                                    
 Occup= 1.0                                                                     
  1        0.9981103037                                                         
  2       -0.0067315599                                                         
  3        0.0031923357                                                         
  4        0.0033572651                                                         
  5       -0.0011246580                                                         
  6        0.0000576826                                                         
  7       -0.0001406363                                                         
  8        0.0039908772                                                         
  9        0.0000000000                                                         
 10        0.0001497550                                                         
 11       -0.0042496416                                                         
 12        0.0000000000                                                         
 13        0.0000516033                                                         
 14       -0.0014643636                                                         
 15        0.0000000000                                                         
 16       -0.0000177249                                                         
 17        0.0005029852                                                         
 18        0.0000000000                                                         
 19       -0.0000003088                                                         
 20        0.0000087630                                                         
 21        0.0000000000                                                         
 22       -0.0000992335                                                         
 23        0.0000562720                                                         
 24        0.0000429615                                                         
 25       -0.0000109735                                                         
 26        0.0000000000                                                         
 27        0.0000000000                                                         
 28        0.0001391986                                                         
 29       -0.0003729637                                                         
 30        0.0002337651                                                         
 31        0.0000361415                                                         
 32        0.0000000000                                                         
 33        0.0000000000                                                         
 34        0.0000391350                                                         
 35        0.0000221415                                                         
 36       -0.0000612765                                                         
 37        0.0000011992                                                         
 38        0.0000000000                                                         
 39        0.0000000000                                                         
 40       -0.0000013397                                                         
 41       -0.0000203264                                                         
 42        0.0000000000                                                         
 43        0.0000048333                                                         
 44        0.0000378708                                                         
 45        0.0000000000                                                         
 46       -0.0000008143                                                         
 47        0.0000231084                                                         
 48        0.0000000000                                                         
 49        0.0000000000                                                         
 50        0.0005594604                                                         
 51        0.0025486081                                                         
 52       -0.0007558097                                                         
 53        0.0015294005                                                         
 54        0.0001534445                                                         
 55        0.0000428940                                                         
 56        0.0000213313                                                         
 57       -0.0006053238                                                         
 58        0.0000000000                                                         
 59        0.0000869392                                                         
 60       -0.0024670997                                                         
 61        0.0000000000                                                         
 62       -0.0001110790                                                         
 63        0.0031521223                                                         
 64        0.0000000000                                                         
 65       -0.0000016665                                                         
 66        0.0000472906                                                         
 67        0.0000000000                                                         
 68        0.0000001851                                                         
 69       -0.0000052527                                                         
 70        0.0000000000                                                         
 71       -0.0001006248                                                         
 72        0.0002293930                                                         
 73       -0.0001287682                                                         
 74       -0.0000232882                                                         
 75        0.0000000000                                                         
 76        0.0000000000                                                         
 77       -0.0005555646                                                         
 78        0.0012947944                                                         
 79       -0.0007392297                                                         
 80       -0.0001305734                                                         
 81        0.0000000000                                                         
 82        0.0000000000                                                         
 83        0.0000000481                                                         
 84       -0.0000001549                                                         
 85        0.0000001068                                                         
 86        0.0000000143                                                         
 87        0.0000000000                                                         
 88        0.0000000000                                                         
 89       -0.0000047066                                                         
 90       -0.0000718197                                                         
 91        0.0000000000                                                         
 92        0.0000170238                                                         
 93        0.0001330498                                                         
 94        0.0000000000                                                         
 95       -0.0000029041                                                         
 96        0.0000824093                                                         
 97        0.0000000000                                                         
 98        0.0000000000                                                         
 99       -0.0000526329                                                         
100       -0.0002401843                                                         
101       -0.0000594502                                                         
102       -0.0010133504                                                         
103       -0.0000164172                                                         
104       -0.0000053503                                                         
105       -0.0000073986                                                         
106        0.0002099537                                                         
107       -0.0001037836                                                         
108        0.0000074073                                                         
109       -0.0002101987                                                         
110        0.0003691738                                                         
111       -0.0000040840                                                         
112        0.0001158927                                                         
113        0.0004284513                                                         
114        0.0000006712                                                         
115       -0.0000190472                                                         
116        0.0000104477                                                         
117       -0.0000000595                                                         
118        0.0000016889                                                         
119       -0.0000009866                                                         
120        0.0000082025                                                         
121       -0.0000194965                                                         
122        0.0000112940                                                         
123        0.0000019546                                                         
124       -0.0000009655                                                         
125        0.0000273975                                                         
126        0.0000019956                                                         
127        0.0001797197                                                         
128       -0.0001817153                                                         
129       -0.0000125414                                                         
130        0.0000049663                                                         
131       -0.0001409292                                                         
132       -0.0000001707                                                         
133        0.0000003640                                                         
134       -0.0000001932                                                         
135       -0.0000000377                                                         
136        0.0000000196                                                         
137       -0.0000005570                                                         
138       -0.0000006089                                                         
139       -0.0000157981                                                         
140       -0.0000046456                                                         
141        0.0000028908                                                         
142        0.0000171965                                                         
143        0.0000289434                                                         
144       -0.0000010642                                                         
145        0.0000301979                                                         
146       -0.0000150066                                                         
147        0.0000031014                                                         
148       -0.0000526329                                                         
149       -0.0002401843                                                         
150       -0.0000594502                                                         
151       -0.0010133504                                                         
152       -0.0000164172                                                         
153       -0.0000053503                                                         
154       -0.0000073986                                                         
155        0.0002099537                                                         
156        0.0001037836                                                         
157        0.0000074073                                                         
158       -0.0002101987                                                         
159       -0.0003691738                                                         
160       -0.0000040840                                                         
161        0.0001158927                                                         
162       -0.0004284513                                                         
163        0.0000006712                                                         
164       -0.0000190472                                                         
165       -0.0000104477                                                         
166       -0.0000000595                                                         
167        0.0000016889                                                         
168        0.0000009866                                                         
169        0.0000082025                                                         
170       -0.0000194965                                                         
171        0.0000112940                                                         
172        0.0000019546                                                         
173        0.0000009655                                                         
174       -0.0000273975                                                         
175        0.0000019956                                                         
176        0.0001797197                                                         
177       -0.0001817153                                                         
178       -0.0000125414                                                         
179       -0.0000049663                                                         
180        0.0001409292                                                         
181       -0.0000001707                                                         
182        0.0000003640                                                         
183       -0.0000001932                                                         
184       -0.0000000377                                                         
185       -0.0000000196                                                         
186        0.0000005570                                                         
187       -0.0000006089                                                         
188       -0.0000157981                                                         
189        0.0000046456                                                         
190        0.0000028908                                                         
191        0.0000171965                                                         
192       -0.0000289434                                                         
193       -0.0000010642                                                         
194        0.0000301979                                                         
195        0.0000150066                                                         
196       -0.0000031014                                                         
197        0.0000420130                                                         
198       -0.0001854663                                                         
199       -0.0000875003                                                         
200        0.0000253048                                                         
201       -0.0000022891                                                         
202        0.0000025110                                                         
203       -0.0000015288                                                         
204        0.0001097405                                                         
205        0.0000915200                                                         
206        0.0000047803                                                         
207       -0.0000108091                                                         
208        0.0000060288                                                         
209       -0.0000103737                                                         
210       -0.0000157768                                                         
211       -0.0000169364                                                         
212        0.0000420130                                                         
213       -0.0001854663                                                         
214       -0.0000875003                                                         
215       -0.0000250809                                                         
216       -0.0000040647                                                         
217        0.0000025110                                                         
218       -0.0000061998                                                         
219        0.0001095759                                                         
220        0.0000915200                                                         
221        0.0000039746                                                         
222       -0.0000100034                                                         
223        0.0000060288                                                         
224        0.0000124602                                                         
225        0.0000169298                                                         
226       -0.0000157838                                                         
227        0.0000420130                                                         
228       -0.0001854663                                                         
229       -0.0000875003                                                         
230       -0.0000250809                                                         
231       -0.0000040647                                                         
232       -0.0000025110                                                         
233       -0.0000061998                                                         
234        0.0001095759                                                         
235       -0.0000915200                                                         
236        0.0000039746                                                         
237       -0.0000100034                                                         
238        0.0000060288                                                         
239        0.0000124602                                                         
240       -0.0000169298                                                         
241        0.0000157838                                                         
242        0.0000420130                                                         
243       -0.0001854663                                                         
244       -0.0000875003                                                         
245        0.0000253048                                                         
246       -0.0000022891                                                         
247       -0.0000025110                                                         
248       -0.0000015288                                                         
249        0.0001097405                                                         
250       -0.0000915200                                                         
251        0.0000047803                                                         
252       -0.0000108091                                                         
253        0.0000060288                                                         
254       -0.0000103737                                                         
255        0.0000157768                                                         
256        0.0000169364                                                         
 Sym= A                                                                         
 Ene=  -11.3490845049776                                                        
 Spin= Alpha                                                                    
 Occup= 1.0                                                                     
  1        0.0003169582                                                         
  2       -0.0002826979                                                         
  3       -0.0002851077                                                         
  4       -0.0022512237                                                         
  5        0.0000535158                                                         
  6        0.0000151211                                                         
  7        0.0000306822                                                         
  8       -0.0008706787                                                         
  9        0.0000000000                                                         
 10       -0.0000111005                                                         
 11        0.0003150011                                                         
 12        0.0000000000                                                         
 13        0.0000169975                                                         
 14       -0.0004823431                                                         
 15        0.0000000000                                                         
 16        0.0000004393                                                         
 17       -0.0000124674                                                         
 18        0.0000000000                                                         
 19       -0.0000000255                                                         
 20        0.0000007241                                                         
 21        0.0000000000                                                         
 22       -0.0000103601                                                         
 23        0.0000046543                                                         
 24        0.0000057059                                                         
 25       -0.0000010595                                                         
 26        0.0000000000                                                         
 27        0.0000000000                                                         
 28       -0.0001133986                                                         
 29        0.0002028231                                                         
 30       -0.0000894245                                                         
 31       -0.0000223147                                                         
 32        0.0000000000                                                         
 33        0.0000000000                                                         
 34        0.0000028015                                                         
 35       -0.0000058947                                                         
 36        0.0000030932                                                         
 37        0.0000006137                                                         
 38        0.0000000000                                                         
 39        0.0000000000                                                         
 40        0.0000010625                                                         
 41        0.0000163043                                                         
 42        0.0000000000                                                         
 43       -0.0000038528                                                         
 44       -0.0000300361                                                         
 45        0.0000000000                                                         
 46        0.0000006652                                                         
 47       -0.0000188767                                                         
 48        0.0000000000                                                         
 49        0.0000000000                                                         
 50       -0.9979657083                                                         
 51        0.0058680696                                                         
 52       -0.0049883250                                                         
 53        0.0008928258                                                         
 54        0.0014857216                                                         
 55        0.0000526507                                                         
 56        0.0000514693                                                         
 57       -0.0014605583                                                         
 58        0.0000000000                                                         
 59       -0.0001215105                                                         
 60        0.0034481404                                                         
 61        0.0000000000                                                         
 62        0.0000001268                                                         
 63       -0.0000035986                                                         
 64        0.0000000000                                                         
 65        0.0000033525                                                         
 66       -0.0000951359                                                         
 67        0.0000000000                                                         
 68        0.0000000480                                                         
 69       -0.0000013620                                                         
 70        0.0000000000                                                         
 71        0.0003825890                                                         
 72       -0.0006390292                                                         
 73        0.0002564402                                                         
 74        0.0000720920                                                         
 75        0.0000000000                                                         
 76        0.0000000000                                                         
 77       -0.0007218959                                                         
 78        0.0013940764                                                         
 79       -0.0006721805                                                         
 80       -0.0001493168                                                         
 81        0.0000000000                                                         
 82        0.0000000000                                                         
 83       -0.0000601744                                                         
 84        0.0000263111                                                         
 85        0.0000338633                                                         
 86       -0.0000061030                                                         
 87        0.0000000000                                                         
 88        0.0000000000                                                         
 89        0.0000064261                                                         
 90        0.0001541351                                                         
 91        0.0000000000                                                         
 92       -0.0000291767                                                         
 93       -0.0001815199                                                         
 94        0.0000000000                                                         
 95        0.0000098982                                                         
 96       -0.0002808856                                                         
 97        0.0000000000                                                         
 98        0.0000000000                                                         
 99       -0.0048565126                                                         
100       -0.0033883539                                                         
101        0.0006641685                                                         
102        0.0005699283                                                         
103       -0.0002860168                                                         
104       -0.0000335841                                                         
105       -0.0000207942                                                         
106        0.0005900832                                                         
107        0.0001091773                                                         
108       -0.0000398708                                                         
109        0.0011314260                                                         
110        0.0011241095                                                         
111        0.0000029642                                                         
112       -0.0000841166                                                         
113        0.0001203737                                                         
114        0.0000006674                                                         
115       -0.0000189384                                                         
116        0.0000016858                                                         
117       -0.0000000442                                                         
118        0.0000012535                                                         
119        0.0000000420                                                         
120        0.0000379324                                                         
121       -0.0000342456                                                         
122       -0.0000036868                                                         
123        0.0000050933                                                         
124        0.0000059625                                                         
125       -0.0001692007                                                         
126        0.0000699963                                                         
127       -0.0000369793                                                         
128       -0.0000330170                                                         
129        0.0000075489                                                         
130        0.0000180468                                                         
131       -0.0005121203                                                         
132        0.0000007806                                                         
133       -0.0000012434                                                         
134        0.0000004628                                                         
135        0.0000001428                                                         
136        0.0000000188                                                         
137       -0.0000005324                                                         
138       -0.0000029067                                                         
139       -0.0000540862                                                         
140       -0.0000045038                                                         
141        0.0000115433                                                         
142        0.0000821453                                                         
143        0.0000196919                                                         
144       -0.0000028231                                                         
145        0.0000801132                                                         
146       -0.0000061805                                                         
147        0.0000018257                                                         
148       -0.0048565126                                                         
149       -0.0033883539                                                         
150        0.0006641685                                                         
151        0.0005699283                                                         
152       -0.0002860168                                                         
153       -0.0000335841                                                         
154       -0.0000207942                                                         
155        0.0005900832                                                         
156       -0.0001091773                                                         
157       -0.0000398708                                                         
158        0.0011314260                                                         
159       -0.0011241095                                                         
160        0.0000029642                                                         
161       -0.0000841166                                                         
162       -0.0001203737                                                         
163        0.0000006674                                                         
164       -0.0000189384                                                         
165       -0.0000016858                                                         
166       -0.0000000442                                                         
167        0.0000012535                                                         
168       -0.0000000420                                                         
169        0.0000379324                                                         
170       -0.0000342456                                                         
171       -0.0000036868                                                         
172        0.0000050933                                                         
173       -0.0000059625                                                         
174        0.0001692007                                                         
175        0.0000699963                                                         
176       -0.0000369793                                                         
177       -0.0000330170                                                         
178        0.0000075489                                                         
179       -0.0000180468                                                         
180        0.0005121203                                                         
181        0.0000007806                                                         
182       -0.0000012434                                                         
183        0.0000004628                                                         
184        0.0000001428                                                         
185       -0.0000000188                                                         
186        0.0000005324                                                         
187       -0.0000029067                                                         
188       -0.0000540862                                                         
189        0.0000045038                                                         
190        0.0000115433                                                         
191        0.0000821453                                                         
192       -0.0000196919                                                         
193       -0.0000028231                                                         
194        0.0000801132                                                         
195        0.0000061805                                                         
196       -0.0000018257                                                         
197       -0.0003254598                                                         
198        0.0003374888                                                         
199        0.0002531730                                                         
200        0.0000321910                                                         
201       -0.0000191537                                                         
202        0.0000179630                                                         
203       -0.0000084593                                                         
204       -0.0000802489                                                         
205       -0.0001253986                                                         
206       -0.0000258113                                                         
207        0.0000203048                                                         
208        0.0000055065                                                         
209        0.0000218053                                                         
210        0.0000108142                                                         
211        0.0000553007                                                         
212       -0.0003254598                                                         
213        0.0003374888                                                         
214        0.0002531730                                                         
215       -0.0000307629                                                         
216       -0.0000213721                                                         
217        0.0000179630                                                         
218        0.0000140872                                                         
219       -0.0000794544                                                         
220       -0.0001253986                                                         
221       -0.0000240517                                                         
222        0.0000185452                                                         
223        0.0000055065                                                         
224       -0.0000280654                                                         
225       -0.0000146801                                                         
226        0.0000544023                                                         
227       -0.0003254598                                                         
228        0.0003374888                                                         
229        0.0002531730                                                         
230       -0.0000307629                                                         
231       -0.0000213721                                                         
232       -0.0000179630                                                         
233        0.0000140872                                                         
234       -0.0000794544                                                         
235        0.0001253986                                                         
236       -0.0000240517                                                         
237        0.0000185452                                                         
238        0.0000055065                                                         
239       -0.0000280654                                                         
240        0.0000146801                                                         
241       -0.0000544023                                                         
242       -0.0003254598                                                         
243        0.0003374888                                                         
244        0.0002531730                                                         
245        0.0000321910                                                         
246       -0.0000191537                                                         
247       -0.0000179630                                                         
248       -0.0000084593                                                         
249       -0.0000802489                                                         
250        0.0001253986                                                         
251       -0.0000258113                                                         
252        0.0000203048                                                         
253        0.0000055065                                                         
254        0.0000218053                                                         
255       -0.0000108142                                                         
256       -0.0000553007                                                         
 Sym= A                                                                         
 Ene=  -11.2553211315803                                                        
 Spin= Alpha                                                                    
 Occup= 1.0                                                                     
  1        0.0000944748                                                         
  2        0.0004205224                                                         
  3       -0.0001351268                                                         
  4       -0.0008011293                                                         
  5        0.0000471834                                                         
  6        0.0000027619                                                         
  7       -0.0000029510                                                         
  8        0.0000837403                                                         
  9        0.0000000000                                                         
 10       -0.0000005895                                                         
 11        0.0000167285                                                         
 12        0.0000000000                                                         
 13        0.0000035746                                                         
 14       -0.0001014362                                                         
 15        0.0000000000                                                         
 16        0.0000001798                                                         
 17       -0.0000051032                                                         
 18        0.0000000000                                                         
 19       -0.0000000132                                                         
 20        0.0000003742                                                         
 21        0.0000000000                                                         
 22        0.0000039376                                                         
 23        0.0000052139                                                         
 24       -0.0000091515                                                         
 25       -0.0000000901                                                         
 26        0.0000000000                                                         
 27        0.0000000000                                                         
 28       -0.0000527448                                                         
 29        0.0000383962                                                         
 30        0.0000143486                                                         
 31       -0.0000064315                                                         
 32        0.0000000000                                                         
 33        0.0000000000                                                         
 34       -0.0000002935                                                         
 35       -0.0000001887                                                         
 36        0.0000004822                                                         
 37       -0.0000000074                                                         
 38        0.0000000000                                                         
 39        0.0000000000                                                         
 40        0.0000009591                                                         
 41        0.0000054395                                                         
 42        0.0000000000                                                         
 43       -0.0000024961                                                         
 44       -0.0000271353                                                         
 45        0.0000000000                                                         
 46       -0.0000003812                                                         
 47        0.0000108167                                                         
 48        0.0000000000                                                         
 49        0.0000000000                                                         
 50        0.0057056711                                                         
 51       -0.0017007914                                                         
 52        0.0001234277                                                         
 53        0.0025666470                                                         
 54       -0.0000976757                                                         
 55       -0.0000091903                                                         
 56        0.0000270836                                                         
 57       -0.0007685584                                                         
 58        0.0000000000                                                         
 59        0.0000007334                                                         
 60       -0.0000208128                                                         
 61        0.0000000000                                                         
 62       -0.0000083670                                                         
 63        0.0002374331                                                         
 64        0.0000000000                                                         
 65       -0.0000009233                                                         
 66        0.0000262014                                                         
 67        0.0000000000                                                         
 68        0.0000000109                                                         
 69       -0.0000003093                                                         
 70        0.0000000000                                                         
 71        0.0000147165                                                         
 72       -0.0000199960                                                         
 73        0.0000052795                                                         
 74        0.0000024495                                                         
 75        0.0000000000                                                         
 76        0.0000000000                                                         
 77       -0.0000337171                                                         
 78        0.0000700599                                                         
 79       -0.0000363428                                                         
 80       -0.0000073232                                                         
 81        0.0000000000                                                         
 82        0.0000000000                                                         
 83        0.0000018796                                                         
 84       -0.0000012777                                                         
 85       -0.0000006020                                                         
 86        0.0000002228                                                         
 87        0.0000000000                                                         
 88        0.0000000000                                                         
 89        0.0000055544                                                         
 90        0.0000462379                                                         
 91        0.0000000000                                                         
 92       -0.0000160148                                                         
 93       -0.0001571110                                                         
 94        0.0000000000                                                         
 95       -0.0000006483                                                         
 96        0.0000183974                                                         
 97        0.0000000000                                                         
 98        0.0000000000                                                         
 99       -0.7057052607                                                         
100        0.0035110250                                                         
101       -0.0032162450                                                         
102       -0.0020887481                                                         
103        0.0009145171                                                         
104        0.0001553606                                                         
105       -0.0000109311                                                         
106        0.0003101954                                                         
107        0.0013117797                                                         
108       -0.0000017565                                                         
109        0.0000498443                                                         
110        0.0000607962                                                         
111       -0.0000104883                                                         
112        0.0002976301                                                         
113       -0.0001983460                                                         
114       -0.0000002596                                                         
115        0.0000073673                                                         
116        0.0001223949                                                         
117       -0.0000000203                                                         
118        0.0000005758                                                         
119       -0.0000000114                                                         
120       -0.0000135007                                                         
121        0.0000618613                                                         
122       -0.0000483606                                                         
123       -0.0000053180                                                         
124        0.0000077664                                                         
125       -0.0002203902                                                         
126        0.0000031763                                                         
127       -0.0000800551                                                         
128        0.0000768788                                                         
129        0.0000058733                                                         
130       -0.0000143487                                                         
131        0.0004071779                                                         
132        0.0000051162                                                         
133        0.0000066131                                                         
134       -0.0000117293                                                         
135       -0.0000001056                                                         
136        0.0000003398                                                         
137       -0.0000096418                                                         
138        0.0000033047                                                         
139        0.0000301827                                                         
140        0.0000008682                                                         
141       -0.0000098112                                                         
142       -0.0000934708                                                         
143       -0.0000527786                                                         
144       -0.0000001030                                                         
145        0.0000029228                                                         
146        0.0000501740                                                         
147       -0.0000072650                                                         
148       -0.7057052607                                                         
149        0.0035110250                                                         
150       -0.0032162450                                                         
151       -0.0020887481                                                         
152        0.0009145171                                                         
153        0.0001553606                                                         
154       -0.0000109311                                                         
155        0.0003101954                                                         
156       -0.0013117797                                                         
157       -0.0000017565                                                         
158        0.0000498443                                                         
159       -0.0000607962                                                         
160       -0.0000104883                                                         
161        0.0002976301                                                         
162        0.0001983460                                                         
163       -0.0000002596                                                         
164        0.0000073673                                                         
165       -0.0001223949                                                         
166       -0.0000000203                                                         
167        0.0000005758                                                         
168        0.0000000114                                                         
169       -0.0000135007                                                         
170        0.0000618613                                                         
171       -0.0000483606                                                         
172       -0.0000053180                                                         
173       -0.0000077664                                                         
174        0.0002203902                                                         
175        0.0000031763                                                         
176       -0.0000800551                                                         
177        0.0000768788                                                         
178        0.0000058733                                                         
179        0.0000143487                                                         
180       -0.0004071779                                                         
181        0.0000051162                                                         
182        0.0000066131                                                         
183       -0.0000117293                                                         
184       -0.0000001056                                                         
185       -0.0000003398                                                         
186        0.0000096418                                                         
187        0.0000033047                                                         
188        0.0000301827                                                         
189       -0.0000008682                                                         
190       -0.0000098112                                                         
191       -0.0000934708                                                         
192        0.0000527786                                                         
193       -0.0000001030                                                         
194        0.0000029228                                                         
195       -0.0000501740                                                         
196        0.0000072650                                                         
197       -0.0005018243                                                         
198       -0.0008573907                                                         
199        0.0004990112                                                         
200       -0.0001014128                                                         
201       -0.0000110984                                                         
202       -0.0000428787                                                         
203        0.0006353911                                                         
204        0.0000852227                                                         
205        0.0000622266                                                         
206       -0.0000211111                                                         
207       -0.0000096403                                                         
208        0.0000307515                                                         
209        0.0000249390                                                         
210        0.0000599957                                                         
211       -0.0000139237                                                         
212       -0.0005018243                                                         
213       -0.0008573907                                                         
214        0.0004990112                                                         
215        0.0001019424                                                         
216       -0.0000039323                                                         
217       -0.0000428787                                                         
218       -0.0006398140                                                         
219        0.0000402852                                                         
220        0.0000622266                                                         
221       -0.0000193032                                                         
222       -0.0000114483                                                         
223        0.0000307515                                                         
224       -0.0000263028                                                         
225       -0.0000588668                                                         
226       -0.0000181124                                                         
227       -0.0005018243                                                         
228       -0.0008573907                                                         
229        0.0004990112                                                         
230        0.0001019424                                                         
231       -0.0000039323                                                         
232        0.0000428787                                                         
233       -0.0006398140                                                         
234        0.0000402852                                                         
235       -0.0000622266                                                         
236       -0.0000193032                                                         
237       -0.0000114483                                                         
238        0.0000307515                                                         
239       -0.0000263028                                                         
240        0.0000588668                                                         
241        0.0000181124                                                         
242       -0.0005018243                                                         
243       -0.0008573907                                                         
244        0.0004990112                                                         
245       -0.0001014128                                                         
246       -0.0000110984                                                         
247        0.0000428787                                                         
248        0.0006353911                                                         
249        0.0000852227                                                         
250       -0.0000622266                                                         
251       -0.0000211111                                                         
252       -0.0000096403                                                         
253        0.0000307515                                                         
254        0.0000249390                                                         
255       -0.0000599957                                                         
256        0.0000139237                                                         
 Sym= A                                                                         
 Ene=  -11.2548442601916                                                        
 Spin= Alpha                                                                    
 Occup= 1.0                                                                     
  1        0.0000000000                                                         
  2        0.0000000000                                                         
  3        0.0000000000                                                         
  4        0.0000000000                                                         
  5        0.0000000000                                                         
  6        0.0000000000                                                         
  7        0.0000000000                                                         
  8        0.0000000000                                                         
  9        0.0001537694                                                         
 10        0.0000000000                                                         
 11        0.0000000000                                                         
 12       -0.0002538061                                                         
 13        0.0000000000                                                         
 14        0.0000000000                                                         
 15       -0.0004849202                                                         
 16        0.0000000000                                                         
 17        0.0000000000                                                         
 18       -0.0000103116                                                         
 19        0.0000000000                                                         
 20        0.0000000000                                                         
 21        0.0000004847                                                         
 22        0.0000000000                                                         
 23        0.0000000000                                                         
 24        0.0000000000                                                         
 25        0.0000000000                                                         
 26       -0.0000006827                                                         
 27        0.0000193723                                                         
 28        0.0000000000                                                         
 29        0.0000000000                                                         
 30        0.0000000000                                                         
 31        0.0000000000                                                         
 32        0.0000097503                                                         
 33       -0.0002766884                                                         
 34        0.0000000000                                                         
 35        0.0000000000                                                         
 36        0.0000000000                                                         
 37        0.0000000000                                                         
 38        0.0000000251                                                         
 39       -0.0000007131                                                         
 40        0.0000000000                                                         
 41        0.0000000000                                                         
 42        0.0000107741                                                         
 43        0.0000000000                                                         
 44        0.0000000000                                                         
 45        0.0000128415                                                         
 46        0.0000000000                                                         
 47        0.0000000000                                                         
 48       -0.0000451638                                                         
 49        0.0000040932                                                         
 50        0.0000000000                                                         
 51        0.0000000000                                                         
 52        0.0000000000                                                         
 53        0.0000000000                                                         
 54        0.0000000000                                                         
 55        0.0000000000                                                         
 56        0.0000000000                                                         
 57        0.0000000000                                                         
 58       -0.0006063526                                                         
 59        0.0000000000                                                         
 60        0.0000000000                                                         
 61        0.0000564933                                                         
 62        0.0000000000                                                         
 63        0.0000000000                                                         
 64        0.0012622938                                                         
 65        0.0000000000                                                         
 66        0.0000000000                                                         
 67        0.0000084695                                                         
 68        0.0000000000                                                         
 69        0.0000000000                                                         
 70        0.0000004426                                                         
 71        0.0000000000                                                         
 72        0.0000000000                                                         
 73        0.0000000000                                                         
 74        0.0000000000                                                         
 75        0.0000005779                                                         
 76       -0.0000163994                                                         
 77        0.0000000000                                                         
 78        0.0000000000                                                         
 79        0.0000000000                                                         
 80        0.0000000000                                                         
 81        0.0000215552                                                         
 82       -0.0006116772                                                         
 83        0.0000000000                                                         
 84        0.0000000000                                                         
 85        0.0000000000                                                         
 86        0.0000000000                                                         
 87        0.0000001611                                                         
 88       -0.0000045727                                                         
 89        0.0000000000                                                         
 90        0.0000000000                                                         
 91       -0.0000413181                                                         
 92        0.0000000000                                                         
 93        0.0000000000                                                         
 94       -0.0000945564                                                         
 95        0.0000000000                                                         
 96        0.0000000000                                                         
 97        0.0002185107                                                         
 98       -0.0000220921                                                         
 99       -0.7053191116                                                         
100        0.0056637706                                                         
101       -0.0036857474                                                         
102       -0.0045575815                                                         
103        0.0010998609                                                         
104        0.0001655601                                                         
105       -0.0000139227                                                         
106        0.0003950874                                                         
107        0.0007188138                                                         
108       -0.0000012020                                                         
109        0.0000341096                                                         
110       -0.0008570889                                                         
111       -0.0000154466                                                         
112        0.0004383321                                                         
113        0.0004899763                                                         
114       -0.0000004157                                                         
115        0.0000117960                                                         
116        0.0001412830                                                         
117       -0.0000000143                                                         
118        0.0000004058                                                         
119       -0.0000020761                                                         
120       -0.0000703930                                                         
121        0.0000393996                                                         
122        0.0000309934                                                         
123       -0.0000077477                                                         
124        0.0000095922                                                         
125       -0.0002722015                                                         
126        0.0001027669                                                         
127       -0.0002305453                                                         
128        0.0001277785                                                         
129        0.0000235207                                                         
130       -0.0000048951                                                         
131        0.0001389099                                                         
132        0.0000047330                                                         
133        0.0000058346                                                         
134       -0.0000105677                                                         
135       -0.0000000777                                                         
136        0.0000003344                                                         
137       -0.0000094904                                                         
138        0.0000034952                                                         
139        0.0000250318                                                         
140        0.0000446755                                                         
141       -0.0000096476                                                         
142       -0.0000988753                                                         
143       -0.0002274206                                                         
144       -0.0000008380                                                         
145        0.0000237799                                                         
146        0.0000933940                                                         
147       -0.0000226388                                                         
148        0.7053191116                                                         
149       -0.0056637706                                                         
150        0.0036857474                                                         
151        0.0045575815                                                         
152       -0.0010998609                                                         
153       -0.0001655601                                                         
154        0.0000139227                                                         
155       -0.0003950874                                                         
156        0.0007188138                                                         
157        0.0000012020                                                         
158       -0.0000341096                                                         
159       -0.0008570889                                                         
160        0.0000154466                                                         
161       -0.0004383321                                                         
162        0.0004899763                                                         
163        0.0000004157                                                         
164       -0.0000117960                                                         
165        0.0001412830                                                         
166        0.0000000143                                                         
167       -0.0000004058                                                         
168       -0.0000020761                                                         
169        0.0000703930                                                         
170       -0.0000393996                                                         
171       -0.0000309934                                                         
172        0.0000077477                                                         
173        0.0000095922                                                         
174       -0.0002722015                                                         
175       -0.0001027669                                                         
176        0.0002305453                                                         
177       -0.0001277785                                                         
178       -0.0000235207                                                         
179       -0.0000048951                                                         
180        0.0001389099                                                         
181       -0.0000047330                                                         
182       -0.0000058346                                                         
183        0.0000105677                                                         
184        0.0000000777                                                         
185        0.0000003344                                                         
186       -0.0000094904                                                         
187       -0.0000034952                                                         
188       -0.0000250318                                                         
189        0.0000446755                                                         
190        0.0000096476                                                         
191        0.0000988753                                                         
192       -0.0002274206                                                         
193        0.0000008380                                                         
194       -0.0000237799                                                         
195        0.0000933940                                                         
196       -0.0000226388                                                         
197       -0.0002358469                                                         
198       -0.0009133928                                                         
199        0.0002441380                                                         
200       -0.0001520212                                                         
201       -0.0000546389                                                         
202       -0.0000616389                                                         
203        0.0005114845                                                         
204        0.0001445406                                                         
205        0.0003153151                                                         
206        0.0000230476                                                         
207        0.0000179966                                                         
208       -0.0000410442                                                         
209        0.0000453768                                                         
210        0.0000418032                                                         
211       -0.0000168644                                                         
212       -0.0002358469                                                         
213       -0.0009133928                                                         
214        0.0002441380                                                         
215        0.0001554902                                                         
216       -0.0000438024                                                         
217       -0.0000616389                                                         
218       -0.0005203901                                                         
219        0.0001081780                                                         
220        0.0003153151                                                         
221        0.0000262087                                                         
222        0.0000148355                                                         
223       -0.0000410442                                                         
224       -0.0000442178                                                         
225       -0.0000405124                                                         
226       -0.0000197651                                                         
227        0.0002358469                                                         
228        0.0009133928                                                         
229       -0.0002441380                                                         
230       -0.0001554902                                                         
231        0.0000438024                                                         
232       -0.0000616389                                                         
233        0.0005203901                                                         
234       -0.0001081780                                                         
235        0.0003153151                                                         
236       -0.0000262087                                                         
237       -0.0000148355                                                         
238        0.0000410442                                                         
239        0.0000442178                                                         
240       -0.0000405124                                                         
241       -0.0000197651                                                         
242        0.0002358469                                                         
243        0.0009133928                                                         
244       -0.0002441380                                                         
245        0.0001520212                                                         
246        0.0000546389                                                         
247       -0.0000616389                                                         
248       -0.0005114845                                                         
249       -0.0001445406                                                         
250        0.0003153151                                                         
251       -0.0000230476                                                         
252       -0.0000179966                                                         
253        0.0000410442                                                         
254       -0.0000453768                                                         
255        0.0000418032                                                         
256       -0.0000168644                                                         
 Sym= A                                                                         
 Ene=  -1.40074114839210                                                        
 Spin= Alpha                                                                    
 Occup= 1.0                                                                     
  1        0.0119087203                                                         
  2       -0.7802865702                                                         
  3        0.0015867422                                                         
  4        0.0524241358                                                         
  5        0.0027082360                                                         
  6        0.0007046502                                                         
  7        0.0069093978                                                         
  8       -0.1960700454                                                         
  9        0.0000000000                                                         
 10        0.0000891388                                                         
 11       -0.0025295170                                                         
 12        0.0000000000                                                         
 13       -0.0015894153                                                         
 14        0.0451033120                                                         
 15        0.0000000000                                                         
 16        0.0000034276                                                         
 17       -0.0000972666                                                         
 18        0.0000000000                                                         
 19        0.0000053587                                                         
 20       -0.0001520660                                                         
 21        0.0000000000                                                         
 22        0.0023652313                                                         
 23       -0.0046040898                                                         
 24        0.0022388585                                                         
 25        0.0004918006                                                         
 26        0.0000000000                                                         
 27        0.0000000000                                                         
 28        0.0055721894                                                         
 29       -0.0112574592                                                         
 30        0.0056852698                                                         
 31        0.0011876094                                                         
 32        0.0000000000                                                         
 33        0.0000000000                                                         
 34        0.0001260358                                                         
 35       -0.0001518917                                                         
 36        0.0000258559                                                         
 37        0.0000196124                                                         
 38        0.0000000000                                                         
 39        0.0000000000                                                         
 40       -0.0000600567                                                         
 41       -0.0012796708                                                         
 42        0.0000000000                                                         
 43        0.0002556595                                                         
 44        0.0016968266                                                         
 45        0.0000000000                                                         
 46       -0.0000754894                                                         
 47        0.0021421858                                                         
 48        0.0000000000                                                         
 49        0.0000000000                                                         
 50        0.0320802763                                                         
 51       -0.3689207091                                                         
 52       -0.0177038971                                                         
 53        0.1110771224                                                         
 54        0.0098321209                                                         
 55        0.0011131211                                                         
 56       -0.0094601182                                                         
 57        0.2684525987                                                         
 58        0.0000000000                                                         
 59        0.0018699043                                                         
 60       -0.0530628334                                                         
 61        0.0000000000                                                         
 62        0.0030720254                                                         
 63       -0.0871757816                                                         
 64        0.0000000000                                                         
 65       -0.0000052239                                                         
 66        0.0001482413                                                         
 67        0.0000000000                                                         
 68       -0.0000078224                                                         
 69        0.0002219787                                                         
 70        0.0000000000                                                         
 71        0.0061515236                                                         
 72       -0.0121013568                                                         
 73        0.0059498332                                                         
 74        0.0012880419                                                         
 75        0.0000000000                                                         
 76        0.0000000000                                                         
 77        0.0040513077                                                         
 78       -0.0103278308                                                         
 79        0.0062765232                                                         
 80        0.0010146855                                                         
 81        0.0000000000                                                         
 82        0.0000000000                                                         
 83        0.0001583899                                                         
 84       -0.0002927426                                                         
 85        0.0001343527                                                         
 86        0.0000318348                                                         
 87        0.0000000000                                                         
 88        0.0000000000                                                         
 89        0.0000481175                                                         
 90        0.0020024261                                                         
 91        0.0000000000                                                         
 92       -0.0003082233                                                         
 93       -0.0013570708                                                         
 94        0.0000000000                                                         
 95        0.0001638707                                                         
 96       -0.0046502076                                                         
 97        0.0000000000                                                         
 98        0.0000000000                                                         
 99        0.0051978130                                                         
100       -0.0487477869                                                         
101       -0.0024455789                                                         
102        0.0141901818                                                         
103        0.0016353029                                                         
104        0.0001755960                                                         
105       -0.0009977842                                                         
106        0.0283144188                                                         
107        0.0176788702                                                         
108        0.0000671495                                                         
109       -0.0019055220                                                         
110       -0.0013880864                                                         
111        0.0002690194                                                         
112       -0.0076340440                                                         
113       -0.0048522516                                                         
114        0.0000009631                                                         
115       -0.0000273301                                                         
116       -0.0000081660                                                         
117       -0.0000008428                                                         
118        0.0000239169                                                         
119        0.0000184796                                                         
120        0.0005932968                                                         
121       -0.0003866255                                                         
122       -0.0002066713                                                         
123        0.0000691497                                                         
124        0.0000523234                                                         
125       -0.0014847963                                                         
126        0.0009135357                                                         
127       -0.0008429295                                                         
128       -0.0000706062                                                         
129        0.0001239476                                                         
130       -0.0000002976                                                         
131        0.0000084452                                                         
132        0.0000119848                                                         
133       -0.0000141462                                                         
134        0.0000021615                                                         
135        0.0000018440                                                         
136        0.0000009424                                                         
137       -0.0000267420                                                         
138       -0.0000008933                                                         
139       -0.0001625103                                                         
140        0.0002249991                                                         
141        0.0000189834                                                         
142        0.0000248824                                                         
143       -0.0004277392                                                         
144       -0.0000163035                                                         
145        0.0004626487                                                         
146       -0.0002472582                                                         
147       -0.0000127359                                                         
148        0.0051978130                                                         
149       -0.0487477869                                                         
150       -0.0024455789                                                         
151        0.0141901818                                                         
152        0.0016353029                                                         
153        0.0001755960                                                         
154       -0.0009977842                                                         
155        0.0283144188                                                         
156       -0.0176788702                                                         
157        0.0000671495                                                         
158       -0.0019055220                                                         
159        0.0013880864                                                         
160        0.0002690194                                                         
161       -0.0076340440                                                         
162        0.0048522516                                                         
163        0.0000009631                                                         
164       -0.0000273301                                                         
165        0.0000081660                                                         
166       -0.0000008428                                                         
167        0.0000239169                                                         
168       -0.0000184796                                                         
169        0.0005932968                                                         
170       -0.0003866255                                                         
171       -0.0002066713                                                         
172        0.0000691497                                                         
173       -0.0000523234                                                         
174        0.0014847963                                                         
175        0.0009135357                                                         
176       -0.0008429295                                                         
177       -0.0000706062                                                         
178        0.0001239476                                                         
179        0.0000002976                                                         
180       -0.0000084452                                                         
181        0.0000119848                                                         
182       -0.0000141462                                                         
183        0.0000021615                                                         
184        0.0000018440                                                         
185       -0.0000009424                                                         
186        0.0000267420                                                         
187       -0.0000008933                                                         
188       -0.0001625103                                                         
189       -0.0002249991                                                         
190        0.0000189834                                                         
191        0.0000248824                                                         
192        0.0004277392                                                         
193       -0.0000163035                                                         
194        0.0004626487                                                         
195        0.0002472582                                                         
196        0.0000127359                                                         
197       -0.0117633288                                                         
198        0.0003473578                                                         
199        0.0037368712                                                         
200        0.0002271730                                                         
201        0.0000934750                                                         
202        0.0002036282                                                         
203        0.0015336138                                                         
204        0.0008218998                                                         
205        0.0008283849                                                         
206       -0.0000686239                                                         
207        0.0000542857                                                         
208        0.0000143381                                                         
209       -0.0001086201                                                         
210       -0.0001167245                                                         
211       -0.0002122112                                                         
212       -0.0117633288                                                         
213        0.0003473578                                                         
214        0.0037368712                                                         
215       -0.0002331894                                                         
216        0.0000772521                                                         
217        0.0002036282                                                         
218       -0.0015876643                                                         
219        0.0007119077                                                         
220        0.0008283849                                                         
221       -0.0000756418                                                         
222        0.0000613037                                                         
223        0.0000143381                                                         
224        0.0000902830                                                         
225        0.0001313728                                                         
226       -0.0002034684                                                         
227       -0.0117633288                                                         
228        0.0003473578                                                         
229        0.0037368712                                                         
230       -0.0002331894                                                         
231        0.0000772521                                                         
232       -0.0002036282                                                         
233       -0.0015876643                                                         
234        0.0007119077                                                         
235       -0.0008283849                                                         
236       -0.0000756418                                                         
237        0.0000613037                                                         
238        0.0000143381                                                         
239        0.0000902830                                                         
240       -0.0001313728                                                         
241        0.0002034684                                                         
242       -0.0117633288                                                         
243        0.0003473578                                                         
244        0.0037368712                                                         
245        0.0002271730                                                         
246        0.0000934750                                                         
247       -0.0002036282                                                         
248        0.0015336138                                                         
249        0.0008218998                                                         
250       -0.0008283849                                                         
251       -0.0000686239                                                         
252        0.0000542857                                                         
253        0.0000143381                                                         
254       -0.0001086201                                                         
255        0.0001167245                                                         
256        0.0002122112                                                         
 Sym= A                                                                         
 Ene=  -1.15253648839611                                                        
 Spin= Alpha                                                                    
 Occup= 1.0                                                                     
  1        0.0032119201                                                         
  2       -0.2083021084                                                         
  3       -0.0018078107                                                         
  4       -0.0007719389                                                         
  5        0.0011843109                                                         
  6        0.0002067832                                                         
  7        0.0003021102                                                         
  8       -0.0085730706                                                         
  9        0.0000000000                                                         
 10       -0.0000876524                                                         
 11        0.0024873370                                                         
 12        0.0000000000                                                         
 13       -0.0002053225                                                         
 14        0.0058264981                                                         
 15        0.0000000000                                                         
 16       -0.0000032688                                                         
 17        0.0000927606                                                         
 18        0.0000000000                                                         
 19        0.0000005089                                                         
 20       -0.0000144411                                                         
 21        0.0000000000                                                         
 22        0.0003417423                                                         
 23       -0.0006144715                                                         
 24        0.0002727293                                                         
 25        0.0000674767                                                         
 26        0.0000000000                                                         
 27        0.0000000000                                                         
 28        0.0008715430                                                         
 29       -0.0010857942                                                         
 30        0.0002142512                                                         
 31        0.0001381224                                                         
 32        0.0000000000                                                         
 33        0.0000000000                                                         
 34        0.0000261788                                                         
 35       -0.0000181871                                                         
 36       -0.0000079918                                                         
 37        0.0000031307                                                         
 38        0.0000000000                                                         
 39        0.0000000000                                                         
 40       -0.0000091287                                                         
 41       -0.0002479260                                                         
 42        0.0000000000                                                         
 43        0.0000445121                                                         
 44        0.0002577867                                                         
 45        0.0000000000                                                         
 46       -0.0000171261                                                         
 47        0.0004859914                                                         
 48        0.0000000000                                                         
 49        0.0000000000                                                         
 50       -0.0127910461                                                         
 51        0.3305162100                                                         
 52       -0.0011559004                                                         
 53       -0.0688155686                                                         
 54       -0.0030615034                                                         
 55       -0.0004562271                                                         
 56       -0.0115734315                                                         
 57        0.3284227218                                                         
 58        0.0000000000                                                         
 59        0.0009199242                                                         
 60       -0.0261049626                                                         
 61        0.0000000000                                                         
 62        0.0031880854                                                         
 63       -0.0904692518                                                         
 64        0.0000000000                                                         
 65       -0.0000198336                                                         
 66        0.0005628231                                                         
 67        0.0000000000                                                         
 68       -0.0000088771                                                         
 69        0.0002519079                                                         
 70        0.0000000000                                                         
 71       -0.0038979584                                                         
 72        0.0032285690                                                         
 73        0.0006693894                                                         
 74       -0.0005028941                                                         
 75        0.0000000000                                                         
 76        0.0000000000                                                         
 77       -0.0054495757                                                         
 78        0.0044444538                                                         
 79        0.0010051219                                                         
 80       -0.0006981871                                                         
 81        0.0000000000                                                         
 82        0.0000000000                                                         
 83       -0.0000866830                                                         
 84        0.0000623388                                                         
 85        0.0000243442                                                         
 86       -0.0000105160                                                         
 87        0.0000000000                                                         
 88        0.0000000000                                                         
 89        0.0001370317                                                         
 90        0.0015717949                                                         
 91        0.0000000000                                                         
 92       -0.0004407094                                                         
 93       -0.0038750109                                                         
 94        0.0000000000                                                         
 95        0.0000296143                                                         
 96       -0.0008403737                                                         
 97        0.0000000000                                                         
 98        0.0000000000                                                         
 99       -0.0226590461                                                         
100        0.4525732133                                                         
101       -0.0023259651                                                         
102       -0.1099402541                                                         
103       -0.0054261295                                                         
104       -0.0008364399                                                         
105        0.0028675594                                                         
106       -0.0813735903                                                         
107       -0.1439072487                                                         
108       -0.0002500900                                                         
109        0.0070968775                                                         
110        0.0073593962                                                         
111       -0.0009937511                                                         
112        0.0281999717                                                         
113        0.0431227274                                                         
114        0.0000085287                                                         
115       -0.0002420229                                                         
116       -0.0004087198                                                         
117        0.0000025692                                                         
118       -0.0000729070                                                         
119       -0.0001266062                                                         
120       -0.0024673177                                                         
121       -0.0006568126                                                         
122        0.0031241304                                                         
123       -0.0001277610                                                         
124       -0.0002852039                                                         
125        0.0080933150                                                         
126       -0.0060239723                                                         
127        0.0005282518                                                         
128        0.0054957206                                                         
129       -0.0004623675                                                         
130       -0.0002646140                                                         
131        0.0075090317                                                         
132       -0.0000478627                                                         
133       -0.0000096473                                                         
134        0.0000575099                                                         
135       -0.0000026967                                                         
136       -0.0000051375                                                         
137        0.0001457893                                                         
138       -0.0000847325                                                         
139       -0.0005371662                                                         
140       -0.0008199731                                                         
141        0.0002265110                                                         
142        0.0023971636                                                         
143        0.0038367518                                                         
144        0.0000276864                                                         
145       -0.0007856649                                                         
146       -0.0013768325                                                         
147        0.0003679044                                                         
148       -0.0226590461                                                         
149        0.4525732133                                                         
150       -0.0023259651                                                         
151       -0.1099402541                                                         
152       -0.0054261295                                                         
153       -0.0008364399                                                         
154        0.0028675594                                                         
155       -0.0813735903                                                         
156        0.1439072487                                                         
157       -0.0002500900                                                         
158        0.0070968775                                                         
159       -0.0073593962                                                         
160       -0.0009937511                                                         
161        0.0281999717                                                         
162       -0.0431227274                                                         
163        0.0000085287                                                         
164       -0.0002420229                                                         
165        0.0004087198                                                         
166        0.0000025692                                                         
167       -0.0000729070                                                         
168        0.0001266062                                                         
169       -0.0024673177                                                         
170       -0.0006568126                                                         
171        0.0031241304                                                         
172       -0.0001277610                                                         
173        0.0002852039                                                         
174       -0.0080933150                                                         
175       -0.0060239723                                                         
176        0.0005282518                                                         
177        0.0054957206                                                         
178       -0.0004623675                                                         
179        0.0002646140                                                         
180       -0.0075090317                                                         
181       -0.0000478627                                                         
182       -0.0000096473                                                         
183        0.0000575099                                                         
184       -0.0000026967                                                         
185        0.0000051375                                                         
186       -0.0001457893                                                         
187       -0.0000847325                                                         
188       -0.0005371662                                                         
189        0.0008199731                                                         
190        0.0002265110                                                         
191        0.0023971636                                                         
192       -0.0038367518                                                         
193        0.0000276864                                                         
194       -0.0007856649                                                         
195        0.0013768325                                                         
196       -0.0003679044                                                         
197        0.1363426744                                                         
198       -0.0247388932                                                         
199       -0.0514201371                                                         
200       -0.0022246231                                                         
201       -0.0011812373                                                         
202       -0.0019117765                                                         
203       -0.0032888629                                                         
204       -0.0036825512                                                         
205       -0.0059821815                                                         
206       -0.0001303219                                                         
207       -0.0001441684                                                         
208        0.0002744903                                                         
209        0.0004275322                                                         
210        0.0007512899                                                         
211        0.0008069835                                                         
212        0.1363426744                                                         
213       -0.0247388932                                                         
214       -0.0514201371                                                         
215        0.0023022539                                                         
216       -0.0010217127                                                         
217       -0.0019117765                                                         
218        0.0035399249                                                         
219       -0.0034419086                                                         
220       -0.0059821815                                                         
221       -0.0001003705                                                         
222       -0.0001741198                                                         
223        0.0002744903                                                         
224       -0.0004213509                                                         
225       -0.0008062310                                                         
226        0.0007520973                                                         
227        0.1363426744                                                         
228       -0.0247388932                                                         
229       -0.0514201371                                                         
230        0.0023022539                                                         
231       -0.0010217127                                                         
232        0.0019117765                                                         
233        0.0035399249                                                         
234       -0.0034419086                                                         
235        0.0059821815                                                         
236       -0.0001003705                                                         
237       -0.0001741198                                                         
238        0.0002744903                                                         
239       -0.0004213509                                                         
240        0.0008062310                                                         
241       -0.0007520973                                                         
242        0.1363426744                                                         
243       -0.0247388932                                                         
244       -0.0514201371                                                         
245       -0.0022246231                                                         
246       -0.0011812373                                                         
247        0.0019117765                                                         
248       -0.0032888629                                                         
249       -0.0036825512                                                         
250        0.0059821815                                                         
251       -0.0001303219                                                         
252       -0.0001441684                                                         
253        0.0002744903                                                         
254        0.0004275322                                                         
255       -0.0007512899                                                         
256       -0.0008069835                                                         
 Sym= A                                                                         
 Ene= -0.866547213010437                                                        
 Spin= Alpha                                                                    
 Occup= 1.0                                                                     
  1        0.0000000000                                                         
  2        0.0000000000                                                         
  3        0.0000000000                                                         
  4        0.0000000000                                                         
  5        0.0000000000                                                         
  6        0.0000000000                                                         
  7        0.0000000000                                                         
  8        0.0000000000                                                         
  9        0.0856629155                                                         
 10        0.0000000000                                                         
 11        0.0000000000                                                         
 12       -0.0006843359                                                         
 13        0.0000000000                                                         
 14        0.0000000000                                                         
 15       -0.0078275662                                                         
 16        0.0000000000                                                         
 17        0.0000000000                                                         
 18        0.0000864883                                                         
 19        0.0000000000                                                         
 20        0.0000000000                                                         
 21        0.0000373428                                                         
 22        0.0000000000                                                         
 23        0.0000000000                                                         
 24        0.0000000000                                                         
 25        0.0000000000                                                         
 26       -0.0000733120                                                         
 27        0.0020803973                                                         
 28        0.0000000000                                                         
 29        0.0000000000                                                         
 30        0.0000000000                                                         
 31        0.0000000000                                                         
 32       -0.0001186521                                                         
 33        0.0033670270                                                         
 34        0.0000000000                                                         
 35        0.0000000000                                                         
 36        0.0000000000                                                         
 37        0.0000000000                                                         
 38       -0.0000027336                                                         
 39        0.0000775733                                                         
 40        0.0000000000                                                         
 41        0.0000000000                                                         
 42       -0.0001930948                                                         
 43        0.0000000000                                                         
 44        0.0000000000                                                         
 45       -0.0000235195                                                         
 46        0.0000000000                                                         
 47        0.0000000000                                                         
 48        0.0006028041                                                         
 49       -0.0000441975                                                         
 50        0.0000000000                                                         
 51        0.0000000000                                                         
 52        0.0000000000                                                         
 53        0.0000000000                                                         
 54        0.0000000000                                                         
 55        0.0000000000                                                         
 56        0.0000000000                                                         
 57        0.0000000000                                                         
 58        0.2477333989                                                         
 59        0.0000000000                                                         
 60        0.0000000000                                                         
 61       -0.0050971038                                                         
 62        0.0000000000                                                         
 63        0.0000000000                                                         
 64       -0.0710452928                                                         
 65        0.0000000000                                                         
 66        0.0000000000                                                         
 67        0.0003714363                                                         
 68        0.0000000000                                                         
 69        0.0000000000                                                         
 70        0.0001548737                                                         
 71        0.0000000000                                                         
 72        0.0000000000                                                         
 73        0.0000000000                                                         
 74        0.0000000000                                                         
 75       -0.0003410469                                                         
 76        0.0096779883                                                         
 77        0.0000000000                                                         
 78        0.0000000000                                                         
 79        0.0000000000                                                         
 80        0.0000000000                                                         
 81       -0.0006178423                                                         
 82        0.0175326949                                                         
 83        0.0000000000                                                         
 84        0.0000000000                                                         
 85        0.0000000000                                                         
 86        0.0000000000                                                         
 87       -0.0000067718                                                         
 88        0.0001921647                                                         
 89        0.0000000000                                                         
 90        0.0000000000                                                         
 91       -0.0008236309                                                         
 92        0.0000000000                                                         
 93        0.0000000000                                                         
 94       -0.0010790177                                                         
 95        0.0000000000                                                         
 96        0.0000000000                                                         
 97        0.0035499104                                                         
 98       -0.0003266473                                                         
 99       -0.0156266464                                                         
100        0.4919718134                                                         
101       -0.0027331721                                                         
102       -0.0210480126                                                         
103       -0.0041768758                                                         
104       -0.0006577036                                                         
105        0.0005493644                                                         
106       -0.0155894763                                                         
107        0.1682916432                                                         
108        0.0001666937                                                         
109       -0.0047303172                                                         
110       -0.0134334126                                                         
111        0.0000815544                                                         
112       -0.0023142924                                                         
113       -0.0471268837                                                         
114        0.0000066042                                                         
115       -0.0001874101                                                         
116        0.0000870642                                                         
117        0.0000004688                                                         
118       -0.0000133040                                                         
119        0.0001037333                                                         
120        0.0035166479                                                         
121        0.0001968011                                                         
122       -0.0037134490                                                         
123        0.0002342700                                                         
124       -0.0001806544                                                         
125        0.0051264850                                                         
126        0.0055813589                                                         
127       -0.0005185371                                                         
128       -0.0050628218                                                         
129        0.0004304483                                                         
130       -0.0003191165                                                         
131        0.0090556653                                                         
132        0.0000835995                                                         
133        0.0000028800                                                         
134       -0.0000864794                                                         
135        0.0000056961                                                         
136       -0.0000031607                                                         
137        0.0000896935                                                         
138       -0.0000527891                                                         
139       -0.0007657205                                                         
140       -0.0002121620                                                         
141        0.0001867272                                                         
142        0.0014923815                                                         
143        0.0019599951                                                         
144       -0.0000283600                                                         
145        0.0008047800                                                         
146       -0.0013235089                                                         
147        0.0002317054                                                         
148        0.0156266464                                                         
149       -0.4919718134                                                         
150        0.0027331721                                                         
151        0.0210480126                                                         
152        0.0041768758                                                         
153        0.0006577036                                                         
154       -0.0005493644                                                         
155        0.0155894763                                                         
156        0.1682916432                                                         
157       -0.0001666937                                                         
158        0.0047303172                                                         
159       -0.0134334126                                                         
160       -0.0000815544                                                         
161        0.0023142924                                                         
162       -0.0471268837                                                         
163       -0.0000066042                                                         
164        0.0001874101                                                         
165        0.0000870642                                                         
166       -0.0000004688                                                         
167        0.0000133040                                                         
168        0.0001037333                                                         
169       -0.0035166479                                                         
170       -0.0001968011                                                         
171        0.0037134490                                                         
172       -0.0002342700                                                         
173       -0.0001806544                                                         
174        0.0051264850                                                         
175       -0.0055813589                                                         
176        0.0005185371                                                         
177        0.0050628218                                                         
178       -0.0004304483                                                         
179       -0.0003191165                                                         
180        0.0090556653                                                         
181       -0.0000835995                                                         
182       -0.0000028800                                                         
183        0.0000864794                                                         
184       -0.0000056961                                                         
185       -0.0000031607                                                         
186        0.0000896935                                                         
187        0.0000527891                                                         
188        0.0007657205                                                         
189       -0.0002121620                                                         
190       -0.0001867272                                                         
191       -0.0014923815                                                         
192        0.0019599951                                                         
193        0.0000283600                                                         
194       -0.0008047800                                                         
195       -0.0013235089                                                         
196        0.0002317054                                                         
197        0.3194999661                                                         
198       -0.0648456709                                                         
199       -0.1056918759                                                         
200       -0.0067999903                                                         
201       -0.0027088514                                                         
202       -0.0028418439                                                         
203       -0.0073039775                                                         
204       -0.0032555674                                                         
205       -0.0019624783                                                         
206        0.0006871196                                                         
207       -0.0002552890                                                         
208       -0.0004318306                                                         
209        0.0010026732                                                         
210        0.0011612495                                                         
211        0.0004751902                                                         
212        0.3194999661                                                         
213       -0.0648456709                                                         
214       -0.1056918759                                                         
215        0.0069738025                                                         
216       -0.0022234707                                                         
217       -0.0028418439                                                         
218        0.0075150237                                                         
219       -0.0027333541                                                         
220       -0.0019624783                                                         
221        0.0007528546                                                         
222       -0.0003210240                                                         
223       -0.0004318306                                                         
224       -0.0008603909                                                         
225       -0.0011918183                                                         
226        0.0003922695                                                         
227       -0.3194999661                                                         
228        0.0648456709                                                         
229        0.1056918759                                                         
230       -0.0069738025                                                         
231        0.0022234707                                                         
232       -0.0028418439                                                         
233       -0.0075150237                                                         
234        0.0027333541                                                         
235       -0.0019624783                                                         
236       -0.0007528546                                                         
237        0.0003210240                                                         
238        0.0004318306                                                         
239        0.0008603909                                                         
240       -0.0011918183                                                         
241        0.0003922695                                                         
242       -0.3194999661                                                         
243        0.0648456709                                                         
244        0.1056918759                                                         
245        0.0067999903                                                         
246        0.0027088514                                                         
247       -0.0028418439                                                         
248        0.0073039775                                                         
249        0.0032555674                                                         
250       -0.0019624783                                                         
251       -0.0006871196                                                         
252        0.0002552890                                                         
253        0.0004318306                                                         
254       -0.0010026732                                                         
255        0.0011612495                                                         
256        0.0004751902                                                         
 Sym= A                                                                         
 Ene= -0.759468240023127                                                        
 Spin= Alpha                                                                    
 Occup= 1.0                                                                     
  1        0.0028431233                                                         
  2        0.2904577333                                                         
  3        0.0005186913                                                         
  4        0.0396457216                                                         
  5        0.0005127276                                                         
  6        0.0000876389                                                         
  7        0.0107884314                                                         
  8       -0.3061465398                                                         
  9        0.0000000000                                                         
 10       -0.0000567223                                                         
 11        0.0016096246                                                         
 12        0.0000000000                                                         
 13       -0.0006405186                                                         
 14        0.0181761865                                                         
 15        0.0000000000                                                         
 16        0.0000131637                                                         
 17       -0.0003735505                                                         
 18        0.0000000000                                                         
 19        0.0000045937                                                         
 20       -0.0001303571                                                         
 21        0.0000000000                                                         
 22        0.0012086950                                                         
 23       -0.0026839208                                                         
 24        0.0014752258                                                         
 25        0.0002746883                                                         
 26        0.0000000000                                                         
 27        0.0000000000                                                         
 28        0.0032002206                                                         
 29       -0.0074250511                                                         
 30        0.0042248305                                                         
 31        0.0007497883                                                         
 32        0.0000000000                                                         
 33        0.0000000000                                                         
 34        0.0000351767                                                         
 35       -0.0001185711                                                         
 36        0.0000833945                                                         
 37        0.0000108494                                                         
 38        0.0000000000                                                         
 39        0.0000000000                                                         
 40       -0.0000258492                                                         
 41       -0.0005624381                                                         
 42        0.0000000000                                                         
 43        0.0001112719                                                         
 44        0.0007303074                                                         
 45        0.0000000000                                                         
 46       -0.0000337244                                                         
 47        0.0009570069                                                         
 48        0.0000000000                                                         
 49        0.0000000000                                                         
 50        0.0088063194                                                         
 51       -0.5018029908                                                         
 52        0.0001104136                                                         
 53        0.0422543886                                                         
 54        0.0029132752                                                         
 55        0.0001792379                                                         
 56        0.0029933223                                                         
 57       -0.0849424004                                                         
 58        0.0000000000                                                         
 59        0.0005858730                                                         
 60       -0.0166254932                                                         
 61        0.0000000000                                                         
 62        0.0013805339                                                         
 63       -0.0391758226                                                         
 64        0.0000000000                                                         
 65        0.0000111942                                                         
 66       -0.0003176612                                                         
 67        0.0000000000                                                         
 68        0.0000021047                                                         
 69       -0.0000597249                                                         
 70        0.0000000000                                                         
 71        0.0038800158                                                         
 72       -0.0048273435                                                         
 73        0.0009473277                                                         
 74        0.0006144479                                                         
 75        0.0000000000                                                         
 76        0.0000000000                                                         
 77        0.0042356605                                                         
 78       -0.0051801750                                                         
 79        0.0009445145                                                         
 80        0.0006644426                                                         
 81        0.0000000000                                                         
 82        0.0000000000                                                         
 83        0.0000883301                                                         
 84       -0.0000969899                                                         
 85        0.0000086597                                                         
 86        0.0000130774                                                         
 87        0.0000000000                                                         
 88        0.0000000000                                                         
 89       -0.0000831025                                                         
 90       -0.0002423099                                                         
 91        0.0000000000                                                         
 92        0.0001920495                                                         
 93        0.0023517583                                                         
 94        0.0000000000                                                         
 95        0.0000572580                                                         
 96       -0.0016248286                                                         
 97        0.0000000000                                                         
 98        0.0000000000                                                         
 99       -0.0032675931                                                         
100        0.2330709031                                                         
101       -0.0033172737                                                         
102        0.0268469917                                                         
103       -0.0005463676                                                         
104       -0.0001999399                                                         
105       -0.0102365631                                                         
106        0.2904860066                                                         
107        0.1766635291                                                         
108        0.0006911394                                                         
109       -0.0196126687                                                         
110       -0.0232658486                                                         
111        0.0025262754                                                         
112       -0.0716888724                                                         
113       -0.0522567597                                                         
114       -0.0000110165                                                         
115        0.0003126183                                                         
116        0.0001066480                                                         
117       -0.0000065447                                                         
118        0.0001857211                                                         
119        0.0001164610                                                         
120        0.0052941105                                                         
121       -0.0051168746                                                         
122       -0.0001772359                                                         
123        0.0007346668                                                         
124        0.0002246967                                                         
125       -0.0063762847                                                         
126        0.0077632604                                                         
127       -0.0077244087                                                         
128       -0.0000388517                                                         
129        0.0010929107                                                         
130        0.0002264153                                                         
131       -0.0064250533                                                         
132        0.0001206494                                                         
133       -0.0001066187                                                         
134       -0.0000140307                                                         
135        0.0000160375                                                         
136        0.0000041958                                                         
137       -0.0001190660                                                         
138        0.0000171071                                                         
139       -0.0005169617                                                         
140       -0.0003606653                                                         
141        0.0000204410                                                         
142       -0.0004855303                                                         
143       -0.0001030904                                                         
144       -0.0000717621                                                         
145        0.0020364154                                                         
146        0.0011850864                                                         
147       -0.0000909021                                                         
148       -0.0032675931                                                         
149        0.2330709031                                                         
150       -0.0033172737                                                         
151        0.0268469917                                                         
152       -0.0005463676                                                         
153       -0.0001999399                                                         
154       -0.0102365631                                                         
155        0.2904860066                                                         
156       -0.1766635291                                                         
157        0.0006911394                                                         
158       -0.0196126687                                                         
159        0.0232658486                                                         
160        0.0025262754                                                         
161       -0.0716888724                                                         
162        0.0522567597                                                         
163       -0.0000110165                                                         
164        0.0003126183                                                         
165       -0.0001066480                                                         
166       -0.0000065447                                                         
167        0.0001857211                                                         
168       -0.0001164610                                                         
169        0.0052941105                                                         
170       -0.0051168746                                                         
171       -0.0001772359                                                         
172        0.0007346668                                                         
173       -0.0002246967                                                         
174        0.0063762847                                                         
175        0.0077632604                                                         
176       -0.0077244087                                                         
177       -0.0000388517                                                         
178        0.0010929107                                                         
179       -0.0002264153                                                         
180        0.0064250533                                                         
181        0.0001206494                                                         
182       -0.0001066187                                                         
183       -0.0000140307                                                         
184        0.0000160375                                                         
185       -0.0000041958                                                         
186        0.0001190660                                                         
187        0.0000171071                                                         
188       -0.0005169617                                                         
189        0.0003606653                                                         
190        0.0000204410                                                         
191       -0.0004855303                                                         
192        0.0001030904                                                         
193       -0.0000717621                                                         
194        0.0020364154                                                         
195       -0.0011850864                                                         
196        0.0000909021                                                         
197        0.2760266716                                                         
198       -0.0497031729                                                         
199       -0.0824944501                                                         
200       -0.0063956451                                                         
201       -0.0006015093                                                         
202       -0.0027015215                                                         
203       -0.0082124400                                                         
204        0.0021237613                                                         
205       -0.0008862524                                                         
206        0.0010061595                                                         
207       -0.0006771206                                                         
208       -0.0003290389                                                         
209        0.0003694038                                                         
210        0.0011112532                                                         
211       -0.0002929949                                                         
212        0.2760266716                                                         
213       -0.0497031729                                                         
214       -0.0824944501                                                         
215        0.0064221215                                                         
216       -0.0001498184                                                         
217       -0.0027015215                                                         
218        0.0080425740                                                         
219        0.0026965789                                                         
220       -0.0008862524                                                         
221        0.0010237573                                                         
222       -0.0006947184                                                         
223       -0.0003290389                                                         
224       -0.0001293538                                                         
225       -0.0010878724                                                         
226       -0.0003704908                                                         
227        0.2760266716                                                         
228       -0.0497031729                                                         
229       -0.0824944501                                                         
230        0.0064221215                                                         
231       -0.0001498184                                                         
232        0.0027015215                                                         
233        0.0080425740                                                         
234        0.0026965789                                                         
235        0.0008862524                                                         
236        0.0010237573                                                         
237       -0.0006947184                                                         
238       -0.0003290389                                                         
239       -0.0001293538                                                         
240        0.0010878724                                                         
241        0.0003704908                                                         
242        0.2760266716                                                         
243       -0.0497031729                                                         
244       -0.0824944501                                                         
245       -0.0063956451                                                         
246       -0.0006015093                                                         
247        0.0027015215                                                         
248       -0.0082124400                                                         
249        0.0021237613                                                         
250        0.0008862524                                                         
251        0.0010061595                                                         
252       -0.0006771206                                                         
253       -0.0003290389                                                         
254        0.0003694038                                                         
255       -0.0011112532                                                         
256        0.0002929949                                                         
 Sym= A                                                                         
 Ene= -0.677363731148830                                                        
 Spin= Alpha                                                                    
 Occup= 1.0                                                                     
  1       -0.0000000000                                                         
  2        0.0000000000                                                         
  3        0.0000000000                                                         
  4       -0.0000000000                                                         
  5       -0.0000000000                                                         
  6       -0.0000000000                                                         
  7        0.1855529886                                                         
  8        0.0065387827                                                         
  9        0.0000000000                                                         
 10        0.0016600284                                                         
 11        0.0000584985                                                         
 12        0.0000000000                                                         
 13       -0.0048085063                                                         
 14       -0.0001694491                                                         
 15        0.0000000000                                                         
 16        0.0001990761                                                         
 17        0.0000070153                                                         
 18        0.0000000000                                                         
 19        0.0000816355                                                         
 20        0.0000028768                                                         
 21        0.0000000000                                                         
 22       -0.0001247011                                                         
 23        0.0001247011                                                         
 24        0.0000000000                                                         
 25        0.0035342861                                                         
 26        0.0000000000                                                         
 27        0.0000000000                                                         
 28       -0.0002994948                                                         
 29        0.0002994948                                                         
 30        0.0000000000                                                         
 31        0.0084882992                                                         
 32        0.0000000000                                                         
 33        0.0000000000                                                         
 34       -0.0000049217                                                         
 35        0.0000049217                                                         
 36        0.0000000000                                                         
 37        0.0001394919                                                         
 38        0.0000000000                                                         
 39        0.0000000000                                                         
 40       -0.0001699639                                                         
 41        0.0000357807                                                         
 42        0.0000000000                                                         
 43        0.0010124109                                                         
 44       -0.0000896335                                                         
 45        0.0000000000                                                         
 46       -0.0005025192                                                         
 47       -0.0000177085                                                         
 48        0.0000000000                                                         
 49        0.0000000000                                                         
 50        0.0000000000                                                         
 51        0.0000000000                                                         
 52       -0.0000000000                                                         
 53        0.0000000000                                                         
 54        0.0000000000                                                         
 55       -0.0000000000                                                         
 56        0.2507811477                                                         
 57        0.0088373862                                                         
 58        0.0000000000                                                         
 59       -0.0013102762                                                         
 60       -0.0000461734                                                         
 61        0.0000000000                                                         
 62       -0.0524734122                                                         
 63       -0.0018491335                                                         
 64        0.0000000000                                                         
 65        0.0004318910                                                         
 66        0.0000152196                                                         
 67        0.0000000000                                                         
 68        0.0001613935                                                         
 69        0.0000056874                                                         
 70        0.0000000000                                                         
 71       -0.0000738023                                                         
 72        0.0000738023                                                         
 73        0.0000000000                                                         
 74        0.0020917097                                                         
 75        0.0000000000                                                         
 76        0.0000000000                                                         
 77       -0.0000615471                                                         
 78        0.0000615471                                                         
 79       -0.0000000000                                                         
 80        0.0017443713                                                         
 81        0.0000000000                                                         
 82        0.0000000000                                                         
 83       -0.0000015610                                                         
 84        0.0000015610                                                         
 85        0.0000000000                                                         
 86        0.0000442422                                                         
 87        0.0000000000                                                         
 88        0.0000000000                                                         
 89       -0.0012117150                                                         
 90        0.0001595774                                                         
 91        0.0000000000                                                         
 92        0.0045141002                                                         
 93       -0.0004477582                                                         
 94        0.0000000000                                                         
 95       -0.0008789553                                                         
 96       -0.0000309739                                                         
 97        0.0000000000                                                         
 98        0.0000000000                                                         
 99       -0.0000000000                                                         
100       -0.0000000000                                                         
101        0.0000000000                                                         
102       -0.0000000000                                                         
103       -0.0000000000                                                         
104       -0.0000000000                                                         
105        0.4425653590                                                         
106        0.0155957537                                                         
107       -0.0000000000                                                         
108       -0.0277542179                                                         
109       -0.0009780430                                                         
110       -0.0000000000                                                         
111       -0.0743339200                                                         
112       -0.0026194854                                                         
113        0.0000000000                                                         
114        0.0004777552                                                         
115        0.0000168358                                                         
116       -0.0000000000                                                         
117        0.0002668054                                                         
118        0.0000094021                                                         
119       -0.0000000000                                                         
120       -0.0000969862                                                         
121        0.0000969862                                                         
122        0.0000000000                                                         
123        0.0027487883                                                         
124        0.0029964981                                                         
125        0.0001055949                                                         
126        0.0000757454                                                         
127       -0.0000757454                                                         
128        0.0000000000                                                         
129       -0.0021467813                                                         
130       -0.0044320909                                                         
131       -0.0001561844                                                         
132       -0.0000025359                                                         
133        0.0000025359                                                         
134       -0.0000000000                                                         
135        0.0000718715                                                         
136        0.0000902968                                                         
137        0.0000031820                                                         
138       -0.0005213300                                                         
139       -0.0000059427                                                         
140        0.0000000000                                                         
141       -0.0001695144                                                         
142       -0.0000432597                                                         
143       -0.0001076176                                                         
144        0.0017335043                                                         
145        0.0000610877                                                         
146        0.0001076176                                                         
147        0.0030501046                                                         
148       -0.0000000000                                                         
149       -0.0000000000                                                         
150        0.0000000000                                                         
151       -0.0000000000                                                         
152       -0.0000000000                                                         
153       -0.0000000000                                                         
154        0.4425653590                                                         
155        0.0155957537                                                         
156        0.0000000000                                                         
157       -0.0277542179                                                         
158       -0.0009780430                                                         
159        0.0000000000                                                         
160       -0.0743339200                                                         
161       -0.0026194854                                                         
162       -0.0000000000                                                         
163        0.0004777552                                                         
164        0.0000168358                                                         
165        0.0000000000                                                         
166        0.0002668054                                                         
167        0.0000094021                                                         
168        0.0000000000                                                         
169       -0.0000969862                                                         
170        0.0000969862                                                         
171        0.0000000000                                                         
172        0.0027487883                                                         
173       -0.0029964981                                                         
174       -0.0001055949                                                         
175        0.0000757454                                                         
176       -0.0000757454                                                         
177        0.0000000000                                                         
178       -0.0021467813                                                         
179        0.0044320909                                                         
180        0.0001561844                                                         
181       -0.0000025359                                                         
182        0.0000025359                                                         
183       -0.0000000000                                                         
184        0.0000718715                                                         
185       -0.0000902968                                                         
186       -0.0000031820                                                         
187       -0.0005213300                                                         
188       -0.0000059427                                                         
189       -0.0000000000                                                         
190       -0.0001695144                                                         
191       -0.0000432597                                                         
192        0.0001076176                                                         
193        0.0017335043                                                         
194        0.0000610877                                                         
195       -0.0001076176                                                         
196       -0.0030501046                                                         
197        0.3537893433                                                         
198       -0.0473762034                                                         
199       -0.1039194719                                                         
200       -0.0052579876                                                         
201       -0.0033491865                                                         
202       -0.0054093827                                                         
203       -0.0066966189                                                         
204       -0.0047733853                                                         
205       -0.0074503049                                                         
206        0.0000485095                                                         
207       -0.0003746329                                                         
208        0.0003261234                                                         
209        0.0012984010                                                         
210        0.0020883927                                                         
211        0.0012996556                                                         
212       -0.3537893433                                                         
213        0.0473762034                                                         
214        0.1039194719                                                         
215       -0.0054806990                                                         
216        0.0029707612                                                         
217        0.0054093827                                                         
218       -0.0070160131                                                         
219        0.0042901599                                                         
220        0.0074503049                                                         
221       -0.0001375825                                                         
222        0.0004637058                                                         
223       -0.0003261234                                                         
224        0.0012261105                                                         
225        0.0021746970                                                         
226       -0.0011494268                                                         
227       -0.3537893433                                                         
228        0.0473762034                                                         
229        0.1039194719                                                         
230       -0.0054806990                                                         
231        0.0029707612                                                         
232       -0.0054093827                                                         
233       -0.0070160131                                                         
234        0.0042901599                                                         
235       -0.0074503049                                                         
236       -0.0001375825                                                         
237        0.0004637058                                                         
238       -0.0003261234                                                         
239        0.0012261105                                                         
240       -0.0021746970                                                         
241        0.0011494268                                                         
242        0.3537893433                                                         
243       -0.0473762034                                                         
244       -0.1039194719                                                         
245       -0.0052579876                                                         
246       -0.0033491865                                                         
247        0.0054093827                                                         
248       -0.0066966189                                                         
249       -0.0047733853                                                         
250        0.0074503049                                                         
251        0.0000485095                                                         
252       -0.0003746329                                                         
253        0.0003261234                                                         
254        0.0012984010                                                         
255       -0.0020883927                                                         
256       -0.0012996556                                                         
 Sym= A                                                                         
 Ene= -0.671890445298599                                                        
 Spin= Alpha                                                                    
 Occup= 1.0                                                                     
  1        0.0083380768                                                         
  2        0.3617694425                                                         
  3       -0.0023000818                                                         
  4        0.0544795866                                                         
  5        0.0024336961                                                         
  6        0.0003399629                                                         
  7        0.0230815262                                                         
  8       -0.6549913606                                                         
  9        0.0000000000                                                         
 10       -0.0003660306                                                         
 11        0.0103869594                                                         
 12        0.0000000000                                                         
 13       -0.0009995218                                                         
 14        0.0283637298                                                         
 15        0.0000000000                                                         
 16        0.0000179853                                                         
 17       -0.0005103742                                                         
 18        0.0000000000                                                         
 19        0.0000099307                                                         
 20       -0.0002818054                                                         
 21        0.0000000000                                                         
 22        0.0028613881                                                         
 23       -0.0059916470                                                         
 24        0.0031302589                                                         
 25        0.0006247277                                                         
 26        0.0000000000                                                         
 27        0.0000000000                                                         
 28        0.0068347807                                                         
 29       -0.0151414111                                                         
 30        0.0083066304                                                         
 31        0.0015507830                                                         
 32        0.0000000000                                                         
 33        0.0000000000                                                         
 34        0.0000997553                                                         
 35       -0.0002584231                                                         
 36        0.0001586678                                                         
 37        0.0000252754                                                         
 38        0.0000000000                                                         
 39        0.0000000000                                                         
 40       -0.0000561885                                                         
 41       -0.0014127249                                                         
 42        0.0000000000                                                         
 43        0.0002619914                                                         
 44        0.0015870003                                                         
 45        0.0000000000                                                         
 46       -0.0000934259                                                         
 47        0.0026511744                                                         
 48        0.0000000000                                                         
 49        0.0000000000                                                         
 50        0.0100908928                                                         
 51       -0.1346732060                                                         
 52       -0.0166040477                                                         
 53        0.0321549897                                                         
 54        0.0049161162                                                         
 55        0.0002505253                                                         
 56       -0.0172904563                                                         
 57        0.4906564417                                                         
 58        0.0000000000                                                         
 59        0.0018636907                                                         
 60       -0.0528865088                                                         
 61        0.0000000000                                                         
 62        0.0077074153                                                         
 63       -0.2187156245                                                         
 64        0.0000000000                                                         
 65       -0.0000143687                                                         
 66        0.0004077457                                                         
 67        0.0000000000                                                         
 68       -0.0000107194                                                         
 69        0.0003041870                                                         
 70        0.0000000000                                                         
 71        0.0008471725                                                         
 72       -0.0032033113                                                         
 73        0.0023561387                                                         
 74        0.0002858285                                                         
 75        0.0000000000                                                         
 76        0.0000000000                                                         
 77       -0.0031158203                                                         
 78        0.0064769100                                                         
 79       -0.0033610897                                                         
 80       -0.0006769254                                                         
 81        0.0000000000                                                         
 82        0.0000000000                                                         
 83        0.0000355941                                                         
 84       -0.0000910486                                                         
 85        0.0000554545                                                         
 86        0.0000089367                                                         
 87        0.0000000000                                                         
 88        0.0000000000                                                         
 89        0.0001253801                                                         
 90        0.0027283186                                                         
 91        0.0000000000                                                         
 92       -0.0005397443                                                         
 93       -0.0035423164                                                         
 94        0.0000000000                                                         
 95        0.0001636040                                                         
 96       -0.0046426396                                                         
 97        0.0000000000                                                         
 98        0.0000000000                                                         
 99        0.0047663063                                                         
100       -0.0206702680                                                         
101       -0.0080007192                                                         
102        0.0181314539                                                         
103        0.0024158916                                                         
104        0.0002103411                                                         
105        0.0047472113                                                         
106       -0.1347130324                                                         
107       -0.2369323979                                                         
108       -0.0003383892                                                         
109        0.0096025725                                                         
110        0.0197068156                                                         
111       -0.0007321360                                                         
112        0.0207760414                                                         
113        0.0401457309                                                         
114        0.0000112984                                                         
115       -0.0003206171                                                         
116       -0.0003286968                                                         
117        0.0000029843                                                         
118       -0.0000846875                                                         
119       -0.0001522376                                                         
120       -0.0043772571                                                         
121        0.0012217895                                                         
122        0.0031554676                                                         
123       -0.0003951051                                                         
124       -0.0001302700                                                         
125        0.0036967114                                                         
126       -0.0047955594                                                         
127        0.0014246603                                                         
128        0.0033708991                                                         
129       -0.0004389392                                                         
130       -0.0002251113                                                         
131        0.0063880510                                                         
132       -0.0000929882                                                         
133        0.0000251372                                                         
134        0.0000678510                                                         
135       -0.0000083357                                                         
136       -0.0000024453                                                         
137        0.0000693922                                                         
138       -0.0000449317                                                         
139       -0.0000395202                                                         
140       -0.0002199014                                                         
141        0.0000941566                                                         
142        0.0012717713                                                         
143        0.0015575038                                                         
144        0.0000406385                                                         
145       -0.0011532108                                                         
146       -0.0008977995                                                         
147        0.0001732622                                                         
148        0.0047663063                                                         
149       -0.0206702680                                                         
150       -0.0080007192                                                         
151        0.0181314539                                                         
152        0.0024158916                                                         
153        0.0002103411                                                         
154        0.0047472113                                                         
155       -0.1347130324                                                         
156        0.2369323979                                                         
157       -0.0003383892                                                         
158        0.0096025725                                                         
159       -0.0197068156                                                         
160       -0.0007321360                                                         
161        0.0207760414                                                         
162       -0.0401457309                                                         
163        0.0000112984                                                         
164       -0.0003206171                                                         
165        0.0003286968                                                         
166        0.0000029843                                                         
167       -0.0000846875                                                         
168        0.0001522376                                                         
169       -0.0043772571                                                         
170        0.0012217895                                                         
171        0.0031554676                                                         
172       -0.0003951051                                                         
173        0.0001302700                                                         
174       -0.0036967114                                                         
175       -0.0047955594                                                         
176        0.0014246603                                                         
177        0.0033708991                                                         
178       -0.0004389392                                                         
179        0.0002251113                                                         
180       -0.0063880510                                                         
181       -0.0000929882                                                         
182        0.0000251372                                                         
183        0.0000678510                                                         
184       -0.0000083357                                                         
185        0.0000024453                                                         
186       -0.0000693922                                                         
187       -0.0000449317                                                         
188       -0.0000395202                                                         
189        0.0002199014                                                         
190        0.0000941566                                                         
191        0.0012717713                                                         
192       -0.0015575038                                                         
193        0.0000406385                                                         
194       -0.0011532108                                                         
195        0.0008977995                                                         
196       -0.0001732622                                                         
197       -0.1720345288                                                         
198        0.0211378181                                                         
199        0.0465471547                                                         
200        0.0045416502                                                         
201        0.0007936791                                                         
202        0.0010148686                                                         
203        0.0076788917                                                         
204        0.0004843887                                                         
205        0.0004949584                                                         
206       -0.0008631647                                                         
207        0.0003544239                                                         
208        0.0005087408                                                         
209       -0.0005691271                                                         
210       -0.0007448015                                                         
211        0.0000672022                                                         
212       -0.1720345288                                                         
213        0.0211378181                                                         
214        0.0465471547                                                         
215       -0.0045862526                                                         
216        0.0004720169                                                         
217        0.0010148686                                                         
218       -0.0076939406                                                         
219       -0.0000573412                                                         
220        0.0004949584                                                         
221       -0.0008970939                                                         
222        0.0003883531                                                         
223        0.0005087408                                                         
224        0.0003924966                                                         
225        0.0007382236                                                         
226        0.0001194632                                                         
227       -0.1720345288                                                         
228        0.0211378181                                                         
229        0.0465471547                                                         
230       -0.0045862526                                                         
231        0.0004720169                                                         
232       -0.0010148686                                                         
233       -0.0076939406                                                         
234       -0.0000573412                                                         
235       -0.0004949584                                                         
236       -0.0008970939                                                         
237        0.0003883531                                                         
238        0.0005087408                                                         
239        0.0003924966                                                         
240       -0.0007382236                                                         
241       -0.0001194632                                                         
242       -0.1720345288                                                         
243        0.0211378181                                                         
244        0.0465471547                                                         
245        0.0045416502                                                         
246        0.0007936791                                                         
247       -0.0010148686                                                         
248        0.0076788917                                                         
249        0.0004843887                                                         
250       -0.0004949584                                                         
251       -0.0008631647                                                         
252        0.0003544239                                                         
253        0.0005087408                                                         
254       -0.0005691271                                                         
255        0.0007448015                                                         
256       -0.0000672022                                                         
 Sym= A                                                                         
 Ene= -0.611043645211649                                                        
 Spin= Alpha                                                                    
 Occup= 1.0                                                                     
  1        0.0000000000                                                         
  2        0.0000000000                                                         
  3        0.0000000000                                                         
  4        0.0000000000                                                         
  5        0.0000000000                                                         
  6        0.0000000000                                                         
  7        0.0000000000                                                         
  8        0.0000000000                                                         
  9        0.6510303273                                                         
 10        0.0000000000                                                         
 11        0.0000000000                                                         
 12        0.0019451753                                                         
 13        0.0000000000                                                         
 14        0.0000000000                                                         
 15       -0.0104372587                                                         
 16        0.0000000000                                                         
 17        0.0000000000                                                         
 18        0.0006469222                                                         
 19        0.0000000000                                                         
 20        0.0000000000                                                         
 21        0.0002480593                                                         
 22        0.0000000000                                                         
 23        0.0000000000                                                         
 24        0.0000000000                                                         
 25        0.0000000000                                                         
 26       -0.0002831264                                                         
 27        0.0080343623                                                         
 28        0.0000000000                                                         
 29        0.0000000000                                                         
 30        0.0000000000                                                         
 31        0.0000000000                                                         
 32       -0.0007092233                                                         
 33        0.0201258402                                                         
 34        0.0000000000                                                         
 35        0.0000000000                                                         
 36        0.0000000000                                                         
 37        0.0000000000                                                         
 38       -0.0000110538                                                         
 39        0.0003136775                                                         
 40        0.0000000000                                                         
 41        0.0000000000                                                         
 42       -0.0010124059                                                         
 43        0.0000000000                                                         
 44        0.0000000000                                                         
 45        0.0000561819                                                         
 46        0.0000000000                                                         
 47        0.0000000000                                                         
 48        0.0029810358                                                         
 49       -0.0002063967                                                         
 50        0.0000000000                                                         
 51        0.0000000000                                                         
 52        0.0000000000                                                         
 53        0.0000000000                                                         
 54        0.0000000000                                                         
 55        0.0000000000                                                         
 56        0.0000000000                                                         
 57        0.0000000000                                                         
 58        0.5012306076                                                         
 59        0.0000000000                                                         
 60        0.0000000000                                                         
 61       -0.0088907443                                                         
 62        0.0000000000                                                         
 63        0.0000000000                                                         
 64       -0.0825338431                                                         
 65        0.0000000000                                                         
 66        0.0000000000                                                         
 67        0.0006738656                                                         
 68        0.0000000000                                                         
 69        0.0000000000                                                         
 70        0.0002848477                                                         
 71        0.0000000000                                                         
 72        0.0000000000                                                         
 73        0.0000000000                                                         
 74        0.0000000000                                                         
 75        0.0001960012                                                         
 76       -0.0055619855                                                         
 77        0.0000000000                                                         
 78        0.0000000000                                                         
 79        0.0000000000                                                         
 80        0.0000000000                                                         
 81       -0.0001001354                                                         
 82        0.0028415710                                                         
 83        0.0000000000                                                         
 84        0.0000000000                                                         
 85        0.0000000000                                                         
 86        0.0000000000                                                         
 87        0.0000044662                                                         
 88       -0.0001267389                                                         
 89        0.0000000000                                                         
 90        0.0000000000                                                         
 91       -0.0025933532                                                         
 92        0.0000000000                                                         
 93        0.0000000000                                                         
 94       -0.0021746377                                                         
 95        0.0000000000                                                         
 96        0.0000000000                                                         
 97        0.0099546973                                                         
 98       -0.0008559248                                                         
 99        0.0003761413                                                         
100       -0.0630440830                                                         
101        0.0010803733                                                         
102       -0.0357728141                                                         
103        0.0001716773                                                         
104       -0.0000342115                                                         
105        0.0082858451                                                         
106       -0.2351298996                                                         
107       -0.0994382292                                                         
108       -0.0005581697                                                         
109        0.0158393484                                                         
110        0.0088556799                                                         
111       -0.0013081694                                                         
112        0.0371223142                                                         
113        0.0227865615                                                         
114        0.0000097841                                                         
115       -0.0002776465                                                         
116       -0.0000787253                                                         
117        0.0000047426                                                         
118       -0.0001345832                                                         
119       -0.0000571807                                                         
120       -0.0033896573                                                         
121        0.0050317605                                                         
122       -0.0016421032                                                         
123       -0.0005942700                                                         
124        0.0000483837                                                         
125       -0.0013729983                                                         
126       -0.0059256976                                                         
127        0.0073212949                                                         
128       -0.0013955974                                                         
129       -0.0009347939                                                         
130        0.0001370429                                                         
131       -0.0038889060                                                         
132       -0.0000766291                                                         
133        0.0001064693                                                         
134       -0.0000298402                                                         
135       -0.0000129206                                                         
136        0.0000002600                                                         
137       -0.0000073776                                                         
138       -0.0000109357                                                         
139       -0.0003887919                                                         
140        0.0004016343                                                         
141        0.0000630351                                                         
142        0.0003085870                                                         
143       -0.0004210712                                                         
144       -0.0000302280                                                         
145        0.0008577886                                                         
146       -0.0007838316                                                         
147        0.0000255987                                                         
148       -0.0003761413                                                         
149        0.0630440830                                                         
150       -0.0010803733                                                         
151        0.0357728141                                                         
152       -0.0001716773                                                         
153        0.0000342115                                                         
154       -0.0082858451                                                         
155        0.2351298996                                                         
156       -0.0994382292                                                         
157        0.0005581697                                                         
158       -0.0158393484                                                         
159        0.0088556799                                                         
160        0.0013081694                                                         
161       -0.0371223142                                                         
162        0.0227865615                                                         
163       -0.0000097841                                                         
164        0.0002776465                                                         
165       -0.0000787253                                                         
166       -0.0000047426                                                         
167        0.0001345832                                                         
168       -0.0000571807                                                         
169        0.0033896573                                                         
170       -0.0050317605                                                         
171        0.0016421032                                                         
172        0.0005942700                                                         
173        0.0000483837                                                         
174       -0.0013729983                                                         
175        0.0059256976                                                         
176       -0.0073212949                                                         
177        0.0013955974                                                         
178        0.0009347939                                                         
179        0.0001370429                                                         
180       -0.0038889060                                                         
181        0.0000766291                                                         
182       -0.0001064693                                                         
183        0.0000298402                                                         
184        0.0000129206                                                         
185        0.0000002600                                                         
186       -0.0000073776                                                         
187        0.0000109357                                                         
188        0.0003887919                                                         
189        0.0004016343                                                         
190       -0.0000630351                                                         
191       -0.0003085870                                                         
192       -0.0004210712                                                         
193        0.0000302280                                                         
194       -0.0008577886                                                         
195       -0.0007838316                                                         
196        0.0000255987                                                         
197       -0.1612766016                                                         
198        0.0299357097                                                         
199        0.0439690557                                                         
200        0.0036138579                                                         
201       -0.0004056777                                                         
202        0.0012383365                                                         
203        0.0032521655                                                         
204       -0.0045527748                                                         
205       -0.0010630948                                                         
206       -0.0007244603                                                         
207        0.0006689086                                                         
208        0.0000555516                                                         
209        0.0002924063                                                         
210       -0.0003991967                                                         
211        0.0004920211                                                         
212       -0.1612766016                                                         
213        0.0299357097                                                         
214        0.0439690557                                                         
215       -0.0035763373                                                         
216       -0.0006590561                                                         
217        0.0012383365                                                         
218       -0.0029236218                                                         
219       -0.0047704060                                                         
220       -0.0010630948                                                         
221       -0.0006970243                                                         
222        0.0006414727                                                         
223        0.0000555516                                                         
224       -0.0004851846                                                         
225        0.0003635723                                                         
226        0.0005189006                                                         
227        0.1612766016                                                         
228       -0.0299357097                                                         
229       -0.0439690557                                                         
230        0.0035763373                                                         
231        0.0006590561                                                         
232        0.0012383365                                                         
233        0.0029236218                                                         
234        0.0047704060                                                         
235       -0.0010630948                                                         
236        0.0006970243                                                         
237       -0.0006414727                                                         
238       -0.0000555516                                                         
239        0.0004851846                                                         
240        0.0003635723                                                         
241        0.0005189006                                                         
242        0.1612766016                                                         
243       -0.0299357097                                                         
244       -0.0439690557                                                         
245       -0.0036138579                                                         
246        0.0004056777                                                         
247        0.0012383365                                                         
248       -0.0032521655                                                         
249        0.0045527748                                                         
250       -0.0010630948                                                         
251        0.0007244603                                                         
252       -0.0006689086                                                         
253       -0.0000555516                                                         
254       -0.0002924063                                                         
255       -0.0003991967                                                         
256        0.0004920211                                                         
 Sym= A                                                                         
 Ene= -0.552622554043300                                                        
 Spin= Alpha                                                                    
 Occup= 1.0                                                                     
  1        0.0000000000                                                         
  2        0.0000000000                                                         
  3        0.0000000000                                                         
  4        0.0000000000                                                         
  5        0.0000000000                                                         
  6        0.0000000000                                                         
  7        0.0000000000                                                         
  8        0.0000000000                                                         
  9       -0.0000000000                                                         
 10        0.0000000000                                                         
 11        0.0000000000                                                         
 12       -0.0000000000                                                         
 13        0.0000000000                                                         
 14        0.0000000000                                                         
 15        0.0000000000                                                         
 16        0.0000000000                                                         
 17        0.0000000000                                                         
 18       -0.0000000000                                                         
 19        0.0000000000                                                         
 20        0.0000000000                                                         
 21       -0.0000000000                                                         
 22        0.0000000000                                                         
 23        0.0000000000                                                         
 24        0.0000000000                                                         
 25        0.0000000000                                                         
 26        0.0002136521                                                         
 27        0.0000075290                                                         
 28        0.0000000000                                                         
 29        0.0000000000                                                         
 30        0.0000000000                                                         
 31        0.0000000000                                                         
 32        0.0000311829                                                         
 33        0.0000010989                                                         
 34        0.0000000000                                                         
 35        0.0000000000                                                         
 36        0.0000000000                                                         
 37        0.0000000000                                                         
 38        0.0000021261                                                         
 39        0.0000000749                                                         
 40        0.0000000000                                                         
 41        0.0000000000                                                         
 42        0.0000000000                                                         
 43        0.0000000000                                                         
 44        0.0000000000                                                         
 45       -0.0000096112                                                         
 46        0.0000000000                                                         
 47        0.0000000000                                                         
 48        0.0000096112                                                         
 49        0.0002724007                                                         
 50        0.0000000000                                                         
 51        0.0000000000                                                         
 52        0.0000000000                                                         
 53        0.0000000000                                                         
 54        0.0000000000                                                         
 55        0.0000000000                                                         
 56        0.0000000000                                                         
 57        0.0000000000                                                         
 58       -0.0000000000                                                         
 59        0.0000000000                                                         
 60        0.0000000000                                                         
 61        0.0000000000                                                         
 62        0.0000000000                                                         
 63        0.0000000000                                                         
 64       -0.0000000000                                                         
 65        0.0000000000                                                         
 66        0.0000000000                                                         
 67        0.0000000000                                                         
 68        0.0000000000                                                         
 69        0.0000000000                                                         
 70       -0.0000000000                                                         
 71        0.0000000000                                                         
 72        0.0000000000                                                         
 73        0.0000000000                                                         
 74        0.0000000000                                                         
 75        0.0064854514                                                         
 76        0.0002285436                                                         
 77        0.0000000000                                                         
 78        0.0000000000                                                         
 79        0.0000000000                                                         
 80        0.0000000000                                                         
 81        0.0098475743                                                         
 82        0.0003470230                                                         
 83        0.0000000000                                                         
 84        0.0000000000                                                         
 85        0.0000000000                                                         
 86        0.0000000000                                                         
 87        0.0001164858                                                         
 88        0.0000041049                                                         
 89        0.0000000000                                                         
 90        0.0000000000                                                         
 91       -0.0000000000                                                         
 92        0.0000000000                                                         
 93        0.0000000000                                                         
 94       -0.0001080753                                                         
 95        0.0000000000                                                         
 96        0.0000000000                                                         
 97        0.0001080753                                                         
 98        0.0030630768                                                         
 99       -0.0000000000                                                         
100       -0.0000000000                                                         
101        0.0000000000                                                         
102        0.0000000000                                                         
103       -0.0000000000                                                         
104       -0.0000000000                                                         
105        0.4791282208                                                         
106        0.0168842083                                                         
107       -0.0000000000                                                         
108       -0.0249301376                                                         
109       -0.0008785240                                                         
110        0.0000000000                                                         
111       -0.0464554201                                                         
112       -0.0016370628                                                         
113       -0.0000000000                                                         
114        0.0004290987                                                         
115        0.0000151212                                                         
116        0.0000000000                                                         
117        0.0002669297                                                         
118        0.0000094065                                                         
119       -0.0000000000                                                         
120       -0.0002129377                                                         
121        0.0002129377                                                         
122       -0.0000000000                                                         
123        0.0060350919                                                         
124        0.0144710889                                                         
125        0.0005099530                                                         
126       -0.0000341890                                                         
127        0.0000341890                                                         
128       -0.0000000000                                                         
129        0.0009689861                                                         
130        0.0114452779                                                         
131        0.0004033251                                                         
132       -0.0000048168                                                         
133        0.0000048168                                                         
134        0.0000000000                                                         
135        0.0001365192                                                         
136        0.0003094184                                                         
137        0.0000109037                                                         
138        0.0002217802                                                         
139       -0.0000075373                                                         
140        0.0000000000                                                         
141       -0.0002128042                                                         
142        0.0000385590                                                         
143       -0.0001140021                                                         
144       -0.0004525365                                                         
145       -0.0000159471                                                         
146        0.0001140021                                                         
147        0.0032310540                                                         
148        0.0000000000                                                         
149        0.0000000000                                                         
150       -0.0000000000                                                         
151       -0.0000000000                                                         
152        0.0000000000                                                         
153        0.0000000000                                                         
154       -0.4791282208                                                         
155       -0.0168842083                                                         
156       -0.0000000000                                                         
157        0.0249301376                                                         
158        0.0008785240                                                         
159        0.0000000000                                                         
160        0.0464554201                                                         
161        0.0016370628                                                         
162       -0.0000000000                                                         
163       -0.0004290987                                                         
164       -0.0000151212                                                         
165        0.0000000000                                                         
166       -0.0002669297                                                         
167       -0.0000094065                                                         
168       -0.0000000000                                                         
169        0.0002129377                                                         
170       -0.0002129377                                                         
171        0.0000000000                                                         
172       -0.0060350919                                                         
173        0.0144710889                                                         
174        0.0005099530                                                         
175        0.0000341890                                                         
176       -0.0000341890                                                         
177        0.0000000000                                                         
178       -0.0009689861                                                         
179        0.0114452779                                                         
180        0.0004033251                                                         
181        0.0000048168                                                         
182       -0.0000048168                                                         
183       -0.0000000000                                                         
184       -0.0001365192                                                         
185        0.0003094184                                                         
186        0.0000109037                                                         
187       -0.0002217802                                                         
188        0.0000075373                                                         
189        0.0000000000                                                         
190        0.0002128042                                                         
191       -0.0000385590                                                         
192       -0.0001140021                                                         
193        0.0004525365                                                         
194        0.0000159471                                                         
195        0.0001140021                                                         
196        0.0032310540                                                         
197        0.4566920644                                                         
198       -0.0580459748                                                         
199       -0.1090492995                                                         
200       -0.0063521036                                                         
201       -0.0037739246                                                         
202       -0.0050565680                                                         
203       -0.0061069484                                                         
204       -0.0041807939                                                         
205       -0.0065608881                                                         
206        0.0003903557                                                         
207       -0.0002066360                                                         
208       -0.0001837197                                                         
209        0.0013092452                                                         
210        0.0016194686                                                         
211        0.0009008341                                                         
212       -0.4566920644                                                         
213        0.0580459748                                                         
214        0.1090492995                                                         
215       -0.0066019989                                                         
216        0.0033174294                                                         
217        0.0050565680                                                         
218       -0.0063860920                                                         
219        0.0037405462                                                         
220        0.0065608881                                                         
221       -0.0004793287                                                         
222        0.0002956090                                                         
223        0.0001837197                                                         
224        0.0012124330                                                         
225        0.0016788625                                                         
226       -0.0007846028                                                         
227        0.4566920644                                                         
228       -0.0580459748                                                         
229       -0.1090492995                                                         
230        0.0066019989                                                         
231       -0.0033174294                                                         
232        0.0050565680                                                         
233        0.0063860920                                                         
234       -0.0037405462                                                         
235        0.0065608881                                                         
236        0.0004793287                                                         
237       -0.0002956090                                                         
238       -0.0001837197                                                         
239       -0.0012124330                                                         
240        0.0016788625                                                         
241       -0.0007846028                                                         
242       -0.4566920644                                                         
243        0.0580459748                                                         
244        0.1090492995                                                         
245        0.0063521036                                                         
246        0.0037739246                                                         
247       -0.0050565680                                                         
248        0.0061069484                                                         
249        0.0041807939                                                         
250       -0.0065608881                                                         
251       -0.0003903557                                                         
252        0.0002066360                                                         
253        0.0001837197                                                         
254       -0.0013092452                                                         
255        0.0016194686                                                         
256        0.0009008341                                                         
 Sym= A                                                                         
 Ene= -0.516881193564822                                                        
 Spin= Alpha                                                                    
 Occup= 1.0                                                                     
  1        0.0000000000                                                         
  2        0.0000000000                                                         
  3       -0.0000000000                                                         
  4        0.0000000000                                                         
  5        0.0000000000                                                         
  6        0.0000000000                                                         
  7        0.7033190224                                                         
  8        0.0247845657                                                         
  9        0.0000000000                                                         
 10        0.0089837118                                                         
 11        0.0003165809                                                         
 12        0.0000000000                                                         
 13        0.0116389331                                                         
 14        0.0004101494                                                         
 15        0.0000000000                                                         
 16        0.0007402932                                                         
 17        0.0000260875                                                         
 18        0.0000000000                                                         
 19        0.0002963303                                                         
 20        0.0000104425                                                         
 21        0.0000000000                                                         
 22       -0.0003412533                                                         
 23        0.0003412533                                                         
 24        0.0000000000                                                         
 25        0.0096718207                                                         
 26        0.0000000000                                                         
 27        0.0000000000                                                         
 28       -0.0010409682                                                         
 29        0.0010409682                                                         
 30        0.0000000000                                                         
 31        0.0295031823                                                         
 32        0.0000000000                                                         
 33        0.0000000000                                                         
 34       -0.0000137541                                                         
 35        0.0000137541                                                         
 36        0.0000000000                                                         
 37        0.0003898197                                                         
 38        0.0000000000                                                         
 39        0.0000000000                                                         
 40       -0.0005902183                                                         
 41        0.0001254861                                                         
 42        0.0000000000                                                         
 43        0.0035506339                                                         
 44       -0.0003137329                                                         
 45        0.0000000000                                                         
 46       -0.0017799790                                                         
 47       -0.0000627255                                                         
 48        0.0000000000                                                         
 49        0.0000000000                                                         
 50       -0.0000000000                                                         
 51       -0.0000000000                                                         
 52        0.0000000000                                                         
 53       -0.0000000000                                                         
 54       -0.0000000000                                                         
 55        0.0000000000                                                         
 56        0.4239148145                                                         
 57        0.0149385190                                                         
 58        0.0000000000                                                         
 59       -0.0059802074                                                         
 60       -0.0002107391                                                         
 61        0.0000000000                                                         
 62       -0.0049914531                                                         
 63       -0.0001758960                                                         
 64        0.0000000000                                                         
 65        0.0003511812                                                         
 66        0.0000123754                                                         
 67        0.0000000000                                                         
 68        0.0002388244                                                         
 69        0.0000084160                                                         
 70        0.0000000000                                                         
 71        0.0008354325                                                         
 72       -0.0008354325                                                         
 73       -0.0000000000                                                         
 74       -0.0236778763                                                         
 75        0.0000000000                                                         
 76        0.0000000000                                                         
 77        0.0014384249                                                         
 78       -0.0014384249                                                         
 79        0.0000000000                                                         
 80       -0.0407679226                                                         
 81        0.0000000000                                                         
 82        0.0000000000                                                         
 83        0.0000161759                                                         
 84       -0.0000161759                                                         
 85        0.0000000000                                                         
 86       -0.0004584576                                                         
 87        0.0000000000                                                         
 88        0.0000000000                                                         
 89       -0.0013980143                                                         
 90        0.0002381721                                                         
 91        0.0000000000                                                         
 92        0.0067383980                                                         
 93       -0.0006248547                                                         
 94        0.0000000000                                                         
 95       -0.0025443551                                                         
 96       -0.0000896616                                                         
 97        0.0000000000                                                         
 98        0.0000000000                                                         
 99        0.0000000000                                                         
100        0.0000000000                                                         
101       -0.0000000000                                                         
102        0.0000000000                                                         
103        0.0000000000                                                         
104        0.0000000000                                                         
105       -0.1663608983                                                         
106       -0.0058624642                                                         
107       -0.0000000000                                                         
108        0.0047078804                                                         
109        0.0001659031                                                         
110        0.0000000000                                                         
111       -0.0064355932                                                         
112       -0.0002267867                                                         
113       -0.0000000000                                                         
114       -0.0001568012                                                         
115       -0.0000055256                                                         
116        0.0000000000                                                         
117       -0.0000925024                                                         
118       -0.0000032597                                                         
119       -0.0000000000                                                         
120        0.0002183320                                                         
121       -0.0002183320                                                         
122       -0.0000000000                                                         
123       -0.0061879797                                                         
124       -0.0043324496                                                         
125       -0.0001526731                                                         
126        0.0002795047                                                         
127       -0.0002795047                                                         
128       -0.0000000000                                                         
129       -0.0079217398                                                         
130       -0.0066826833                                                         
131       -0.0002354940                                                         
132        0.0000043433                                                         
133       -0.0000043433                                                         
134        0.0000000000                                                         
135       -0.0001230986                                                         
136       -0.0000948221                                                         
137       -0.0000033415                                                         
138       -0.0000652112                                                         
139        0.0000383664                                                         
140       -0.0000000000                                                         
141        0.0010858645                                                         
142       -0.0000837279                                                         
143        0.0000228701                                                         
144       -0.0008902307                                                         
145       -0.0000313712                                                         
146       -0.0000228701                                                         
147       -0.0006481858                                                         
148        0.0000000000                                                         
149        0.0000000000                                                         
150       -0.0000000000                                                         
151        0.0000000000                                                         
152        0.0000000000                                                         
153        0.0000000000                                                         
154       -0.1663608983                                                         
155       -0.0058624642                                                         
156        0.0000000000                                                         
157        0.0047078804                                                         
158        0.0001659031                                                         
159       -0.0000000000                                                         
160       -0.0064355932                                                         
161       -0.0002267867                                                         
162        0.0000000000                                                         
163       -0.0001568012                                                         
164       -0.0000055256                                                         
165       -0.0000000000                                                         
166       -0.0000925024                                                         
167       -0.0000032597                                                         
168        0.0000000000                                                         
169        0.0002183320                                                         
170       -0.0002183320                                                         
171       -0.0000000000                                                         
172       -0.0061879797                                                         
173        0.0043324496                                                         
174        0.0001526731                                                         
175        0.0002795047                                                         
176       -0.0002795047                                                         
177       -0.0000000000                                                         
178       -0.0079217398                                                         
179        0.0066826833                                                         
180        0.0002354940                                                         
181        0.0000043433                                                         
182       -0.0000043433                                                         
183        0.0000000000                                                         
184       -0.0001230986                                                         
185        0.0000948221                                                         
186        0.0000033415                                                         
187       -0.0000652112                                                         
188        0.0000383664                                                         
189        0.0000000000                                                         
190        0.0010858645                                                         
191       -0.0000837279                                                         
192       -0.0000228701                                                         
193       -0.0008902307                                                         
194       -0.0000313712                                                         
195        0.0000228701                                                         
196        0.0006481858                                                         
197       -0.1705049481                                                         
198        0.0301807701                                                         
199        0.0477097092                                                         
200        0.0021670316                                                         
201        0.0008653781                                                         
202        0.0021471447                                                         
203       -0.0005666122                                                         
204       -0.0002419033                                                         
205        0.0009329222                                                         
206       -0.0000291513                                                         
207        0.0002756147                                                         
208       -0.0002464634                                                         
209       -0.0000775773                                                         
210       -0.0005905701                                                         
211       -0.0000216226                                                         
212        0.1705049481                                                         
213       -0.0301807701                                                         
214       -0.0477097092                                                         
215        0.0022225714                                                         
216       -0.0007106910                                                         
217       -0.0021471447                                                         
218       -0.0005822346                                                         
219        0.0002014186                                                         
220       -0.0009329222                                                         
221        0.0000330884                                                         
222       -0.0002795518                                                         
223        0.0002464634                                                         
224       -0.0000340091                                                         
225       -0.0005906272                                                         
226       -0.0000200021                                                         
227        0.1705049481                                                         
228       -0.0301807701                                                         
229       -0.0477097092                                                         
230        0.0022225714                                                         
231       -0.0007106910                                                         
232        0.0021471447                                                         
233       -0.0005822346                                                         
234        0.0002014186                                                         
235        0.0009329222                                                         
236        0.0000330884                                                         
237       -0.0002795518                                                         
238        0.0002464634                                                         
239       -0.0000340091                                                         
240        0.0005906272                                                         
241        0.0000200021                                                         
242       -0.1705049481                                                         
243        0.0301807701                                                         
244        0.0477097092                                                         
245        0.0021670316                                                         
246        0.0008653781                                                         
247       -0.0021471447                                                         
248       -0.0005666122                                                         
249       -0.0002419033                                                         
250       -0.0009329222                                                         
251       -0.0000291513                                                         
252        0.0002756147                                                         
253       -0.0002464634                                                         
254       -0.0000775773                                                         
255        0.0005905701                                                         
256        0.0000216226                                                         
 Sym= A                                                                         
 Ene= -0.465743396310493                                                        
 Spin= Alpha                                                                    
 Occup= 1.0                                                                     
  1        0.0000844889                                                         
  2        0.0085641795                                                         
  3       -0.0016497353                                                         
  4        0.0195536490                                                         
  5        0.0000611812                                                         
  6        0.0000823491                                                         
  7       -0.0081853041                                                         
  8        0.2322768189                                                         
  9        0.0000000000                                                         
 10       -0.0002215638                                                         
 11        0.0062873811                                                         
 12        0.0000000000                                                         
 13       -0.0006504352                                                         
 14        0.0184575939                                                         
 15        0.0000000000                                                         
 16       -0.0000053141                                                         
 17        0.0001507997                                                         
 18        0.0000000000                                                         
 19       -0.0000034016                                                         
 20        0.0000965291                                                         
 21        0.0000000000                                                         
 22       -0.0009056460                                                         
 23        0.0020586331                                                         
 24       -0.0011529871                                                         
 25       -0.0002091788                                                         
 26        0.0000000000                                                         
 27        0.0000000000                                                         
 28       -0.0036573123                                                         
 29        0.0075626308                                                         
 30       -0.0039053185                                                         
 31       -0.0007917521                                                         
 32        0.0000000000                                                         
 33        0.0000000000                                                         
 34       -0.0000365014                                                         
 35        0.0000780634                                                         
 36       -0.0000415620                                                         
 37       -0.0000080844                                                         
 38        0.0000000000                                                         
 39        0.0000000000                                                         
 40        0.0000187751                                                         
 41        0.0005797128                                                         
 42        0.0000000000                                                         
 43       -0.0000989340                                                         
 44       -0.0005300214                                                         
 45        0.0000000000                                                         
 46        0.0000426086                                                         
 47       -0.0012091171                                                         
 48        0.0000000000                                                         
 49        0.0000000000                                                         
 50       -0.0110322098                                                         
 51       -0.1724754999                                                         
 52        0.0199397301                                                         
 53       -0.0969667427                                                         
 54       -0.0050945982                                                         
 55       -0.0004841278                                                         
 56        0.0080760546                                                         
 57       -0.2291766135                                                         
 58        0.0000000000                                                         
 59       -0.0012437864                                                         
 60        0.0352952973                                                         
 61        0.0000000000                                                         
 62       -0.0014911215                                                         
 63        0.0423139999                                                         
 64        0.0000000000                                                         
 65       -0.0000057601                                                         
 66        0.0001634548                                                         
 67        0.0000000000                                                         
 68        0.0000042323                                                         
 69       -0.0001200999                                                         
 70        0.0000000000                                                         
 71       -0.0005004406                                                         
 72        0.0093631795                                                         
 73       -0.0088627390                                                         
 74       -0.0006960412                                                         
 75        0.0000000000                                                         
 76        0.0000000000                                                         
 77        0.0025723648                                                         
 78        0.0046494386                                                         
 79       -0.0072218033                                                         
 80       -0.0001465718                                                         
 81        0.0000000000                                                         
 82        0.0000000000                                                         
 83       -0.0000302195                                                         
 84        0.0002159837                                                         
 85       -0.0001857642                                                         
 86       -0.0000173737                                                         
 87        0.0000000000                                                         
 88        0.0000000000                                                         
 89        0.0000084723                                                         
 90        0.0011856218                                                         
 91        0.0000000000                                                         
 92       -0.0001424116                                                         
 93       -0.0002368759                                                         
 94        0.0000000000                                                         
 95        0.0001169946                                                         
 96       -0.0033199895                                                         
 97        0.0000000000                                                         
 98        0.0000000000                                                         
 99        0.0040326503                                                         
100        0.0694105127                                                         
101       -0.0076739081                                                         
102        0.0221758534                                                         
103        0.0019656771                                                         
104        0.0002806300                                                         
105       -0.0114886518                                                         
106        0.3260169023                                                         
107       -0.4760715722                                                         
108       -0.0001096907                                                         
109        0.0031127258                                                         
110        0.0032443557                                                         
111        0.0005281605                                                         
112       -0.0149877679                                                         
113        0.0332806329                                                         
114       -0.0000252012                                                         
115        0.0007151406                                                         
116       -0.0008709968                                                         
117       -0.0000061377                                                         
118        0.0001741705                                                         
119       -0.0002659144                                                         
120       -0.0035346170                                                         
121       -0.0049159710                                                         
122        0.0084505880                                                         
123        0.0000974773                                                         
124        0.0003222403                                                         
125       -0.0091443096                                                         
126       -0.0053878674                                                         
127       -0.0115818216                                                         
128        0.0169696891                                                         
129        0.0004370857                                                         
130        0.0005896081                                                         
131       -0.0167314858                                                         
132       -0.0000726928                                                         
133       -0.0000750298                                                         
134        0.0001477226                                                         
135        0.0000001649                                                         
136        0.0000067183                                                         
137       -0.0001906484                                                         
138        0.0000196192                                                         
139        0.0002511195                                                         
140       -0.0018749786                                                         
141       -0.0000658571                                                         
142       -0.0005547312                                                         
143        0.0016180279                                                         
144        0.0000069995                                                         
145       -0.0001986273                                                         
146        0.0040069078                                                         
147       -0.0001685749                                                         
148        0.0040326503                                                         
149        0.0694105127                                                         
150       -0.0076739081                                                         
151        0.0221758534                                                         
152        0.0019656771                                                         
153        0.0002806300                                                         
154       -0.0114886518                                                         
155        0.3260169023                                                         
156        0.4760715722                                                         
157       -0.0001096907                                                         
158        0.0031127258                                                         
159       -0.0032443557                                                         
160        0.0005281605                                                         
161       -0.0149877679                                                         
162       -0.0332806329                                                         
163       -0.0000252012                                                         
164        0.0007151406                                                         
165        0.0008709968                                                         
166       -0.0000061377                                                         
167        0.0001741705                                                         
168        0.0002659144                                                         
169       -0.0035346170                                                         
170       -0.0049159710                                                         
171        0.0084505880                                                         
172        0.0000974773                                                         
173       -0.0003222403                                                         
174        0.0091443096                                                         
175       -0.0053878674                                                         
176       -0.0115818216                                                         
177        0.0169696891                                                         
178        0.0004370857                                                         
179       -0.0005896081                                                         
180        0.0167314858                                                         
181       -0.0000726928                                                         
182       -0.0000750298                                                         
183        0.0001477226                                                         
184        0.0000001649                                                         
185       -0.0000067183                                                         
186        0.0001906484                                                         
187        0.0000196192                                                         
188        0.0002511195                                                         
189        0.0018749786                                                         
190       -0.0000658571                                                         
191       -0.0005547312                                                         
192       -0.0016180279                                                         
193        0.0000069995                                                         
194       -0.0001986273                                                         
195       -0.0040069078                                                         
196        0.0001685749                                                         
197       -0.1305352716                                                         
198        0.0089293846                                                         
199        0.0186994581                                                         
200        0.0028390921                                                         
201        0.0038569616                                                         
202       -0.0021676977                                                         
203        0.0051337240                                                         
204        0.0100777340                                                         
205       -0.0077357277                                                         
206       -0.0006356861                                                         
207       -0.0004352054                                                         
208        0.0010708915                                                         
209       -0.0015531387                                                         
210        0.0005692492                                                         
211       -0.0007024994                                                         
212       -0.1305352716                                                         
213        0.0089293846                                                         
214        0.0186994581                                                         
215       -0.0031035468                                                         
216        0.0036475464                                                         
217       -0.0021676977                                                         
218       -0.0058303759                                                         
219        0.0096913653                                                         
220       -0.0077357277                                                         
221       -0.0007437493                                                         
222       -0.0003271423                                                         
223        0.0010708915                                                         
224        0.0015095929                                                         
225       -0.0005183872                                                         
226       -0.0007408271                                                         
227       -0.1305352716                                                         
228        0.0089293846                                                         
229        0.0186994581                                                         
230       -0.0031035468                                                         
231        0.0036475464                                                         
232        0.0021676977                                                         
233       -0.0058303759                                                         
234        0.0096913653                                                         
235        0.0077357277                                                         
236       -0.0007437493                                                         
237       -0.0003271423                                                         
238        0.0010708915                                                         
239        0.0015095929                                                         
240        0.0005183872                                                         
241        0.0007408271                                                         
242       -0.1305352716                                                         
243        0.0089293846                                                         
244        0.0186994581                                                         
245        0.0028390921                                                         
246        0.0038569616                                                         
247        0.0021676977                                                         
248        0.0051337240                                                         
249        0.0100777340                                                         
250        0.0077357277                                                         
251       -0.0006356861                                                         
252       -0.0004352054                                                         
253        0.0010708915                                                         
254       -0.0015531387                                                         
255       -0.0005692492                                                         
256        0.0007024994                                                         
 Sym= A                                                                         
 Ene= -0.389206220939295                                                        
 Spin= Alpha                                                                    
 Occup= 1.0                                                                     
  1        0.0000000000                                                         
  2        0.0000000000                                                         
  3        0.0000000000                                                         
  4        0.0000000000                                                         
  5        0.0000000000                                                         
  6        0.0000000000                                                         
  7        0.0000000000                                                         
  8        0.0000000000                                                         
  9        0.6419982915                                                         
 10        0.0000000000                                                         
 11        0.0000000000                                                         
 12        0.0060658893                                                         
 13        0.0000000000                                                         
 14        0.0000000000                                                         
 15        0.0593707500                                                         
 16        0.0000000000                                                         
 17        0.0000000000                                                         
 18        0.0005481650                                                         
 19        0.0000000000                                                         
 20        0.0000000000                                                         
 21        0.0002193381                                                         
 22        0.0000000000                                                         
 23        0.0000000000                                                         
 24        0.0000000000                                                         
 25        0.0000000000                                                         
 26       -0.0000504204                                                         
 27        0.0014307936                                                         
 28        0.0000000000                                                         
 29        0.0000000000                                                         
 30        0.0000000000                                                         
 31        0.0000000000                                                         
 32       -0.0004372843                                                         
 33        0.0124089474                                                         
 34        0.0000000000                                                         
 35        0.0000000000                                                         
 36        0.0000000000                                                         
 37        0.0000000000                                                         
 38       -0.0000023214                                                         
 39        0.0000658752                                                         
 40        0.0000000000                                                         
 41        0.0000000000                                                         
 42       -0.0006278010                                                         
 43        0.0000000000                                                         
 44        0.0000000000                                                         
 45        0.0003102868                                                         
 46        0.0000000000                                                         
 47        0.0000000000                                                         
 48        0.0015731161                                                         
 49       -0.0000891134                                                         
 50        0.0000000000                                                         
 51        0.0000000000                                                         
 52        0.0000000000                                                         
 53        0.0000000000                                                         
 54        0.0000000000                                                         
 55        0.0000000000                                                         
 56        0.0000000000                                                         
 57        0.0000000000                                                         
 58       -0.3981369182                                                         
 59        0.0000000000                                                         
 60        0.0000000000                                                         
 61        0.0030569628                                                         
 62        0.0000000000                                                         
 63        0.0000000000                                                         
 64        0.1364737282                                                         
 65        0.0000000000                                                         
 66        0.0000000000                                                         
 67       -0.0004821421                                                         
 68        0.0000000000                                                         
 69        0.0000000000                                                         
 70       -0.0001888900                                                         
 71        0.0000000000                                                         
 72        0.0000000000                                                         
 73        0.0000000000                                                         
 74        0.0000000000                                                         
 75        0.0013837233                                                         
 76       -0.0392663287                                                         
 77        0.0000000000                                                         
 78        0.0000000000                                                         
 79        0.0000000000                                                         
 80        0.0000000000                                                         
 81        0.0013801343                                                         
 82       -0.0391644845                                                         
 83        0.0000000000                                                         
 84        0.0000000000                                                         
 85        0.0000000000                                                         
 86        0.0000000000                                                         
 87        0.0000257528                                                         
 88       -0.0007307957                                                         
 89        0.0000000000                                                         
 90        0.0000000000                                                         
 91        0.0000338196                                                         
 92        0.0000000000                                                         
 93        0.0000000000                                                         
 94        0.0005117821                                                         
 95        0.0000000000                                                         
 96        0.0000000000                                                         
 97       -0.0006132409                                                         
 98        0.0000793889                                                         
 99       -0.0053716031                                                         
100       -0.1309556299                                                         
101        0.0134005112                                                         
102       -0.2152639928                                                         
103       -0.0024258578                                                         
104       -0.0003457371                                                         
105       -0.0145492256                                                         
106        0.4128677185                                                         
107        0.0885399361                                                         
108       -0.0001101512                                                         
109        0.0031257933                                                         
110       -0.0057119231                                                         
111       -0.0013002598                                                         
112        0.0368978601                                                         
113        0.0442610155                                                         
114       -0.0000272351                                                         
115        0.0007728598                                                         
116        0.0000337251                                                         
117       -0.0000076072                                                         
118        0.0002158708                                                         
119        0.0000526018                                                         
120        0.0035551797                                                         
121       -0.0067917406                                                         
122        0.0032365609                                                         
123        0.0007301460                                                         
124        0.0000399171                                                         
125       -0.0011327386                                                         
126        0.0018348995                                                         
127       -0.0112499929                                                         
128        0.0094150934                                                         
129        0.0009233551                                                         
130        0.0001966552                                                         
131       -0.0055805435                                                         
132        0.0000667725                                                         
133       -0.0001283818                                                         
134        0.0000616093                                                         
135        0.0000137714                                                         
136       -0.0000009293                                                         
137        0.0000263722                                                         
138        0.0000481946                                                         
139        0.0008350002                                                         
140       -0.0006908375                                                         
141       -0.0001848570                                                         
142       -0.0013621545                                                         
143       -0.0011382266                                                         
144        0.0000402732                                                         
145       -0.0011428460                                                         
146        0.0032107391                                                         
147       -0.0003068913                                                         
148        0.0053716031                                                         
149        0.1309556299                                                         
150       -0.0134005112                                                         
151        0.2152639928                                                         
152        0.0024258578                                                         
153        0.0003457371                                                         
154        0.0145492256                                                         
155       -0.4128677185                                                         
156        0.0885399361                                                         
157        0.0001101512                                                         
158       -0.0031257933                                                         
159       -0.0057119231                                                         
160        0.0013002598                                                         
161       -0.0368978601                                                         
162        0.0442610155                                                         
163        0.0000272351                                                         
164       -0.0007728598                                                         
165        0.0000337251                                                         
166        0.0000076072                                                         
167       -0.0002158708                                                         
168        0.0000526018                                                         
169       -0.0035551797                                                         
170        0.0067917406                                                         
171       -0.0032365609                                                         
172       -0.0007301460                                                         
173        0.0000399171                                                         
174       -0.0011327386                                                         
175       -0.0018348995                                                         
176        0.0112499929                                                         
177       -0.0094150934                                                         
178       -0.0009233551                                                         
179        0.0001966552                                                         
180       -0.0055805435                                                         
181       -0.0000667725                                                         
182        0.0001283818                                                         
183       -0.0000616093                                                         
184       -0.0000137714                                                         
185       -0.0000009293                                                         
186        0.0000263722                                                         
187       -0.0000481946                                                         
188       -0.0008350002                                                         
189       -0.0006908375                                                         
190        0.0001848570                                                         
191        0.0013621545                                                         
192       -0.0011382266                                                         
193       -0.0000402732                                                         
194        0.0011428460                                                         
195        0.0032107391                                                         
196       -0.0003068913                                                         
197        0.1376317443                                                         
198        0.0110144877                                                         
199       -0.0131840031                                                         
200       -0.0037040977                                                         
201        0.0024329957                                                         
202       -0.0006869383                                                         
203       -0.0088711126                                                         
204        0.0033297670                                                         
205       -0.0070152122                                                         
206        0.0007527131                                                         
207       -0.0007147663                                                         
208       -0.0000379468                                                         
209       -0.0002073036                                                         
210        0.0010564370                                                         
211       -0.0000025798                                                         
212        0.1376317443                                                         
213        0.0110144877                                                         
214       -0.0131840031                                                         
215        0.0035236474                                                         
216        0.0026876973                                                         
217       -0.0006869383                                                         
218        0.0086147202                                                         
219        0.0039459578                                                         
220       -0.0070152122                                                         
221        0.0007308856                                                         
222       -0.0006929388                                                         
223       -0.0000379468                                                         
224        0.0004113328                                                         
225       -0.0010536349                                                         
226       -0.0000769375                                                         
227       -0.1376317443                                                         
228       -0.0110144877                                                         
229        0.0131840031                                                         
230       -0.0035236474                                                         
231       -0.0026876973                                                         
232       -0.0006869383                                                         
233       -0.0086147202                                                         
234       -0.0039459578                                                         
235       -0.0070152122                                                         
236       -0.0007308856                                                         
237        0.0006929388                                                         
238        0.0000379468                                                         
239       -0.0004113328                                                         
240       -0.0010536349                                                         
241       -0.0000769375                                                         
242       -0.1376317443                                                         
243       -0.0110144877                                                         
244        0.0131840031                                                         
245        0.0037040977                                                         
246       -0.0024329957                                                         
247       -0.0006869383                                                         
248        0.0088711126                                                         
249       -0.0033297670                                                         
250       -0.0070152122                                                         
251       -0.0007527131                                                         
252        0.0007147663                                                         
253        0.0000379468                                                         
254        0.0002073036                                                         
255        0.0010564370                                                         
256       -0.0000025798                                                         
 Sym= A                                                                         
 Ene=  0.120651192306337                                                        
 Spin= Alpha                                                                    
 Occup= 0.0                                                                     
  1        0.0000000000                                                         
  2        0.0000000000                                                         
  3       -0.0000000000                                                         
  4        0.0000000000                                                         
  5        0.0000000000                                                         
  6        0.0000000000                                                         
  7        0.4189873572                                                         
  8        0.0147648782                                                         
  9        0.0000000000                                                         
 10       -0.0056065868                                                         
 11       -0.0001975730                                                         
 12        0.0000000000                                                         
 13        0.1893940640                                                         
 14        0.0066741400                                                         
 15        0.0000000000                                                         
 16       -0.0001444635                                                         
 17       -0.0000050908                                                         
 18        0.0000000000                                                         
 19        0.0001582682                                                         
 20        0.0000055773                                                         
 21        0.0000000000                                                         
 22        0.0001397996                                                         
 23       -0.0001397996                                                         
 24        0.0000000000                                                         
 25       -0.0039622098                                                         
 26        0.0000000000                                                         
 27        0.0000000000                                                         
 28       -0.0001097193                                                         
 29        0.0001097193                                                         
 30       -0.0000000000                                                         
 31        0.0031096712                                                         
 32        0.0000000000                                                         
 33        0.0000000000                                                         
 34        0.0000036477                                                         
 35       -0.0000036477                                                         
 36        0.0000000000                                                         
 37       -0.0001033832                                                         
 38        0.0000000000                                                         
 39        0.0000000000                                                         
 40        0.0000545638                                                         
 41        0.0000132443                                                         
 42        0.0000000000                                                         
 43        0.0003750393                                                         
 44       -0.0000207484                                                         
 45        0.0000000000                                                         
 46       -0.0005387306                                                         
 47       -0.0000189846                                                         
 48        0.0000000000                                                         
 49        0.0000000000                                                         
 50       -0.0000000000                                                         
 51       -0.0000000000                                                         
 52        0.0000000000                                                         
 53       -0.0000000001                                                         
 54       -0.0000000000                                                         
 55       -0.0000000000                                                         
 56       -0.5510712177                                                         
 57       -0.0194194389                                                         
 58        0.0000000000                                                         
 59       -0.0175443728                                                         
 60       -0.0006182538                                                         
 61        0.0000000000                                                         
 62       -0.0744961451                                                         
 63       -0.0026252022                                                         
 64        0.0000000000                                                         
 65       -0.0006984910                                                         
 66       -0.0000246144                                                         
 67        0.0000000000                                                         
 68       -0.0002554640                                                         
 69       -0.0000090024                                                         
 70        0.0000000000                                                         
 71        0.0008169773                                                         
 72       -0.0008169773                                                         
 73        0.0000000000                                                         
 74       -0.0231548183                                                         
 75        0.0000000000                                                         
 76        0.0000000000                                                         
 77        0.0002993159                                                         
 78       -0.0002993159                                                         
 79        0.0000000000                                                         
 80       -0.0084832302                                                         
 81        0.0000000000                                                         
 82        0.0000000000                                                         
 83        0.0000139007                                                         
 84       -0.0000139007                                                         
 85        0.0000000000                                                         
 86       -0.0003939741                                                         
 87        0.0000000000                                                         
 88        0.0000000000                                                         
 89        0.0000987256                                                         
 90       -0.0001114610                                                         
 91        0.0000000000                                                         
 92       -0.0031548515                                                         
 93        0.0002336449                                                         
 94        0.0000000000                                                         
 95        0.0028586748                                                         
 96        0.0001007381                                                         
 97        0.0000000000                                                         
 98        0.0000000000                                                         
 99        0.0000000000                                                         
100        0.0000000000                                                         
101       -0.0000000000                                                         
102        0.0000000001                                                         
103        0.0000000000                                                         
104        0.0000000000                                                         
105       -0.1162647296                                                         
106       -0.0040971035                                                         
107        0.0000000000                                                         
108       -0.0743615231                                                         
109       -0.0026204581                                                         
110        0.0000000000                                                         
111       -0.5507095767                                                         
112       -0.0194066949                                                         
113        0.0000000000                                                         
114       -0.0001919578                                                         
115       -0.0000067645                                                         
116       -0.0000000000                                                         
117       -0.0000743678                                                         
118       -0.0000026207                                                         
119        0.0000000000                                                         
120       -0.0003868201                                                         
121        0.0003868201                                                         
122        0.0000000000                                                         
123        0.0109632793                                                         
124        0.0134238898                                                         
125        0.0004730503                                                         
126       -0.0008177989                                                         
127        0.0008177989                                                         
128       -0.0000000000                                                         
129        0.0231781042                                                         
130       -0.0163046790                                                         
131       -0.0005745677                                                         
132       -0.0000109327                                                         
133        0.0000109327                                                         
134        0.0000000000                                                         
135        0.0003098554                                                         
136        0.0003036953                                                         
137        0.0000107021                                                         
138        0.0005334272                                                         
139       -0.0000267950                                                         
140       -0.0000000000                                                         
141       -0.0007571515                                                         
142        0.0001100963                                                         
143        0.0002988032                                                         
144       -0.0008431301                                                         
145       -0.0000297114                                                         
146       -0.0002988032                                                         
147       -0.0084686967                                                         
148        0.0000000000                                                         
149        0.0000000000                                                         
150       -0.0000000000                                                         
151        0.0000000001                                                         
152        0.0000000000                                                         
153        0.0000000000                                                         
154       -0.1162647296                                                         
155       -0.0040971035                                                         
156       -0.0000000000                                                         
157       -0.0743615231                                                         
158       -0.0026204581                                                         
159       -0.0000000000                                                         
160       -0.5507095767                                                         
161       -0.0194066949                                                         
162       -0.0000000000                                                         
163       -0.0001919578                                                         
164       -0.0000067645                                                         
165        0.0000000000                                                         
166       -0.0000743678                                                         
167       -0.0000026207                                                         
168       -0.0000000000                                                         
169       -0.0003868201                                                         
170        0.0003868201                                                         
171        0.0000000000                                                         
172        0.0109632793                                                         
173       -0.0134238898                                                         
174       -0.0004730503                                                         
175       -0.0008177989                                                         
176        0.0008177989                                                         
177       -0.0000000000                                                         
178        0.0231781042                                                         
179        0.0163046790                                                         
180        0.0005745677                                                         
181       -0.0000109327                                                         
182        0.0000109327                                                         
183        0.0000000000                                                         
184        0.0003098554                                                         
185       -0.0003036953                                                         
186       -0.0000107021                                                         
187        0.0005334272                                                         
188       -0.0000267950                                                         
189        0.0000000000                                                         
190       -0.0007571515                                                         
191        0.0001100963                                                         
192       -0.0002988032                                                         
193       -0.0008431301                                                         
194       -0.0000297114                                                         
195        0.0002988032                                                         
196        0.0084686967                                                         
197        0.1731611522                                                         
198        0.0917780609                                                         
199        0.8035362220                                                         
200        0.0018835575                                                         
201        0.0028102676                                                         
202        0.0058653481                                                         
203       -0.0486544575                                                         
204       -0.0155873502                                                         
205       -0.0385531707                                                         
206        0.0017456540                                                         
207       -0.0011173782                                                         
208       -0.0006282759                                                         
209        0.0021404601                                                         
210        0.0028724331                                                         
211        0.0002691370                                                         
212       -0.1731611521                                                         
213       -0.0917780610                                                         
214       -0.8035362221                                                         
215        0.0020767041                                                         
216       -0.0026707102                                                         
217       -0.0058653481                                                         
218       -0.0496309838                                                         
219        0.0121238267                                                         
220        0.0385531708                                                         
221       -0.0018817642                                                         
222        0.0012534884                                                         
223        0.0006282759                                                         
224        0.0017171821                                                         
225        0.0028842528                                                         
226       -0.0000662747                                                         
227       -0.1731611521                                                         
228       -0.0917780610                                                         
229       -0.8035362221                                                         
230        0.0020767041                                                         
231       -0.0026707102                                                         
232        0.0058653481                                                         
233       -0.0496309838                                                         
234        0.0121238267                                                         
235       -0.0385531708                                                         
236       -0.0018817642                                                         
237        0.0012534884                                                         
238        0.0006282759                                                         
239        0.0017171821                                                         
240       -0.0028842528                                                         
241        0.0000662747                                                         
242        0.1731611522                                                         
243        0.0917780609                                                         
244        0.8035362220                                                         
245        0.0018835575                                                         
246        0.0028102676                                                         
247       -0.0058653481                                                         
248       -0.0486544575                                                         
249       -0.0155873502                                                         
250        0.0385531707                                                         
251        0.0017456540                                                         
252       -0.0011173782                                                         
253       -0.0006282759                                                         
254        0.0021404601                                                         
255       -0.0028724331                                                         
256       -0.0002691370                                                         
 Sym= A                                                                         
 Ene=  0.134846121981861                                                        
 Spin= Alpha                                                                    
 Occup= 0.0                                                                     
  1        0.0137071978                                                         
  2       -0.0019468316                                                         
  3       -0.0180387603                                                         
  4       -0.4223682674                                                         
  5        0.0068957713                                                         
  6        0.0005419407                                                         
  7        0.0010862860                                                         
  8       -0.0308258629                                                         
  9        0.0000000000                                                         
 10        0.0010119895                                                         
 11       -0.0287175275                                                         
 12        0.0000000000                                                         
 13        0.0044605680                                                         
 14       -0.1265788688                                                         
 15        0.0000000000                                                         
 16        0.0000205931                                                         
 17       -0.0005843774                                                         
 18        0.0000000000                                                         
 19        0.0000000664                                                         
 20       -0.0000018831                                                         
 21        0.0000000000                                                         
 22        0.0003089305                                                         
 23       -0.0003040134                                                         
 24       -0.0000049171                                                         
 25        0.0000432533                                                         
 26        0.0000000000                                                         
 27        0.0000000000                                                         
 28        0.0055330955                                                         
 29       -0.0084533206                                                         
 30        0.0029202251                                                         
 31        0.0009869725                                                         
 32        0.0000000000                                                         
 33        0.0000000000                                                         
 34        0.0000284054                                                         
 35       -0.0000242154                                                         
 36       -0.0000041899                                                         
 37        0.0000037133                                                         
 38        0.0000000000                                                         
 39        0.0000000000                                                         
 40       -0.0000281164                                                         
 41       -0.0003783581                                                         
 42        0.0000000000                                                         
 43        0.0000963352                                                         
 44        0.0007949423                                                         
 45        0.0000000000                                                         
 46       -0.0000119861                                                         
 47        0.0003401320                                                         
 48        0.0000000000                                                         
 49        0.0000000000                                                         
 50        0.0355833577                                                         
 51        0.2030063029                                                         
 52       -0.0608942835                                                         
 53        0.4109565047                                                         
 54        0.0178017895                                                         
 55        0.0010239109                                                         
 56       -0.0011116266                                                         
 57        0.0315449592                                                         
 58        0.0000000000                                                         
 59       -0.0000076931                                                         
 60        0.0002183082                                                         
 61        0.0000000000                                                         
 62        0.0065199951                                                         
 63       -0.1850198493                                                         
 64        0.0000000000                                                         
 65       -0.0000268520                                                         
 66        0.0007619883                                                         
 67        0.0000000000                                                         
 68        0.0000003509                                                         
 69       -0.0000099584                                                         
 70        0.0000000000                                                         
 71        0.0042690686                                                         
 72       -0.0023963439                                                         
 73       -0.0018727247                                                         
 74        0.0004703548                                                         
 75        0.0000000000                                                         
 76        0.0000000000                                                         
 77       -0.0143377807                                                         
 78        0.0419636729                                                         
 79       -0.0276258922                                                         
 80       -0.0039729967                                                         
 81        0.0000000000                                                         
 82        0.0000000000                                                         
 83        0.0000871298                                                         
 84       -0.0000718162                                                         
 85       -0.0000153136                                                         
 86        0.0000112163                                                         
 87        0.0000000000                                                         
 88        0.0000000000                                                         
 89       -0.0001285197                                                         
 90       -0.0011911123                                                         
 91        0.0000000000                                                         
 92        0.0003833858                                                         
 93        0.0036350112                                                         
 94        0.0000000000                                                         
 95        0.0000021734                                                         
 96       -0.0000616743                                                         
 97        0.0000000000                                                         
 98        0.0000000000                                                         
 99       -0.0342080988                                                         
100       -0.3973835749                                                         
101        0.0356181760                                                         
102       -1.8397491594                                                         
103       -0.0110576590                                                         
104       -0.0033794293                                                         
105        0.0008589577                                                         
106       -0.0243748990                                                         
107       -0.1267587379                                                         
108        0.0018270918                                                         
109       -0.0518479296                                                         
110       -0.0861228017                                                         
111        0.0058193412                                                         
112       -0.1651371835                                                         
113       -0.4937798562                                                         
114        0.0000059300                                                         
115       -0.0001682767                                                         
116       -0.0003529857                                                         
117        0.0000005134                                                         
118       -0.0000145696                                                         
119       -0.0000684833                                                         
120       -0.0005657046                                                         
121        0.0023810035                                                         
122       -0.0018152989                                                         
123       -0.0002079389                                                         
124        0.0000276332                                                         
125       -0.0007841544                                                         
126       -0.0430441159                                                         
127        0.0323868007                                                         
128        0.0106573152                                                         
129       -0.0053228960                                                         
130        0.0021391807                                                         
131       -0.0607041682                                                         
132        0.0000432717                                                         
133       -0.0000028552                                                         
134       -0.0000404165                                                         
135        0.0000032550                                                         
136       -0.0000011905                                                         
137        0.0000337832                                                         
138        0.0001792290                                                         
139        0.0019597093                                                         
140        0.0019701500                                                         
141       -0.0005662526                                                         
142       -0.0050685149                                                         
143       -0.0102339057
[truncated: 4,452,814 more chars]
