# Supplementary material for: Cyclopropanone: Preparation, Rotational Spectroscopy, and Semi-Experimental Equilibrium (r e SE) Structure
Source: J Am Chem Soc. 2026 Mar 30;148(13):14072–85. doi: 10.1021/jacs.5c23052 (PMC13067281; doi:10.1021/jacs.5c23052)
Supplement: Supplementary file 2 [file ja5c23052_si_002.zip › SI_revised/Magnetic/cyclopropanone_08_mag.out]

 --invoking executable--
/home/besselman/CFOUR_18/cfour18/bin/xjoda


   *************************************************************************
         <<<     CCCCCC     CCCCCC   |||     CCCCCC     CCCCCC   >>>
       <<<      CCC        CCC       |||    CCC        CCC         >>>
      <<<      CCC        CCC        |||   CCC        CCC            >>>
    <<<        CCC        CCC        |||   CCC        CCC              >>>
      <<<      CCC        CCC        |||   CCC        CCC            >>>
       <<<      CCC        CCC       |||    CCC        CCC         >>>
         <<<     CCCCCC     CCCCCC   |||     CCCCCC     CCCCCC   >>>
   *************************************************************************

     ****************************************************************
     * CFOUR Coupled-Cluster techniques for Computational Chemistry *
     ****************************************************************
 

   Department of Chemistry                Institut fuer Physikalische Chemie
   University of Texas at Austin          Universitaet Mainz
   Austin, TX  78712, USA                 D-55099 Mainz, Germany
 
                       Version 1.2
 
                     compute-0-11.local                                
                     Sat Feb 17 07:16:23 CST 2024                      
                     integer*8 version is running
 
********************************************************************************
*                          Input from ZMAT file                                *
********************************************************************************
cyclopropanone opt singlet CCSD[T]/cc-pCVTZ                                     
O                                                                               
C 1 R1                                                                          
C 2 R2 1 A1                                                                     
C 2 R2 1 A1 3 D180                                                              
H 3 R3 2 A2 1 D1                                                                
H 3 R3 2 A2 1 Dn1                                                               
H 4 R3 2 A2 1 D1                                                                
H 4 R3 2 A2 1 Dn1                                                               
                                                                                
R1   =        1.198724417788331                                                 
R2   =        1.471062207026606                                                 
A1   =      147.637108268674410                                                 
D180 =      180.000000000000000                                                 
R3   =        1.081936223602009                                                 
A2   =      118.633790303965739                                                 
D1   =       74.377470855720247                                                 
Dn1  =      -74.377470855720247                                                 
                                                                                
*CFOUR(CALC=CCSD(T)                                                             
BASIS=cc-pCVTZ                                                                  
PROP=MAGNETIC                                                                   
FCGRADNEW=2                                                                     
GEO_METHOD=NR                                                                   
ABCDTYPE=AOBASIS                                                                
CC_PROG=ECC                                                                     
GEO_CONV=7                                                                      
SCF_CONV=10                                                                     
CC_CONV=9                                                                       
LINEQ_CONV=9                                                                    
LINEQ_MAXCYC=200                                                                
GEO_MAXSTEP=150                                                                 
MULT=1                                                                          
FROZEN_CORE=OFF                                                                 
MEM_UNIT=GB                                                                     
MEM=190)                                                                        
                                                                                
%masses                                                                         
15.99491463                                                                     
12.0000000                                                                      
12.0000000                                                                      
12.0000000                                                                      
2.014101779                                                                     
1.007825035                                                                     
1.007825035                                                                     
2.014101779                                                                     
                                                                                
********************************************************************************
    -------------------------------------------------------------------
                    CFOUR Control Parameters 
    -------------------------------------------------------------------
        External           Internal           Value            Units
          Name               Name
    -------------------------------------------------------------------
       ABCDTYPE             IABCDT         AOBASIS     [  2]    ***   
       ANHARMONIC           IANHAR         OFF         [  0]    ***   
       ANH_ALGORIT          IANALG         STANDARD    [  0]    ***   
       ANH_DERIVAT          IANDER         SECOND      [  1]    ***   
       ANH_MODE             ANHMOD         VIBRATION   [  0]    ***   
       ANH_POINTS           IANPOI              1               ***   
       ANH_STEPSIZ          ICUBST             50000          x 10-6  
       ANH_SYMMETR          IANHSM         ABELIAN     [  0]    ***   
       AO_LADDERS           IAOLAD         SINGLEPASS  [  1]    ***   
       AV_SCF               IAVSCF         OFF         [  0]    ***   
       BASIS                IBASIS         PCVTZ       [ 24]    ***   
       BFIELD               IBFIEL         OFF         [  0]    a.u.  
       BOTHVECTORS          BOTHVC         OFF         [  0]    ***   
       BOX_POTENT           IPIAB          OFF         [  0]    ***   
       BREIT                IBREIT         OFF         [  0]    ***   
       BRUCK_CONV           IBRTOL          10D-  4             ***   
       BRUECKNER            IBRKNR         OFF         [  0]    ***   
       BUFFERSIZE           IBUFFS              4096            ***   
       CACHE_RECS           ICHREC             10               ***   
       CALCLEVEL            ICLLVL         CCSD(T)     [ 22]    ***   
       CAS_GECCO            ICMRCC         OFF         [  0]    ***   
       CAS_GUESS            ICGUES         CANONICAL   [  0]    ***   
       CAS_INPUT            ICSINP         ORBITALS    [  0]    ***   
       CAS_ITMAX            ICITMX          10D- 50           cycles  
       CAS_JACDAV           ICJDAV         OFF         [  0]    ***   
       CAS_MICMAX           ICMIMN          10D- 10             ***   
       CAS_MICMIN           ICMIMX          10D-  2             ***   
       CAS_MICRO            ICSALG         ILU/JACOBI  [  0]    ***   
       CAS_MITMAX           ICMIMX          10D-100           cycles  
       CAS_MMAX             ICMMAX          10D- 50             ***   
       CAS_PRINT            ICPRT           10D-  0             ***   
       CCORBOPT             ICCORB         OFF         [  0]  x 0.01  
       CC_CONV              ICCCNV          10D-  9             ***   
       CC_EXPORDER          ICCEOR              5               ***   
       CC_EXTRAPOL          ICCEXT         DIIS        [  1]    ***   
       CC_GUESS             ICCGES         MP2         [  0]    ***   
       CC_MAXCYC            ICCCYC            100              cycles 
       CC_PROGRAM           ICCPRO         ECC         [  1]    ***   
       CHARGE               ICHRGE              0               ***   
       CHOLESKY             ICHOLE         OFF         [  0]    ***   
       CIS_CONV             ICISTL              5               ***   
       COMM_SIZE            IPSIZE            ***               ***   
       CONSTANT             ICONST         OLD         [  1]    ***   
       CONTINUUM            ICONTU         NONE        [  0]    ***   
       CONTRACTION          ICNTYP         GENERAL     [  1]    ***   
       COORDINATES          ICOORD         INTERNAL    [  0]    ***   
       CPHF_CONVER          ICPHFT          10D- 16             ***   
       CPHF_MAXCYC          ICPHFC             64              cycles 
       CUBIC                ICUBIC         OFF         [  0]    ***   
       CURVILINEAR          ICURVY         OFF         [  0]    ***   
       CV_ELEMENT           ICVELM              0               ***   
       CV_ORBITALS          ICVORB      NONE         
       CV_SEPARATE          ICVSEP         OFF         [  0]    ***   
       DBOC                 IDBOC          OFF         [  0]    ***   
       DCT                  IDCT           OFF         [  0]    ***   
       DERIV_LEV            IDRLVL         SECOND      [  2]    ***   
       DEVMEM_SIZE          IDVMEM         *********           MByte  
       DIAG_MRCC            IEOMST          10D-  0             ***   
       DIFF_TYPE            IDIFTY         RELAXED     [  0]    ***   
       DIRECT               IDIRCT         OFF         [  0]    ***   
       DROPMO               IDRPMO      NONE         
       ECP                  IECP           OFF         [  0]    ***   
       EIGENVECTOR          IVEC                1               ***   
       EL_ANHARM            IELANH         OFF         [  0]    ***   
       EOMFOLLOW            IEOMSR         ENERGY      [  0]    ***   
       EOMIP                IEOMIP         OFF         [  0]    ***   
       EOMLEVEL             HBARFM         SAME        [  0]    ***   
       EOM_MRCC             IMRCCE         NEW         [  1]    ***   
       EOM_NONIT            EOMNON         OFF         [  0]    ***   
       EOM_NSING            IEOMSI          10D-  0             ***   
       EOM_NSTATES          IMRCCD         DAVIDSON    [  0]    ***   
       EOM_NTRIP            IEOMTR          10D-  0             ***   
       EOM_ORDER            IEXORD         ENERGY      [  0]    ***   
       EOM_PROPSTA          IEOMST              0               ***   
       ESTATE_CONV          IEXTOL          10D-  5             ***   
       ESTATE_DIAG          IEXDIG         ITERATIVE   [  0]    ***   
       ESTATE_LOCK          IESLOC         ON          [  1]    ***   
       ESTATE_MAXC          IEXMXC             40               ***   
       ESTATE_PROP          IEXPRP         OFF         [  0]    ***   
       EVAL_HESS            IRECAL              0            # of cyc.
       EXCITATION           IEXCIT              0               ***   
       EXCITE               IEXCIT         NONE        [  0]    ***   
       EXTERN_POT           IEXPOT         OFF         [  0]    ***   
       FCGRADNEW            IFCGNW         OFF         [  0]    ***   
       FC_FIELD             IFINFC              0             x 10-6  
       FD_CALTYPE           IFDCAL         GRADONLY    [  0]    ***   
       FD_PROJECT           IFDPRJ         OFF         [  1]    ***   
       FD_STEPSIZE          IDISFD              0            10-4 bohr
       FD_USEGROUP          IFDGRP         FULL        [  0]    ***   
       FILE_RECSIZ          IFLREC              4096           words  
       FINITE_PERT          IFIPER              0             x 10-6  
       FIXGEOM              IFIXGM         OFF         [  0]    ***   
       FOCK                 IFOCK          AO          [  1]    ***   
       FREQ_ALGORI          IVIALG         STANDARD    [  0]    ***   
       FROZEN_CORE          IFROCO         OFF         [  0]    ***   
       FROZEN_VIRT          IFROVI         OFF         [  0]    ***   
       GAMMA_ABCD           IGABCD         DIRECT      [  1]    ***   
       GAMMA_ABCI           IGABCI         STORE       [  0]    ***   
       GENBAS_1             IGNBS1              0               ***   
       GENBAS_2             IGNBS2              0               ***   
       GENBAS_3             IGNBS3              0               ***   
       GENBAS_4             IGNBS4              0               ***   
       GEO_CONV             ICONTL              7              H/bohr 
       GEO_MAXCYC           IOPTCY             50               ***   
       GEO_MAXSTEP          IMXSTP            150            millibohr
       GEO_METHOD           INR            SINGLE_POINT[  5]    ***   
       GIAO                 IGIAO          ON          [  0]    ***   
       GIMIC                IGIMIC         OFF         [  0]    ***   
       GRID                 IGRID          OFF         [  0]    ***   
       GRID_ALGO            IGALGO         SERIAL      [  0]    ***   
       GUESS                IGUESS         MOREAD      [  0]    ***   
       HBAR                 IHBAR          OFF         [  0]    ***   
       HESS_TYPE            IHESTP         SCF         [  0]    ***   
       HF2_FILE             IHF2Fl         USE         [  1]    ***   
       HFSTABILITY          ISTABL         OFF         [  0]    ***   
       INCORE               INCORE         OFF         [  0]    ***   
       INPUT_MRCC           IMRCC          ON          [  1]    ***   
       INTEGRALS            INTTYP         VMOL        [  1]    ***   
       JODA_PRINT           IJPRNT              0               ***   
       KEYWORD_OUT          IDMPKW         NO          [  0]    ***   
       LINDEP_TOL           ILINDP              8               ***   
       LINEQ_CONV           IZTACN          10D-  9           cycles  
       LINEQ_EXPOR          ILMAXD              5               ***   
       LINEQ_MAXCY          ILMAXC            200               ***   
       LINEQ_TYPE           ILTYPE         DIIS        [  1]    ***   
       LOCK_ORBOCC          ILOCOC         OFF         [  0]    ***   
       MEMORY_SIZE          IMEMSZ         *********           words  
       MEM_UNIT             IMEMU          GB          [  3]    ***   
       MRCC                 IMRCCC         OFF         [  0]    ***   
       MULTIPLICTY          IMULTP              1               ***   
       NACOUPLING           IVCOUP         OFF         [  0]    ***   
       NEGEVAL              IDIE           ABORT       [  0]    ***   
       NEWNORM              INEWNO         OFF         [  0]    ***   
       NON-HF               INONHF         OFF         [  0]    ***   
       NTOP_TAMP            ITOPT2             15               ***   
       NUC_MODEL            INUCMO         POINT       [  0]    ***   
       OCCUPATION           IOCCU   ESTIMATED BY SCF 
       OPEN-SHELL           IOPEN          SPIN-ORBITAL[  0]    ***   
       OPTVIB               IOPTVB         OFF         [  0]    ***   
       ORBITALS             IORBTP         STANDARD    [  0]    ***   
       PARALLEL             IPARAL         ON          [  1]    ***   
       PARA_INT             IPINTS         ON          [  1]    ***   
       PARA_PRINT           IPPRIN              0               ***   
       PERT_ORB             IPTORB         CANONICAL   [  1]    ***   
       POINTS               IGRDFD              0               ***   
       PRINT                IPRNT               0               ***   
       PROPS                IPROPS         MAGNETIC    [  6]    ***   
       PROP_INTEGR          IINTYP         INTERNAL    [  0]    ***   
       PSI                  IPSI           OFF         [  0]    ***   
       QC_ALG               IQCALG         FLM         [  0]    ***   
       QC_LINALG            IQCLIN         TRIDIAG     [  2]    ***   
       QC_MAXCYC            IQCMAX            100             cycles  
       QC_MAXSCFCY          IQCMSC             20             cycles  
       QC_RTRUST            IQCRTR          10D-  0           x 10-3  
       QC_SKIPSCF           IQCSKI         OFF         [  0]    ***   
       QC_START             IQCSTA          10D-  3             ***   
       QRHFGUESS            IQGUES         OFF         [  0]    ***   
       QUARTIC              IQUART         OFF         [  0]    ***   
       RAMAN_INT            IRAMIN         OFF         [  0]    ***   
       RAMAN_ORB            IRAMRE         UNRELAXED   [  0]    ***   
       RDO                  IRDOFM         ON          [  1]    ***   
       REDUCE_REPR          REDREP         Ir          [  0]    ***   
       REFERENCE            IREFNC         RHF         [  0]    ***   
       RELATIVIST           IRELAT         OFF         [  0]    ***   
       RELAX_DENS           IRDENS         ON          [  1]    ***   
       RESET_FLAGS          IRESET         OFF         [  0]    ***   
       RESTART_CC           ICCRES         OFF         [  0]    ***   
       ROT_EVEC             ROTVEC              0               ***   
       SAVE_INTS            ISVINT         OFF         [  0]    ***   
       SCALE_ON             ISTCRT              0               ***   
       SCF_CONV             ISCFCV          10D- 10             ***   
       SCF_DAMPING          IDAMP               0             x 10-3  
       SCF_EXPORDE          IRPPOR             10               ***   
       SCF_EXPSTAR          IRPPLS              2               ***   
       SCF_EXTRAPO          IRPP           ON          [  1]    ***   
       SCF_MAXCYC           ISCFCY            150              cycles 
       SCF_NOSTOP           ISCFST         OFF         [  0]    ***   
       SCF_ORBITAL          ISCFOR         REAL        [  0]    ***   
       SCF_PRINT            ISCFPR              0               ***   
       SCF_PROG             ISCFPR         SCF         [  0]    ***   
       SD_FIELD             IFINSD              0             x 10-6  
       SOPERT               IPERSO         OFF         [  0]    ***   
       SPHERICAL            IDFGHI         ON          [  1]    ***   
       SPINORBIT            ISOCAL         OFF         [  0]    ***   
       SPINROTATIO          ISRCON         OFF         [  0]    ***   
       SPIN_FLIP            ISPFLP         OFF         [  0]    ***   
       SPIN_ORBIT           ISPORB         OFF         [  0]    ***   
       SPIN_SCAL            ISCSMP         OFF         [  0]    ***   
       STEEPSCALE           ISTPSC              1000          x 10-3  
       SUBGROUP             ISUBGP         DEFAULT     [  0]    ***   
       SUBGRPAXIS           ISBXYZ         X           [  0]    ***   
       SYMMETRY             ISYM           ON          [  0]    ***   
       SYM_CHECK            ISYMCK         OVERRIDE    [  1]    ***   
       T3_EXTRAPOL          IT3EXT         OFF         [  0]    ***   
       T4_EXTRAPOL          IT4EXP         OFF         [  0]    ***   
       TAMP_SUM             IEVERY              5               ***   
       TESTSUITE            ITESTS         OFF         [  0]    ***   
       THERMOCH             ITHERM         OFF         [  0]    ***   
       TOL_CHOLESK          ITOLCH          10D-  4             ***   
       TRANGRAD             IRESRM         OFF         [  0]    ***   
       TRANS_INV            ITRAIN         USE         [  0]    ***   
       TREAT_PERT           ITREAT         SEQUENTIAL  [  1]    ***   
       TRIP_ALGORI          ITRALG         NORMAL      [  0]    ***   
       UIJ_THRESHO          IUIJTH              1               ***   
       UNITS                IUNITS         ANGSTROM    [  0]    ***   
       UNOS                 IUNOS          OFF         [  0]    ***   
       UPDATE_HESS          IHUPDT         ON          [  1]    ***   
       VIBPHASE             ISETPH         STANDARD    [  0]    ***   
       VIBRATION            IVIB           NO          [  0]    ***   
       VIB_ALGORIT          IGEALG         STANDARD    [  0]    ***   
       VNATORB              IVNORB         OFF         [  0]    ***   
       VTRAN                IVTRAN         PARTIAL     [  2]    ***   
       X2CKEY               IX2CKE         MOLVDINT    [  0]    ***   
       XFIELD               IXEFLD              0             x 10-6  
       XFORM_TOL            IXFTOL          10D- 11             ***   
       YFIELD               IYEFLD              0             x 10-6  
       ZFIELD               IZEFLD              0             x 10-6  
       ZSCALE_EXP           IZEXPS         OFF         [  0]    ***   
    -------------------------------------------------------------------
   8 entries found in Z-matrix 
   Job Title : cyclopropanone opt singlet CCSD[T]/cc-pCVTZ                                     
   There are  8 unique internal coordinates.
   Of these,  0 will be optimized.
   User supplied Z-matrix: 
--------------------------------------------------------------------------------
       SYMBOL    BOND      LENGTH    ANGLE     ANGLE     DIHED     ANGLE
                  TO      (ANGST)    WRT      (DEG)      WRT      (DEG)
--------------------------------------------------------------------------------
        O    
        C          1         R1   
        C          2         R2         1        A1   
        C          2         R2         1        A1         3        D180 
        H          3         R3         2        A2         1        D1   
        H          3         R3         2        A2         1        Dn1  
        H          4         R3         2        A2         1        D1   
        H          4         R3         2        A2         1        Dn1  
                  *Initial values for internal coordinates* 
                      Name             Value
                        R1              1.1987244178
                        R2              1.4710622070
                        A1            147.6371082687
                        D180          180.0000000000
                        R3              1.0819362236
                        A2            118.6337903040
                        D1             74.3774708557
                        Dn1           -74.3774708557
--------------------------------------------------------------------------------
  read masses from ZMAT file 
Line Symbol    AtNr   At. Mass
  1  O          8    15.99491
  2  C          6    12.00000
  3  C          6    12.00000
  4  C          6    12.00000
  5  H          1     2.01410
  6  H          1     1.00783
  7  H          1     1.00783
  8  H          1     2.01410
                     1                     4                    18
  -1.00000000000000       0.535279843973062       0.306973082205523     
  0.269298522797632       0.877700513250758       0.535279843973062     
  0.269298522797632       0.877700513250758       0.535279843973062     
  0.269298522797632       0.877700513250758       0.535279843973062     
  0.269298522797632       0.877700513250758       0.535279843973062     
  R VECTOR before symmetry
  0.000000000000000E+000  0.000000000000000E+000  0.000000000000000E+000
   2.26526132326650       0.000000000000000E+000  0.000000000000000E+000
   2.77990526617007        2.57675363741171       0.000000000000000E+000
   2.77990526617007        2.57675363741171        3.14159265358979     
   2.04456357541173        2.07055024492473        1.29813175573844     
   2.04456357541173        2.07055024492473       -1.29813175573844     
   2.04456357541173        2.07055024492473        1.29813175573844     
   2.04456357541173        2.07055024492473       -1.29813175573844     
   Rotational constants (in cm-1): 
          0.1823630351             0.2323255603             0.5672707997
   Rotational constants (in MHz): 
       5467.1070205294          6964.9460540051         17006.3531221860
********************************************************************************
   The full molecular point group is Cs  .
   The largest Abelian subgroup of the full molecular point group is Cs  .
   The computational point group is Cs  .
********************************************************************************
  R VECTOR 
  0.000000000000000E+000  0.000000000000000E+000  0.000000000000000E+000
   2.26526132326650       0.000000000000000E+000  0.000000000000000E+000
   2.77990526617007        2.57675363741171       0.000000000000000E+000
   2.77990526617007        2.57675363741171        3.14159265358979     
   2.04456357541173        2.07055024492473        1.29813175573844     
   2.04456357541173        2.07055024492473       -1.29813175573844     
   2.04456357541173        2.07055024492473        1.29813175573844     
   2.04456357541173        2.07055024492473       -1.29813175573844     
--------------------------------------------------------------------------------
   Analysis of internal coordinates specified by Z-matrix 
--------------------------------------------------------------------------------
   *The nuclear repulsion energy is  108.740120318147618 a.u.
   *There are  10 degrees of freedom within the tot. symm. molecular subspace.
   *Z-matrix requests optimization of   0 coordinates.
   *The optimization is constrained.
   *The following   6 parameters can have non-zero 
    derivatives within the totally symmetric subspace:
             D1   [15]  A2   [11]  R3   [10]  R2   [ 2]  R1   [ 1]  A1   [ 5]
   *The following   0 parameters are to be optimized:

   *The following coordinates must be varied in an  unconstrained optimization.
             D1   [15]  A2   [11]  R3   [10]  R2   [ 2]  R1   [ 1]  A1   [ 5]
--------------------------------------------------------------------------------


 ----------------------------------------------------------------
         Coordinates used in calculation (QCOMP) 
 ----------------------------------------------------------------
 Z-matrix   Atomic            Coordinates (in bohr)
  Symbol    Number           X              Y              Z
 ----------------------------------------------------------------
     O         8         0.04279423    -2.91602842     0.00000000
     C         6        -0.03698278    -0.65217231     0.00000000
     C         6        -0.11967773     1.69448695     1.48802726
     C         6        -0.11967773     1.69448695    -1.48802726
     H         1         1.58743383     2.32390909     2.42067838
     H         1        -1.86686064     2.20218170     2.42067838
     H         1        -1.86686064     2.20218170    -2.42067838
     H         1         1.58743383     2.32390909    -2.42067838
 ----------------------------------------------------------------
 
   Interatomic distance matrix (Angstroms) 
 
                 O             C             C             C             H    
                [ 1]        [ 2]        [ 3]        [ 4]        [ 5]
  O    [ 1]     0.00000
  C    [ 2]     1.19872     0.00000
  C    [ 3]     2.56514     1.47106     0.00000
  C    [ 4]     2.56514     1.47106     1.57486     0.00000
  H    [ 5]     3.16192     2.20455     1.08194     2.28151     0.00000
  H    [ 6]     3.16192     2.20455     1.08194     2.28151     1.82907
  H    [ 7]     3.16192     2.20455     2.28151     1.08194     3.14786
  H    [ 8]     3.16192     2.20455     2.28151     1.08194     2.56194
 
                 H             H             H    
                [ 6]        [ 7]        [ 8]
  H    [ 6]     0.00000
  H    [ 7]     2.56194     0.00000
  H    [ 8]     3.14786     1.82907     0.00000
   Rotational constants (order x, y, z, in cm-1): 
          0.1823630351             0.5672707997             0.2323255603
   Rotational constants (order x, y, z, in MHz): 
       5467.1070205294         17006.3531221860          6964.9460540051
  ECPDATA file not present.   Using default ECPDATA. 
  There are  228 basis functions.
 @CHECKOUT-I, Total execution time (CPU/WALL):         0.29/       0.33 seconds.
--executable xjoda finished with status     0 in        0.45 seconds (walltime).
 --invoking executable--
/home/besselman/CFOUR_18/cfour18/bin/xvmol
 SERIAL VERSION OF MOLECULE STARTED
********************************************************************************
                    INPUT FROM MOL FILE
********************************************************************************
INTGRL        1    0    1    0    0    0    0    0    0                         
         *** CFOUR Program System (Release V0.1) ***                            
cyclopropanone opt singlet CCSD[T]/cc-pCVTZ                                     
    5    1 Z          0.10E-08              0    0                              
   9999.00      3.00                                                            
          8.00000000    1    4    1    1    1    1                              
O #1   0.042794231985530  -2.916028424324498   0.000000000000000                
   12    6                                                                      
   15330.0000000000       5.080000000000000E-004 -1.150000000000000E-004        
  0.000000000000000E+000  0.000000000000000E+000  0.000000000000000E+000        
  0.000000000000000E+000                                                        
   2299.00000000000       3.929000000000000E-003 -8.950000000000000E-004        
  0.000000000000000E+000  0.000000000000000E+000  0.000000000000000E+000        
  0.000000000000000E+000                                                        
   522.400000000000       2.024300000000000E-002 -4.636000000000000E-003        
  0.000000000000000E+000  0.000000000000000E+000  0.000000000000000E+000        
  0.000000000000000E+000                                                        
   147.300000000000       7.918100000000000E-002 -1.872400000000000E-002        
  0.000000000000000E+000  0.000000000000000E+000  0.000000000000000E+000        
  0.000000000000000E+000                                                        
   47.5500000000000       0.230687000000000      -5.846300000000000E-002        
  0.000000000000000E+000  0.000000000000000E+000  0.000000000000000E+000        
  0.000000000000000E+000                                                        
   16.7600000000000       0.433118000000000      -0.136463000000000             
  0.000000000000000E+000  0.000000000000000E+000  0.000000000000000E+000        
  0.000000000000000E+000                                                        
   6.20700000000000       0.350260000000000      -0.175740000000000             
  0.000000000000000E+000  0.000000000000000E+000  0.000000000000000E+000        
  0.000000000000000E+000                                                        
   1.75200000000000       4.272800000000000E-002  0.160934000000000             
   1.00000000000000       0.000000000000000E+000  0.000000000000000E+000        
  0.000000000000000E+000                                                        
  0.688200000000000      -8.154000000000000E-003  0.603418000000000             
  0.000000000000000E+000  0.000000000000000E+000  0.000000000000000E+000        
  0.000000000000000E+000                                                        
  0.238400000000000       2.381000000000000E-003  0.378765000000000             
  0.000000000000000E+000   1.00000000000000       0.000000000000000E+000        
  0.000000000000000E+000                                                        
   7.84500000000000       0.000000000000000E+000  0.000000000000000E+000        
  0.000000000000000E+000  0.000000000000000E+000   1.00000000000000             
  0.000000000000000E+000                                                        
   21.0320000000000       0.000000000000000E+000  0.000000000000000E+000        
  0.000000000000000E+000  0.000000000000000E+000  0.000000000000000E+000        
   1.00000000000000                                                             
    7    5                                                                      
   34.4600000000000       1.592800000000000E-002  0.000000000000000E+000        
  0.000000000000000E+000  0.000000000000000E+000  0.000000000000000E+000        
   7.74900000000000       9.974000000000000E-002  0.000000000000000E+000        
  0.000000000000000E+000  0.000000000000000E+000  0.000000000000000E+000        
   2.28000000000000       0.310492000000000       0.000000000000000E+000        
  0.000000000000000E+000  0.000000000000000E+000  0.000000000000000E+000        
  0.715600000000000       0.491026000000000        1.00000000000000             
  0.000000000000000E+000  0.000000000000000E+000  0.000000000000000E+000        
  0.214000000000000       0.336337000000000       0.000000000000000E+000        
   1.00000000000000       0.000000000000000E+000  0.000000000000000E+000        
   15.1590000000000       0.000000000000000E+000  0.000000000000000E+000        
  0.000000000000000E+000   1.00000000000000       0.000000000000000E+000        
   57.4370000000000       0.000000000000000E+000  0.000000000000000E+000        
  0.000000000000000E+000  0.000000000000000E+000   1.00000000000000             
    3    3                                                                      
   2.31400000000000        1.00000000000000       0.000000000000000E+000        
  0.000000000000000E+000                                                        
  0.645000000000000       0.000000000000000E+000   1.00000000000000             
  0.000000000000000E+000                                                        
   15.8580000000000       0.000000000000000E+000  0.000000000000000E+000        
   1.00000000000000                                                             
    1    1                                                                      
   1.42800000000000        1.00000000000000                                     
          6.00000000    1    4    1    1    1    1                              
C #2  -0.036982780702942  -0.652172313408078   0.000000000000000                
   12    6                                                                      
   8236.00000000000       5.310000000000000E-004 -1.130000000000000E-004        
  0.000000000000000E+000  0.000000000000000E+000  0.000000000000000E+000        
  0.000000000000000E+000                                                        
   1235.00000000000       4.108000000000000E-003 -8.780000000000000E-004        
  0.000000000000000E+000  0.000000000000000E+000  0.000000000000000E+000        
  0.000000000000000E+000                                                        
   280.800000000000       2.108700000000000E-002 -4.540000000000000E-003        
  0.000000000000000E+000  0.000000000000000E+000  0.000000000000000E+000        
  0.000000000000000E+000                                                        
   79.2700000000000       8.185300000000000E-002 -1.813300000000000E-002        
  0.000000000000000E+000  0.000000000000000E+000  0.000000000000000E+000        
  0.000000000000000E+000                                                        
   25.5900000000000       0.234817000000000      -5.576000000000000E-002        
  0.000000000000000E+000  0.000000000000000E+000  0.000000000000000E+000        
  0.000000000000000E+000                                                        
   8.99700000000000       0.434401000000000      -0.126895000000000             
  0.000000000000000E+000  0.000000000000000E+000  0.000000000000000E+000        
  0.000000000000000E+000                                                        
   3.31900000000000       0.346129000000000      -0.170352000000000             
  0.000000000000000E+000  0.000000000000000E+000  0.000000000000000E+000        
  0.000000000000000E+000                                                        
  0.905900000000000       3.937800000000000E-002  0.140382000000000             
   1.00000000000000       0.000000000000000E+000  0.000000000000000E+000        
  0.000000000000000E+000                                                        
  0.364300000000000      -8.983000000000000E-003  0.598684000000000             
  0.000000000000000E+000  0.000000000000000E+000  0.000000000000000E+000        
  0.000000000000000E+000                                                        
  0.128500000000000       2.385000000000000E-003  0.395389000000000             
  0.000000000000000E+000   1.00000000000000       0.000000000000000E+000        
  0.000000000000000E+000                                                        
   4.29200000000000       0.000000000000000E+000  0.000000000000000E+000        
  0.000000000000000E+000  0.000000000000000E+000   1.00000000000000             
  0.000000000000000E+000                                                        
   11.8760000000000       0.000000000000000E+000  0.000000000000000E+000        
  0.000000000000000E+000  0.000000000000000E+000  0.000000000000000E+000        
   1.00000000000000                                                             
    7    5                                                                      
   18.7100000000000       1.403100000000000E-002  0.000000000000000E+000        
  0.000000000000000E+000  0.000000000000000E+000  0.000000000000000E+000        
   4.13300000000000       8.686600000000000E-002  0.000000000000000E+000        
  0.000000000000000E+000  0.000000000000000E+000  0.000000000000000E+000        
   1.20000000000000       0.290216000000000       0.000000000000000E+000        
  0.000000000000000E+000  0.000000000000000E+000  0.000000000000000E+000        
  0.382700000000000       0.501008000000000        1.00000000000000             
  0.000000000000000E+000  0.000000000000000E+000  0.000000000000000E+000        
  0.120900000000000       0.343406000000000       0.000000000000000E+000        
   1.00000000000000       0.000000000000000E+000  0.000000000000000E+000        
   8.77800000000000       0.000000000000000E+000  0.000000000000000E+000        
  0.000000000000000E+000   1.00000000000000       0.000000000000000E+000        
   33.1900000000000       0.000000000000000E+000  0.000000000000000E+000        
  0.000000000000000E+000  0.000000000000000E+000   1.00000000000000             
    3    3                                                                      
   1.09700000000000        1.00000000000000       0.000000000000000E+000        
  0.000000000000000E+000                                                        
  0.318000000000000       0.000000000000000E+000   1.00000000000000             
  0.000000000000000E+000                                                        
   14.8390000000000       0.000000000000000E+000  0.000000000000000E+000        
   1.00000000000000                                                             
    1    1                                                                      
  0.761000000000000        1.00000000000000                                     
          6.00000000    1    4    1    1    1    1                              
C #3  -0.119677729923071   1.694486953779138   1.488027257135408                
   12    6                                                                      
   8236.00000000000       5.310000000000000E-004 -1.130000000000000E-004        
  0.000000000000000E+000  0.000000000000000E+000  0.000000000000000E+000        
  0.000000000000000E+000                                                        
   1235.00000000000       4.108000000000000E-003 -8.780000000000000E-004        
  0.000000000000000E+000  0.000000000000000E+000  0.000000000000000E+000        
  0.000000000000000E+000                                                        
   280.800000000000       2.108700000000000E-002 -4.540000000000000E-003        
  0.000000000000000E+000  0.000000000000000E+000  0.000000000000000E+000        
  0.000000000000000E+000                                                        
   79.2700000000000       8.185300000000000E-002 -1.813300000000000E-002        
  0.000000000000000E+000  0.000000000000000E+000  0.000000000000000E+000        
  0.000000000000000E+000                                                        
   25.5900000000000       0.234817000000000      -5.576000000000000E-002        
  0.000000000000000E+000  0.000000000000000E+000  0.000000000000000E+000        
  0.000000000000000E+000                                                        
   8.99700000000000       0.434401000000000      -0.126895000000000             
  0.000000000000000E+000  0.000000000000000E+000  0.000000000000000E+000        
  0.000000000000000E+000                                                        
   3.31900000000000       0.346129000000000      -0.170352000000000             
  0.000000000000000E+000  0.000000000000000E+000  0.000000000000000E+000        
  0.000000000000000E+000                                                        
  0.905900000000000       3.937800000000000E-002  0.140382000000000             
   1.00000000000000       0.000000000000000E+000  0.000000000000000E+000        
  0.000000000000000E+000                                                        
  0.364300000000000      -8.983000000000000E-003  0.598684000000000             
  0.000000000000000E+000  0.000000000000000E+000  0.000000000000000E+000        
  0.000000000000000E+000                                                        
  0.128500000000000       2.385000000000000E-003  0.395389000000000             
  0.000000000000000E+000   1.00000000000000       0.000000000000000E+000        
  0.000000000000000E+000                                                        
   4.29200000000000       0.000000000000000E+000  0.000000000000000E+000        
  0.000000000000000E+000  0.000000000000000E+000   1.00000000000000             
  0.000000000000000E+000                                                        
   11.8760000000000       0.000000000000000E+000  0.000000000000000E+000        
  0.000000000000000E+000  0.000000000000000E+000  0.000000000000000E+000        
   1.00000000000000                                                             
    7    5                                                                      
   18.7100000000000       1.403100000000000E-002  0.000000000000000E+000        
  0.000000000000000E+000  0.000000000000000E+000  0.000000000000000E+000        
   4.13300000000000       8.686600000000000E-002  0.000000000000000E+000        
  0.000000000000000E+000  0.000000000000000E+000  0.000000000000000E+000        
   1.20000000000000       0.290216000000000       0.000000000000000E+000        
  0.000000000000000E+000  0.000000000000000E+000  0.000000000000000E+000        
  0.382700000000000       0.501008000000000        1.00000000000000             
  0.000000000000000E+000  0.000000000000000E+000  0.000000000000000E+000        
  0.120900000000000       0.343406000000000       0.000000000000000E+000        
   1.00000000000000       0.000000000000000E+000  0.000000000000000E+000        
   8.77800000000000       0.000000000000000E+000  0.000000000000000E+000        
  0.000000000000000E+000   1.00000000000000       0.000000000000000E+000        
   33.1900000000000       0.000000000000000E+000  0.000000000000000E+000        
  0.000000000000000E+000  0.000000000000000E+000   1.00000000000000             
    3    3                                                                      
   1.09700000000000        1.00000000000000       0.000000000000000E+000        
  0.000000000000000E+000                                                        
  0.318000000000000       0.000000000000000E+000   1.00000000000000             
  0.000000000000000E+000                                                        
   14.8390000000000       0.000000000000000E+000  0.000000000000000E+000        
   1.00000000000000                                                             
    1    1                                                                      
  0.761000000000000        1.00000000000000                                     
          1.00000000    1    3    1    1    1                                   
H #4   1.587433826239117   2.323909091924119   2.420678382010565                
    5    3                                                                      
   33.8700000000000       6.068000000000000E-003  0.000000000000000E+000        
  0.000000000000000E+000                                                        
   5.09500000000000       4.530800000000000E-002  0.000000000000000E+000        
  0.000000000000000E+000                                                        
   1.15900000000000       0.202822000000000       0.000000000000000E+000        
  0.000000000000000E+000                                                        
  0.325800000000000       0.503903000000000        1.00000000000000             
  0.000000000000000E+000                                                        
  0.102700000000000       0.383421000000000       0.000000000000000E+000        
   1.00000000000000                                                             
    2    2                                                                      
   1.40700000000000        1.00000000000000       0.000000000000000E+000        
  0.388000000000000       0.000000000000000E+000   1.00000000000000             
    1    1                                                                      
   1.05700000000000        1.00000000000000                                     
          1.00000000    1    3    1    1    1                                   
H #5  -1.866860643932072   2.202181702781436   2.420678382010565                
    5    3                                                                      
   33.8700000000000       6.068000000000000E-003  0.000000000000000E+000        
  0.000000000000000E+000                                                        
   5.09500000000000       4.530800000000000E-002  0.000000000000000E+000        
  0.000000000000000E+000                                                        
   1.15900000000000       0.202822000000000       0.000000000000000E+000        
  0.000000000000000E+000                                                        
  0.325800000000000       0.503903000000000        1.00000000000000             
  0.000000000000000E+000                                                        
  0.102700000000000       0.383421000000000       0.000000000000000E+000        
   1.00000000000000                                                             
    2    2                                                                      
   1.40700000000000        1.00000000000000       0.000000000000000E+000        
  0.388000000000000       0.000000000000000E+000   1.00000000000000             
    1    1                                                                      
   1.05700000000000        1.00000000000000                                     
FINISH                                                                          
 
********************************************************************************
 ONE- AND TWO-ELECTRON INTEGRALS OVER SYMMETRY-ADAPTED AOS ARE CALCULATED.

  SPHERICAL HARMONICS ARE USED.
  
  INTEGRALS LESS THAN  0.10E-13 ARE NEGLECTED.

  NUCLEAR REPULSION ENERGY :  108.7401203181 A.U.
  @MOLECU-I, ONE ELECTRON INTEGRALS (CPU/WALL):        0.13/       0.13 SECONDS.
  @TWOEL-I,   40884977 INTEGRALS OF SYMMETRY TYPE  I I I I
  @TWOEL-I,   69743083 INTEGRALS OF SYMMETRY TYPE  I J I J
  @TWOEL-I,   36054771 INTEGRALS OF SYMMETRY TYPE  I I J J
  @TWOEL-I, TOTAL NUMBER OF 2-E INTEGRALS  146682831.
  @MOLECU-I, TWO ELECTRON INTEGRALS (CPU/WALL):      292.77/       9.26 SECONDS.
 @CHECKOUT-I, Total execution time (CPU/WALL):       292.92/       9.42 seconds.

Running with 32 threads/proc

--executable xvmol finished with status     0 in       30.38 seconds (walltime).
 --invoking executable--
/home/besselman/CFOUR_18/cfour18/bin/xvmol2ja
 @GETMEM-I,  Allocated  181198 MB of main memory.
 @CHECKOUT-I, Total execution time (CPU/WALL):         0.93/       0.06 seconds.
--executable xvmol2ja finished with status     0 in        0.12 seconds (walltime).
 --invoking executable--
/home/besselman/CFOUR_18/cfour18/bin/xvscf
  -------------------------------------------------
  Self-Consistent-Field Program for HF calculations
  -------------------------------------------------
    Integrals from VMOL are used
  There are  228 functions in the AO basis.

  There are 2 irreducible representations.

       Irrep        # of functions
         1                129
         2                 99


  Parameters for SCF calculation: 
        SCF reference function:  RHF  
  Maximum number of iterations:  150
     Full symmetry point group: Cs  
     Computational point group: Cs  
        Initial density matrix: MOREAD                 
     SCF convergence tolerance: 10**(-10)
  DIIS convergence acceleration:  ON
          Latest start for DIIS:   2
                     DIIS order:  10

 @GETMEM-I,  Allocated      19 MB of main memory.
   Smallest overlap matrix eigenvalues 
     Symmetry    Eigenvalue    
         1      .7113591796D-03              
         2      .8942650851D-03              
  @INITGES-I, Occupancies from core Hamiltonian:

          Alpha population by irrep:  11    4
           Beta population by irrep:  11    4


  --------------------------------------------------------------------
  Iteration         Total Energy            Largest Density Difference
  --------------------------------------------------------------------
       0           108.740120318147561              0.0000000000D+00
       1          -142.519121996575905              0.1561152117D+02
       2          -151.850169951636360              0.4315872213D+02
       3          -143.128502556477429              0.4265501618D+02
       4          -166.045936015861173              0.3557466043D+01
       5          -177.821471444381530              0.2611740631D+01
       6          -183.116065687094135              0.1485629468D+01
       7          -190.326356907786931              0.3369959051D+01
       8          -190.691345073098034              0.3767436013D+00
       9          -190.780378503619033              0.2854056100D+00
      10          -190.793232346284185              0.1563529600D+00
      11          -190.795114421112089              0.4494134212D-01
      12          -190.795523351261522              0.2741529207D-01
      13          -190.795585795946579              0.1138952665D-01
      14          -190.795592552967776              0.4991687474D-02
      15          -190.795592904362934              0.7993508407D-03
      16          -190.795592915309442              0.1118208871D-03
      17          -190.795592915893678              0.1765581206D-04
      18          -190.795592915921247              0.3302976430D-05
      19          -190.795592915919713              0.7950722283D-06
      20          -190.795592915922725              0.2556161423D-06
      21          -190.795592915923521              0.5099536660D-07
      22          -190.795592915920849              0.1054935761D-07
      23          -190.795592915921304              0.3914300439D-08
      24          -190.795592915921191              0.7166078841D-09
      25          -190.795592915920110              0.2262800503D-09
   final occupation vector 
    10  5
    10  5

  SCF has converged.

 Density matrix saved to file den.dat
 total electron number:   30.0000000000002     
     E(SCF)=      -190.795592915920679              0.4889150196D-10


  Final occupancies:

     Alpha population by irrep:  10    5
      Beta population by irrep:  10    5


  Eigenvector printing suppressed.


 
  ORBITAL EIGENVALUES (ALPHA)  (1H = 27.2113834 eV)

       MO #        E(hartree)               E(eV)           FULLSYM    COMPSYM
       ----   --------------------   --------------------   -------   ---------
    1     1         -20.5659440724        -559.6277891363     A'        A'  (1)
    2     2         -11.3490845050        -308.8242897039     A'        A'  (1)
    3     3         -11.2553211316        -306.2728586016     A'        A'  (1)
    4   130         -11.2548442602        -306.2598822714     A''       A'' (2)
    5     4          -1.4007411484         -38.1161044331     A'        A'  (1)
    6     5          -1.1525364884         -31.3621122682     A'        A'  (1)
    7   131          -0.8665472130         -23.5799484474     A''       A'' (2)
    8     6          -0.7594682400         -20.6661814594     A'        A'  (1)
    9     7          -0.6773637311         -18.4320041895     A'        A'  (1)
   10     8          -0.6718904453         -18.2830685098     A'        A'  (1)
   11   132          -0.6110436452         -16.6273429040     A''       A'' (2)
   12   133          -0.5526225540         -15.0376241936     A''       A'' (2)
   13     9          -0.5168811936         -14.0650523303     A'        A'  (1)
   14    10          -0.4657433963         -12.6735221230     A'        A'  (1)
   15   134          -0.3892062209         -10.5908396996     A''       A'' (2)
  +++++++++++++++++++++++++++++++++++++++++++++++++++++++++++++++++++++++++++++
   16    11           0.1206511923           3.2830858515     A'        A'  (1)
   17    12           0.1348461220           3.6693495253     A'        A'  (1)
   18   135           0.1671245011           4.5476888738     A''       A'' (2)
   19    13           0.1976214623           5.3775533791     A'        A'  (1)
   20   136           0.2283138465           6.2127356118     A''       A'' (2)
   21    14           0.2565288817           6.9805057536     A'        A'  (1)
   22   137           0.2688788620           7.3165658007     A''       A'' (2)
   23    15           0.3028554198           8.2411149417     A'        A'  (1)
   24    16           0.3405084221           9.2657052255     A'        A'  (1)
   25   138           0.3603429280           9.8054295688     A''       A'' (2)
   26    17           0.4583800560          12.4731554460     A'        A'  (1)
   27   139           0.4624433792          12.5837240924     A''       A'' (2)
   28    18           0.4912975198          13.3688851744     A'        A'  (1)
   29   140           0.5105053924          13.8915579593     A''       A'' (2)
   30    19           0.5545911384          15.0911920981     A'        A'  (1)
   31   141           0.5614424859          15.2776267416     A''       A'' (2)
   32    20           0.5706325466          15.5277010055     A'        A'  (1)
   33    21           0.5858760255          15.9424971542     A'        A'  (1)
   34   142           0.5904080900          16.0658208982     A''       A'' (2)
   35    22           0.6182586183          16.8236723017     A'        A'  (1)
   36    23           0.6487404243          17.6531244140     A'        A'  (1)
   37   143           0.6521457805          17.7457888653     A''       A'' (2)
   38   144           0.6562699608          17.8580135184     A''       A'' (2)
   39    24           0.7315355482          19.9060942740     A'        A'  (1)
   40    25           0.7982727445          21.7221057079     A'        A'  (1)
   41   145           0.8213300647          22.3495272893     A''       A'' (2)
   42    26           0.8773401576          23.8736394013     A'        A'  (1)
   43   146           0.9281400440          25.2559745853     A''       A'' (2)
   44    27           0.9382152534          25.5301349713     A'        A'  (1)
   45   147           1.0385224120          28.2596315216     A''       A'' (2)
   46    28           1.0508981798          28.5963932849     A'        A'  (1)
   47   148           1.0530777475          28.6557023366     A''       A'' (2)
   48    29           1.0713080928          29.1517752529     A'        A'  (1)
   49    30           1.1394664998          31.0064597965     A'        A'  (1)
   50   149           1.1668308500          31.7510816236     A''       A'' (2)
   51   150           1.1702103948          31.8430437108     A''       A'' (2)
   52    31           1.1841544743          32.2224814054     A'        A'  (1)
   53   151           1.1917438731          32.4289994443     A''       A'' (2)
   54    32           1.2208996068          33.2223672932     A'        A'  (1)
   55    33           1.2580915569          34.2344117081     A'        A'  (1)
   56    34           1.3348685469          36.3236198191     A'        A'  (1)
   57   152           1.3448907211          36.5963370416     A''       A'' (2)
   58    35           1.3482032721          36.6864761373     A'        A'  (1)
   59   153           1.4113922384          38.4059353269     A''       A'' (2)
   60    36           1.4195736697          38.6285633918     A'        A'  (1)
   61   154           1.4793085328          40.2540316517     A''       A'' (2)
   62    37           1.4802636078          40.2800205660     A'        A'  (1)
   63   155           1.5274989034          41.5653583032     A''       A'' (2)
   64    38           1.5437437676          42.0074035307     A'        A'  (1)
   65    39           1.5491034744          42.1532485678     A'        A'  (1)
   66    40           1.5599731400          42.4490272067     A'        A'  (1)
   67   156           1.5735233568          42.8177473513     A''       A'' (2)
   68   157           1.6099298345          43.8084179746     A''       A'' (2)
   69   158           1.6453020819          44.7709457581     A''       A'' (2)
   70   159           1.7219916160          46.8577740734     A''       A'' (2)
   71    41           1.9097608471          51.9672346134     A'        A'  (1)
   72    42           1.9644982530          53.4567151507     A'        A'  (1)
   73   160           2.0477478269          55.7220512244     A''       A'' (2)
   74    43           2.2783795901          61.9978605566     A'        A'  (1)
   75    44           2.3434267588          63.7678840042     A'        A'  (1)
   76   161           2.3460985758          63.8405878407     A''       A'' (2)
   77    45           2.4516353388          66.7123891597     A'        A'  (1)
   78    46           2.4571127839          66.8614380203     A'        A'  (1)
   79    47           2.4831691215          67.5704670121     A'        A'  (1)
   80    48           2.5006484912          68.0461048428     A'        A'  (1)
   81   162           2.5073404630          68.2282026517     A''       A'' (2)
   82    49           2.6041713425          70.8631048403     A'        A'  (1)
   83    50           2.6551592638          72.2505567140     A'        A'  (1)
   84   163           2.7172560071          73.9402950052     A''       A'' (2)
   85   164           2.7457725850          74.7162705398     A''       A'' (2)
   86    51           2.7739845650          75.4839575438     A'        A'  (1)
   87   165           2.8743722791          78.2156461216     A''       A'' (2)
   88   166           2.8890265576          78.6144093124     A''       A'' (2)
   89    52           2.9234391813          79.5508244077     A'        A'  (1)
   90   167           2.9530419787          80.3563574785     A''       A'' (2)
   91    53           2.9936278649          81.4607555896     A'        A'  (1)
   92    54           3.0331257678          82.5355481675     A'        A'  (1)
   93    55           3.0534937632          83.0897895013     A'        A'  (1)
   94   168           3.0830588446          83.8942962659     A''       A'' (2)
   95   169           3.1172688028          84.8251965536     A''       A'' (2)
   96    56           3.1672888417          86.1863110107     A'        A'  (1)
   97    57           3.2000936780          87.0789759883     A'        A'  (1)
   98   170           3.2499889673          88.4366958346     A''       A'' (2)
   99    58           3.2844370233          89.3740750936     A'        A'  (1)
  100    59           3.2949348344          89.6597350556     A'        A'  (1)
  101   171           3.3048842071          89.9304712519     A''       A'' (2)
  102   172           3.3325493401          90.6832777930     A''       A'' (2)
  103    60           3.3363057841          90.7854958295     A'        A'  (1)
  104   173           3.4121240075          92.8486145772     A''       A'' (2)
  105    61           3.4153863707          92.9373879925     A'        A'  (1)
  106    62           3.4406498270          93.6248415874     A'        A'  (1)
  107   174           3.4496432050          93.8695638444     A''       A'' (2)
  108   175           3.5277185039          95.9941007359     A''       A'' (2)
  109    63           3.5317274221          96.1031889482     A'        A'  (1)
  110   176           3.5534555945          96.6944425766     A''       A'' (2)
  111    64           3.5564030052          96.7746457005     A'        A'  (1)
  112   177           3.5858614624          97.5762510727     A''       A'' (2)
  113   178           3.6058123942          98.1191435262     A''       A'' (2)
  114    65           3.6271858948          98.7007460476     A'        A'  (1)
  115    66           3.7315480506         101.5405846795     A'        A'  (1)
  116    67           3.7864201924         103.0337315695     A'        A'  (1)
  117   179           3.8053529892         103.5489191622     A''       A'' (2)
  118   180           3.8513741361         104.8012182333     A''       A'' (2)
  119    68           3.9427535735         107.2877791407     A'        A'  (1)
  120    69           3.9440959243         107.3243063631     A'        A'  (1)
  121   181           3.9694310400         108.0137099103     A''       A'' (2)
  122    70           3.9891039139         108.5490360226     A'        A'  (1)
  123    71           4.0114415850         109.1568749552     A'        A'  (1)
  124   182           4.0651754054         110.6190465448     A''       A'' (2)
  125   183           4.0701547723         110.7545420064     A''       A'' (2)
  126   184           4.1672698739         113.3971782691     A''       A'' (2)
  127    72           4.1728329101         113.5485561813     A'        A'  (1)
  128   185           4.1925912649         114.0862083477     A''       A'' (2)
  129    73           4.2112276560         114.5933303320     A'        A'  (1)
  130   186           4.3076259063         117.2164600795     A''       A'' (2)
  131    74           4.3227223701         117.6272557457     A'        A'  (1)
  132   187           4.3856025692         119.3383129506     A''       A'' (2)
  133    75           4.4236692524         120.3741600628     A'        A'  (1)
  134    76           4.4587088503         121.3276359944     A'        A'  (1)
  135    77           4.4692552001         121.6146167617     A'        A'  (1)
  136   188           4.4790984335         121.8824647611     A''       A'' (2)
  137    78           4.5359085005         123.4283452755     A'        A'  (1)
  138   189           4.5622855343         124.1461008540     A''       A'' (2)
  139   190           4.7039917921         128.0021241640     A''       A'' (2)
  140    79           4.7485827660         129.2155062524     A'        A'  (1)
  141   191           4.7846882274         130.1979858066     A''       A'' (2)
  142   192           4.8017417881         130.6620367850     A''       A'' (2)
  143    80           4.9464393912         134.5994587398     A'        A'  (1)
  144    81           5.0521020666         137.4746863114     A'        A'  (1)
  145   193           5.1722148076         140.7431201560     A''       A'' (2)
  146    82           5.2056235844         141.6522191915     A'        A'  (1)
  147    83           5.2629215173         143.2113752108     A'        A'  (1)
  148    84           5.2687637811         143.3703512921     A'        A'  (1)
  149   194           5.2709597219         143.4301058788     A''       A'' (2)
  150   195           5.2846380253         143.8023114359     A''       A'' (2)
  151    85           5.3747290830         146.2538137492     A'        A'  (1)
  152   196           5.4853784237         149.2647353808     A''       A'' (2)
  153    86           5.4860377231         149.2826758299     A'        A'  (1)
  154   197           5.5138491261         150.0394625810     A''       A'' (2)
  155   198           5.5324921986         150.5467663723     A''       A'' (2)
  156    87           5.6148541523         152.7879490722     A'        A'  (1)
  157   199           5.6348635108         153.3324313993     A''       A'' (2)
  158    88           5.6974107702         155.0344288551     A'        A'  (1)
  159    89           5.7481161477         156.4141923215     A'        A'  (1)
  160   200           5.8581582819         159.4085910265     A''       A'' (2)
  161   201           6.0291051595         164.0602920543     A''       A'' (2)
  162    90           6.1395323983         167.0651699856     A'        A'  (1)
  163   202           6.1588325106         167.5903527410     A''       A'' (2)
  164    91           6.1627718611         167.6975479190     A'        A'  (1)
  165    92           6.1867744312         168.3506910561     A'        A'  (1)
  166   203           6.3856917880         173.7635075176     A''       A'' (2)
  167    93           6.5408264428         177.9849360882     A'        A'  (1)
  168   204           6.6322341308         180.4722657309     A''       A'' (2)
  169    94           6.8654170986         186.8174968720     A'        A'  (1)
  170   205           6.8791778462         187.1919458496     A''       A'' (2)
  171    95           7.0675674507         192.3182876058     A'        A'  (1)
  172   206           7.3471808490         199.9269549907     A''       A'' (2)
  173    96           7.3807990330         200.8417522840     A'        A'  (1)
  174    97           7.4046133907         201.4897739040     A'        A'  (1)
  175   207           7.4959573792         203.9753701950     A''       A'' (2)
  176    98           8.0406837995         218.7981296667     A'        A'  (1)
  177    99          15.4901670509         421.5088745520     A'        A'  (1)
  178   100          15.7119888581         427.5449527942     A'        A'  (1)
  179   208          15.8151462357         430.3520077466     A''       A'' (2)
  180   209          16.0880426248         437.7778960179     A''       A'' (2)
  181   101          16.4032499520         446.3551234489     A'        A'  (1)
  182   210          16.4957512711         448.8722123096     A''       A'' (2)
  183   102          16.5865785217         451.3437474485     A'        A'  (1)
  184   211          16.7217678213         455.0224353125     A''       A'' (2)
  185   103          16.8124797898         457.4908334644     A'        A'  (1)
  186   104          16.9037410843         459.9741795381     A'        A'  (1)
  187   105          17.2790910491         470.1879713404     A'        A'  (1)
  188   212          17.4533769502         474.9305318167     A''       A'' (2)
  189   106          26.2811568185         715.1466343851     A'        A'  (1)
  190   213          26.4071530726         718.5751667608     A''       A'' (2)
  191   107          27.1326409619         738.3166958677     A'        A'  (1)
  192   108          29.4339900576         800.9395884502     A'        A'  (1)
  193   109          41.3967426865        1126.4626367522     A'        A'  (1)
  194   214          41.4113156236        1126.8591865315     A''       A'' (2)
  195   110          41.4850601650        1128.8658775218     A'        A'  (1)
  196   215          41.4961110342        1129.1665869602     A''       A'' (2)
  197   111          41.5297717312        1130.0825410916     A'        A'  (1)
  198   112          41.5505456063        1130.6478269731     A'        A'  (1)
  199   216          41.5542087723        1130.7475067854     A''       A'' (2)
  200   217          41.6651851683        1133.7673280472     A''       A'' (2)
  201   113          41.6839230988        1134.2772130583     A'        A'  (1)
  202   218          41.6918152114        1134.4919683585     A''       A'' (2)
  203   114          41.7094578729        1134.9720495851     A'        A'  (1)
  204   219          41.7379334625        1135.7469097731     A''       A'' (2)
  205   115          41.7489916862        1136.0478193369     A'        A'  (1)
  206   220          41.7731249206        1136.7045180318     A''       A'' (2)
  207   116          41.8389819403        1138.4965786434     A'        A'  (1)
  208   117          43.8604455757        1193.5034006557     A'        A'  (1)
  209   221          43.8633719711        1193.5830319219     A''       A'' (2)
  210   118          43.9812186376        1196.7898027477     A'        A'  (1)
  211   222          44.0282586991        1198.0698278968     A''       A'' (2)
  212   119          44.1623855372        1201.7196047119     A'        A'  (1)
  213   120          81.0969451889        2206.7600681046     A'        A'  (1)
  214   121          81.2806101643        2211.7578461672     A'        A'  (1)
  215   223          81.3318982678        2213.1534664156     A''       A'' (2)
  216   224          81.5787234683        2219.8699215796     A''       A'' (2)
  217   122          81.7652032571        2224.9442946076     A'        A'  (1)
  218   225          81.8403030714        2226.9878644478     A''       A'' (2)
  219   123          81.9617143979        2230.2916346016     A'        A'  (1)
  220   124          82.0725648324        2233.3080282758     A'        A'  (1)
  221   226          82.1710673412        2235.9884178086     A''       A'' (2)
  222   125          85.9674197424        2339.2924185183     A'        A'  (1)
  223   126          86.7696181513        2361.1213469873     A'        A'  (1)
  224   227          86.8459212594        2363.1976601161     A''       A'' (2)
  225   127         138.4074180951        3766.2573191893     A'        A'  (1)
  226   228         138.4962459251        3768.6744473295     A''       A'' (2)
  227   128         139.2268774675        3788.5559423520     A'        A'  (1)
  228   129         149.9830507189        4081.2462966130     A'        A'  (1)


  VSCF finished.

 @CHECKOUT-I, Total execution time (CPU/WALL):       208.33/      42.70 seconds.
--executable xvscf finished with status     0 in       42.76 seconds (walltime).
 --invoking executable--
/home/besselman/CFOUR_18/cfour18/bin/xvtran
 @GETMEM-I,  Allocated  181198 MB of main memory.
  Partial RHF integral transformation
  Transformation of IIII integrals :
  1 pass through the AO integral file was required.
    40884977 AO integrals were read.
    11912138 MO integrals were written to HF2.
  Transformation of IIJJ integrals :
  1 pass through the AO integral file was required.
    36054771 AO integrals were read.
     9591215 MO integrals were written to HF2.
  Transformation of IJIJ integrals :
  1 pass through the AO integral file was required.
    69743083 AO integrals were read.
    18924904 MO integrals were written to HF2.
  Summary of active molecular orbitals: 
------------------------------------------------------------------------
 
  Index      Eigenvalue    Symmetry    Index      Eigenvalue    Symmetry
------------------------------------------------------------------------
     1       -20.5659441        1       115        41.4850602        1
     2       -11.3490845        1       116        41.5297717        1
     3       -11.2553211        1       117        41.5505456        1
     4        -1.4007411        1       118        41.6839231        1
     5        -1.1525365        1       119        41.7094579        1
     6        -0.7594682        1       120        41.7489917        1
     7        -0.6773637        1       121        41.8389819        1
     8        -0.6718904        1       122        43.8604456        1
     9        -0.5168812        1       123        43.9812186        1
    10        -0.4657434        1       124        44.1623855        1
    11       -11.2548443        2       125        81.0969452        1
    12        -0.8665472        2       126        81.2806102        1
    13        -0.6110436        2       127        81.7652033        1
    14        -0.5526226        2       128        81.9617144        1
    15        -0.3892062        2       129        82.0725648        1
    16         0.1206512        1       130        85.9674197        1
    17         0.1348461        1       131        86.7696182        1
    18         0.1976215        1       132       138.4074181        1
    19         0.2565289        1       133       139.2268775        1
    20         0.3028554        1       134       149.9830507        1
    21         0.3405084        1       135         0.1671245        2
    22         0.4583801        1       136         0.2283138        2
    23         0.4912975        1       137         0.2688789        2
    24         0.5545911        1       138         0.3603429        2
    25         0.5706325        1       139         0.4624434        2
    26         0.5858760        1       140         0.5105054        2
    27         0.6182586        1       141         0.5614425        2
    28         0.6487404        1       142         0.5904081        2
    29         0.7315355        1       143         0.6521458        2
    30         0.7982727        1       144         0.6562700        2
    31         0.8773402        1       145         0.8213301        2
    32         0.9382153        1       146         0.9281400        2
    33         1.0508982        1       147         1.0385224        2
    34         1.0713081        1       148         1.0530777        2
    35         1.1394665        1       149         1.1668309        2
    36         1.1841545        1       150         1.1702104        2
    37         1.2208996        1       151         1.1917439        2
    38         1.2580916        1       152         1.3448907        2
    39         1.3348685        1       153         1.4113922        2
    40         1.3482033        1       154         1.4793085        2
    41         1.4195737        1       155         1.5274989        2
    42         1.4802636        1       156         1.5735234        2
    43         1.5437438        1       157         1.6099298        2
    44         1.5491035        1       158         1.6453021        2
    45         1.5599731        1       159         1.7219916        2
    46         1.9097608        1       160         2.0477478        2
    47         1.9644983        1       161         2.3460986        2
    48         2.2783796        1       162         2.5073405        2
    49         2.3434268        1       163         2.7172560        2
    50         2.4516353        1       164         2.7457726        2
    51         2.4571128        1       165         2.8743723        2
    52         2.4831691        1       166         2.8890266        2
    53         2.5006485        1       167         2.9530420        2
    54         2.6041713        1       168         3.0830588        2
    55         2.6551593        1       169         3.1172688        2
    56         2.7739846        1       170         3.2499890        2
    57         2.9234392        1       171         3.3048842        2
    58         2.9936279        1       172         3.3325493        2
    59         3.0331258        1       173         3.4121240        2
    60         3.0534938        1       174         3.4496432        2
    61         3.1672888        1       175         3.5277185        2
    62         3.2000937        1       176         3.5534556        2
    63         3.2844370        1       177         3.5858615        2
    64         3.2949348        1       178         3.6058124        2
    65         3.3363058        1       179         3.8053530        2
    66         3.4153864        1       180         3.8513741        2
    67         3.4406498        1       181         3.9694310        2
    68         3.5317274        1       182         4.0651754        2
    69         3.5564030        1       183         4.0701548        2
    70         3.6271859        1       184         4.1672699        2
    71         3.7315481        1       185         4.1925913        2
    72         3.7864202        1       186         4.3076259        2
    73         3.9427536        1       187         4.3856026        2
    74         3.9440959        1       188         4.4790984        2
    75         3.9891039        1       189         4.5622855        2
    76         4.0114416        1       190         4.7039918        2
    77         4.1728329        1       191         4.7846882        2
    78         4.2112277        1       192         4.8017418        2
    79         4.3227224        1       193         5.1722148        2
    80         4.4236693        1       194         5.2709597        2
    81         4.4587089        1       195         5.2846380        2
    82         4.4692552        1       196         5.4853784        2
    83         4.5359085        1       197         5.5138491        2
    84         4.7485828        1       198         5.5324922        2
    85         4.9464394        1       199         5.6348635        2
    86         5.0521021        1       200         5.8581583        2
    87         5.2056236        1       201         6.0291052        2
    88         5.2629215        1       202         6.1588325        2
    89         5.2687638        1       203         6.3856918        2
    90         5.3747291        1       204         6.6322341        2
    91         5.4860377        1       205         6.8791778        2
    92         5.6148542        1       206         7.3471808        2
    93         5.6974108        1       207         7.4959574        2
    94         5.7481161        1       208        15.8151462        2
    95         6.1395324        1       209        16.0880426        2
    96         6.1627719        1       210        16.4957513        2
    97         6.1867744        1       211        16.7217678        2
    98         6.5408264        1       212        17.4533770        2
    99         6.8654171        1       213        26.4071531        2
   100         7.0675675        1       214        41.4113156        2
   101         7.3807990        1       215        41.4961110        2
   102         7.4046134        1       216        41.5542088        2
   103         8.0406838        1       217        41.6651852        2
   104        15.4901671        1       218        41.6918152        2
   105        15.7119889        1       219        41.7379335        2
   106        16.4032500        1       220        41.7731249        2
   107        16.5865785        1       221        43.8633720        2
   108        16.8124798        1       222        44.0282587        2
   109        16.9037411        1       223        81.3318983        2
   110        17.2790910        1       224        81.5787235        2
   111        26.2811568        1       225        81.8403031        2
   112        27.1326410        1       226        82.1710673        2
   113        29.4339901        1       227        86.8459213        2
   114        41.3967427        1       228       138.4962459        2
------------------------------------------------------------------------
 @CHECKOUT-I, Total execution time (CPU/WALL):        90.76/      22.99 seconds.
--executable xvtran finished with status     0 in       23.02 seconds (walltime).
 --invoking executable--
/home/besselman/CFOUR_18/cfour18/bin/xintprc
 @GETMEM-I,  Allocated  181198 MB of main memory.
  @GMOIAA-I, Processing MO integrals for spin case AA.
  @GMOIAA-I, Generation of integral list completed.
                      TYPE                NUMBER
                      ----               --------
                      PPPP                     0
                      PPPH              36349733
                      PPHH               2525271
                      PHPH               1361533
                      PHHH                188071
                      HHHH                  3649

                     TOTAL              40428257

  @FORMT2-I, Second-order MP correlation energies:
            ------------------------------------------------
            E(SCF)                  =   -190.795592915921 a.u.
            E2(AA)                  =     -0.098341109892 a.u.
            E2(AB)                  =     -0.721759944886 a.u.
            E2(TOT)                 =     -0.918442164669 a.u.
            Total MP2 energy        =   -191.714035080590 a.u.
            ------------------------------------------------
   Largest T2 amplitudes for spin case AB:
       _       _                 _       _                 _       _
   i   j   a   b             i   j   a   b             i   j   a   b
-----------------------------------------------------------------------------
[  9   9  16  16]-0.05125 [  9   9  18  16]-0.03428 [  9   9  16  18]-0.03428
[ 10  10 137 137]-0.02700 [  9   9  18  18]-0.02503 [  7   7  16  16]-0.02034
[  9   9  30  16]-0.01765 [  9   9  16  30]-0.01765 [ 10  10 141 137] 0.01737
[ 10  10 137 141] 0.01737 [ 14  14 144 144]-0.01703 [ 15   9 139  16]-0.01608
[  9  15  16 139]-0.01608 [ 10  10 141 141]-0.01533 [  9   7  16  16]-0.01483
-----------------------------------------------------------------------------
   Norm of T2AB vector (  5111825 symmetry allowed elements):  0.4023579636.
-----------------------------------------------------------------------------
 @CHECKOUT-I, Total execution time (CPU/WALL):        25.38/       3.57 seconds.
--executable xintprc finished with status     0 in        3.60 seconds (walltime).
 --invoking executable--
/home/besselman/CFOUR_18/cfour18/bin/xecc
 @GETMEM-I,  Allocated  181198 MB of main memory.
 CCSD(T) energy will be calculated.
 AO based algorithm is used. 
 Largest T2 amplitudes for spin case AB:
        _       _                 _       _                 _       _
    i   j   a   b             i   j   a   b             i   j   a   b
 -----------------------------------------------------------------------------
 [  9   9  16  16]-0.05125 [  9   9  18  16]-0.03428 [  9   9  16  18]-0.03428
 [ 10  10 137 137]-0.02700 [  9   9  18  18]-0.02503 [  7   7  16  16]-0.02034
 [  9   9  30  16]-0.01765 [  9   9  16  30]-0.01765 [ 10  10 141 137] 0.01737
 [ 10  10 137 141] 0.01737 [ 14  14 144 144]-0.01703 [ 15   9 139  16]-0.01608
 [  9  15  16 139]-0.01608 [ 10  10 141 141]-0.01533 [  9   7  16  16]-0.01483
 -----------------------------------------------------------------------------
 Norm of T2AB vector (  5111825 symmetry allowed elements):  0.4023579636.
 -----------------------------------------------------------------------------
 The total correlation energy is -0.918442164669 a.u.
 Resorts of amplitudes and integrals (CPU/WALL):       5.00/       0.19 seconds.
 Starting iterative solution of the CC equations.
 The DIIS procedure is used to accelerate convergence.
 5 expansion vectors are used in the DIIS extrapolation.
 Convergence criterium is 10**(-9).
 Maximum number of iterations is 100.
 >>>>>>>>>>>>>>>>>>>>>>>>>>>>>>>>>>>>>>>>>>>>>>>>>>>>>>>>>>>>>>>>>>>>>>>>>>>>>>>
 Iteration Nr.   1 started:
 Generation of Intermediates required (CPU/WALL):     59.77/       2.15 seconds.
 Transformation of t(ab,ij) amplitudes required    4.1 seconds.
 Contraction of t(mu nu,ij) with AO integrals required   79.4 seconds.
 Backtransformation of t(mu nu,ij) increments required    3.5 seconds.
 Construction of Hbar required (CPU/WALL):           119.79/      75.44 seconds.
 Amplitude changes are:
 -------------------------------------------------------------------
              Spin      RMS          Max.      Max. change for
  Amplitude   Case     Change       Change       i    j    a    b
 -------------------------------------------------------------------
     T1        AA    0.0000350416-0.0218222481    9        16
     T2        AB    0.0000000110 0.0037133885    9   15   16  139
 -------------------------------------------------------------------
 The total correlation energy is -0.918686294933 a.u.
 Convergence information after     1 iterations: 
 Largest element of residual vector : -0.21822248E-01.
 Largest element of DIIS residual   : -0.21822248E-01.
 Iteration Nr.   1 required (CPU/WALL):              194.72/      78.07 seconds.
 >>>>>>>>>>>>>>>>>>>>>>>>>>>>>>>>>>>>>>>>>>>>>>>>>>>>>>>>>>>>>>>>>>>>>>>>>>>>>>>
 Iteration Nr.   2 started:
 Generation of Intermediates required (CPU/WALL):     53.77/       1.77 seconds.
 Transformation of t(ab,ij) amplitudes required    3.7 seconds.
 Contraction of t(mu nu,ij) with AO integrals required   79.6 seconds.
 Backtransformation of t(mu nu,ij) increments required    3.5 seconds.
 Construction of Hbar required (CPU/WALL):           118.27/      75.36 seconds.
 Amplitude changes are:
 -------------------------------------------------------------------
              Spin      RMS          Max.      Max. change for
  Amplitude   Case     Change       Change       i    j    a    b
 -------------------------------------------------------------------
     T1        AA    0.0000062149 0.0034768196    9        16
     T2        AB    0.0000000057-0.0094192228    9    9   16   16
 -------------------------------------------------------------------
 The total correlation energy is -0.941951509126 a.u.
 Convergence information after     2 iterations: 
 Largest element of residual vector : -0.94192228E-02.
 Largest element of DIIS residual   : -0.77353664E-02.
 Iteration Nr.   2 required (CPU/WALL):              191.69/      77.74 seconds.
 >>>>>>>>>>>>>>>>>>>>>>>>>>>>>>>>>>>>>>>>>>>>>>>>>>>>>>>>>>>>>>>>>>>>>>>>>>>>>>>
 Iteration Nr.   3 started:
 Generation of Intermediates required (CPU/WALL):     53.62/       1.77 seconds.
 Transformation of t(ab,ij) amplitudes required    3.7 seconds.
 Contraction of t(mu nu,ij) with AO integrals required   79.6 seconds.
 Backtransformation of t(mu nu,ij) increments required    3.5 seconds.
 Construction of Hbar required (CPU/WALL):           118.26/      75.36 seconds.
 Amplitude changes are:
 -------------------------------------------------------------------
              Spin      RMS          Max.      Max. change for
  Amplitude   Case     Change       Change       i    j    a    b
 -------------------------------------------------------------------
     T1        AA    0.0000060523-0.0057384513    9        16
     T2        AB    0.0000000017-0.0018824136    9    9   16   16
 -------------------------------------------------------------------
 The total correlation energy is -0.940750413171 a.u.
 Convergence information after     3 iterations: 
 Largest element of residual vector : -0.57384513E-02.
 Largest element of DIIS residual   : -0.41038602E-02.
 Iteration Nr.   3 required (CPU/WALL):              195.15/      77.85 seconds.
 >>>>>>>>>>>>>>>>>>>>>>>>>>>>>>>>>>>>>>>>>>>>>>>>>>>>>>>>>>>>>>>>>>>>>>>>>>>>>>>
 Iteration Nr.   4 started:
 Generation of Intermediates required (CPU/WALL):     53.64/       1.77 seconds.
 Transformation of t(ab,ij) amplitudes required    3.7 seconds.
 Contraction of t(mu nu,ij) with AO integrals required   79.6 seconds.
 Backtransformation of t(mu nu,ij) increments required    3.5 seconds.
 Construction of Hbar required (CPU/WALL):           118.41/      75.39 seconds.
 Amplitude changes are:
 -------------------------------------------------------------------
              Spin      RMS          Max.      Max. change for
  Amplitude   Case     Change       Change       i    j    a    b
 -------------------------------------------------------------------
     T1        AA    0.0000011289-0.0006606402    7        16
     T2        AB    0.0000000005-0.0010992514    9    9   16   16
 -------------------------------------------------------------------
 The total correlation energy is -0.943001903174 a.u.
 Convergence information after     4 iterations: 
 Largest element of residual vector : -0.10992514E-02.
 Largest element of DIIS residual   : -0.64574849E-03.
 Iteration Nr.   4 required (CPU/WALL):              199.48/      78.02 seconds.
 >>>>>>>>>>>>>>>>>>>>>>>>>>>>>>>>>>>>>>>>>>>>>>>>>>>>>>>>>>>>>>>>>>>>>>>>>>>>>>>
 Iteration Nr.   5 started:
 Generation of Intermediates required (CPU/WALL):     52.37/       1.73 seconds.
 Transformation of t(ab,ij) amplitudes required    3.7 seconds.
 Contraction of t(mu nu,ij) with AO integrals required   79.6 seconds.
 Backtransformation of t(mu nu,ij) increments required    3.5 seconds.
 Construction of Hbar required (CPU/WALL):           118.00/      75.36 seconds.
 Amplitude changes are:
 -------------------------------------------------------------------
              Spin      RMS          Max.      Max. change for
  Amplitude   Case     Change       Change       i    j    a    b
 -------------------------------------------------------------------
     T1        AA    0.0000007142-0.0008863076    9        16
     T2        AB    0.0000000002-0.0004185283    9    9   16   16
 -------------------------------------------------------------------
 The total correlation energy is -0.943398355009 a.u.
 Convergence information after     5 iterations: 
 Largest element of residual vector : -0.88630757E-03.
 Largest element of DIIS residual   : -0.37914483E-03.
 Iteration Nr.   5 required (CPU/WALL):              202.75/      78.10 seconds.
 Largest T1 amplitudes for spin case AA:
    i       a                 i       a                 i       a    
 -----------------------------------------------------------------------------
 [  9      16    ]-0.02774 [  7      16    ]-0.02583 [  9      22    ] 0.01455
 [ 15     138    ]-0.01385 [  9      18    ]-0.01228 [ 15     137    ]-0.01214
 [  7      18    ]-0.01186 [  9      43    ] 0.01118 [  9      23    ]-0.01114
 [ 13     142    ]-0.01110 [ 15     139    ]-0.01086 [  7      22    ] 0.01000
 [ 13     139    ]-0.00893 [ 10      34    ]-0.00761 [ 13     138    ]-0.00745
 -----------------------------------------------------------------------------
 Norm of T1AA vector (     1660 symmetry allowed elements):  0.0669672061.
 -----------------------------------------------------------------------------
 Largest T2 amplitudes for spin case AB:
        _       _                 _       _                 _       _
    i   j   a   b             i   j   a   b             i   j   a   b
 -----------------------------------------------------------------------------
 [  9   9  16  16]-0.06305 [  9   9  18  16]-0.04131 [  9   9  16  18]-0.04131
 [ 10  10 137 137]-0.03197 [  9   9  18  18]-0.02917 [  9   9  30  16]-0.02140
 [  9   9  16  30]-0.02140 [ 10  10 141 137] 0.02095 [ 10  10 137 141] 0.02095
 [  7   7  16  16]-0.02034 [ 14  14 144 144]-0.02000 [ 10  10 141 141]-0.01721
 [  9   7  16  16]-0.01660 [  7   9  16  16]-0.01660 [ 10  10  24  24]-0.01564
 -----------------------------------------------------------------------------
 Norm of T2AB vector (  5111825 symmetry allowed elements):  0.4396599980.
 -----------------------------------------------------------------------------
 >>>>>>>>>>>>>>>>>>>>>>>>>>>>>>>>>>>>>>>>>>>>>>>>>>>>>>>>>>>>>>>>>>>>>>>>>>>>>>>
 Iteration Nr.   6 started:
 Generation of Intermediates required (CPU/WALL):     52.99/       1.75 seconds.
 Transformation of t(ab,ij) amplitudes required    3.7 seconds.
 Contraction of t(mu nu,ij) with AO integrals required   79.6 seconds.
 Backtransformation of t(mu nu,ij) increments required    3.5 seconds.
 Construction of Hbar required (CPU/WALL):           118.62/      75.36 seconds.
 Amplitude changes are:
 -------------------------------------------------------------------
              Spin      RMS          Max.      Max. change for
  Amplitude   Case     Change       Change       i    j    a    b
 -------------------------------------------------------------------
     T1        AA    0.0000002060-0.0002358642    9        16
     T2        AB    0.0000000001-0.0000950825    9    9   16   16
 -------------------------------------------------------------------
 The total correlation energy is -0.943412770249 a.u.
 Convergence information after     6 iterations: 
 Largest element of residual vector : -0.23586423E-03.
 Largest element of DIIS residual   : -0.13039844E-03.
 Iteration Nr.   6 required (CPU/WALL):              203.81/      78.11 seconds.
 >>>>>>>>>>>>>>>>>>>>>>>>>>>>>>>>>>>>>>>>>>>>>>>>>>>>>>>>>>>>>>>>>>>>>>>>>>>>>>>
 Iteration Nr.   7 started:
 Generation of Intermediates required (CPU/WALL):     53.51/       1.76 seconds.
 Transformation of t(ab,ij) amplitudes required    3.7 seconds.
 Contraction of t(mu nu,ij) with AO integrals required   79.6 seconds.
 Backtransformation of t(mu nu,ij) increments required    3.5 seconds.
 Construction of Hbar required (CPU/WALL):           118.51/      75.36 seconds.
 Amplitude changes are:
 -------------------------------------------------------------------
              Spin      RMS          Max.      Max. change for
  Amplitude   Case     Change       Change       i    j    a    b
 -------------------------------------------------------------------
     T1        AA    0.0000000909-0.0000954409    9        16
     T2        AB    0.0000000000-0.0000155721    9    9   16   16
 -------------------------------------------------------------------
 The total correlation energy is -0.943416268178 a.u.
 Convergence information after     7 iterations: 
 Largest element of residual vector : -0.95440915E-04.
 Largest element of DIIS residual   : -0.49875623E-04.
 Iteration Nr.   7 required (CPU/WALL):              203.95/      78.13 seconds.
 >>>>>>>>>>>>>>>>>>>>>>>>>>>>>>>>>>>>>>>>>>>>>>>>>>>>>>>>>>>>>>>>>>>>>>>>>>>>>>>
 Iteration Nr.   8 started:
 Generation of Intermediates required (CPU/WALL):     53.09/       1.75 seconds.
 Transformation of t(ab,ij) amplitudes required    3.7 seconds.
 Contraction of t(mu nu,ij) with AO integrals required   79.6 seconds.
 Backtransformation of t(mu nu,ij) increments required    3.5 seconds.
 Construction of Hbar required (CPU/WALL):           118.31/      75.38 seconds.
 Amplitude changes are:
 -------------------------------------------------------------------
              Spin      RMS          Max.      Max. change for
  Amplitude   Case     Change       Change       i    j    a    b
 -------------------------------------------------------------------
     T1        AA    0.0000000365-0.0000445671    9        16
     T2        AB    0.0000000000-0.0000111937    9    9   16   16
 -------------------------------------------------------------------
 The total correlation energy is -0.943417958905 a.u.
 Convergence information after     8 iterations: 
 Largest element of residual vector : -0.44567130E-04.
 Largest element of DIIS residual   : -0.16806042E-04.
 Iteration Nr.   8 required (CPU/WALL):              202.92/      78.12 seconds.
 >>>>>>>>>>>>>>>>>>>>>>>>>>>>>>>>>>>>>>>>>>>>>>>>>>>>>>>>>>>>>>>>>>>>>>>>>>>>>>>
 Iteration Nr.   9 started:
 Generation of Intermediates required (CPU/WALL):     52.75/       1.74 seconds.
 Transformation of t(ab,ij) amplitudes required    3.7 seconds.
 Contraction of t(mu nu,ij) with AO integrals required   79.6 seconds.
 Backtransformation of t(mu nu,ij) increments required    3.4 seconds.
 Construction of Hbar required (CPU/WALL):           117.92/      75.32 seconds.
 Amplitude changes are:
 -------------------------------------------------------------------
              Spin      RMS          Max.      Max. change for
  Amplitude   Case     Change       Change       i    j    a    b
 -------------------------------------------------------------------
     T1        AA    0.0000000116-0.0000110053    9        16
     T2        AB    0.0000000000 0.0000016618   15   15   17   17
 -------------------------------------------------------------------
 The total correlation energy is -0.943414216539 a.u.
 Convergence information after     9 iterations: 
 Largest element of residual vector : -0.11005348E-04.
 Largest element of DIIS residual   :  0.60103261E-05.
 Iteration Nr.   9 required (CPU/WALL):              202.12/      78.05 seconds.
 >>>>>>>>>>>>>>>>>>>>>>>>>>>>>>>>>>>>>>>>>>>>>>>>>>>>>>>>>>>>>>>>>>>>>>>>>>>>>>>
 Iteration Nr.  10 started:
 Generation of Intermediates required (CPU/WALL):     52.91/       1.74 seconds.
 Transformation of t(ab,ij) amplitudes required    3.7 seconds.
 Contraction of t(mu nu,ij) with AO integrals required   79.5 seconds.
 Backtransformation of t(mu nu,ij) increments required    3.5 seconds.
 Construction of Hbar required (CPU/WALL):           118.08/      75.32 seconds.
 Amplitude changes are:
 -------------------------------------------------------------------
              Spin      RMS          Max.      Max. change for
  Amplitude   Case     Change       Change       i    j    a    b
 -------------------------------------------------------------------
     T1        AA    0.0000000045 0.0000033724    7        16
     T2        AB    0.0000000000-0.0000008541   15   15   16   16
 -------------------------------------------------------------------
 The total correlation energy is -0.943416040346 a.u.
 Convergence information after    10 iterations: 
 Largest element of residual vector :  0.33724226E-05.
 Largest element of DIIS residual   :  0.23260527E-05.
 Iteration Nr.  10 required (CPU/WALL):              202.19/      78.04 seconds.
 Largest T1 amplitudes for spin case AA:
    i       a                 i       a                 i       a    
 -----------------------------------------------------------------------------
 [  9      16    ]-0.02834 [  7      16    ]-0.02595 [  9      22    ] 0.01472
 [ 15     138    ]-0.01382 [  9      18    ]-0.01251 [ 15     137    ]-0.01233
 [  7      18    ]-0.01194 [  9      23    ]-0.01126 [  9      43    ] 0.01120
 [ 13     142    ]-0.01107 [ 15     139    ]-0.01077 [  7      22    ] 0.01002
 [ 13     139    ]-0.00884 [ 10      34    ]-0.00761 [ 15     141    ] 0.00741
 -----------------------------------------------------------------------------
 Norm of T1AA vector (     1660 symmetry allowed elements):  0.0673275648.
 -----------------------------------------------------------------------------
 Largest T2 amplitudes for spin case AB:
        _       _                 _       _                 _       _
    i   j   a   b             i   j   a   b             i   j   a   b
 -----------------------------------------------------------------------------
 [  9   9  16  16]-0.06330 [  9   9  18  16]-0.04143 [  9   9  16  18]-0.04143
 [ 10  10 137 137]-0.03194 [  9   9  18  18]-0.02922 [  9   9  30  16]-0.02144
 [  9   9  16  30]-0.02144 [ 10  10 141 137] 0.02092 [ 10  10 137 141] 0.02092
 [  7   7  16  16]-0.02031 [ 14  14 144 144]-0.01998 [ 10  10 141 141]-0.01719
 [  9   7  16  16]-0.01665 [  7   9  16  16]-0.01665 [ 10  10  24  24]-0.01563
 -----------------------------------------------------------------------------
 Norm of T2AB vector (  5111825 symmetry allowed elements):  0.4396590478.
 -----------------------------------------------------------------------------
 >>>>>>>>>>>>>>>>>>>>>>>>>>>>>>>>>>>>>>>>>>>>>>>>>>>>>>>>>>>>>>>>>>>>>>>>>>>>>>>
 Iteration Nr.  11 started:
 Generation of Intermediates required (CPU/WALL):     52.91/       1.75 seconds.
 Transformation of t(ab,ij) amplitudes required    3.7 seconds.
 Contraction of t(mu nu,ij) with AO integrals required   79.6 seconds.
 Backtransformation of t(mu nu,ij) increments required    3.5 seconds.
 Construction of Hbar required (CPU/WALL):           118.15/      75.34 seconds.
 Amplitude changes are:
 -------------------------------------------------------------------
              Spin      RMS          Max.      Max. change for
  Amplitude   Case     Change       Change       i    j    a    b
 -------------------------------------------------------------------
     T1        AA    0.0000000017-0.0000018155    9        16
     T2        AB    0.0000000000-0.0000005139    9    9   16   16
 -------------------------------------------------------------------
 The total correlation energy is -0.943415989972 a.u.
 Convergence information after    11 iterations: 
 Largest element of residual vector : -0.18154738E-05.
 Largest element of DIIS residual   : -0.10247264E-05.
 Iteration Nr.  11 required (CPU/WALL):              203.03/      78.08 seconds.
 >>>>>>>>>>>>>>>>>>>>>>>>>>>>>>>>>>>>>>>>>>>>>>>>>>>>>>>>>>>>>>>>>>>>>>>>>>>>>>>
 Iteration Nr.  12 started:
 Generation of Intermediates required (CPU/WALL):     53.62/       1.77 seconds.
 Transformation of t(ab,ij) amplitudes required    3.7 seconds.
 Contraction of t(mu nu,ij) with AO integrals required   79.6 seconds.
 Backtransformation of t(mu nu,ij) increments required    3.5 seconds.
 Construction of Hbar required (CPU/WALL):           118.34/      75.36 seconds.
 Amplitude changes are:
 -------------------------------------------------------------------
              Spin      RMS          Max.      Max. change for
  Amplitude   Case     Change       Change       i    j    a    b
 -------------------------------------------------------------------
     T1        AA    0.0000000005 0.0000005212   15       135
     T2        AB    0.0000000000-0.0000003443    9    9   16   16
 -------------------------------------------------------------------
 The total correlation energy is -0.943416161798 a.u.
 Convergence information after    12 iterations: 
 Largest element of residual vector :  0.52118157E-06.
 Largest element of DIIS residual   :  0.37148336E-06.
 Iteration Nr.  12 required (CPU/WALL):              203.87/      78.13 seconds.
 >>>>>>>>>>>>>>>>>>>>>>>>>>>>>>>>>>>>>>>>>>>>>>>>>>>>>>>>>>>>>>>>>>>>>>>>>>>>>>>
 Iteration Nr.  13 started:
 Generation of Intermediates required (CPU/WALL):     53.53/       1.76 seconds.
 Transformation of t(ab,ij) amplitudes required    3.7 seconds.
 Contraction of t(mu nu,ij) with AO integrals required   79.6 seconds.
 Backtransformation of t(mu nu,ij) increments required    3.5 seconds.
 Construction of Hbar required (CPU/WALL):           118.04/      75.35 seconds.
 Amplitude changes are:
 -------------------------------------------------------------------
              Spin      RMS          Max.      Max. change for
  Amplitude   Case     Change       Change       i    j    a    b
 -------------------------------------------------------------------
     T1        AA    0.0000000003-0.0000003685    9        16
     T2        AB    0.0000000000-0.0000001355    9    9   16   16
 -------------------------------------------------------------------
 The total correlation energy is -0.943416264033 a.u.
 Convergence information after    13 iterations: 
 Largest element of residual vector : -0.36847396E-06.
 Largest element of DIIS residual   : -0.10501724E-06.
 Iteration Nr.  13 required (CPU/WALL):              203.06/      78.10 seconds.
 >>>>>>>>>>>>>>>>>>>>>>>>>>>>>>>>>>>>>>>>>>>>>>>>>>>>>>>>>>>>>>>>>>>>>>>>>>>>>>>
 Iteration Nr.  14 started:
 Generation of Intermediates required (CPU/WALL):     52.88/       1.74 seconds.
 Transformation of t(ab,ij) amplitudes required    3.7 seconds.
 Contraction of t(mu nu,ij) with AO integrals required   79.6 seconds.
 Backtransformation of t(mu nu,ij) increments required    3.5 seconds.
 Construction of Hbar required (CPU/WALL):           118.90/      75.38 seconds.
 Amplitude changes are:
 -------------------------------------------------------------------
              Spin      RMS          Max.      Max. change for
  Amplitude   Case     Change       Change       i    j    a    b
 -------------------------------------------------------------------
     T1        AA    0.0000000001-0.0000000625    9        16
     T2        AB    0.0000000000-0.0000000538    9    9   16   16
 -------------------------------------------------------------------
 The total correlation energy is -0.943416292658 a.u.
 Convergence information after    14 iterations: 
 Largest element of residual vector : -0.62468600E-07.
 Largest element of DIIS residual   : -0.40554421E-07.
 Iteration Nr.  14 required (CPU/WALL):              203.92/      78.13 seconds.
 >>>>>>>>>>>>>>>>>>>>>>>>>>>>>>>>>>>>>>>>>>>>>>>>>>>>>>>>>>>>>>>>>>>>>>>>>>>>>>>
 Iteration Nr.  15 started:
 Generation of Intermediates required (CPU/WALL):     53.86/       1.78 seconds.
 Transformation of t(ab,ij) amplitudes required    3.7 seconds.
 Contraction of t(mu nu,ij) with AO integrals required   79.6 seconds.
 Backtransformation of t(mu nu,ij) increments required    3.4 seconds.
 Construction of Hbar required (CPU/WALL):           118.40/      75.36 seconds.
 Amplitude changes are:
 -------------------------------------------------------------------
              Spin      RMS          Max.      Max. change for
  Amplitude   Case     Change       Change       i    j    a    b
 -------------------------------------------------------------------
     T1        AA    0.0000000000-0.0000000404    9        16
     T2        AB    0.0000000000-0.0000000114    9    9   16   16
 -------------------------------------------------------------------
 The total correlation energy is -0.943416297948 a.u.
 Convergence information after    15 iterations: 
 Largest element of residual vector : -0.40425803E-07.
 Largest element of DIIS residual   :  0.17792292E-07.
 Iteration Nr.  15 required (CPU/WALL):              204.08/      78.13 seconds.
 Largest T1 amplitudes for spin case AA:
    i       a                 i       a                 i       a    
 -----------------------------------------------------------------------------
 [  9      16    ]-0.02835 [  7      16    ]-0.02595 [  9      22    ] 0.01472
 [ 15     138    ]-0.01381 [  9      18    ]-0.01251 [ 15     137    ]-0.01233
 [  7      18    ]-0.01194 [  9      23    ]-0.01126 [  9      43    ] 0.01120
 [ 13     142    ]-0.01107 [ 15     139    ]-0.01077 [  7      22    ] 0.01002
 [ 13     139    ]-0.00884 [ 10      34    ]-0.00761 [ 15     141    ] 0.00741
 -----------------------------------------------------------------------------
 Norm of T1AA vector (     1660 symmetry allowed elements):  0.0673292508.
 -----------------------------------------------------------------------------
 Largest T2 amplitudes for spin case AB:
        _       _                 _       _                 _       _
    i   j   a   b             i   j   a   b             i   j   a   b
 -----------------------------------------------------------------------------
 [  9   9  16  16]-0.06330 [  9   9  18  16]-0.04143 [  9   9  16  18]-0.04143
 [ 10  10 137 137]-0.03194 [  9   9  18  18]-0.02922 [  9   9  30  16]-0.02144
 [  9   9  16  30]-0.02144 [ 10  10 141 137] 0.02092 [ 10  10 137 141] 0.02092
 [  7   7  16  16]-0.02031 [ 14  14 144 144]-0.01998 [ 10  10 141 141]-0.01719
 [  9   7  16  16]-0.01665 [  7   9  16  16]-0.01665 [ 10  10  24  24]-0.01563
 -----------------------------------------------------------------------------
 Norm of T2AB vector (  5111825 symmetry allowed elements):  0.4396609721.
 -----------------------------------------------------------------------------
 >>>>>>>>>>>>>>>>>>>>>>>>>>>>>>>>>>>>>>>>>>>>>>>>>>>>>>>>>>>>>>>>>>>>>>>>>>>>>>>
 Iteration Nr.  16 started:
 Generation of Intermediates required (CPU/WALL):     53.17/       1.75 seconds.
 Transformation of t(ab,ij) amplitudes required    3.7 seconds.
 Contraction of t(mu nu,ij) with AO integrals required   79.5 seconds.
 Backtransformation of t(mu nu,ij) increments required    3.4 seconds.
 Construction of Hbar required (CPU/WALL):           118.02/      75.31 seconds.
 Amplitude changes are:
 -------------------------------------------------------------------
              Spin      RMS          Max.      Max. change for
  Amplitude   Case     Change       Change       i    j    a    b
 -------------------------------------------------------------------
     T1        AA    0.0000000000-0.0000000209    9        16
     T2        AB    0.0000000000-0.0000000063    9    9   16   16
 -------------------------------------------------------------------
 The total correlation energy is -0.943416299465 a.u.
 Convergence information after    16 iterations: 
 Largest element of residual vector : -0.20934435E-07.
 Largest element of DIIS residual   : -0.10434363E-07.
 Iteration Nr.  16 required (CPU/WALL):              203.09/      78.06 seconds.
 >>>>>>>>>>>>>>>>>>>>>>>>>>>>>>>>>>>>>>>>>>>>>>>>>>>>>>>>>>>>>>>>>>>>>>>>>>>>>>>
 Iteration Nr.  17 started:
 Generation of Intermediates required (CPU/WALL):     53.63/       1.77 seconds.
 Transformation of t(ab,ij) amplitudes required    3.7 seconds.
 Contraction of t(mu nu,ij) with AO integrals required   79.6 seconds.
 Backtransformation of t(mu nu,ij) increments required    3.5 seconds.
 Construction of Hbar required (CPU/WALL):           118.00/      75.35 seconds.
 Amplitude changes are:
 -------------------------------------------------------------------
              Spin      RMS          Max.      Max. change for
  Amplitude   Case     Change       Change       i    j    a    b
 -------------------------------------------------------------------
     T1        AA    0.0000000000-0.0000000065    9        16
     T2        AB    0.0000000000 0.0000000011   15   15   17   17
 -------------------------------------------------------------------
 The total correlation energy is -0.943416299121 a.u.
 Convergence information after    17 iterations: 
 Largest element of residual vector : -0.65219116E-08.
 Largest element of DIIS residual   :  0.31672667E-08.
 Iteration Nr.  17 required (CPU/WALL):              203.78/      78.12 seconds.
 >>>>>>>>>>>>>>>>>>>>>>>>>>>>>>>>>>>>>>>>>>>>>>>>>>>>>>>>>>>>>>>>>>>>>>>>>>>>>>>
 Iteration Nr.  18 started:
 Generation of Intermediates required (CPU/WALL):     53.68/       1.77 seconds.
 Transformation of t(ab,ij) amplitudes required    3.7 seconds.
 Contraction of t(mu nu,ij) with AO integrals required   79.6 seconds.
 Backtransformation of t(mu nu,ij) increments required    3.5 seconds.
 Construction of Hbar required (CPU/WALL):           118.04/      75.35 seconds.
 Amplitude changes are:
 -------------------------------------------------------------------
              Spin      RMS          Max.      Max. change for
  Amplitude   Case     Change       Change       i    j    a    b
 -------------------------------------------------------------------
     T1        AA    0.0000000000-0.0000000025    9        16
     T2        AB    0.0000000000-0.0000000003   15   15   17   17
 -------------------------------------------------------------------
 The total correlation energy is -0.943416298997 a.u.
 Convergence information after    18 iterations: 
 Largest element of residual vector : -0.25246982E-08.
 Largest element of DIIS residual   :  0.11944233E-08.
 Iteration Nr.  18 required (CPU/WALL):              204.05/      78.13 seconds.
 >>>>>>>>>>>>>>>>>>>>>>>>>>>>>>>>>>>>>>>>>>>>>>>>>>>>>>>>>>>>>>>>>>>>>>>>>>>>>>>
 Iteration Nr.  19 started:
 Generation of Intermediates required (CPU/WALL):     53.63/       1.77 seconds.
 Transformation of t(ab,ij) amplitudes required    3.7 seconds.
 Contraction of t(mu nu,ij) with AO integrals required   79.6 seconds.
 Backtransformation of t(mu nu,ij) increments required    3.4 seconds.
 Construction of Hbar required (CPU/WALL):           118.20/      75.37 seconds.
 Amplitude changes are:
 -------------------------------------------------------------------
              Spin      RMS          Max.      Max. change for
  Amplitude   Case     Change       Change       i    j    a    b
 -------------------------------------------------------------------
     T1        AA    0.0000000000-0.0000000009    9        16
     T2        AB    0.0000000000-0.0000000002    9    9   16   16
 -------------------------------------------------------------------
 The total correlation energy is -0.943416298834 a.u.
 Convergence information after    19 iterations: 
 Largest element of residual vector : -0.92034621E-09.
 Largest element of DIIS residual   :  0.42344172E-09.
 Amplitude equations converged in    19 iterations.
 Iteration Nr.  19 required (CPU/WALL):              203.98/      78.14 seconds.
 The total correlation energy is -0.943416298791 a.u.
 
 Summary of iterative solution of CC equations:
 -----------------------------------------------------------
                 Correlation           Total
  Iteration        Energy              Energy
 -----------------------------------------------------------
      0     -0.9184421646689447  -191.714035080590   DIIS 
      1     -0.9186862949328494  -191.714279210854   DIIS 
      2     -0.9419515091255402  -191.737544425046   DIIS 
      3     -0.9407504131714786  -191.736343329092   DIIS 
      4     -0.9430019031743696  -191.738594819095   DIIS 
      5     -0.9433983550087904  -191.738991270929   DIIS 
      6     -0.9434127702486613  -191.739005686169   DIIS 
      7     -0.9434162681781451  -191.739009184099   DIIS 
      8     -0.9434179589047132  -191.739010874825   DIIS 
      9     -0.9434142165392188  -191.739007132460   DIIS 
     10     -0.9434160403463002  -191.739008956267   DIIS 
     11     -0.9434159899721379  -191.739008905893   DIIS 
     12     -0.9434161617979040  -191.739009077719   DIIS 
     13     -0.9434162640333301  -191.739009179954   DIIS 
     14     -0.9434162926584582  -191.739009208579   DIIS 
     15     -0.9434162979482520  -191.739009213869   DIIS 
     16     -0.9434162994645021  -191.739009215385   DIIS 
     17     -0.9434162991214301  -191.739009215042   DIIS 
     18     -0.9434162989972519  -191.739009214918   DIIS 
     19     -0.9434162987907353  -191.739009214711   DIIS 
 -----------------------------------------------------------
 A miracle come to pass. The CC iterations have converged.
 
 
 Non-iterative perturbative treatment of triple
 excitations using the CCSD(T) method:
 
 ... required                        (CPU/WALL):       5.51/     845.86 seconds.
--------------------------------------------------------------------------------
  HF-SCF energy                           -190.795592915921
  MP2 correlation energy                    -0.918442164669
  MP2 energy                              -191.714035080590
  CCSD correlation energy                   -0.943416298791
  CCSD energy                             -191.739009214711
--------------------------------------------------------------------------------
  CCSD(T) energy                          -191.774510702023
--------------------------------------------------------------------------------
 @CHECKOUT-I, Total execution time (CPU/WALL):     29414.39/    2332.20 seconds.
--executable xecc finished with status     0 in     2332.25 seconds (walltime).
 --invoking executable--
/home/besselman/CFOUR_18/cfour18/bin/xlcc
 @GETMEM-I,  Allocated  181198 MB of main memory.
 Lambda equations are solved for CCSD(T)
 AO based algorithm is used. 
 The total correlation energy is -0.943944833559 a.u.
 Starting iterative solution of the Lambda equations.
 The DIIS procedure is used to accelerate convergence.
 5 expansion vectors are used in the DIIS extrapolation.
 Convergence criterium is 10**(-9).
 Maximum number of iterations is 100.
 The total correlation energy is -0.993134211429 a.u.
 Convergence information after     1 iterations: 
 Largest element of residual vector :  0.18497168E-01.
 Largest element of DIIS residual   :  0.18497168E-01.
 The total correlation energy is -0.980759277661 a.u.
 Convergence information after     2 iterations: 
 Largest element of residual vector : -0.97638349E-02.
 Largest element of DIIS residual   : -0.29515561E-02.
 The total correlation energy is -0.984163098458 a.u.
 Convergence information after     3 iterations: 
 Largest element of residual vector : -0.17233992E-02.
 Largest element of DIIS residual   : -0.94169163E-03.
 The total correlation energy is -0.984124468761 a.u.
 Convergence information after     4 iterations: 
 Largest element of residual vector : -0.56917805E-03.
 Largest element of DIIS residual   : -0.41031313E-03.
 The total correlation energy is -0.984121804294 a.u.
 Convergence information after     5 iterations: 
 Largest element of residual vector : -0.17889728E-03.
 Largest element of DIIS residual   : -0.13034414E-03.
 The total correlation energy is -0.984152619491 a.u.
 Convergence information after     6 iterations: 
 Largest element of residual vector : -0.11593771E-03.
 Largest element of DIIS residual   : -0.78511781E-04.
 The total correlation energy is -0.984160061372 a.u.
 Convergence information after     7 iterations: 
 Largest element of residual vector : -0.30100761E-04.
 Largest element of DIIS residual   : -0.17724087E-04.
 The total correlation energy is -0.984159381945 a.u.
 Convergence information after     8 iterations: 
 Largest element of residual vector : -0.17824964E-04.
 Largest element of DIIS residual   : -0.78807101E-05.
 The total correlation energy is -0.984160260521 a.u.
 Convergence information after     9 iterations: 
 Largest element of residual vector : -0.48349367E-05.
 Largest element of DIIS residual   :  0.29402819E-05.
 The total correlation energy is -0.984159741823 a.u.
 Convergence information after    10 iterations: 
 Largest element of residual vector : -0.22761400E-05.
 Largest element of DIIS residual   :  0.12766788E-05.
 The total correlation energy is -0.984159826939 a.u.
 Convergence information after    11 iterations: 
 Largest element of residual vector :  0.76550189E-06.
 Largest element of DIIS residual   :  0.51578583E-06.
 The total correlation energy is -0.984159806208 a.u.
 Convergence information after    12 iterations: 
 Largest element of residual vector :  0.27846481E-06.
 Largest element of DIIS residual   :  0.13563662E-06.
 The total correlation energy is -0.984159827151 a.u.
 Convergence information after    13 iterations: 
 Largest element of residual vector :  0.10903366E-06.
 Largest element of DIIS residual   :  0.61574291E-07.
 The total correlation energy is -0.984159831211 a.u.
 Convergence information after    14 iterations: 
 Largest element of residual vector : -0.49856024E-07.
 Largest element of DIIS residual   : -0.31121668E-07.
 The total correlation energy is -0.984159835311 a.u.
 Convergence information after    15 iterations: 
 Largest element of residual vector : -0.15674492E-07.
 Largest element of DIIS residual   : -0.10849305E-07.
 The total correlation energy is -0.984159836418 a.u.
 Convergence information after    16 iterations: 
 Largest element of residual vector : -0.95346978E-08.
 Largest element of DIIS residual   : -0.62535751E-08.
 The total correlation energy is -0.984159836132 a.u.
 Convergence information after    17 iterations: 
 Largest element of residual vector : -0.36756051E-08.
 Largest element of DIIS residual   :  0.22489031E-08.
 The total correlation energy is -0.984159836271 a.u.
 Convergence information after    18 iterations: 
 Largest element of residual vector : -0.14177150E-08.
 Largest element of DIIS residual   :  0.10717687E-08.
 The total correlation energy is -0.984159836153 a.u.
 Convergence information after    19 iterations: 
 Largest element of residual vector :  0.66709399E-09.
 Largest element of DIIS residual   :  0.48751338E-09.
 Amplitude equations converged in    19 iterations.
 The total correlation energy is -0.984159836134 a.u.
 Summary of iterative solution of CC equations 
 -----------------------------------------------------------
                 Correlation           Total
  Iteration        Energy              Energy
 -----------------------------------------------------------
      0     -0.9439448335592713  -191.739537749480   DIIS 
      1     -0.9931342114287469  -191.788727127349   DIIS 
      2     -0.9807592776605194  -191.776352193581   DIIS 
      3     -0.9841630984578893  -191.779756014379   DIIS 
      4     -0.9841244687610027  -191.779717384682   DIIS 
      5     -0.9841218042940205  -191.779714720215   DIIS 
      6     -0.9841526194911977  -191.779745535412   DIIS 
      7     -0.9841600613724386  -191.779752977293   DIIS 
      8     -0.9841593819447590  -191.779752297865   DIIS 
      9     -0.9841602605210902  -191.779753176442   DIIS 
     10     -0.9841597418226571  -191.779752657743   DIIS 
     11     -0.9841598269390619  -191.779752742860   DIIS 
     12     -0.9841598062078405  -191.779752722129   DIIS 
     13     -0.9841598271511172  -191.779752743072   DIIS 
     14     -0.9841598312113740  -191.779752747132   DIIS 
     15     -0.9841598353110674  -191.779752751232   DIIS 
     16     -0.9841598364176466  -191.779752752338   DIIS 
     17     -0.9841598361321866  -191.779752752053   DIIS 
     18     -0.9841598362714862  -191.779752752192   DIIS 
     19     -0.9841598361344692  -191.779752752055   DIIS 
 -----------------------------------------------------------
 A miracle come to pass. The CC iterations have converged.
 @CHECKOUT-I, Total execution time (CPU/WALL):      4665.34/    1198.24 seconds.
--executable xlcc finished with status     0 in     1198.34 seconds (walltime).
 --invoking executable--
/home/besselman/CFOUR_18/cfour18/bin/xdens
 @GETMEM-I,  Allocated  181198 MB of main memory.
  CCSD(T) density and intermediates are calculated.
  The perturbed orbitals are chosen canonical.
  Direct algorithm used for all contributions involving G(AB,CD).
  local is set to  F
  local is set to  F
  local is set to 4 F
  local is set to  F
  local is set to 5 F
  local is set to 6 F
  local is set to 7 F F
  local is set to 8 F                     0
  local is set to 9 F                     0
  local is set to 10 F
  local is set to 11 F
  local is set to 11a F
  local5 is set to  F
  local is set to  F
  W(abef) AB contribution =  0.2589152393 a.u.
  W(abef) AB contribution =  0.2753466599 a.u.
  local is set to 12 F
                     1                     1
                     2                     2
  processed               40884977  ao basis integrals from 
                  9982  buffers.
  processed               69743083  ao basis integrals from 
                 17028  buffers.
  processed               36054771  ao basis integrals from 
                  8803  buffers.
  The iterative expansion of D(ai) converged after  20 iterations.
  local is set to 12 F
  ----------------------------------------------------------------------
                 Natural orbital occupation numbers
  ----------------------------------------------------------------------
  1.99891  1.99818  1.99816  1.99816  1.97965  1.97275  1.96593  1.95885
  1.95827  1.95463  1.95165  1.95139  1.93390  1.93153  1.91573  0.07635
  0.05042  0.03858  0.03330  0.02443  0.02342  0.02153  0.02129  0.02091
  0.01351  0.01338  0.01210  0.01186  0.01069  0.01043  0.01019  0.00974
  0.00935  0.00770  0.00676  0.00634  0.00628  0.00606  0.00605  0.00476
  0.00467  0.00423  0.00408  0.00365  0.00282  0.00237  0.00235  0.00222
  0.00200  0.00199  0.00194  0.00191  0.00184  0.00180  0.00159  0.00140
  0.00138  0.00128  0.00119  0.00113  0.00103  0.00103  0.00098  0.00094
  0.00091  0.00087  0.00085  0.00083  0.00077  0.00074  0.00070  0.00069
  0.00064  0.00062  0.00060  0.00059  0.00058  0.00056  0.00054  0.00054
  0.00049  0.00048  0.00046  0.00044  0.00042  0.00041  0.00040  0.00039
  0.00039  0.00038  0.00038  0.00038  0.00037  0.00035  0.00033  0.00032
  0.00031  0.00031  0.00030  0.00028  0.00027  0.00027  0.00027  0.00026
  0.00024  0.00022  0.00022  0.00022  0.00020  0.00020  0.00020  0.00019
  0.00019  0.00018  0.00018  0.00017  0.00016  0.00016  0.00016  0.00015
  0.00015  0.00015  0.00015  0.00014  0.00013  0.00013  0.00012  0.00012
  0.00012  0.00011  0.00011  0.00011  0.00010  0.00010  0.00009  0.00009
  0.00009  0.00008  0.00008  0.00008  0.00008  0.00007  0.00007  0.00007
  0.00007  0.00007  0.00007  0.00006  0.00006  0.00005  0.00005  0.00005
  0.00005  0.00005  0.00005  0.00004  0.00004  0.00004  0.00004  0.00004
  0.00004  0.00003  0.00003  0.00003  0.00003  0.00003  0.00003  0.00003
  0.00003  0.00002  0.00002  0.00002  0.00002  0.00002  0.00002  0.00002
  0.00002  0.00002  0.00002  0.00001  0.00001  0.00001  0.00001  0.00001
  0.00001  0.00001  0.00001  0.00001  0.00001  0.00001  0.00001  0.00001
  0.00001  0.00001  0.00001  0.00001  0.00001  0.00001  0.00001  0.00001
  0.00001  0.00001  0.00001  0.00001  0.00001  0.00001  0.00001  0.00001
  0.00001  0.00001  0.00001  0.00001  0.00001  0.00001  0.00001  0.00001
  0.00001  0.00001  0.00001  0.00001  0.00001  0.00001  0.00001  0.00001
  0.00000  0.00000  0.00000  0.00000
  Trace of density matrix :  30.0000000000.
  ----------------------------------------------------------------------
  Density calculation successfully completed.
 @CHECKOUT-I, Total execution time (CPU/WALL):       575.46/     153.90 seconds.
--executable xdens finished with status     0 in      153.94 seconds (walltime).
 --invoking executable--
/home/besselman/CFOUR_18/cfour18/bin/xvdint
 @GETMEM-I,  Allocated  181198 MB of main memory.
 One- and two-electron integral derivatives are calculated
 for RHF-CC/MBPT NMR chemical shifts and magnetizabilities.
 Gauge-including atomic orbitals (GIAOs) are used.
 Spherical gaussians are used.
 Derivatives with respect to Bx are calculated.

       HF-SCF contribution to diamagnetic part of shielding tensor
       -----------------------------------------------------------


           Symmetry 1
                              Bz

               O #1 z   390.72180619
               C #2 z   244.10593414
               C #3 x     0.06079594
               C #3 y    14.31486398
               C #3 z   503.54158113
               H #4 x    12.00334066
               H #4 y    10.78372753
               H #4 z    59.26608539
               H #5 x   -12.64116770
               H #5 y    10.05018860
               H #5 z    59.21803595

           Symmetry 2
                              Bx             By

               O #1 x   382.69101383    -1.10950841
               O #1 y    -1.30031327   419.55129329
               C #2 x   220.32963117    -2.00287225
               C #2 y    -1.49196648   262.59702948
               C #3 x   511.58492125     1.42036715
               C #3 y     0.82901149   488.10986746
               C #3 z    -0.06253040     1.77444372
               H #4 x    71.77881747     7.65730752
               H #4 y     8.74949577    52.60763457
               H #4 z     9.90886038     7.01331673
               H #5 x    72.82848494    -6.02061368
               H #5 y    -7.31912325    51.46723602
               H #5 z   -10.38489597     6.49528731


                       Bx          By          Bz

      O #1    x  382.691014   -1.109508    0.000000
      O #1    y   -1.300313  419.551293    0.000000
      O #1    z    0.000000    0.000000  390.721806

      C #2    x  220.329631   -2.002872    0.000000
      C #2    y   -1.491966  262.597029    0.000000
      C #2    z    0.000000    0.000000  244.105934

      C #31   x  255.792461    0.710184    0.030398
      C #31   y    0.414506  244.054934    7.157432
      C #31   z   -0.031265    0.887222  251.770791

      C #32   x  255.792461    0.710184   -0.030398
      C #32   y    0.414506  244.054934   -7.157432
      C #32   z    0.031265   -0.887222  251.770791

      H #41   x   35.889409    3.828654    6.001670
      H #41   y    4.374748   26.303817    5.391864
      H #41   z    4.954430    3.506658   29.633043

      H #42   x   35.889409    3.828654   -6.001670
      H #42   y    4.374748   26.303817   -5.391864
      H #42   z   -4.954430   -3.506658   29.633043

      H #51   x   36.414242   -3.010307   -6.320584
      H #51   y   -3.659562   25.733618    5.025094
      H #51   z   -5.192448    3.247644   29.609018

      H #52   x   36.414242   -3.010307    6.320584
      H #52   y   -3.659562   25.733618   -5.025094
      H #52   z    5.192448   -3.247644   29.609018


                  Diamagnetic part of shielding tensors
                  -------------------------------------


           Symmetry 1
                              Bz

               O #1 z   393.79629148
               C #2 z   245.00618720
               C #3 x    -0.11202956
               C #3 y    16.40899735
               C #3 z   512.91979974
               H #4 x    12.83718654
               H #4 y    11.21063555
               H #4 z    58.59103473
               H #5 x   -13.53089084
               H #5 y    10.39213888
               H #5 z    58.54263170

           Symmetry 2
                              Bx             By

               O #1 x   385.11861623    -0.99578042
               O #1 y    -1.22232727   419.76987138
               C #2 x   221.15461935    -2.03739082
               C #2 y    -1.58395524   266.03119365
               C #3 x   516.73282501     1.44859664
               C #3 y     0.81590380   493.63072702
               C #3 z     0.00462008    -0.13110526
               H #4 x    71.07094384     7.98046875
               H #4 y     9.18104453    51.32308096
               H #4 z    10.31629602     7.09092724
               H #5 x    72.16991735    -6.27599242
               H #5 y    -7.70747678    50.16197319
               H #5 z   -10.79654760     6.53731517


                       Bx          By          Bz

      O #1    x  385.118616   -0.995780    0.000000
      O #1    y   -1.222327  419.769871    0.000000
      O #1    z    0.000000    0.000000  393.796291

      C #2    x  221.154619   -2.037391    0.000000
      C #2    y   -1.583955  266.031194    0.000000
      C #2    z    0.000000    0.000000  245.006187

      C #31   x  258.366413    0.724298   -0.056015
      C #31   y    0.407952  246.815364    8.204499
      C #31   z    0.002310   -0.065553  256.459900

      C #32   x  258.366413    0.724298    0.056015
      C #32   y    0.407952  246.815364   -8.204499
      C #32   z   -0.002310    0.065553  256.459900

      H #41   x   35.535472    3.990234    6.418593
      H #41   y    4.590522   25.661540    5.605318
      H #41   z    5.158148    3.545464   29.295517

      H #42   x   35.535472    3.990234   -6.418593
      H #42   y    4.590522   25.661540   -5.605318
      H #42   z   -5.158148   -3.545464   29.295517

      H #51   x   36.084959   -3.137996   -6.765445
      H #51   y   -3.853738   25.080987    5.196069
      H #51   z   -5.398274    3.268658   29.271316

      H #52   x   36.084959   -3.137996    6.765445
      H #52   y   -3.853738   25.080987   -5.196069
      H #52   z    5.398274   -3.268658   29.271316


    Reorthonormalization contribution to HF-SCF magnetizability tensor
    ------------------------------------------------------------------

                        Bx          By          Bz

            Bx     4.80454281  0.09521332  0.00000000
            By     0.09521332  4.27595083  0.00000000
            Bz     0.00000000  0.00000000  7.11046789


    1e expectation value contribution to HF-SCF magnetizability tensor
    ------------------------------------------------------------------

                        Bx          By          Bz

            Bx   -46.37700834 -1.18894847  0.00000000
            By    -1.18894847-43.30066595  0.00000000
            Bz     0.00000000  0.00000000-81.86172909


       Reorthonormalization contribution to magnetizability tensor
       -----------------------------------------------------------

                        Bx          By          Bz

            Bx     1.20040687  0.03144570  0.00000000
            By     0.03144570  1.97171808  0.00000000
            Bz     0.00000000  0.00000000  4.30650893


       1e expectation value contribution to magnetizability tensor
       -----------------------------------------------------------

                        Bx          By          Bz

            Bx   -11.04680979 -0.48906904  0.00000000
            By    -0.48906904-26.78744335  0.00000000
            Bz     0.00000000  0.00000000-66.01935779


 Evaluation of 1e integral derivatives required    7.53 seconds.
 Evaluation of 2el GIAO integrals
 Evaluation of 2e integral derivatives required 3679.37 seconds.
 @CHECKOUT-I, Total execution time (CPU/WALL):      3687.01/     234.03 seconds.
--executable xvdint finished with status     0 in      234.08 seconds (walltime).
 --invoking executable--
/home/besselman/CFOUR_18/cfour18/bin/xcphf
 @GETMEM-I,  Allocated  181198 MB of main memory.
  relativistic F                     0
 Coupled-perturbed HF (CPHF) equations 
 are solved for RHF-CC/MBPT magnetizabilities and NMR shifts.
 There is 1 perturbation within irrep 1.
 CPHF converged after  22 iterations.
  Tolerances in treatment of perturbed canonical orbitals:
     Tol1:    0.00001000 Tol2:    1.00000000
   Perturbed canonical restriction dropped for orbital pair   6[1] ;   7[1]
  (U[ij] element of     0.68999D+01 is above threshold)
   Perturbed canonical restriction dropped for orbital pair   7[1] ;   6[1]
  (U[ij] element of     0.58865D+01 is above threshold)
   Perturbed canonical restriction dropped for orbital pair   7[1] ;   8[1]
  (U[ij] element of     0.47703D+02 is above threshold)
   Perturbed canonical restriction dropped for orbital pair   8[1] ;   7[1]
  (U[ij] element of     0.47702D+02 is above threshold)
   Perturbed canonical restriction dropped for orbital pair   6[1] ;   9[1]
  (U[ij] element of    -0.39667D+01 is above threshold)
   Perturbed canonical restriction dropped for orbital pair   9[1] ;   6[1]
  (U[ij] element of    -0.35203D+01 is above threshold)
   Perturbed canonical restriction dropped for orbital pair   8[1] ;   9[1]
  (U[ij] element of    -0.40550D+01 is above threshold)
   Perturbed canonical restriction dropped for orbital pair   9[1] ;   8[1]
  (U[ij] element of    -0.40564D+01 is above threshold)
   Perturbed canonical restriction dropped for orbital pair   7[1] ;  10[1]
  (U[ij] element of    -0.32794D+01 is above threshold)
   Perturbed canonical restriction dropped for orbital pair  10[1] ;   7[1]
  (U[ij] element of    -0.27752D+01 is above threshold)
   Perturbed canonical restriction dropped for orbital pair   9[1] ;  10[1]
  (U[ij] element of     0.45039D+01 is above threshold)
   Perturbed canonical restriction dropped for orbital pair  10[1] ;   9[1]
  (U[ij] element of     0.38299D+01 is above threshold)
   Perturbed canonical restriction dropped for orbital pair   2[2] ;   4[2]
  (U[ij] element of     0.14750D+01 is above threshold)
   Perturbed canonical restriction dropped for orbital pair   4[2] ;   2[2]
  (U[ij] element of     0.75550D+00 is above threshold)
   Perturbed canonical restriction dropped for orbital pair   3[2] ;   4[2]
  (U[ij] element of    -0.94657D+01 is above threshold)
   Perturbed canonical restriction dropped for orbital pair   4[2] ;   3[2]
  (U[ij] element of    -0.87418D+01 is above threshold)
   Perturbed canonical restriction dropped for orbital pair   4[2] ;   5[2]
  (U[ij] element of    -0.37714D+01 is above threshold)
   Perturbed canonical restriction dropped for orbital pair   5[2] ;   4[2]
  (U[ij] element of    -0.35119D+01 is above threshold)
 There are 2 perturbations within irrep 2.
 CPHF converged after  22 iterations.

       HF-SCF contribution to paramagnetic part of shielding tensor
       ------------------------------------------------------------

                        Bx          By          Bz

      O #1    x   84.304163   50.343212    0.000000
      O #1    y   50.534020-1347.940748    0.000000
      O #1    z    0.000000    0.000000 -819.595371

      C #2    x  -84.194469   10.155514    0.000000
      C #2    y    9.644608 -357.524528    0.000000
      C #2    z    0.000000    0.000000 -344.997380

      C #31   x  -27.104105    1.328950    0.407907
      C #31   y    1.624628  -73.159824  -19.595350
      C #31   z   -0.303137    8.602202  -73.769867

      C #32   x  -27.104105    1.328950   -0.407907
      C #32   y    1.624628  -73.159824   19.595350
      C #32   z    0.303137   -8.602202  -73.769867

      H #41   x   -1.354448   -2.893867   -2.296475
      H #41   y   -0.181404    0.333400   -3.637920
      H #41   z    0.966979   -2.943564    1.407928

      H #42   x   -1.354448   -2.893867    2.296475
      H #42   y   -0.181404    0.333400    3.637920
      H #42   z   -0.966979    2.943564    1.407928

      H #51   x   -1.558334    2.655485    2.501117
      H #51   y    0.046183    0.582651   -3.536315
      H #51   z   -0.753909   -3.102763    1.431953

      H #52   x   -1.558334    2.655485   -2.501117
      H #52   y    0.046183    0.582651    3.536315
      H #52   z    0.753909    3.102763    1.431953


            Paramagnetic HF-SCF part of magnetizability tensor
            --------------------------------------------------

                         Bx          By          Bz

            Bx     -9.66043633 -0.38765197  0.00000000
            By     -0.38765197  0.29513612  0.00000000
            Bz      0.00000000  0.00000000 -1.38362116


                   Total HF-SCF magnetizability tensor
                   -----------------------------------

                         Bx          By          Bz

            Bx    -51.23290186 -1.48138712  0.00000000
            By     -1.48138712-38.72957900  0.00000000
            Bz      0.00000000  0.00000000-76.13488236


           Total HF-SCF magnetizability :-55.36578774


  Tolerances in treatment of perturbed canonical orbitals:
     Tol1:    0.00001000 Tol2:    1.00000000
   Perturbed canonical restriction dropped for orbital pair   3[1] ;   1[2]
  (U[ij] element of    -0.29674D+01 is above threshold)
   Perturbed canonical restriction dropped for orbital pair   1[2] ;   3[1]
  (U[ij] element of    -0.29662D+01 is above threshold)
   Perturbed canonical restriction dropped for orbital pair   5[1] ;   2[2]
  (U[ij] element of    -0.20001D+01 is above threshold)
   Perturbed canonical restriction dropped for orbital pair   2[2] ;   5[1]
  (U[ij] element of    -0.12822D+01 is above threshold)
   Perturbed canonical restriction dropped for orbital pair   6[1] ;   2[2]
  (U[ij] element of     0.31624D+01 is above threshold)
   Perturbed canonical restriction dropped for orbital pair   2[2] ;   6[1]
  (U[ij] element of     0.41075D+01 is above threshold)
   Perturbed canonical restriction dropped for orbital pair  10[1] ;   2[2]
  (U[ij] element of     0.13706D+01 is above threshold)
   Perturbed canonical restriction dropped for orbital pair   2[2] ;  10[1]
  (U[ij] element of     0.26920D+01 is above threshold)
   Perturbed canonical restriction dropped for orbital pair   6[1] ;   3[2]
  (U[ij] element of     0.31676D+01 is above threshold)
   Perturbed canonical restriction dropped for orbital pair   3[2] ;   6[1]
  (U[ij] element of     0.28629D+01 is above threshold)
   Perturbed canonical restriction dropped for orbital pair   8[1] ;   3[2]
  (U[ij] element of     0.67321D+01 is above threshold)
   Perturbed canonical restriction dropped for orbital pair   3[2] ;   8[1]
  (U[ij] element of     0.67101D+01 is above threshold)
   Perturbed canonical restriction dropped for orbital pair  10[1] ;   3[2]
  (U[ij] element of    -0.47348D+01 is above threshold)
   Perturbed canonical restriction dropped for orbital pair   3[2] ;  10[1]
  (U[ij] element of    -0.63025D+01 is above threshold)
   Perturbed canonical restriction dropped for orbital pair   7[1] ;   4[2]
  (U[ij] element of    -0.23921D+01 is above threshold)
   Perturbed canonical restriction dropped for orbital pair   4[2] ;   7[1]
  (U[ij] element of    -0.17208D+01 is above threshold)
   Perturbed canonical restriction dropped for orbital pair   9[1] ;   4[2]
  (U[ij] element of    -0.63878D+01 is above threshold)
   Perturbed canonical restriction dropped for orbital pair   4[2] ;   9[1]
  (U[ij] element of    -0.70789D+01 is above threshold)
   Perturbed canonical restriction dropped for orbital pair   4[1] ;   5[2]
  (U[ij] element of     0.12713D+01 is above threshold)
   Perturbed canonical restriction dropped for orbital pair   5[2] ;   4[1]
  (U[ij] element of     0.32593D+00 is above threshold)
   Perturbed canonical restriction dropped for orbital pair   6[1] ;   5[2]
  (U[ij] element of     0.16677D+01 is above threshold)
   Perturbed canonical restriction dropped for orbital pair   5[2] ;   6[1]
  (U[ij] element of     0.11651D+01 is above threshold)
   Perturbed canonical restriction dropped for orbital pair   8[1] ;   5[2]
  (U[ij] element of     0.24349D+01 is above threshold)
   Perturbed canonical restriction dropped for orbital pair   5[2] ;   8[1]
  (U[ij] element of     0.20926D+01 is above threshold)
   Perturbed canonical restriction dropped for orbital pair  10[1] ;   5[2]
  (U[ij] element of    -0.97657D+01 is above threshold)
   Perturbed canonical restriction dropped for orbital pair   5[2] ;  10[1]
  (U[ij] element of    -0.96482D+01 is above threshold)
  Tolerances in treatment of perturbed canonical orbitals:
     Tol1:    0.00001000 Tol2:    1.00000000
   Perturbed canonical restriction dropped for orbital pair   7[1] ;   2[2]
  (U[ij] element of    -0.43386D+01 is above threshold)
   Perturbed canonical restriction dropped for orbital pair   2[2] ;   7[1]
  (U[ij] element of    -0.55383D+01 is above threshold)
   Perturbed canonical restriction dropped for orbital pair   7[1] ;   3[2]
  (U[ij] element of     0.33245D+01 is above threshold)
   Perturbed canonical restriction dropped for orbital pair   3[2] ;   7[1]
  (U[ij] element of     0.37855D+01 is above threshold)
   Perturbed canonical restriction dropped for orbital pair   9[1] ;   3[2]
  (U[ij] element of    -0.15790D+02 is above threshold)
   Perturbed canonical restriction dropped for orbital pair   3[2] ;   9[1]
  (U[ij] element of    -0.16008D+02 is above threshold)
   Perturbed canonical restriction dropped for orbital pair   6[1] ;   4[2]
  (U[ij] element of    -0.27040D+01 is above threshold)
   Perturbed canonical restriction dropped for orbital pair   4[2] ;   6[1]
  (U[ij] element of    -0.21353D+01 is above threshold)
   Perturbed canonical restriction dropped for orbital pair   8[1] ;   4[2]
  (U[ij] element of     0.42050D+01 is above threshold)
   Perturbed canonical restriction dropped for orbital pair   4[2] ;   8[1]
  (U[ij] element of     0.38089D+01 is above threshold)
   Perturbed canonical restriction dropped for orbital pair  10[1] ;   4[2]
  (U[ij] element of    -0.93124D+01 is above threshold)
   Perturbed canonical restriction dropped for orbital pair   4[2] ;  10[1]
  (U[ij] element of    -0.10160D+02 is above threshold)
   Perturbed canonical restriction dropped for orbital pair   9[1] ;   5[2]
  (U[ij] element of     0.35090D+01 is above threshold)
   Perturbed canonical restriction dropped for orbital pair   5[2] ;   9[1]
  (U[ij] element of     0.38488D+01 is above threshold)
  There are                     58  special pairs.
 @CHECKOUT-I, Total execution time (CPU/WALL):        16.83/       0.57 seconds.
--executable xcphf finished with status     0 in        0.60 seconds (walltime).
 --invoking executable--
/home/besselman/CFOUR_18/cfour18/bin/xsdcc
 @GETMEM-I,  Allocated  181198 MB of main memory.
 Chemical shifts and magnetizabilities are calculated at the CCSD(T) level.
 Gauge-origin independence is ensured by using gauge-including AOs.
 G(ab,cd) and dG(ab,cd)/dx are not explicitly calculated.
 AO based algorithm is used.
 Perturbed canonical orbitals are used.
 Bx is a perturbation of irrep 2.
 CPHF coefficients for vrt-vrt block: U^x(a,b) = -1/2 S^x(a,b)
                     1                     1
                     2                     2
Total CPU time :        40.10
 processed    286205513 ao basis integrals from      69892 buffers 
                     1                     1
                     2                     2
Total CPU time :        13.85
 processed     40884977 ao basis integrals from       9982 buffers 
Total CPU time :        15.60
 processed     69743083 ao basis integrals from      17028 buffers 
Total CPU time :         7.27
 processed     36054771 ao basis integrals from       8803 buffers 
                     2                     2
                     1                     1
Total CPU time :        13.82
 processed     40884977 ao basis integrals from       9982 buffers 
Total CPU time :        15.59
 processed     69743083 ao basis integrals from      17028 buffers 
Total CPU time :         7.27
 processed     36054771 ao basis integrals from       8803 buffers 
                     1                     1
                     2                     2
Total CPU time :        14.57
 processed     40884977 ao basis integrals from       9982 buffers 
Total CPU time :        15.19
 processed     69743083 ao basis integrals from      17028 buffers 
Total CPU time :         6.65
 processed     36054771 ao basis integrals from       8803 buffers 
 Transformation of GIAO integrals from AO to MO basis:
 RHF transformation
 Transformation of IIIJX integral derivatives.
 3 passes through the AO integral derivative file were needed.
 286205513 AO integral derivatives were read from file IIIJX.
 Transformation of first index required   55.4 seconds.
 Transformation of remaining indices required   99.7 seconds.
  88109390 MO integral derivatives were written to file DERINT.
 Formation of <ab||ci>^chi using AO integrals:
 Transformation of IIII integrals:
 1 pass through the AO integral file was needed.
  40884977 AO integrals were read from file IIII.
 Tranformation of first (perturbed) index required   5.8 seconds.
 Tranformation of remaining (unperturbed) indices required  32.6 seconds.
 Transformation of IIJJ integrals:
 1 pass through the AO integral file was needed.
  36054771 AO integrals were read from file IIJJ.
 Tranformation of first (perturbed) index required   9.1 seconds.
 Tranformation of remaining (unperturbed) indices required  23.8 seconds.
 Transformation of IJIJ integrals:
 1 pass through the AO integral file was needed.
  69743083 AO integrals were read from file IJIJ.
 Tranformation of first (perturbed) index required  10.2 seconds.
 Tranformation of remaining (unperturbed) indices required  35.1 seconds.
        MO basis integral derivatives are being calculated
             (Symmetry block 2, perturbation   1)
 First derivative of the wavefunction is calculated (Symmetry block 2, perturbation   1)
 Resorts of perturbed amplitudes and integrals required   5.4 seconds.
 Construction of <Phi|(dH_N/dx exp(T))c|0> required 490.9 seconds.
 Starting iterative solution of the perturbed CC equations.
 The DIIS procedure is used to accelerate convergence.
 Convergence criterion is 10**(-9).
 Maximum number of iterations is 200.
 lenvec is                5097735
 Convergence information after     1 iterations: 
 Largest element of residual vector :  0.27934653E+00.
 Largest element of DIIS residual   :  0.27934653E+00.
 lenvec is                5097735
 Convergence information after     2 iterations: 
 Largest element of residual vector :  0.45535950E-01.
 Largest element of DIIS residual   :  0.39735752E-01.
 lenvec is                5097735
 Convergence information after     3 iterations: 
 Largest element of residual vector :  0.57121771E-01.
 Largest element of DIIS residual   :  0.34317135E-01.
 lenvec is                5097735
 Convergence information after     4 iterations: 
 Largest element of residual vector :  0.26545095E-01.
 Largest element of DIIS residual   :  0.12943100E-01.
 lenvec is                5097735
 Convergence information after     5 iterations: 
 Largest element of residual vector :  0.10514783E-01.
 Largest element of DIIS residual   :  0.57625284E-02.
 lenvec is                5097735
 Convergence information after     6 iterations: 
 Largest element of residual vector :  0.32080703E-02.
 Largest element of DIIS residual   :  0.87628662E-03.
 lenvec is                5097735
 Convergence information after     7 iterations: 
 Largest element of residual vector :  0.16399132E-02.
 Largest element of DIIS residual   :  0.60901744E-03.
 lenvec is                5097735
 Convergence information after     8 iterations: 
 Largest element of residual vector :  0.51758545E-03.
 Largest element of DIIS residual   :  0.43250033E-03.
 lenvec is                5097735
 Convergence information after     9 iterations: 
 Largest element of residual vector :  0.37458778E-03.
 Largest element of DIIS residual   :  0.29560733E-03.
 lenvec is                5097735
 Convergence information after    10 iterations: 
 Largest element of residual vector :  0.25325708E-03.
 Largest element of DIIS residual   :  0.16738203E-03.
 lenvec is                5097735
 Convergence information after    11 iterations: 
 Largest element of residual vector :  0.13610259E-03.
 Largest element of DIIS residual   :  0.72965677E-04.
 lenvec is                5097735
 Convergence information after    12 iterations: 
 Largest element of residual vector :  0.63666069E-04.
 Largest element of DIIS residual   :  0.14554397E-04.
 lenvec is                5097735
 Convergence information after    13 iterations: 
 Largest element of residual vector : -0.22086115E-04.
 Largest element of DIIS residual   : -0.14082824E-04.
 lenvec is                5097735
 Convergence information after    14 iterations: 
 Largest element of residual vector : -0.75171506E-05.
 Largest element of DIIS residual   :  0.17832385E-05.
 lenvec is                5097735
 Convergence information after    15 iterations: 
 Largest element of residual vector : -0.34444304E-05.
 Largest element of DIIS residual   : -0.12798518E-05.
 lenvec is                5097735
 Convergence information after    16 iterations: 
 Largest element of residual vector :  0.65368439E-06.
 Largest element of DIIS residual   :  0.37175269E-06.
 lenvec is                5097735
 Convergence information after    17 iterations: 
 Largest element of residual vector :  0.29831400E-06.
 Largest element of DIIS residual   :  0.16951013E-06.
 lenvec is                5097735
 Convergence information after    18 iterations: 
 Largest element of residual vector :  0.10926534E-06.
 Largest element of DIIS residual   :  0.71023631E-07.
 lenvec is                5097735
 Convergence information after    19 iterations: 
 Largest element of residual vector :  0.58748750E-07.
 Largest element of DIIS residual   :  0.44714819E-07.
 lenvec is                5097735
 Convergence information after    20 iterations: 
 Largest element of residual vector :  0.34686297E-07.
 Largest element of DIIS residual   :  0.29721117E-07.
 lenvec is                5097735
 Convergence information after    21 iterations: 
 Largest element of residual vector :  0.25418494E-07.
 Largest element of DIIS residual   :  0.14311319E-07.
 lenvec is                5097735
 Convergence information after    22 iterations: 
 Largest element of residual vector :  0.11255107E-07.
 Largest element of DIIS residual   :  0.71557449E-08.
 lenvec is                5097735
 Convergence information after    23 iterations: 
 Largest element of residual vector :  0.60104792E-08.
 Largest element of DIIS residual   :  0.24875720E-08.
 lenvec is                5097735
 Convergence information after    24 iterations: 
 Largest element of residual vector :  0.21433853E-08.
 Largest element of DIIS residual   :  0.10619834E-08.
 lenvec is                5097735
 Convergence information after    25 iterations: 
 Largest element of residual vector :  0.88989011E-09.
 Largest element of DIIS residual   : -0.27628021E-09.
 Perturbed amplitude equations converged in    25 iterations.
  Dominant contributions to perturbed wavefunction:
   15    0   20    0      0.1391801743 AA  
   10   10  137   45      0.1342817688 ABAB
   10   10   45  137      0.1342817688 ABAB
   10   10  147   21      0.1326666117 ABAB
   10   10   21  147      0.1326666117 ABAB
   15    0   28    0      0.1182027059 AA  
   14   10  144  147      0.1172442922 ABAB
   10   14  147  144      0.1172442922 ABAB
   13    9   20   16      0.1172129217 ABAB
    9   13   16   20      0.1172129217 ABAB
   10   10  137   28     -0.1168104932 ABAB
   10   10   28  137     -0.1168104932 ABAB
   10   10  137   36     -0.1142225568 ABAB
   10   10   36  137     -0.1142225568 ABAB
   10    7  147   26      0.1128844787 ABAB
    7   10   26  147      0.1128844787 ABAB
   10   10  156   21      0.1126736491 ABAB
   10   10   21  156      0.1126736491 ABAB
   10   10  143   21      0.1125914898 ABAB
   10   10   21  143      0.1125914898 ABAB
  Norm of list 444    0.000000000000000E+000
  Norm of list 445    0.000000000000000E+000
  Norm of list 446     4.37180050243116     
  savet is  F
  dumpdtdl  F
  special occupied indices: 
  @GTSPECIN-I, Orbital   3 is mixed with   1 degenerate partners by the perturbation.
  @GTSPECIN-I, Orbital   4 is mixed with   1 degenerate partners by the perturbation.
  @GTSPECIN-I, Orbital   5 is mixed with   1 degenerate partners by the perturbation.
  @GTSPECIN-I, Orbital   6 is mixed with   3 degenerate partners by the perturbation.
  @GTSPECIN-I, Orbital   7 is mixed with   1 degenerate partners by the perturbation.
  @GTSPECIN-I, Orbital   8 is mixed with   2 degenerate partners by the perturbation.
  @GTSPECIN-I, Orbital   9 is mixed with   1 degenerate partners by the perturbation.
  @GTSPECIN-I, Orbital  10 is mixed with   3 degenerate partners by the perturbation.
  @GTSPECIN-I, Orbital  11 is mixed with   1 degenerate partners by the perturbation.
  @GTSPECIN-I, Orbital  12 is mixed with   3 degenerate partners by the perturbation.
  @GTSPECIN-I, Orbital  13 is mixed with   3 degenerate partners by the perturbation.
  @GTSPECIN-I, Orbital  14 is mixed with   2 degenerate partners by the perturbation.
  @GTSPECIN-I, Orbital  15 is mixed with   4 degenerate partners by the perturbation.
   Memory requirement in dtrp1rhfd               55170553
  There are                    665  ijk combinations. 
 PARA: timing for (T) xsdcc           178043.72 seconds.
  here
  here2
  here3
  here4
 Starting iterative solution of the perturbed Lambda equations.
 The DIIS procedure is used to accelerate convergence.
 Convergence criterion is 10**(-9).
 Maximum number of iterations is 200.
 lenvec is                5097735
 Convergence information after     1 iterations: 
 Largest element of residual vector : -0.28646667E+00.
 Largest element of DIIS residual   : -0.28646667E+00.
 lenvec is                5097735
 Convergence information after     2 iterations: 
 Largest element of residual vector : -0.44566853E-01.
 Largest element of DIIS residual   : -0.46241145E-01.
 lenvec is                5097735
 Convergence information after     3 iterations: 
 Largest element of residual vector : -0.59189854E-01.
 Largest element of DIIS residual   : -0.37323225E-01.
 lenvec is                5097735
 Convergence information after     4 iterations: 
 Largest element of residual vector : -0.26529179E-01.
 Largest element of DIIS residual   : -0.14215853E-01.
 lenvec is                5097735
 Convergence information after     5 iterations: 
 Largest element of residual vector : -0.11352459E-01.
 Largest element of DIIS residual   : -0.61018349E-02.
 lenvec is                5097735
 Convergence information after     6 iterations: 
 Largest element of residual vector : -0.33108134E-02.
 Largest element of DIIS residual   : -0.82551115E-03.
 lenvec is                5097735
 Convergence information after     7 iterations: 
 Largest element of residual vector : -0.17285319E-02.
 Largest element of DIIS residual   : -0.60609080E-03.
 lenvec is                5097735
 Convergence information after     8 iterations: 
 Largest element of residual vector : -0.51642064E-03.
 Largest element of DIIS residual   : -0.44154623E-03.
 lenvec is                5097735
 Convergence information after     9 iterations: 
 Largest element of residual vector : -0.37550091E-03.
 Largest element of DIIS residual   : -0.29671021E-03.
 lenvec is                5097735
 Convergence information after    10 iterations: 
 Largest element of residual vector : -0.25376520E-03.
 Largest element of DIIS residual   : -0.17772667E-03.
 lenvec is                5097735
 Convergence information after    11 iterations: 
 Largest element of residual vector : -0.14506465E-03.
 Largest element of DIIS residual   : -0.77766594E-04.
 lenvec is                5097735
 Convergence information after    12 iterations: 
 Largest element of residual vector : -0.67822900E-04.
 Largest element of DIIS residual   : -0.18104766E-04.
 lenvec is                5097735
 Convergence information after    13 iterations: 
 Largest element of residual vector :  0.22597699E-04.
 Largest element of DIIS residual   :  0.15421869E-04.
 lenvec is                5097735
 Convergence information after    14 iterations: 
 Largest element of residual vector :  0.84188475E-05.
 Largest element of DIIS residual   : -0.19378932E-05.
 lenvec is                5097735
 Convergence information after    15 iterations: 
 Largest element of residual vector :  0.39475203E-05.
 Largest element of DIIS residual   :  0.17150003E-05.
 lenvec is                5097735
 Convergence information after    16 iterations: 
 Largest element of residual vector :  0.94526335E-06.
 Largest element of DIIS residual   : -0.43473758E-06.
 lenvec is                5097735
 Convergence information after    17 iterations: 
 Largest element of residual vector :  0.35757232E-06.
 Largest element of DIIS residual   : -0.22677954E-06.
 lenvec is                5097735
 Convergence information after    18 iterations: 
 Largest element of residual vector : -0.14913789E-06.
 Largest element of DIIS residual   : -0.10255136E-06.
 lenvec is                5097735
 Convergence information after    19 iterations: 
 Largest element of residual vector : -0.64613351E-07.
 Largest element of DIIS residual   : -0.33156245E-07.
 lenvec is                5097735
 Convergence information after    20 iterations: 
 Largest element of residual vector : -0.25057161E-07.
 Largest element of DIIS residual   :  0.15530672E-07.
 lenvec is                5097735
 Convergence information after    21 iterations: 
 Largest element of residual vector :  0.11697386E-07.
 Largest element of DIIS residual   :  0.97965062E-08.
 lenvec is                5097735
 Convergence information after    22 iterations: 
 Largest element of residual vector :  0.85517389E-08.
 Largest element of DIIS residual   :  0.81226158E-08.
 lenvec is                5097735
 Convergence information after    23 iterations: 
 Largest element of residual vector :  0.67907986E-08.
 Largest element of DIIS residual   :  0.45651575E-08.
 lenvec is                5097735
 Convergence information after    24 iterations: 
 Largest element of residual vector :  0.38603618E-08.
 Largest element of DIIS residual   :  0.18437231E-08.
 lenvec is                5097735
 Convergence information after    25 iterations: 
 Largest element of residual vector :  0.15828845E-08.
 Largest element of DIIS residual   :  0.48158653E-09.
 Perturbed Lambda equations converged in    25 iterations.
  Dominant contributions to perturbed wavefunction:
   10   10  137   45     -0.1575772071 ABAB
   10   10   45  137     -0.1575772071 ABAB
   10   10  147   21     -0.1575713247 ABAB
   10   10   21  147     -0.1575713247 ABAB
   13    9   20   16     -0.1478558939 ABAB
    9   13   16   20     -0.1478558939 ABAB
   15    0   20    0     -0.1473392734 AA  
   10   10  137   28      0.1375436791 ABAB
   10   10   28  137      0.1375436791 ABAB
   15   13  139   20     -0.1346006767 ABAB
   13   15   20  139     -0.1346006767 ABAB
   10   10  143   21     -0.1341588535 ABAB
   10   10   21  143     -0.1341588535 ABAB
   15   10  137  141     -0.1332051157 ABAB
   10   15  141  137     -0.1332051157 ABAB
   10   10  156   21     -0.1329792976 ABAB
   10   10   21  156     -0.1329792976 ABAB
   10   10  138   21      0.1309062235 ABAB
   10   10   21  138      0.1309062235 ABAB
   14   10  144  147     -0.1299860964 ABAB
 First-order density matrix is being calculated  (Symmetry block 2, perturbation   1)
  There are                     58  special pairs.
  occ                     1                     1   1.76613475898266     
  vrt                     1                     1  0.773531376584714     
  vo                     1                     1   3.06742933450846     
  occ                     2                     1  3.306293625104598E-002
  vrt                     2                     1  1.666745881896066E-003
  vo                     2                     1   2.58764024671230     
  gtensor plus SO mean-field
 Calculation of the contributions of <pq||rs> to dI(i,j)/dx required  48.1 seconds.
 Calculation of the contributions of <pq||rs> to dI(a,b)/dx required 351.2 seconds.
  @FORMDXIJ-I, Using CC response density for pair (  1,  3)
  @FORMDXIJ-I, Using CC response density for pair (  2,  5)
  @FORMDXIJ-I, Using CC response density for pair (  2,  6)
  @FORMDXIJ-I, Using CC response density for pair (  2, 10)
  @FORMDXIJ-I, Using CC response density for pair (  3,  6)
  @FORMDXIJ-I, Using CC response density for pair (  3,  8)
  @FORMDXIJ-I, Using CC response density for pair (  3, 10)
  @FORMDXIJ-I, Using CC response density for pair (  4,  7)
  @FORMDXIJ-I, Using CC response density for pair (  4,  9)
  @FORMDXIJ-I, Using CC response density for pair (  5,  4)
  @FORMDXIJ-I, Using CC response density for pair (  5,  6)
  @FORMDXIJ-I, Using CC response density for pair (  5,  8)
  @FORMDXIJ-I, Using CC response density for pair (  5, 10)
  dD(ij)/dx contribution from formdxij
   -0.00000030018633     -0.00006958548752     -0.00008001937130      0.00000854122340
    0.00020476375577     -0.00000121280184     -0.00001474297147     -0.00038715215546
   -0.00001901334479      0.00013330248506      0.00000443526335     -0.00015338049538
   -0.00000018452763     -0.00000168851369     -0.00032738617653     -0.00001917385987
    0.00295933534542      0.01122430388376      0.00062726450258     -0.02184255609897
   -0.00013676501119      0.01070045999415      0.00756957972081      0.00028959375269
    0.00169887106870     -0.00012986613743      0.01476705541277     -0.01042985793408
   -0.00072926014495     -0.00460593453643     -0.00003014825266     -0.00009263329923
   -0.00143115644287      0.00581718100162      0.00197984449813     -0.00008136039952
    0.00347174925472      0.00507903819474     -0.00033360509047     -0.01269588063855
    0.00001384153705     -0.00014014212742     -0.00486378831919     -0.01511478738315
    0.00154928557481      0.00013219445591      0.02602359930034     -0.02792560965433
   -0.00294269590280     -0.00340018391926      0.00000030018633      0.00000121280184
   -0.00000443526335      0.00001917385987      0.00013676501119      0.00012986613743
    0.00003014825266      0.00008136039952     -0.00001384153705     -0.00013219445591
    0.00006958548752      0.00001474297147      0.00015338049538     -0.00295933534542
   -0.01070045999415     -0.01476705541277      0.00009263329923     -0.00347174925472
    0.00014014212742     -0.02602359930034      0.00008001937130      0.00038715215546
    0.00000018452763     -0.01122430388376     -0.00756957972081      0.01042985793408
    0.00143115644287     -0.00507903819474      0.00486378831919      0.02792560965433
   -0.00000854122340      0.00001901334479      0.00000168851369     -0.00062726450258
   -0.00028959375269      0.00072926014495     -0.00581718100162      0.00033360509047
    0.01511478738315      0.00294269590280     -0.00020476375577     -0.00013330248506
    0.00032738617653      0.02184255609897     -0.00169887106870      0.00460593453643
   -0.00197984449813      0.01269588063855     -0.00154928557481      0.00340018391926
 oo -5.513697762485878E-002
 oo -3.390589649812359E-002
 oo -9.762913209345098E-002
 oo -1.757985948458819E-002
 oo -6.593335079291260E-002
 oo -1.233522589874711E-002
 oo -1.224957925555182E-002
 oo -1.652614826604968E-003
 oo -7.982015045970500E-003
 oo -5.721501987403788E-003
 oo -1.096331908894217E-003
 oo  7.585915508442221E-003
 oo  5.151943099548592E-003
  pcan                     1                     1  0.931696900805491     
  pcan                     2                     1  7.724677479324238E-002
 Calculation of the contributions of <pq||rs> to dI(i,a)/dx required  69.5 seconds.
                     1                     2
                     2                     1
Total CPU time :        14.43
 processed     40884977 ao basis integrals from       9982 buffers 
Total CPU time :        15.62
 processed     69743083 ao basis integrals from      17028 buffers 
Total CPU time :         6.65
 processed     36054771 ao basis integrals from       8803 buffers 
 First-order Z-vector equations are solved for 1 perturbation.
 Convergence reached after  21 iterations.
  zvec                     1                     1  -8.17897984128006     
  zvec                     2                     1  -2.75262280675155     
  occ                     1                     1  0.162310913335431     
  vrt                     1                     1   3.03597770199162     
  vo                     1                     1   6.82085998377073     
  occ                     2                     1 -4.921623452290018E-003
  vrt                     2                     1  1.263319629277523E-002
  vo                     2                     1  0.216767906302887     
  occ                     1                     1  0.930210312237796     
 [   1] 0.0000157610853 [   2] 0.0000111219349 [   3]-0.0003969373648 [   4] 0.0009694173297
 [   5] 0.0001230471653 [   6]-0.0000229197941 [   7] 0.0011295936753 [   8]-0.0009198326578
 [   9]-0.0009195631006 [  10] 0.0000186284867 [  11] 0.0018020241686 [  12] 0.0000097481014
 [  13] 0.0002417598164 [  14] 0.0000013141568 [  15] 0.0000322560199 [  16] 0.0000369240610
 [  17] 0.0014662042288 [  18] 0.0011961570942 [  19] 0.0001966391321 [  20]-0.0000158146259
 [  21] 0.0000092795893 [  22]-0.0012486746843 [  23]-0.0007840158208 [  24]-0.0000128211200
 [  25] 0.0000012037040 [  26] 0.0000069622391 [  27]-0.0016558468156 [  28]-0.0022489326191
 [  29] 0.0000194397366 [  30]-0.0007169905525 [  31]-0.0005407551672 [  32] 0.0000071192397
 [  33] 0.0001421245231 [  34]-0.0000013778597 [  35]-0.0010699242858 [  36] 0.0012401636068
 [  37] 0.0000029225910 [  38] 0.0001797589743 [  39]-0.0000165726384 [  40] 0.0000516431931
 [  41]-0.0000098208795 [  42]-0.0001493344817 [  43]-0.0005021653043 [  44]-0.0000052499197
 [  45]-0.0000874429159 [  46]-0.0000032099681 [  47]-0.0000087109660 [  48]-0.0000001538956
 [  49] 0.0000443255921 [  50]-0.0001628038958 [  51]-0.0000062250085 [  52] 0.0004758500425
 [  53] 0.0011453164883 [  54] 0.0003097344567 [  55] 0.0001842405602 [  56]-0.0000105217881
 [  57]-0.0000125350746 [  58] 0.0024124523861 [  59] 0.0007239246074 [  60] 0.0003687244377
 [  61]-0.0000111375457 [  62]-0.0005468010963 [  63]-0.0000091943654 [  64]-0.0004100223900
 [  65]-0.0002814402745 [  66] 0.0005278982209 [  67] 0.0000113851258 [  68]-0.0000078563515
 [  69] 0.0000061398765 [  70] 0.0009132187447 [  71] 0.0000037605481 [  72]-0.0009942329702
 [  73] 0.0012059021904 [  74]-0.0003943734351 [  75] 0.0008405282680 [  76] 0.0000002734260
 [  77]-0.0000219345888 [  78] 0.0009059066985 [  79] 0.0001087702120 [  80] 0.0000009905059
 [  81] 0.0000589516693 [  82]-0.0000004260328 [  83]-0.0000099054102 [  84] 0.0000387020580
 [  85] 0.0000019918995 [  86] 0.0001120287495 [  87] 0.0000007451398 [  88] 0.0001853570693
 [  89] 0.0001496776972 [  90] 0.0002941721672 [  91] 0.0000002907809 [  92] 0.0001728811689
 [  93] 0.0003646546378 [  94] 0.0001827991701 [  95]-0.0074908939147 [  96]-0.0000626659978
 [  97] 0.0130087561337 [  98]-0.0461399159583 [  99]-0.0128838137198 [ 100] 0.0000408365351
 [ 101]-0.0198373201725 [ 102] 0.0246145458288 [ 103] 0.0275885222561 [ 104]-0.0000740446224
 [ 105]-0.0447153246230 [ 106]-0.0000286309338 [ 107] 0.0577926498130 [ 108] 0.0000039847728
 [ 109]-0.0000494430471 [ 110]-0.0000014001963 [ 111]-0.0333194951865 [ 112]-0.0327240114967
 [ 113] 0.0112455555005 [ 114] 0.0000230633932 [ 115]-0.0001259817965 [ 116] 0.0432292538207
 [ 117] 0.0204776453860 [ 118]-0.0096782476191 [ 119] 0.0001119464473 [ 120] 0.0000026071810
 [ 121] 0.0035599697125 [ 122] 0.0371356022197 [ 123]-0.0000557261642 [ 124]-0.0232765408634
 [ 125] 0.0242586894913 [ 126]-0.0000756913509 [ 127]-0.0274419267636 [ 128]-0.0000444251539
 [ 129] 0.0112154251811 [ 130]-0.0531733878615 [ 131] 0.0000063471265 [ 132]-0.0080880912494
 [ 133] 0.0001046471987 [ 134]-0.0100137060158 [ 135] 0.0000160526984 [ 136]-0.0021406947982
 [ 137]-0.0006848878785 [ 138] 0.0000209591403 [ 139] 0.0071635492854 [ 140]-0.0000776979490
 [ 141]-0.0000309007273 [ 142]-0.0000256253795 [ 143]-0.0035728981190 [ 144] 0.0103330337954
 [ 145]-0.0000159971107 [ 146]-0.0150022663742 [ 147]-0.0194688203648 [ 148] 0.0093128987493
 [ 149] 0.0030544011092 [ 150]-0.0000114202541 [ 151] 0.0000424510613 [ 152]-0.0247367396765
 [ 153]-0.0319503420663 [ 154]-0.0056695737517 [ 155] 0.0000531735941 [ 156] 0.0285886707333
 [ 157] 0.0000384528749 [ 158] 0.0250007498878 [ 159] 0.0064279364321 [ 160]-0.0200152621117
 [ 161]-0.0000825642024 [ 162] 0.0000914888423 [ 163]-0.0000505633899 [ 164]-0.0385962294931
 [ 165]-0.0000037610122 [ 166] 0.0280884883865 [ 167] 0.0272521596672 [ 168] 0.0135656191521
 [ 169]-0.0162243488106 [ 170]-0.0000140155703 [ 171] 0.0064767129004 [ 172]-0.0261306007001
 [ 173]-0.0069320266986 [ 174]-0.0000001778743 [ 175]-0.0006496746602 [ 176] 0.0000006353215
 [ 177] 0.0021394637053 [ 178]-0.0020879961939 [ 179]-0.0000121430531 [ 180]-0.0048135140124
 [ 181]-0.0000005415983 [ 182]-0.0011159337869 [ 183]-0.0049243042089 [ 184]-0.0058426256354
 [ 185]-0.0000070652025 [ 186]-0.0070430147795 [ 187]-0.0093141839727 [ 188]-0.0023935863735
 [ 189] 0.0251484690128 [ 190]-0.0014838267418 [ 191]-0.0822548281712 [ 192] 0.1322537021893
 [ 193] 0.0106433443816 [ 194] 0.0023426344282 [ 195]-0.0620318158425 [ 196]-0.0725754257935
 [ 197]-0.1115862075912 [ 198]-0.0020967527456 [ 199] 0.1217150508275 [ 200]-0.0010059541104
 [ 201]-0.1642631064520 [ 202]-0.0001183413255 [ 203]-0.0017076587086 [ 204]-0.0300089067800
 [ 205] 0.0921828527638 [ 206]-0.0104676169289 [ 207]-0.1624561686406 [ 208]-0.0005310633438
 [ 209]-0.0052094977118 [ 210]-0.0578791246842 [ 211] 0.0242531000798 [ 212] 0.0466458495185
 [ 213] 0.0044743582506 [ 214] 0.0011638800906 [ 215] 0.0167487888154 [ 216]-0.0621473483207
 [ 217]-0.0019344012757 [ 218] 0.0636037300861 [ 219]-0.0183602492363 [ 220]-0.0038029578286
 [ 221] 0.1491193257898 [ 222]-0.0016117425720 [ 223] 0.0481488248041 [ 224] 0.0782914118142
 [ 225]-0.0004126801308 [ 226]-0.0851542821331 [ 227] 0.0039717576890 [ 228]-0.0548136031205
 [ 229] 0.0004121442486 [ 230] 0.0391622255925 [ 231] 0.0138686391127 [ 232] 0.0001045374404
 [ 233]-0.0502129439030 [ 234]-0.0035127539726 [ 235]-0.0018909865420 [ 236]-0.0009555314310
 [ 237] 0.0518835561165 [ 238] 0.0167435278478 [ 239]-0.0008292991841 [ 240] 0.0109743482412
 [ 241] 0.0297240108005 [ 242]-0.0268596985967 [ 243]-0.0381602738269 [ 244]-0.0008188389611
 [ 245]-0.0000822438822 [ 246]-0.0104213302443 [ 247] 0.1011472565012 [ 248]-0.1060969056912
 [ 249] 0.0015348494215 [ 250]-0.0004434463674 [ 251] 0.0006254060621 [ 252]-0.0092327433693
 [ 253] 0.0156686901641 [ 254] 0.0773688021206 [ 255]-0.0034247811043 [ 256] 0.0043931813921
 [ 257]-0.0018967977582 [ 258] 0.0736158856967 [ 259] 0.0001104347281 [ 260]-0.0263732697289
 [ 261]-0.0351502307781 [ 262]-0.0432522351923 [ 263]-0.0314670813548 [ 264]-0.0006314511350
 [ 265]-0.0422900307041 [ 266] 0.0722912422788 [ 267] 0.0046888283180 [ 268]-0.0000615852794
 [ 269] 0.0003544395584 [ 270] 0.0000304636674 [ 271]-0.0076013864990 [ 272]-0.0020152562134
 [ 273]-0.0005223206279 [ 274] 0.0045880221291 [ 275] 0.0000250290900 [ 276]-0.0011642584163
 [ 277] 0.0141621845184 [ 278]-0.0117484801220 [ 279]-0.0003204710335 [ 280] 0.0272710409627
 [ 281] 0.0193743199506 [ 282] 0.0016116628797 [ 283] 0.0008881970203 [ 284]-0.0006994543837
 [ 285]-0.0125096378873 [ 286]-0.0151286189186 [ 287]-0.0151565970432 [ 288] 0.0010407358811
 [ 289]-0.0636615687996 [ 290] 0.0112110986148 [ 291] 0.0004729386725 [ 292]-0.0008999822704
 [ 293]-0.0175696358716 [ 294]-0.0004534504269 [ 295] 0.0229316793219 [ 296]-0.0000312554793
 [ 297]-0.0010863929706 [ 298]-0.0167886913057 [ 299]-0.0110346442613 [ 300]-0.0575125551350
 [ 301]-0.0627898510263 [ 302] 0.0004313015940 [ 303]-0.0013628481233 [ 304] 0.0503539905218
 [ 305] 0.0336398843142 [ 306]-0.0007624781035 [ 307] 0.0007628658837 [ 308]-0.0000501906316
 [ 309] 0.0163284296432 [ 310] 0.0361353560883 [ 311]-0.0009348305601 [ 312]-0.0027791567500
 [ 313] 0.0284853288652 [ 314]-0.0009619646340 [ 315] 0.0273153100868 [ 316]-0.0002921227432
 [ 317] 0.0436632437586 [ 318]-0.0365762491780 [ 319]-0.0000922797922 [ 320]-0.0537031300232
 [ 321] 0.0014215368792 [ 322]-0.0379803653613 [ 323] 0.0003464399681 [ 324] 0.0162762306047
 [ 325] 0.0040237537965 [ 326] 0.0001939927874 [ 327]-0.0026707026753 [ 328]-0.0006970940696
 [ 329]-0.0000463511516 [ 330]-0.0000431230796 [ 331] 0.0191406841619 [ 332] 0.0181190099947
 [ 333] 0.0000063022198 [ 334]-0.0244192692655 [ 335]-0.0186633399386 [ 336] 0.0018724166735
 [ 337]-0.0076285767131 [ 338] 0.0003005247808 [ 339] 0.0005202381852 [ 340]-0.0543899710088
 [ 341] 0.0056632149953 [ 342]-0.0671648999718 [ 343] 0.0006900741081 [ 344] 0.0359507373841
 [ 345] 0.0004750825927 [ 346] 0.0335544080981 [ 347] 0.0176850336540 [ 348] 0.0067101776095
 [ 349]-0.0010137655252 [ 350] 0.0011585528334 [ 351]-0.0007718168884 [ 352]-0.0110271002803
 [ 353]-0.0000768941858 [ 354] 0.0260215356490 [ 355] 0.0078995654008 [ 356] 0.0029505441030
 [ 357]-0.0430082236116 [ 358]-0.0001842872777 [ 359]-0.0110283431622 [ 360] 0.0024981170235
 [ 361]-0.0117842503406 [ 362]-0.0000305285112 [ 363]-0.0010671413780 [ 364] 0.0000203320225
 [ 365]-0.0019273548526 [ 366]-0.0038364065328 [ 367]-0.0001748529750 [ 368]-0.0047218693907
 [ 369]-0.0000150947291 [ 370]-0.0026399086030 [ 371]-0.0016199406524 [ 372]-0.0152830759163
 [ 373]-0.0000896627002 [ 374] 0.0035405441615 [ 375]-0.0013383815308 [ 376]-0.0041431957108
 [ 377]-0.0906779242367 [ 378] 0.0047013939323 [ 379] 0.3045966272281 [ 380]-0.4004610158302
 [ 381]-0.0140825624587 [ 382]-0.0065660401861 [ 383] 0.2534690251569 [ 384] 0.2298548514865
 [ 385] 0.3438010860574 [ 386] 0.0054862297707 [ 387]-0.3958710078758 [ 388] 0.0030045952209
 [ 389] 0.5227645735834 [ 390] 0.0004354679087 [ 391] 0.0060958736728 [ 392] 0.1166299609259
 [ 393]-0.2852522038310 [ 394] 0.1109047667522 [ 395] 0.5869555425975 [ 396]-0.0009733504767
 [ 397] 0.0104194943594 [ 398] 0.1324038944334 [ 399]-0.0794443523915 [ 400]-0.1998542091956
 [ 401]-0.0066700281303 [ 402]-0.0011327168749 [ 403]-0.0554213994984 [ 404] 0.1993331205342
 [ 405] 0.0053456834118 [ 406]-0.2319420273406 [ 407] 0.0173779573265 [ 408] 0.0074800011339
 [ 409]-0.5113183806640 [ 410] 0.0025035440539 [ 411]-0.2188860657054 [ 412]-0.2069162569297
 [ 413] 0.0011951050790 [ 414] 0.3177212528867 [ 415]-0.0093919152877 [ 416] 0.2069130324718
 [ 417]-0.0017359734974 [ 418]-0.1679281915330 [ 419]-0.0144607136423 [ 420]-0.0004445061680
 [ 421] 0.1242719027268 [ 422] 0.0064164330620 [ 423] 0.0018025098974 [ 424] 0.0006571096257
 [ 425]-0.1841601628039 [ 426]-0.0825074697842 [ 427] 0.0005205579156 [ 428]-0.0139103417428
 [ 429]-0.0939111067614 [ 430] 0.0903882498741 [ 431] 0.1487003685057 [ 432]-0.0008385438017
 [ 433]-0.0016324534241 [ 434] 0.0770101635979 [ 435]-0.3715643204416 [ 436] 0.4672253990853
 [ 437]-0.0035858069494 [ 438]-0.0271594717527 [ 439]-0.0023640380396 [ 440]-0.0182511074111
 [ 441]-0.0710004037750 [ 442]-0.2280928842872 [ 443] 0.0067469342773 [ 444]-0.0088116836682
 [ 445] 0.0054719321120 [ 446]-0.2999530232810 [ 447] 0.0000953588443 [ 448] 0.0670235219614
 [ 449] 0.0925206555443 [ 450] 0.1515051550148 [ 451] 0.1586967259317 [ 452] 0.0015779039094
 [ 453] 0.1385126161385 [ 454]-0.2659220423316 [ 455]-0.0095522811371 [ 456] 0.0001788631961
 [ 457] 0.0009866394135 [ 458]-0.0001435394106 [ 459] 0.0337994294319 [ 460] 0.0088279916452
 [ 461] 0.0011851396347 [ 462]-0.0084016911742 [ 463] 0.0000213420913 [ 464] 0.0052734421044
 [ 465]-0.0485287715840 [ 466] 0.0573275637813 [ 467] 0.0007364011532 [ 468]-0.0925155920019
 [ 469]-0.0762535255379 [ 470]-0.0031896161250 [ 471]-0.0397070314782 [ 472] 0.0049061099639
 [ 473] 0.2144479439464 [ 474]-0.3281387384154 [ 475]-0.0477854483816 [ 476]-0.0082223381859
 [ 477] 0.1172905791490 [ 478] 0.1599018705859 [ 479] 0.2923260073725 [ 480] 0.0062199691008
 [ 481]-0.3115810151638 [ 482] 0.0038162989138 [ 483] 0.3609250654511 [ 484] 0.0007218545823
 [ 485] 0.0068325419384 [ 486] 0.0408265863436 [ 487]-0.2211641904200 [ 488] 0.0288320036451
 [ 489] 0.2727875735655 [ 490] 0.0027826031301 [ 491] 0.0136391637131 [ 492] 0.2259601679819
 [ 493]-0.0916860214126 [ 494]-0.1017352611902 [ 495]-0.0123217420552 [ 496]-0.0033033951820
 [ 497]-0.0277296915193 [ 498] 0.1866322794809 [ 499] 0.0050520258758 [ 500]-0.1069941228246
 [ 501] 0.0640654601197 [ 502] 0.0105245344122 [ 503]-0.3045729194658 [ 504] 0.0038587899495
 [ 505]-0.0006265046671 [ 506]-0.1691839241394 [ 507] 0.0024191501476 [ 508] 0.1152188271016
 [ 509]-0.0097420617186 [ 510] 0.0769194337696 [ 511]-0.0015799705010 [ 512]-0.0532703904378
 [ 513]-0.0218740966469 [ 514]-0.0001059675523 [ 515] 0.1647857378980 [ 516] 0.0097581207530
 [ 517] 0.0051270270318 [ 518] 0.0025039150836 [ 519]-0.0696859781204 [ 520]-0.0719098661727
 [ 521] 0.0012524156991 [ 522]-0.0523856284561 [ 523]-0.0558998394807 [ 524] 0.0555847438638
 [ 525] 0.1356061380124 [ 526] 0.0026752697809 [ 527] 0.0012025766283 [ 528]-0.0623435965898
 [ 529]-0.2100975745653 [ 530] 0.1026876425833 [ 531]-0.0014567651178 [ 532] 0.0217031628602
 [ 533]-0.0004925943079 [ 534] 0.0560482904932 [ 535]-0.0165278185945 [ 536]-0.1841882442403
 [ 537] 0.0079476723027 [ 538]-0.0119474940857 [ 539] 0.0055820812844 [ 540]-0.1030610727989
 [ 541]-0.0005209774048 [ 542] 0.0960920179321 [ 543] 0.1031009473626 [ 544] 0.1180475833328
 [ 545] 0.0120353534733 [ 546] 0.0021369899429 [ 547] 0.0745910016829 [ 548]-0.1227604037800
 [ 549]-0.0225306453111 [ 550] 0.0002432827501 [ 551] 0.0024364481177 [ 552]-0.0001339672623
 [ 553] 0.0074553088849 [ 554] 0.0036163772865 [ 555] 0.0013653746600 [ 556]-0.0171333376026
 [ 557]-0.0000880102107 [ 558]-0.0022606018855 [ 559]-0.0390789969791 [ 560] 0.0051037786132
 [ 561] 0.0009872032081 [ 562]-0.0495277408106 [ 563]-0.0287215291749 [ 564]-0.0078899044655
 [ 565]-0.0035039768268 [ 566]-0.0119188281061 [ 567] 0.0049531632359 [ 568]-0.0092035170595
 [ 569]-0.0045451720002 [ 570]-0.0076253393703 [ 571] 0.0010512425397 [ 572] 0.0086189403609
 [ 573] 0.0053523515442 [ 574]-0.0057679278451 [ 575]-0.0151813992788 [ 576] 0.0079342602856
 [ 577] 0.0170945080618 [ 578]-0.0014845367286 [ 579] 0.0197841470925 [ 580] 0.0029244308977
 [ 581]-0.0045815385952 [ 582]-0.0024448940799 [ 583] 0.0066451409626 [ 584]-0.0649532438457
 [ 585]-0.0874059698552 [ 586] 0.0066045038774 [ 587] 0.0103288461719 [ 588]-0.0167837895928
 [ 589] 0.1702300755811 [ 590] 0.0350079150018 [ 591] 0.0002468567867 [ 592] 0.0125527990793
 [ 593] 0.0140883837633 [ 594]-0.0163991342232 [ 595] 0.0018341784719 [ 596]-0.0809915283459
 [ 597]-0.0088903720681 [ 598]-0.0490326347362 [ 599]-0.0058280177898 [ 600]-0.0060491400914
 [ 601] 0.0061190101278 [ 602]-0.0037053656130 [ 603] 0.0193911304799 [ 604]-0.0006683508827
 [ 605]-0.0014460684311 [ 606]-0.0056055897455 [ 607] 0.0089647466371 [ 608] 0.0324807077041
 [ 609]-0.0085454902936 [ 610]-0.1053258286946 [ 611]-0.1019592935588 [ 612]-0.0449895121590
 [ 613]-0.0027598449106 [ 614] 0.0011274977900 [ 615]-0.0396298797474 [ 616]-0.0046990658051
 [ 617]-0.0074394568675 [ 618] 0.0051934064879 [ 619] 0.0063747650280 [ 620]-0.0828790946059
 [ 621]-0.0206366331871 [ 622]-0.0048266213488 [ 623]-0.0068506897718 [ 624] 0.0050107827431
 [ 625]-0.0367453057352 [ 626] 0.0049672738055 [ 627]-0.0559844353274 [ 628] 0.0019598067810
 [ 629] 0.0007811725194 [ 630] 0.0070885320567 [ 631]-0.0612695830250 [ 632] 0.0731062070236
 [ 633]-0.0192042437756 [ 634]-0.0208007331690 [ 635] 0.0114864109310 [ 636] 0.0033570158321
 [ 637] 0.0054740166499 [ 638] 0.0040186397010 [ 639] 0.0003882080084 [ 640]-0.0168181583755
 [ 641]-0.0020288688977 [ 642]-0.0062361992092 [ 643]-0.0017275504441 [ 644]-0.0005596306686
 [ 645] 0.0003333816737 [ 646]-0.0031654195799 [ 647] 0.0010480539656 [ 648]-0.0012824943198
 [ 649]-0.0048498587692 [ 650]-0.0001703722903 [ 651] 0.0016359293294 [ 652] 0.0001647351118
 [ 653]-0.0014511400109 [ 654] 0.0001200612051 [ 655]-0.0075751463891 [ 656]-0.0003269539276
 [ 657]-0.0033039588048 [ 658]-0.0006018356683 [ 659]-0.0246047457346 [ 660]-0.0034062283915
 [ 661] 0.0048998514850 [ 662]-0.0468138296492 [ 663]-0.0351153940504 [ 664] 0.0052680543546
 [ 665]-0.0715675525575 [ 666] 0.0322693095233 [ 667] 0.0060736753259 [ 668]-0.0043034326789
 [ 669]-0.0631214966513 [ 670]-0.0025138247731 [ 671] 0.0968851257243 [ 672]-0.0003217401368
 [ 673]-0.0043836962571 [ 674]-0.0110537101107 [ 675]-0.0279224367557 [ 676]-0.0432697241773
 [ 677] 0.0385705773310 [ 678]-0.0019009717547 [ 679]-0.0089632454356 [ 680] 0.0448293762298
 [ 681] 0.0685820562835 [ 682]-0.0289984336785 [ 683] 0.0092901284463 [ 684] 0.0020385017380
 [ 685] 0.0171321728215 [ 686] 0.0638543652361 [ 687]-0.0032310741911 [ 688]-0.0560941083487
 [ 689] 0.0193916173805 [ 690]-0.0069861101606 [ 691]-0.0526135711877 [ 692]-0.0027449543569
 [ 693]-0.0146020973841 [ 694]-0.0810308798349 [ 695]-0.0013749149294 [ 696] 0.0158267887000
 [ 697] 0.0061477956109 [ 698]-0.0054263238445 [ 699] 0.0010685806169 [ 700]-0.0279504002285
 [ 701] 0.0185176180546 [ 702] 0.0005401292891 [ 703]-0.0245873758966 [ 704]-0.0065848378758
 [ 705]-0.0037712495213 [ 706]-0.0021527662851 [ 707]-0.0054544186644 [ 708] 0.0073807716388
 [ 709]-0.0009950223081 [ 710]-0.0020899202339 [ 711]-0.0472897211610 [ 712] 0.0111146980513
 [ 713] 0.0104824196951 [ 714]-0.0025813938471 [ 715]-0.0005441256457 [ 716]-0.0313407708253
 [ 717]-0.0753919616336 [ 718] 0.0808210813412 [ 719] 0.0006445711851 [ 720] 0.0429783209543
 [ 721] 0.0001674296500 [ 722] 0.0206487184399 [ 723] 0.0035752260310 [ 724]-0.0276667858498
 [ 725]-0.0052770588707 [ 726] 0.0078334281103 [ 727]-0.0033908903921 [ 728]-0.1353600382556
 [ 729] 0.0003123544414 [ 730] 0.0458169716373 [ 731] 0.0269200607946 [ 732] 0.0276657486815
 [ 733]-0.0009640784837 [ 734]-0.0013656146503 [ 735] 0.0092014490196 [ 736]-0.0801260727282
 [ 737]-0.0145025535003 [ 738]-0.0001722346729 [ 739]-0.0006237817444 [ 740] 0.0000657098039
 [ 741] 0.0115998652000 [ 742]-0.0032839355799 [ 743]-0.0008724607179 [ 744]-0.0055976330930
 [ 745] 0.0000567421119 [ 746]-0.0022109013565 [ 747]-0.0096124292753 [ 748]-0.0004661051648
 [ 749]-0.0006369061071 [ 750]-0.0164781192700 [ 751]-0.0324450284832 [ 752]-0.0050094338092
 [ 753] 0.0011058424892 [ 754]-0.0005473235513 [ 755]-0.0011986033757 [ 756] 0.0004969003953
 [ 757] 0.0008411509445 [ 758] 0.0442476639422 [ 759]-0.0018906653129 [ 760]-0.0015175471525
 [ 761]-0.0002001401966 [ 762]-0.0095647410598 [ 763] 0.0028279715361 [ 764]-0.0191757874276
 [ 765]-0.0020629380212 [ 766] 0.0116045714104 [ 767]-0.0345213823715 [ 768]-0.0012393631417
 [ 769] 0.0000425995629 [ 770]-0.0008780199502 [ 771]-0.0019866948675 [ 772] 0.0357604534173
 [ 773] 0.0276804736565 [ 774]-0.0000677928305 [ 775]-0.0027670822428 [ 776] 0.0035014177518
 [ 777]-0.0702006276502 [ 778]-0.0109641973378 [ 779]-0.0005938630515 [ 780]-0.0023372225096
 [ 781]-0.0282498824465 [ 782] 0.0033916373852 [ 783] 0.0002345367952 [ 784] 0.0315515112016
 [ 785] 0.0018625439826 [ 786] 0.0168440686813 [ 787] 0.0018340859151 [ 788] 0.0005920247246
 [ 789]-0.0056623087302 [ 790] 0.0001276531438 [ 791] 0.0103133609283 [ 792]-0.0002483754974
 [ 793] 0.0143356453885 [ 794] 0.0012207314478 [ 795]-0.0028862997735 [ 796]-0.0054885368258
 [ 797] 0.0027343429312 [ 798] 0.0410093856518 [ 799] 0.0498340696531 [ 800] 0.0236320468986
 [ 801] 0.0004814829364 [ 802]-0.0001655933829 [ 803] 0.0229966036148 [ 804] 0.0001264071280
 [ 805] 0.0012351422777 [ 806]-0.0007497241355 [ 807]-0.0016243504819 [ 808] 0.0470959740613
 [ 809] 0.0255606510613 [ 810] 0.0006951966051 [ 811] 0.0015835598665 [ 812]-0.0020783030621
 [ 813] 0.0256159567779 [ 814]-0.0012458226977 [ 815] 0.0324506038935 [ 816] 0.0000146949173
 [ 817]-0.0001585395362 [ 818]-0.0018413439467 [ 819] 0.0090603333779 [ 820]-0.0241921299610
 [ 821]-0.0070356856328 [ 822] 0.0056574330126 [ 823]-0.0025654507052 [ 824]-0.0009380866560
 [ 825]-0.0008964750536 [ 826]-0.0008193159422 [ 827]-0.0005355571101 [ 828] 0.0059967542050
 [ 829] 0.0006323110366 [ 830] 0.0019019233232 [ 831] 0.0002366101107 [ 832]-0.0005794454588
 [ 833]-0.0001029990529 [ 834] 0.0017355273223 [ 835]-0.0003116534494 [ 836] 0.0003172485709
 [ 837]-0.0002026507592 [ 838] 0.0000235962971 [ 839]-0.0007563069654 [ 840] 0.0000131333941
 [ 841] 0.0002945054366 [ 842]-0.0001836215708 [ 843] 0.0025401298396 [ 844] 0.0000822570486
 [ 845] 0.0010303374144 [ 846] 0.0000780581503 [ 847]-0.1032230413080 [ 848]-0.0045912428463
 [ 849] 0.2814322967017 [ 850]-0.4465279882445 [ 851]-0.1230444817749 [ 852] 0.0059327116139
 [ 853] 0.0598464923974 [ 854] 0.2273957947716 [ 855] 0.3464724168725 [ 856]-0.0054374847703
 [ 857]-0.5079923813454 [ 858]-0.0027956593936 [ 859] 0.6219006737497 [ 860]-0.0000597811865
 [ 861]-0.0046814053694 [ 862] 0.0156533043519 [ 863]-0.2754084783837 [ 864] 0.0738309712535
 [ 865] 0.4726156445681 [ 866]-0.0007965711409 [ 867]-0.0096511154854 [ 868] 0.4010972686209
 [ 869] 0.0106623543618 [ 870]-0.0954114891240 [ 871] 0.0121582840171 [ 872] 0.0012292787158
 [ 873] 0.0206778164488 [ 874] 0.3326404946573 [ 875]-0.0039886701706 [ 876]-0.1950602017767
 [ 877] 0.0859709247221 [ 878]-0.0076666433828 [ 879]-0.5469694630085 [ 880]-0.0032581788201
 [ 881] 0.0017705557938 [ 882]-0.3737353660243 [ 883]-0.0006076623519 [ 884] 0.2695494176415
 [ 885] 0.0068036034136 [ 886] 0.1147316209038 [ 887] 0.0014440444571 [ 888]-0.1213781948316
 [ 889] 0.0177157221991 [ 890] 0.0020792979027 [ 891] 0.2021449185360 [ 892]-0.0073049480910
 [ 893]-0.0042838573321 [ 894]-0.0029550450536 [ 895]-0.0620822235257 [ 896]-0.1475942450833
 [ 897]-0.0014374385830 [ 898] 0.0223387531530 [ 899]-0.1242884877142 [ 900] 0.0484340138289
 [ 901] 0.2609313562598 [ 902]-0.0038235272249 [ 903] 0.0013068974825 [ 904]-0.1384760795249
 [ 905]-0.4730552820466 [ 906] 0.3966080428015 [ 907] 0.0008819886360 [ 908] 0.1232095817082
 [ 909] 0.0004271420942 [ 910] 0.0991131937132 [ 911]-0.0171721556929 [ 912]-0.4042742164257
 [ 913]-0.0061268692511 [ 914] 0.0083197134715 [ 915]-0.0037855874569 [ 916]-0.4533433309176
 [ 917] 0.0000646858946 [ 918] 0.2763613622642 [ 919] 0.2267734807646 [ 920] 0.2353501015772
 [ 921] 0.0400439082030 [ 922]-0.0014087256001 [ 923] 0.1284721282670 [ 924]-0.3888474057929
 [ 925]-0.0545589432897 [ 926]-0.0002160992991 [ 927] 0.0067534933850 [ 928] 0.0000274726242
 [ 929] 0.0401587411863 [ 930] 0.0044099522391 [ 931]-0.0009483546240 [ 932]-0.0414800280757
 [ 933] 0.0000177500607 [ 934]-0.0120271738855 [ 935]-0.0784249454836 [ 936] 0.0148430115240
 [ 937]-0.0006698027247 [ 938]-0.1141420217011 [ 939]-0.1272285812272 [ 940]-0.0186211583659
 [ 941]-0.0008693490719 [ 942] 0.0016629636924 [ 943] 0.0014098245048 [ 944]-0.0924510137069
 [ 945] 0.0033654392772 [ 946]-0.0206190557557 [ 947]-0.0000493296940 [ 948] 0.0015118460084
 [ 949]-0.0176715850565 [ 950]-0.0730843282206 [ 951]-0.0031194386699 [ 952]-0.0188358499303
 [ 953]-0.1659312965019 [ 954]-0.0210149299674 [ 955] 0.0002572930977 [ 956]-0.0937615991299
 [ 957]-0.0008350228106 [ 958] 0.0214393449797 [ 959]-0.0878205511742 [ 960]-0.0018944562236
 [ 961] 0.0549939186537 [ 962]-0.0001933100372 [ 963]-0.0104888534996 [ 964] 0.0003135959771
 [ 965]-0.0505890650684 [ 966] 0.1011762024651 [ 967]-0.0055835612967 [ 968] 0.0042463845953
 [ 969]-0.0263063663164 [ 970]-0.0575316694337 [ 971]-0.1297935494966 [ 972]-0.0566379230220
 [ 973]-0.0310983462562 [ 974]-0.0002169473343 [ 975] 0.0023765570740 [ 976]-0.0671953223191
 [ 977] 0.0552452031867 [ 978] 0.0019298993533 [ 979]-0.0023466369737 [ 980]-0.0072169860674
 [ 981] 0.0123420201674 [ 982] 0.0512902325240 [ 983] 0.0020862302654 [ 984] 0.0046809531135
 [ 985] 0.0029412987588 [ 986]-0.0010251430876 [ 987] 0.0045345554248 [ 988]-0.0016749333398
 [ 989]-0.0547324777758 [ 990] 0.0373364059728 [ 991]-0.0034977196869 [ 992] 0.0403251991617
 [ 993] 0.0246380999881 [ 994]-0.0001969718798 [ 995]-0.1009619752459 [ 996]-0.0015193287605
 [ 997] 0.0032889385382 [ 998] 0.0064043092330 [ 999]-0.0004703082486 [1000]-0.0302361071387
 [1001] 0.0430690533209 [1002] 0.0009739773628 [1003]-0.0212894245266 [1004] 0.0285603925566
 [1005] 0.0000591444753 [1006] 0.0026357114772 [1007] 0.0322418683709 [1008]-0.0010042706344
 [1009]-0.0018193723205 [1010]-0.0254187519062 [1011]-0.0386451126968 [1012]-0.0007646568736
 [1013] 0.0223001259566 [1014]-0.0265472880248 [1015] 0.0014429377562 [1016] 0.0693975181066
 [1017] 0.0010998108465 [1018] 0.1029488114535 [1019] 0.0033536154904 [1020]-0.0049987610384
 [1021] 0.0049973689825 [1022]-0.0856499471175 [1023] 0.1015287985913 [1024]-0.0074495526722
 [1025]-0.0004116443858 [1026]-0.0007527882688 [1027]-0.0153242050826 [1028] 0.0200414860540
 [1029] 0.0001779067893 [1030] 0.0153876594425 [1031]-0.0003374057641 [1032]-0.0231294076111
 [1033]-0.0236642301426 [1034] 0.0121224467572 [1035] 0.0839355946935 [1036]-0.0001428369514
 [1037] 0.0080617719771 [1038]-0.0105721245430 [1039]-0.0001227102474 [1040]-0.0000026644395
 [1041]-0.0036196299568 [1042] 0.0000372812400 [1043] 0.0128514530100 [1044] 0.0006853203283
 [1045] 0.0005735374047 [1046]-0.0062789957990 [1047] 0.0004693833394 [1048]-0.0000860977074
 [1049] 0.0037291295478 [1050] 0.0000481304809 [1051] 0.0052292855087 [1052]-0.0002261409587
 [1053] 0.0179740856905 [1054] 0.0035726254573 [1055] 0.0035579916515 [1056] 0.0381629430858
 [1057]-0.0000477681006 [1058]-0.0017314031944 [1059]-0.0068437692295 [1060] 0.0039839803151
 [1061] 0.0015445855317 [1062]-0.0068298400381 [1063] 0.3809230978871 [1064]-0.0069601393160
 [1065] 0.0974510551789 [1066]-0.0001489539065 [1067]-0.0063803193429 [1068] 0.0772510390651
 [1069] 0.3099217331235 [1070] 0.0130379132704 [1071] 0.0567495994558 [1072] 0.6704978699117
 [1073] 0.0742200431117 [1074]-0.0013671002314 [1075] 0.3998412792404 [1076] 0.0035668701792
 [1077]-0.0630608536291 [1078] 0.3438404756131 [1079] 0.0090909240242 [1080]-0.1455690334307
 [1081] 0.0013808580054 [1082] 0.0961541652068 [1083]-0.0020544059397 [1084] 0.2405788470660
 [1085]-0.4494856856780 [1086] 0.0214248578077 [1087]-0.0161976566705 [1088] 0.1514398451563
 [1089] 0.1878526559965 [1090] 0.4714027971385 [1091] 0.2211188406786 [1092] 0.0841024571182
 [1093] 0.0005666106647 [1094]-0.0089876369704 [1095] 0.2242543874194 [1096]-0.2297577372983
 [1097]-0.0075114802822 [1098] 0.0096144970653 [1099] 0.0678560166695 [1100]-0.0553595488123
 [1101]-0.2298472876149 [1102]-0.0075324077340 [1103] 0.0322055193759 [1104]-0.0102328545093
 [1105] 0.0044919387071 [1106]-0.0235856795354 [1107] 0.0071409464078 [1108] 0.2414469041472
 [1109]-0.1967221663218 [1110] 0.0127673784460 [1111]-0.1588799019344 [1112]-0.0886055778910
 [1113] 0.0001804268746 [1114] 0.3625286613601 [1115] 0.0053351885456 [1116]-0.0127224702933
 [1117]-0.0658678004696 [1118] 0.0024534332073 [1119] 0.0599502817646 [1120]-0.0752791610377
 [1121]-0.0040264854594 [1122] 0.1199831632684 [1123]-0.0532341955816 [1124] 0.0006101592790
 [1125]-0.0352144757918 [1126]-0.1567435896218 [1127] 0.0033714952084 [1128] 0.0068640694835
 [1129] 0.1156287244169 [1130] 0.1953583886100 [1131] 0.0006761851152 [1132]-0.1196769204303
 [1133] 0.0897988877373 [1134]-0.0031951173856 [1135]-0.2079787563160 [1136]-0.0035523172900
 [1137]-0.4178838117212 [1138]-0.0114195226349 [1139] 0.0502907545501 [1140]-0.0191139785184
 [1141] 0.2919347858851 [1142]-0.4337076084440 [1143] 0.0144500909152 [1144] 0.0019679544954
 [1145] 0.0031230058707 [1146] 0.0500219282179 [1147]-0.0857387978051 [1148]-0.0006116011997
 [1149]-0.1013153588961 [1150] 0.0020910590772 [1151] 0.0811310441446 [1152] 0.1041146433563
 [1153]-0.0336641614663 [1154]-0.3199763740574 [1155] 0.0005135811368 [1156]-0.0414023161082
 [1157] 0.0243974709265 [1158]-0.0016121782667 [1159] 0.0000316653319 [1160] 0.0082146199971
 [1161]-0.0001597148987 [1162]-0.0477337595582 [1163]-0.0087939832940 [1164]-0.0021326017499
 [1165] 0.0245617897264 [1166]-0.0041655125257 [1167] 0.0003342850816 [1168]-0.0136264712846
 [1169]-0.0001676202129 [1170]-0.0330877049737 [1171] 0.0011017676800 [1172]-0.0693247419173
 [1173]-0.0190580332921 [1174]-0.0167155448784 [1175]-0.1446432305997 [1176] 0.0001673491793
 [1177] 0.0120919868057 [1178] 0.0202379024950 [1179]-0.0013351818179 [1180] 0.0035091998799
 [1181] 0.0010646467257 [1182] 0.0918911922890 [1183]-0.0301096569957 [1184] 0.0206146336158
 [1185]-0.0002144520033 [1186] 0.0020168596364 [1187] 0.0023653851261 [1188] 0.0963064819735
 [1189]-0.0034121368342 [1190]-0.0347836401976 [1191] 0.1222923884231 [1192]-0.0121805042335
 [1193] 0.0004801516282 [1194] 0.0971833435065 [1195]-0.0011695278845 [1196] 0.0157738584481
 [1197] 0.0322166612960 [1198]-0.0026541685679 [1199]-0.0314724485304 [1200]-0.0009545134743
 [1201] 0.0827540806983 [1202] 0.0002375526110 [1203] 0.0582705529620 [1204]-0.1566861720834
 [1205]-0.0055291366951 [1206] 0.0056122245102 [1207] 0.0057714235323 [1208]-0.0643435109792
 [1209] 0.1242642702825 [1210] 0.1029692834991 [1211]-0.0429691910472 [1212]-0.0003905523909
 [1213] 0.0031850606883 [1214]-0.0140987508750 [1215]-0.0052132646581 [1216] 0.0027926103933
 [1217]-0.0024114154338 [1218] 0.0769595137127 [1219]-0.0511538236400 [1220]-0.0989582631854
 [1221] 0.0021252259425 [1222] 0.0178187578910 [1223] 0.0027826377619 [1224]-0.0010944067982
 [1225] 0.0236962903640 [1226]-0.0020982543480 [1227] 0.1491007424104 [1228]-0.0606395985812
 [1229]-0.0029532564149 [1230]-0.0371971628939 [1231]-0.1265985693313 [1232]-0.0002849264591
 [1233] 0.0538328889920 [1234]-0.0017951696274 [1235] 0.0040893609544 [1236]-0.0284012810880
 [1237]-0.0007163339372 [1238]-0.0230398310727 [1239] 0.0072303412003 [1240] 0.0012897058474
 [1241] 0.0578895483422 [1242] 0.0532457476279 [1243]-0.0000058532305 [1244]-0.0508003769639
 [1245]-0.0112227265218 [1246]-0.0019751096402 [1247]-0.0012515710599 [1248] 0.0312011276615
 [1249] 0.0744551951819 [1250] 0.0005940003575 [1251]-0.0377695977369 [1252] 0.0563800524790
 [1253] 0.0003609893312 [1254]-0.0209265664502 [1255] 0.0007495081143 [1256]-0.2647868019828
 [1257] 0.0031257849709 [1258] 0.1250833380163 [1259] 0.0058972271306 [1260] 0.0354477058426
 [1261]-0.1443618206269 [1262]-0.0217148355953 [1263]-0.0002911934629 [1264]-0.0009167896871
 [1265]-0.0096922310401 [1266]-0.0589220500857 [1267]-0.0001955075426 [1268]-0.0390249319917
 [1269]-0.0006655110175 [1270] 0.0571624232276 [1271] 0.0298851803600 [1272]-0.0139756583633
 [1273]-0.1382910178448 [1274]-0.0002277874574 [1275]-0.0253361532666 [1276]-0.0167030770355
 [1277]-0.0021199083342 [1278] 0.0000128013287 [1279] 0.0028321867093 [1280] 0.0000494474097
 [1281]-0.0166854659921 [1282]-0.0183111124962 [1283] 0.0006387822753 [1284] 0.0106182393084
 [1285]-0.0047903192245 [1286]-0.0001368290676 [1287]-0.0049625878506 [1288]-0.0000792923787
 [1289]-0.0120383266983 [1290]-0.0003401192573 [1291]-0.0358454487086 [1292]-0.0036864197107
 [1293] 0.0053497256109 [1294]-0.0582494230081 [1295]-0.0000771338464 [1296] 0.0107977467525
 [1297]-0.0036335566512 [1298]-0.0074020208172 [1299] 0.0022668513248 [1300] 0.0348521750159
 [1301]-0.0001786984213 [1302]-0.0015362295005 [1303]-0.0038515168643 [1304] 0.0586362153200
 [1305] 0.0598832089328 [1306] 0.0005793730242 [1307]-0.0012333377249 [1308]-0.0732868918638
 [1309]-0.0037991083507 [1310]-0.0042878731209 [1311]-0.0004389049912 [1312] 0.0252624957010
 [1313]-0.0027766989769 [1314]-0.0316070238469 [1315] 0.0038073874345 [1316]-0.0022064455868
 [1317]-0.0830043390907 [1318]-0.0034296270167 [1319] 0.0183127889297 [1320]-0.0006679465622
 [1321]-0.0400768840224 [1322]-0.0010496518563 [1323] 0.0023897821175 [1324]-0.1183462754113
 [1325] 0.0388713397801 [1326]-0.0000578261320 [1327]-0.0093538283875 [1328]-0.0028673270355
 [1329]-0.0003448257339 [1330]-0.0010155384857 [1331]-0.0095847448466 [1332] 0.0550296503999
 [1333]-0.0060427647951 [1334] 0.0053307244289 [1335] 0.0117634402255 [1336]-0.0760310496670
 [1337] 0.0019756839686 [1338]-0.0027212311319 [1339] 0.0004706790354 [1340] 0.0255154101561
 [1341] 0.0001209779062 [1342] 0.0762028817852 [1343]-0.0138262881761 [1344] 0.0015766421683
 [1345]-0.0425442081506 [1346] 0.0023246256897 [1347] 0.0037748238637 [1348]-0.1004163943393
 [1349] 0.0027782314328 [1350]-0.0073581429906 [1351] 0.0005474647387 [1352]-0.0076672930724
 [1353]-0.0105136617990 [1354] 0.0332501103419 [1355] 0.0033609317678 [1356]-0.0202678126078
 [1357]-0.0002048980526 [1358] 0.0017827695331 [1359] 0.0353923276549 [1360]-0.0006144432978
 [1361] 0.0008429449511 [1362] 0.0335146585366 [1363] 0.0003908383201 [1364] 0.0020675194912
 [1365] 0.0197287357263 [1366]-0.0517113367836 [1367] 0.0006153236203 [1368]-0.0032125811683
 [1369] 0.0033764303246 [1370] 0.0019633475635 [1371] 0.0015293346517 [1372] 0.0667476246618
 [1373] 0.0051880522999 [1374] 0.0283404131246 [1375]-0.0010763869570 [1376] 0.0623243656655
 [1377] 0.0063880970702 [1378] 0.1172560567706 [1379]-0.0053639672759 [1380] 0.0104454199405
 [1381]-0.0014020399143 [1382]-0.0317717445072 [1383]-0.0145403756739 [1384]-0.0012199488546
 [1385] 0.0006628836832 [1386] 0.0143422963328 [1387] 0.0007801575516 [1388]-0.0061752425932
 [1389] 0.0017178821186 [1390]-0.0024802232299 [1391] 0.0006160990647 [1392] 0.0028549045263
 [1393] 0.0046541087183 [1394] 0.0001874244092 [1395]-0.0001439924992 [1396] 0.0000597626746
 [1397]-0.0019148886263 [1398] 0.0001866366868 [1399] 0.0019648519046 [1400] 0.0008772736440
 [1401]-0.0007245216888 [1402] 0.0140171446172 [1403]-0.0001804109476 [1404]-0.0000703234784
 [1405] 0.0005488198647 [1406] 0.0000552861873 [1407] 0.0044153698030 [1408] 0.0002936555676
 [1409]-0.0045558165714 [1410]-0.0000389877594 [1411] 0.0004870550279 [1412] 0.0014545640510
 [1413] 0.0016535825483 [1414] 0.0017617870168 [1415]-0.0000469879817 [1416]-0.0001178038171
 [1417]-0.0003614304399 [1418]-0.0113343781564 [1419]-0.0003525162737 [1420]-0.2556669653636
 [1421] 0.0207173645046 [1422]-0.0797531733929 [1423] 0.0000382082610 [1424]-0.0007005740823
 [1425]-0.0270231728007 [1426]-0.1824648899765 [1427] 0.0007211178141 [1428] 0.0231008163265
 [1429]-0.3770668079193 [1430] 0.0033308468782 [1431] 0.0000386249176 [1432]-0.2416724133714
 [1433] 0.0003203099568 [1434]-0.0115588798203 [1435]-0.1457484569770 [1436] 0.0012875786558
 [1437] 0.0850288693684 [1438] 0.0012456900642 [1439]-0.1525366952194 [1440]-0.0000736536706
 [1441]-0.1508525467018 [1442] 0.3386057526617 [1443] 0.0022295774214 [1444]-0.0039196336968
 [1445]-0.0499618858661 [1446] 0.0248539558418 [1447]-0.3016524927840 [1448]-0.1926524760559
 [1449] 0.0297143646425 [1450] 0.0003266213997 [1451]-0.0021217883397 [1452]-0.0545297232958
 [1453] 0.0950645737711 [1454]-0.0020042636741 [1455] 0.0009671464524 [1456]-0.1237965931541
 [1457] 0.0757250506101 [1458] 0.2021836297273 [1459]-0.0012675640769 [1460]-0.0356823572907
 [1461]-0.0013058968561 [1462] 0.0004101886571 [1463]-0.0148200933802 [1464] 0.0010807089033
 [1465]-0.2658980185669 [1466] 0.1390427420285 [1467] 0.0009538764277 [1468] 0.0845392544617
 [1469] 0.1874666822533 [1470] 0.0004149925529 [1471]-0.1795888974891 [1472] 0.0011203149193
 [1473]-0.0025901948866 [1474] 0.0646633212145 [1475] 0.0003188368752 [1476] 0.0185353630045
 [1477] 0.0090389381011 [1478]-0.0007274255838 [1479]-0.1130022513139 [1480]-0.0584503466412
 [1481] 0.0000809002581 [1482] 0.0758816224769 [1483] 0.0673240967032 [1484] 0.0018571803528
 [1485] 0.0001751473141 [1486]-0.0749765763099 [1487]-0.1603264911581 [1488]-0.0008384285235
 [1489] 0.1003289968277 [1490]-0.0943918842725 [1491] 0.0005045848248 [1492] 0.0926792811284
 [1493]-0.0002107217134 [1494] 0.4579458105981 [1495]-0.0017531457664 [1496]-0.1714169173665
 [1497]-0.0035068094658 [1498]-0.1385978262873 [1499] 0.3144928356925 [1500] 0.0216798568313
 [1501]-0.0000957637783 [1502] 0.0004836024253 [1503]-0.0102690135004 [1504] 0.0850251571747
 [1505] 0.0004015927980 [1506] 0.0865108600048 [1507] 0.0003881080119 [1508]-0.0985637391601
 [1509]-0.0724268765083 [1510] 0.0296377568130 [1511] 0.2707802532408 [1512] 0.0002029169612
 [1513] 0.0431572128930 [1514] 0.0080283658380 [1515] 0.0035017808925 [1516]-0.0000228490712
 [1517]-0.0051209191880 [1518]-0.0000084330811 [1519] 0.0349366103710 [1520] 0.0245262253865
 [1521]-0.0003686244234 [1522]-0.0226642074556 [1523] 0.0065781427041 [1524] 0.0001049361700
 [1525] 0.0086797804591 [1526] 0.0001435509518 [1527] 0.0274362782272 [1528] 0.0001966236640
 [1529] 0.0673145396442 [1530] 0.0102747887929 [1531]-0.0008226465280 [1532] 0.1173856922312
 [1533] 0.0000706869590 [1534]-0.0162543243866 [1535]-0.0036505140021
  vo                     1                     1 -0.279556635043993     
  occ                     2                     1  3.601566280327598E-002
 [   1]-0.0000101866387 [   2]-0.0003156104667 [   3] 0.0000097259914 [   4]-0.0000455409299
 [   5]-0.0000257445478 [   6] 0.0006504018405 [   7] 0.0000082816847 [   8] 0.0000039116993
 [   9] 0.0000145042432 [  10]-0.0005286261274 [  11]-0.0000121953016 [  12]-0.0002766247831
 [  13] 0.0001034258811 [  14]-0.0000372922207 [  15]-0.0009153387078 [  16] 0.0000013650501
 [  17] 0.0000022479553 [  18]-0.0000045853229 [  19] 0.0000263488584 [  20] 0.0004487763620
 [  21]-0.0002633296753 [  22] 0.0000083043344 [  23]-0.0000104758088 [  24]-0.0000441052818
 [  25]-0.0000341578677 [  26]-0.0001975695368 [  27]-0.0000667129193 [  28]-0.0000252572164
 [  29]-0.0005516472094 [  30]-0.0000779587233 [  31] 0.0000097053156 [  32]-0.0002020247910
 [  33]-0.0000390862057 [  34] 0.0000390999371 [  35]-0.0000385013826 [  36]-0.0000138219164
 [  37]-0.0000829352364 [  38]-0.0000129710111 [  39] 0.0004702867087 [  40]-0.0000133837214
 [  41] 0.0002786900307 [  42]-0.0000202243168 [  43]-0.0000210600513 [  44] 0.0001489785399
 [  45] 0.0000008795931 [  46] 0.0000910902223 [  47] 0.0002471936829 [  48] 0.0000043671418
 [  49]-0.0000143956291 [  50]-0.0000033091614 [  51] 0.0001766489239 [  52]-0.0000162891597
 [  53]-0.0000019889184 [  54] 0.0000287198056 [  55] 0.0000190190879 [  56] 0.0002985799217
 [  57] 0.0003557115534 [  58] 0.0000463662392 [  59]-0.0000105988483 [  60] 0.0000111588010
 [  61] 0.0003160534587 [  62] 0.0000035988945 [  63] 0.0002609112537 [  64] 0.0000102287808
 [  65]-0.0000055187494 [  66] 0.0000139334802 [  67]-0.0003230791142 [  68] 0.0002229420329
 [  69]-0.0001742331079 [  70]-0.0000139621792 [  71]-0.0001067141953 [  72]-0.0000161645100
 [  73] 0.0000724643526 [  74] 0.0000054269730 [  75] 0.0000152618656 [  76]-0.0000077590922
 [  77] 0.0000046164720 [  78] 0.0000103889690 [  79] 0.0000020120961 [  80]-0.0000281078826
 [  81] 0.0000020683508 [  82] 0.0000120896612 [  83] 0.0000019562432 [  84]-0.0000014485498
 [  85]-0.0000565247268 [  86] 0.0000008626123 [  87]-0.0000211450534 [  88] 0.0000077160128
 [  89]-0.0000015593431 [  90] 0.0000053982774 [  91]-0.0000082515756 [  92] 0.0000001844739
 [  93] 0.0000055459693 [  94] 0.0000027496801 [  95] 0.0005881377283 [  96] 0.0017782917352
 [  97]-0.0010432848649 [  98] 0.0032319005377 [  99] 0.0006925652560 [ 100]-0.0011588305443
 [ 101] 0.0008666322405 [ 102]-0.0017946234376 [ 103]-0.0019772633714 [ 104] 0.0021011863024
 [ 105] 0.0031027090788 [ 106] 0.0008124685537 [ 107]-0.0041291977009 [ 108]-0.0001130770648
 [ 109] 0.0014030601075 [ 110]-0.0002394531757 [ 111] 0.0023899024669 [ 112] 0.0020160259056
 [ 113]-0.0015327134883 [ 114]-0.0006544767846 [ 115] 0.0035750230461 [ 116]-0.0025818384097
 [ 117]-0.0013612355788 [ 118] 0.0008020291307 [ 119]-0.0031767377936 [ 120]-0.0000739847589
 [ 121]-0.0001688106525 [ 122]-0.0023600928191 [ 123] 0.0015813580148 [ 124] 0.0018109391268
 [ 125]-0.0015521366299 [ 126] 0.0021479160853 [ 127] 0.0023180025762 [ 128] 0.0012606658645
 [ 129]-0.0001920511910 [ 130] 0.0036821832389 [ 131]-0.0001801142957 [ 132] 0.0000600677483
 [ 133]-0.0029696048139 [ 134] 0.0003364753910 [ 135]-0.0004555322192 [ 136] 0.0003904184181
 [ 137] 0.0000886986316 [ 138]-0.0005947637815 [ 139]-0.0003466359216 [ 140] 0.0022048579099
 [ 141] 0.0008768791701 [ 142] 0.0007271790468 [ 143] 0.0005848001468 [ 144]-0.0007368601566
 [ 145] 0.0004539547842 [ 146] 0.0008929800956 [ 147] 0.0013965511968 [ 148]-0.0006890381764
 [ 149]-0.0001650685059 [ 150] 0.0003240759676 [ 151]-0.0012046464267 [ 152] 0.0011560514622
 [ 153] 0.0024693337405 [ 154]-0.0003428453710 [ 155]-0.0015089229437 [ 156]-0.0018254869860
 [ 157]-0.0010911887329 [ 158]-0.0015465085929 [ 159]-0.0003035465772 [ 160] 0.0014694996668
 [ 161] 0.0023429490293 [ 162]-0.0025962062016 [ 163] 0.0014348524177 [ 164] 0.0029348891998
 [ 165] 0.0001067273672 [ 166]-0.0018265945240 [ 167]-0.0019171939060 [ 168]-0.0009569210487
 [ 169] 0.0007484035043 [ 170] 0.0003977240241 [ 171]-0.0005870496902 [ 172] 0.0020249985012
 [ 173] 0.0003901149075 [ 174] 0.0000050475921 [ 175] 0.0000445756183 [ 176]-0.0000180287068
 [ 177]-0.0001906025364 [ 178] 0.0001269661458 [ 179] 0.0003445870439 [ 180] 0.0003063475603
 [ 181] 0.0000153690963 [ 182] 0.0000493221615 [ 183] 0.0003409219122 [ 184] 0.0002705285719
 [ 185] 0.0002004913608 [ 186] 0.0005644799928 [ 187] 0.0007095291309 [ 188] 0.0001340493353
 [ 189] 0.0016003283434 [ 190] 0.0421069944921 [ 191]-0.0058510604220 [ 192] 0.0105701915266
 [ 193] 0.0015168040063 [ 194]-0.0664776366903 [ 195]-0.0025645213256 [ 196]-0.0052530822486
 [ 197]-0.0089768336538 [ 198] 0.0595001790271 [ 199] 0.0091865142601 [ 200] 0.0285462601834
 [ 201]-0.0124657256658 [ 202] 0.0033582070671 [ 203] 0.0484587410480 [ 204]-0.0014710870006
 [ 205] 0.0071537321624 [ 206] 0.0003052689548 [ 207]-0.0109332996656 [ 208] 0.0150701430288
 [ 209] 0.1478314721318 [ 210]-0.0071539650678 [ 211] 0.0019334442046 [ 212] 0.0015961076880
 [ 213]-0.1269702000637 [ 214]-0.0330277728611 [ 215] 0.0003673638883 [ 216]-0.0052014527321
 [ 217] 0.0548930825875 [ 218] 0.0030608743502 [ 219]-0.0023273452051 [ 220] 0.1079176699433
 [ 221] 0.0108723309864 [ 222] 0.0457369002096 [ 223] 0.0008187121365 [ 224] 0.0075217183467
 [ 225] 0.0117107472997 [ 226]-0.0057845073245 [ 227]-0.1127077539202 [ 228]-0.0036295055091
 [ 229]-0.0116955404139 [ 230] 0.0018806110969 [ 231] 0.0016339162844 [ 232]-0.0029664901578
 [ 233]-0.0052535704534 [ 234] 0.0996824683694 [ 235] 0.0536610897459 [ 236] 0.0271154007405
 [ 237] 0.0033262925117 [ 238] 0.0016160269831 [ 239] 0.0235332705677 [ 240] 0.0007130667318
 [ 241] 0.0028920363221 [ 242]-0.0013318075593 [ 243]-0.0030701010281 [ 244] 0.0232364376923
 [ 245] 0.0023338591960 [ 246] 0.0007631481474 [ 247] 0.0077794308590 [ 248]-0.0059052660016
 [ 249]-0.0435548799201 [ 250]-0.0006607383770 [ 251]-0.0177473345649 [ 252]-0.0018187130757
 [ 253] 0.0008919948673 [ 254] 0.0080482853126 [ 255] 0.0971860360484 [ 256]-0.1246666201811
 [ 257] 0.0538259963670 [ 258] 0.0046718883827 [ 259]-0.0031338392578 [ 260]-0.0038208120979
 [ 261]-0.0036368012132 [ 262]-0.0037187424690 [ 263]-0.0009579358891 [ 264] 0.0179188774103
 [ 265]-0.0032070033291 [ 266] 0.0055920572485 [ 267] 0.0007381923099 [ 268] 0.0017476238620
 [ 269]-0.0000207407889 [ 270]-0.0008644765865 [ 271]-0.0004449435085 [ 272]-0.0002274708672
 [ 273] 0.0148220484258 [ 274] 0.0006234549979 [ 275]-0.0007102579619 [ 276] 0.0001049751426
 [ 277] 0.0012233844264 [ 278]-0.0003694609577 [ 279] 0.0090941022120 [ 280] 0.0021454602330
 [ 281] 0.0014722927535 [ 282] 0.0002553944096 [ 283] 0.0011153188177 [ 284] 0.0198486258987
 [ 285]-0.0030528336860 [ 286] 0.0064372581533 [ 287] 0.0011466289656 [ 288]-0.0295332728549
 [ 289]-0.0007516218789 [ 290]-0.0031944491190 [ 291]-0.0046327389774 [ 292] 0.0255390656391
 [ 293] 0.0058883979052 [ 294] 0.0128676981657 [ 295]-0.0078530857530 [ 296] 0.0008869460766
 [ 297] 0.0308288976976 [ 298]-0.0008941343619 [ 299] 0.0043764233996 [ 300] 0.0010251740393
 [ 301]-0.0057880707136 [ 302]-0.0122391741310 [ 303] 0.0386739481136 [ 304]-0.0041616922772
 [ 305]-0.0005486946375 [ 306] 0.0019853967393 [ 307]-0.0216480729926 [ 308] 0.0014242745370
 [ 309] 0.0004492730546 [ 310]-0.0036024989996 [ 311] 0.0265279659513 [ 312] 0.0033266642149
 [ 313]-0.0017422156315 [ 314] 0.0272979577241 [ 315] 0.0061719765897 [ 316] 0.0082896543066
 [ 317] 0.0008980379464 [ 318] 0.0052077632422 [ 319] 0.0026186512302 [ 320]-0.0022201569531
 [ 321]-0.0403393765106 [ 322]-0.0012494944329 [ 323]-0.0098310304271 [ 324] 0.0014525875326
 [ 325] 0.0002247534499 [ 326]-0.0055049912536 [ 327]-0.0015479374098 [ 328] 0.0197816465681
 [ 329] 0.0013153204687 [ 330] 0.0012237165080 [ 331] 0.0018550043148 [ 332] 0.0002467073020
 [ 333]-0.0001788399826 [ 334] 0.0008665239839 [ 335] 0.0022262895137 [ 336]-0.0012180840187
 [ 337]-0.0016640381760 [ 338]-0.0085280814365 [ 339]-0.0147629542981 [ 340] 0.0005323951762
 [ 341] 0.0051674806633 [ 342]-0.0034973959334 [ 343]-0.0195824387691 [ 344]-0.0015628302721
 [ 345]-0.0134815606120 [ 346]-0.0016241809728 [ 347] 0.0002251189566 [ 348] 0.0036268944937
 [ 349] 0.0287679270273 [ 350]-0.0328765997046 [ 351] 0.0219020783120 [ 352] 0.0048070135659
 [ 353] 0.0021820492721 [ 354]-0.0026551548373 [ 355]-0.0033936078039 [ 356]-0.0022300035258
 [ 357]-0.0003179698456 [ 358] 0.0052295751073 [ 359]-0.0015308666392 [ 360] 0.0038226800936
 [ 361] 0.0004366923316 [ 362] 0.0008663166780 [ 363]-0.0000295695928 [ 364]-0.0005769678730
 [ 365]-0.0003965839465 [ 366] 0.0000274239105 [ 367] 0.0049618550832 [ 368] 0.0004217553832
 [ 369] 0.0004283476346 [ 370] 0.0000119084637 [ 371] 0.0007458359609 [ 372]-0.0001174748660
 [ 373] 0.0025443852171 [ 374] 0.0012086016443 [ 375] 0.0012068234262 [ 376] 0.0001497359483
 [ 377]-0.0074671291041 [ 378]-0.1334128593441 [ 379] 0.0234786656098 [ 380]-0.0412825807365
 [ 381]-0.0063072836374 [ 382] 0.1863264829942 [ 383] 0.0082645611879 [ 384] 0.0213068088502
 [ 385] 0.0321334170567 [ 386]-0.1556843812397 [ 387]-0.0390139904825 [ 388]-0.0852622957963
 [ 389] 0.0508782750246 [ 390]-0.0123574026743 [ 391]-0.1729844272918 [ 392] 0.0063446285557
 [ 393]-0.0293321410837 [ 394]-0.0027648294977 [ 395] 0.0420002258159 [ 396] 0.0276210573273
 [ 397]-0.2956771026513 [ 398] 0.0275308862179 [ 399] 0.0001848137711 [ 400]-0.0100821250881
 [ 401] 0.1892773797100 [ 402] 0.0321434449550 [ 403]-0.0001341131001 [ 404] 0.0243162922421
 [ 405]-0.1516960542816 [ 406]-0.0174427095386 [ 407] 0.0101338813705 [ 408]-0.2122622260102
 [ 409]-0.0431546885032 [ 410]-0.0710438170740 [ 411]-0.0051321208624 [ 412]-0.0337462727660
 [ 413]-0.0339138537003 [ 414] 0.0201752049657 [ 415] 0.2665171845741 [ 416] 0.0112827763410
 [ 417] 0.0492622383258 [ 418]-0.0091834261393 [ 419]-0.0022413766695 [ 420] 0.0126138842577
 [ 421] 0.0142330967763 [ 422]-0.1820810368728 [ 423]-0.0511503615541 [ 424]-0.0186469960566
 [ 425]-0.0121512473838 [ 426]-0.0040605848969 [ 427]-0.0147720273588 [ 428]-0.0032916497810
 [ 429]-0.0132158722631 [ 430] 0.0063165422965 [ 431] 0.0118190556615 [ 432] 0.0237956079044
 [ 433] 0.0463246182861 [ 434]-0.0044515323027 [ 435]-0.0369581767570 [ 436] 0.0271855983154
 [ 437] 0.1017555126840 [ 438] 0.0090992699622 [ 439] 0.0670850133285 [ 440] 0.0097680700396
 [ 441]-0.0020911401811 [ 442]-0.0296769326554 [ 443]-0.1914597686419 [ 444] 0.2500517786355
 [ 445]-0.1552786514530 [ 446]-0.0312800829924 [ 447]-0.0027060263878 [ 448] 0.0189819231345
 [ 449] 0.0178314499179 [ 450] 0.0159223816130 [ 451] 0.0031221545719 [ 452]-0.0447766504030
 [ 453] 0.0117903416208 [ 454]-0.0280634278054 [ 455]-0.0032737193204 [ 456]-0.0050756543240
 [ 457] 0.0000336718063 [ 458] 0.0040732607157 [ 459] 0.0027946947984 [ 460] 0.0002393223810
 [ 461]-0.0336310613022 [ 462]-0.0030433538421 [ 463]-0.0006056308989 [ 464]-0.0005355704264
 [ 465]-0.0052677522467 [ 466] 0.0011684291903 [ 467]-0.0208970754181 [ 468]-0.0090559578675
 [ 469]-0.0086464152314 [ 470]-0.0011162545838 [ 471] 0.0002705366738 [ 472]-0.1392221473462
 [ 473] 0.0100195598144 [ 474]-0.0110427084650 [ 475]-0.0005838232382 [ 476] 0.2333277459299
 [ 477] 0.0085627727964 [ 478] 0.0034530253430 [ 479] 0.0131187937148 [ 480]-0.1765059211728
 [ 481]-0.0070243941980 [ 482]-0.1082962538647 [ 483] 0.0100947504478 [ 484]-0.0204842828917
 [ 485]-0.1938890827790 [ 486] 0.0013085504724 [ 487]-0.0062471372197 [ 488] 0.0072361497305
 [ 489] 0.0122917845664 [ 490]-0.0789627598352 [ 491]-0.3870426214514 [ 492] 0.0062294733803
 [ 493]-0.0132199916258 [ 494]-0.0014145479885 [ 495] 0.3496577534253 [ 496] 0.0937414314631
 [ 497]-0.0032767831236 [ 498] 0.0015414669609 [ 499]-0.1433628467903 [ 500] 0.0012975106877
 [ 501]-0.0009312125364 [ 502]-0.2986578557728 [ 503]-0.0111193562198 [ 504]-0.1095020345985
 [ 505]-0.0006254352466 [ 506] 0.0017955109062 [ 507]-0.0686489460978 [ 508] 0.0082760947089
 [ 509] 0.2764533943925 [ 510] 0.0065240309718 [ 511] 0.0448352946963 [ 512]-0.0017630333756
 [ 513]-0.0045728795154 [ 514] 0.0030070728688 [ 515] 0.0119005451820 [ 516]-0.2769091063333
 [ 517]-0.1454911770061 [ 518]-0.0710543460016 [ 519]-0.0037187138453 [ 520]-0.0069499469296
 [ 521]-0.0355401742438 [ 522]-0.0007533346083 [ 523] 0.0012983496117 [ 524] 0.0009699879403
 [ 525] 0.0059089728628 [ 526]-0.0759169293829 [ 527]-0.0341258760170 [ 528] 0.0015322994161
 [ 529]-0.0037411720064 [ 530] 0.0052693596158 [ 531] 0.0413390582892 [ 532]-0.0074244212765
 [ 533] 0.0139784957542 [ 534]-0.0026264925073 [ 535]-0.0029099235512 [ 536]-0.0077555488313
 [ 537]-0.2255334701343 [ 538] 0.3390376072282 [ 539]-0.1584043874269 [ 540] 0.0087849712146
 [ 541] 0.0147839313855 [ 542]-0.0023877907570 [ 543]-0.0013007400918 [ 544] 0.0031256887714
 [ 545] 0.0037541461919 [ 546]-0.0606420017235 [ 547] 0.0040250806279 [ 548] 0.0007926257390
 [ 549]-0.0000223335768 [ 550]-0.0069037072456 [ 551] 0.0001755944253 [ 552] 0.0038016290065
 [ 553]-0.0003929479794 [ 554] 0.0010308947613 [ 555]-0.0387456444346 [ 556] 0.0002726721038
 [ 557] 0.0024974920281 [ 558] 0.0002030153245 [ 559]-0.0009395054502 [ 560] 0.0013931732577
 [ 561]-0.0280141602230 [ 562]-0.0013619691565 [ 563] 0.0016529647562 [ 564]-0.0000254354438
 [ 565] 0.0994333967143 [ 566]-0.0017478459320 [ 567]-0.1405573921826 [ 568] 0.2611709517912
 [ 569] 0.1289797030544 [ 570] 0.0015429618635 [ 571]-0.0298314234587 [ 572]-0.2445822442587
 [ 573]-0.1518852780086 [ 574]-0.0013129443483 [ 575] 0.4308071005498 [ 576]-0.0004856228499
 [ 577]-0.4850959597149 [ 578] 0.0004012871551 [ 579] 0.0001697057138 [ 580]-0.0829874488677
 [ 581] 0.1300116887482 [ 582] 0.0693794893383 [ 583]-0.1885711493182 [ 584]-0.0055499044921
 [ 585]-0.0098481338449 [ 586]-0.1874179786796 [ 587]-0.2931047520962 [ 588] 0.4762786090139
 [ 589] 0.0161576156854 [ 590] 0.0039147696743 [ 591]-0.0070051287440 [ 592]-0.3562145277968
 [ 593]-0.0001994179293 [ 594] 0.4653631287473 [ 595]-0.0520490300663 [ 596]-0.0089295001864
 [ 597] 0.2522847429270 [ 598]-0.0051694117567 [ 599] 0.1653834010792 [ 600] 0.1716582546808
 [ 601]-0.0004110844735 [ 602] 0.1051482664346 [ 603] 0.0037530456795 [ 604] 0.0189659925787
 [ 605]-0.0005024894400 [ 606] 0.1590714940682 [ 607]-0.2543952922732 [ 608] 0.0018294422013
 [ 609] 0.2424979298341 [ 610]-0.0104630684990 [ 611]-0.0090966264773 [ 612]-0.0047729804456
 [ 613] 0.0783169431407 [ 614]-0.0319953414466 [ 615]-0.0035179458754 [ 616] 0.1333467935422
 [ 617] 0.2111116889887 [ 618]-0.1473748466866 [ 619]-0.1808986107415 [ 620]-0.0068674848689
 [ 621]-0.0021435799073 [ 622] 0.1369664752434 [ 623] 0.1944040693068 [ 624]-0.1421924782649
 [ 625]-0.0029733359418 [ 626]-0.1409578120643 [ 627]-0.0033677293030 [ 628]-0.0556140222024
 [ 629]-0.0221675658377 [ 630]-0.2011533908532 [ 631]-0.0066693641619 [ 632] 0.0091475803300
 [ 633]-0.0023145429244 [ 634] 0.5902686163199 [ 635] 0.0010475446665 [ 636]-0.0952630406799
 [ 637]-0.1553378050405 [ 638]-0.1140381387789 [ 639]-0.0110162945764 [ 640]-0.0018405669632
 [ 641] 0.0575738185431 [ 642] 0.1769664871117 [ 643] 0.0490232148058 [ 644]-0.0000741495428
 [ 645]-0.0094604713047 [ 646]-0.0001781799181 [ 647]-0.0297409403363 [ 648] 0.0363937242720
 [ 649]-0.0007338040309 [ 650] 0.0048347053565 [ 651] 0.0001793611775 [ 652]-0.0046747374596
 [ 653] 0.0411794334060 [ 654]-0.0034070126695 [ 655]-0.0008415494371 [ 656] 0.0092780692307
 [ 657] 0.0937574255798 [ 658] 0.0170784704717 [ 659]-0.0025953875445 [ 660] 0.0966595601814
 [ 661] 0.0007620341099 [ 662]-0.0033611511068 [ 663]-0.0017840352418 [ 664]-0.1494931514764
 [ 665]-0.0025523804764 [ 666] 0.0033842750331 [ 667] 0.0000558610527 [ 668] 0.1221197941673
 [ 669]-0.0067614962570 [ 670] 0.0713355562264 [ 671] 0.0069807920962 [ 672] 0.0091301159717
 [ 673] 0.1243974576686 [ 674] 0.0004954643972 [ 675]-0.0032295933924 [ 676]-0.0030489468174
 [ 677] 0.0048166981083 [ 678] 0.0539444431587 [ 679] 0.2543526922042 [ 680] 0.0028657207581
 [ 681] 0.0078389124127 [ 682]-0.0021780718596 [ 683]-0.2636287490443 [ 684]-0.0578471725379
 [ 685] 0.0023829532448 [ 686] 0.0060936978415 [ 687] 0.0916891571774 [ 688]-0.0054018172037
 [ 689] 0.0022467536917 [ 690] 0.1982469341183 [ 691]-0.0056307422554 [ 692] 0.0778943894604
 [ 693]-0.0013819070398 [ 694]-0.0090865122190 [ 695] 0.0390163715189 [ 696] 0.0018614301015
 [ 697]-0.1744578318298 [ 698]-0.0003950275911 [ 699]-0.0303234312496 [ 700]-0.0020636498704
 [ 701] 0.0030402110742 [ 702]-0.0153274101177 [ 703]-0.0033738382506 [ 704] 0.1868599106745
 [ 705] 0.1070178737932 [ 706] 0.0610896917039 [ 707]-0.0003172200240 [ 708] 0.0017833331037
 [ 709] 0.0282360451607 [ 710] 0.0006698632901 [ 711]-0.0037785332879 [ 712] 0.0009297268188
 [ 713] 0.0010050549779 [ 714] 0.0732529840368 [ 715] 0.0154408159551 [ 716]-0.0025096164236
 [ 717]-0.0085320156204 [ 718] 0.0066475470263 [ 719]-0.0182911893046 [ 720] 0.0066402499346
 [ 721]-0.0047512012181 [ 722] 0.0032513595419 [ 723] 0.0009401798157 [ 724]-0.0037069677779
 [ 725] 0.1497486753360 [ 726]-0.2222915286007 [ 727] 0.0962243092102 [ 728]-0.0153934291134
 [ 729]-0.0088637752481 [ 730] 0.0066894159377 [ 731] 0.0046904012632 [ 732] 0.0029448130252
 [ 733]-0.0005781025985 [ 734] 0.0387524547132 [ 735] 0.0007247740930 [ 736]-0.0091367373270
 [ 737]-0.0009328946803 [ 738] 0.0048875547428 [ 739]-0.0000504924984 [ 740]-0.0018646667261
 [ 741] 0.0011855988316 [ 742]-0.0005118364499 [ 743] 0.0247580783132 [ 744]-0.0009498623131
 [ 745]-0.0016101878515 [ 746]-0.0003472525273 [ 747]-0.0010272782156 [ 748]-0.0002239920825
 [ 749] 0.0180736747832 [ 750]-0.0017858261139 [ 751]-0.0037949547809 [ 752]-0.0003064921589
 [ 753]-0.0313808225267 [ 754] 0.0004901493875 [ 755] 0.0340131259009 [ 756]-0.0141006908940
 [ 757]-0.0238695915293 [ 758] 0.0002858117781 [ 759] 0.0536519741530 [ 760] 0.0430638886788
 [ 761] 0.0056794380937 [ 762] 0.0004034532215 [ 763]-0.0802501927216 [ 764]-0.0001832462148
 [ 765] 0.0585406082103 [ 766] 0.0001126742385 [ 767]-0.0003717842285 [ 768] 0.0351697780103
 [ 769]-0.0012088604915 [ 770] 0.0249158343177 [ 771] 0.0563770334730 [ 772] 0.0023399285006
 [ 773] 0.0035303820622 [ 774] 0.0019237773944 [ 775] 0.0785223190830 [ 776]-0.0993607770905
 [ 777]-0.0064060756337 [ 778]-0.0011727621749 [ 779] 0.0168522291412 [ 780] 0.0663240610635
 [ 781]-0.0003375971921 [ 782]-0.0962455068745 [ 783]-0.0066555207200 [ 784] 0.0034504515398
 [ 785]-0.0528539667780 [ 786] 0.0018531653372 [ 787]-0.0520464036756 [ 788]-0.0168000623949
 [ 789] 0.0000492301057 [ 790]-0.0036224513777 [ 791]-0.0009667396911 [ 792] 0.0070482256496
 [ 793] 0.0003978350005 [ 794]-0.0346410608134 [ 795] 0.0819053905501 [ 796]-0.0007101276940
 [ 797]-0.0775932658671 [ 798] 0.0037369383512 [ 799] 0.0036490819722 [ 800] 0.0021362060042
 [ 801]-0.0136631850635 [ 802] 0.0046990928679 [ 803] 0.0014184577225 [ 804]-0.0035870928267
 [ 805]-0.0350500012357 [ 806] 0.0212751456648 [ 807] 0.0460946786660 [ 808] 0.0030707035049
 [ 809] 0.0011638068209 [ 810]-0.0197278016316 [ 811]-0.0449371511981 [ 812] 0.0589766266732
 [ 813] 0.0013524504297 [ 814] 0.0353530827201 [ 815] 0.0015322417881 [ 816]-0.0004170020720
 [ 817] 0.0044989237535 [ 818] 0.0522523670133 [ 819] 0.0022323460051 [ 820]-0.0033825623884
 [ 821] 0.0002293810865 [ 822]-0.1605426659344 [ 823]-0.0002485256860 [ 824] 0.0266203651516
 [ 825] 0.0254395402887 [ 826] 0.0232499731456 [ 827] 0.0151976640329 [ 828] 0.0006277141972
 [ 829]-0.0179432790971 [ 830]-0.0539714460668 [ 831]-0.0067143557648 [ 832] 0.0000198934341
 [ 833] 0.0029228348791 [ 834] 0.0000851252487 [ 835] 0.0088438829939 [ 836]-0.0090026574295
 [ 837] 0.0002266830784 [ 838]-0.0006695991695 [ 839]-0.0000557433809 [ 840]-0.0003726902454
 [ 841]-0.0083572687143 [ 842] 0.0052106841461 [ 843] 0.0002886387763 [ 844]-0.0023342328315
 [ 845]-0.0292381924713 [ 846]-0.0022150794409 [ 847]-0.0059360584518 [ 848] 0.1302870693212
 [ 849] 0.0140321507161 [ 850]-0.0168944369162 [ 851]-0.0035233248782 [ 852]-0.1683543289987
 [ 853] 0.0086167577934 [ 854] 0.0102066985370 [ 855] 0.0135780310745 [ 856] 0.1543011282104
 [ 857]-0.0225460880166 [ 858] 0.0793332613819 [ 859] 0.0261099312764 [ 860] 0.0016964288256
 [ 861] 0.1328456380827 [ 862] 0.0020662976097 [ 863]-0.0108206912811 [ 864] 0.0094163923855
 [ 865] 0.0280242197632 [ 866] 0.0226045372830 [ 867] 0.2738725859311 [ 868] 0.0110606542841
 [ 869]-0.0001090748478 [ 870]-0.0073330711945 [ 871]-0.3450192564122 [ 872]-0.0348836092350
 [ 873] 0.0002423897041 [ 874] 0.0134302445777 [ 875] 0.1131876845521 [ 876]-0.0108734360765
 [ 877] 0.0002113106977 [ 878] 0.2175586283929 [ 879]-0.0275433254767 [ 880] 0.0924583133893
 [ 881]-0.0064642106238 [ 882]-0.0125137748674 [ 883] 0.0172438160350 [ 884] 0.0176794513510
 [ 885]-0.1930678857090 [ 886] 0.0086153825294 [ 887]-0.0409780807506 [ 888]-0.0086667129651
 [ 889] 0.0025676421901 [ 890]-0.0590048574700 [ 891] 0.0066627739452 [ 892] 0.2072946934250
 [ 893] 0.1215642987601 [ 894] 0.0838561958933 [ 895]-0.0038651023736 [ 896]-0.0083197765140
 [ 897] 0.0407906239691 [ 898] 0.0036065308921 [ 899]-0.0041284824432 [ 900] 0.0028959883461
 [ 901] 0.0134034487365 [ 902] 0.1085013738721 [ 903]-0.0370862199744 [ 904]-0.0017214246910
 [ 905]-0.0231922094744 [ 906] 0.0278532222690 [ 907]-0.0250284564993 [ 908] 0.0029856924348
 [ 909]-0.0121211388958 [ 910]-0.0000821857796 [ 911]-0.0024846568937 [ 912]-0.0167005770788
 [ 913] 0.1738639982770 [ 914]-0.2360909935365 [ 915] 0.1074247457149 [ 916]-0.0243493650829
 [ 917]-0.0018356109308 [ 918] 0.0098623774476 [ 919] 0.0076390776125 [ 920] 0.0107745340471
 [ 921] 0.0068980183984 [ 922] 0.0399758270127 [ 923] 0.0062584407368 [ 924]-0.0195349144582
 [ 925]-0.0015242239651 [ 926] 0.0061323143391 [ 927] 0.0003587171432 [ 928]-0.0007795988615
 [ 929] 0.0024430315352 [ 930] 0.0003660686287 [ 931] 0.0269117423498 [ 932]-0.0012760378572
 [ 933]-0.0005036987742 [ 934]-0.0003293261610 [ 935]-0.0035345497604 [ 936] 0.0024798467230
 [ 937] 0.0190071919235 [ 938]-0.0055288641335 [ 939]-0.0065670209960 [ 940]-0.0005068117632
 [ 941] 0.0246697781637 [ 942] 0.0004658419508 [ 943]-0.0400070108400 [ 944]-0.0026439048968
 [ 945]-0.0000882213046 [ 946]-0.0000662436176 [ 947] 0.0013998434397 [ 948]-0.0429021056161
 [ 949]-0.0006752396993 [ 950]-0.0014748546000 [ 951] 0.0885212423945 [ 952]-0.0020439130425
 [ 953]-0.0045659039097 [ 954]-0.0003160368236 [ 955]-0.0073012830656 [ 956]-0.0032106099068
 [ 957] 0.0236956916568 [ 958] 0.0002421828466 [ 959]-0.0019107980157 [ 960] 0.0537595499511
 [ 961] 0.0027411931965 [ 962] 0.0054856166222 [ 963] 0.0008143980379 [ 964]-0.0088990067043
 [ 965]-0.0012911178128 [ 966] 0.0017384009981 [ 967] 0.1584463862402 [ 968]-0.1205009237565
 [ 969]-0.0002239336171 [ 970]-0.0050865578230 [ 971]-0.0030267527054 [ 972]-0.0001399259363
 [ 973]-0.0004712002157 [ 974] 0.0061563793059 [ 975]-0.0674402692079 [ 976]-0.0036847759999
 [ 977] 0.0037267468984 [ 978]-0.0547653300027 [ 979] 0.0665912181314 [ 980] 0.0015117892904
 [ 981]-0.0006790151644 [ 982] 0.0010524970947 [ 983]-0.0592015791793 [ 984] 0.0015188599507
 [ 985]-0.0834661131457 [ 986] 0.0290907915010 [ 987] 0.0013406306597 [ 988] 0.0475300834890
 [ 989]-0.0001592029896 [ 990] 0.0015792414613 [ 991] 0.0992558360155 [ 992] 0.0014280932985
 [ 993]-0.0007570821029 [ 994] 0.0055895298672 [ 995]-0.0037858212582 [ 996] 0.0431144458790
 [ 997]-0.0933311909466 [ 998] 0.0009139036124 [ 999] 0.0133460776553 [1000]-0.0014666219553
 [1001] 0.0031611480473 [1002]-0.0276388464527 [1003] 0.0010102664780 [1004] 0.0026522346599
 [1005]-0.0016783604393 [1006]-0.0003812950629 [1007] 0.0014359659633 [1008] 0.0284984876658
 [1009] 0.0516288716084 [1010]-0.0006347880029 [1011]-0.0011350481679 [1012] 0.0216988963820
 [1013] 0.0007607976705 [1014]-0.0002973924959 [1015]-0.0409466755288 [1016] 0.0041895523784
 [1017]-0.0312096608016 [1018] 0.0008226081176 [1019]-0.0951665482168 [1020] 0.0024821226599
 [1021]-0.1418118319398 [1022]-0.0029307215161 [1023] 0.0043696602992 [1024]-0.0008040997810
 [1025] 0.0116813556479 [1026] 0.0213620974901 [1027]-0.0005263252953 [1028] 0.0006611021448
 [1029]-0.0050485140831 [1030] 0.0001968800653 [1031] 0.0095746641182 [1032]-0.0003847174716
 [1033]-0.0011094105598 [1034] 0.0008284548232 [1035] 0.0020647322675 [1036] 0.0040533268221
 [1037] 0.0002039304012 [1038]-0.0001471131342 [1039] 0.0000224956181 [1040] 0.0000756095946
 [1041]-0.0001643131580 [1042]-0.0010579408801 [1043] 0.0005144714225 [1044]-0.0003947299617
 [1045]-0.0162754421949 [1046]-0.0001505281085 [1047]-0.0000600330512 [1048] 0.0024432203527
 [1049] 0.0000941178793 [1050]-0.0013658130287 [1051] 0.0000844278870 [1052] 0.0064172695123
 [1053] 0.0004245460314 [1054] 0.0000358867864 [1055] 0.0004848634622 [1056] 0.0010112378782
 [1057] 0.0013555296544 [1058]-0.0000576632567 [1059]-0.0001110871056 [1060]-0.1130545988846
 [1061]-0.0015837315203 [1062] 0.1938124097275 [1063] 0.0103958290763 [1064] 0.0010869025916
 [1065] 0.0012294197602 [1066] 0.0042269095480 [1067] 0.1810562271550 [1068] 0.0026319858575
 [1069] 0.0066981051860 [1070]-0.3699807572116 [1071] 0.0068584064813 [1072] 0.0188858925237
 [1073] 0.0010886188634 [1074] 0.0387946114980 [1075] 0.0135364881034 [1076]-0.1012181402325
 [1077]-0.0017819875141 [1078] 0.0081994429847 [1079]-0.2579758656140 [1080]-0.0062402451060
 [1081]-0.0391850198784 [1082]-0.0010067753577 [1083] 0.0582984909111 [1084] 0.0064772733713
 [1085]-0.0093531172310 [1086]-0.6079795877525 [1087] 0.4596457405439 [1088] 0.0038835599960
 [1089] 0.0171025736165 [1090] 0.0118683476992 [1091] 0.0015481250286 [1092] 0.0015807590719
 [1093]-0.0160788800879 [1094] 0.2550448562322 [1095] 0.0127299995704 [1096]-0.0137706147690
 [1097] 0.2131555180522 [1098]-0.2728334541963 [1099]-0.0033651439138 [1100] 0.0018594537932
 [1101]-0.0049601218540 [1102] 0.2137493834093 [1103]-0.0022914741081 [1104] 0.2903807678594
 [1105]-0.1274690859637 [1106]-0.0041560427577 [1107]-0.2026407683729 [1108] 0.0014591983648
 [1109]-0.0070382460963 [1110]-0.3623037106447 [1111]-0.0062381905935 [1112] 0.0038633197276
 [1113]-0.0051200273543 [1114] 0.0146291869742 [1115]-0.1513982383383 [1116] 0.3610293383369
 [1117]-0.0041125499351 [1118]-0.0696218072556 [1119] 0.0031893958742 [1120]-0.0074385430845
 [1121] 0.1142607801910 [1122]-0.0004045602438 [1123]-0.0067282457730 [1124]-0.0173146720510
 [1125] 0.0007301466854 [1126]-0.0068832592012 [1127]-0.0956739262448 [1128]-0.1947837493659
 [1129] 0.0026486924527 [1130] 0.0058816685858 [1131]-0.0191883067243 [1132]-0.0031730026983
 [1133] 0.0007991739934 [1134] 0.0906688000099 [1135]-0.0118569888121 [1136] 0.1008051684648
 [1137]-0.0044018578176 [1138] 0.3240552038837 [1139]-0.0078929763508 [1140] 0.5424030762666
 [1141] 0.0107006864515 [1142]-0.0177004270619 [1143] 0.0025308601597 [1144]-0.0558452323283
 [1145]-0.0886224701339 [1146] 0.0014968994368 [1147]-0.0027087777768 [1148] 0.0173555898721
 [1149]-0.0022410522950 [1150]-0.0593386078346 [1151] 0.0004345001793 [1152] 0.0042078289664
 [1153]-0.0017678459617 [1154]-0.0080092384368 [1155]-0.0145740452768 [1156]-0.0011196742762
 [1157] 0.0003772288406 [1158]-0.0001310759522 [1159]-0.0008985765778 [1160] 0.0002951593992
 [1161] 0.0045322773739 [1162]-0.0018348395603 [1163] 0.0010615937718 [1164] 0.0605174766605
 [1165] 0.0004581731242 [1166] 0.0001360316899 [1167]-0.0094861075816 [1168]-0.0003371723851
 [1169] 0.0047566088346 [1170]-0.0007816065814 [1171]-0.0312651904503 [1172]-0.0013601635119
 [1173]-0.0005900728095 [1174]-0.0017295810046 [1175]-0.0039549175715 [1176]-0.0047489176335
 [1177] 0.0003570595387 [1178] 0.0004044323318 [1179] 0.0378888531680 [1180] 0.0008552058056
 [1181]-0.0302117981382 [1182] 0.0021539287874 [1183]-0.0008986687779 [1184]-0.0001809869246
 [1185] 0.0060855685440 [1186]-0.0572330281518 [1187]-0.0004229522121 [1188] 0.0025075772737
 [1189] 0.0968272258908 [1190]-0.0025520992679 [1191] 0.0017613344046 [1192]-0.0002576199135
 [1193]-0.0136254061349 [1194] 0.0015908010701 [1195] 0.0331880419909 [1196] 0.0008293828382
 [1197]-0.0003126085429 [1198] 0.0753181340068 [1199]-0.0015330091603 [1200] 0.0270865138729
 [1201] 0.0019596819876 [1202]-0.0067411013426 [1203] 0.0010828009179 [1204]-0.0021977570761
 [1205] 0.1569019630394 [1206]-0.1592597708565 [1207] 0.0001560042129 [1208]-0.0048207565952
 [1209] 0.0021895536126 [1210] 0.0025218312595 [1211]-0.0011805517646 [1212] 0.0110828218196
 [1213]-0.0903834181430 [1214]-0.0027326471656 [1215] 0.0020919250529 [1216]-0.0792467390331
 [1217] 0.0684294558334 [1218] 0.0026727557866 [1219]-0.0019097730941 [1220]-0.0016552846124
 [1221]-0.0603081711972 [1222] 0.0005045389636 [1223]-0.0789637427347 [1224] 0.0310563085161
 [1225] 0.0015169218290 [1226] 0.0595427902922 [1227] 0.0034170889790 [1228] 0.0001474331514
 [1229] 0.0838054391425 [1230]-0.0000037783883 [1231]-0.0052139130349 [1232] 0.0080854431861
 [1233]-0.0013953201241 [1234] 0.0509420645661 [1235]-0.1160450169037 [1236] 0.0009975886188
 [1237] 0.0203276218177 [1238]-0.0007084748674 [1239] 0.0005974492171 [1240]-0.0365983679431
 [1241] 0.0005973352927 [1242] 0.0013177619742 [1243] 0.0001660988657 [1244]-0.0008755828691
 [1245] 0.0006132854339 [1246] 0.0560482760399 [1247] 0.0355162056930 [1248] 0.0003450177692
 [1249] 0.0004437874795 [1250]-0.0168561254451 [1251] 0.0007164392799 [1252] 0.0020746098108
 [1253]-0.0102439020711 [1254] 0.0020178347407 [1255]-0.0212690156003 [1256]-0.0048067717013
 [1257]-0.0887013334200 [1258] 0.0042201792288 [1259]-0.1673473750668 [1260]-0.0011287282110
 [1261] 0.0017292401896 [1262]-0.0009730875798 [1263] 0.0082632838552 [1264] 0.0260160147108
 [1265]-0.0010628574300 [1266]-0.0008078561957 [1267] 0.0055479759152 [1268]-0.0003029863316
 [1269] 0.0188854048658 [1270] 0.0016475883216 [1271]-0.0002643763956 [1272]-0.0002555008315
 [1273]-0.0012482542850 [1274] 0.0064639926986 [1275]-0.0005899477161 [1276]-0.0002248982406
 [1277] 0.0000109055582 [1278]-0.0003632671258 [1279] 0.0001100368559 [1280]-0.0014031839086
 [1281] 0.0000872553177 [1282]-0.0005907614450 [1283]-0.0181269153725 [1284]-0.0000152124380
 [1285]-0.0001198013777 [1286] 0.0038828393086 [1287]-0.0000557761292 [1288] 0.0022501035085
 [1289]-0.0000828094582 [1290] 0.0096516657258 [1291]-0.0006709269431 [1292] 0.0001775835633
 [1293] 0.0005221447996 [1294]-0.0003770271775 [1295] 0.0021888501923 [1296] 0.0002321218941
 [1297]-0.0000071136877 [1298]-0.0011953355869 [1299]-0.0643271169202 [1300] 0.0025634041918
 [1301] 0.0050709784800 [1302] 0.0435940432686 [1303] 0.1092956441509 [1304] 0.0020369315787
 [1305] 0.0054426468031 [1306]-0.0164410413067 [1307] 0.0349987928720 [1308]-0.0064422982836
 [1309] 0.1078084322396 [1310] 0.1216782560278 [1311] 0.0124549380015 [1312] 0.0012024722591
 [1313] 0.0787952160291 [1314]-0.0020090142229 [1315]-0.1080433701382 [1316] 0.0626129652781
 [1317]-0.0067898435911 [1318] 0.0973235499732 [1319] 0.0011848353900 [1320] 0.0189545190529
 [1321]-0.0015082828412 [1322] 0.0297862841917 [1323]-0.0678155607536 [1324]-0.0116352469318
 [1325] 0.0087165388527 [1326] 0.0016409492727 [1327] 0.2654363811707 [1328] 0.0813669954839
 [1329] 0.0097852228174 [1330] 0.0288182388583 [1331]-0.0004354386793 [1332] 0.0061413997007
 [1333] 0.1714773413786 [1334]-0.1512715589813 [1335] 0.0039884652954 [1336]-0.0059739581006
 [1337]-0.0560645739314 [1338] 0.0772211884137 [1339]-0.0133565995426 [1340] 0.0044835521331
 [1341]-0.0034330261028 [1342] 0.0076269393926 [1343]-0.0018116120316 [1344]-0.0447408456389
 [1345]-0.0044178771633 [1346]-0.0659665973232 [1347]-0.1071193040070 [1348]-0.0079243285074
 [1349]-0.0788387029130 [1350] 0.2088042208089 [1351]-0.0005074421348 [1352] 0.2175770650384
 [1353]-0.0028808575371 [1354] 0.0064949268550 [1355]-0.0953741641988 [1356]-0.0013736272305
 [1357] 0.0058144532220 [1358]-0.0505901833930 [1359] 0.0020672348374 [1360] 0.0174362409379
 [1361]-0.0239205005816 [1362] 0.0019405236193 [1363]-0.0110909357169 [1364]-0.0586706179756
 [1365]-0.0009401035544 [1366]-0.0049984069125 [1367]-0.0174612221127 [1368] 0.0911643751052
 [1369] 0.0007834202738 [1370]-0.0557145000439 [1371]-0.0433983860799 [1372] 0.0036824144657
 [1373]-0.1472229093358 [1374] 0.0025137578224 [1375] 0.0305449540962 [1376] 0.0078551701333
 [1377]-0.1812769381976 [1378] 0.0121171691565 [1379] 0.1522149010112 [1380]-0.2964128007052
 [1381] 0.0397861053040 [1382]-0.0013535755032 [1383]-0.0017708573923 [1384] 0.0346188529328
 [1385]-0.0188108482135 [1386] 0.0005398334519 [1387]-0.0221387638018 [1388]-0.0009658131047
 [1389]-0.0487488538478 [1390] 0.0703820352051 [1391]-0.0174832271301 [1392]-0.0810144782363
 [1393]-0.0001762052485 [1394]-0.0053185984257 [1395] 0.0040861181461 [1396]-0.0016959032625
 [1397]-0.0000542027871 [1398]-0.0052962449912 [1399] 0.0001108343859 [1400]-0.0248946561561
 [1401] 0.0205599683090 [1402] 0.0014120724451 [1403] 0.0051195753325 [1404] 0.0019955903467
 [1405]-0.0001748685652 [1406]-0.0015688726443 [1407] 0.0001462144411 [1408]-0.0083331517292
 [1409]-0.0005909656683 [1410] 0.0011063672899 [1411]-0.0138213059628 [1412]-0.0412765984152
 [1413]-0.0469242057419 [1414]-0.0000546426164 [1415] 0.0013333919877 [1416] 0.0033429540934
 [1417] 0.0102564194389 [1418]-0.0005998870043 [1419] 0.0100034598437 [1420]-0.0061300108934
 [1421] 0.0005555486035 [1422]-0.0010456658484 [1423]-0.0010842472625 [1424] 0.0198803999506
 [1425]-0.0003814651440 [1426]-0.0048700248947 [1427]-0.0204633759182 [1428] 0.0015012624366
 [1429]-0.0085394253646 [1430] 0.0001665815926 [1431]-0.0010960708220 [1432]-0.0058995939325
 [1433]-0.0090895312502 [1434]-0.0011320369640 [1435]-0.0022992277323 [1436]-0.0365380040060
 [1437] 0.0036546879606 [1438]-0.0353493189302 [1439]-0.0028796239501 [1440] 0.0020900921269
 [1441]-0.0036333368101 [1442] 0.0057086089750 [1443]-0.0632693842197 [1444] 0.1112286158149
 [1445]-0.0012320663077 [1446] 0.0019301252500 [1447]-0.0065860254739 [1448]-0.0038726989925
 [1449] 0.0009875287455 [1450]-0.0092686329702 [1451] 0.0602106217939 [1452]-0.0002110893305
 [1453] 0.0014548967894 [1454] 0.0568755891044 [1455]-0.0274450036711 [1456]-0.0027634844882
 [1457] 0.0019723514690 [1458] 0.0038149523948 [1459] 0.0359700443655 [1460]-0.0003292813251
 [1461] 0.0370578251507 [1462]-0.0116400460319 [1463]-0.0007393335871 [1464]-0.0306675994462
 [1465]-0.0052767798174 [1466] 0.0017094557970 [1467]-0.0270684362057 [1468] 0.0014216270669
 [1469] 0.0058802157280 [1470]-0.0117763675450 [1471]-0.0023694666670 [1472]-0.0317915110408
 [1473] 0.0735027337914 [1474]-0.0001071481304 [1475]-0.0090477287097 [1476] 0.0001217129537
 [1477] 0.0009904767645 [1478] 0.0206423730073 [1479]-0.0010282204074 [1480]-0.0000910484410
 [1481]-0.0022957307761 [1482] 0.0008730703343 [1483] 0.0012308528255 [1484]-0.0527017614477
 [1485]-0.0049702076377 [1486]-0.0014268341476 [1487]-0.0024197841182 [1488] 0.0237923364001
 [1489] 0.0003111252541 [1490]-0.0028049947727 [1491]-0.0143187541827 [1492] 0.0006149483303
 [1493] 0.0059797130278 [1494] 0.0077261415078 [1495] 0.0497495407726 [1496]-0.0036568650682
 [1497] 0.0995137790639 [1498]-0.0018472976314 [1499] 0.0023965907291 [1500] 0.0005147754773
 [1501] 0.0027175173180 [1502]-0.0137233304313 [1503] 0.0007091282063 [1504] 0.0012743242385
 [1505]-0.0113961187476 [1506] 0.0012006666567 [1507]-0.0110134569423 [1508]-0.0023893446573
 [1509]-0.0008183156313 [1510] 0.0007558189874 [1511] 0.0039652788271 [1512]-0.0057582351995
 [1513] 0.0010444566383 [1514]-0.0000945183184 [1515] 0.0000333324576 [1516] 0.0006483949149
 [1517]-0.0002095540806 [1518] 0.0002393080605 [1519] 0.0003688372674 [1520] 0.0004898906681
 [1521] 0.0104605653389 [1522]-0.0001769450354 [1523] 0.0001043512477 [1524]-0.0029778050299
 [1525] 0.0001123728179 [1526]-0.0040735882248 [1527] 0.0003833222341 [1528]-0.0055796484256
 [1529] 0.0013040584989 [1530]-0.0000464334895 [1531]-0.0002419989876 [1532] 0.0016260926888
 [1533]-0.0020059049428 [1534]-0.0003624446642 [1535]-0.0002309327492
  vo                     2                     1 -2.429225158570692E-002
        U*G(pq,rs) contribution is being calculated
             (Symmetry block 2, perturbation   1)

 CCSD(T) contribution to the paramagnetic part of the shielding tensor:

                        Bx          By          Bz

      O #1    x  -11.860396    0.000000    0.000000
      O #1    y   -2.673959    0.000000    0.000000
      O #1    z    0.000000    0.000000    0.000000

      C #2    x  -13.100299    0.000000    0.000000
      C #2    y   -1.066991    0.000000    0.000000
      C #2    z    0.000000    0.000000    0.000000

      C #31   x   -7.325314    0.000000    0.000000
      C #31   y   -0.137083    0.000000    0.000000
      C #31   z   -0.042818    0.000000    0.000000

      C #32   x   -7.325314    0.000000    0.000000
      C #32   y   -0.137083    0.000000    0.000000
      C #32   z    0.042818    0.000000    0.000000

      H #41   x   -0.198443    0.000000    0.000000
      H #41   y   -0.463219    0.000000    0.000000
      H #41   z   -0.851711    0.000000    0.000000

      H #42   x   -0.198443    0.000000    0.000000
      H #42   y   -0.463219    0.000000    0.000000
      H #42   z    0.851711    0.000000    0.000000

      H #51   x   -0.242127    0.000000    0.000000
      H #51   y    0.422237    0.000000    0.000000
      H #51   z    0.831101    0.000000    0.000000

      H #52   x   -0.242127    0.000000    0.000000
      H #52   y    0.422237    0.000000    0.000000
      H #52   z   -0.831101    0.000000    0.000000


 Total shielding tensor at the CCSD(T) level:

                        Bx          By          Bz

      O #1    x  457.562384   49.347432    0.000000
      O #1    y   46.637734 -928.170877    0.000000
      O #1    z    0.000000    0.000000 -425.799079

      C #2    x  123.859851    8.118123    0.000000
      C #2    y    6.993663  -91.493334    0.000000
      C #2    z    0.000000    0.000000  -99.991193

      C #31   x  223.936993    2.053248    0.351892
      C #31   y    1.895497  173.655540  -11.390851
      C #31   z   -0.343644    8.536649  182.690033

      C #32   x  223.936993    2.053248   -0.351892
      C #32   y    1.895497  173.655540   11.390851
      C #32   z    0.343644   -8.536649  182.690033

      H #41   x   33.982580    1.096367    4.122119
      H #41   y    3.945899   25.994940    1.967398
      H #41   z    5.273416    0.601899   30.703445

      H #42   x   33.982580    1.096367   -4.122119
      H #42   y    3.945899   25.994940   -1.967398
      H #42   z   -5.273416   -0.601899   30.703445

      H #51   x   34.284497   -0.482512   -4.264329
      H #51   y   -3.385319   25.663637    1.659754
      H #51   z   -5.321083    0.165895   30.703268

      H #52   x   34.284497   -0.482512    4.264329
      H #52   y   -3.385319   25.663637   -1.659754
      H #52   z    5.321083   -0.165895   30.703268


 CCSD(T) contribution to paramagnetic part of magnetizability tensor:

                         Bx          By          Bz

            Bx      2.26366139  0.04579920  0.00000000
            By      0.00094375  0.00000000  0.00000000
            Bz      0.00000000  0.00000000  0.00000000


 Total CCSD(T) magnetizability tensor:

                         Bx          By          Bz

            Bx    -17.24317787 -0.79947612  0.00000000
            By     -0.84433157-24.52058915  0.00000000
            Bz      0.00000000  0.00000000-63.09647002


 Total CCSD(T) magnetizability:-34.95341234


 @CHECKOUT-I, Total execution time (CPU/WALL):    193436.51/   10016.58 seconds.
--executable xsdcc finished with status     0 in    10016.65 seconds (walltime).
 --invoking executable--
/home/besselman/CFOUR_18/cfour18/bin/xanti
 @GETMEM-I,  Allocated  181198 MB of main memory.
 CCSD(T) MO derivative gammas will be sorted to Mulliken order.
 Derivative gammas for magnetic perturbation are considered.
 @CHECKOUT-I, Total execution time (CPU/WALL):       584.16/      30.37 seconds.
--executable xanti finished with status     0 in       30.43 seconds (walltime).
 --invoking executable--
/home/besselman/CFOUR_18/cfour18/bin/xbcktrn
 @GETMEM-I,  Allocated  181198 MB of main memory.
 Derivative gammas for magnetic perturbation are considered.
 @CHECKOUT-I, Total execution time (CPU/WALL):       577.74/      20.06 seconds.
--executable xbcktrn finished with status     0 in       20.10 seconds (walltime).
 --invoking executable--
/home/besselman/CFOUR_18/cfour18/bin/xvdint
 @GETMEM-I,  Allocated  181198 MB of main memory.
 One- and two-electron integral derivatives are calculated
 for RHF-CC/MBPT NMR chemical shifts and magnetizabilities.
 Gauge-including atomic orbitals (GIAOs) are used.
 Spherical gaussians are used.
 Derivatives with respect to By are calculated.
 Sort of perturbed Gammas required for CC/MBPT  magnetizabilities.
 Sort performed in core.
 Sort of perturbed Gammas required   10.35 seconds.
 Sort of perturbed Gammas required for CC/MBPT  magnetizabilities.
 Sort performed in core.
 Sort of perturbed Gammas required   10.88 seconds.
 Evaluation of 2el GIAO integrals

                2el contribution to magnetizability tensor
                ------------------------------------------

                        Bx          By          Bz

            Bx     7.45049882  0.10992731  0.00000000
            By     0.00000000  0.00000000  0.00000000
            Bz     0.00000000  0.00000000  0.00000000


 Evaluation of 2e integral derivatives required 8229.31 seconds.
 @CHECKOUT-I, Total execution time (CPU/WALL):      8229.42/     326.61 seconds.
--executable xvdint finished with status     0 in      326.68 seconds (walltime).
 --invoking executable--
/home/besselman/CFOUR_18/cfour18/bin/xsdcc
 @GETMEM-I,  Allocated  181198 MB of main memory.
 Chemical shifts and magnetizabilities are calculated at the CCSD(T) level.
 Gauge-origin independence is ensured by using gauge-including AOs.
 G(ab,cd) and dG(ab,cd)/dx are not explicitly calculated.
 AO based algorithm is used.
 Perturbed canonical orbitals are used.
 By is a perturbation of irrep 2.
 CPHF coefficients for vrt-vrt block: U^x(a,b) = -1/2 S^x(a,b)
                     1                     1
                     2                     2
Total CPU time :        40.12
 processed    284068818 ao basis integrals from      69370 buffers 
                     1                     1
                     2                     2
Total CPU time :        13.97
 processed     40884977 ao basis integrals from       9982 buffers 
Total CPU time :        15.56
 processed     69743083 ao basis integrals from      17028 buffers 
Total CPU time :         7.30
 processed     36054771 ao basis integrals from       8803 buffers 
                     2                     2
                     1                     1
Total CPU time :        13.92
 processed     40884977 ao basis integrals from       9982 buffers 
Total CPU time :        15.56
 processed     69743083 ao basis integrals from      17028 buffers 
Total CPU time :         7.30
 processed     36054771 ao basis integrals from       8803 buffers 
                     1                     1
                     2                     2
Total CPU time :        14.74
 processed     40884977 ao basis integrals from       9982 buffers 
Total CPU time :        15.14
 processed     69743083 ao basis integrals from      17028 buffers 
Total CPU time :         6.64
 processed     36054771 ao basis integrals from       8803 buffers 
 Transformation of GIAO integrals from AO to MO basis:
 RHF transformation
 Transformation of IIIJY integral derivatives.
 3 passes through the AO integral derivative file were needed.
 284068818 AO integral derivatives were read from file IIIJY.
 Transformation of first index required   55.7 seconds.
 Transformation of remaining indices required  101.2 seconds.
  88109390 MO integral derivatives were written to file DERINT.
 Formation of <ab||ci>^chi using AO integrals:
 Transformation of IIII integrals:
 1 pass through the AO integral file was needed.
  40884977 AO integrals were read from file IIII.
 Tranformation of first (perturbed) index required   5.9 seconds.
 Tranformation of remaining (unperturbed) indices required  33.2 seconds.
 Transformation of IIJJ integrals:
 1 pass through the AO integral file was needed.
  36054771 AO integrals were read from file IIJJ.
 Tranformation of first (perturbed) index required   9.2 seconds.
 Tranformation of remaining (unperturbed) indices required  24.6 seconds.
 Transformation of IJIJ integrals:
 1 pass through the AO integral file was needed.
  69743083 AO integrals were read from file IJIJ.
 Tranformation of first (perturbed) index required   9.8 seconds.
 Tranformation of remaining (unperturbed) indices required  36.8 seconds.
        MO basis integral derivatives are being calculated
             (Symmetry block 2, perturbation   2)
 First derivative of the wavefunction is calculated (Symmetry block 2, perturbation   2)
 Resorts of perturbed amplitudes and integrals required   5.5 seconds.
 Construction of <Phi|(dH_N/dx exp(T))c|0> required 491.1 seconds.
 Starting iterative solution of the perturbed CC equations.
 The DIIS procedure is used to accelerate convergence.
 Convergence criterion is 10**(-9).
 Maximum number of iterations is 200.
 lenvec is                5097735
 Convergence information after     1 iterations: 
 Largest element of residual vector : -0.81107252E+00.
 Largest element of DIIS residual   : -0.81107252E+00.
 lenvec is                5097735
 Convergence information after     2 iterations: 
 Largest element of residual vector : -0.68136855E-01.
 Largest element of DIIS residual   : -0.64036151E-01.
 lenvec is                5097735
 Convergence information after     3 iterations: 
 Largest element of residual vector : -0.19073620E+00.
 Largest element of DIIS residual   : -0.10227433E+00.
 lenvec is                5097735
 Convergence information after     4 iterations: 
 Largest element of residual vector : -0.12845830E+00.
 Largest element of DIIS residual   : -0.52770821E-01.
 lenvec is                5097735
 Convergence information after     5 iterations: 
 Largest element of residual vector : -0.74912823E-01.
 Largest element of DIIS residual   : -0.12576102E-01.
 lenvec is                5097735
 Convergence information after     6 iterations: 
 Largest element of residual vector : -0.16204019E-01.
 Largest element of DIIS residual   : -0.12115888E-01.
 lenvec is                5097735
 Convergence information after     7 iterations: 
 Largest element of residual vector : -0.50199631E-02.
 Largest element of DIIS residual   : -0.27962414E-02.
 lenvec is                5097735
 Convergence information after     8 iterations: 
 Largest element of residual vector : -0.18135722E-02.
 Largest element of DIIS residual   : -0.12725392E-02.
 lenvec is                5097735
 Convergence information after     9 iterations: 
 Largest element of residual vector : -0.87966937E-03.
 Largest element of DIIS residual   : -0.56104899E-03.
 lenvec is                5097735
 Convergence information after    10 iterations: 
 Largest element of residual vector : -0.41371823E-03.
 Largest element of DIIS residual   : -0.24286337E-03.
 lenvec is                5097735
 Convergence information after    11 iterations: 
 Largest element of residual vector :  0.14350410E-03.
 Largest element of DIIS residual   : -0.60249521E-04.
 lenvec is                5097735
 Convergence information after    12 iterations: 
 Largest element of residual vector : -0.58430760E-04.
 Largest element of DIIS residual   : -0.41105820E-04.
 lenvec is                5097735
 Convergence information after    13 iterations: 
 Largest element of residual vector : -0.21424958E-04.
 Largest element of DIIS residual   : -0.13018129E-04.
 lenvec is                5097735
 Convergence information after    14 iterations: 
 Largest element of residual vector :  0.91041449E-05.
 Largest element of DIIS residual   :  0.77213204E-05.
 lenvec is                5097735
 Convergence information after    15 iterations: 
 Largest element of residual vector :  0.38554033E-05.
 Largest element of DIIS residual   :  0.16074108E-05.
 lenvec is                5097735
 Convergence information after    16 iterations: 
 Largest element of residual vector :  0.22703478E-05.
 Largest element of DIIS residual   :  0.15213862E-05.
 lenvec is                5097735
 Convergence information after    17 iterations: 
 Largest element of residual vector :  0.11209125E-05.
 Largest element of DIIS residual   :  0.86640816E-06.
 lenvec is                5097735
 Convergence information after    18 iterations: 
 Largest element of residual vector :  0.69235461E-06.
 Largest element of DIIS residual   :  0.45697447E-06.
 lenvec is                5097735
 Convergence information after    19 iterations: 
 Largest element of residual vector :  0.34958029E-06.
 Largest element of DIIS residual   :  0.15159619E-06.
 lenvec is                5097735
 Convergence information after    20 iterations: 
 Largest element of residual vector :  0.20077192E-06.
 Largest element of DIIS residual   :  0.12198243E-06.
 lenvec is                5097735
 Convergence information after    21 iterations: 
 Largest element of residual vector :  0.79607951E-07.
 Largest element of DIIS residual   : -0.37863389E-07.
 lenvec is                5097735
 Convergence information after    22 iterations: 
 Largest element of residual vector :  0.36992095E-07.
 Largest element of DIIS residual   :  0.11342929E-07.
 lenvec is                5097735
 Convergence information after    23 iterations: 
 Largest element of residual vector : -0.11017210E-07.
 Largest element of DIIS residual   : -0.85331723E-08.
 lenvec is                5097735
 Convergence information after    24 iterations: 
 Largest element of residual vector : -0.50461328E-08.
 Largest element of DIIS residual   : -0.28784469E-08.
 lenvec is                5097735
 Convergence information after    25 iterations: 
 Largest element of residual vector : -0.18404757E-08.
 Largest element of DIIS residual   : -0.10971350E-08.
 lenvec is                5097735
 Convergence information after    26 iterations: 
 Largest element of residual vector : -0.91551022E-09.
 Largest element of DIIS residual   : -0.53744915E-09.
 Perturbed amplitude equations converged in    26 iterations.
  Dominant contributions to perturbed wavefunction:
   13    9   16   16     -0.3951815016 ABAB
    9   13   16   16     -0.3951815016 ABAB
    9    9  147   16     -0.3455595092 ABAB
    9    9   16  147     -0.3455595092 ABAB
    9    9  138   16      0.3325923669 ABAB
    9    9   16  138      0.3325923669 ABAB
    9    9  156   16     -0.2778341883 ABAB
    9    9   16  156     -0.2778341883 ABAB
    9    9  170   16      0.2691141445 ABAB
    9    9   16  170      0.2691141445 ABAB
   13    9   16   18     -0.2590959341 ABAB
    9   13   18   16     -0.2590959341 ABAB
    9    9  147   18     -0.2389166801 ABAB
    9    9   18  147     -0.2389166801 ABAB
    9    9  138   18      0.2324574384 ABAB
    9    9   18  138      0.2324574384 ABAB
   15    9   16   16     -0.2303253031 ABAB
    9   15   16   16     -0.2303253031 ABAB
   15    0   16    0     -0.2248796803 AA  
    9    9  151   16      0.2198392160 ABAB
  Norm of list 444    0.000000000000000E+000
  Norm of list 445    0.000000000000000E+000
  Norm of list 446     5.39029750386210     
  savet is  F
  dumpdtdl  F
  special occupied indices: 
  @GTSPECIN-I, Orbital   6 is mixed with   1 degenerate partners by the perturbation.
  @GTSPECIN-I, Orbital   7 is mixed with   2 degenerate partners by the perturbation.
  @GTSPECIN-I, Orbital   8 is mixed with   1 degenerate partners by the perturbation.
  @GTSPECIN-I, Orbital   9 is mixed with   2 degenerate partners by the perturbation.
  @GTSPECIN-I, Orbital  10 is mixed with   1 degenerate partners by the perturbation.
  @GTSPECIN-I, Orbital  12 is mixed with   1 degenerate partners by the perturbation.
  @GTSPECIN-I, Orbital  13 is mixed with   2 degenerate partners by the perturbation.
  @GTSPECIN-I, Orbital  14 is mixed with   3 degenerate partners by the perturbation.
  @GTSPECIN-I, Orbital  15 is mixed with   1 degenerate partners by the perturbation.
   Memory requirement in dtrp1rhfd               55170553
  There are                    665  ijk combinations. 
 PARA: timing for (T) xsdcc           116872.31 seconds.
  here
  here2
  here3
  here4
 Starting iterative solution of the perturbed Lambda equations.
 The DIIS procedure is used to accelerate convergence.
 Convergence criterion is 10**(-9).
 Maximum number of iterations is 200.
 lenvec is                5097735
 Convergence information after     1 iterations: 
 Largest element of residual vector :  0.84100276E+00.
 Largest element of DIIS residual   :  0.84100276E+00.
 lenvec is                5097735
 Convergence information after     2 iterations: 
 Largest element of residual vector :  0.85756321E-01.
 Largest element of DIIS residual   :  0.86121119E-01.
 lenvec is                5097735
 Convergence information after     3 iterations: 
 Largest element of residual vector :  0.19580992E+00.
 Largest element of DIIS residual   :  0.11521845E+00.
 lenvec is                5097735
 Convergence information after     4 iterations: 
 Largest element of residual vector :  0.12958572E+00.
 Largest element of DIIS residual   :  0.60646211E-01.
 lenvec is                5097735
 Convergence information after     5 iterations: 
 Largest element of residual vector :  0.78509374E-01.
 Largest element of DIIS residual   :  0.13833181E-01.
 lenvec is                5097735
 Convergence information after     6 iterations: 
 Largest element of residual vector :  0.18852029E-01.
 Largest element of DIIS residual   :  0.12686850E-01.
 lenvec is                5097735
 Convergence information after     7 iterations: 
 Largest element of residual vector :  0.59314260E-02.
 Largest element of DIIS residual   :  0.33588016E-02.
 lenvec is                5097735
 Convergence information after     8 iterations: 
 Largest element of residual vector :  0.22534766E-02.
 Largest element of DIIS residual   :  0.15664041E-02.
 lenvec is                5097735
 Convergence information after     9 iterations: 
 Largest element of residual vector :  0.11278810E-02.
 Largest element of DIIS residual   :  0.66789472E-03.
 lenvec is                5097735
 Convergence information after    10 iterations: 
 Largest element of residual vector :  0.50126896E-03.
 Largest element of DIIS residual   :  0.26977717E-03.
 lenvec is                5097735
 Convergence information after    11 iterations: 
 Largest element of residual vector : -0.16863880E-03.
 Largest element of DIIS residual   : -0.66043507E-04.
 lenvec is                5097735
 Convergence information after    12 iterations: 
 Largest element of residual vector :  0.56749039E-04.
 Largest element of DIIS residual   : -0.41672197E-04.
 lenvec is                5097735
 Convergence information after    13 iterations: 
 Largest element of residual vector : -0.19058956E-04.
 Largest element of DIIS residual   :  0.12660655E-04.
 lenvec is                5097735
 Convergence information after    14 iterations: 
 Largest element of residual vector : -0.10153697E-04.
 Largest element of DIIS residual   : -0.84670308E-05.
 lenvec is                5097735
 Convergence information after    15 iterations: 
 Largest element of residual vector : -0.41303778E-05.
 Largest element of DIIS residual   : -0.16440550E-05.
 lenvec is                5097735
 Convergence information after    16 iterations: 
 Largest element of residual vector : -0.19503034E-05.
 Largest element of DIIS residual   : -0.10389400E-05.
 lenvec is                5097735
 Convergence information after    17 iterations: 
 Largest element of residual vector : -0.68433347E-06.
 Largest element of DIIS residual   : -0.60125353E-06.
 lenvec is                5097735
 Convergence information after    18 iterations: 
 Largest element of residual vector : -0.41801877E-06.
 Largest element of DIIS residual   : -0.35351080E-06.
 lenvec is                5097735
 Convergence information after    19 iterations: 
 Largest element of residual vector : -0.23825461E-06.
 Largest element of DIIS residual   : -0.16142937E-06.
 lenvec is                5097735
 Convergence information after    20 iterations: 
 Largest element of residual vector : -0.18992455E-06.
 Largest element of DIIS residual   : -0.14608444E-06.
 lenvec is                5097735
 Convergence information after    21 iterations: 
 Largest element of residual vector : -0.10187981E-06.
 Largest element of DIIS residual   : -0.44643387E-07.
 lenvec is                5097735
 Convergence information after    22 iterations: 
 Largest element of residual vector : -0.57653105E-07.
 Largest element of DIIS residual   : -0.26936157E-07.
 lenvec is                5097735
 Convergence information after    23 iterations: 
 Largest element of residual vector : -0.16375456E-07.
 Largest element of DIIS residual   : -0.11172518E-07.
 lenvec is                5097735
 Convergence information after    24 iterations: 
 Largest element of residual vector : -0.73565302E-08.
 Largest element of DIIS residual   : -0.32522091E-08.
 lenvec is                5097735
 Convergence information after    25 iterations: 
 Largest element of residual vector : -0.23905876E-08.
 Largest element of DIIS residual   :  0.13115110E-08.
 lenvec is                5097735
 Convergence information after    26 iterations: 
 Largest element of residual vector :  0.11007990E-08.
 Largest element of DIIS residual   :  0.77024769E-09.
 Perturbed Lambda equations converged in    26 iterations.
  Dominant contributions to perturbed wavefunction:
   13    9   16   16      0.5426067734 ABAB
    9   13   16   16      0.5426067734 ABAB
    9    9  147   16      0.4369944756 ABAB
    9    9   16  147      0.4369944756 ABAB
    9    9  138   16     -0.4214555746 ABAB
    9    9   16  138     -0.4214555746 ABAB
    9    9  156   16      0.3549164859 ABAB
    9    9   16  156      0.3549164859 ABAB
    9    9  170   16     -0.3474868316 ABAB
    9    9   16  170     -0.3474868316 ABAB
   13    9   16   18      0.3422396198 ABAB
    9   13   18   16      0.3422396198 ABAB
   15    9   16   16      0.3309289863 ABAB
    9   15   16   16      0.3309289863 ABAB
    9    9  147   18      0.2931636661 ABAB
    9    9   18  147      0.2931636661 ABAB
    9    9  138   18     -0.2828094367 ABAB
    9    9   18  138     -0.2828094367 ABAB
    9    9  151   16     -0.2787824374 ABAB
    9    9   16  151     -0.2787824374 ABAB
 First-order density matrix is being calculated  (Symmetry block 2, perturbation   2)
  There are                     58  special pairs.
  occ                     1                     2  0.151552732796357     
  vrt                     1                     2 -2.933525247253850E-003
  vo                     1                     2   2.32818031439226     
  occ                     2                     2  0.116659667455768     
  vrt                     2                     2  0.876971760048973     
  vo                     2                     2  -46.7004499775323     
  gtensor plus SO mean-field
 Calculation of the contributions of <pq||rs> to dI(i,j)/dx required  49.0 seconds.
 Calculation of the contributions of <pq||rs> to dI(a,b)/dx required 355.1 seconds.
  @FORMDXIJ-I, Using CC response density for pair (  2,  7)
  @FORMDXIJ-I, Using CC response density for pair (  3,  7)
  @FORMDXIJ-I, Using CC response density for pair (  3,  9)
  @FORMDXIJ-I, Using CC response density for pair (  4,  6)
  @FORMDXIJ-I, Using CC response density for pair (  4,  8)
  @FORMDXIJ-I, Using CC response density for pair (  4, 10)
  @FORMDXIJ-I, Using CC response density for pair (  5,  9)
  dD(ij)/dx contribution from formdxij
   -0.00000001508383     -0.00001081937775     -0.00002900242613     -0.00001429252620
   -0.00000279220853     -0.00000018534750     -0.00001779979830     -0.00002496590935
    0.00011934365875      0.00000732174213     -0.00000000025873      0.00000958758966
   -0.00000072372364      0.00022446030087     -0.00001124249245     -0.00000074483773
   -0.00000476663107     -0.00070033193412      0.00274539438537     -0.00094022866331
   -0.00000161803649      0.00043643308853      0.00007321943259     -0.00270381309668
    0.00040586303970     -0.00001624130332     -0.00030908287267      0.00011016834346
    0.00846374518403      0.00034561120575      0.00030642071074     -0.03334900711987
   -0.03469596663520      0.00148215837672     -0.03218631857787      0.00000886939362
    0.00022702132106      0.00021742767990     -0.00681436607091     -0.00014579545843
    0.00013818980033     -0.01552754189227     -0.14575991348237      0.00402491858468
   -0.06549739899439     -0.00001509443709      0.00015611007941      0.00219757240858
   -0.01132043418723      0.00101983216451      0.00000001508383      0.00000018534750
    0.00000000025873      0.00000074483773      0.00000161803649      0.00001624130332
   -0.00030642071074     -0.00000886939362     -0.00013818980033      0.00001509443709
    0.00001081937775      0.00001779979830     -0.00000958758966      0.00000476663107
   -0.00043643308853      0.00030908287267      0.03334900711987     -0.00022702132106
    0.01552754189227     -0.00015611007941      0.00002900242613      0.00002496590935
    0.00000072372364      0.00070033193412     -0.00007321943259     -0.00011016834346
    0.03469596663520     -0.00021742767990      0.14575991348237     -0.00219757240858
    0.00001429252620     -0.00011934365875     -0.00022446030087     -0.00274539438537
    0.00270381309668     -0.00846374518403     -0.00148215837672      0.00681436607091
   -0.00402491858468      0.01132043418723      0.00000279220853     -0.00000732174213
    0.00001124249245      0.00094022866331     -0.00040586303970     -0.00034561120575
    0.03218631857787      0.00014579545843      0.06549739899439     -0.00101983216451
 oo  6.597013582009145E-002
 oo  -2.21641613853127     
 oo  9.579885735394280E-003
 oo -0.246188724460586     
 oo  7.465987310844128E-003
 oo -0.136752907451299     
 oo  4.106021959156134E-002
 oo -3.641310660049368E-003
 oo -3.394604661083378E-003
 oo -5.956830279036858E-003
 oo  4.446785621410773E-003
 oo -2.828706203827368E-003
 oo -6.394326529181673E-003
  pcan                     1                     2 -4.663806059192677E-002
  pcan                     2                     2  0.930954340165581     
 Calculation of the contributions of <pq||rs> to dI(i,a)/dx required  72.0 seconds.
                     1                     2
                     2                     1
Total CPU time :        14.52
 processed     40884977 ao basis integrals from       9982 buffers 
Total CPU time :        15.52
 processed     69743083 ao basis integrals from      17028 buffers 
Total CPU time :         6.63
 processed     36054771 ao basis integrals from       8803 buffers 
 First-order Z-vector equations are solved for 1 perturbation.
 Convergence reached after  21 iterations.
  zvec                     1                     2  -2.50824386984612     
  zvec                     2                     2   45.3997514654905     
  occ                     1                     2 -7.050489322098286E-003
  vrt                     1                     2  1.111734958535206E-002
  vo                     1                     2  0.216288373661535     
  occ                     2                     2  0.212706941222487     
  vrt                     2                     2   2.79370304986834     
  vo                     2                     2   2.79717340879279     
  occ                     1                     2  3.653763506339552E-002
 [   1] 0.0000157610853 [   2] 0.0000111219349 [   3]-0.0003969373648 [   4] 0.0009694173297
 [   5] 0.0001230471653 [   6]-0.0000229197941 [   7] 0.0011295936753 [   8]-0.0009198326578
 [   9]-0.0009195631006 [  10] 0.0000186284867 [  11] 0.0018020241686 [  12] 0.0000097481014
 [  13] 0.0002417598164 [  14] 0.0000013141568 [  15] 0.0000322560199 [  16] 0.0000369240610
 [  17] 0.0014662042288 [  18] 0.0011961570942 [  19] 0.0001966391321 [  20]-0.0000158146259
 [  21] 0.0000092795893 [  22]-0.0012486746843 [  23]-0.0007840158208 [  24]-0.0000128211200
 [  25] 0.0000012037040 [  26] 0.0000069622391 [  27]-0.0016558468156 [  28]-0.0022489326191
 [  29] 0.0000194397366 [  30]-0.0007169905525 [  31]-0.0005407551672 [  32] 0.0000071192397
 [  33] 0.0001421245231 [  34]-0.0000013778597 [  35]-0.0010699242858 [  36] 0.0012401636068
 [  37] 0.0000029225910 [  38] 0.0001797589743 [  39]-0.0000165726384 [  40] 0.0000516431931
 [  41]-0.0000098208795 [  42]-0.0001493344817 [  43]-0.0005021653043 [  44]-0.0000052499197
 [  45]-0.0000874429159 [  46]-0.0000032099681 [  47]-0.0000087109660 [  48]-0.0000001538956
 [  49] 0.0000443255921 [  50]-0.0001628038958 [  51]-0.0000062250085 [  52] 0.0004758500425
 [  53] 0.0011453164883 [  54] 0.0003097344567 [  55] 0.0001842405602 [  56]-0.0000105217881
 [  57]-0.0000125350746 [  58] 0.0024124523861 [  59] 0.0007239246074 [  60] 0.0003687244377
 [  61]-0.0000111375457 [  62]-0.0005468010963 [  63]-0.0000091943654 [  64]-0.0004100223900
 [  65]-0.0002814402745 [  66] 0.0005278982209 [  67] 0.0000113851258 [  68]-0.0000078563515
 [  69] 0.0000061398765 [  70] 0.0009132187447 [  71] 0.0000037605481 [  72]-0.0009942329702
 [  73] 0.0012059021904 [  74]-0.0003943734351 [  75] 0.0008405282680 [  76] 0.0000002734260
 [  77]-0.0000219345888 [  78] 0.0009059066985 [  79] 0.0001087702120 [  80] 0.0000009905059
 [  81] 0.0000589516693 [  82]-0.0000004260328 [  83]-0.0000099054102 [  84] 0.0000387020580
 [  85] 0.0000019918995 [  86] 0.0001120287495 [  87] 0.0000007451398 [  88] 0.0001853570693
 [  89] 0.0001496776972 [  90] 0.0002941721672 [  91] 0.0000002907809 [  92] 0.0001728811689
 [  93] 0.0003646546378 [  94] 0.0001827991701 [  95]-0.0074908939147 [  96]-0.0000626659978
 [  97] 0.0130087561337 [  98]-0.0461399159583 [  99]-0.0128838137198 [ 100] 0.0000408365351
 [ 101]-0.0198373201725 [ 102] 0.0246145458288 [ 103] 0.0275885222561 [ 104]-0.0000740446224
 [ 105]-0.0447153246230 [ 106]-0.0000286309338 [ 107] 0.0577926498130 [ 108] 0.0000039847728
 [ 109]-0.0000494430471 [ 110]-0.0000014001963 [ 111]-0.0333194951865 [ 112]-0.0327240114967
 [ 113] 0.0112455555005 [ 114] 0.0000230633932 [ 115]-0.0001259817965 [ 116] 0.0432292538207
 [ 117] 0.0204776453860 [ 118]-0.0096782476191 [ 119] 0.0001119464473 [ 120] 0.0000026071810
 [ 121] 0.0035599697125 [ 122] 0.0371356022197 [ 123]-0.0000557261642 [ 124]-0.0232765408634
 [ 125] 0.0242586894913 [ 126]-0.0000756913509 [ 127]-0.0274419267636 [ 128]-0.0000444251539
 [ 129] 0.0112154251811 [ 130]-0.0531733878615 [ 131] 0.0000063471265 [ 132]-0.0080880912494
 [ 133] 0.0001046471987 [ 134]-0.0100137060158 [ 135] 0.0000160526984 [ 136]-0.0021406947982
 [ 137]-0.0006848878785 [ 138] 0.0000209591403 [ 139] 0.0071635492854 [ 140]-0.0000776979490
 [ 141]-0.0000309007273 [ 142]-0.0000256253795 [ 143]-0.0035728981190 [ 144] 0.0103330337954
 [ 145]-0.0000159971107 [ 146]-0.0150022663742 [ 147]-0.0194688203648 [ 148] 0.0093128987493
 [ 149] 0.0030544011092 [ 150]-0.0000114202541 [ 151] 0.0000424510613 [ 152]-0.0247367396765
 [ 153]-0.0319503420663 [ 154]-0.0056695737517 [ 155] 0.0000531735941 [ 156] 0.0285886707333
 [ 157] 0.0000384528749 [ 158] 0.0250007498878 [ 159] 0.0064279364321 [ 160]-0.0200152621117
 [ 161]-0.0000825642024 [ 162] 0.0000914888423 [ 163]-0.0000505633899 [ 164]-0.0385962294931
 [ 165]-0.0000037610122 [ 166] 0.0280884883865 [ 167] 0.0272521596672 [ 168] 0.0135656191521
 [ 169]-0.0162243488106 [ 170]-0.0000140155703 [ 171] 0.0064767129004 [ 172]-0.0261306007001
 [ 173]-0.0069320266986 [ 174]-0.0000001778743 [ 175]-0.0006496746602 [ 176] 0.0000006353215
 [ 177] 0.0021394637053 [ 178]-0.0020879961939 [ 179]-0.0000121430531 [ 180]-0.0048135140124
 [ 181]-0.0000005415983 [ 182]-0.0011159337869 [ 183]-0.0049243042089 [ 184]-0.0058426256354
 [ 185]-0.0000070652025 [ 186]-0.0070430147795 [ 187]-0.0093141839727 [ 188]-0.0023935863735
 [ 189] 0.0251484690128 [ 190]-0.0014838267418 [ 191]-0.0822548281712 [ 192] 0.1322537021893
 [ 193] 0.0106433443816 [ 194] 0.0023426344282 [ 195]-0.0620318158425 [ 196]-0.0725754257935
 [ 197]-0.1115862075912 [ 198]-0.0020967527456 [ 199] 0.1217150508275 [ 200]-0.0010059541104
 [ 201]-0.1642631064520 [ 202]-0.0001183413255 [ 203]-0.0017076587086 [ 204]-0.0300089067800
 [ 205] 0.0921828527638 [ 206]-0.0104676169289 [ 207]-0.1624561686406 [ 208]-0.0005310633438
 [ 209]-0.0052094977118 [ 210]-0.0578791246842 [ 211] 0.0242531000798 [ 212] 0.0466458495185
 [ 213] 0.0044743582506 [ 214] 0.0011638800906 [ 215] 0.0167487888154 [ 216]-0.0621473483207
 [ 217]-0.0019344012757 [ 218] 0.0636037300861 [ 219]-0.0183602492363 [ 220]-0.0038029578286
 [ 221] 0.1491193257898 [ 222]-0.0016117425720 [ 223] 0.0481488248041 [ 224] 0.0782914118142
 [ 225]-0.0004126801308 [ 226]-0.0851542821331 [ 227] 0.0039717576890 [ 228]-0.0548136031205
 [ 229] 0.0004121442486 [ 230] 0.0391622255925 [ 231] 0.0138686391127 [ 232] 0.0001045374404
 [ 233]-0.0502129439030 [ 234]-0.0035127539726 [ 235]-0.0018909865420 [ 236]-0.0009555314310
 [ 237] 0.0518835561165 [ 238] 0.0167435278478 [ 239]-0.0008292991841 [ 240] 0.0109743482412
 [ 241] 0.0297240108005 [ 242]-0.0268596985967 [ 243]-0.0381602738269 [ 244]-0.0008188389611
 [ 245]-0.0000822438822 [ 246]-0.0104213302443 [ 247] 0.1011472565012 [ 248]-0.1060969056912
 [ 249] 0.0015348494215 [ 250]-0.0004434463674 [ 251] 0.0006254060621 [ 252]-0.0092327433693
 [ 253] 0.0156686901641 [ 254] 0.0773688021206 [ 255]-0.0034247811043 [ 256] 0.0043931813921
 [ 257]-0.0018967977582 [ 258] 0.0736158856967 [ 259] 0.0001104347281 [ 260]-0.0263732697289
 [ 261]-0.0351502307781 [ 262]-0.0432522351923 [ 263]-0.0314670813548 [ 264]-0.0006314511350
 [ 265]-0.0422900307041 [ 266] 0.0722912422788 [ 267] 0.0046888283180 [ 268]-0.0000615852794
 [ 269] 0.0003544395584 [ 270] 0.0000304636674 [ 271]-0.0076013864990 [ 272]-0.0020152562134
 [ 273]-0.0005223206279 [ 274] 0.0045880221291 [ 275] 0.0000250290900 [ 276]-0.0011642584163
 [ 277] 0.0141621845184 [ 278]-0.0117484801220 [ 279]-0.0003204710335 [ 280] 0.0272710409627
 [ 281] 0.0193743199506 [ 282] 0.0016116628797 [ 283] 0.0008881970203 [ 284]-0.0006994543837
 [ 285]-0.0125096378873 [ 286]-0.0151286189186 [ 287]-0.0151565970432 [ 288] 0.0010407358811
 [ 289]-0.0636615687996 [ 290] 0.0112110986148 [ 291] 0.0004729386725 [ 292]-0.0008999822704
 [ 293]-0.0175696358716 [ 294]-0.0004534504269 [ 295] 0.0229316793219 [ 296]-0.0000312554793
 [ 297]-0.0010863929706 [ 298]-0.0167886913057 [ 299]-0.0110346442613 [ 300]-0.0575125551350
 [ 301]-0.0627898510263 [ 302] 0.0004313015940 [ 303]-0.0013628481233 [ 304] 0.0503539905218
 [ 305] 0.0336398843142 [ 306]-0.0007624781035 [ 307] 0.0007628658837 [ 308]-0.0000501906316
 [ 309] 0.0163284296432 [ 310] 0.0361353560883 [ 311]-0.0009348305601 [ 312]-0.0027791567500
 [ 313] 0.0284853288652 [ 314]-0.0009619646340 [ 315] 0.0273153100868 [ 316]-0.0002921227432
 [ 317] 0.0436632437586 [ 318]-0.0365762491780 [ 319]-0.0000922797922 [ 320]-0.0537031300232
 [ 321] 0.0014215368792 [ 322]-0.0379803653613 [ 323] 0.0003464399681 [ 324] 0.0162762306047
 [ 325] 0.0040237537965 [ 326] 0.0001939927874 [ 327]-0.0026707026753 [ 328]-0.0006970940696
 [ 329]-0.0000463511516 [ 330]-0.0000431230796 [ 331] 0.0191406841619 [ 332] 0.0181190099947
 [ 333] 0.0000063022198 [ 334]-0.0244192692655 [ 335]-0.0186633399386 [ 336] 0.0018724166735
 [ 337]-0.0076285767131 [ 338] 0.0003005247808 [ 339] 0.0005202381852 [ 340]-0.0543899710088
 [ 341] 0.0056632149953 [ 342]-0.0671648999718 [ 343] 0.0006900741081 [ 344] 0.0359507373841
 [ 345] 0.0004750825927 [ 346] 0.0335544080981 [ 347] 0.0176850336540 [ 348] 0.0067101776095
 [ 349]-0.0010137655252 [ 350] 0.0011585528334 [ 351]-0.0007718168884 [ 352]-0.0110271002803
 [ 353]-0.0000768941858 [ 354] 0.0260215356490 [ 355] 0.0078995654008 [ 356] 0.0029505441030
 [ 357]-0.0430082236116 [ 358]-0.0001842872777 [ 359]-0.0110283431622 [ 360] 0.0024981170235
 [ 361]-0.0117842503406 [ 362]-0.0000305285112 [ 363]-0.0010671413780 [ 364] 0.0000203320225
 [ 365]-0.0019273548526 [ 366]-0.0038364065328 [ 367]-0.0001748529750 [ 368]-0.0047218693907
 [ 369]-0.0000150947291 [ 370]-0.0026399086030 [ 371]-0.0016199406524 [ 372]-0.0152830759163
 [ 373]-0.0000896627002 [ 374] 0.0035405441615 [ 375]-0.0013383815308 [ 376]-0.0041431957108
 [ 377]-0.0906779242367 [ 378] 0.0047013939323 [ 379] 0.3045966272281 [ 380]-0.4004610158302
 [ 381]-0.0140825624587 [ 382]-0.0065660401861 [ 383] 0.2534690251569 [ 384] 0.2298548514865
 [ 385] 0.3438010860574 [ 386] 0.0054862297707 [ 387]-0.3958710078758 [ 388] 0.0030045952209
 [ 389] 0.5227645735834 [ 390] 0.0004354679087 [ 391] 0.0060958736728 [ 392] 0.1166299609259
 [ 393]-0.2852522038310 [ 394] 0.1109047667522 [ 395] 0.5869555425975 [ 396]-0.0009733504767
 [ 397] 0.0104194943594 [ 398] 0.1324038944334 [ 399]-0.0794443523915 [ 400]-0.1998542091956
 [ 401]-0.0066700281303 [ 402]-0.0011327168749 [ 403]-0.0554213994984 [ 404] 0.1993331205342
 [ 405] 0.0053456834118 [ 406]-0.2319420273406 [ 407] 0.0173779573265 [ 408] 0.0074800011339
 [ 409]-0.5113183806640 [ 410] 0.0025035440539 [ 411]-0.2188860657054 [ 412]-0.2069162569297
 [ 413] 0.0011951050790 [ 414] 0.3177212528867 [ 415]-0.0093919152877 [ 416] 0.2069130324718
 [ 417]-0.0017359734974 [ 418]-0.1679281915330 [ 419]-0.0144607136423 [ 420]-0.0004445061680
 [ 421] 0.1242719027268 [ 422] 0.0064164330620 [ 423] 0.0018025098974 [ 424] 0.0006571096257
 [ 425]-0.1841601628039 [ 426]-0.0825074697842 [ 427] 0.0005205579156 [ 428]-0.0139103417428
 [ 429]-0.0939111067614 [ 430] 0.0903882498741 [ 431] 0.1487003685057 [ 432]-0.0008385438017
 [ 433]-0.0016324534241 [ 434] 0.0770101635979 [ 435]-0.3715643204416 [ 436] 0.4672253990853
 [ 437]-0.0035858069494 [ 438]-0.0271594717527 [ 439]-0.0023640380396 [ 440]-0.0182511074111
 [ 441]-0.0710004037750 [ 442]-0.2280928842872 [ 443] 0.0067469342773 [ 444]-0.0088116836682
 [ 445] 0.0054719321120 [ 446]-0.2999530232810 [ 447] 0.0000953588443 [ 448] 0.0670235219614
 [ 449] 0.0925206555443 [ 450] 0.1515051550148 [ 451] 0.1586967259317 [ 452] 0.0015779039094
 [ 453] 0.1385126161385 [ 454]-0.2659220423316 [ 455]-0.0095522811371 [ 456] 0.0001788631961
 [ 457] 0.0009866394135 [ 458]-0.0001435394106 [ 459] 0.0337994294319 [ 460] 0.0088279916452
 [ 461] 0.0011851396347 [ 462]-0.0084016911742 [ 463] 0.0000213420913 [ 464] 0.0052734421044
 [ 465]-0.0485287715840 [ 466] 0.0573275637813 [ 467] 0.0007364011532 [ 468]-0.0925155920019
 [ 469]-0.0762535255379 [ 470]-0.0031896161250 [ 471]-0.0397070314782 [ 472] 0.0049061099639
 [ 473] 0.2144479439464 [ 474]-0.3281387384154 [ 475]-0.0477854483816 [ 476]-0.0082223381859
 [ 477] 0.1172905791490 [ 478] 0.1599018705859 [ 479] 0.2923260073725 [ 480] 0.0062199691008
 [ 481]-0.3115810151638 [ 482] 0.0038162989138 [ 483] 0.3609250654511 [ 484] 0.0007218545823
 [ 485] 0.0068325419384 [ 486] 0.0408265863436 [ 487]-0.2211641904200 [ 488] 0.0288320036451
 [ 489] 0.2727875735655 [ 490] 0.0027826031301 [ 491] 0.0136391637131 [ 492] 0.2259601679819
 [ 493]-0.0916860214126 [ 494]-0.1017352611902 [ 495]-0.0123217420552 [ 496]-0.0033033951820
 [ 497]-0.0277296915193 [ 498] 0.1866322794809 [ 499] 0.0050520258758 [ 500]-0.1069941228246
 [ 501] 0.0640654601197 [ 502] 0.0105245344122 [ 503]-0.3045729194658 [ 504] 0.0038587899495
 [ 505]-0.0006265046671 [ 506]-0.1691839241394 [ 507] 0.0024191501476 [ 508] 0.1152188271016
 [ 509]-0.0097420617186 [ 510] 0.0769194337696 [ 511]-0.0015799705010 [ 512]-0.0532703904378
 [ 513]-0.0218740966469 [ 514]-0.0001059675523 [ 515] 0.1647857378980 [ 516] 0.0097581207530
 [ 517] 0.0051270270318 [ 518] 0.0025039150836 [ 519]-0.0696859781204 [ 520]-0.0719098661727
 [ 521] 0.0012524156991 [ 522]-0.0523856284561 [ 523]-0.0558998394807 [ 524] 0.0555847438638
 [ 525] 0.1356061380124 [ 526] 0.0026752697809 [ 527] 0.0012025766283 [ 528]-0.0623435965898
 [ 529]-0.2100975745653 [ 530] 0.1026876425833 [ 531]-0.0014567651178 [ 532] 0.0217031628602
 [ 533]-0.0004925943079 [ 534] 0.0560482904932 [ 535]-0.0165278185945 [ 536]-0.1841882442403
 [ 537] 0.0079476723027 [ 538]-0.0119474940857 [ 539] 0.0055820812844 [ 540]-0.1030610727989
 [ 541]-0.0005209774048 [ 542] 0.0960920179321 [ 543] 0.1031009473626 [ 544] 0.1180475833328
 [ 545] 0.0120353534733 [ 546] 0.0021369899429 [ 547] 0.0745910016829 [ 548]-0.1227604037800
 [ 549]-0.0225306453111 [ 550] 0.0002432827501 [ 551] 0.0024364481177 [ 552]-0.0001339672623
 [ 553] 0.0074553088849 [ 554] 0.0036163772865 [ 555] 0.0013653746600 [ 556]-0.0171333376026
 [ 557]-0.0000880102107 [ 558]-0.0022606018855 [ 559]-0.0390789969791 [ 560] 0.0051037786132
 [ 561] 0.0009872032081 [ 562]-0.0495277408106 [ 563]-0.0287215291749 [ 564]-0.0078899044655
 [ 565]-0.0035039768268 [ 566]-0.0119188281061 [ 567] 0.0049531632359 [ 568]-0.0092035170595
 [ 569]-0.0045451720002 [ 570]-0.0076253393703 [ 571] 0.0010512425397 [ 572] 0.0086189403609
 [ 573] 0.0053523515442 [ 574]-0.0057679278451 [ 575]-0.0151813992788 [ 576] 0.0079342602856
 [ 577] 0.0170945080618 [ 578]-0.0014845367286 [ 579] 0.0197841470925 [ 580] 0.0029244308977
 [ 581]-0.0045815385952 [ 582]-0.0024448940799 [ 583] 0.0066451409626 [ 584]-0.0649532438457
 [ 585]-0.0874059698552 [ 586] 0.0066045038774 [ 587] 0.0103288461719 [ 588]-0.0167837895928
 [ 589] 0.1702300755811 [ 590] 0.0350079150018 [ 591] 0.0002468567867 [ 592] 0.0125527990793
 [ 593] 0.0140883837633 [ 594]-0.0163991342232 [ 595] 0.0018341784719 [ 596]-0.0809915283459
 [ 597]-0.0088903720681 [ 598]-0.0490326347362 [ 599]-0.0058280177898 [ 600]-0.0060491400914
 [ 601] 0.0061190101278 [ 602]-0.0037053656130 [ 603] 0.0193911304799 [ 604]-0.0006683508827
 [ 605]-0.0014460684311 [ 606]-0.0056055897455 [ 607] 0.0089647466371 [ 608] 0.0324807077041
 [ 609]-0.0085454902936 [ 610]-0.1053258286946 [ 611]-0.1019592935588 [ 612]-0.0449895121590
 [ 613]-0.0027598449106 [ 614] 0.0011274977900 [ 615]-0.0396298797474 [ 616]-0.0046990658051
 [ 617]-0.0074394568675 [ 618] 0.0051934064879 [ 619] 0.0063747650280 [ 620]-0.0828790946059
 [ 621]-0.0206366331871 [ 622]-0.0048266213488 [ 623]-0.0068506897718 [ 624] 0.0050107827431
 [ 625]-0.0367453057352 [ 626] 0.0049672738055 [ 627]-0.0559844353274 [ 628] 0.0019598067810
 [ 629] 0.0007811725194 [ 630] 0.0070885320567 [ 631]-0.0612695830250 [ 632] 0.0731062070236
 [ 633]-0.0192042437756 [ 634]-0.0208007331690 [ 635] 0.0114864109310 [ 636] 0.0033570158321
 [ 637] 0.0054740166499 [ 638] 0.0040186397010 [ 639] 0.0003882080084 [ 640]-0.0168181583755
 [ 641]-0.0020288688977 [ 642]-0.0062361992092 [ 643]-0.0017275504441 [ 644]-0.0005596306686
 [ 645] 0.0003333816737 [ 646]-0.0031654195799 [ 647] 0.0010480539656 [ 648]-0.0012824943198
 [ 649]-0.0048498587692 [ 650]-0.0001703722903 [ 651] 0.0016359293294 [ 652] 0.0001647351118
 [ 653]-0.0014511400109 [ 654] 0.0001200612051 [ 655]-0.0075751463891 [ 656]-0.0003269539276
 [ 657]-0.0033039588048 [ 658]-0.0006018356683 [ 659]-0.0246047457346 [ 660]-0.0034062283915
 [ 661] 0.0048998514850 [ 662]-0.0468138296492 [ 663]-0.0351153940504 [ 664] 0.0052680543546
 [ 665]-0.0715675525575 [ 666] 0.0322693095233 [ 667] 0.0060736753259 [ 668]-0.0043034326789
 [ 669]-0.0631214966513 [ 670]-0.0025138247731 [ 671] 0.0968851257243 [ 672]-0.0003217401368
 [ 673]-0.0043836962571 [ 674]-0.0110537101107 [ 675]-0.0279224367557 [ 676]-0.0432697241773
 [ 677] 0.0385705773310 [ 678]-0.0019009717547 [ 679]-0.0089632454356 [ 680] 0.0448293762298
 [ 681] 0.0685820562835 [ 682]-0.0289984336785 [ 683] 0.0092901284463 [ 684] 0.0020385017380
 [ 685] 0.0171321728215 [ 686] 0.0638543652361 [ 687]-0.0032310741911 [ 688]-0.0560941083487
 [ 689] 0.0193916173805 [ 690]-0.0069861101606 [ 691]-0.0526135711877 [ 692]-0.0027449543569
 [ 693]-0.0146020973841 [ 694]-0.0810308798349 [ 695]-0.0013749149294 [ 696] 0.0158267887000
 [ 697] 0.0061477956109 [ 698]-0.0054263238445 [ 699] 0.0010685806169 [ 700]-0.0279504002285
 [ 701] 0.0185176180546 [ 702] 0.0005401292891 [ 703]-0.0245873758966 [ 704]-0.0065848378758
 [ 705]-0.0037712495213 [ 706]-0.0021527662851 [ 707]-0.0054544186644 [ 708] 0.0073807716388
 [ 709]-0.0009950223081 [ 710]-0.0020899202339 [ 711]-0.0472897211610 [ 712] 0.0111146980513
 [ 713] 0.0104824196951 [ 714]-0.0025813938471 [ 715]-0.0005441256457 [ 716]-0.0313407708253
 [ 717]-0.0753919616336 [ 718] 0.0808210813412 [ 719] 0.0006445711851 [ 720] 0.0429783209543
 [ 721] 0.0001674296500 [ 722] 0.0206487184399 [ 723] 0.0035752260310 [ 724]-0.0276667858498
 [ 725]-0.0052770588707 [ 726] 0.0078334281103 [ 727]-0.0033908903921 [ 728]-0.1353600382556
 [ 729] 0.0003123544414 [ 730] 0.0458169716373 [ 731] 0.0269200607946 [ 732] 0.0276657486815
 [ 733]-0.0009640784837 [ 734]-0.0013656146503 [ 735] 0.0092014490196 [ 736]-0.0801260727282
 [ 737]-0.0145025535003 [ 738]-0.0001722346729 [ 739]-0.0006237817444 [ 740] 0.0000657098039
 [ 741] 0.0115998652000 [ 742]-0.0032839355799 [ 743]-0.0008724607179 [ 744]-0.0055976330930
 [ 745] 0.0000567421119 [ 746]-0.0022109013565 [ 747]-0.0096124292753 [ 748]-0.0004661051648
 [ 749]-0.0006369061071 [ 750]-0.0164781192700 [ 751]-0.0324450284832 [ 752]-0.0050094338092
 [ 753] 0.0011058424892 [ 754]-0.0005473235513 [ 755]-0.0011986033757 [ 756] 0.0004969003953
 [ 757] 0.0008411509445 [ 758] 0.0442476639422 [ 759]-0.0018906653129 [ 760]-0.0015175471525
 [ 761]-0.0002001401966 [ 762]-0.0095647410598 [ 763] 0.0028279715361 [ 764]-0.0191757874276
 [ 765]-0.0020629380212 [ 766] 0.0116045714104 [ 767]-0.0345213823715 [ 768]-0.0012393631417
 [ 769] 0.0000425995629 [ 770]-0.0008780199502 [ 771]-0.0019866948675 [ 772] 0.0357604534173
 [ 773] 0.0276804736565 [ 774]-0.0000677928305 [ 775]-0.0027670822428 [ 776] 0.0035014177518
 [ 777]-0.0702006276502 [ 778]-0.0109641973378 [ 779]-0.0005938630515 [ 780]-0.0023372225096
 [ 781]-0.0282498824465 [ 782] 0.0033916373852 [ 783] 0.0002345367952 [ 784] 0.0315515112016
 [ 785] 0.0018625439826 [ 786] 0.0168440686813 [ 787] 0.0018340859151 [ 788] 0.0005920247246
 [ 789]-0.0056623087302 [ 790] 0.0001276531438 [ 791] 0.0103133609283 [ 792]-0.0002483754974
 [ 793] 0.0143356453885 [ 794] 0.0012207314478 [ 795]-0.0028862997735 [ 796]-0.0054885368258
 [ 797] 0.0027343429312 [ 798] 0.0410093856518 [ 799] 0.0498340696531 [ 800] 0.0236320468986
 [ 801] 0.0004814829364 [ 802]-0.0001655933829 [ 803] 0.0229966036148 [ 804] 0.0001264071280
 [ 805] 0.0012351422777 [ 806]-0.0007497241355 [ 807]-0.0016243504819 [ 808] 0.0470959740613
 [ 809] 0.0255606510613 [ 810] 0.0006951966051 [ 811] 0.0015835598665 [ 812]-0.0020783030621
 [ 813] 0.0256159567779 [ 814]-0.0012458226977 [ 815] 0.0324506038935 [ 816] 0.0000146949173
 [ 817]-0.0001585395362 [ 818]-0.0018413439467 [ 819] 0.0090603333779 [ 820]-0.0241921299610
 [ 821]-0.0070356856328 [ 822] 0.0056574330126 [ 823]-0.0025654507052 [ 824]-0.0009380866560
 [ 825]-0.0008964750536 [ 826]-0.0008193159422 [ 827]-0.0005355571101 [ 828] 0.0059967542050
 [ 829] 0.0006323110366 [ 830] 0.0019019233232 [ 831] 0.0002366101107 [ 832]-0.0005794454588
 [ 833]-0.0001029990529 [ 834] 0.0017355273223 [ 835]-0.0003116534494 [ 836] 0.0003172485709
 [ 837]-0.0002026507592 [ 838] 0.0000235962971 [ 839]-0.0007563069654 [ 840] 0.0000131333941
 [ 841] 0.0002945054366 [ 842]-0.0001836215708 [ 843] 0.0025401298396 [ 844] 0.0000822570486
 [ 845] 0.0010303374144 [ 846] 0.0000780581503 [ 847]-0.1032230413080 [ 848]-0.0045912428463
 [ 849] 0.2814322967017 [ 850]-0.4465279882445 [ 851]-0.1230444817749 [ 852] 0.0059327116139
 [ 853] 0.0598464923974 [ 854] 0.2273957947716 [ 855] 0.3464724168725 [ 856]-0.0054374847703
 [ 857]-0.5079923813454 [ 858]-0.0027956593936 [ 859] 0.6219006737497 [ 860]-0.0000597811865
 [ 861]-0.0046814053694 [ 862] 0.0156533043519 [ 863]-0.2754084783837 [ 864] 0.0738309712535
 [ 865] 0.4726156445681 [ 866]-0.0007965711409 [ 867]-0.0096511154854 [ 868] 0.4010972686209
 [ 869] 0.0106623543618 [ 870]-0.0954114891240 [ 871] 0.0121582840171 [ 872] 0.0012292787158
 [ 873] 0.0206778164488 [ 874] 0.3326404946573 [ 875]-0.0039886701706 [ 876]-0.1950602017767
 [ 877] 0.0859709247221 [ 878]-0.0076666433828 [ 879]-0.5469694630085 [ 880]-0.0032581788201
 [ 881] 0.0017705557938 [ 882]-0.3737353660243 [ 883]-0.0006076623519 [ 884] 0.2695494176415
 [ 885] 0.0068036034136 [ 886] 0.1147316209038 [ 887] 0.0014440444571 [ 888]-0.1213781948316
 [ 889] 0.0177157221991 [ 890] 0.0020792979027 [ 891] 0.2021449185360 [ 892]-0.0073049480910
 [ 893]-0.0042838573321 [ 894]-0.0029550450536 [ 895]-0.0620822235257 [ 896]-0.1475942450833
 [ 897]-0.0014374385830 [ 898] 0.0223387531530 [ 899]-0.1242884877142 [ 900] 0.0484340138289
 [ 901] 0.2609313562598 [ 902]-0.0038235272249 [ 903] 0.0013068974825 [ 904]-0.1384760795249
 [ 905]-0.4730552820466 [ 906] 0.3966080428015 [ 907] 0.0008819886360 [ 908] 0.1232095817082
 [ 909] 0.0004271420942 [ 910] 0.0991131937132 [ 911]-0.0171721556929 [ 912]-0.4042742164257
 [ 913]-0.0061268692511 [ 914] 0.0083197134715 [ 915]-0.0037855874569 [ 916]-0.4533433309176
 [ 917] 0.0000646858946 [ 918] 0.2763613622642 [ 919] 0.2267734807646 [ 920] 0.2353501015772
 [ 921] 0.0400439082030 [ 922]-0.0014087256001 [ 923] 0.1284721282670 [ 924]-0.3888474057929
 [ 925]-0.0545589432897 [ 926]-0.0002160992991 [ 927] 0.0067534933850 [ 928] 0.0000274726242
 [ 929] 0.0401587411863 [ 930] 0.0044099522391 [ 931]-0.0009483546240 [ 932]-0.0414800280757
 [ 933] 0.0000177500607 [ 934]-0.0120271738855 [ 935]-0.0784249454836 [ 936] 0.0148430115240
 [ 937]-0.0006698027247 [ 938]-0.1141420217011 [ 939]-0.1272285812272 [ 940]-0.0186211583659
 [ 941]-0.0008693490719 [ 942] 0.0016629636924 [ 943] 0.0014098245048 [ 944]-0.0924510137069
 [ 945] 0.0033654392772 [ 946]-0.0206190557557 [ 947]-0.0000493296940 [ 948] 0.0015118460084
 [ 949]-0.0176715850565 [ 950]-0.0730843282206 [ 951]-0.0031194386699 [ 952]-0.0188358499303
 [ 953]-0.1659312965019 [ 954]-0.0210149299674 [ 955] 0.0002572930977 [ 956]-0.0937615991299
 [ 957]-0.0008350228106 [ 958] 0.0214393449797 [ 959]-0.0878205511742 [ 960]-0.0018944562236
 [ 961] 0.0549939186537 [ 962]-0.0001933100372 [ 963]-0.0104888534996 [ 964] 0.0003135959771
 [ 965]-0.0505890650684 [ 966] 0.1011762024651 [ 967]-0.0055835612967 [ 968] 0.0042463845953
 [ 969]-0.0263063663164 [ 970]-0.0575316694337 [ 971]-0.1297935494966 [ 972]-0.0566379230220
 [ 973]-0.0310983462562 [ 974]-0.0002169473343 [ 975] 0.0023765570740 [ 976]-0.0671953223191
 [ 977] 0.0552452031867 [ 978] 0.0019298993533 [ 979]-0.0023466369737 [ 980]-0.0072169860674
 [ 981] 0.0123420201674 [ 982] 0.0512902325240 [ 983] 0.0020862302654 [ 984] 0.0046809531135
 [ 985] 0.0029412987588 [ 986]-0.0010251430876 [ 987] 0.0045345554248 [ 988]-0.0016749333398
 [ 989]-0.0547324777758 [ 990] 0.0373364059728 [ 991]-0.0034977196869 [ 992] 0.0403251991617
 [ 993] 0.0246380999881 [ 994]-0.0001969718798 [ 995]-0.1009619752459 [ 996]-0.0015193287605
 [ 997] 0.0032889385382 [ 998] 0.0064043092330 [ 999]-0.0004703082486 [1000]-0.0302361071387
 [1001] 0.0430690533209 [1002] 0.0009739773628 [1003]-0.0212894245266 [1004] 0.0285603925566
 [1005] 0.0000591444753 [1006] 0.0026357114772 [1007] 0.0322418683709 [1008]-0.0010042706344
 [1009]-0.0018193723205 [1010]-0.0254187519062 [1011]-0.0386451126968 [1012]-0.0007646568736
 [1013] 0.0223001259566 [1014]-0.0265472880248 [1015] 0.0014429377562 [1016] 0.0693975181066
 [1017] 0.0010998108465 [1018] 0.1029488114535 [1019] 0.0033536154904 [1020]-0.0049987610384
 [1021] 0.0049973689825 [1022]-0.0856499471175 [1023] 0.1015287985913 [1024]-0.0074495526722
 [1025]-0.0004116443858 [1026]-0.0007527882688 [1027]-0.0153242050826 [1028] 0.0200414860540
 [1029] 0.0001779067893 [1030] 0.0153876594425 [1031]-0.0003374057641 [1032]-0.0231294076111
 [1033]-0.0236642301426 [1034] 0.0121224467572 [1035] 0.0839355946935 [1036]-0.0001428369514
 [1037] 0.0080617719771 [1038]-0.0105721245430 [1039]-0.0001227102474 [1040]-0.0000026644395
 [1041]-0.0036196299568 [1042] 0.0000372812400 [1043] 0.0128514530100 [1044] 0.0006853203283
 [1045] 0.0005735374047 [1046]-0.0062789957990 [1047] 0.0004693833394 [1048]-0.0000860977074
 [1049] 0.0037291295478 [1050] 0.0000481304809 [1051] 0.0052292855087 [1052]-0.0002261409587
 [1053] 0.0179740856905 [1054] 0.0035726254573 [1055] 0.0035579916515 [1056] 0.0381629430858
 [1057]-0.0000477681006 [1058]-0.0017314031944 [1059]-0.0068437692295 [1060] 0.0039839803151
 [1061] 0.0015445855317 [1062]-0.0068298400381 [1063] 0.3809230978871 [1064]-0.0069601393160
 [1065] 0.0974510551789 [1066]-0.0001489539065 [1067]-0.0063803193429 [1068] 0.0772510390651
 [1069] 0.3099217331235 [1070] 0.0130379132704 [1071] 0.0567495994558 [1072] 0.6704978699117
 [1073] 0.0742200431117 [1074]-0.0013671002314 [1075] 0.3998412792404 [1076] 0.0035668701792
 [1077]-0.0630608536291 [1078] 0.3438404756131 [1079] 0.0090909240242 [1080]-0.1455690334307
 [1081] 0.0013808580054 [1082] 0.0961541652068 [1083]-0.0020544059397 [1084] 0.2405788470660
 [1085]-0.4494856856780 [1086] 0.0214248578077 [1087]-0.0161976566705 [1088] 0.1514398451563
 [1089] 0.1878526559965 [1090] 0.4714027971385 [1091] 0.2211188406786 [1092] 0.0841024571182
 [1093] 0.0005666106647 [1094]-0.0089876369704 [1095] 0.2242543874194 [1096]-0.2297577372983
 [1097]-0.0075114802822 [1098] 0.0096144970653 [1099] 0.0678560166695 [1100]-0.0553595488123
 [1101]-0.2298472876149 [1102]-0.0075324077340 [1103] 0.0322055193759 [1104]-0.0102328545093
 [1105] 0.0044919387071 [1106]-0.0235856795354 [1107] 0.0071409464078 [1108] 0.2414469041472
 [1109]-0.1967221663218 [1110] 0.0127673784460 [1111]-0.1588799019344 [1112]-0.0886055778910
 [1113] 0.0001804268746 [1114] 0.3625286613601 [1115] 0.0053351885456 [1116]-0.0127224702933
 [1117]-0.0658678004696 [1118] 0.0024534332073 [1119] 0.0599502817646 [1120]-0.0752791610377
 [1121]-0.0040264854594 [1122] 0.1199831632684 [1123]-0.0532341955816 [1124] 0.0006101592790
 [1125]-0.0352144757918 [1126]-0.1567435896218 [1127] 0.0033714952084 [1128] 0.0068640694835
 [1129] 0.1156287244169 [1130] 0.1953583886100 [1131] 0.0006761851152 [1132]-0.1196769204303
 [1133] 0.0897988877373 [1134]-0.0031951173856 [1135]-0.2079787563160 [1136]-0.0035523172900
 [1137]-0.4178838117212 [1138]-0.0114195226349 [1139] 0.0502907545501 [1140]-0.0191139785184
 [1141] 0.2919347858851 [1142]-0.4337076084440 [1143] 0.0144500909152 [1144] 0.0019679544954
 [1145] 0.0031230058707 [1146] 0.0500219282179 [1147]-0.0857387978051 [1148]-0.0006116011997
 [1149]-0.1013153588961 [1150] 0.0020910590772 [1151] 0.0811310441446 [1152] 0.1041146433563
 [1153]-0.0336641614663 [1154]-0.3199763740574 [1155] 0.0005135811368 [1156]-0.0414023161082
 [1157] 0.0243974709265 [1158]-0.0016121782667 [1159] 0.0000316653319 [1160] 0.0082146199971
 [1161]-0.0001597148987 [1162]-0.0477337595582 [1163]-0.0087939832940 [1164]-0.0021326017499
 [1165] 0.0245617897264 [1166]-0.0041655125257 [1167] 0.0003342850816 [1168]-0.0136264712846
 [1169]-0.0001676202129 [1170]-0.0330877049737 [1171] 0.0011017676800 [1172]-0.0693247419173
 [1173]-0.0190580332921 [1174]-0.0167155448784 [1175]-0.1446432305997 [1176] 0.0001673491793
 [1177] 0.0120919868057 [1178] 0.0202379024950 [1179]-0.0013351818179 [1180] 0.0035091998799
 [1181] 0.0010646467257 [1182] 0.0918911922890 [1183]-0.0301096569957 [1184] 0.0206146336158
 [1185]-0.0002144520033 [1186] 0.0020168596364 [1187] 0.0023653851261 [1188] 0.0963064819735
 [1189]-0.0034121368342 [1190]-0.0347836401976 [1191] 0.1222923884231 [1192]-0.0121805042335
 [1193] 0.0004801516282 [1194] 0.0971833435065 [1195]-0.0011695278845 [1196] 0.0157738584481
 [1197] 0.0322166612960 [1198]-0.0026541685679 [1199]-0.0314724485304 [1200]-0.0009545134743
 [1201] 0.0827540806983 [1202] 0.0002375526110 [1203] 0.0582705529620 [1204]-0.1566861720834
 [1205]-0.0055291366951 [1206] 0.0056122245102 [1207] 0.0057714235323 [1208]-0.0643435109792
 [1209] 0.1242642702825 [1210] 0.1029692834991 [1211]-0.0429691910472 [1212]-0.0003905523909
 [1213] 0.0031850606883 [1214]-0.0140987508750 [1215]-0.0052132646581 [1216] 0.0027926103933
 [1217]-0.0024114154338 [1218] 0.0769595137127 [1219]-0.0511538236400 [1220]-0.0989582631854
 [1221] 0.0021252259425 [1222] 0.0178187578910 [1223] 0.0027826377619 [1224]-0.0010944067982
 [1225] 0.0236962903640 [1226]-0.0020982543480 [1227] 0.1491007424104 [1228]-0.0606395985812
 [1229]-0.0029532564149 [1230]-0.0371971628939 [1231]-0.1265985693313 [1232]-0.0002849264591
 [1233] 0.0538328889920 [1234]-0.0017951696274 [1235] 0.0040893609544 [1236]-0.0284012810880
 [1237]-0.0007163339372 [1238]-0.0230398310727 [1239] 0.0072303412003 [1240] 0.0012897058474
 [1241] 0.0578895483422 [1242] 0.0532457476279 [1243]-0.0000058532305 [1244]-0.0508003769639
 [1245]-0.0112227265218 [1246]-0.0019751096402 [1247]-0.0012515710599 [1248] 0.0312011276615
 [1249] 0.0744551951819 [1250] 0.0005940003575 [1251]-0.0377695977369 [1252] 0.0563800524790
 [1253] 0.0003609893312 [1254]-0.0209265664502 [1255] 0.0007495081143 [1256]-0.2647868019828
 [1257] 0.0031257849709 [1258] 0.1250833380163 [1259] 0.0058972271306 [1260] 0.0354477058426
 [1261]-0.1443618206269 [1262]-0.0217148355953 [1263]-0.0002911934629 [1264]-0.0009167896871
 [1265]-0.0096922310401 [1266]-0.0589220500857 [1267]-0.0001955075426 [1268]-0.0390249319917
 [1269]-0.0006655110175 [1270] 0.0571624232276 [1271] 0.0298851803600 [1272]-0.0139756583633
 [1273]-0.1382910178448 [1274]-0.0002277874574 [1275]-0.0253361532666 [1276]-0.0167030770355
 [1277]-0.0021199083342 [1278] 0.0000128013287 [1279] 0.0028321867093 [1280] 0.0000494474097
 [1281]-0.0166854659921 [1282]-0.0183111124962 [1283] 0.0006387822753 [1284] 0.0106182393084
 [1285]-0.0047903192245 [1286]-0.0001368290676 [1287]-0.0049625878506 [1288]-0.0000792923787
 [1289]-0.0120383266983 [1290]-0.0003401192573 [1291]-0.0358454487086 [1292]-0.0036864197107
 [1293] 0.0053497256109 [1294]-0.0582494230081 [1295]-0.0000771338464 [1296] 0.0107977467525
 [1297]-0.0036335566512 [1298]-0.0074020208172 [1299] 0.0022668513248 [1300] 0.0348521750159
 [1301]-0.0001786984213 [1302]-0.0015362295005 [1303]-0.0038515168643 [1304] 0.0586362153200
 [1305] 0.0598832089328 [1306] 0.0005793730242 [1307]-0.0012333377249 [1308]-0.0732868918638
 [1309]-0.0037991083507 [1310]-0.0042878731209 [1311]-0.0004389049912 [1312] 0.0252624957010
 [1313]-0.0027766989769 [1314]-0.0316070238469 [1315] 0.0038073874345 [1316]-0.0022064455868
 [1317]-0.0830043390907 [1318]-0.0034296270167 [1319] 0.0183127889297 [1320]-0.0006679465622
 [1321]-0.0400768840224 [1322]-0.0010496518563 [1323] 0.0023897821175 [1324]-0.1183462754113
 [1325] 0.0388713397801 [1326]-0.0000578261320 [1327]-0.0093538283875 [1328]-0.0028673270355
 [1329]-0.0003448257339 [1330]-0.0010155384857 [1331]-0.0095847448466 [1332] 0.0550296503999
 [1333]-0.0060427647951 [1334] 0.0053307244289 [1335] 0.0117634402255 [1336]-0.0760310496670
 [1337] 0.0019756839686 [1338]-0.0027212311319 [1339] 0.0004706790354 [1340] 0.0255154101561
 [1341] 0.0001209779062 [1342] 0.0762028817852 [1343]-0.0138262881761 [1344] 0.0015766421683
 [1345]-0.0425442081506 [1346] 0.0023246256897 [1347] 0.0037748238637 [1348]-0.1004163943393
 [1349] 0.0027782314328 [1350]-0.0073581429906 [1351] 0.0005474647387 [1352]-0.0076672930724
 [1353]-0.0105136617990 [1354] 0.0332501103419 [1355] 0.0033609317678 [1356]-0.0202678126078
 [1357]-0.0002048980526 [1358] 0.0017827695331 [1359] 0.0353923276549 [1360]-0.0006144432978
 [1361] 0.0008429449511 [1362] 0.0335146585366 [1363] 0.0003908383201 [1364] 0.0020675194912
 [1365] 0.0197287357263 [1366]-0.0517113367836 [1367] 0.0006153236203 [1368]-0.0032125811683
 [1369] 0.0033764303246 [1370] 0.0019633475635 [1371] 0.0015293346517 [1372] 0.0667476246618
 [1373] 0.0051880522999 [1374] 0.0283404131246 [1375]-0.0010763869570 [1376] 0.0623243656655
 [1377] 0.0063880970702 [1378] 0.1172560567706 [1379]-0.0053639672759 [1380] 0.0104454199405
 [1381]-0.0014020399143 [1382]-0.0317717445072 [1383]-0.0145403756739 [1384]-0.0012199488546
 [1385] 0.0006628836832 [1386] 0.0143422963328 [1387] 0.0007801575516 [1388]-0.0061752425932
 [1389] 0.0017178821186 [1390]-0.0024802232299 [1391] 0.0006160990647 [1392] 0.0028549045263
 [1393] 0.0046541087183 [1394] 0.0001874244092 [1395]-0.0001439924992 [1396] 0.0000597626746
 [1397]-0.0019148886263 [1398] 0.0001866366868 [1399] 0.0019648519046 [1400] 0.0008772736440
 [1401]-0.0007245216888 [1402] 0.0140171446172 [1403]-0.0001804109476 [1404]-0.0000703234784
 [1405] 0.0005488198647 [1406] 0.0000552861873 [1407] 0.0044153698030 [1408] 0.0002936555676
 [1409]-0.0045558165714 [1410]-0.0000389877594 [1411] 0.0004870550279 [1412] 0.0014545640510
 [1413] 0.0016535825483 [1414] 0.0017617870168 [1415]-0.0000469879817 [1416]-0.0001178038171
 [1417]-0.0003614304399 [1418]-0.0113343781564 [1419]-0.0003525162737 [1420]-0.2556669653636
 [1421] 0.0207173645046 [1422]-0.0797531733929 [1423] 0.0000382082610 [1424]-0.0007005740823
 [1425]-0.0270231728007 [1426]-0.1824648899765 [1427] 0.0007211178141 [1428] 0.0231008163265
 [1429]-0.3770668079193 [1430] 0.0033308468782 [1431] 0.0000386249176 [1432]-0.2416724133714
 [1433] 0.0003203099568 [1434]-0.0115588798203 [1435]-0.1457484569770 [1436] 0.0012875786558
 [1437] 0.0850288693684 [1438] 0.0012456900642 [1439]-0.1525366952194 [1440]-0.0000736536706
 [1441]-0.1508525467018 [1442] 0.3386057526617 [1443] 0.0022295774214 [1444]-0.0039196336968
 [1445]-0.0499618858661 [1446] 0.0248539558418 [1447]-0.3016524927840 [1448]-0.1926524760559
 [1449] 0.0297143646425 [1450] 0.0003266213997 [1451]-0.0021217883397 [1452]-0.0545297232958
 [1453] 0.0950645737711 [1454]-0.0020042636741 [1455] 0.0009671464524 [1456]-0.1237965931541
 [1457] 0.0757250506101 [1458] 0.2021836297273 [1459]-0.0012675640769 [1460]-0.0356823572907
 [1461]-0.0013058968561 [1462] 0.0004101886571 [1463]-0.0148200933802 [1464] 0.0010807089033
 [1465]-0.2658980185669 [1466] 0.1390427420285 [1467] 0.0009538764277 [1468] 0.0845392544617
 [1469] 0.1874666822533 [1470] 0.0004149925529 [1471]-0.1795888974891 [1472] 0.0011203149193
 [1473]-0.0025901948866 [1474] 0.0646633212145 [1475] 0.0003188368752 [1476] 0.0185353630045
 [1477] 0.0090389381011 [1478]-0.0007274255838 [1479]-0.1130022513139 [1480]-0.0584503466412
 [1481] 0.0000809002581 [1482] 0.0758816224769 [1483] 0.0673240967032 [1484] 0.0018571803528
 [1485] 0.0001751473141 [1486]-0.0749765763099 [1487]-0.1603264911581 [1488]-0.0008384285235
 [1489] 0.1003289968277 [1490]-0.0943918842725 [1491] 0.0005045848248 [1492] 0.0926792811284
 [1493]-0.0002107217134 [1494] 0.4579458105981 [1495]-0.0017531457664 [1496]-0.1714169173665
 [1497]-0.0035068094658 [1498]-0.1385978262873 [1499] 0.3144928356925 [1500] 0.0216798568313
 [1501]-0.0000957637783 [1502] 0.0004836024253 [1503]-0.0102690135004 [1504] 0.0850251571747
 [1505] 0.0004015927980 [1506] 0.0865108600048 [1507] 0.0003881080119 [1508]-0.0985637391601
 [1509]-0.0724268765083 [1510] 0.0296377568130 [1511] 0.2707802532408 [1512] 0.0002029169612
 [1513] 0.0431572128930 [1514] 0.0080283658380 [1515] 0.0035017808925 [1516]-0.0000228490712
 [1517]-0.0051209191880 [1518]-0.0000084330811 [1519] 0.0349366103710 [1520] 0.0245262253865
 [1521]-0.0003686244234 [1522]-0.0226642074556 [1523] 0.0065781427041 [1524] 0.0001049361700
 [1525] 0.0086797804591 [1526] 0.0001435509518 [1527] 0.0274362782272 [1528] 0.0001966236640
 [1529] 0.0673145396442 [1530] 0.0102747887929 [1531]-0.0008226465280 [1532] 0.1173856922312
 [1533] 0.0000706869590 [1534]-0.0162543243866 [1535]-0.0036505140021
  vo                     1                     2 -2.052951918079158E-002
  occ                     2                     2  0.320768359608855     
 [   1]-0.0000101866387 [   2]-0.0003156104667 [   3] 0.0000097259914 [   4]-0.0000455409299
 [   5]-0.0000257445478 [   6] 0.0006504018405 [   7] 0.0000082816847 [   8] 0.0000039116993
 [   9] 0.0000145042432 [  10]-0.0005286261274 [  11]-0.0000121953016 [  12]-0.0002766247831
 [  13] 0.0001034258811 [  14]-0.0000372922207 [  15]-0.0009153387078 [  16] 0.0000013650501
 [  17] 0.0000022479553 [  18]-0.0000045853229 [  19] 0.0000263488584 [  20] 0.0004487763620
 [  21]-0.0002633296753 [  22] 0.0000083043344 [  23]-0.0000104758088 [  24]-0.0000441052818
 [  25]-0.0000341578677 [  26]-0.0001975695368 [  27]-0.0000667129193 [  28]-0.0000252572164
 [  29]-0.0005516472094 [  30]-0.0000779587233 [  31] 0.0000097053156 [  32]-0.0002020247910
 [  33]-0.0000390862057 [  34] 0.0000390999371 [  35]-0.0000385013826 [  36]-0.0000138219164
 [  37]-0.0000829352364 [  38]-0.0000129710111 [  39] 0.0004702867087 [  40]-0.0000133837214
 [  41] 0.0002786900307 [  42]-0.0000202243168 [  43]-0.0000210600513 [  44] 0.0001489785399
 [  45] 0.0000008795931 [  46] 0.0000910902223 [  47] 0.0002471936829 [  48] 0.0000043671418
 [  49]-0.0000143956291 [  50]-0.0000033091614 [  51] 0.0001766489239 [  52]-0.0000162891597
 [  53]-0.0000019889184 [  54] 0.0000287198056 [  55] 0.0000190190879 [  56] 0.0002985799217
 [  57] 0.0003557115534 [  58] 0.0000463662392 [  59]-0.0000105988483 [  60] 0.0000111588010
 [  61] 0.0003160534587 [  62] 0.0000035988945 [  63] 0.0002609112537 [  64] 0.0000102287808
 [  65]-0.0000055187494 [  66] 0.0000139334802 [  67]-0.0003230791142 [  68] 0.0002229420329
 [  69]-0.0001742331079 [  70]-0.0000139621792 [  71]-0.0001067141953 [  72]-0.0000161645100
 [  73] 0.0000724643526 [  74] 0.0000054269730 [  75] 0.0000152618656 [  76]-0.0000077590922
 [  77] 0.0000046164720 [  78] 0.0000103889690 [  79] 0.0000020120961 [  80]-0.0000281078826
 [  81] 0.0000020683508 [  82] 0.0000120896612 [  83] 0.0000019562432 [  84]-0.0000014485498
 [  85]-0.0000565247268 [  86] 0.0000008626123 [  87]-0.0000211450534 [  88] 0.0000077160128
 [  89]-0.0000015593431 [  90] 0.0000053982774 [  91]-0.0000082515756 [  92] 0.0000001844739
 [  93] 0.0000055459693 [  94] 0.0000027496801 [  95] 0.0005881377283 [  96] 0.0017782917352
 [  97]-0.0010432848649 [  98] 0.0032319005377 [  99] 0.0006925652560 [ 100]-0.0011588305443
 [ 101] 0.0008666322405 [ 102]-0.0017946234376 [ 103]-0.0019772633714 [ 104] 0.0021011863024
 [ 105] 0.0031027090788 [ 106] 0.0008124685537 [ 107]-0.0041291977009 [ 108]-0.0001130770648
 [ 109] 0.0014030601075 [ 110]-0.0002394531757 [ 111] 0.0023899024669 [ 112] 0.0020160259056
 [ 113]-0.0015327134883 [ 114]-0.0006544767846 [ 115] 0.0035750230461 [ 116]-0.0025818384097
 [ 117]-0.0013612355788 [ 118] 0.0008020291307 [ 119]-0.0031767377936 [ 120]-0.0000739847589
 [ 121]-0.0001688106525 [ 122]-0.0023600928191 [ 123] 0.0015813580148 [ 124] 0.0018109391268
 [ 125]-0.0015521366299 [ 126] 0.0021479160853 [ 127] 0.0023180025762 [ 128] 0.0012606658645
 [ 129]-0.0001920511910 [ 130] 0.0036821832389 [ 131]-0.0001801142957 [ 132] 0.0000600677483
 [ 133]-0.0029696048139 [ 134] 0.0003364753910 [ 135]-0.0004555322192 [ 136] 0.0003904184181
 [ 137] 0.0000886986316 [ 138]-0.0005947637815 [ 139]-0.0003466359216 [ 140] 0.0022048579099
 [ 141] 0.0008768791701 [ 142] 0.0007271790468 [ 143] 0.0005848001468 [ 144]-0.0007368601566
 [ 145] 0.0004539547842 [ 146] 0.0008929800956 [ 147] 0.0013965511968 [ 148]-0.0006890381764
 [ 149]-0.0001650685059 [ 150] 0.0003240759676 [ 151]-0.0012046464267 [ 152] 0.0011560514622
 [ 153] 0.0024693337405 [ 154]-0.0003428453710 [ 155]-0.0015089229437 [ 156]-0.0018254869860
 [ 157]-0.0010911887329 [ 158]-0.0015465085929 [ 159]-0.0003035465772 [ 160] 0.0014694996668
 [ 161] 0.0023429490293 [ 162]-0.0025962062016 [ 163] 0.0014348524177 [ 164] 0.0029348891998
 [ 165] 0.0001067273672 [ 166]-0.0018265945240 [ 167]-0.0019171939060 [ 168]-0.0009569210487
 [ 169] 0.0007484035043 [ 170] 0.0003977240241 [ 171]-0.0005870496902 [ 172] 0.0020249985012
 [ 173] 0.0003901149075 [ 174] 0.0000050475921 [ 175] 0.0000445756183 [ 176]-0.0000180287068
 [ 177]-0.0001906025364 [ 178] 0.0001269661458 [ 179] 0.0003445870439 [ 180] 0.0003063475603
 [ 181] 0.0000153690963 [ 182] 0.0000493221615 [ 183] 0.0003409219122 [ 184] 0.0002705285719
 [ 185] 0.0002004913608 [ 186] 0.0005644799928 [ 187] 0.0007095291309 [ 188] 0.0001340493353
 [ 189] 0.0016003283434 [ 190] 0.0421069944921 [ 191]-0.0058510604220 [ 192] 0.0105701915266
 [ 193] 0.0015168040063 [ 194]-0.0664776366903 [ 195]-0.0025645213256 [ 196]-0.0052530822486
 [ 197]-0.0089768336538 [ 198] 0.0595001790271 [ 199] 0.0091865142601 [ 200] 0.0285462601834
 [ 201]-0.0124657256658 [ 202] 0.0033582070671 [ 203] 0.0484587410480 [ 204]-0.0014710870006
 [ 205] 0.0071537321624 [ 206] 0.0003052689548 [ 207]-0.0109332996656 [ 208] 0.0150701430288
 [ 209] 0.1478314721318 [ 210]-0.0071539650678 [ 211] 0.0019334442046 [ 212] 0.0015961076880
 [ 213]-0.1269702000637 [ 214]-0.0330277728611 [ 215] 0.0003673638883 [ 216]-0.0052014527321
 [ 217] 0.0548930825875 [ 218] 0.0030608743502 [ 219]-0.0023273452051 [ 220] 0.1079176699433
 [ 221] 0.0108723309864 [ 222] 0.0457369002096 [ 223] 0.0008187121365 [ 224] 0.0075217183467
 [ 225] 0.0117107472997 [ 226]-0.0057845073245 [ 227]-0.1127077539202 [ 228]-0.0036295055091
 [ 229]-0.0116955404139 [ 230] 0.0018806110969 [ 231] 0.0016339162844 [ 232]-0.0029664901578
 [ 233]-0.0052535704534 [ 234] 0.0996824683694 [ 235] 0.0536610897459 [ 236] 0.0271154007405
 [ 237] 0.0033262925117 [ 238] 0.0016160269831 [ 239] 0.0235332705677 [ 240] 0.0007130667318
 [ 241] 0.0028920363221 [ 242]-0.0013318075593 [ 243]-0.0030701010281 [ 244] 0.0232364376923
 [ 245] 0.0023338591960 [ 246] 0.0007631481474 [ 247] 0.0077794308590 [ 248]-0.0059052660016
 [ 249]-0.0435548799201 [ 250]-0.0006607383770 [ 251]-0.0177473345649 [ 252]-0.0018187130757
 [ 253] 0.0008919948673 [ 254] 0.0080482853126 [ 255] 0.0971860360484 [ 256]-0.1246666201811
 [ 257] 0.0538259963670 [ 258] 0.0046718883827 [ 259]-0.0031338392578 [ 260]-0.0038208120979
 [ 261]-0.0036368012132 [ 262]-0.0037187424690 [ 263]-0.0009579358891 [ 264] 0.0179188774103
 [ 265]-0.0032070033291 [ 266] 0.0055920572485 [ 267] 0.0007381923099 [ 268] 0.0017476238620
 [ 269]-0.0000207407889 [ 270]-0.0008644765865 [ 271]-0.0004449435085 [ 272]-0.0002274708672
 [ 273] 0.0148220484258 [ 274] 0.0006234549979 [ 275]-0.0007102579619 [ 276] 0.0001049751426
 [ 277] 0.0012233844264 [ 278]-0.0003694609577 [ 279] 0.0090941022120 [ 280] 0.0021454602330
 [ 281] 0.0014722927535 [ 282] 0.0002553944096 [ 283] 0.0011153188177 [ 284] 0.0198486258987
 [ 285]-0.0030528336860 [ 286] 0.0064372581533 [ 287] 0.0011466289656 [ 288]-0.0295332728549
 [ 289]-0.0007516218789 [ 290]-0.0031944491190 [ 291]-0.0046327389774 [ 292] 0.0255390656391
 [ 293] 0.0058883979052 [ 294] 0.0128676981657 [ 295]-0.0078530857530 [ 296] 0.0008869460766
 [ 297] 0.0308288976976 [ 298]-0.0008941343619 [ 299] 0.0043764233996 [ 300] 0.0010251740393
 [ 301]-0.0057880707136 [ 302]-0.0122391741310 [ 303] 0.0386739481136 [ 304]-0.0041616922772
 [ 305]-0.0005486946375 [ 306] 0.0019853967393 [ 307]-0.0216480729926 [ 308] 0.0014242745370
 [ 309] 0.0004492730546 [ 310]-0.0036024989996 [ 311] 0.0265279659513 [ 312] 0.0033266642149
 [ 313]-0.0017422156315 [ 314] 0.0272979577241 [ 315] 0.0061719765897 [ 316] 0.0082896543066
 [ 317] 0.0008980379464 [ 318] 0.0052077632422 [ 319] 0.0026186512302 [ 320]-0.0022201569531
 [ 321]-0.0403393765106 [ 322]-0.0012494944329 [ 323]-0.0098310304271 [ 324] 0.0014525875326
 [ 325] 0.0002247534499 [ 326]-0.0055049912536 [ 327]-0.0015479374098 [ 328] 0.0197816465681
 [ 329] 0.0013153204687 [ 330] 0.0012237165080 [ 331] 0.0018550043148 [ 332] 0.0002467073020
 [ 333]-0.0001788399826 [ 334] 0.0008665239839 [ 335] 0.0022262895137 [ 336]-0.0012180840187
 [ 337]-0.0016640381760 [ 338]-0.0085280814365 [ 339]-0.0147629542981 [ 340] 0.0005323951762
 [ 341] 0.0051674806633 [ 342]-0.0034973959334 [ 343]-0.0195824387691 [ 344]-0.0015628302721
 [ 345]-0.0134815606120 [ 346]-0.0016241809728 [ 347] 0.0002251189566 [ 348] 0.0036268944937
 [ 349] 0.0287679270273 [ 350]-0.0328765997046 [ 351] 0.0219020783120 [ 352] 0.0048070135659
 [ 353] 0.0021820492721 [ 354]-0.0026551548373 [ 355]-0.0033936078039 [ 356]-0.0022300035258
 [ 357]-0.0003179698456 [ 358] 0.0052295751073 [ 359]-0.0015308666392 [ 360] 0.0038226800936
 [ 361] 0.0004366923316 [ 362] 0.0008663166780 [ 363]-0.0000295695928 [ 364]-0.0005769678730
 [ 365]-0.0003965839465 [ 366] 0.0000274239105 [ 367] 0.0049618550832 [ 368] 0.0004217553832
 [ 369] 0.0004283476346 [ 370] 0.0000119084637 [ 371] 0.0007458359609 [ 372]-0.0001174748660
 [ 373] 0.0025443852171 [ 374] 0.0012086016443 [ 375] 0.0012068234262 [ 376] 0.0001497359483
 [ 377]-0.0074671291041 [ 378]-0.1334128593441 [ 379] 0.0234786656098 [ 380]-0.0412825807365
 [ 381]-0.0063072836374 [ 382] 0.1863264829942 [ 383] 0.0082645611879 [ 384] 0.0213068088502
 [ 385] 0.0321334170567 [ 386]-0.1556843812397 [ 387]-0.0390139904825 [ 388]-0.0852622957963
 [ 389] 0.0508782750246 [ 390]-0.0123574026743 [ 391]-0.1729844272918 [ 392] 0.0063446285557
 [ 393]-0.0293321410837 [ 394]-0.0027648294977 [ 395] 0.0420002258159 [ 396] 0.0276210573273
 [ 397]-0.2956771026513 [ 398] 0.0275308862179 [ 399] 0.0001848137711 [ 400]-0.0100821250881
 [ 401] 0.1892773797100 [ 402] 0.0321434449550 [ 403]-0.0001341131001 [ 404] 0.0243162922421
 [ 405]-0.1516960542816 [ 406]-0.0174427095386 [ 407] 0.0101338813705 [ 408]-0.2122622260102
 [ 409]-0.0431546885032 [ 410]-0.0710438170740 [ 411]-0.0051321208624 [ 412]-0.0337462727660
 [ 413]-0.0339138537003 [ 414] 0.0201752049657 [ 415] 0.2665171845741 [ 416] 0.0112827763410
 [ 417] 0.0492622383258 [ 418]-0.0091834261393 [ 419]-0.0022413766695 [ 420] 0.0126138842577
 [ 421] 0.0142330967763 [ 422]-0.1820810368728 [ 423]-0.0511503615541 [ 424]-0.0186469960566
 [ 425]-0.0121512473838 [ 426]-0.0040605848969 [ 427]-0.0147720273588 [ 428]-0.0032916497810
 [ 429]-0.0132158722631 [ 430] 0.0063165422965 [ 431] 0.0118190556615 [ 432] 0.0237956079044
 [ 433] 0.0463246182861 [ 434]-0.0044515323027 [ 435]-0.0369581767570 [ 436] 0.0271855983154
 [ 437] 0.1017555126840 [ 438] 0.0090992699622 [ 439] 0.0670850133285 [ 440] 0.0097680700396
 [ 441]-0.0020911401811 [ 442]-0.0296769326554 [ 443]-0.1914597686419 [ 444] 0.2500517786355
 [ 445]-0.1552786514530 [ 446]-0.0312800829924 [ 447]-0.0027060263878 [ 448] 0.0189819231345
 [ 449] 0.0178314499179 [ 450] 0.0159223816130 [ 451] 0.0031221545719 [ 452]-0.0447766504030
 [ 453] 0.0117903416208 [ 454]-0.0280634278054 [ 455]-0.0032737193204 [ 456]-0.0050756543240
 [ 457] 0.0000336718063 [ 458] 0.0040732607157 [ 459] 0.0027946947984 [ 460] 0.0002393223810
 [ 461]-0.0336310613022 [ 462]-0.0030433538421 [ 463]-0.0006056308989 [ 464]-0.0005355704264
 [ 465]-0.0052677522467 [ 466] 0.0011684291903 [ 467]-0.0208970754181 [ 468]-0.0090559578675
 [ 469]-0.0086464152314 [ 470]-0.0011162545838 [ 471] 0.0002705366738 [ 472]-0.1392221473462
 [ 473] 0.0100195598144 [ 474]-0.0110427084650 [ 475]-0.0005838232382 [ 476] 0.2333277459299
 [ 477] 0.0085627727964 [ 478] 0.0034530253430 [ 479] 0.0131187937148 [ 480]-0.1765059211728
 [ 481]-0.0070243941980 [ 482]-0.1082962538647 [ 483] 0.0100947504478 [ 484]-0.0204842828917
 [ 485]-0.1938890827790 [ 486] 0.0013085504724 [ 487]-0.0062471372197 [ 488] 0.0072361497305
 [ 489] 0.0122917845664 [ 490]-0.0789627598352 [ 491]-0.3870426214514 [ 492] 0.0062294733803
 [ 493]-0.0132199916258 [ 494]-0.0014145479885 [ 495] 0.3496577534253 [ 496] 0.0937414314631
 [ 497]-0.0032767831236 [ 498] 0.0015414669609 [ 499]-0.1433628467903 [ 500] 0.0012975106877
 [ 501]-0.0009312125364 [ 502]-0.2986578557728 [ 503]-0.0111193562198 [ 504]-0.1095020345985
 [ 505]-0.0006254352466 [ 506] 0.0017955109062 [ 507]-0.0686489460978 [ 508] 0.0082760947089
 [ 509] 0.2764533943925 [ 510] 0.0065240309718 [ 511] 0.0448352946963 [ 512]-0.0017630333756
 [ 513]-0.0045728795154 [ 514] 0.0030070728688 [ 515] 0.0119005451820 [ 516]-0.2769091063333
 [ 517]-0.1454911770061 [ 518]-0.0710543460016 [ 519]-0.0037187138453 [ 520]-0.0069499469296
 [ 521]-0.0355401742438 [ 522]-0.0007533346083 [ 523] 0.0012983496117 [ 524] 0.0009699879403
 [ 525] 0.0059089728628 [ 526]-0.0759169293829 [ 527]-0.0341258760170 [ 528] 0.0015322994161
 [ 529]-0.0037411720064 [ 530] 0.0052693596158 [ 531] 0.0413390582892 [ 532]-0.0074244212765
 [ 533] 0.0139784957542 [ 534]-0.0026264925073 [ 535]-0.0029099235512 [ 536]-0.0077555488313
 [ 537]-0.2255334701343 [ 538] 0.3390376072282 [ 539]-0.1584043874269 [ 540] 0.0087849712146
 [ 541] 0.0147839313855 [ 542]-0.0023877907570 [ 543]-0.0013007400918 [ 544] 0.0031256887714
 [ 545] 0.0037541461919 [ 546]-0.0606420017235 [ 547] 0.0040250806279 [ 548] 0.0007926257390
 [ 549]-0.0000223335768 [ 550]-0.0069037072456 [ 551] 0.0001755944253 [ 552] 0.0038016290065
 [ 553]-0.0003929479794 [ 554] 0.0010308947613 [ 555]-0.0387456444346 [ 556] 0.0002726721038
 [ 557] 0.0024974920281 [ 558] 0.0002030153245 [ 559]-0.0009395054502 [ 560] 0.0013931732577
 [ 561]-0.0280141602230 [ 562]-0.0013619691565 [ 563] 0.0016529647562 [ 564]-0.0000254354438
 [ 565] 0.0994333967143 [ 566]-0.0017478459320 [ 567]-0.1405573921826 [ 568] 0.2611709517912
 [ 569] 0.1289797030544 [ 570] 0.0015429618635 [ 571]-0.0298314234587 [ 572]-0.2445822442587
 [ 573]-0.1518852780086 [ 574]-0.0013129443483 [ 575] 0.4308071005498 [ 576]-0.0004856228499
 [ 577]-0.4850959597149 [ 578] 0.0004012871551 [ 579] 0.0001697057138 [ 580]-0.0829874488677
 [ 581] 0.1300116887482 [ 582] 0.0693794893383 [ 583]-0.1885711493182 [ 584]-0.0055499044921
 [ 585]-0.0098481338449 [ 586]-0.1874179786796 [ 587]-0.2931047520962 [ 588] 0.4762786090139
 [ 589] 0.0161576156854 [ 590] 0.0039147696743 [ 591]-0.0070051287440 [ 592]-0.3562145277968
 [ 593]-0.0001994179293 [ 594] 0.4653631287473 [ 595]-0.0520490300663 [ 596]-0.0089295001864
 [ 597] 0.2522847429270 [ 598]-0.0051694117567 [ 599] 0.1653834010792 [ 600] 0.1716582546808
 [ 601]-0.0004110844735 [ 602] 0.1051482664346 [ 603] 0.0037530456795 [ 604] 0.0189659925787
 [ 605]-0.0005024894400 [ 606] 0.1590714940682 [ 607]-0.2543952922732 [ 608] 0.0018294422013
 [ 609] 0.2424979298341 [ 610]-0.0104630684990 [ 611]-0.0090966264773 [ 612]-0.0047729804456
 [ 613] 0.0783169431407 [ 614]-0.0319953414466 [ 615]-0.0035179458754 [ 616] 0.1333467935422
 [ 617] 0.2111116889887 [ 618]-0.1473748466866 [ 619]-0.1808986107415 [ 620]-0.0068674848689
 [ 621]-0.0021435799073 [ 622] 0.1369664752434 [ 623] 0.1944040693068 [ 624]-0.1421924782649
 [ 625]-0.0029733359418 [ 626]-0.1409578120643 [ 627]-0.0033677293030 [ 628]-0.0556140222024
 [ 629]-0.0221675658377 [ 630]-0.2011533908532 [ 631]-0.0066693641619 [ 632] 0.0091475803300
 [ 633]-0.0023145429244 [ 634] 0.5902686163199 [ 635] 0.0010475446665 [ 636]-0.0952630406799
 [ 637]-0.1553378050405 [ 638]-0.1140381387789 [ 639]-0.0110162945764 [ 640]-0.0018405669632
 [ 641] 0.0575738185431 [ 642] 0.1769664871117 [ 643] 0.0490232148058 [ 644]-0.0000741495428
 [ 645]-0.0094604713047 [ 646]-0.0001781799181 [ 647]-0.0297409403363 [ 648] 0.0363937242720
 [ 649]-0.0007338040309 [ 650] 0.0048347053565 [ 651] 0.0001793611775 [ 652]-0.0046747374596
 [ 653] 0.0411794334060 [ 654]-0.0034070126695 [ 655]-0.0008415494371 [ 656] 0.0092780692307
 [ 657] 0.0937574255798 [ 658] 0.0170784704717 [ 659]-0.0025953875445 [ 660] 0.0966595601814
 [ 661] 0.0007620341099 [ 662]-0.0033611511068 [ 663]-0.0017840352418 [ 664]-0.1494931514764
 [ 665]-0.0025523804764 [ 666] 0.0033842750331 [ 667] 0.0000558610527 [ 668] 0.1221197941673
 [ 669]-0.0067614962570 [ 670] 0.0713355562264 [ 671] 0.0069807920962 [ 672] 0.0091301159717
 [ 673] 0.1243974576686 [ 674] 0.0004954643972 [ 675]-0.0032295933924 [ 676]-0.0030489468174
 [ 677] 0.0048166981083 [ 678] 0.0539444431587 [ 679] 0.2543526922042 [ 680] 0.0028657207581
 [ 681] 0.0078389124127 [ 682]-0.0021780718596 [ 683]-0.2636287490443 [ 684]-0.0578471725379
 [ 685] 0.0023829532448 [ 686] 0.0060936978415 [ 687] 0.0916891571774 [ 688]-0.0054018172037
 [ 689] 0.0022467536917 [ 690] 0.1982469341183 [ 691]-0.0056307422554 [ 692] 0.0778943894604
 [ 693]-0.0013819070398 [ 694]-0.0090865122190 [ 695] 0.0390163715189 [ 696] 0.0018614301015
 [ 697]-0.1744578318298 [ 698]-0.0003950275911 [ 699]-0.0303234312496 [ 700]-0.0020636498704
 [ 701] 0.0030402110742 [ 702]-0.0153274101177 [ 703]-0.0033738382506 [ 704] 0.1868599106745
 [ 705] 0.1070178737932 [ 706] 0.0610896917039 [ 707]-0.0003172200240 [ 708] 0.0017833331037
 [ 709] 0.0282360451607 [ 710] 0.0006698632901 [ 711]-0.0037785332879 [ 712] 0.0009297268188
 [ 713] 0.0010050549779 [ 714] 0.0732529840368 [ 715] 0.0154408159551 [ 716]-0.0025096164236
 [ 717]-0.0085320156204 [ 718] 0.0066475470263 [ 719]-0.0182911893046 [ 720] 0.0066402499346
 [ 721]-0.0047512012181 [ 722] 0.0032513595419 [ 723] 0.0009401798157 [ 724]-0.0037069677779
 [ 725] 0.1497486753360 [ 726]-0.2222915286007 [ 727] 0.0962243092102 [ 728]-0.0153934291134
 [ 729]-0.0088637752481 [ 730] 0.0066894159377 [ 731] 0.0046904012632 [ 732] 0.0029448130252
 [ 733]-0.0005781025985 [ 734] 0.0387524547132 [ 735] 0.0007247740930 [ 736]-0.0091367373270
 [ 737]-0.0009328946803 [ 738] 0.0048875547428 [ 739]-0.0000504924984 [ 740]-0.0018646667261
 [ 741] 0.0011855988316 [ 742]-0.0005118364499 [ 743] 0.0247580783132 [ 744]-0.0009498623131
 [ 745]-0.0016101878515 [ 746]-0.0003472525273 [ 747]-0.0010272782156 [ 748]-0.0002239920825
 [ 749] 0.0180736747832 [ 750]-0.0017858261139 [ 751]-0.0037949547809 [ 752]-0.0003064921589
 [ 753]-0.0313808225267 [ 754] 0.0004901493875 [ 755] 0.0340131259009 [ 756]-0.0141006908940
 [ 757]-0.0238695915293 [ 758] 0.0002858117781 [ 759] 0.0536519741530 [ 760] 0.0430638886788
 [ 761] 0.0056794380937 [ 762] 0.0004034532215 [ 763]-0.0802501927216 [ 764]-0.0001832462148
 [ 765] 0.0585406082103 [ 766] 0.0001126742385 [ 767]-0.0003717842285 [ 768] 0.0351697780103
 [ 769]-0.0012088604915 [ 770] 0.0249158343177 [ 771] 0.0563770334730 [ 772] 0.0023399285006
 [ 773] 0.0035303820622 [ 774] 0.0019237773944 [ 775] 0.0785223190830 [ 776]-0.0993607770905
 [ 777]-0.0064060756337 [ 778]-0.0011727621749 [ 779] 0.0168522291412 [ 780] 0.0663240610635
 [ 781]-0.0003375971921 [ 782]-0.0962455068745 [ 783]-0.0066555207200 [ 784] 0.0034504515398
 [ 785]-0.0528539667780 [ 786] 0.0018531653372 [ 787]-0.0520464036756 [ 788]-0.0168000623949
 [ 789] 0.0000492301057 [ 790]-0.0036224513777 [ 791]-0.0009667396911 [ 792] 0.0070482256496
 [ 793] 0.0003978350005 [ 794]-0.0346410608134 [ 795] 0.0819053905501 [ 796]-0.0007101276940
 [ 797]-0.0775932658671 [ 798] 0.0037369383512 [ 799] 0.0036490819722 [ 800] 0.0021362060042
 [ 801]-0.0136631850635 [ 802] 0.0046990928679 [ 803] 0.0014184577225 [ 804]-0.0035870928267
 [ 805]-0.0350500012357 [ 806] 0.0212751456648 [ 807] 0.0460946786660 [ 808] 0.0030707035049
 [ 809] 0.0011638068209 [ 810]-0.0197278016316 [ 811]-0.0449371511981 [ 812] 0.0589766266732
 [ 813] 0.0013524504297 [ 814] 0.0353530827201 [ 815] 0.0015322417881 [ 816]-0.0004170020720
 [ 817] 0.0044989237535 [ 818] 0.0522523670133 [ 819] 0.0022323460051 [ 820]-0.0033825623884
 [ 821] 0.0002293810865 [ 822]-0.1605426659344 [ 823]-0.0002485256860 [ 824] 0.0266203651516
 [ 825] 0.0254395402887 [ 826] 0.0232499731456 [ 827] 0.0151976640329 [ 828] 0.0006277141972
 [ 829]-0.0179432790971 [ 830]-0.0539714460668 [ 831]-0.0067143557648 [ 832] 0.0000198934341
 [ 833] 0.0029228348791 [ 834] 0.0000851252487 [ 835] 0.0088438829939 [ 836]-0.0090026574295
 [ 837] 0.0002266830784 [ 838]-0.0006695991695 [ 839]-0.0000557433809 [ 840]-0.0003726902454
 [ 841]-0.0083572687143 [ 842] 0.0052106841461 [ 843] 0.0002886387763 [ 844]-0.0023342328315
 [ 845]-0.0292381924713 [ 846]-0.0022150794409 [ 847]-0.0059360584518 [ 848] 0.1302870693212
 [ 849] 0.0140321507161 [ 850]-0.0168944369162 [ 851]-0.0035233248782 [ 852]-0.1683543289987
 [ 853] 0.0086167577934 [ 854] 0.0102066985370 [ 855] 0.0135780310745 [ 856] 0.1543011282104
 [ 857]-0.0225460880166 [ 858] 0.0793332613819 [ 859] 0.0261099312764 [ 860] 0.0016964288256
 [ 861] 0.1328456380827 [ 862] 0.0020662976097 [ 863]-0.0108206912811 [ 864] 0.0094163923855
 [ 865] 0.0280242197632 [ 866] 0.0226045372830 [ 867] 0.2738725859311 [ 868] 0.0110606542841
 [ 869]-0.0001090748478 [ 870]-0.0073330711945 [ 871]-0.3450192564122 [ 872]-0.0348836092350
 [ 873] 0.0002423897041 [ 874] 0.0134302445777 [ 875] 0.1131876845521 [ 876]-0.0108734360765
 [ 877] 0.0002113106977 [ 878] 0.2175586283929 [ 879]-0.0275433254767 [ 880] 0.0924583133893
 [ 881]-0.0064642106238 [ 882]-0.0125137748674 [ 883] 0.0172438160350 [ 884] 0.0176794513510
 [ 885]-0.1930678857090 [ 886] 0.0086153825294 [ 887]-0.0409780807506 [ 888]-0.0086667129651
 [ 889] 0.0025676421901 [ 890]-0.0590048574700 [ 891] 0.0066627739452 [ 892] 0.2072946934250
 [ 893] 0.1215642987601 [ 894] 0.0838561958933 [ 895]-0.0038651023736 [ 896]-0.0083197765140
 [ 897] 0.0407906239691 [ 898] 0.0036065308921 [ 899]-0.0041284824432 [ 900] 0.0028959883461
 [ 901] 0.0134034487365 [ 902] 0.1085013738721 [ 903]-0.0370862199744 [ 904]-0.0017214246910
 [ 905]-0.0231922094744 [ 906] 0.0278532222690 [ 907]-0.0250284564993 [ 908] 0.0029856924348
 [ 909]-0.0121211388958 [ 910]-0.0000821857796 [ 911]-0.0024846568937 [ 912]-0.0167005770788
 [ 913] 0.1738639982770 [ 914]-0.2360909935365 [ 915] 0.1074247457149 [ 916]-0.0243493650829
 [ 917]-0.0018356109308 [ 918] 0.0098623774476 [ 919] 0.0076390776125 [ 920] 0.0107745340471
 [ 921] 0.0068980183984 [ 922] 0.0399758270127 [ 923] 0.0062584407368 [ 924]-0.0195349144582
 [ 925]-0.0015242239651 [ 926] 0.0061323143391 [ 927] 0.0003587171432 [ 928]-0.0007795988615
 [ 929] 0.0024430315352 [ 930] 0.0003660686287 [ 931] 0.0269117423498 [ 932]-0.0012760378572
 [ 933]-0.0005036987742 [ 934]-0.0003293261610 [ 935]-0.0035345497604 [ 936] 0.0024798467230
 [ 937] 0.0190071919235 [ 938]-0.0055288641335 [ 939]-0.0065670209960 [ 940]-0.0005068117632
 [ 941] 0.0246697781637 [ 942] 0.0004658419508 [ 943]-0.0400070108400 [ 944]-0.0026439048968
 [ 945]-0.0000882213046 [ 946]-0.0000662436176 [ 947] 0.0013998434397 [ 948]-0.0429021056161
 [ 949]-0.0006752396993 [ 950]-0.0014748546000 [ 951] 0.0885212423945 [ 952]-0.0020439130425
 [ 953]-0.0045659039097 [ 954]-0.0003160368236 [ 955]-0.0073012830656 [ 956]-0.0032106099068
 [ 957] 0.0236956916568 [ 958] 0.0002421828466 [ 959]-0.0019107980157 [ 960] 0.0537595499511
 [ 961] 0.0027411931965 [ 962] 0.0054856166222 [ 963] 0.0008143980379 [ 964]-0.0088990067043
 [ 965]-0.0012911178128 [ 966] 0.0017384009981 [ 967] 0.1584463862402 [ 968]-0.1205009237565
 [ 969]-0.0002239336171 [ 970]-0.0050865578230 [ 971]-0.0030267527054 [ 972]-0.0001399259363
 [ 973]-0.0004712002157 [ 974] 0.0061563793059 [ 975]-0.0674402692079 [ 976]-0.0036847759999
 [ 977] 0.0037267468984 [ 978]-0.0547653300027 [ 979] 0.0665912181314 [ 980] 0.0015117892904
 [ 981]-0.0006790151644 [ 982] 0.0010524970947 [ 983]-0.0592015791793 [ 984] 0.0015188599507
 [ 985]-0.0834661131457 [ 986] 0.0290907915010 [ 987] 0.0013406306597 [ 988] 0.0475300834890
 [ 989]-0.0001592029896 [ 990] 0.0015792414613 [ 991] 0.0992558360155 [ 992] 0.0014280932985
 [ 993]-0.0007570821029 [ 994] 0.0055895298672 [ 995]-0.0037858212582 [ 996] 0.0431144458790
 [ 997]-0.0933311909466 [ 998] 0.0009139036124 [ 999] 0.0133460776553 [1000]-0.0014666219553
 [1001] 0.0031611480473 [1002]-0.0276388464527 [1003] 0.0010102664780 [1004] 0.0026522346599
 [1005]-0.0016783604393 [1006]-0.0003812950629 [1007] 0.0014359659633 [1008] 0.0284984876658
 [1009] 0.0516288716084 [1010]-0.0006347880029 [1011]-0.0011350481679 [1012] 0.0216988963820
 [1013] 0.0007607976705 [1014]-0.0002973924959 [1015]-0.0409466755288 [1016] 0.0041895523784
 [1017]-0.0312096608016 [1018] 0.0008226081176 [1019]-0.0951665482168 [1020] 0.0024821226599
 [1021]-0.1418118319398 [1022]-0.0029307215161 [1023] 0.0043696602992 [1024]-0.0008040997810
 [1025] 0.0116813556479 [1026] 0.0213620974901 [1027]-0.0005263252953 [1028] 0.0006611021448
 [1029]-0.0050485140831 [1030] 0.0001968800653 [1031] 0.0095746641182 [1032]-0.0003847174716
 [1033]-0.0011094105598 [1034] 0.0008284548232 [1035] 0.0020647322675 [1036] 0.0040533268221
 [1037] 0.0002039304012 [1038]-0.0001471131342 [1039] 0.0000224956181 [1040] 0.0000756095946
 [1041]-0.0001643131580 [1042]-0.0010579408801 [1043] 0.0005144714225 [1044]-0.0003947299617
 [1045]-0.0162754421949 [1046]-0.0001505281085 [1047]-0.0000600330512 [1048] 0.0024432203527
 [1049] 0.0000941178793 [1050]-0.0013658130287 [1051] 0.0000844278870 [1052] 0.0064172695123
 [1053] 0.0004245460314 [1054] 0.0000358867864 [1055] 0.0004848634622 [1056] 0.0010112378782
 [1057] 0.0013555296544 [1058]-0.0000576632567 [1059]-0.0001110871056 [1060]-0.1130545988846
 [1061]-0.0015837315203 [1062] 0.1938124097275 [1063] 0.0103958290763 [1064] 0.0010869025916
 [1065] 0.0012294197602 [1066] 0.0042269095480 [1067] 0.1810562271550 [1068] 0.0026319858575
 [1069] 0.0066981051860 [1070]-0.3699807572116 [1071] 0.0068584064813 [1072] 0.0188858925237
 [1073] 0.0010886188634 [1074] 0.0387946114980 [1075] 0.0135364881034 [1076]-0.1012181402325
 [1077]-0.0017819875141 [1078] 0.0081994429847 [1079]-0.2579758656140 [1080]-0.0062402451060
 [1081]-0.0391850198784 [1082]-0.0010067753577 [1083] 0.0582984909111 [1084] 0.0064772733713
 [1085]-0.0093531172310 [1086]-0.6079795877525 [1087] 0.4596457405439 [1088] 0.0038835599960
 [1089] 0.0171025736165 [1090] 0.0118683476992 [1091] 0.0015481250286 [1092] 0.0015807590719
 [1093]-0.0160788800879 [1094] 0.2550448562322 [1095] 0.0127299995704 [1096]-0.0137706147690
 [1097] 0.2131555180522 [1098]-0.2728334541963 [1099]-0.0033651439138 [1100] 0.0018594537932
 [1101]-0.0049601218540 [1102] 0.2137493834093 [1103]-0.0022914741081 [1104] 0.2903807678594
 [1105]-0.1274690859637 [1106]-0.0041560427577 [1107]-0.2026407683729 [1108] 0.0014591983648
 [1109]-0.0070382460963 [1110]-0.3623037106447 [1111]-0.0062381905935 [1112] 0.0038633197276
 [1113]-0.0051200273543 [1114] 0.0146291869742 [1115]-0.1513982383383 [1116] 0.3610293383369
 [1117]-0.0041125499351 [1118]-0.0696218072556 [1119] 0.0031893958742 [1120]-0.0074385430845
 [1121] 0.1142607801910 [1122]-0.0004045602438 [1123]-0.0067282457730 [1124]-0.0173146720510
 [1125] 0.0007301466854 [1126]-0.0068832592012 [1127]-0.0956739262448 [1128]-0.1947837493659
 [1129] 0.0026486924527 [1130] 0.0058816685858 [1131]-0.0191883067243 [1132]-0.0031730026983
 [1133] 0.0007991739934 [1134] 0.0906688000099 [1135]-0.0118569888121 [1136] 0.1008051684648
 [1137]-0.0044018578176 [1138] 0.3240552038837 [1139]-0.0078929763508 [1140] 0.5424030762666
 [1141] 0.0107006864515 [1142]-0.0177004270619 [1143] 0.0025308601597 [1144]-0.0558452323283
 [1145]-0.0886224701339 [1146] 0.0014968994368 [1147]-0.0027087777768 [1148] 0.0173555898721
 [1149]-0.0022410522950 [1150]-0.0593386078346 [1151] 0.0004345001793 [1152] 0.0042078289664
 [1153]-0.0017678459617 [1154]-0.0080092384368 [1155]-0.0145740452768 [1156]-0.0011196742762
 [1157] 0.0003772288406 [1158]-0.0001310759522 [1159]-0.0008985765778 [1160] 0.0002951593992
 [1161] 0.0045322773739 [1162]-0.0018348395603 [1163] 0.0010615937718 [1164] 0.0605174766605
 [1165] 0.0004581731242 [1166] 0.0001360316899 [1167]-0.0094861075816 [1168]-0.0003371723851
 [1169] 0.0047566088346 [1170]-0.0007816065814 [1171]-0.0312651904503 [1172]-0.0013601635119
 [1173]-0.0005900728095 [1174]-0.0017295810046 [1175]-0.0039549175715 [1176]-0.0047489176335
 [1177] 0.0003570595387 [1178] 0.0004044323318 [1179] 0.0378888531680 [1180] 0.0008552058056
 [1181]-0.0302117981382 [1182] 0.0021539287874 [1183]-0.0008986687779 [1184]-0.0001809869246
 [1185] 0.0060855685440 [1186]-0.0572330281518 [1187]-0.0004229522121 [1188] 0.0025075772737
 [1189] 0.0968272258908 [1190]-0.0025520992679 [1191] 0.0017613344046 [1192]-0.0002576199135
 [1193]-0.0136254061349 [1194] 0.0015908010701 [1195] 0.0331880419909 [1196] 0.0008293828382
 [1197]-0.0003126085429 [1198] 0.0753181340068 [1199]-0.0015330091603 [1200] 0.0270865138729
 [1201] 0.0019596819876 [1202]-0.0067411013426 [1203] 0.0010828009179 [1204]-0.0021977570761
 [1205] 0.1569019630394 [1206]-0.1592597708565 [1207] 0.0001560042129 [1208]-0.0048207565952
 [1209] 0.0021895536126 [1210] 0.0025218312595 [1211]-0.0011805517646 [1212] 0.0110828218196
 [1213]-0.0903834181430 [1214]-0.0027326471656 [1215] 0.0020919250529 [1216]-0.0792467390331
 [1217] 0.0684294558334 [1218] 0.0026727557866 [1219]-0.0019097730941 [1220]-0.0016552846124
 [1221]-0.0603081711972 [1222] 0.0005045389636 [1223]-0.0789637427347 [1224] 0.0310563085161
 [1225] 0.0015169218290 [1226] 0.0595427902922 [1227] 0.0034170889790 [1228] 0.0001474331514
 [1229] 0.0838054391425 [1230]-0.0000037783883 [1231]-0.0052139130349 [1232] 0.0080854431861
 [1233]-0.0013953201241 [1234] 0.0509420645661 [1235]-0.1160450169037 [1236] 0.0009975886188
 [1237] 0.0203276218177 [1238]-0.0007084748674 [1239] 0.0005974492171 [1240]-0.0365983679431
 [1241] 0.0005973352927 [1242] 0.0013177619742 [1243] 0.0001660988657 [1244]-0.0008755828691
 [1245] 0.0006132854339 [1246] 0.0560482760399 [1247] 0.0355162056930 [1248] 0.0003450177692
 [1249] 0.0004437874795 [1250]-0.0168561254451 [1251] 0.0007164392799 [1252] 0.0020746098108
 [1253]-0.0102439020711 [1254] 0.0020178347407 [1255]-0.0212690156003 [1256]-0.0048067717013
 [1257]-0.0887013334200 [1258] 0.0042201792288 [1259]-0.1673473750668 [1260]-0.0011287282110
 [1261] 0.0017292401896 [1262]-0.0009730875798 [1263] 0.0082632838552 [1264] 0.0260160147108
 [1265]-0.0010628574300 [1266]-0.0008078561957 [1267] 0.0055479759152 [1268]-0.0003029863316
 [1269] 0.0188854048658 [1270] 0.0016475883216 [1271]-0.0002643763956 [1272]-0.0002555008315
 [1273]-0.0012482542850 [1274] 0.0064639926986 [1275]-0.0005899477161 [1276]-0.0002248982406
 [1277] 0.0000109055582 [1278]-0.0003632671258 [1279] 0.0001100368559 [1280]-0.0014031839086
 [1281] 0.0000872553177 [1282]-0.0005907614450 [1283]-0.0181269153725 [1284]-0.0000152124380
 [1285]-0.0001198013777 [1286] 0.0038828393086 [1287]-0.0000557761292 [1288] 0.0022501035085
 [1289]-0.0000828094582 [1290] 0.0096516657258 [1291]-0.0006709269431 [1292] 0.0001775835633
 [1293] 0.0005221447996 [1294]-0.0003770271775 [1295] 0.0021888501923 [1296] 0.0002321218941
 [1297]-0.0000071136877 [1298]-0.0011953355869 [1299]-0.0643271169202 [1300] 0.0025634041918
 [1301] 0.0050709784800 [1302] 0.0435940432686 [1303] 0.1092956441509 [1304] 0.0020369315787
 [1305] 0.0054426468031 [1306]-0.0164410413067 [1307] 0.0349987928720 [1308]-0.0064422982836
 [1309] 0.1078084322396 [1310] 0.1216782560278 [1311] 0.0124549380015 [1312] 0.0012024722591
 [1313] 0.0787952160291 [1314]-0.0020090142229 [1315]-0.1080433701382 [1316] 0.0626129652781
 [1317]-0.0067898435911 [1318] 0.0973235499732 [1319] 0.0011848353900 [1320] 0.0189545190529
 [1321]-0.0015082828412 [1322] 0.0297862841917 [1323]-0.0678155607536 [1324]-0.0116352469318
 [1325] 0.0087165388527 [1326] 0.0016409492727 [1327] 0.2654363811707 [1328] 0.0813669954839
 [1329] 0.0097852228174 [1330] 0.0288182388583 [1331]-0.0004354386793 [1332] 0.0061413997007
 [1333] 0.1714773413786 [1334]-0.1512715589813 [1335] 0.0039884652954 [1336]-0.0059739581006
 [1337]-0.0560645739314 [1338] 0.0772211884137 [1339]-0.0133565995426 [1340] 0.0044835521331
 [1341]-0.0034330261028 [1342] 0.0076269393926 [1343]-0.0018116120316 [1344]-0.0447408456389
 [1345]-0.0044178771633 [1346]-0.0659665973232 [1347]-0.1071193040070 [1348]-0.0079243285074
 [1349]-0.0788387029130 [1350] 0.2088042208089 [1351]-0.0005074421348 [1352] 0.2175770650384
 [1353]-0.0028808575371 [1354] 0.0064949268550 [1355]-0.0953741641988 [1356]-0.0013736272305
 [1357] 0.0058144532220 [1358]-0.0505901833930 [1359] 0.0020672348374 [1360] 0.0174362409379
 [1361]-0.0239205005816 [1362] 0.0019405236193 [1363]-0.0110909357169 [1364]-0.0586706179756
 [1365]-0.0009401035544 [1366]-0.0049984069125 [1367]-0.0174612221127 [1368] 0.0911643751052
 [1369] 0.0007834202738 [1370]-0.0557145000439 [1371]-0.0433983860799 [1372] 0.0036824144657
 [1373]-0.1472229093358 [1374] 0.0025137578224 [1375] 0.0305449540962 [1376] 0.0078551701333
 [1377]-0.1812769381976 [1378] 0.0121171691565 [1379] 0.1522149010112 [1380]-0.2964128007052
 [1381] 0.0397861053040 [1382]-0.0013535755032 [1383]-0.0017708573923 [1384] 0.0346188529328
 [1385]-0.0188108482135 [1386] 0.0005398334519 [1387]-0.0221387638018 [1388]-0.0009658131047
 [1389]-0.0487488538478 [1390] 0.0703820352051 [1391]-0.0174832271301 [1392]-0.0810144782363
 [1393]-0.0001762052485 [1394]-0.0053185984257 [1395] 0.0040861181461 [1396]-0.0016959032625
 [1397]-0.0000542027871 [1398]-0.0052962449912 [1399] 0.0001108343859 [1400]-0.0248946561561
 [1401] 0.0205599683090 [1402] 0.0014120724451 [1403] 0.0051195753325 [1404] 0.0019955903467
 [1405]-0.0001748685652 [1406]-0.0015688726443 [1407] 0.0001462144411 [1408]-0.0083331517292
 [1409]-0.0005909656683 [1410] 0.0011063672899 [1411]-0.0138213059628 [1412]-0.0412765984152
 [1413]-0.0469242057419 [1414]-0.0000546426164 [1415] 0.0013333919877 [1416] 0.0033429540934
 [1417] 0.0102564194389 [1418]-0.0005998870043 [1419] 0.0100034598437 [1420]-0.0061300108934
 [1421] 0.0005555486035 [1422]-0.0010456658484 [1423]-0.0010842472625 [1424] 0.0198803999506
 [1425]-0.0003814651440 [1426]-0.0048700248947 [1427]-0.0204633759182 [1428] 0.0015012624366
 [1429]-0.0085394253646 [1430] 0.0001665815926 [1431]-0.0010960708220 [1432]-0.0058995939325
 [1433]-0.0090895312502 [1434]-0.0011320369640 [1435]-0.0022992277323 [1436]-0.0365380040060
 [1437] 0.0036546879606 [1438]-0.0353493189302 [1439]-0.0028796239501 [1440] 0.0020900921269
 [1441]-0.0036333368101 [1442] 0.0057086089750 [1443]-0.0632693842197 [1444] 0.1112286158149
 [1445]-0.0012320663077 [1446] 0.0019301252500 [1447]-0.0065860254739 [1448]-0.0038726989925
 [1449] 0.0009875287455 [1450]-0.0092686329702 [1451] 0.0602106217939 [1452]-0.0002110893305
 [1453] 0.0014548967894 [1454] 0.0568755891044 [1455]-0.0274450036711 [1456]-0.0027634844882
 [1457] 0.0019723514690 [1458] 0.0038149523948 [1459] 0.0359700443655 [1460]-0.0003292813251
 [1461] 0.0370578251507 [1462]-0.0116400460319 [1463]-0.0007393335871 [1464]-0.0306675994462
 [1465]-0.0052767798174 [1466] 0.0017094557970 [1467]-0.0270684362057 [1468] 0.0014216270669
 [1469] 0.0058802157280 [1470]-0.0117763675450 [1471]-0.0023694666670 [1472]-0.0317915110408
 [1473] 0.0735027337914 [1474]-0.0001071481304 [1475]-0.0090477287097 [1476] 0.0001217129537
 [1477] 0.0009904767645 [1478] 0.0206423730073 [1479]-0.0010282204074 [1480]-0.0000910484410
 [1481]-0.0022957307761 [1482] 0.0008730703343 [1483] 0.0012308528255 [1484]-0.0527017614477
 [1485]-0.0049702076377 [1486]-0.0014268341476 [1487]-0.0024197841182 [1488] 0.0237923364001
 [1489] 0.0003111252541 [1490]-0.0028049947727 [1491]-0.0143187541827 [1492] 0.0006149483303
 [1493] 0.0059797130278 [1494] 0.0077261415078 [1495] 0.0497495407726 [1496]-0.0036568650682
 [1497] 0.0995137790639 [1498]-0.0018472976314 [1499] 0.0023965907291 [1500] 0.0005147754773
 [1501] 0.0027175173180 [1502]-0.0137233304313 [1503] 0.0007091282063 [1504] 0.0012743242385
 [1505]-0.0113961187476 [1506] 0.0012006666567 [1507]-0.0110134569423 [1508]-0.0023893446573
 [1509]-0.0008183156313 [1510] 0.0007558189874 [1511] 0.0039652788271 [1512]-0.0057582351995
 [1513] 0.0010444566383 [1514]-0.0000945183184 [1515] 0.0000333324576 [1516] 0.0006483949149
 [1517]-0.0002095540806 [1518] 0.0002393080605 [1519] 0.0003688372674 [1520] 0.0004898906681
 [1521] 0.0104605653389 [1522]-0.0001769450354 [1523] 0.0001043512477 [1524]-0.0029778050299
 [1525] 0.0001123728179 [1526]-0.0040735882248 [1527] 0.0003833222341 [1528]-0.0055796484256
 [1529] 0.0013040584989 [1530]-0.0000464334895 [1531]-0.0002419989876 [1532] 0.0016260926888
 [1533]-0.0020059049428 [1534]-0.0003624446642 [1535]-0.0002309327492
  vo                     2                     2 -5.189590541157418E-002
        U*G(pq,rs) contribution is being calculated
             (Symmetry block 2, perturbation   2)

 CCSD(T) contribution to the paramagnetic part of the shielding tensor:

                        Bx          By          Bz

      O #1    x    0.000000   -2.709701    0.000000
      O #1    y    0.000000   63.923855    0.000000
      O #1    z    0.000000    0.000000    0.000000

      C #2    x    0.000000   -1.124461    0.000000
      C #2    y    0.000000   17.138387    0.000000
      C #2    z    0.000000    0.000000    0.000000

      C #31   x    0.000000   -0.157751    0.000000
      C #31   y    0.000000   -3.440832    0.000000
      C #31   z    0.000000    1.215052    0.000000

      C #32   x    0.000000   -0.157751    0.000000
      C #32   y    0.000000   -3.440832    0.000000
      C #32   z    0.000000   -1.215052    0.000000

      H #41   x    0.000000   -0.203208    0.000000
      H #41   y    0.000000    0.345554    0.000000
      H #41   z    0.000000    0.261095    0.000000

      H #42   x    0.000000   -0.203208    0.000000
      H #42   y    0.000000    0.345554    0.000000
      H #42   z    0.000000   -0.261095    0.000000

      H #51   x    0.000000    0.149933    0.000000
      H #51   y    0.000000    0.374939    0.000000
      H #51   z    0.000000    0.323756    0.000000

      H #52   x    0.000000    0.149933    0.000000
      H #52   y    0.000000    0.374939    0.000000
      H #52   z    0.000000   -0.323756    0.000000


 Total shielding tensor at the CCSD(T) level:

                        Bx          By          Bz

      O #1    x  457.562384   46.637730    0.000000
      O #1    y   46.637734 -864.247022    0.000000
      O #1    z    0.000000    0.000000 -425.799079

      C #2    x  123.859851    6.993662    0.000000
      C #2    y    6.993663  -74.354947    0.000000
      C #2    z    0.000000    0.000000  -99.991193

      C #31   x  223.936993    1.895497    0.351892
      C #31   y    1.895497  170.214708  -11.390851
      C #31   z   -0.343644    9.751702  182.690033

      C #32   x  223.936993    1.895497   -0.351892
      C #32   y    1.895497  170.214708   11.390851
      C #32   z    0.343644   -9.751702  182.690033

      H #41   x   33.982580    0.893159    4.122119
      H #41   y    3.945899   26.340494    1.967398
      H #41   z    5.273416    0.862995   30.703445

      H #42   x   33.982580    0.893159   -4.122119
      H #42   y    3.945899   26.340494   -1.967398
      H #42   z   -5.273416   -0.862995   30.703445

      H #51   x   34.284497   -0.332578   -4.264329
      H #51   y   -3.385319   26.038577    1.659754
      H #51   z   -5.321083    0.489650   30.703268

      H #52   x   34.284497   -0.332578    4.264329
      H #52   y   -3.385319   26.038577   -1.659754
      H #52   z    5.321083   -0.489650   30.703268


 CCSD(T) contribution to paramagnetic part of magnetizability tensor:

                         Bx          By          Bz

            Bx      0.00000000  0.00097690  0.00000000
            By      0.03957024  1.65976083  0.00000000
            Bz      0.00000000  0.00000000  0.00000000


 Total CCSD(T) magnetizability tensor:

                         Bx          By          Bz

            Bx     -9.79267905 -0.68857191  0.00000000
            By     -0.80476134-22.86082831  0.00000000
            Bz      0.00000000  0.00000000-63.09647002


 Total CCSD(T) magnetizability:-31.91665913


 @CHECKOUT-I, Total execution time (CPU/WALL):    133044.28/    8228.27 seconds.
--executable xsdcc finished with status     0 in     8228.33 seconds (walltime).
 --invoking executable--
/home/besselman/CFOUR_18/cfour18/bin/xanti
 @GETMEM-I,  Allocated  181198 MB of main memory.
 CCSD(T) MO derivative gammas will be sorted to Mulliken order.
 Derivative gammas for magnetic perturbation are considered.
 @CHECKOUT-I, Total execution time (CPU/WALL):       557.69/      31.65 seconds.
--executable xanti finished with status     0 in       31.71 seconds (walltime).
 --invoking executable--
/home/besselman/CFOUR_18/cfour18/bin/xbcktrn
 @GETMEM-I,  Allocated  181198 MB of main memory.
 Derivative gammas for magnetic perturbation are considered.
 @CHECKOUT-I, Total execution time (CPU/WALL):       545.76/      18.29 seconds.
--executable xbcktrn finished with status     0 in       18.33 seconds (walltime).
 --invoking executable--
/home/besselman/CFOUR_18/cfour18/bin/xvdint
 @GETMEM-I,  Allocated  181198 MB of main memory.
 One- and two-electron integral derivatives are calculated
 for RHF-CC/MBPT NMR chemical shifts and magnetizabilities.
 Gauge-including atomic orbitals (GIAOs) are used.
 Spherical gaussians are used.
 Derivatives with respect to Bz are calculated.
 Sort of perturbed Gammas required for CC/MBPT  magnetizabilities.
 Sort performed in core.
 Sort of perturbed Gammas required   11.04 seconds.
 Sort of perturbed Gammas required for CC/MBPT  magnetizabilities.
 Sort performed in core.
 Sort of perturbed Gammas required   10.96 seconds.
 Evaluation of 2el GIAO integrals

                2el contribution to magnetizability tensor
                ------------------------------------------

                        Bx          By          Bz

            Bx     0.00000000  0.00000000  0.00000000
            By     0.11618942  7.99061573  0.00000000
            Bz     0.00000000  0.00000000  0.00000000


 Evaluation of 2e integral derivatives required 8055.29 seconds.
 @CHECKOUT-I, Total execution time (CPU/WALL):      8055.41/     306.14 seconds.
--executable xvdint finished with status     0 in      306.21 seconds (walltime).
 --invoking executable--
/home/besselman/CFOUR_18/cfour18/bin/xsdcc
 @GETMEM-I,  Allocated  181198 MB of main memory.
 Chemical shifts and magnetizabilities are calculated at the CCSD(T) level.
 Gauge-origin independence is ensured by using gauge-including AOs.
 G(ab,cd) and dG(ab,cd)/dx are not explicitly calculated.
 AO based algorithm is used.
 Perturbed canonical orbitals are used.
 Bz is a perturbation of irrep 1.
 CPHF coefficients for vrt-vrt block: U^x(a,b) = -1/2 S^x(a,b)
                     1                     1
                     2                     2
Total CPU time :        14.44
 processed     75004360 ao basis integrals from      18317 buffers 
Total CPU time :         6.52
 processed     65878288 ao basis integrals from      16088 buffers 
Total CPU time :        14.53
 processed    129553235 ao basis integrals from      31637 buffers 
                     1                     1
                     2                     2
Total CPU time :        14.75
 processed     40884977 ao basis integrals from       9982 buffers 
Total CPU time :        15.21
 processed     69743083 ao basis integrals from      17028 buffers 
Total CPU time :         6.72
 processed     36054771 ao basis integrals from       8803 buffers 
                     1                     1
                     2                     2
Total CPU time :        14.71
 processed     40884977 ao basis integrals from       9982 buffers 
Total CPU time :        15.20
 processed     69743083 ao basis integrals from      17028 buffers 
Total CPU time :         6.72
 processed     36054771 ao basis integrals from       8803 buffers 
                     1                     1
                     2                     2
Total CPU time :        14.70
 processed     40884977 ao basis integrals from       9982 buffers 
Total CPU time :        15.20
 processed     69743083 ao basis integrals from      17028 buffers 
Total CPU time :         6.72
 processed     36054771 ao basis integrals from       8803 buffers 
 Transformation of GIAO integrals from AO to MO basis:
 RHF transformation
 Transformation of IIIIZ integral derivatives.
 1 pass through the AO integral derivative file was needed.
  75004360 AO integral derivatives were read from file IIIIZ.
 Transformation of first index required   12.3 seconds.
 Transformation of remaining indices required   37.3 seconds.
  26056885 MO integral derivatives were written to file DERINT.
 Transformation of IIJJZ integral derivatives.
 1 pass through the AO integral derivative file was needed.
  65878288 AO integral derivatives were read from file IIJJZ.
 Transformation of first index required    7.6 seconds.
 Transformation of remaining indices required   19.3 seconds.
  20727085 MO integral derivatives were written to file DERINT.
 Transformation of IJIJZ integral derivatives.
 1 pass through the AO integral derivative file was needed.
 129553235 AO integral derivatives were read from file IJIJZ.
 Transformation of first index required   18.6 seconds.
 Transformation of remaining indices required   41.5 seconds.
  41454170 MO integral derivatives were written to file DERINT.
 Formation of <ab||ci>^chi using AO integrals:
 Transformation of IIII integrals:
 1 pass through the AO integral file was needed.
  40884977 AO integrals were read from file IIII.
 Tranformation of first (perturbed) index required  10.7 seconds.
 Tranformation of remaining (unperturbed) indices required  25.6 seconds.
 Transformation of IIJJ integrals:
 1 pass through the AO integral file was needed.
  36054771 AO integrals were read from file IIJJ.
 Tranformation of first (perturbed) index required   9.2 seconds.
 Tranformation of remaining (unperturbed) indices required  23.7 seconds.
 Transformation of IJIJ integrals:
 1 pass through the AO integral file was needed.
  69743083 AO integrals were read from file IJIJ.
 Tranformation of first (perturbed) index required  10.8 seconds.
 Tranformation of remaining (unperturbed) indices required  33.4 seconds.
        MO basis integral derivatives are being calculated
             (Symmetry block 1, perturbation   1)
 First derivative of the wavefunction is calculated (Symmetry block 1, perturbation   1)
 Resorts of perturbed amplitudes and integrals required   5.5 seconds.
 Construction of <Phi|(dH_N/dx exp(T))c|0> required 501.3 seconds.
 Starting iterative solution of the perturbed CC equations.
 The DIIS procedure is used to accelerate convergence.
 Convergence criterion is 10**(-9).
 Maximum number of iterations is 200.
 lenvec is                5113485
 Convergence information after     1 iterations: 
 Largest element of residual vector : -0.29667673E+00.
 Largest element of DIIS residual   : -0.29667673E+00.
 lenvec is                5113485
 Convergence information after     2 iterations: 
 Largest element of residual vector : -0.36225330E-01.
 Largest element of DIIS residual   : -0.35883239E-01.
 lenvec is                5113485
 Convergence information after     3 iterations: 
 Largest element of residual vector : -0.54575232E-01.
 Largest element of DIIS residual   : -0.37524109E-01.
 lenvec is                5113485
 Convergence information after     4 iterations: 
 Largest element of residual vector : -0.26006631E-01.
 Largest element of DIIS residual   :  0.10335481E-01.
 lenvec is                5113485
 Convergence information after     5 iterations: 
 Largest element of residual vector :  0.11977074E-01.
 Largest element of DIIS residual   :  0.67938815E-02.
 lenvec is                5113485
 Convergence information after     6 iterations: 
 Largest element of residual vector :  0.49813364E-02.
 Largest element of DIIS residual   :  0.22216344E-02.
 lenvec is                5113485
 Convergence information after     7 iterations: 
 Largest element of residual vector :  0.19789975E-02.
 Largest element of DIIS residual   :  0.99404577E-03.
 lenvec is                5113485
 Convergence information after     8 iterations: 
 Largest element of residual vector :  0.73041724E-03.
 Largest element of DIIS residual   :  0.38578458E-03.
 lenvec is                5113485
 Convergence information after     9 iterations: 
 Largest element of residual vector :  0.23560347E-03.
 Largest element of DIIS residual   :  0.13451230E-03.
 lenvec is                5113485
 Convergence information after    10 iterations: 
 Largest element of residual vector :  0.88925934E-04.
 Largest element of DIIS residual   :  0.52177585E-04.
 lenvec is                5113485
 Convergence information after    11 iterations: 
 Largest element of residual vector :  0.46412786E-04.
 Largest element of DIIS residual   :  0.34901062E-04.
 lenvec is                5113485
 Convergence information after    12 iterations: 
 Largest element of residual vector :  0.20602300E-04.
 Largest element of DIIS residual   :  0.77300299E-05.
 lenvec is                5113485
 Convergence information after    13 iterations: 
 Largest element of residual vector :  0.75238691E-05.
 Largest element of DIIS residual   :  0.30780408E-05.
 lenvec is                5113485
 Convergence information after    14 iterations: 
 Largest element of residual vector : -0.21847635E-05.
 Largest element of DIIS residual   : -0.12157951E-05.
 lenvec is                5113485
 Convergence information after    15 iterations: 
 Largest element of residual vector : -0.10843044E-05.
 Largest element of DIIS residual   : -0.57003837E-06.
 lenvec is                5113485
 Convergence information after    16 iterations: 
 Largest element of residual vector : -0.43459114E-06.
 Largest element of DIIS residual   : -0.25638574E-06.
 lenvec is                5113485
 Convergence information after    17 iterations: 
 Largest element of residual vector : -0.18645795E-06.
 Largest element of DIIS residual   : -0.94758783E-07.
 lenvec is                5113485
 Convergence information after    18 iterations: 
 Largest element of residual vector : -0.70484168E-07.
 Largest element of DIIS residual   : -0.33251118E-07.
 lenvec is                5113485
 Convergence information after    19 iterations: 
 Largest element of residual vector : -0.25660604E-07.
 Largest element of DIIS residual   : -0.19178814E-07.
 lenvec is                5113485
 Convergence information after    20 iterations: 
 Largest element of residual vector : -0.11598763E-07.
 Largest element of DIIS residual   : -0.53618162E-08.
 lenvec is                5113485
 Convergence information after    21 iterations: 
 Largest element of residual vector : -0.45566024E-08.
 Largest element of DIIS residual   : -0.16885352E-08.
 lenvec is                5113485
 Convergence information after    22 iterations: 
 Largest element of residual vector : -0.72553277E-09.
 Largest element of DIIS residual   : -0.48057207E-09.
 Perturbed amplitude equations converged in    22 iterations.
  Dominant contributions to perturbed wavefunction:
    9    9   93   16      0.4857106857 ABAB
    9    9   16   93      0.4857106857 ABAB
    9    9   28   16     -0.4304003834 ABAB
    9    9   16   28     -0.4304003834 ABAB
    9    9   19   16     -0.4039736735 ABAB
    9    9   16   19     -0.4039736735 ABAB
    9    9   46   16     -0.3746037519 ABAB
    9    9   16   46     -0.3746037519 ABAB
    9    9   41   16      0.3528626014 ABAB
    9    9   16   41      0.3528626014 ABAB
    9    9   93   18      0.3270711596 ABAB
    9    9   18   93      0.3270711596 ABAB
    9    9   31   16     -0.2960833549 ABAB
    9    9   16   31     -0.2960833549 ABAB
    9    9   68   16      0.2899862723 ABAB
    9    9   16   68      0.2899862723 ABAB
    9    9   64   16     -0.2892393264 ABAB
    9    9   16   64     -0.2892393264 ABAB
    9    9   28   18     -0.2867696284 ABAB
    9    9   18   28     -0.2867696284 ABAB
  Total CCSD gradient is    0.008049670516324.
  Norm of list 444    0.000000000000000E+000
  Norm of list 445    0.000000000000000E+000
  Norm of list 446     5.77412705958590     
  savet is  F
  dumpdtdl  F
  special occupied indices: 
  @GTSPECIN-I, Orbital   6 is mixed with   2 degenerate partners by the perturbation.
  @GTSPECIN-I, Orbital   7 is mixed with   3 degenerate partners by the perturbation.
  @GTSPECIN-I, Orbital   8 is mixed with   2 degenerate partners by the perturbation.
  @GTSPECIN-I, Orbital   9 is mixed with   3 degenerate partners by the perturbation.
  @GTSPECIN-I, Orbital  10 is mixed with   2 degenerate partners by the perturbation.
  @GTSPECIN-I, Orbital  12 is mixed with   1 degenerate partners by the perturbation.
  @GTSPECIN-I, Orbital  13 is mixed with   1 degenerate partners by the perturbation.
  @GTSPECIN-I, Orbital  14 is mixed with   3 degenerate partners by the perturbation.
  @GTSPECIN-I, Orbital  15 is mixed with   1 degenerate partners by the perturbation.
   Memory requirement in dtrp1rhfd               55210253
  There are                    665  ijk combinations. 
 PARA: timing for (T) xsdcc           132696.48 seconds.
  here
  here2
  here3
  here4
 Starting iterative solution of the perturbed Lambda equations.
 The DIIS procedure is used to accelerate convergence.
 Convergence criterion is 10**(-9).
 Maximum number of iterations is 200.
 lenvec is                5113485
 Convergence information after     1 iterations: 
 Largest element of residual vector :  0.30574283E+00.
 Largest element of DIIS residual   :  0.30574283E+00.
 lenvec is                5113485
 Convergence information after     2 iterations: 
 Largest element of residual vector :  0.42644716E-01.
 Largest element of DIIS residual   :  0.39912273E-01.
 lenvec is                5113485
 Convergence information after     3 iterations: 
 Largest element of residual vector :  0.55319214E-01.
 Largest element of DIIS residual   :  0.39360522E-01.
 lenvec is                5113485
 Convergence information after     4 iterations: 
 Largest element of residual vector :  0.25658829E-01.
 Largest element of DIIS residual   : -0.12000970E-01.
 lenvec is                5113485
 Convergence information after     5 iterations: 
 Largest element of residual vector : -0.12751810E-01.
 Largest element of DIIS residual   : -0.71465016E-02.
 lenvec is                5113485
 Convergence information after     6 iterations: 
 Largest element of residual vector : -0.52212839E-02.
 Largest element of DIIS residual   : -0.24669493E-02.
 lenvec is                5113485
 Convergence information after     7 iterations: 
 Largest element of residual vector : -0.21266522E-02.
 Largest element of DIIS residual   : -0.10064847E-02.
 lenvec is                5113485
 Convergence information after     8 iterations: 
 Largest element of residual vector : -0.76314300E-03.
 Largest element of DIIS residual   : -0.40938045E-03.
 lenvec is                5113485
 Convergence information after     9 iterations: 
 Largest element of residual vector : -0.24489877E-03.
 Largest element of DIIS residual   : -0.13876075E-03.
 lenvec is                5113485
 Convergence information after    10 iterations: 
 Largest element of residual vector : -0.89814520E-04.
 Largest element of DIIS residual   : -0.53437087E-04.
 lenvec is                5113485
 Convergence information after    11 iterations: 
 Largest element of residual vector : -0.48657482E-04.
 Largest element of DIIS residual   : -0.36441183E-04.
 lenvec is                5113485
 Convergence information after    12 iterations: 
 Largest element of residual vector : -0.21471972E-04.
 Largest element of DIIS residual   : -0.83140050E-05.
 lenvec is                5113485
 Convergence information after    13 iterations: 
 Largest element of residual vector : -0.83776383E-05.
 Largest element of DIIS residual   : -0.34573094E-05.
 lenvec is                5113485
 Convergence information after    14 iterations: 
 Largest element of residual vector :  0.23852648E-05.
 Largest element of DIIS residual   :  0.14748952E-05.
 lenvec is                5113485
 Convergence information after    15 iterations: 
 Largest element of residual vector :  0.12608118E-05.
 Largest element of DIIS residual   :  0.69512909E-06.
 lenvec is                5113485
 Convergence information after    16 iterations: 
 Largest element of residual vector :  0.53172684E-06.
 Largest element of DIIS residual   :  0.32124927E-06.
 lenvec is                5113485
 Convergence information after    17 iterations: 
 Largest element of residual vector :  0.23178472E-06.
 Largest element of DIIS residual   :  0.11855449E-06.
 lenvec is                5113485
 Convergence information after    18 iterations: 
 Largest element of residual vector :  0.88194286E-07.
 Largest element of DIIS residual   :  0.42722472E-07.
 lenvec is                5113485
 Convergence information after    19 iterations: 
 Largest element of residual vector :  0.31273754E-07.
 Largest element of DIIS residual   :  0.24691398E-07.
 lenvec is                5113485
 Convergence information after    20 iterations: 
 Largest element of residual vector :  0.15138656E-07.
 Largest element of DIIS residual   :  0.67267238E-08.
 lenvec is                5113485
 Convergence information after    21 iterations: 
 Largest element of residual vector :  0.62776758E-08.
 Largest element of DIIS residual   :  0.28556380E-08.
 lenvec is                5113485
 Convergence information after    22 iterations: 
 Largest element of residual vector :  0.15347862E-08.
 Largest element of DIIS residual   :  0.68146052E-09.
 Perturbed Lambda equations converged in    22 iterations.
  Dominant contributions to perturbed wavefunction:
    9    9   93   16     -0.6270098864 ABAB
    9    9   16   93     -0.6270098864 ABAB
    9    9   28   16      0.5610345645 ABAB
    9    9   16   28      0.5610345645 ABAB
    9    9   19   16      0.5132465637 ABAB
    9    9   16   19      0.5132465637 ABAB
    9    9   46   16      0.4786493320 ABAB
    9    9   16   46      0.4786493320 ABAB
    9    9   41   16     -0.4652548040 ABAB
    9    9   16   41     -0.4652548040 ABAB
    9    9   93   18     -0.4097512562 ABAB
    9    9   18   93     -0.4097512562 ABAB
    9    9   64   16      0.3770846327 ABAB
    9    9   16   64      0.3770846327 ABAB
    9    9   68   16     -0.3739148141 ABAB
    9    9   16   68     -0.3739148141 ABAB
    9    9   31   16      0.3688803353 ABAB
    9    9   16   31      0.3688803353 ABAB
    9    9   28   18      0.3630621291 ABAB
    9    9   18   28      0.3630621291 ABAB
  Total CCSD gradient is   -0.000000000109020.
 First-order density matrix is being calculated  (Symmetry block 1, perturbation   1)
  There are                     58  special pairs.
  occ                     1                     1   1.45290110846515     
  vrt                     1                     1  0.851146749374239     
  vo                     1                     1  -69.1493284510280     
  gtensor plus SO mean-field
 Calculation of the contributions of <pq||rs> to dI(i,j)/dx required  48.5 seconds.
 Calculation of the contributions of <pq||rs> to dI(a,b)/dx required 358.0 seconds.
  @FORMDXIJ-I, Using CC response density for pair (  7,  6)
  @FORMDXIJ-I, Using CC response density for pair (  8,  7)
  @FORMDXIJ-I, Using CC response density for pair (  9,  6)
  @FORMDXIJ-I, Using CC response density for pair (  9,  8)
  @FORMDXIJ-I, Using CC response density for pair ( 10,  7)
  @FORMDXIJ-I, Using CC response density for pair ( 10,  9)
  @FORMDXIJ-I, Using CC response density for pair (  4,  2)
  @FORMDXIJ-I, Using CC response density for pair (  4,  3)
  @FORMDXIJ-I, Using CC response density for pair (  5,  4)
  dD(ij)/dx contribution from formdxij
    0.00000000000000      0.00000020909472     -0.00000001191225     -0.00000135393766
   -0.00000495700239      0.00001199358471      0.00004570796958      0.00000745327844
    0.00005099078492     -0.00000120861590     -0.00000020909472      0.00000000000000
   -0.00000019190431      0.00000023506312     -0.00000352457154      0.00000718927890
   -0.00005587143130     -0.00000109312204      0.00037571167274      0.00000341915624
    0.00000001191225      0.00000019190431      0.00000000000000      0.00000135737538
    0.00000076447690      0.00000393572956      0.00004609277665     -0.00000224621589
    0.00014741890563     -0.00000001639378      0.00000135393766     -0.00000023506312
   -0.00000135737538      0.00000000000000      0.00003089830355      0.00022842944024
   -0.00447151459445      0.00012198633517      0.00335357931499     -0.00031998917381
    0.00000495700239      0.00000352457154     -0.00000076447690     -0.00003089830355
    0.00000000000000      0.00004647973836     -0.00435275840881     -0.00035483789756
    0.00142857679514      0.00002977930509     -0.00001199358471     -0.00000718927890
   -0.00000393572956     -0.00022842944024     -0.00004647973836      0.00000000000000
    0.00010074977462      0.00013925743534      0.05083550086147      0.00007554046596
   -0.00004570796958      0.00005587143130     -0.00004609277665      0.00447151459445
    0.00435275840881     -0.00010074977462      0.00000000000000     -0.01576303056633
   -0.00100741061106      0.02171046627877     -0.00000745327844      0.00000109312204
    0.00000224621589     -0.00012198633517      0.00035483789756     -0.00013925743534
    0.01576303056633      0.00000000000000      0.06236092844435      0.00017216638087
   -0.00005099078492     -0.00037571167274     -0.00014741890563     -0.00335357931499
   -0.00142857679514     -0.05083550086147      0.00100741061106     -0.06236092844435
    0.00000000000000     -0.00244608704999      0.00000120861590     -0.00000341915624
    0.00000001639378      0.00031998917381     -0.00002977930509     -0.00007554046596
   -0.02171046627877     -0.00017216638087      0.00244608704999      0.00000000000000
    0.00000000000000      0.00000049594163     -0.00000666277302     -0.00016341107883
   -0.00000247081399     -0.00000049594163      0.00000000000000     -0.00000509986344
   -0.00618338035152      0.00021135419143      0.00000666277302      0.00000509986344
    0.00000000000000      0.01134920667744     -0.00016595134953      0.00016341107883
    0.00618338035152     -0.01134920667744      0.00000000000000      0.00634953224716
    0.00000247081399     -0.00021135419143      0.00016595134953     -0.00634953224716
    0.00000000000000
 oo -0.910144696707635     
 oo  0.100794413689724     
 oo  1.836275424734019E-003
 oo -5.265621419491345E-002
 oo -0.122123267846561     
 oo -4.862500281065322E-003
 oo -4.944303888153244E-003
 oo -2.851392581198856E-004
 oo  5.036289812838794E-003
 oo -4.565676014591538E-003
 oo -4.604176041219284E-004
  pcan                     1                     1  0.567612438315328     
 Calculation of the contributions of <pq||rs> to dI(i,a)/dx required  72.8 seconds.
                     1                     1
                     2                     2
Total CPU time :        14.02
 processed     40884977 ao basis integrals from       9982 buffers 
Total CPU time :        15.28
 processed     69743083 ao basis integrals from      17028 buffers 
Total CPU time :         7.29
 processed     36054771 ao basis integrals from       8803 buffers 
 First-order Z-vector equations are solved for 1 perturbation.
 Convergence reached after  21 iterations.
  zvec                     1                     1   66.3407645792035     
  occ                     1                     1  0.133637581225986     
  vrt                     1                     1   3.29043224662683     
  vo                     1                     1   6.16943468836592     
  occ                     1                     1  0.466979750442048     
 [   1] 0.0001543593916 [   2]-0.0000231945391 [   3] 0.0005731698443 [   4] 0.0000671942001
 [   5]-0.0001389732482 [   6] 0.0000807981441 [   7] 0.0003116004076 [   8] 0.0000392721098
 [   9] 0.0000460601520 [  10] 0.0001115753868 [  11] 0.0001672632202 [  12] 0.0000139806553
 [  13] 0.0001924954136 [  14] 0.0000540302721 [  15]-0.0003762100779 [  16] 0.0001415297944
 [  17]-0.0018264772625 [  18]-0.0000518953438 [  19] 0.0000977960793 [  20]-0.0000651720586
 [  21]-0.0000193910702 [  22]-0.0001792018760 [  23]-0.0000487401616 [  24]-0.0001062475020
 [  25]-0.0002197569225 [  26]-0.0002530519680 [  27] 0.0004797011551 [  28] 0.0009224322716
 [  29] 0.0001053233762 [  30] 0.0000108440346 [  31] 0.0002843934347 [  32] 0.0001845249544
 [  33] 0.0003936213338 [  34] 0.0017239660223 [  35] 0.0009326970391 [  36] 0.0002033944229
 [  37] 0.0000557282873 [  38] 0.0015704792073 [  39] 0.0017164643078 [  40] 0.0000434184206
 [  41] 0.0000153088973 [  42]-0.0000230496464 [  43] 0.0005224283420 [  44] 0.0000906684314
 [  45] 0.0005850881134 [  46]-0.0007104106186 [  47] 0.0000486047682 [  48] 0.0002947542031
 [  49] 0.0001401126893 [  50] 0.0002383302179 [  51] 0.0006975910681 [  52] 0.0000392103829
 [  53] 0.0000613025869 [  54] 0.0002112717892 [  55] 0.0002767674232 [  56] 0.0001123395185
 [  57] 0.0004545918754 [  58] 0.0001645689901 [  59]-0.0001980932807 [  60] 0.0000555782700
 [  61]-0.0000275017289 [  62]-0.0000924177965 [  63] 0.0001607897602 [  64]-0.0000225673169
 [  65] 0.0000214825830 [  66] 0.0000267510139 [  67] 0.0000091410002 [  68]-0.0013906179984
 [  69]-0.0005662051085 [  70] 0.0000596970116 [  71] 0.0001687112402 [  72] 0.0000065170808
 [  73]-0.0003564771504 [  74]-0.0000582749399 [  75]-0.0004331226263 [  76]-0.0000221433715
 [  77]-0.0003772702551 [  78] 0.0000389681543 [  79]-0.0002479795374 [  80] 0.0000428492277
 [  81]-0.0000905433501 [  82] 0.0002582875576 [  83] 0.0001111753276 [  84] 0.0000103091859
 [  85]-0.0004436784413 [  86]-0.0020190270336 [  87] 0.0000742577568 [  88] 0.0004145571521
 [  89]-0.0002211363709 [  90]-0.0000101485809 [  91]-0.0000213459729 [  92]-0.0000125205159
 [  93]-0.0000764377676 [  94]-0.0000510518466 [  95]-0.0001058392765 [  96]-0.0003074791657
 [  97] 0.0001341170156 [  98] 0.0001836653821 [  99] 0.0000009110799 [ 100]-0.0000200874847
 [ 101] 0.0000039434259 [ 102]-0.0000054597725 [ 103] 0.0000239615785 [ 104] 0.0000124880873
 [ 105]-0.0000451015569 [ 106] 0.0000400284178 [ 107] 0.0000025626696 [ 108]-0.0002025520875
 [ 109] 0.0000387636958 [ 110]-0.0000700389456 [ 111]-0.0000007449248 [ 112]-0.0000041404371
 [ 113] 0.0000046538899 [ 114] 0.0000174998563 [ 115] 0.0000276866719 [ 116]-0.0000652755082
 [ 117]-0.0001188823259 [ 118]-0.0000462654861 [ 119] 0.0000713305242 [ 120] 0.0024169310377
 [ 121]-0.0002717418943 [ 122]-0.0047125290954 [ 123]-0.0054701573557 [ 124]-0.0008129720068
 [ 125]-0.0006513052816 [ 126] 0.0005170962625 [ 127]-0.0026750169871 [ 128]-0.0004427594643
 [ 129]-0.0045574455365 [ 130] 0.0061376115407 [ 131]-0.0000193784454 [ 132]-0.0064762790150
 [ 133] 0.0014087561752 [ 134]-0.0010063709829 [ 135]-0.0054810066591 [ 136] 0.0021391333968
 [ 137]-0.0014010709340 [ 138]-0.0011179753422 [ 139] 0.0025362328767 [ 140] 0.0022776960020
 [ 141]-0.0016604832010 [ 142]-0.0026940428725 [ 143] 0.0004452158156 [ 144]-0.0047276341214
 [ 145] 0.0050848147844 [ 146] 0.0047690299423 [ 147]-0.0034217193145 [ 148]-0.0005761094809
 [ 149]-0.0008761550387 [ 150]-0.0067865524288 [ 151]-0.0031667653236 [ 152] 0.0044162863381
 [ 153]-0.0011962419826 [ 154]-0.0018625145286 [ 155]-0.0012694368786 [ 156] 0.0032392978790
 [ 157]-0.0010145116446 [ 158] 0.0006390150615 [ 159]-0.0023626482814 [ 160] 0.0015852433712
 [ 161] 0.0034603522566 [ 162]-0.0008798608970 [ 163] 0.0006010082999 [ 164]-0.0027328723920
 [ 165] 0.0009060774775 [ 166]-0.0000896223642 [ 167] 0.0011453019078 [ 168]-0.0044166491637
 [ 169] 0.0032890739386 [ 170] 0.0018071463038 [ 171] 0.0024867684821 [ 172] 0.0042732555509
 [ 173]-0.0007096691349 [ 174]-0.0034934762804 [ 175] 0.0004686366583 [ 176]-0.0022344343633
 [ 177] 0.0021547094946 [ 178]-0.0000576175008 [ 179] 0.0009303436360 [ 180] 0.0015562152530
 [ 181]-0.0000423951184 [ 182]-0.0012701199780 [ 183] 0.0001459690359 [ 184]-0.0013554148249
 [ 185] 0.0020536720965 [ 186] 0.0017496073659 [ 187] 0.0012201385704 [ 188] 0.0011733683741
 [ 189]-0.0016254052707 [ 190]-0.0039225858493 [ 191] 0.0003485583236 [ 192]-0.0018956118997
 [ 193]-0.0027678172785 [ 194]-0.0008005527743 [ 195] 0.0027989349008 [ 196]-0.0003915192653
 [ 197] 0.0093885951550 [ 198]-0.0016856593313 [ 199]-0.0023072873846 [ 200]-0.0020107566125
 [ 201]-0.0018314108649 [ 202] 0.0077256571433 [ 203] 0.0000717279776 [ 204] 0.0002566115745
 [ 205] 0.0014533946841 [ 206] 0.0029227993816 [ 207] 0.0045760992548 [ 208]-0.0001182566389
 [ 209] 0.0014365849879 [ 210] 0.0000870686780 [ 211]-0.0017695920212 [ 212]-0.0014127554812
 [ 213] 0.0010001321698 [ 214] 0.0051236803836 [ 215] 0.0001886878311 [ 216] 0.0022642496251
 [ 217] 0.0015600723241 [ 218] 0.0001127931657 [ 219] 0.0001274148969 [ 220]-0.0001606305149
 [ 221]-0.0000779159844 [ 222] 0.0010505346503 [ 223] 0.0005328376538 [ 224]-0.0002429276555
 [ 225] 0.0001044539755 [ 226] 0.0000979239930 [ 227] 0.0001920671591 [ 228] 0.0002767041664
 [ 229]-0.0000610038673 [ 230] 0.0004629004863 [ 231] 0.0000777033259 [ 232] 0.0012880690057
 [ 233] 0.0000919503784 [ 234] 0.0001844193741 [ 235] 0.0022333765254 [ 236] 0.0000638800830
 [ 237]-0.0009617217069 [ 238] 0.0003726367759 [ 239]-0.0289784715236 [ 240]-0.0003926014085
 [ 241] 0.0476038527156 [ 242]-0.0045395198425 [ 243] 0.0003831419849 [ 244]-0.0015978524763
 [ 245]-0.0007243617244 [ 246] 0.0502411716945 [ 247]-0.0006684694382 [ 248]-0.0043359020495
 [ 249]-0.1044837705796 [ 250] 0.0007981904502 [ 251]-0.0084109665651 [ 252]-0.0013795799921
 [ 253] 0.0101241822039 [ 254]-0.0039949950062 [ 255]-0.0283231658607 [ 256] 0.0015640529061
 [ 257]-0.0050314365088 [ 258]-0.0637151545945 [ 259] 0.0014288358167 [ 260]-0.0046092027611
 [ 261]-0.0017374413001 [ 262] 0.0069655828950 [ 263]-0.0026514650397 [ 264] 0.0063525073872
 [ 265]-0.1854838905847 [ 266] 0.1385636732062 [ 267]-0.0018695375855 [ 268] 0.0011080644997
 [ 269]-0.0073469842588 [ 270]-0.0045617188310 [ 271]-0.0020821581712 [ 272]-0.0073454534820
 [ 273] 0.0788057259193 [ 274]-0.0013685138472 [ 275] 0.0001891788212 [ 276] 0.0617679633010
 [ 277]-0.0778436724702 [ 278]-0.0023458777843 [ 279] 0.0018167756995 [ 280] 0.0030054945603
 [ 281] 0.0674610397077 [ 282]-0.0013244996203 [ 283] 0.0990232521013 [ 284]-0.0323001879816
 [ 285]-0.0012261959597 [ 286]-0.0556838082983 [ 287]-0.0043143309739 [ 288] 0.0011445207105
 [ 289]-0.1172927308372 [ 290] 0.0017278452109 [ 291] 0.0029417184249 [ 292]-0.0066246196615
 [ 293]-0.0040804336828 [ 294]-0.0498908323251 [ 295] 0.1067104842893 [ 296]-0.0005898895306
 [ 297]-0.0160806809449 [ 298]-0.0008232872032 [ 299] 0.0000263000374 [ 300] 0.0329862876220
 [ 301]-0.0029640679250 [ 302]-0.0006508099837 [ 303] 0.0053489980873 [ 304] 0.0006666208802
 [ 305] 0.0009685739658 [ 306]-0.0317615538795 [ 307]-0.0607563835352 [ 308]-0.0013145425521
 [ 309]-0.0018237800496 [ 310]-0.0249948789351 [ 311] 0.0009114246213 [ 312]-0.0019031722622
 [ 313] 0.0520883065359 [ 314] 0.0009493597388 [ 315] 0.0368589581286 [ 316] 0.0076750444706
 [ 317] 0.1104509881865 [ 318]-0.0032745704893 [ 319] 0.1649488638030 [ 320]-0.0038093540604
 [ 321] 0.0033363243657 [ 322] 0.0002938459360 [ 323]-0.0147924804658 [ 324]-0.0246768931442
 [ 325]-0.0006940737239 [ 326] 0.0008828883203 [ 327] 0.0064776547508 [ 328] 0.0010067994570
 [ 329]-0.0107867095636 [ 330]-0.0014759317080 [ 331]-0.0006642316609 [ 332] 0.0000545830018
 [ 333] 0.0046226300504 [ 334]-0.0043743826263 [ 335] 0.0004164565892 [ 336]-0.0007442041734
 [ 337]-0.0000350206793 [ 338]-0.0001608352134 [ 339]-0.0001106179928 [ 340] 0.0013454106819
 [ 341] 0.0004746554619 [ 342] 0.0005141742097 [ 343] 0.0189906805830 [ 344]-0.0003503531333
 [ 345] 0.0001053800848 [ 346]-0.0027037639301 [ 347] 0.0002013829851 [ 348] 0.0017832143911
 [ 349] 0.0003212001553 [ 350]-0.0073510292002 [ 351] 0.0010017791446 [ 352] 0.0002534289175
 [ 353]-0.0002728803951 [ 354] 0.0020196259829 [ 355]-0.0014569818052 [ 356]-0.0000671661889
 [ 357]-0.0004546986028 [ 358]-0.0072652601430 [ 359]-0.0004222059661 [ 360] 0.0105799886966
 [ 361]-0.0071427443336 [ 362]-0.0005708405834 [ 363]-0.0013622149017 [ 364] 0.0023744687061
 [ 365] 0.0153897053856 [ 366]-0.0007789483487 [ 367]-0.0062872735709 [ 368]-0.0300436215553
 [ 369] 0.0001840374433 [ 370]-0.0090909550861 [ 371] 0.0015487266680 [ 372] 0.0112379452216
 [ 373]-0.0068816892838 [ 374] 0.0065977919548 [ 375]-0.0007915758049 [ 376]-0.0026294567293
 [ 377]-0.0198560353756 [ 378] 0.0025841962916 [ 379] 0.0055876919352 [ 380]-0.0035005834371
 [ 381] 0.0018060977233 [ 382]-0.0054089198474 [ 383] 0.0067822034673 [ 384]-0.0508511405016
 [ 385] 0.0102666543337 [ 386]-0.0017498004681 [ 387]-0.0007700459393 [ 388]-0.0093684884930
 [ 389]-0.0047205971518 [ 390] 0.0042545612471 [ 391]-0.0197159982653 [ 392] 0.0086405542517
 [ 393]-0.0017868384618 [ 394] 0.0038528185671 [ 395]-0.0079880665901 [ 396]-0.0383552677407
 [ 397]-0.0031686563725 [ 398] 0.0022243362488 [ 399] 0.0039377638441 [ 400] 0.0094928529464
 [ 401]-0.0000048762486 [ 402] 0.0184523581810 [ 403]-0.0046692687579 [ 404]-0.0008470131156
 [ 405]-0.0176071028125 [ 406]-0.0052391937390 [ 407] 0.0035575995372 [ 408]-0.0393372116522
 [ 409] 0.0028621400297 [ 410] 0.0046585786620 [ 411]-0.0029447657298 [ 412]-0.0050424491338
 [ 413]-0.0118069248431 [ 414] 0.0133723139426 [ 415] 0.0017062392458 [ 416]-0.0049204431816
 [ 417] 0.0004778285845 [ 418] 0.0014314109127 [ 419] 0.0122272790281 [ 420]-0.0021313038958
 [ 421]-0.0001862390451 [ 422] 0.0024443939655 [ 423] 0.0020646530074 [ 424] 0.0022698447801
 [ 425] 0.0173542818531 [ 426]-0.0130227873802 [ 427]-0.0023147230168 [ 428]-0.0051563650000
 [ 429]-0.0061994571024 [ 430]-0.0025323062903 [ 431]-0.0037414381960 [ 432] 0.0223636879764
 [ 433] 0.0033576264032 [ 434] 0.0123442710774 [ 435] 0.0116069363462 [ 436] 0.0226428553267
 [ 437]-0.0031388302850 [ 438] 0.0410108882971 [ 439]-0.0026065296820 [ 440] 0.0090219104014
 [ 441] 0.0001983677605 [ 442]-0.0041883252724 [ 443] 0.0204271706954 [ 444] 0.0047637295602
 [ 445] 0.0061115289843 [ 446] 0.0076763677042 [ 447] 0.0016741390324 [ 448]-0.0027791443257
 [ 449]-0.0017902931788 [ 450]-0.0010172874456 [ 451] 0.0009838297593 [ 452] 0.0066216812771
 [ 453] 0.0047539771199 [ 454] 0.0029667672317 [ 455] 0.0020557719947 [ 456] 0.0000898685420
 [ 457] 0.0005962823629 [ 458]-0.0002120181554 [ 459] 0.0006817076352 [ 460] 0.0013434158780
 [ 461] 0.0007931717730 [ 462] 0.0050650592702 [ 463] 0.0002663306857 [ 464] 0.0001335416147
 [ 465] 0.0026787840360 [ 466] 0.0004510029816 [ 467] 0.0023015793206 [ 468] 0.0005304028677
 [ 469]-0.0017859238686 [ 470] 0.0013973572800 [ 471] 0.0001483977891 [ 472]-0.0000342327323
 [ 473] 0.0029191373891 [ 474] 0.0016432090927 [ 475]-0.0012420735095 [ 476] 0.0004719847736
 [ 477] 0.0931799537222 [ 478] 0.0012096204004 [ 479]-0.1629851908811 [ 480] 0.0231275035365
 [ 481]-0.0017819947724 [ 482] 0.0069672783694 [ 483]-0.0215012834958 [ 484]-0.1362580915472
 [ 485] 0.0034110182970 [ 486] 0.0203141569583 [ 487] 0.2928414561261 [ 488]-0.0017157047805
 [ 489] 0.0392211964971 [ 490] 0.0039192309506 [ 491]-0.0551877482333 [ 492] 0.0212140044040
 [ 493] 0.0822691401823 [ 494]-0.0044953396492 [ 495] 0.0200725155467 [ 496] 0.1931239585253
 [ 497]-0.0089865838353 [ 498]-0.0139470835978 [ 499] 0.0095016115286 [ 500] 0.0095341478469
 [ 501] 0.0147155353957 [ 502]-0.0327665899771 [ 503] 0.4690522597543 [ 504]-0.2665861377033
 [ 505] 0.0064470447181 [ 506]-0.0005614421851 [ 507] 0.0346794640729 [ 508] 0.0200944417826
 [ 509] 0.0042101439934 [ 510] 0.0112535935107 [ 511]-0.1732785691616 [ 512] 0.0089659668476
 [ 513]-0.0054653376449 [ 514]-0.1091887929827 [ 515] 0.2172051494420 [ 516] 0.0107756131815
 [ 517]-0.0079737761451 [ 518]-0.0170555713661 [ 519]-0.1308810646022 [ 520] 0.0034939741547
 [ 521]-0.2390334907754 [ 522] 0.0773276137451 [ 523] 0.0030963970091 [ 524] 0.1421030053190
 [ 525] 0.0225691557556 [ 526]-0.0093293193320 [ 527] 0.3134695771238 [ 528]-0.0102936794524
 [ 529]-0.0156124856102 [ 530] 0.0019655145346 [ 531] 0.0214863587653 [ 532] 0.0965978550925
 [ 533]-0.2119521605413 [ 534]-0.0020183312821 [ 535] 0.0582493707765 [ 536] 0.0011371372569
 [ 537]-0.0034117503542 [ 538]-0.1041139381660 [ 539] 0.0127744371150 [ 540] 0.0014957838565
 [ 541]-0.0367613461693 [ 542]-0.0061916096367 [ 543]-0.0059170005236 [ 544] 0.0240443201958
 [ 545] 0.1734556179600 [ 546] 0.0068144780144 [ 547] 0.0113105154599 [ 548] 0.0340124556092
 [ 549]-0.0063471708403 [ 550] 0.0099695261862 [ 551]-0.1548558898710 [ 552]-0.0099228217924
 [ 553]-0.0851845242915 [ 554]-0.0440437197866 [ 555]-0.2183892571062 [ 556] 0.0147112596461
 [ 557]-0.3909750605036 [ 558] 0.0187993756880 [ 559]-0.0272289136618 [ 560]-0.0009446181178
 [ 561] 0.0816821132969 [ 562] 0.0699644878772 [ 563] 0.0039827202169 [ 564]-0.0077053756082
 [ 565]-0.0339492537345 [ 566]-0.0064154268316 [ 567] 0.0345017515438 [ 568] 0.0085944027537
 [ 569] 0.0061359019780 [ 570]-0.0020354521232 [ 571]-0.0263863639841 [ 572] 0.0043543387026
 [ 573]-0.0029621876359 [ 574] 0.0016922192407 [ 575]-0.0001419982068 [ 576] 0.0024844371750
 [ 577] 0.0005425991049 [ 578]-0.0049489789834 [ 579]-0.0033422794852 [ 580]-0.0022862571328
 [ 581]-0.0443751884272 [ 582] 0.0022737555885 [ 583]-0.0005094456637 [ 584] 0.0033682189931
 [ 585]-0.0011552226429 [ 586]-0.0104920532151 [ 587]-0.0019903648189 [ 588] 0.0197964908517
 [ 589]-0.0060357449742 [ 590]-0.0012294052608 [ 591] 0.0003130243252 [ 592]-0.0115428270114
 [ 593] 0.0011958359776 [ 594] 0.0008820724996 [ 595] 0.0013950326146 [ 596] 0.0948043994318
 [ 597] 0.0009741536301 [ 598]-0.1644531001961 [ 599]-0.0047949570607 [ 600]-0.0008533684630
 [ 601]-0.0003587563496 [ 602]-0.0117304207586 [ 603]-0.1750808255507 [ 604]-0.0002674442505
 [ 605]-0.0027939730720 [ 606] 0.3340863618848 [ 607]-0.0022462877088 [ 608]-0.0043116258260
 [ 609] 0.0032746062644 [ 610]-0.0398241023849 [ 611]-0.0059339411355 [ 612] 0.1082190594600
 [ 613]-0.0022708410880 [ 614] 0.0010175057316 [ 615] 0.2473734691845 [ 616] 0.0027915411835
 [ 617] 0.0301876655217 [ 618]-0.0028646275284 [ 619] 0.0145011110586 [ 620]-0.0047829230444
 [ 621] 0.0061417105790 [ 622] 0.5318443268991 [ 623]-0.4512250089986 [ 624] 0.0014564953321
 [ 625]-0.0050139149503 [ 626]-0.0062704337575 [ 627]-0.0020390098384 [ 628] 0.0070796916162
 [ 629] 0.0173779839445 [ 630]-0.2617588376339 [ 631]-0.0036972396979 [ 632] 0.0061809221756
 [ 633]-0.2000353544504 [ 634] 0.2213523344914 [ 635]-0.0014341404213 [ 636] 0.0009576975538
 [ 637] 0.0048495366698 [ 638]-0.1843576921789 [ 639] 0.0020295405264 [ 640]-0.2853961800767
 [ 641] 0.0846740563014 [ 642] 0.0015026159136 [ 643] 0.1877192602741 [ 644]-0.0052890599457
 [ 645] 0.0058722505294 [ 646] 0.3060102672054 [ 647] 0.0042016651222 [ 648] 0.0036676391581
 [ 649] 0.0153573907957 [ 650]-0.0061114897832 [ 651] 0.1412132479387 [ 652]-0.3313670059081
 [ 653] 0.0051412683124 [ 654] 0.0638892770658 [ 655] 0.0018373915469 [ 656] 0.0037859585410
 [ 657]-0.0994778498190 [ 658]-0.0010051877378 [ 659] 0.0005196125820 [ 660]-0.0363089888222
 [ 661] 0.0034142360680 [ 662] 0.0023049066241 [ 663] 0.1177592949457 [ 664] 0.1513378673128
 [ 665]-0.0019252931003 [ 666]-0.0053720794435 [ 667]-0.0141575990300 [ 668]-0.0004795321700
 [ 669]-0.0029411005863 [ 670]-0.1124629108134 [ 671] 0.0069041055455 [ 672]-0.0901388901097
 [ 673] 0.0149908473903 [ 674]-0.3025145682896 [ 675]-0.0014012240315 [ 676]-0.4854305038356
 [ 677]-0.0033091257121 [ 678] 0.0172046002343 [ 679]-0.0004179858040 [ 680] 0.0353982150709
 [ 681] 0.0785697955419 [ 682] 0.0020747448976 [ 683] 0.0077266325009 [ 684]-0.0030612207669
 [ 685] 0.0020680844413 [ 686] 0.0485733541533 [ 687]-0.0023138741865 [ 688]-0.0033351126364
 [ 689] 0.0015556488211 [ 690] 0.0091980358038 [ 691] 0.0129372345282 [ 692] 0.0026401435000
 [ 693] 0.0028566469036 [ 694] 0.0002740666406 [ 695] 0.0008332467903 [ 696]-0.0001818903690
 [ 697]-0.0055076547730 [ 698] 0.0020131517220 [ 699] 0.0004449445003 [ 700]-0.0545066408323
 [ 701]-0.0003787295981 [ 702] 0.0001038713624 [ 703] 0.0102752507005 [ 704] 0.0005769780962
 [ 705] 0.0000352836689 [ 706] 0.0006539946378 [ 707] 0.0264972660637 [ 708] 0.0020323246148
 [ 709] 0.0003933161225 [ 710] 0.0007673127911 [ 711] 0.0040867880053 [ 712] 0.0042943375722
 [ 713]-0.0012464759518 [ 714] 0.0009514764032 [ 715] 0.0004952800098 [ 716] 0.0460870185257
 [ 717]-0.0004614663786 [ 718]-0.2255471789755 [ 719]-0.0763973826621 [ 720]-0.1482872866926
 [ 721] 0.0014334781861 [ 722]-0.0016370263578 [ 723]-0.0274227217076 [ 724]-0.2143388471776
 [ 725] 0.0012704731861 [ 726]-0.1424583539352 [ 727]-0.4641339249248 [ 728]-0.0579006526992
 [ 729] 0.0003841481066 [ 730]-0.2922522307679 [ 731] 0.0008510585540 [ 732] 0.1285336407821
 [ 733]-0.2493097389099 [ 734] 0.0012225319772 [ 735]-0.0179879333303 [ 736]-0.0000227887314
 [ 737]-0.0446487905334 [ 738]-0.0005707372569 [ 739]-0.2007345780224 [ 740] 0.2613726576953
 [ 741] 0.0032413963082 [ 742]-0.0066606276234 [ 743]-0.1235953538581 [ 744]-0.3920570387769
 [ 745]-0.3283548363663 [ 746]-0.0939894578635 [ 747]-0.0509650636136 [ 748]-0.0007716156934
 [ 749]-0.0028095905540 [ 750]-0.2985798393414 [ 751] 0.2839393207168 [ 752]-0.0036568291651
 [ 753] 0.0001132098470 [ 754] 0.0286181010645 [ 755]-0.0374530006960 [ 756] 0.1092756940547
 [ 757]-0.0027063645956 [ 758]-0.0153261002449 [ 759]-0.0028210656364 [ 760] 0.0008487399439
 [ 761] 0.0709937359392 [ 762] 0.0014704324133 [ 763]-0.0115789528522 [ 764] 0.2093984247571
 [ 765] 0.0010221330979 [ 766] 0.1717313887305 [ 767]-0.1819593432468 [ 768] 0.0005456739725
 [ 769]-0.3928410914713 [ 770] 0.0019497995236 [ 771]-0.0041699488275 [ 772] 0.1229614979114
 [ 773] 0.0003069659849 [ 774]-0.0378327948066 [ 775] 0.0942465072480 [ 776] 0.0000680267605
 [ 777]-0.0639489688343 [ 778] 0.0926717704399 [ 779]-0.0000069110903 [ 780] 0.0158361965920
 [ 781] 0.1633208219150 [ 782] 0.0028586953412 [ 783] 0.0017881664464 [ 784]-0.0768763653554
 [ 785]-0.1807461402320 [ 786]-0.0007991743673 [ 787] 0.0503837718849 [ 788]-0.0177404128405
 [ 789] 0.0002973915394 [ 790] 0.2435938528020 [ 791]-0.0005097187276 [ 792] 0.1360451804094
 [ 793]-0.0030829111256 [ 794] 0.1927771220416 [ 795]-0.0042164942025 [ 796]-0.2904372843830
 [ 797] 0.4938363467580 [ 798]-0.0559774989105 [ 799]-0.0003757814034 [ 800] 0.0016517944985
 [ 801]-0.0355495307132 [ 802] 0.0946788373334 [ 803] 0.0005074923890 [ 804] 0.0651375805717
 [ 805] 0.0005463093798 [ 806] 0.0193213986368 [ 807]-0.1208078214810 [ 808] 0.0252796240552
 [ 809] 0.2123066607879 [ 810] 0.0006243309225 [ 811] 0.0399105481929 [ 812]-0.0104665133720
 [ 813] 0.0022065990705 [ 814]-0.0000592486030 [ 815]-0.0001910730281 [ 816]-0.0000026508317
 [ 817] 0.0492643215802 [ 818]-0.0177885781542 [ 819]-0.0004370442076 [ 820]-0.0085475818284
 [ 821]-0.0012726830244 [ 822] 0.0002954303965 [ 823] 0.0119060957722 [ 824] 0.0001727329173
 [ 825] 0.0226265131804 [ 826] 0.0002800162680 [ 827] 0.0274480573008 [ 828] 0.0253620097082
 [ 829] 0.0524244495576 [ 830] 0.1055105328989 [ 831] 0.0002188498033 [ 832]-0.0129331138693
 [ 833]-0.0130230423010 [ 834]-0.0260701358375 [ 835]-0.0008269865501 [ 836] 0.0534963620906
 [ 837] 0.0015864174876 [ 838]-0.0021403471620 [ 839] 0.0009242510758 [ 840] 0.0135495658779
 [ 841] 0.0672873976138 [ 842] 0.0002200164280 [ 843] 0.0001775119823 [ 844]-0.1201749191737
 [ 845] 0.0011431313125 [ 846] 0.0059347613081 [ 847] 0.0011098121845 [ 848] 0.0146142438437
 [ 849] 0.0024139959290 [ 850]-0.0288039091985 [ 851]-0.0021544884782 [ 852] 0.0035871988557
 [ 853]-0.1057695338685 [ 854]-0.0021287957447 [ 855]-0.0286385965386 [ 856]-0.0004070805385
 [ 857] 0.0063812442332 [ 858]-0.0013262071661 [ 859]-0.0085390639656 [ 860]-0.2081419105735
 [ 861] 0.2023789992313 [ 862]-0.0005114038967 [ 863] 0.0021685394199 [ 864] 0.0059241275182
 [ 865] 0.0033887516282 [ 866] 0.0049133376683 [ 867]-0.0205372255928 [ 868] 0.1090239596610
 [ 869] 0.0048705610830 [ 870]-0.0006602262351 [ 871] 0.0884441562488 [ 872]-0.0990811134375
 [ 873] 0.0008863008427 [ 874]-0.0003850193522 [ 875]-0.0036002904707 [ 876] 0.0813231330864
 [ 877] 0.0003848976713 [ 878] 0.1072745473968 [ 879]-0.0353808257330 [ 880]-0.0002207487722
 [ 881]-0.0834056910591 [ 882] 0.0049846446913 [ 883]-0.0000117098414 [ 884]-0.1195579271536
 [ 885]-0.0022813715717 [ 886]-0.0013808323072 [ 887]-0.0099798145158 [ 888] 0.0075227524111
 [ 889]-0.0639611570282 [ 890] 0.1482684100420 [ 891]-0.0004908474526 [ 892]-0.0262285635415
 [ 893] 0.0004703954304 [ 894]-0.0026237892657 [ 895] 0.0421132996718 [ 896] 0.0037638290334
 [ 897]-0.0001561939563 [ 898]-0.0011552997944 [ 899]-0.0011607821226 [ 900]-0.0004982497946
 [ 901]-0.0498894380406 [ 902]-0.0504625968517 [ 903] 0.0006997097581 [ 904] 0.0005907214052
 [ 905] 0.0197655674564 [ 906]-0.0071321856052 [ 907] 0.0001386891872 [ 908] 0.0271089537641
 [ 909]-0.0040879678779 [ 910] 0.0356627655159 [ 911]-0.0095421318749 [ 912] 0.1321306317352
 [ 913] 0.0018051961231 [ 914] 0.2138540507591 [ 915] 0.0073005848509 [ 916]-0.0077191621728
 [ 917] 0.0002837037740 [ 918]-0.0009712160167 [ 919]-0.0153199505408 [ 920] 0.0062864088637
 [ 921] 0.0029001032026 [ 922]-0.0027817467059 [ 923]-0.0011321264584 [ 924]-0.0231772286998
 [ 925] 0.0019222660522 [ 926] 0.0020314222109 [ 927]-0.0007750477326 [ 928]-0.0072889929802
 [ 929]-0.0041571870676 [ 930] 0.0016838951819 [ 931] 0.0023650726884 [ 932]-0.0000997186585
 [ 933] 0.0005754914536 [ 934] 0.0000585146664 [ 935] 0.0020620784257 [ 936]-0.0006159164141
 [ 937] 0.0000262160272 [ 938] 0.0238770044589 [ 939] 0.0015165180518 [ 940]-0.0000370989062
 [ 941]-0.0033793365859 [ 942] 0.0001016638299 [ 943]-0.0015018844105 [ 944]-0.0003162376060
 [ 945]-0.0122322896815 [ 946]-0.0014550345316 [ 947]-0.0003300891142 [ 948]-0.0001075789755
 [ 949]-0.0033838114725 [ 950]-0.0013244198503 [ 951]-0.0008346794450 [ 952] 0.0008433087479
 [ 953]-0.0006047359408 [ 954]-0.0544135130436 [ 955]-0.0004223950599 [ 956]-0.0565032329516
 [ 957]-0.0666157212711 [ 958] 0.0450818941487 [ 959]-0.0008692859530 [ 960] 0.0004540931586
 [ 961]-0.0000539022881 [ 962]-0.0387262739889 [ 963]-0.0013780543828 [ 964] 0.0621380556746
 [ 965] 0.1239361271129 [ 966] 0.0625198551725 [ 967] 0.0003449525450 [ 968]-0.0020066785001
 [ 969] 0.0022036791913 [ 970]-0.1073243645826 [ 971] 0.1165773779059 [ 972]-0.0007509315716
 [ 973] 0.0248765792848 [ 974] 0.0000763325359 [ 975]-0.0716918354318 [ 976] 0.0001438853507
 [ 977]-0.0945587289349 [ 978]-0.1320209194990 [ 979]-0.0021274932530 [ 980] 0.0009939795300
 [ 981] 0.0162733730215 [ 982] 0.1180561383622 [ 983] 0.0425870949976 [ 984] 0.0078914636237
 [ 985] 0.2046775218724 [ 986]-0.0018628821588 [ 987] 0.0001760411110 [ 988] 0.1272981735561
 [ 989]-0.0192483904680 [ 990]-0.0005698974548 [ 991]-0.0021724159636 [ 992]-0.0426011666510
 [ 993] 0.0606433707264 [ 994]-0.0076352842530 [ 995] 0.0004012656799 [ 996] 0.0280855684229
 [ 997] 0.0001907849665 [ 998] 0.0005080261501 [ 999]-0.0202094576617 [1000]-0.0012860224757
 [1001] 0.0049935261721 [1002] 0.0410160394722 [1003]-0.0010167114905 [1004]-0.0253655610824
 [1005] 0.1143639464131 [1006]-0.0007349321145 [1007] 0.1687774956901 [1008]-0.0014331917287
 [1009] 0.0010986228512 [1010] 0.0065723469618 [1011] 0.0002801462928 [1012] 0.0451339982178
 [1013]-0.0337269082661 [1014]-0.0005058648414 [1015] 0.0648106842020 [1016]-0.0192675630510
 [1017] 0.0000448132252 [1018] 0.0269845747601 [1019]-0.0155490809987 [1020] 0.0009996896951
 [1021] 0.0009212303818 [1022] 0.0013551437611 [1023]-0.0373826459504 [1024] 0.0002427679750
 [1025]-0.1853208249202 [1026]-0.0638342562776 [1027] 0.0003271999997 [1028]-0.0663365052521
 [1029] 0.0005601348901 [1030] 0.0413532153070 [1031] 0.0020310448818 [1032]-0.0694074335898
 [1033] 0.0014559402662 [1034] 0.1631889916093 [1035]-0.0672986301057 [1036] 0.0270434728144
 [1037] 0.0014991033969 [1038] 0.0029241308890 [1039] 0.1355242424741 [1040] 0.1395794686192
 [1041] 0.0000101426494 [1042]-0.0063133124796 [1043]-0.0001260586894 [1044]-0.0210687350238
 [1045] 0.0114635090475 [1046]-0.0108360751036 [1047]-0.0584317442172 [1048] 0.0003911866638
 [1049] 0.0682281618090 [1050] 0.0696566589193 [1051] 0.0002445705259 [1052] 0.0001207574148
 [1053]-0.0022302274641 [1054] 0.0000225483444 [1055] 0.0020982180937 [1056] 0.0173755969463
 [1057] 0.0002267154397 [1058] 0.0246519458636 [1059] 0.0026236793103 [1060] 0.0002264160836
 [1061] 0.0078716941067 [1062]-0.0000156932780 [1063]-0.0016383252038 [1064]-0.0000806100647
 [1065] 0.0026791296734 [1066]-0.0032672452471 [1067]-0.0070229599538 [1068]-0.0361323092608
 [1069] 0.0001305361879 [1070]-0.0315684051221 [1071] 0.0229037674365 [1072] 0.0380617578466
 [1073]-0.0000126030505 [1074]-0.0674624393717 [1075]-0.0024128226264 [1076] 0.0010227286343
 [1077]-0.0001370762173 [1078] 0.0294640756330 [1079]-0.0133271180142 [1080]-0.0000702257413
 [1081]-0.0005742393770 [1082] 0.1026766231676 [1083] 0.0001410825148 [1084]-0.0021620980951
 [1085] 0.0005379646235 [1086]-0.0135166215041 [1087]-0.0029369543952 [1088] 0.0142437648148
 [1089]-0.0019669556237 [1090]-0.0000440560611 [1091] 0.0308726688213 [1092] 0.0010593532599
 [1093]-0.0322851112869 [1094]-0.0017618895342 [1095] 0.0451996238703 [1096]-0.0011333371930
 [1097] 0.0038616529969 [1098] 0.1277758393091 [1099]-0.0983439898715 [1100]-0.0002640248648
 [1101] 0.0002304240080 [1102] 0.0005651752137 [1103]-0.0002028617676 [1104] 0.0013863596840
 [1105] 0.0014958025559 [1106]-0.0449409632572 [1107] 0.0003218486758 [1108] 0.0018786789393
 [1109]-0.0104840690269 [1110] 0.0255854234141 [1111]-0.0010877753070 [1112] 0.0004321756343
 [1113] 0.0027520373961 [1114]-0.0319056550293 [1115]-0.0001104518836 [1116]-0.0818505412278
 [1117]-0.0075435077170 [1118] 0.0008821969769 [1119] 0.0309533860291 [1120]-0.0035380630859
 [1121] 0.0029409919321 [1122] 0.0608857676315 [1123] 0.0002398145061 [1124] 0.0022409008925
 [1125] 0.0088512402730 [1126] 0.0003453250561 [1127] 0.0298538336238 [1128]-0.0541427484947
 [1129] 0.0020032124532 [1130] 0.0052709430233 [1131] 0.0012368701388 [1132]-0.0010653959227
 [1133]-0.0040822409315 [1134]-0.0002126668638 [1135]-0.0008159171755 [1136]-0.0662611249082
 [1137] 0.0011594111210 [1138] 0.0011386464692 [1139] 0.0202398340188 [1140] 0.0269313229589
 [1141]-0.0012244858615 [1142]-0.0019229760434 [1143] 0.0269694539790 [1144] 0.0038511904559
 [1145] 0.0000729425772 [1146]-0.0749027566937 [1147] 0.0002651700836 [1148]-0.0246927567059
 [1149] 0.0036237769726 [1150]-0.0679802710957 [1151]-0.0019646911449 [1152]-0.0517752693376
 [1153] 0.0006542304605 [1154] 0.0039745195146 [1155] 0.0005087877475 [1156]-0.0048896245606
 [1157] 0.0012472118659 [1158]-0.0013999051965 [1159]-0.0000767303390 [1160]-0.0045496454219
 [1161] 0.0015679868037 [1162]-0.0003057474313 [1163]-0.0013316922513 [1164]-0.0014313350530
 [1165] 0.0004653057105 [1166] 0.0019002727772 [1167] 0.0001229665381 [1168] 0.0000180601776
 [1169] 0.0004518439473 [1170] 0.0000983224516 [1171] 0.0000556384289 [1172]-0.0000161492683
 [1173]-0.0016302528516 [1174] 0.0001577888878 [1175] 0.0000872093665 [1176]-0.0071794447122
 [1177]-0.0005269913319 [1178] 0.0000942274555 [1179] 0.0009462945663 [1180]-0.0000445954774
 [1181]-0.0012944836402 [1182] 0.0005129734264 [1183] 0.0012704852003 [1184] 0.0008081473083
 [1185] 0.0000467089526 [1186] 0.0001906115204 [1187] 0.0007468840761 [1188] 0.0000758787898
 [1189]-0.0000656598230 [1190] 0.0002425656480 [1191] 0.0002071091608 [1192]-0.0450633609815
 [1193] 0.0000930968566 [1194]-0.0012297676732 [1195]-0.0007960906349 [1196] 0.0712915491347
 [1197]-0.0018595771548 [1198] 0.0000809029441 [1199] 0.0011851817795 [1200]-0.0642107344979
 [1201]-0.0005617955318 [1202]-0.0300706141874 [1203] 0.0007896565101 [1204]-0.0038509814478
 [1205]-0.0507326889746 [1206]-0.0007087078922 [1207]-0.0006161211681 [1208]-0.0009413034007
 [1209]-0.0005552666408 [1210]-0.0194831944635 [1211]-0.1643014312313 [1212] 0.0032574828096
 [1213]-0.0004053694423 [1214] 0.0018915797175 [1215] 0.1451024590399 [1216] 0.0379113270347
 [1217] 0.0008730408360 [1218] 0.0008095748720 [1219]-0.0588777699423 [1220] 0.0016808844226
 [1221] 0.0010188849819 [1222]-0.1210249292322 [1223]-0.0003495038661 [1224]-0.0517686773812
 [1225] 0.0028198993497 [1226]-0.0019735626290 [1227]-0.0121623533264 [1228]-0.0001589245771
 [1229] 0.1232538632819 [1230]-0.0001955523446 [1231] 0.0123106470605 [1232] 0.0009460169192
 [1233]-0.0007333333852 [1234] 0.0038017024077 [1235] 0.0019415196216 [1236]-0.1125126538419
 [1237]-0.0632810848783 [1238]-0.0312895129541 [1239] 0.0003808704921 [1240]-0.0005887491677
 [1241]-0.0277177627459 [1242] 0.0001347709446 [1243]-0.0007698807291 [1244]-0.0006504430325
 [1245] 0.0004759257663 [1246]-0.0290808000409 [1247]-0.0040199524554 [1248]-0.0015780182700
 [1249]-0.0006244553806 [1250]-0.0017007810475 [1251] 0.0464513215933 [1252] 0.0005532150857
 [1253] 0.0165059221385 [1254] 0.0011561528563 [1255] 0.0001913774109 [1256]-0.0028253742219
 [1257]-0.1087993131208 [1258] 0.1386003458425 [1259]-0.0586219074373 [1260] 0.0007531998547
 [1261] 0.0040028080335 [1262] 0.0020589119646 [1263] 0.0011543390823 [1264] 0.0007146313300
 [1265]-0.0013080233739 [1266]-0.0200143239411 [1267] 0.0002397220809 [1268]-0.0004485663292
 [1269]-0.0004260787574 [1270]-0.0018788853909 [1271] 0.0000550777385 [1272] 0.0007867598375
 [1273]-0.0001079786263 [1274] 0.0001069822062 [1275]-0.0163177926634 [1276]-0.0003112095695
 [1277] 0.0008720901011 [1278]-0.0002045547448 [1279]-0.0002382448637 [1280]-0.0004772331539
 [1281]-0.0101621033612 [1282]-0.0002255692719 [1283]-0.0000760567250 [1284]-0.0001482738707
 [1285]-0.0008746562152 [1286] 0.1977634806415 [1287]-0.0003806195086 [1288] 0.0055404385510
 [1289] 0.0034316848799 [1290]-0.2865560722908 [1291] 0.0070546021827 [1292]-0.0001341391550
 [1293]-0.0042924407652 [1294] 0.2343396989002 [1295] 0.0023569962344 [1296] 0.1183410135792
 [1297]-0.0042369866741 [1298] 0.0306164114638 [1299] 0.2458047053976 [1300] 0.0029779386436
 [1301] 0.0031042230804 [1302] 0.0043657127295 [1303] 0.0026015937289 [1304] 0.0825579558974
 [1305] 0.5411590390667 [1306]-0.0116348173142 [1307] 0.0011480893052 [1308]-0.0066318716357
 [1309]-0.4884326838716 [1310]-0.1110186654141 [1311]-0.0022289411969 [1312]-0.0029402349193
 [1313] 0.1947688906486 [1314]-0.0047692917709 [1315]-0.0042544326610 [1316] 0.4210781048910
 [1317] 0.0014431552457 [1318] 0.1570786329192 [1319]-0.0095215791309 [1320] 0.0077269032351
 [1321] 0.0643565207611 [1322] 0.0009489913262 [1323]-0.3942616083658 [1324] 0.0017015820604
 [1325]-0.0675069251911 [1326]-0.0031632667967 [1327] 0.0031833712801 [1328]-0.0269866958527
 [1329]-0.0071259275370 [1330] 0.3906905943696 [1331] 0.2175032653905 [1332] 0.0861257509919
 [1333]-0.0017028092367 [1334] 0.0014121140655 [1335] 0.0610838377875 [1336] 0.0002366649893
 [1337] 0.0019856143555 [1338] 0.0017196214829 [1339]-0.0008961654146 [1340] 0.0900376712937
 [1341] 0.0036545269088 [1342] 0.0058879927965 [1343] 0.0033204785999 [1344] 0.0063186900734
 [1345]-0.0796777563134 [1346]-0.0035311938463 [1347] 0.0018011373610 [1348]-0.0052511202898
 [1349]-0.0012150066852 [1350] 0.0099007716580 [1351] 0.3467038551222 [1352]-0.4577470834875
 [1353] 0.2277410552898 [1354]-0.0020128118129 [1355]-0.0162910545089 [1356]-0.0071159288322
 [1357]-0.0045216607592 [1358]-0.0022857794944 [1359] 0.0051142791243 [1360] 0.0863736640359
 [1361]-0.0013254955735 [1362] 0.0022194193182 [1363] 0.0014688137872 [1364] 0.0085082444891
 [1365]-0.0000425530021 [1366]-0.0030543243641 [1367] 0.0002752785153 [1368]-0.0002573578542
 [1369] 0.0539261966319 [1370] 0.0012729919991 [1371]-0.0024237854218 [1372] 0.0006217852868
 [1373] 0.0007903172614 [1374] 0.0018125885269 [1375] 0.0398393102300 [1376] 0.0010336789484
 [1377] 0.0003931220890 [1378] 0.0005107048707 [1379] 0.0008218250000 [1380]-0.0914499607473
 [1381] 0.0001740672031 [1382] 0.0013576306693 [1383] 0.0014675750396 [1384] 0.1490824337769
 [1385] 0.0025434679214 [1386]-0.0012119246734 [1387]-0.0000651142035 [1388]-0.1131802561930
 [1389] 0.0032152351288 [1390]-0.0570887409818 [1391]-0.0015465543010 [1392]-0.0109537348042
 [1393]-0.1116501653107 [1394] 0.0004078822839 [1395] 0.0015323328771 [1396] 0.0026975243581
 [1397] 0.0022571249012 [1398]-0.0695276242157 [1399]-0.2625003632101 [1400]-0.0044199987684
 [1401]-0.0042327608368 [1402]-0.0008426123845 [1403] 0.2305517644011 [1404] 0.0840233571997
 [1405]-0.0019743887523 [1406]-0.0040636474583 [1407]-0.0829768158797 [1408] 0.0007368764391
 [1409]-0.0025395289872 [1410]-0.2015045942768 [1411] 0.0004941266302 [1412]-0.0741714046336
 [1413]-0.0036597289188 [1414] 0.0052262578962 [1415]-0.0482240374498 [1416] 0.0024176437165
 [1417] 0.1720087278355 [1418] 0.0023913725056 [1419] 0.0215647661907 [1420]-0.0011155291883
 [1421]-0.0017664047622 [1422]-0.0104175487938 [1423] 0.0005443362374 [1424]-0.1834207102982
 [1425]-0.1144279551432 [1426]-0.0552720969556 [1427]-0.0018675888888 [1428]-0.0009782282313
 [1429]-0.0327860636449 [1430] 0.0002880158453 [1431] 0.0013592289090 [1432] 0.0002994462450
 [1433]-0.0011672687756 [1434]-0.0546628793778 [1435]-0.0477904017490 [1436] 0.0043509173558
 [1437] 0.0026976082078 [1438] 0.0031299166565 [1439] 0.0202087831837 [1440]-0.0054474470863
 [1441]-0.0157476043182 [1442]-0.0040621992626 [1443]-0.0017874550984 [1444] 0.0025136357539
 [1445]-0.1502663500287 [1446] 0.2217220659857 [1447]-0.0907242890783 [1448] 0.0056272547105
 [1449] 0.0164146700958 [1450]-0.0056850997118 [1451]-0.0038133073373 [1452]-0.0016882294974
 [1453] 0.0033175240436 [1454]-0.0410106962395 [1455] 0.0006545793514 [1456] 0.0031385245297
 [1457] 0.0007902617468 [1458]-0.0038398428570 [1459]-0.0000317084722 [1460] 0.0016167095989
 [1461]-0.0001845566513 [1462] 0.0004075453004 [1463]-0.0245469763452 [1464] 0.0009239722098
 [1465] 0.0028317765602 [1466] 0.0004064703139 [1467] 0.0006217273487 [1468] 0.0011876368711
 [1469]-0.0187883107616 [1470] 0.0003904895266 [1471] 0.0014753232717 [1472] 0.0002651093851
 [1473]-0.0758037738243 [1474] 0.0011105870255 [1475]-0.0174343023733 [1476]-0.0104359422329
 [1477]-0.1151163787292 [1478]-0.0025154855019 [1479]-0.0879057190581 [1480] 0.1110607192249
 [1481]-0.0708792559714 [1482] 0.0012423241707 [1483]-0.2159759258661 [1484] 0.0010182456948
 [1485] 0.1992956145506 [1486]-0.0006258951101 [1487] 0.0015320118425 [1488] 0.0475072715612
 [1489] 0.0361125262907 [1490]-0.0763835861290 [1491]-0.0837565943557 [1492] 0.0016204588114
 [1493] 0.0047185344713 [1494] 0.0755012002029 [1495] 0.3569041624488 [1496]-0.3539086479537
 [1497]-0.0046540995167 [1498]-0.0019643419882 [1499] 0.0447769350007 [1500] 0.2497607202734
[truncated: 22,971 more chars]
