# Supplementary material for: Cyclopropanone: Preparation, Rotational Spectroscopy, and Semi-Experimental Equilibrium (r e SE) Structure
Source: J Am Chem Soc. 2026 Mar 30;148(13):14072–85. doi: 10.1021/jacs.5c23052 (PMC13067281; doi:10.1021/jacs.5c23052)
Supplement: Supplementary file 2 [file ja5c23052_si_002.zip › SI_revised/Magnetic/cyclopropanone_09_mag.MOLDEN]

[Molden Format]                                                                 
[ATOMS] AU                                                                      
O        1    8       -2.9540625301        0.0613687177       -0.0229958176     
C        2    6       -0.6905095557       -0.0158881074        0.0190538865     
C        3    6        1.7081431158        1.3885105736       -0.0257009499     
C        4    6        1.6035278591       -1.5804519540        0.1509841639     
H        5    1        2.2809053267        2.4031892615        1.6543617942     
H        6    1        2.3379152531        2.1958836020       -1.7953834248     
H        7    1        2.1677302722       -2.6339361296       -1.5079573488     
H        8    1        2.1107203459       -2.4266304701        1.9417878701     
[Molden Format]                                                                 
[GTO]                                                                           
  1 0
s  12 1.00
   15330.0000000000       5.080000000000000E-004                                
   2299.00000000000       3.929000000000000E-003                                
   522.400000000000       2.024300000000000E-002                                
   147.300000000000       7.918100000000000E-002                                
   47.5500000000000       0.230687000000000                                     
   16.7600000000000       0.433118000000000                                     
   6.20700000000000       0.350260000000000                                     
   1.75200000000000       4.272800000000000E-002                                
  0.688200000000000      -8.154000000000000E-003                                
  0.238400000000000       2.381000000000000E-003                                
   7.84500000000000       0.000000000000000E+000                                
   21.0320000000000       0.000000000000000E+000                                
s  12 1.00
   15330.0000000000      -1.150000000000000E-004                                
   2299.00000000000      -8.950000000000000E-004                                
   522.400000000000      -4.636000000000000E-003                                
   147.300000000000      -1.872400000000000E-002                                
   47.5500000000000      -5.846300000000000E-002                                
   16.7600000000000      -0.136463000000000                                     
   6.20700000000000      -0.175740000000000                                     
   1.75200000000000       0.160934000000000                                     
  0.688200000000000       0.603418000000000                                     
  0.238400000000000       0.378765000000000                                     
   7.84500000000000       0.000000000000000E+000                                
   21.0320000000000       0.000000000000000E+000                                
s  12 1.00
   15330.0000000000       0.000000000000000E+000                                
   2299.00000000000       0.000000000000000E+000                                
   522.400000000000       0.000000000000000E+000                                
   147.300000000000       0.000000000000000E+000                                
   47.5500000000000       0.000000000000000E+000                                
   16.7600000000000       0.000000000000000E+000                                
   6.20700000000000       0.000000000000000E+000                                
   1.75200000000000        1.00000000000000                                     
  0.688200000000000       0.000000000000000E+000                                
  0.238400000000000       0.000000000000000E+000                                
   7.84500000000000       0.000000000000000E+000                                
   21.0320000000000       0.000000000000000E+000                                
s  12 1.00
   15330.0000000000       0.000000000000000E+000                                
   2299.00000000000       0.000000000000000E+000                                
   522.400000000000       0.000000000000000E+000                                
   147.300000000000       0.000000000000000E+000                                
   47.5500000000000       0.000000000000000E+000                                
   16.7600000000000       0.000000000000000E+000                                
   6.20700000000000       0.000000000000000E+000                                
   1.75200000000000       0.000000000000000E+000                                
  0.688200000000000       0.000000000000000E+000                                
  0.238400000000000        1.00000000000000                                     
   7.84500000000000       0.000000000000000E+000                                
   21.0320000000000       0.000000000000000E+000                                
s  12 1.00
   15330.0000000000       0.000000000000000E+000                                
   2299.00000000000       0.000000000000000E+000                                
   522.400000000000       0.000000000000000E+000                                
   147.300000000000       0.000000000000000E+000                                
   47.5500000000000       0.000000000000000E+000                                
   16.7600000000000       0.000000000000000E+000                                
   6.20700000000000       0.000000000000000E+000                                
   1.75200000000000       0.000000000000000E+000                                
  0.688200000000000       0.000000000000000E+000                                
  0.238400000000000       0.000000000000000E+000                                
   7.84500000000000        1.00000000000000                                     
   21.0320000000000       0.000000000000000E+000                                
s  12 1.00
   15330.0000000000       0.000000000000000E+000                                
   2299.00000000000       0.000000000000000E+000                                
   522.400000000000       0.000000000000000E+000                                
   147.300000000000       0.000000000000000E+000                                
   47.5500000000000       0.000000000000000E+000                                
   16.7600000000000       0.000000000000000E+000                                
   6.20700000000000       0.000000000000000E+000                                
   1.75200000000000       0.000000000000000E+000                                
  0.688200000000000       0.000000000000000E+000                                
  0.238400000000000       0.000000000000000E+000                                
   7.84500000000000       0.000000000000000E+000                                
   21.0320000000000        1.00000000000000                                     
p   7 1.00
   34.4600000000000       1.592800000000000E-002                                
   7.74900000000000       9.974000000000000E-002                                
   2.28000000000000       0.310492000000000                                     
  0.715600000000000       0.491026000000000                                     
  0.214000000000000       0.336337000000000                                     
   15.1590000000000       0.000000000000000E+000                                
   57.4370000000000       0.000000000000000E+000                                
p   7 1.00
   34.4600000000000       0.000000000000000E+000                                
   7.74900000000000       0.000000000000000E+000                                
   2.28000000000000       0.000000000000000E+000                                
  0.715600000000000        1.00000000000000                                     
  0.214000000000000       0.000000000000000E+000                                
   15.1590000000000       0.000000000000000E+000                                
   57.4370000000000       0.000000000000000E+000                                
p   7 1.00
   34.4600000000000       0.000000000000000E+000                                
   7.74900000000000       0.000000000000000E+000                                
   2.28000000000000       0.000000000000000E+000                                
  0.715600000000000       0.000000000000000E+000                                
  0.214000000000000        1.00000000000000                                     
   15.1590000000000       0.000000000000000E+000                                
   57.4370000000000       0.000000000000000E+000                                
p   7 1.00
   34.4600000000000       0.000000000000000E+000                                
   7.74900000000000       0.000000000000000E+000                                
   2.28000000000000       0.000000000000000E+000                                
  0.715600000000000       0.000000000000000E+000                                
  0.214000000000000       0.000000000000000E+000                                
   15.1590000000000        1.00000000000000                                     
   57.4370000000000       0.000000000000000E+000                                
p   7 1.00
   34.4600000000000       0.000000000000000E+000                                
   7.74900000000000       0.000000000000000E+000                                
   2.28000000000000       0.000000000000000E+000                                
  0.715600000000000       0.000000000000000E+000                                
  0.214000000000000       0.000000000000000E+000                                
   15.1590000000000       0.000000000000000E+000                                
   57.4370000000000        1.00000000000000                                     
d   3 1.00
   2.31400000000000        1.00000000000000                                     
  0.645000000000000       0.000000000000000E+000                                
   15.8580000000000       0.000000000000000E+000                                
d   3 1.00
   2.31400000000000       0.000000000000000E+000                                
  0.645000000000000        1.00000000000000                                     
   15.8580000000000       0.000000000000000E+000                                
d   3 1.00
   2.31400000000000       0.000000000000000E+000                                
  0.645000000000000       0.000000000000000E+000                                
   15.8580000000000        1.00000000000000                                     
f   1 1.00
   1.42800000000000        1.00000000000000                                     
 
  2 0
s  12 1.00
   8236.00000000000       5.310000000000000E-004                                
   1235.00000000000       4.108000000000000E-003                                
   280.800000000000       2.108700000000000E-002                                
   79.2700000000000       8.185300000000000E-002                                
   25.5900000000000       0.234817000000000                                     
   8.99700000000000       0.434401000000000                                     
   3.31900000000000       0.346129000000000                                     
  0.905900000000000       3.937800000000000E-002                                
  0.364300000000000      -8.983000000000000E-003                                
  0.128500000000000       2.385000000000000E-003                                
   4.29200000000000       0.000000000000000E+000                                
   11.8760000000000       0.000000000000000E+000                                
s  12 1.00
   8236.00000000000      -1.130000000000000E-004                                
   1235.00000000000      -8.780000000000000E-004                                
   280.800000000000      -4.540000000000000E-003                                
   79.2700000000000      -1.813300000000000E-002                                
   25.5900000000000      -5.576000000000000E-002                                
   8.99700000000000      -0.126895000000000                                     
   3.31900000000000      -0.170352000000000                                     
  0.905900000000000       0.140382000000000                                     
  0.364300000000000       0.598684000000000                                     
  0.128500000000000       0.395389000000000                                     
   4.29200000000000       0.000000000000000E+000                                
   11.8760000000000       0.000000000000000E+000                                
s  12 1.00
   8236.00000000000       0.000000000000000E+000                                
   1235.00000000000       0.000000000000000E+000                                
   280.800000000000       0.000000000000000E+000                                
   79.2700000000000       0.000000000000000E+000                                
   25.5900000000000       0.000000000000000E+000                                
   8.99700000000000       0.000000000000000E+000                                
   3.31900000000000       0.000000000000000E+000                                
  0.905900000000000        1.00000000000000                                     
  0.364300000000000       0.000000000000000E+000                                
  0.128500000000000       0.000000000000000E+000                                
   4.29200000000000       0.000000000000000E+000                                
   11.8760000000000       0.000000000000000E+000                                
s  12 1.00
   8236.00000000000       0.000000000000000E+000                                
   1235.00000000000       0.000000000000000E+000                                
   280.800000000000       0.000000000000000E+000                                
   79.2700000000000       0.000000000000000E+000                                
   25.5900000000000       0.000000000000000E+000                                
   8.99700000000000       0.000000000000000E+000                                
   3.31900000000000       0.000000000000000E+000                                
  0.905900000000000       0.000000000000000E+000                                
  0.364300000000000       0.000000000000000E+000                                
  0.128500000000000        1.00000000000000                                     
   4.29200000000000       0.000000000000000E+000                                
   11.8760000000000       0.000000000000000E+000                                
s  12 1.00
   8236.00000000000       0.000000000000000E+000                                
   1235.00000000000       0.000000000000000E+000                                
   280.800000000000       0.000000000000000E+000                                
   79.2700000000000       0.000000000000000E+000                                
   25.5900000000000       0.000000000000000E+000                                
   8.99700000000000       0.000000000000000E+000                                
   3.31900000000000       0.000000000000000E+000                                
  0.905900000000000       0.000000000000000E+000                                
  0.364300000000000       0.000000000000000E+000                                
  0.128500000000000       0.000000000000000E+000                                
   4.29200000000000        1.00000000000000                                     
   11.8760000000000       0.000000000000000E+000                                
s  12 1.00
   8236.00000000000       0.000000000000000E+000                                
   1235.00000000000       0.000000000000000E+000                                
   280.800000000000       0.000000000000000E+000                                
   79.2700000000000       0.000000000000000E+000                                
   25.5900000000000       0.000000000000000E+000                                
   8.99700000000000       0.000000000000000E+000                                
   3.31900000000000       0.000000000000000E+000                                
  0.905900000000000       0.000000000000000E+000                                
  0.364300000000000       0.000000000000000E+000                                
  0.128500000000000       0.000000000000000E+000                                
   4.29200000000000       0.000000000000000E+000                                
   11.8760000000000        1.00000000000000                                     
p   7 1.00
   18.7100000000000       1.403100000000000E-002                                
   4.13300000000000       8.686600000000000E-002                                
   1.20000000000000       0.290216000000000                                     
  0.382700000000000       0.501008000000000                                     
  0.120900000000000       0.343406000000000                                     
   8.77800000000000       0.000000000000000E+000                                
   33.1900000000000       0.000000000000000E+000                                
p   7 1.00
   18.7100000000000       0.000000000000000E+000                                
   4.13300000000000       0.000000000000000E+000                                
   1.20000000000000       0.000000000000000E+000                                
  0.382700000000000        1.00000000000000                                     
  0.120900000000000       0.000000000000000E+000                                
   8.77800000000000       0.000000000000000E+000                                
   33.1900000000000       0.000000000000000E+000                                
p   7 1.00
   18.7100000000000       0.000000000000000E+000                                
   4.13300000000000       0.000000000000000E+000                                
   1.20000000000000       0.000000000000000E+000                                
  0.382700000000000       0.000000000000000E+000                                
  0.120900000000000        1.00000000000000                                     
   8.77800000000000       0.000000000000000E+000                                
   33.1900000000000       0.000000000000000E+000                                
p   7 1.00
   18.7100000000000       0.000000000000000E+000                                
   4.13300000000000       0.000000000000000E+000                                
   1.20000000000000       0.000000000000000E+000                                
  0.382700000000000       0.000000000000000E+000                                
  0.120900000000000       0.000000000000000E+000                                
   8.77800000000000        1.00000000000000                                     
   33.1900000000000       0.000000000000000E+000                                
p   7 1.00
   18.7100000000000       0.000000000000000E+000                                
   4.13300000000000       0.000000000000000E+000                                
   1.20000000000000       0.000000000000000E+000                                
  0.382700000000000       0.000000000000000E+000                                
  0.120900000000000       0.000000000000000E+000                                
   8.77800000000000       0.000000000000000E+000                                
   33.1900000000000        1.00000000000000                                     
d   3 1.00
   1.09700000000000        1.00000000000000                                     
  0.318000000000000       0.000000000000000E+000                                
   14.8390000000000       0.000000000000000E+000                                
d   3 1.00
   1.09700000000000       0.000000000000000E+000                                
  0.318000000000000        1.00000000000000                                     
   14.8390000000000       0.000000000000000E+000                                
d   3 1.00
   1.09700000000000       0.000000000000000E+000                                
  0.318000000000000       0.000000000000000E+000                                
   14.8390000000000        1.00000000000000                                     
f   1 1.00
  0.761000000000000        1.00000000000000                                     
 
  3 0
s  12 1.00
   8236.00000000000       5.310000000000000E-004                                
   1235.00000000000       4.108000000000000E-003                                
   280.800000000000       2.108700000000000E-002                                
   79.2700000000000       8.185300000000000E-002                                
   25.5900000000000       0.234817000000000                                     
   8.99700000000000       0.434401000000000                                     
   3.31900000000000       0.346129000000000                                     
  0.905900000000000       3.937800000000000E-002                                
  0.364300000000000      -8.983000000000000E-003                                
  0.128500000000000       2.385000000000000E-003                                
   4.29200000000000       0.000000000000000E+000                                
   11.8760000000000       0.000000000000000E+000                                
s  12 1.00
   8236.00000000000      -1.130000000000000E-004                                
   1235.00000000000      -8.780000000000000E-004                                
   280.800000000000      -4.540000000000000E-003                                
   79.2700000000000      -1.813300000000000E-002                                
   25.5900000000000      -5.576000000000000E-002                                
   8.99700000000000      -0.126895000000000                                     
   3.31900000000000      -0.170352000000000                                     
  0.905900000000000       0.140382000000000                                     
  0.364300000000000       0.598684000000000                                     
  0.128500000000000       0.395389000000000                                     
   4.29200000000000       0.000000000000000E+000                                
   11.8760000000000       0.000000000000000E+000                                
s  12 1.00
   8236.00000000000       0.000000000000000E+000                                
   1235.00000000000       0.000000000000000E+000                                
   280.800000000000       0.000000000000000E+000                                
   79.2700000000000       0.000000000000000E+000                                
   25.5900000000000       0.000000000000000E+000                                
   8.99700000000000       0.000000000000000E+000                                
   3.31900000000000       0.000000000000000E+000                                
  0.905900000000000        1.00000000000000                                     
  0.364300000000000       0.000000000000000E+000                                
  0.128500000000000       0.000000000000000E+000                                
   4.29200000000000       0.000000000000000E+000                                
   11.8760000000000       0.000000000000000E+000                                
s  12 1.00
   8236.00000000000       0.000000000000000E+000                                
   1235.00000000000       0.000000000000000E+000                                
   280.800000000000       0.000000000000000E+000                                
   79.2700000000000       0.000000000000000E+000                                
   25.5900000000000       0.000000000000000E+000                                
   8.99700000000000       0.000000000000000E+000                                
   3.31900000000000       0.000000000000000E+000                                
  0.905900000000000       0.000000000000000E+000                                
  0.364300000000000       0.000000000000000E+000                                
  0.128500000000000        1.00000000000000                                     
   4.29200000000000       0.000000000000000E+000                                
   11.8760000000000       0.000000000000000E+000                                
s  12 1.00
   8236.00000000000       0.000000000000000E+000                                
   1235.00000000000       0.000000000000000E+000                                
   280.800000000000       0.000000000000000E+000                                
   79.2700000000000       0.000000000000000E+000                                
   25.5900000000000       0.000000000000000E+000                                
   8.99700000000000       0.000000000000000E+000                                
   3.31900000000000       0.000000000000000E+000                                
  0.905900000000000       0.000000000000000E+000                                
  0.364300000000000       0.000000000000000E+000                                
  0.128500000000000       0.000000000000000E+000                                
   4.29200000000000        1.00000000000000                                     
   11.8760000000000       0.000000000000000E+000                                
s  12 1.00
   8236.00000000000       0.000000000000000E+000                                
   1235.00000000000       0.000000000000000E+000                                
   280.800000000000       0.000000000000000E+000                                
   79.2700000000000       0.000000000000000E+000                                
   25.5900000000000       0.000000000000000E+000                                
   8.99700000000000       0.000000000000000E+000                                
   3.31900000000000       0.000000000000000E+000                                
  0.905900000000000       0.000000000000000E+000                                
  0.364300000000000       0.000000000000000E+000                                
  0.128500000000000       0.000000000000000E+000                                
   4.29200000000000       0.000000000000000E+000                                
   11.8760000000000        1.00000000000000                                     
p   7 1.00
   18.7100000000000       1.403100000000000E-002                                
   4.13300000000000       8.686600000000000E-002                                
   1.20000000000000       0.290216000000000                                     
  0.382700000000000       0.501008000000000                                     
  0.120900000000000       0.343406000000000                                     
   8.77800000000000       0.000000000000000E+000                                
   33.1900000000000       0.000000000000000E+000                                
p   7 1.00
   18.7100000000000       0.000000000000000E+000                                
   4.13300000000000       0.000000000000000E+000                                
   1.20000000000000       0.000000000000000E+000                                
  0.382700000000000        1.00000000000000                                     
  0.120900000000000       0.000000000000000E+000                                
   8.77800000000000       0.000000000000000E+000                                
   33.1900000000000       0.000000000000000E+000                                
p   7 1.00
   18.7100000000000       0.000000000000000E+000                                
   4.13300000000000       0.000000000000000E+000                                
   1.20000000000000       0.000000000000000E+000                                
  0.382700000000000       0.000000000000000E+000                                
  0.120900000000000        1.00000000000000                                     
   8.77800000000000       0.000000000000000E+000                                
   33.1900000000000       0.000000000000000E+000                                
p   7 1.00
   18.7100000000000       0.000000000000000E+000                                
   4.13300000000000       0.000000000000000E+000                                
   1.20000000000000       0.000000000000000E+000                                
  0.382700000000000       0.000000000000000E+000                                
  0.120900000000000       0.000000000000000E+000                                
   8.77800000000000        1.00000000000000                                     
   33.1900000000000       0.000000000000000E+000                                
p   7 1.00
   18.7100000000000       0.000000000000000E+000                                
   4.13300000000000       0.000000000000000E+000                                
   1.20000000000000       0.000000000000000E+000                                
  0.382700000000000       0.000000000000000E+000                                
  0.120900000000000       0.000000000000000E+000                                
   8.77800000000000       0.000000000000000E+000                                
   33.1900000000000        1.00000000000000                                     
d   3 1.00
   1.09700000000000        1.00000000000000                                     
  0.318000000000000       0.000000000000000E+000                                
   14.8390000000000       0.000000000000000E+000                                
d   3 1.00
   1.09700000000000       0.000000000000000E+000                                
  0.318000000000000        1.00000000000000                                     
   14.8390000000000       0.000000000000000E+000                                
d   3 1.00
   1.09700000000000       0.000000000000000E+000                                
  0.318000000000000       0.000000000000000E+000                                
   14.8390000000000        1.00000000000000                                     
f   1 1.00
  0.761000000000000        1.00000000000000                                     
 
  4 0
s  12 1.00
   8236.00000000000       5.310000000000000E-004                                
   1235.00000000000       4.108000000000000E-003                                
   280.800000000000       2.108700000000000E-002                                
   79.2700000000000       8.185300000000000E-002                                
   25.5900000000000       0.234817000000000                                     
   8.99700000000000       0.434401000000000                                     
   3.31900000000000       0.346129000000000                                     
  0.905900000000000       3.937800000000000E-002                                
  0.364300000000000      -8.983000000000000E-003                                
  0.128500000000000       2.385000000000000E-003                                
   4.29200000000000       0.000000000000000E+000                                
   11.8760000000000       0.000000000000000E+000                                
s  12 1.00
   8236.00000000000      -1.130000000000000E-004                                
   1235.00000000000      -8.780000000000000E-004                                
   280.800000000000      -4.540000000000000E-003                                
   79.2700000000000      -1.813300000000000E-002                                
   25.5900000000000      -5.576000000000000E-002                                
   8.99700000000000      -0.126895000000000                                     
   3.31900000000000      -0.170352000000000                                     
  0.905900000000000       0.140382000000000                                     
  0.364300000000000       0.598684000000000                                     
  0.128500000000000       0.395389000000000                                     
   4.29200000000000       0.000000000000000E+000                                
   11.8760000000000       0.000000000000000E+000                                
s  12 1.00
   8236.00000000000       0.000000000000000E+000                                
   1235.00000000000       0.000000000000000E+000                                
   280.800000000000       0.000000000000000E+000                                
   79.2700000000000       0.000000000000000E+000                                
   25.5900000000000       0.000000000000000E+000                                
   8.99700000000000       0.000000000000000E+000                                
   3.31900000000000       0.000000000000000E+000                                
  0.905900000000000        1.00000000000000                                     
  0.364300000000000       0.000000000000000E+000                                
  0.128500000000000       0.000000000000000E+000                                
   4.29200000000000       0.000000000000000E+000                                
   11.8760000000000       0.000000000000000E+000                                
s  12 1.00
   8236.00000000000       0.000000000000000E+000                                
   1235.00000000000       0.000000000000000E+000                                
   280.800000000000       0.000000000000000E+000                                
   79.2700000000000       0.000000000000000E+000                                
   25.5900000000000       0.000000000000000E+000                                
   8.99700000000000       0.000000000000000E+000                                
   3.31900000000000       0.000000000000000E+000                                
  0.905900000000000       0.000000000000000E+000                                
  0.364300000000000       0.000000000000000E+000                                
  0.128500000000000        1.00000000000000                                     
   4.29200000000000       0.000000000000000E+000                                
   11.8760000000000       0.000000000000000E+000                                
s  12 1.00
   8236.00000000000       0.000000000000000E+000                                
   1235.00000000000       0.000000000000000E+000                                
   280.800000000000       0.000000000000000E+000                                
   79.2700000000000       0.000000000000000E+000                                
   25.5900000000000       0.000000000000000E+000                                
   8.99700000000000       0.000000000000000E+000                                
   3.31900000000000       0.000000000000000E+000                                
  0.905900000000000       0.000000000000000E+000                                
  0.364300000000000       0.000000000000000E+000                                
  0.128500000000000       0.000000000000000E+000                                
   4.29200000000000        1.00000000000000                                     
   11.8760000000000       0.000000000000000E+000                                
s  12 1.00
   8236.00000000000       0.000000000000000E+000                                
   1235.00000000000       0.000000000000000E+000                                
   280.800000000000       0.000000000000000E+000                                
   79.2700000000000       0.000000000000000E+000                                
   25.5900000000000       0.000000000000000E+000                                
   8.99700000000000       0.000000000000000E+000                                
   3.31900000000000       0.000000000000000E+000                                
  0.905900000000000       0.000000000000000E+000                                
  0.364300000000000       0.000000000000000E+000                                
  0.128500000000000       0.000000000000000E+000                                
   4.29200000000000       0.000000000000000E+000                                
   11.8760000000000        1.00000000000000                                     
p   7 1.00
   18.7100000000000       1.403100000000000E-002                                
   4.13300000000000       8.686600000000000E-002                                
   1.20000000000000       0.290216000000000                                     
  0.382700000000000       0.501008000000000                                     
  0.120900000000000       0.343406000000000                                     
   8.77800000000000       0.000000000000000E+000                                
   33.1900000000000       0.000000000000000E+000                                
p   7 1.00
   18.7100000000000       0.000000000000000E+000                                
   4.13300000000000       0.000000000000000E+000                                
   1.20000000000000       0.000000000000000E+000                                
  0.382700000000000        1.00000000000000                                     
  0.120900000000000       0.000000000000000E+000                                
   8.77800000000000       0.000000000000000E+000                                
   33.1900000000000       0.000000000000000E+000                                
p   7 1.00
   18.7100000000000       0.000000000000000E+000                                
   4.13300000000000       0.000000000000000E+000                                
   1.20000000000000       0.000000000000000E+000                                
  0.382700000000000       0.000000000000000E+000                                
  0.120900000000000        1.00000000000000                                     
   8.77800000000000       0.000000000000000E+000                                
   33.1900000000000       0.000000000000000E+000                                
p   7 1.00
   18.7100000000000       0.000000000000000E+000                                
   4.13300000000000       0.000000000000000E+000                                
   1.20000000000000       0.000000000000000E+000                                
  0.382700000000000       0.000000000000000E+000                                
  0.120900000000000       0.000000000000000E+000                                
   8.77800000000000        1.00000000000000                                     
   33.1900000000000       0.000000000000000E+000                                
p   7 1.00
   18.7100000000000       0.000000000000000E+000                                
   4.13300000000000       0.000000000000000E+000                                
   1.20000000000000       0.000000000000000E+000                                
  0.382700000000000       0.000000000000000E+000                                
  0.120900000000000       0.000000000000000E+000                                
   8.77800000000000       0.000000000000000E+000                                
   33.1900000000000        1.00000000000000                                     
d   3 1.00
   1.09700000000000        1.00000000000000                                     
  0.318000000000000       0.000000000000000E+000                                
   14.8390000000000       0.000000000000000E+000                                
d   3 1.00
   1.09700000000000       0.000000000000000E+000                                
  0.318000000000000        1.00000000000000                                     
   14.8390000000000       0.000000000000000E+000                                
d   3 1.00
   1.09700000000000       0.000000000000000E+000                                
  0.318000000000000       0.000000000000000E+000                                
   14.8390000000000        1.00000000000000                                     
f   1 1.00
  0.761000000000000        1.00000000000000                                     
 
  5 0
s   5 1.00
   33.8700000000000       6.068000000000000E-003                                
   5.09500000000000       4.530800000000000E-002                                
   1.15900000000000       0.202822000000000                                     
  0.325800000000000       0.503903000000000                                     
  0.102700000000000       0.383421000000000                                     
s   5 1.00
   33.8700000000000       0.000000000000000E+000                                
   5.09500000000000       0.000000000000000E+000                                
   1.15900000000000       0.000000000000000E+000                                
  0.325800000000000        1.00000000000000                                     
  0.102700000000000       0.000000000000000E+000                                
s   5 1.00
   33.8700000000000       0.000000000000000E+000                                
   5.09500000000000       0.000000000000000E+000                                
   1.15900000000000       0.000000000000000E+000                                
  0.325800000000000       0.000000000000000E+000                                
  0.102700000000000        1.00000000000000                                     
p   2 1.00
   1.40700000000000        1.00000000000000                                     
  0.388000000000000       0.000000000000000E+000                                
p   2 1.00
   1.40700000000000       0.000000000000000E+000                                
  0.388000000000000        1.00000000000000                                     
d   1 1.00
   1.05700000000000        1.00000000000000                                     
 
  6 0
s   5 1.00
   33.8700000000000       6.068000000000000E-003                                
   5.09500000000000       4.530800000000000E-002                                
   1.15900000000000       0.202822000000000                                     
  0.325800000000000       0.503903000000000                                     
  0.102700000000000       0.383421000000000                                     
s   5 1.00
   33.8700000000000       0.000000000000000E+000                                
   5.09500000000000       0.000000000000000E+000                                
   1.15900000000000       0.000000000000000E+000                                
  0.325800000000000        1.00000000000000                                     
  0.102700000000000       0.000000000000000E+000                                
s   5 1.00
   33.8700000000000       0.000000000000000E+000                                
   5.09500000000000       0.000000000000000E+000                                
   1.15900000000000       0.000000000000000E+000                                
  0.325800000000000       0.000000000000000E+000                                
  0.102700000000000        1.00000000000000                                     
p   2 1.00
   1.40700000000000        1.00000000000000                                     
  0.388000000000000       0.000000000000000E+000                                
p   2 1.00
   1.40700000000000       0.000000000000000E+000                                
  0.388000000000000        1.00000000000000                                     
d   1 1.00
   1.05700000000000        1.00000000000000                                     
 
  7 0
s   5 1.00
   33.8700000000000       6.068000000000000E-003                                
   5.09500000000000       4.530800000000000E-002                                
   1.15900000000000       0.202822000000000                                     
  0.325800000000000       0.503903000000000                                     
  0.102700000000000       0.383421000000000                                     
s   5 1.00
   33.8700000000000       0.000000000000000E+000                                
   5.09500000000000       0.000000000000000E+000                                
   1.15900000000000       0.000000000000000E+000                                
  0.325800000000000        1.00000000000000                                     
  0.102700000000000       0.000000000000000E+000                                
s   5 1.00
   33.8700000000000       0.000000000000000E+000                                
   5.09500000000000       0.000000000000000E+000                                
   1.15900000000000       0.000000000000000E+000                                
  0.325800000000000       0.000000000000000E+000                                
  0.102700000000000        1.00000000000000                                     
p   2 1.00
   1.40700000000000        1.00000000000000                                     
  0.388000000000000       0.000000000000000E+000                                
p   2 1.00
   1.40700000000000       0.000000000000000E+000                                
  0.388000000000000        1.00000000000000                                     
d   1 1.00
   1.05700000000000        1.00000000000000                                     
 
  8 0
s   5 1.00
   33.8700000000000       6.068000000000000E-003                                
   5.09500000000000       4.530800000000000E-002                                
   1.15900000000000       0.202822000000000                                     
  0.325800000000000       0.503903000000000                                     
  0.102700000000000       0.383421000000000                                     
s   5 1.00
   33.8700000000000       0.000000000000000E+000                                
   5.09500000000000       0.000000000000000E+000                                
   1.15900000000000       0.000000000000000E+000                                
  0.325800000000000        1.00000000000000                                     
  0.102700000000000       0.000000000000000E+000                                
s   5 1.00
   33.8700000000000       0.000000000000000E+000                                
   5.09500000000000       0.000000000000000E+000                                
   1.15900000000000       0.000000000000000E+000                                
  0.325800000000000       0.000000000000000E+000                                
  0.102700000000000        1.00000000000000                                     
p   2 1.00
   1.40700000000000        1.00000000000000                                     
  0.388000000000000       0.000000000000000E+000                                
p   2 1.00
   1.40700000000000       0.000000000000000E+000                                
  0.388000000000000        1.00000000000000                                     
d   1 1.00
   1.05700000000000        1.00000000000000                                     
 
                                                                                
                                                                                
[MO]                                                                            
 Sym= A                                                                         
 Ene=  -20.5659440723683                                                        
 Spin= Alpha                                                                    
 Occup= 1.0                                                                     
  1        0.9981103037                                                         
  2       -0.0067315599                                                         
  3        0.0031923357                                                         
  4        0.0033572651                                                         
  5       -0.0011246580                                                         
  6        0.0000576826                                                         
  7        0.0039903428                                                         
  8       -0.0001361935                                                         
  9        0.0000741280                                                         
 10       -0.0042490725                                                         
 11        0.0001450242                                                         
 12       -0.0000789344                                                         
 13       -0.0014641675                                                         
 14        0.0000499732                                                         
 15       -0.0000271996                                                         
 16        0.0005029178                                                         
 17       -0.0000171650                                                         
 18        0.0000093426                                                         
 19        0.0000087618                                                         
 20       -0.0000002990                                                         
 21        0.0000001628                                                         
 22        0.0000564062                                                         
 23        0.0000424650                                                         
 24       -0.0000988712                                                         
 25       -0.0000006387                                                         
 26        0.0000051889                                                         
 27       -0.0000170640                                                         
 28       -0.0003727103                                                         
 29        0.0002327208                                                         
 30        0.0001399895                                                         
 31        0.0000415830                                                         
 32       -0.0000194393                                                         
 33       -0.0000104763                                                         
 34        0.0000220220                                                         
 35       -0.0000608182                                                         
 36        0.0000387963                                                         
 37       -0.0000058829                                                         
 38       -0.0000002128                                                         
 39        0.0000119183                                                         
 40       -0.0000203265                                                         
 41       -0.0000007887                                                         
 42        0.0000007061                                                         
 43        0.0000230084                                                         
 44        0.0000036291                                                         
 45       -0.0000024845                                                         
 46        0.0000379712                                                         
 47       -0.0000012630                                                         
 48        0.0000003662                                                         
 49        0.0000019747                                                         
 50        0.0005594604                                                         
 51        0.0025486081                                                         
 52       -0.0007558097                                                         
 53        0.0015294005                                                         
 54        0.0001534445                                                         
 55        0.0000428940                                                         
 56       -0.0006052427                                                         
 57        0.0000206574                                                         
 58       -0.0000112435                                                         
 59       -0.0024667693                                                         
 60        0.0000841928                                                         
 61       -0.0000458248                                                         
 62        0.0031517002                                                         
 63       -0.0001075700                                                         
 64        0.0000585487                                                         
 65        0.0000472842                                                         
 66       -0.0000016138                                                         
 67        0.0000008784                                                         
 68       -0.0000052520                                                         
 69        0.0000001793                                                         
 70       -0.0000000976                                                         
 71        0.0002292702                                                         
 72       -0.0001282513                                                         
 73       -0.0001010189                                                         
 74       -0.0000244946                                                         
 75        0.0000123891                                                         
 76        0.0000028662                                                         
 77        0.0012940742                                                         
 78       -0.0007362088                                                         
 79       -0.0005578654                                                         
 80       -0.0001391519                                                         
 81        0.0000695718                                                         
 82        0.0000191348                                                         
 83       -0.0000001548                                                         
 84        0.0000001063                                                         
 85        0.0000000484                                                         
 86        0.0000000180                                                         
 87       -0.0000000078                                                         
 88       -0.0000000067                                                         
 89       -0.0000718185                                                         
 90       -0.0000028125                                                         
 91        0.0000024809                                                         
 92        0.0000820477                                                         
 93        0.0000128776                                                         
 94       -0.0000087567                                                         
 95        0.0001334079                                                         
 96       -0.0000044401                                                         
 97        0.0000013141                                                         
 98        0.0000067962                                                         
 99       -0.0000526329                                                         
100       -0.0002401843                                                         
101       -0.0000594502                                                         
102       -0.0010133504                                                         
103       -0.0000164172                                                         
104       -0.0000053503                                                         
105        0.0002062773                                                         
106       -0.0001107012                                                         
107        0.0000100613                                                         
108       -0.0001971933                                                         
109        0.0003754673                                                         
110       -0.0000258218                                                         
111        0.0001309382                                                         
112        0.0004234754                                                         
113       -0.0000232841                                                         
114       -0.0000186774                                                         
115        0.0000110728                                                         
116       -0.0000009741                                                         
117        0.0000016540                                                         
118       -0.0000010419                                                         
119        0.0000000899                                                         
120       -0.0000185223                                                         
121        0.0000103144                                                         
122        0.0000082079                                                         
123        0.0000294027                                                         
124       -0.0000026513                                                         
125        0.0000002362                                                         
126        0.0001744920                                                         
127       -0.0001758367                                                         
128        0.0000013447                                                         
129       -0.0001654185                                                         
130        0.0000156491                                                         
131        0.0000186127                                                         
132        0.0000003442                                                         
133       -0.0000001736                                                         
134       -0.0000001707                                                         
135       -0.0000005930                                                         
136        0.0000000527                                                         
137       -0.0000000095                                                         
138       -0.0000162998                                                         
139       -0.0000055530                                                         
140       -0.0000013913                                                         
141        0.0000304684                                                         
142       -0.0000112768                                                         
143       -0.0000007365                                                         
144        0.0000184310                                                         
145        0.0000279358                                                         
146        0.0000049104                                                         
147       -0.0000027674                                                         
148       -0.0000526329                                                         
149       -0.0002401843                                                         
150       -0.0000594502                                                         
151       -0.0010133504                                                         
152       -0.0000164172                                                         
153       -0.0000053503                                                         
154        0.0002135738                                                         
155        0.0000963714                                                         
156       -0.0000022618                                                         
157       -0.0002231479                                                         
158       -0.0003611207                                                         
159        0.0000180131                                                         
160        0.0001008161                                                         
161       -0.0004313853                                                         
162        0.0000275893                                                         
163       -0.0000194120                                                         
164       -0.0000097728                                                         
165        0.0000002665                                                         
166        0.0000017233                                                         
167        0.0000009266                                                         
168       -0.0000000272                                                         
169       -0.0000204482                                                         
170        0.0000121799                                                         
171        0.0000082684                                                         
172       -0.0000251887                                                         
173        0.0000005656                                                         
174       -0.0000008901                                                         
175        0.0001843986                                                         
176       -0.0001854325                                                         
177        0.0000010339                                                         
178        0.0001153925                                                         
179       -0.0000008983                                                         
180        0.0000244066                                                         
181        0.0000003834                                                         
182       -0.0000002115                                                         
183       -0.0000001719                                                         
184        0.0000005168                                                         
185       -0.0000000127                                                         
186        0.0000000134                                                         
187       -0.0000152427                                                         
188        0.0000034987                                                         
189        0.0000020360                                                         
190        0.0000295037                                                         
191        0.0000186791                                                         
192       -0.0000024169                                                         
193        0.0000162243                                                         
194       -0.0000291753                                                         
195       -0.0000036911                                                         
196        0.0000000060                                                         
197        0.0000420130                                                         
198       -0.0001854663                                                         
199       -0.0000875003                                                         
200       -0.0000035040                                                         
201        0.0000041253                                                         
202        0.0000249516                                                         
203        0.0001128221                                                         
204        0.0000876999                                                         
205       -0.0000010642                                                         
206       -0.0000107772                                                         
207        0.0000056051                                                         
208        0.0000051721                                                         
209       -0.0000156322                                                         
210       -0.0000115973                                                         
211       -0.0000163687                                                         
212        0.0000420130                                                         
213       -0.0001854663                                                         
214       -0.0000875003                                                         
215       -0.0000026724                                                         
216        0.0000011015                                                         
217       -0.0000253678                                                         
218        0.0001128992                                                         
219        0.0000874195                                                         
220       -0.0000057290                                                         
221       -0.0000111734                                                         
222        0.0000075165                                                         
223        0.0000036570                                                         
224       -0.0000147170                                                         
225        0.0000124050                                                         
226        0.0000153468                                                         
227        0.0000420130                                                         
228       -0.0001854663                                                         
229       -0.0000875003                                                         
230       -0.0000028489                                                         
231       -0.0000039085                                                         
232       -0.0000250696                                                         
233        0.0001064649                                                         
234       -0.0000951843                                                         
235        0.0000051379                                                         
236       -0.0000100044                                                         
237        0.0000044443                                                         
238        0.0000055601                                                         
239        0.0000183511                                                         
240        0.0000093038                                                         
241       -0.0000164498                                                         
242        0.0000420130                                                         
243       -0.0001854663                                                         
244       -0.0000875003                                                         
245       -0.0000036805                                                         
246       -0.0000008846                                                         
247        0.0000252498                                                         
248        0.0001063878                                                         
249       -0.0000949040                                                         
250        0.0000098027                                                         
251       -0.0000096461                                                         
252        0.0000064493                                                         
253        0.0000031968                                                         
254        0.0000164968                                                         
255       -0.0000123380                                                         
256        0.0000167731                                                         
 Sym= A                                                                         
 Ene=  -11.3490845049822                                                        
 Spin= Alpha                                                                    
 Occup= 1.0                                                                     
  1        0.0003169582                                                         
  2       -0.0002826979                                                         
  3       -0.0002851077                                                         
  4       -0.0022512237                                                         
  5        0.0000535158                                                         
  6        0.0000151211                                                         
  7       -0.0008705621                                                         
  8        0.0000297130                                                         
  9       -0.0000161723                                                         
 10        0.0003149590                                                         
 11       -0.0000107498                                                         
 12        0.0000058509                                                         
 13       -0.0004822785                                                         
 14        0.0000164605                                                         
 15       -0.0000089592                                                         
 16       -0.0000124658                                                         
 17        0.0000004255                                                         
 18       -0.0000002316                                                         
 19        0.0000007240                                                         
 20       -0.0000000247                                                         
 21        0.0000000135                                                         
 22        0.0000046701                                                         
 23        0.0000056468                                                         
 24       -0.0000103169                                                         
 25        0.0000001022                                                         
 26        0.0000004912                                                         
 27       -0.0000019244                                                         
 28        0.0002027684                                                         
 29       -0.0000891717                                                         
 30       -0.0001135966                                                         
 31       -0.0000198978                                                         
 32        0.0000116586                                                         
 33       -0.0000032878                                                         
 34       -0.0000058920                                                         
 35        0.0000030818                                                         
 36        0.0000028103                                                         
 37        0.0000006139                                                         
 38       -0.0000003246                                                         
 39       -0.0000000222                                                         
 40        0.0000163036                                                         
 41        0.0000006442                                                         
 42       -0.0000005601                                                         
 43       -0.0000187928                                                         
 44       -0.0000029355                                                         
 45        0.0000019830                                                         
 46       -0.0000301182                                                         
 47        0.0000010030                                                         
 48       -0.0000003028                                                         
 49       -0.0000015027                                                         
 50       -0.9979657083                                                         
 51        0.0058680696                                                         
 52       -0.0049883250                                                         
 53        0.0008928258                                                         
 54        0.0014857216                                                         
 55        0.0000526507                                                         
 56       -0.0014603628                                                         
 57        0.0000498433                                                         
 58       -0.0000271290                                                         
 59        0.0034476787                                                         
 60       -0.0001176720                                                         
 61        0.0000640470                                                         
 62       -0.0000035982                                                         
 63        0.0000001228                                                         
 64       -0.0000000668                                                         
 65       -0.0000951232                                                         
 66        0.0000032466                                                         
 67       -0.0000017671                                                         
 68       -0.0000013618                                                         
 69        0.0000000465                                                         
 70       -0.0000000253                                                         
 71       -0.0006389127                                                         
 72        0.0002558555                                                         
 73        0.0003830572                                                         
 74        0.0000608685                                                         
 75       -0.0000374621                                                         
 76        0.0000163902                                                         
 77        0.0013935737                                                         
 78       -0.0006699624                                                         
 79       -0.0007236113                                                         
 80       -0.0001409090                                                         
 81        0.0000784744                                                         
 82       -0.0000088865                                                         
 83        0.0000264043                                                         
 84        0.0000335160                                                         
 85       -0.0000599203                                                         
 86        0.0000006937                                                         
 87        0.0000028234                                                         
 88       -0.0000112617                                                         
 89        0.0001539031                                                         
 90        0.0000095562                                                         
 91       -0.0000033992                                                         
 92       -0.0002789692                                                         
 93       -0.0000351219                                                         
 94        0.0000157809                                                         
 95       -0.0001827400                                                         
 96        0.0000064532                                                         
 97       -0.0000055833                                                         
 98        0.0000101971                                                         
 99       -0.0048565126                                                         
100       -0.0033883539                                                         
101        0.0006641685                                                         
102        0.0005699283                                                         
103       -0.0002860168                                                         
104       -0.0000335841                                                         
105        0.0005938420                                                         
106        0.0000887798                                                         
107        0.0000044787                                                         
108        0.0011707896                                                         
109        0.0010828195                                                         
110       -0.0000457216                                                         
111       -0.0000798739                                                         
112        0.0001229575                                                         
113       -0.0000087089                                                         
114       -0.0000188766                                                         
115        0.0000023281                                                         
116       -0.0000004519                                                         
117        0.0000012548                                                         
118       -0.0000000009                                                         
119        0.0000000208                                                         
120       -0.0000402248                                                         
121        0.0000021880                                                         
122        0.0000380368                                                         
123       -0.0001665654                                                         
124        0.0000074232                                                         
125        0.0000015541                                                         
126       -0.0000550779                                                         
127       -0.0000152156                                                         
128        0.0000702935                                                         
129       -0.0005101421                                                         
130        0.0000265177                                                         
131        0.0000018267                                                         
132       -0.0000012619                                                         
133        0.0000004801                                                         
134        0.0000007819                                                         
135       -0.0000004146                                                         
136       -0.0000000427                                                         
137        0.0000000296                                                         
138       -0.0000542635                                                         
139       -0.0000071370                                                         
140        0.0000003688                                                         
141        0.0000795560                                                         
142        0.0000048104                                                         
143       -0.0000057337                                                         
144        0.0000832345                                                         
145        0.0000166006                                                         
146        0.0000046273                                                         
147        0.0000000563                                                         
148       -0.0048565126                                                         
149       -0.0033883539                                                         
150        0.0006641685                                                         
151        0.0005699283                                                         
152       -0.0002860168                                                         
153       -0.0000335841                                                         
154        0.0005861663                                                         
155       -0.0001290544                                                         
156        0.0000174422                                                         
157        0.0010917594                                                         
158       -0.0011600420                                                         
159        0.0000877527                                                         
160       -0.0000883367                                                         
161       -0.0001172163                                                         
162        0.0000055840                                                         
163       -0.0000189952                                                         
164       -0.0000010355                                                         
165       -0.0000002517                                                         
166        0.0000012518                                                         
167       -0.0000000846                                                         
168        0.0000000258                                                         
169       -0.0000283307                                                         
170       -0.0000093329                                                         
171        0.0000376636                                                         
172        0.0001705783                                                         
173       -0.0000124436                                                         
174        0.0000085104                                                         
175       -0.0000190783                                                         
176       -0.0000500858                                                         
177        0.0000691640                                                         
178        0.0005102922                                                         
179       -0.0000336135                                                         
180        0.0000228812                                                         
181       -0.0000012245                                                         
182        0.0000004438                                                         
183        0.0000007807                                                         
184        0.0000006463                                                         
185       -0.0000001052                                                         
186        0.0000000515                                                         
187       -0.0000538274                                                         
188        0.0000016791                                                         
189        0.0000026996                                                         
190        0.0000797299                                                         
191        0.0000171831                                                         
192       -0.0000064098                                                         
193        0.0000817522                                                         
194       -0.0000222206                                                         
195       -0.0000016890                                                         
196        0.0000015784                                                         
197       -0.0003254598                                                         
198        0.0003374888                                                         
199        0.0002531730                                                         
200       -0.0000201483                                                         
201        0.0000205008                                                         
202        0.0000299927                                                         
203       -0.0000840630                                                         
204       -0.0001230513                                                         
205       -0.0000052968                                                         
206        0.0000209593                                                         
207        0.0000042577                                                         
208       -0.0000252170                                                         
209        0.0000550848                                                         
210        0.0000236846                                                         
211        0.0000092907                                                         
212       -0.0003254598                                                         
213        0.0003374888                                                         
214        0.0002531730                                                         
215       -0.0000191093                                                         
216        0.0000167226                                                         
217       -0.0000328783                                                         
218       -0.0000844351                                                         
219       -0.0001216982                                                         
220        0.0000172200                                                         
221        0.0000217981                                                         
222        0.0000028336                                                         
223       -0.0000246317                                                         
224        0.0000524264                                                         
225       -0.0000270804                                                         
226       -0.0000143724                                                         
227       -0.0003254598                                                         
228        0.0003374888                                                         
229        0.0002531730                                                         
230       -0.0000203721                                                         
231       -0.0000191178                                                         
232       -0.0000307454                                                         
233       -0.0000756190                                                         
234        0.0001285013                                                         
235        0.0000023304                                                         
236        0.0000179275                                                         
237        0.0000080948                                                         
238       -0.0000260223                                                         
239       -0.0000572350                                                         
240       -0.0000197199                                                         
241        0.0000086818                                                         
242       -0.0003254598                                                         
243        0.0003374888                                                         
244        0.0002531730                                                         
245       -0.0000214111                                                         
246       -0.0000153397                                                         
247        0.0000321256                                                         
248       -0.0000752469                                                         
249        0.0001271482                                                         
250       -0.0000201864                                                         
251        0.0000171183                                                         
252        0.0000064662                                                         
253       -0.0000235845                                                         
254       -0.0000538446                                                         
255        0.0000292051                                                         
256       -0.0000182736                                                         
 Sym= A                                                                         
 Ene=  -11.2553211315821                                                        
 Spin= Alpha                                                                    
 Occup= 1.0                                                                     
  1        0.0000944748                                                         
  2        0.0004205224                                                         
  3       -0.0001351268                                                         
  4       -0.0008011293                                                         
  5        0.0000471834                                                         
  6        0.0000027619                                                         
  7        0.0000837291                                                         
  8       -0.0000028577                                                         
  9        0.0000015554                                                         
 10        0.0000167263                                                         
 11       -0.0000005709                                                         
 12        0.0000003107                                                         
 13       -0.0001014226                                                         
 14        0.0000034616                                                         
 15       -0.0000018841                                                         
 16       -0.0000051026                                                         
 17        0.0000001742                                                         
 18       -0.0000000948                                                         
 19        0.0000003741                                                         
 20       -0.0000000128                                                         
 21        0.0000000070                                                         
 22        0.0000051974                                                         
 23       -0.0000090877                                                         
 24        0.0000038903                                                         
 25       -0.0000010051                                                         
 26        0.0000001021                                                         
 27        0.0000015487                                                         
 28        0.0000384548                                                         
 29        0.0000141349                                                         
 30       -0.0000525897                                                         
 31       -0.0000015138                                                         
 32        0.0000031090                                                         
 33       -0.0000080766                                                         
 34       -0.0000001878                                                         
 35        0.0000004786                                                         
 36       -0.0000002908                                                         
 37        0.0000000473                                                         
 38        0.0000000007                                                         
 39       -0.0000000920                                                         
 40        0.0000054771                                                         
 41       -0.0000003642                                                         
 42       -0.0000005036                                                         
 43        0.0000106571                                                         
 44        0.0000002521                                                         
 45        0.0000011572                                                         
 46       -0.0000270884                                                         
 47        0.0000008407                                                         
 48        0.0000003536                                                         
 49       -0.0000045787                                                         
 50        0.0057056711                                                         
 51       -0.0017007914                                                         
 52        0.0001234277                                                         
 53        0.0025666470                                                         
 54       -0.0000976757                                                         
 55       -0.0000091903                                                         
 56       -0.0007684554                                                         
 57        0.0000262280                                                         
 58       -0.0000142755                                                         
 59       -0.0000208100                                                         
 60        0.0000007103                                                         
 61       -0.0000003866                                                         
 62        0.0002374013                                                         
 63       -0.0000081027                                                         
 64        0.0000044102                                                         
 65        0.0000261979                                                         
 66       -0.0000008942                                                         
 67        0.0000004867                                                         
 68       -0.0000003093                                                         
 69        0.0000000106                                                         
 70       -0.0000000057                                                         
 71       -0.0000199984                                                         
 72        0.0000052841                                                         
 73        0.0000147142                                                         
 74        0.0000017069                                                         
 75       -0.0000012514                                                         
 76        0.0000011670                                                         
 77        0.0000700290                                                         
 78       -0.0000362099                                                         
 79       -0.0000338190                                                         
 80       -0.0000072660                                                         
 81        0.0000038699                                                         
 82        0.0000001640                                                         
 83       -0.0000012799                                                         
 84       -0.0000005938                                                         
 85        0.0000018737                                                         
 86        0.0000000414                                                         
 87       -0.0000001070                                                         
 88        0.0000002984                                                         
 89        0.0000463948                                                         
 90       -0.0000006073                                                         
 91       -0.0000029195                                                         
 92        0.0000178471                                                         
 93       -0.0000031494                                                         
 94        0.0000077066                                                         
 95       -0.0001570314                                                         
 96        0.0000049713                                                         
 97        0.0000010519                                                         
 98       -0.0000213985                                                         
 99       -0.7057052605                                                         
100        0.0035110250                                                         
101       -0.0032162450                                                         
102       -0.0020887481                                                         
103        0.0009145171                                                         
104        0.0001553606                                                         
105        0.0003562660                                                         
106        0.0012980679                                                         
107       -0.0000721172                                                         
108        0.0000519747                                                         
109        0.0000589503                                                         
110       -0.0000026836                                                         
111        0.0002906179                                                         
112       -0.0002080303                                                         
113        0.0000173039                                                         
114        0.0000116688                                                         
115        0.0001218518                                                         
116       -0.0000071296                                                         
117        0.0000005754                                                         
118       -0.0000000310                                                         
119        0.0000000114                                                         
120        0.0000540519                                                         
121       -0.0000406041                                                         
122       -0.0000134479                                                         
123       -0.0002271589                                                         
124        0.0000158865                                                         
125       -0.0000005078                                                         
126       -0.0000656305                                                         
127        0.0000625691                                                         
128        0.0000030614                                                         
129        0.0004165138                                                         
130       -0.0000273072                                                         
131       -0.0000002425                                                         
132        0.0000062530                                                         
133       -0.0000113191                                                         
134        0.0000050661                                                         
135       -0.0000108896                                                         
136        0.0000006920                                                         
137        0.0000017951                                                         
138        0.0000320301                                                         
139        0.0000006416                                                         
140        0.0000013900                                                         
141       -0.0000005663                                                         
142        0.0000472689                                                         
143        0.0000019131                                                         
144       -0.0000955242                                                         
145       -0.0000491936                                                         
146       -0.0000060832                                                         
147       -0.0000082426                                                         
148       -0.7057052610                                                         
149        0.0035110250                                                         
150       -0.0032162450                                                         
151       -0.0020887481                                                         
152        0.0009145171                                                         
153        0.0001553606                                                         
154        0.0002640417                                                         
155       -0.0013192395                                                         
156        0.0000836406                                                         
157        0.0000477005                                                         
158       -0.0000623523                                                         
159        0.0000045352                                                         
160        0.0003045626                                                         
161        0.0001877164                                                         
162       -0.0000062473                                                         
163        0.0000030639                                                         
164       -0.0001223546                                                         
165        0.0000074033                                                         
166        0.0000005761                                                         
167       -0.0000000083                                                         
168        0.0000000100                                                         
169        0.0000695443                                                         
170       -0.0000556104                                                         
171       -0.0000139339                                                         
172        0.0002119834                                                         
173       -0.0000099909                                                         
174        0.0000085529                                                         
175       -0.0000942532                                                         
176        0.0000902937                                                         
177        0.0000039595                                                         
178       -0.0003948157                                                         
179        0.0000205020                                                         
180       -0.0000169825                                                         
181        0.0000069307                                                         
182       -0.0000119756                                                         
183        0.0000050448                                                         
184        0.0000083223                                                         
185       -0.0000004401                                                         
186        0.0000021915                                                         
187        0.0000285000                                                         
188       -0.0000008195                                                         
189       -0.0000048653                                                         
190        0.0000058926                                                         
191       -0.0000526881                                                         
192        0.0000076219                                                         
193       -0.0000913924                                                         
194        0.0000551465                                                         
195        0.0000069739                                                         
196       -0.0000153645                                                         
197       -0.0005018243                                                         
198       -0.0008573907                                                         
199        0.0004990112                                                         
200       -0.0000073436                                                         
201       -0.0000486221                                                         
202       -0.0000991376                                                         
203        0.0000544099                                                         
204        0.0000982018                                                         
205        0.0006342341                                                         
206       -0.0000115047                                                         
207        0.0000345711                                                         
208       -0.0000230664                                                         
209       -0.0000123432                                                         
210        0.0000288393                                                         
211        0.0000517748                                                         
212       -0.0005018243                                                         
213       -0.0008573907                                                         
214        0.0004990112                                                         
215       -0.0000106997                                                         
216       -0.0000364180                                                         
217        0.0001039498                                                         
218        0.0000754560                                                         
219        0.0000216718                                                         
220       -0.0006392915                                                         
221       -0.0000105891                                                         
222        0.0000275598                                                         
223       -0.0000169706                                                         
224       -0.0000137445                                                         
225       -0.0000266653                                                         
226       -0.0000645334                                                         
227       -0.0005018243                                                         
228       -0.0008573907                                                         
229        0.0004990112                                                         
230       -0.0000076852                                                         
231        0.0000491350                                                         
232        0.0000988584                                                         
233        0.0000710812                                                         
234       -0.0001024849                                                         
235       -0.0006319029                                                         
236       -0.0000095321                                                         
237        0.0000335855                                                         
238       -0.0000240534                                                         
239        0.0000164663                                                         
240       -0.0000242568                                                         
241        0.0000541248                                                         
242       -0.0005018243                                                         
243       -0.0008573907                                                         
244        0.0004990112                                                         
245       -0.0000043290                                                         
246        0.0000369309                                                         
247       -0.0001042289                                                         
248        0.0000500351                                                         
249       -0.0000259549                                                         
250        0.0006416228                                                         
251       -0.0000103098                                                         
252        0.0000263640                                                         
253       -0.0000160543                                                         
254        0.0000212801                                                         
255        0.0000226693                                                         
256       -0.0000655662                                                         
 Sym= A                                                                         
 Ene=  -11.2548442601930                                                        
 Spin= Alpha                                                                    
 Occup= 1.0                                                                     
  1       -0.0000000000                                                         
  2       -0.0000000000                                                         
  3        0.0000000000                                                         
  4        0.0000000000                                                         
  5       -0.0000000000                                                         
  6       -0.0000000000                                                         
  7       -0.0000054054                                                         
  8       -0.0001534029                                                         
  9        0.0000091291                                                         
 10        0.0000089219                                                         
 11        0.0002532013                                                         
 12       -0.0000150682                                                         
 13        0.0000170461                                                         
 14        0.0004837646                                                         
 15       -0.0000287892                                                         
 16        0.0000003625                                                         
 17        0.0000102870                                                         
 18       -0.0000006122                                                         
 19       -0.0000000170                                                         
 20       -0.0000004836                                                         
 21        0.0000000288                                                         
 22       -0.0000006809                                                         
 23        0.0000006595                                                         
 24        0.0000000214                                                         
 25       -0.0000193003                                                         
 26        0.0000011373                                                         
 27       -0.0000003982                                                         
 28        0.0000097249                                                         
 29       -0.0000094198                                                         
 30       -0.0000003051                                                         
 31        0.0002756601                                                         
 32       -0.0000162438                                                         
 33        0.0000056876                                                         
 34        0.0000000251                                                         
 35       -0.0000000243                                                         
 36       -0.0000000008                                                         
 37        0.0000007104                                                         
 38       -0.0000000419                                                         
 39        0.0000000147                                                         
 40        0.0000015872                                                         
 41       -0.0000106911                                                         
 42        0.0000007650                                                         
 43       -0.0000041810                                                         
 44        0.0000449093                                                         
 45       -0.0000026050                                                         
 46       -0.0000005805                                                         
 47       -0.0000128359                                                         
 48        0.0000003100                                                         
 49        0.0000023581                                                         
 50       -0.0000000000                                                         
 51        0.0000000000                                                         
 52       -0.0000000000                                                         
 53        0.0000000000                                                         
 54        0.0000000000                                                         
 55        0.0000000000                                                         
 56        0.0000213147                                                         
 57        0.0006049076                                                         
 58       -0.0000359985                                                         
 59       -0.0000019859                                                         
 60       -0.0000563587                                                         
 61        0.0000033539                                                         
 62       -0.0000443726                                                         
 63       -0.0012592857                                                         
 64        0.0000749410                                                         
 65       -0.0000002977                                                         
 66       -0.0000084493                                                         
 67        0.0000005028                                                         
 68       -0.0000000156                                                         
 69       -0.0000004415                                                         
 70        0.0000000263                                                         
 71        0.0000005764                                                         
 72       -0.0000005583                                                         
 73       -0.0000000181                                                         
 74        0.0000163385                                                         
 75       -0.0000009628                                                         
 76        0.0000003371                                                         
 77        0.0000214990                                                         
 78       -0.0000208245                                                         
 79       -0.0000006745                                                         
 80        0.0006094041                                                         
 81       -0.0000359104                                                         
 82        0.0000125737                                                         
 83        0.0000001607                                                         
 84       -0.0000001557                                                         
 85       -0.0000000050                                                         
 86        0.0000045557                                                         
 87       -0.0000002685                                                         
 88        0.0000000940                                                         
 89       -0.0000076805                                                         
 90        0.0000411101                                                         
 91       -0.0000056192                                                         
 92        0.0000190366                                                         
 93       -0.0002173527                                                         
 94        0.0000125703                                                         
 95        0.0000040051                                                         
 96        0.0000940223                                                         
 97        0.0000042873                                                         
 98       -0.0000122013                                                         
 99        0.7053191118                                                         
100       -0.0056637706                                                         
101        0.0036857474                                                         
102        0.0045575815                                                         
103       -0.0010998609                                                         
104       -0.0001655601                                                         
105       -0.0004203025                                                         
106       -0.0007036180                                                         
107        0.0000353367                                                         
108       -0.0000039764                                                         
109        0.0008562105                                                         
110       -0.0000515180                                                         
111       -0.0004554972                                                         
112       -0.0004738501                                                         
113        0.0000209476                                                         
114       -0.0000167608                                                         
115       -0.0001405438                                                         
116        0.0000081687                                                         
117       -0.0000003328                                                         
118        0.0000020850                                                         
119       -0.0000001308                                                         
120       -0.0000299284                                                         
121       -0.0000399052                                                         
122        0.0000698336                                                         
123        0.0002715713                                                         
124       -0.0000196398                                                         
125        0.0000177607                                                         
126        0.0002255432                                                         
127       -0.0001225435                                                         
128       -0.0001029997                                                         
129       -0.0001628935                                                         
130        0.0000206537                                                         
131       -0.0000003649                                                         
132       -0.0000054819                                                         
133        0.0000101704                                                         
134       -0.0000046886                                                         
135        0.0000106034                                                         
136       -0.0000006620                                                         
137       -0.0000016158                                                         
138       -0.0000284391                                                         
139       -0.0000428517                                                         
140       -0.0000116255                                                         
141       -0.0000220665                                                         
142       -0.0000926123                                                         
143        0.0000006079                                                         
144        0.0001073838                                                         
145        0.0002211674                                                         
146        0.0000342686                                                         
147        0.0000050913                                                         
148       -0.7053191114                                                         
149        0.0056637706                                                         
150       -0.0036857474                                                         
151       -0.0045575815                                                         
152        0.0010998609                                                         
153        0.0001655601                                                         
154        0.0003697666                                                         
155       -0.0007305837                                                         
156        0.0000500137                                                         
157        0.0000642337                                                         
158        0.0008538824                                                         
159       -0.0000502509                                                         
160        0.0004210496                                                         
161       -0.0005037673                                                         
162        0.0000372311                                                         
163        0.0000068280                                                         
164       -0.0001413489                                                         
165        0.0000086069                                                         
166        0.0000004788                                                         
167        0.0000020573                                                         
168       -0.0000001157                                                         
169        0.0000490629                                                         
170        0.0000213711                                                         
171       -0.0000704339                                                         
172        0.0002708085                                                         
173       -0.0000123210                                                         
174       -0.0000065698                                                         
175       -0.0002353079                                                         
176        0.0001320019                                                         
177        0.0001033060                                                         
178       -0.0001138940                                                         
179       -0.0000043434                                                         
180       -0.0000053460                                                         
181        0.0000061490                                                         
182       -0.0000108166                                                         
183        0.0000046676                                                         
184        0.0000083068                                                         
185       -0.0000004523                                                         
186        0.0000020060                                                         
187        0.0000218554                                                         
188       -0.0000444446                                                         
189       -0.0000152981                                                         
190        0.0000245944                                                         
191       -0.0000940334                                                         
192        0.0000097525                                                         
193       -0.0000901607                                                         
194        0.0002273673                                                         
195        0.0000361418                                                         
196       -0.0000246628                                                         
197        0.0002358469                                                         
198        0.0009133928                                                         
199       -0.0002441380                                                         
200        0.0000488432                                                         
201        0.0000690398                                                         
202        0.0001508080                                                         
203       -0.0001289114                                                         
204       -0.0003412149                                                         
205       -0.0004988850                                                         
206       -0.0000149293                                                         
207        0.0000377453                                                         
208       -0.0000228160                                                         
209        0.0000201665                                                         
210       -0.0000473034                                                         
211       -0.0000467947                                                         
212        0.0002358469                                                         
213        0.0009133928                                                         
214       -0.0002441380                                                         
215        0.0000539184                                                         
216        0.0000505849                                                         
217       -0.0001562984                                                         
218       -0.0001459415                                                         
219       -0.0002792881                                                         
220        0.0005316307                                                         
221       -0.0000164574                                                         
222        0.0000424899                                                         
223       -0.0000260325                                                         
224        0.0000244182                                                         
225        0.0000452154                                                         
226        0.0000319660                                                         
227       -0.0002358469                                                         
228       -0.0009133928                                                         
229        0.0002441380                                                         
230       -0.0000495849                                                         
231        0.0000723992                                                         
232        0.0001489795                                                         
233        0.0001237734                                                         
234       -0.0003498393                                                         
235       -0.0004941909                                                         
236        0.0000176971                                                         
237       -0.0000388086                                                         
238        0.0000211115                                                         
239        0.0000108935                                                         
240       -0.0000443954                                                         
241        0.0000505049                                                         
242       -0.0002358469                                                         
243       -0.0009133928                                                         
244        0.0002441380                                                         
245       -0.0000445097                                                         
246        0.0000539443                                                         
247       -0.0001581269                                                         
248        0.0001067433                                                         
249       -0.0002879124                                                         
250        0.0005363248                                                         
251        0.0000162645                                                         
252       -0.0000439206                                                         
253        0.0000276561                                                         
254        0.0000175085                                                         
255        0.0000421825                                                         
256       -0.0000341703                                                         
 Sym= A                                                                         
 Ene=  -1.40074114839145                                                        
 Spin= Alpha                                                                    
 Occup= 1.0                                                                     
  1        0.0119087203                                                         
  2       -0.7802865702                                                         
  3        0.0015867422                                                         
  4        0.0524241358                                                         
  5        0.0027082360                                                         
  6        0.0007046502                                                         
  7       -0.1960437911                                                         
  8        0.0066911272                                                         
  9       -0.0036418778                                                         
 10       -0.0025291782                                                         
 11        0.0000863228                                                         
 12       -0.0000469842                                                         
 13        0.0450972726                                                         
 14       -0.0015392050                                                         
 15        0.0008377657                                                         
 16       -0.0000972536                                                         
 17        0.0000033193                                                         
 18       -0.0000018067                                                         
 19       -0.0001520456                                                         
 20        0.0000051894                                                         
 21       -0.0000028245                                                         
 22       -0.0046023881                                                         
 23        0.0022313748                                                         
 24        0.0023710133                                                         
 25        0.0004667295                                                         
 26       -0.0002586251                                                         
 27        0.0000248422                                                         
 28       -0.0112528329                                                         
 29        0.0056652069                                                         
 30        0.0055876260                                                         
 31        0.0011564019                                                         
 32       -0.0006262785                                                         
 33        0.0000104460                                                         
 34       -0.0001519414                                                         
 35        0.0000260104                                                         
 36        0.0001259311                                                         
 37        0.0000119397                                                         
 38       -0.0000099165                                                         
 39        0.0000122605                                                         
 40       -0.0012781630                                                         
 41       -0.0000729154                                                         
 42        0.0000317335                                                         
 43        0.0021283561                                                         
 44        0.0002779344                                                         
 45       -0.0001365133                                                         
 46        0.0017061330                                                         
 47       -0.0000591882                                                         
 48        0.0000413128                                                         
 49       -0.0000394410                                                         
 50        0.0320802763                                                         
 51       -0.3689207091                                                         
 52       -0.0177038971                                                         
 53        0.1110771224                                                         
 54        0.0098321209                                                         
 55        0.0011131211                                                         
 56        0.2684166521                                                         
 57       -0.0091612693                                                         
 58        0.0049863382                                                         
 59       -0.0530557282                                                         
 60        0.0018108333                                                         
 61       -0.0009856088                                                         
 62       -0.0871641085                                                         
 63        0.0029749789                                                         
 64       -0.0016192353                                                         
 65        0.0001482215                                                         
 66       -0.0000050589                                                         
 67        0.0000027535                                                         
 68        0.0002219490                                                         
 69       -0.0000075753                                                         
 70        0.0000041231                                                         
 71       -0.0120967401                                                         
 72        0.0059296176                                                         
 73        0.0061671225                                                         
 74        0.0012314474                                                         
 75       -0.0006778872                                                         
 76        0.0000497483                                                         
 77       -0.0103212479                                                         
 78        0.0062492487                                                         
 79        0.0040719992                                                         
 80        0.0011373159                                                         
 81       -0.0005439727                                                         
 82       -0.0002432181                                                         
 83       -0.0002926520                                                         
 84        0.0001339438                                                         
 85        0.0001587082                                                         
 86        0.0000290998                                                         
 87       -0.0000166749                                                         
 88        0.0000034864                                                         
 89        0.0019972019                                                         
 90        0.0001580270                                                         
 91       -0.0000256332                                                         
 92       -0.0046143386                                                         
 93       -0.0005283149                                                         
 94        0.0001760270                                                         
 95       -0.0013772672                                                         
 96        0.0000542339                                                         
 97       -0.0000991272                                                         
 98        0.0003709839                                                         
 99        0.0051978130                                                         
100       -0.0487477869                                                         
101       -0.0024455789                                                         
102        0.0141901818                                                         
103        0.0016353029                                                         
104        0.0001755960                                                         
105        0.0289320810                                                         
106        0.0166704775                                                         
107       -0.0005236527                                                         
108       -0.0019540614                                                         
109       -0.0013197503                                                         
110        0.0000470153                                                         
111       -0.0078035897                                                         
112       -0.0045801677                                                         
113        0.0001462753                                                         
114       -0.0000276135                                                         
115       -0.0000072139                                                         
116       -0.0000000228                                                         
117        0.0000245633                                                         
118        0.0000176194                                                         
119       -0.0000006529                                                         
120       -0.0004395398                                                         
121       -0.0001534503                                                         
122        0.0005929902                                                         
123       -0.0014685151                                                         
124        0.0000540703                                                         
125        0.0000656266                                                         
126       -0.0008433805                                                         
127       -0.0000682466                                                         
128        0.0009116271                                                         
129        0.0000592517                                                         
130       -0.0000617018                                                         
131        0.0001192382                                                         
132       -0.0000150913                                                         
133        0.0000030884                                                         
134        0.0000120030                                                         
135       -0.0000255484                                                         
136        0.0000006393                                                         
137        0.0000006509                                                         
138       -0.0001705633                                                         
139        0.0002058620                                                         
140        0.0000257700                                                         
141        0.0004999958                                                         
142       -0.0001957255                                                         
143        0.0000029574                                                         
144        0.0000116939                                                         
145       -0.0004218606                                                         
146       -0.0000802674                                                         
147       -0.0000511553                                                         
148        0.0051978130                                                         
149       -0.0487477869                                                         
150       -0.0024455789                                                         
151        0.0141901818                                                         
152        0.0016353029                                                         
153        0.0001755960                                                         
154        0.0276891739                                                         
155       -0.0186030050                                                         
156        0.0015754978                                                         
157       -0.0018564724                                                         
158        0.0014498068                                                         
159       -0.0001178031                                                         
160       -0.0074624538                                                         
161        0.0051012096                                                         
162       -0.0004298705                                                         
163       -0.0000270394                                                         
164        0.0000090792                                                         
165       -0.0000009924                                                         
166        0.0000232640                                                         
167       -0.0000192518                                                         
168        0.0000015414                                                         
169       -0.0003351657                                                         
170       -0.0002545498                                                         
171        0.0005897155                                                         
172        0.0014900418                                                         
173       -0.0001202686                                                         
174        0.0001266700                                                         
175       -0.0008439742                                                         
176       -0.0000676715                                                         
177        0.0009116457                                                         
178        0.0000424241                                                         
179       -0.0000607102                                                         
180        0.0001188910                                                         
181       -0.0000132115                                                         
182        0.0000012675                                                         
183        0.0000119440                                                         
184        0.0000277369                                                         
185       -0.0000025006                                                         
186        0.0000017503                                                         
187       -0.0001532332                                                         
188       -0.0002372820                                                         
189       -0.0000247648                                                         
190        0.0004176106                                                         
191        0.0002937465                                                         
192       -0.0000265917                                                         
193        0.0000420890                                                         
194        0.0004180993                                                         
195        0.0001008861                                                         
196       -0.0000496821                                                         
197       -0.0117633288                                                         
198        0.0003473578                                                         
199        0.0037368712                                                         
200        0.0000887112                                                         
201        0.0002140439                                                         
202        0.0002193744                                                         
203        0.0007701638                                                         
204        0.0008938993                                                         
205        0.0015236481                                                         
206        0.0000522770                                                         
207        0.0000139302                                                         
208       -0.0000662072                                                         
209       -0.0002141195                                                         
210       -0.0000872043                                                         
211       -0.0001345648                                                         
212       -0.0117633288                                                         
213        0.0003473578                                                         
214        0.0037368712                                                         
215        0.0000963090                                                         
216        0.0001864158                                                         
217       -0.0002403817                                                         
218        0.0008216776                                                         
219        0.0007065793                                                         
220       -0.0015935192                                                         
221        0.0000488467                                                         
222        0.0000283761                                                         
223       -0.0000772228                                                         
224       -0.0002056186                                                         
225        0.0001205489                                                         
226        0.0001051661                                                         
227       -0.0117633288                                                         
228        0.0003473578                                                         
229        0.0037368712                                                         
230        0.0000819930                                                         
231       -0.0002198702                                                         
232       -0.0002162033                                                         
233        0.0007634383                                                         
234       -0.0009462424                                                         
235       -0.0014951586                                                         
236        0.0000636008                                                         
237       -0.0000006295                                                         
238       -0.0000629713                                                         
239        0.0002120778                                                         
240        0.0000871923                                                         
241       -0.0001325853                                                         
242       -0.0117633288                                                         
243        0.0003473578                                                         
244        0.0037368712                                                         
245        0.0000743952                                                         
246       -0.0001922421                                                         
247        0.0002435528                                                         
248        0.0007119245                                                         
249       -0.0007589223                                                         
250        0.0016220088                                                         
251        0.0000667432                                                         
252        0.0000146322                                                         
253       -0.0000813754                                                         
254        0.0001964540                                                         
255       -0.0001026553                                                         
256        0.0001202761                                                         
 Sym= A                                                                         
 Ene=  -1.15253648839808                                                        
 Spin= Alpha                                                                    
 Occup= 1.0                                                                     
  1        0.0032119201                                                         
  2       -0.2083021084                                                         
  3       -0.0018078107                                                         
  4       -0.0007719389                                                         
  5        0.0011843109                                                         
  6        0.0002067832                                                         
  7       -0.0085719226                                                         
  8        0.0002925664                                                         
  9       -0.0001592394                                                         
 10        0.0024870039                                                         
 11       -0.0000848834                                                         
 12        0.0000462007                                                         
 13        0.0058257179                                                         
 14       -0.0001988363                                                         
 15        0.0001082235                                                         
 16        0.0000927482                                                         
 17       -0.0000031656                                                         
 18        0.0000017230                                                         
 19       -0.0000144392                                                         
 20        0.0000004928                                                         
 21       -0.0000002682                                                         
 22       -0.0006143019                                                         
 23        0.0002719484                                                         
 24        0.0003423534                                                         
 25        0.0000604125                                                         
 26       -0.0000352685                                                         
 27        0.0000095295                                                         
 28       -0.0010860846                                                         
 29        0.0002151094                                                         
 30        0.0008709752                                                         
 31        0.0000874699                                                         
 32       -0.0000700396                                                         
 33        0.0000806322                                                         
 34       -0.0000182175                                                         
 35       -0.0000078806                                                         
 36        0.0000260981                                                         
 37        0.0000006309                                                         
 38       -0.0000015071                                                         
 39        0.0000041105                                                         
 40       -0.0002474773                                                         
 41       -0.0000165281                                                         
 42        0.0000048349                                                         
 43        0.0004825342                                                         
 44        0.0000589534                                                         
 45       -0.0000243936                                                         
 46        0.0002598977                                                         
 47       -0.0000093691                                                         
 48        0.0000098889                                                         
 49       -0.0000245470                                                         
 50       -0.0127910461                                                         
 51        0.3305162100                                                         
 52       -0.0011559004                                                         
 53       -0.0688155686                                                         
 54       -0.0030615034                                                         
 55       -0.0004562271                                                         
 56        0.3283787451                                                         
 57       -0.0112078222                                                         
 58        0.0061002456                                                         
 59       -0.0261014670                                                         
 60        0.0008908634                                                         
 61       -0.0004848833                                                         
 62       -0.0904571377                                                         
 63        0.0030873725                                                         
 64       -0.0016804095                                                         
 65        0.0005627477                                                         
 66       -0.0000192070                                                         
 67        0.0000104541                                                         
 68        0.0002518742                                                         
 69       -0.0000085967                                                         
 70        0.0000046790                                                         
 71        0.0032323130                                                         
 72        0.0006559148                                                         
 73       -0.0038882279                                                         
 74       -0.0001659802                                                         
 75        0.0002459345                                                         
 76       -0.0005511200                                                         
 77        0.0044497922                                                         
 78        0.0009858736                                                         
 79       -0.0054356658                                                         
 80       -0.0002224638                                                         
 81        0.0003409658                                                         
 82       -0.0007786063                                                         
 83        0.0000624363                                                         
 84        0.0000239885                                                         
 85       -0.0000864249                                                         
 86       -0.0000023823                                                         
 87        0.0000050779                                                         
 88       -0.0000133628                                                         
 89        0.0015738951                                                         
 90        0.0000289578                                                         
 91       -0.0000721192                                                         
 92       -0.0008430157                                                         
 93       -0.0002125256                                                         
 94        0.0002195326                                                         
 95       -0.0038786695                                                         
 96        0.0001256522                                                         
 97       -0.0000031751                                                         
 98       -0.0003782068                                                         
 99       -0.0226590461                                                         
100        0.4525732133                                                         
101       -0.0023259651                                                         
102       -0.1099402540                                                         
103       -0.0054261295                                                         
104       -0.0008364399                                                         
105       -0.0864213695                                                         
106       -0.1407873433                                                         
107        0.0070321533                                                         
108        0.0073546272                                                         
109        0.0070996691                                                         
110       -0.0003050993                                                         
111        0.0297120601                                                         
112        0.0420576072                                                         
113       -0.0020363526                                                         
114       -0.0002563579                                                         
115       -0.0003994865                                                         
116        0.0000197698                                                         
117       -0.0000773478                                                         
118       -0.0001238164                                                         
119        0.0000061623                                                         
120       -0.0003659252                                                         
121        0.0028240775                                                         
122       -0.0024581523                                                         
123        0.0083318561                                                         
124       -0.0004311576                                                         
125       -0.0004985317                                                         
126        0.0008046644                                                         
127        0.0051928400                                                         
128       -0.0059975044                                                         
129        0.0078419548                                                         
130       -0.0002452797                                                         
131       -0.0012194889                                                         
132       -0.0000044031                                                         
133        0.0000520893                                                         
134       -0.0000476862                                                         
135        0.0001500302                                                         
136       -0.0000075778                                                         
137       -0.0000095392                                                         
138       -0.0005888040                                                         
139       -0.0007755283                                                         
140       -0.0001825843                                                         
141       -0.0007721590                                                         
142       -0.0013814447                                                         
143       -0.0000302237                                                         
144        0.0025385710                                                         
145        0.0037080296                                                         
146        0.0005779765                                                         
147        0.0002287599                                                         
148       -0.0226590461                                                         
149        0.4525732133                                                         
150       -0.0023259651                                                         
151       -0.1099402541                                                         
152       -0.0054261295                                                         
153       -0.0008364399                                                         
154       -0.0763040187                                                         
155        0.1463412875                                                         
156       -0.0100550798                                                         
157        0.0068372273                                                         
158       -0.0075840481                                                         
159        0.0005687394                                                         
160        0.0266803312                                                         
161       -0.0439823234                                                         
162        0.0030839461                                                         
163       -0.0002276230                                                         
164        0.0004160051                                                         
165       -0.0000287607                                                         
166       -0.0000684468                                                         
167        0.0001287925                                                         
168       -0.0000088707                                                         
169       -0.0009348468                                                         
170        0.0033751495                                                         
171       -0.0024403027                                                         
172       -0.0077946209                                                         
173        0.0005191276                                                         
174       -0.0008312664                                                         
175        0.0002768151                                                         
176        0.0057041283                                                         
177       -0.0059809434                                                         
178       -0.0071202981                                                         
179        0.0006364012                                                         
180       -0.0015282023                                                         
181       -0.0000146514                                                         
182        0.0000620160                                                         
183       -0.0000473647                                                         
184       -0.0001404648                                                         
185        0.0000095402                                                         
186       -0.0000155329                                                         
187       -0.0004916994                                                         
188        0.0008283483                                                         
189        0.0002715876                                                         
190       -0.0007738463                                                         
191        0.0013723154                                                         
192       -0.0001819609                                                         
193        0.0022489445                                                         
194       -0.0038573601                                                         
195       -0.0006328018                                                         
196        0.0005409504                                                         
197        0.1363426744                                                         
198       -0.0247388932                                                         
199       -0.0514201371                                                         
200       -0.0011311750                                                         
201       -0.0020054693                                                         
202       -0.0021674167                                                         
203       -0.0037156892                                                         
204       -0.0060512716                                                         
205       -0.0031209078                                                         
206       -0.0001387163                                                         
207        0.0002917991                                                         
208       -0.0001530828                                                         
209        0.0008215351                                                         
210        0.0004033037                                                         
211        0.0007290054                                                         
212        0.1363426744                                                         
213       -0.0247388932                                                         
214       -0.0514201371                                                         
215       -0.0012058869                                                         
216       -0.0017337938                                                         
217        0.0023534985                                                         
218       -0.0038283920                                                         
219       -0.0056414494                                                         
220        0.0036988866                                                         
221       -0.0001237871                                                         
222        0.0002002896                                                         
223       -0.0000765025                                                         
224        0.0007924135                                                         
225       -0.0005013458                                                         
226       -0.0007891887                                                         
227        0.1363426744                                                         
228       -0.0247388932                                                         
229       -0.0514201371                                                         
230       -0.0010714801                                                         
231        0.0020806477                                                         
232        0.0021264983                                                         
233       -0.0034078167                                                         
234        0.0062944024                                                         
235        0.0029885754                                                         
236       -0.0001794887                                                         
237        0.0003466185                                                         
238       -0.0001671298                                                         
239       -0.0007832318                                                         
240       -0.0003536107                                                         
241        0.0007249762                                                         
242        0.1363426744                                                         
243       -0.0247388932                                                         
244       -0.0514201371                                                         
245       -0.0009967682                                                         
246        0.0018089722                                                         
247       -0.0023944169                                                         
248       -0.0032951139                                                         
249        0.0058845802                                                         
250       -0.0038312190                                                         
251       -0.0001926107                                                         
252        0.0002516276                                                         
253       -0.0000590170                                                         
254       -0.0007093934                                                         
255        0.0004386298                                                         
256       -0.0008492569                                                         
 Sym= A                                                                         
 Ene= -0.866547213011280                                                        
 Spin= Alpha                                                                    
 Occup= 1.0                                                                     
  1        0.0000000000                                                         
  2        0.0000000000                                                         
  3       -0.0000000000                                                         
  4        0.0000000000                                                         
  5        0.0000000000                                                         
  6        0.0000000000                                                         
  7        0.0030112513                                                         
  8        0.0854587794                                                         
  9       -0.0050857140                                                         
 10       -0.0000240560                                                         
 11       -0.0006827051                                                         
 12        0.0000406283                                                         
 13       -0.0002751572                                                         
 14       -0.0078089130                                                         
 15        0.0004647141                                                         
 16        0.0000030403                                                         
 17        0.0000862822                                                         
 18       -0.0000051347                                                         
 19        0.0000013127                                                         
 20        0.0000372538                                                         
 21       -0.0000022170                                                         
 22        0.0000731210                                                         
 23       -0.0000708269                                                         
 24       -0.0000022941                                                         
 25        0.0020726661                                                         
 26       -0.0001221360                                                         
 27        0.0000427649                                                         
 28        0.0001183430                                                         
 29       -0.0001146300                                                         
 30       -0.0000037130                                                         
 31        0.0033545144                                                         
 32       -0.0001976715                                                         
 33        0.0000692131                                                         
 34        0.0000027265                                                         
 35       -0.0000026410                                                         
 36       -0.0000000855                                                         
 37        0.0000772850                                                         
 38       -0.0000045542                                                         
 39        0.0000015946                                                         
 40        0.0000211767                                                         
 41       -0.0001911045                                                         
 42        0.0000014650                                                         
 43       -0.0000612380                                                         
 44        0.0005990714                                                         
 45       -0.0000349219                                                         
 46       -0.0000022922                                                         
 47       -0.0000257579                                                         
 48        0.0000305268                                                         
 49        0.0000278588                                                         
 50       -0.0000000000                                                         
 51       -0.0000000000                                                         
 52        0.0000000000                                                         
 53       -0.0000000000                                                         
 54       -0.0000000000                                                         
 55       -0.0000000000                                                         
 56        0.0087084067                                                         
 57        0.2471430461                                                         
 58       -0.0147076620                                                         
 59       -0.0001791751                                                         
 60       -0.0050849573                                                         
 61        0.0003026095                                                         
 62       -0.0024974077                                                         
 63       -0.0708759907                                                         
 64        0.0042178816                                                         
 65        0.0000130569                                                         
 66        0.0003705511                                                         
 67       -0.0000220518                                                         
 68        0.0000054442                                                         
 69        0.0001545046                                                         
 70       -0.0000091947                                                         
 71        0.0003401583                                                         
 72       -0.0003294860                                                         
 73       -0.0000106723                                                         
 74        0.0096420228                                                         
 75       -0.0005681756                                                         
 76        0.0001989421                                                         
 77        0.0006162326                                                         
 78       -0.0005968986                                                         
 79       -0.0000193340                                                         
 80        0.0174675396                                                         
 81       -0.0010293099                                                         
 82        0.0003604046                                                         
 83        0.0000067541                                                         
 84       -0.0000065422                                                         
 85       -0.0000002119                                                         
 86        0.0001914506                                                         
 87       -0.0000112816                                                         
 88        0.0000039502                                                         
 89        0.0001247553                                                         
 90       -0.0008175237                                                         
 91        0.0000642522                                                         
 92       -0.0003260667                                                         
 93        0.0035300603                                                         
 94       -0.0002046866                                                         
 95       -0.0000481994                                                         
 96       -0.0010774894                                                         
 97        0.0000119300                                                         
 98        0.0001870482                                                         
 99       -0.0156266464                                                         
100        0.4919718134                                                         
101       -0.0027331721                                                         
102       -0.0210480126                                                         
103       -0.0041768758                                                         
104       -0.0006577036                                                         
105       -0.0096715451                                                         
106        0.1684226112                                                         
107       -0.0102808562                                                         
108       -0.0052018996                                                         
109       -0.0132399728                                                         
110        0.0007096644                                                         
111       -0.0039706023                                                         
112       -0.0469356015                                                         
113        0.0027548852                                                         
114       -0.0001843245                                                         
115        0.0000932523                                                         
116       -0.0000086499                                                         
117       -0.0000096557                                                         
118        0.0001039401                                                         
119       -0.0000064056                                                         
120        0.0003689358                                                         
121       -0.0038574132                                                         
122        0.0034884775                                                         
123        0.0048268851                                                         
124       -0.0003942358                                                         
125        0.0009665238                                                         
126       -0.0002117787                                                         
127       -0.0053275275                                                         
128        0.0055393061                                                         
129        0.0086917228                                                         
130       -0.0007140356                                                         
131        0.0014556457                                                         
132        0.0000058438                                                         
133       -0.0000888170                                                         
134        0.0000829732                                                         
135        0.0000829397                                                         
136       -0.0000075574                                                         
137        0.0000221048                                                         
138       -0.0008124591                                                         
139       -0.0002326282                                                         
140       -0.0000882656                                                         
141        0.0008660546                                                         
142       -0.0011876548                                                         
143       -0.0000207900                                                         
144        0.0015713226                                                         
145        0.0018855393                                                         
146        0.0002855869                                                         
147       -0.0000177582                                                         
148        0.0156266464                                                         
149       -0.4919718134                                                         
150        0.0027331721                                                         
151        0.0210480126                                                         
152        0.0041768758                                                         
153        0.0006577036                                                         
154        0.0215032326                                                         
155        0.1673585917                                                         
156       -0.0097017268                                                         
157        0.0042574681                                                         
158       -0.0135628284                                                         
159        0.0008853897                                                         
160        0.0006573626                                                         
161       -0.0470935575                                                         
162        0.0028408583                                                         
163        0.0001904455                                                         
164        0.0000804611                                                         
165       -0.0000016879                                                         
166        0.0000169486                                                         
167        0.0001030321                                                         
168       -0.0000059114                                                         
169       -0.0000085682                                                         
170        0.0035083520                                                         
171       -0.0034997838                                                         
172        0.0053879827                                                         
173       -0.0002076959                                                         
174       -0.0007557623                                                         
175        0.0008483489                                                         
176        0.0047109293                                                         
177       -0.0055592782                                                         
178        0.0093523022                                                         
179       -0.0003492449                                                         
180       -0.0010833466                                                         
181        0.0000004612                                                         
182        0.0000827098                                                         
183       -0.0000831710                                                         
184        0.0000957807                                                         
185       -0.0000029741                                                         
186       -0.0000184173                                                         
187        0.0007192830                                                         
188       -0.0001776540                                                         
189       -0.0001438992                                                         
190       -0.0007374122                                                         
191       -0.0014516218                                                         
192        0.0001702088                                                         
193       -0.0014204369                                                         
194        0.0019845838                                                         
195        0.0002614888                                                         
196       -0.0001978623                                                         
197        0.3194999661                                                         
198       -0.0648456709                                                         
199       -0.1056918759                                                         
200       -0.0024520664                                                         
201       -0.0031642204                                                         
202       -0.0067549167                                                         
203       -0.0029407585                                                         
204       -0.0023002850                                                         
205       -0.0073388525                                                         
206       -0.0002901401                                                         
207       -0.0003737535                                                         
208        0.0006638936                                                         
209        0.0004597324                                                         
210        0.0009153641                                                         
211        0.0012840273                                                         
212        0.3194999661                                                         
213       -0.0648456709                                                         
214       -0.1056918759                                                         
215       -0.0026793901                                                         
216       -0.0023376015                                                         
217        0.0070007363                                                         
218       -0.0031853324                                                         
219       -0.0014109391                                                         
220        0.0074606324                                                         
221       -0.0002579927                                                         
222       -0.0005108134                                                         
223        0.0007688061                                                         
224        0.0003805266                                                         
225       -0.0010316509                                                         
226       -0.0009904625                                                         
227       -0.3194999661                                                         
228        0.0648456709                                                         
229        0.1056918759                                                         
230        0.0024795952                                                         
231       -0.0033325419                                                         
232       -0.0066633019                                                         
233        0.0030473610                                                         
234       -0.0025046642                                                         
235       -0.0072276120                                                         
236        0.0002898470                                                         
237        0.0003404006                                                         
238       -0.0006302476                                                         
239        0.0005174880                                                         
240        0.0008958116                                                         
241       -0.0013276908                                                         
242       -0.3194999661                                                         
243        0.0648456709                                                         
244        0.1056918759                                                         
245        0.0022522715                                                         
246       -0.0025059230                                                         
247        0.0070923510                                                         
248        0.0028027872                                                         
249       -0.0016153183                                                         
250        0.0075718729                                                         
251        0.0003192641                                                         
252        0.0004851012                                                         
253       -0.0008043653                                                         
254        0.0003707251                                                         
255       -0.0008813785                                                         
256        0.0010697893                                                         
 Sym= A                                                                         
 Ene= -0.759468240023683                                                        
 Spin= Alpha                                                                    
 Occup= 1.0                                                                     
  1        0.0028431233                                                         
  2        0.2904577333                                                         
  3        0.0005186913                                                         
  4        0.0396457217                                                         
  5        0.0005127276                                                         
  6        0.0000876389                                                         
  7       -0.3061055459                                                         
  8        0.0104476206                                                         
  9       -0.0056864795                                                         
 10        0.0016094091                                                         
 11       -0.0000549304                                                         
 12        0.0000298978                                                         
 13        0.0181737527                                                         
 14       -0.0006202843                                                         
 15        0.0003376112                                                         
 16       -0.0003735005                                                         
 17        0.0000127479                                                         
 18       -0.0000069385                                                         
 19       -0.0001303396                                                         
 20        0.0000044486                                                         
 21       -0.0000024213                                                         
 22       -0.0026825537                                                         
 23        0.0014694411                                                         
 24        0.0012131126                                                         
 25        0.0002843294                                                         
 26       -0.0001458585                                                         
 27       -0.0000260576                                                         
 28       -0.0074209525                                                         
 29        0.0042076264                                                         
 30        0.0032133261                                                         
 31        0.0007969415                                                         
 32       -0.0003993748                                                         
 33       -0.0001063182                                                         
 34       -0.0001184706                                                         
 35        0.0000829866                                                         
 36        0.0000354840                                                         
 37        0.0000138738                                                         
 38       -0.0000059183                                                         
 39       -0.0000054938                                                         
 40       -0.0005617412                                                         
 41       -0.0000325714                                                         
 42        0.0000136610                                                         
 43        0.0009507589                                                         
 44        0.0001232708                                                         
 45       -0.0000595519                                                         
 46        0.0007344649                                                         
 47       -0.0000255566                                                         
 48        0.0000185689                                                         
 49       -0.0000210225                                                         
 50        0.0088063194                                                         
 51       -0.5018029908                                                         
 52        0.0001104136                                                         
 53        0.0422543885                                                         
 54        0.0029132752                                                         
 55        0.0001792379                                                         
 56       -0.0849310264                                                         
 57        0.0028987620                                                         
 58       -0.0015777517                                                         
 59       -0.0166232670                                                         
 60        0.0005673650                                                         
 61       -0.0003088081                                                         
 62       -0.0391705769                                                         
 63        0.0013369223                                                         
 64       -0.0007276663                                                         
 65       -0.0003176186                                                         
 66        0.0000108406                                                         
 67       -0.0000059004                                                         
 68       -0.0000597169                                                         
 69        0.0000020382                                                         
 70       -0.0000011094                                                         
 71       -0.0048286462                                                         
 72        0.0009511867                                                         
 73        0.0038774595                                                         
 74        0.0003885079                                                         
 75       -0.0003115403                                                         
 76        0.0003597261                                                         
 77       -0.0051817318                                                         
 78        0.0009492580                                                         
 79        0.0042324738                                                         
 80        0.0004117138                                                         
 81       -0.0003363887                                                         
 82        0.0004031908                                                         
 83       -0.0000970389                                                         
 84        0.0000088240                                                         
 85        0.0000882149                                                         
 86        0.0000070586                                                         
 87       -0.0000065585                                                         
 88        0.0000096999                                                         
 89       -0.0002465054                                                         
 90        0.0000549051                                                         
 91        0.0000435849                                                         
 92       -0.0016051920                                                         
 93       -0.0000934700                                                         
 94       -0.0000846439                                                         
 95        0.0023447083                                                         
 96       -0.0000712454                                                         
 97       -0.0000461109                                                         
 98        0.0004762724                                                         
 99       -0.0032675931                                                         
100        0.2330709031                                                         
101       -0.0033172737                                                         
102        0.0268469917                                                         
103       -0.0005463676                                                         
104       -0.0001999399                                                         
105        0.2966572447                                                         
106        0.1663293510                                                         
107       -0.0050927263                                                         
108       -0.0204278913                                                         
109       -0.0225410997                                                         
110        0.0010169751                                                         
111       -0.0735162200                                                         
112       -0.0496857616                                                         
113        0.0017708512                                                         
114        0.0003163254                                                         
115        0.0000957254                                                         
116       -0.0000005249                                                         
117        0.0001897901                                                         
118        0.0001098455                                                         
119       -0.0000034645                                                         
120       -0.0053449713                                                         
121        0.0000538115                                                         
122        0.0052911599                                                         
123       -0.0060258784                                                         
124        0.0000100460                                                         
125        0.0005317840                                                         
126       -0.0079557463                                                         
127        0.0001990617                                                         
128        0.0077566846                                                         
129       -0.0058915013                                                         
130       -0.0001661378                                                         
131        0.0008140637                                                         
132       -0.0001109094                                                         
133       -0.0000095997                                                         
134        0.0001205091                                                         
135       -0.0001125606                                                         
136       -0.0000008986                                                         
137        0.0000138279                                                         
138       -0.0004721330                                                         
139       -0.0004261759                                                         
140       -0.0000026087                                                         
141        0.0018996913                                                         
142        0.0013744151                                                         
143       -0.0000898368                                                         
144       -0.0004832924                                                         
145       -0.0000958873                                                         
146        0.0000976630                                                         
147       -0.0002387596                                                         
148       -0.0032675931                                                         
149        0.2330709031                                                         
150       -0.0033172737                                                         
151        0.0268469917                                                         
152       -0.0005463676                                                         
153       -0.0001999399                                                         
154        0.2842369747                                                         
155       -0.1861557229                                                         
156        0.0158839162                                                         
157       -0.0187921937                                                         
158        0.0238797117                                                         
159       -0.0017455611                                                         
160       -0.0698423261                                                         
161        0.0545787004                                                         
162       -0.0044340026                                                         
163        0.0003088275                                                         
164       -0.0001170624                                                         
165        0.0000121383                                                         
166        0.0001816023                                                         
167       -0.0001225215                                                         
168        0.0000103638                                                         
169       -0.0048967488                                                         
170       -0.0003803483                                                         
171        0.0052770971                                                         
172        0.0066792998                                                         
173       -0.0007386322                                                         
174        0.0007939277                                                         
175       -0.0075040956                                                         
176       -0.0002384187                                                         
177        0.0077425143                                                         
178        0.0069108515                                                         
179       -0.0009205422                                                         
180        0.0010782124                                                         
181       -0.0001025397                                                         
182       -0.0000177068                                                         
183        0.0001202465                                                         
184        0.0001246864                                                         
185       -0.0000148789                                                         
186        0.0000187230                                                         
187       -0.0005554036                                                         
188        0.0002880075                                                         
189       -0.0000150939                                                         
190        0.0021362953                                                         
191       -0.0009813389                                                         
192        0.0000473560                                                         
193       -0.0004700846                                                         
194        0.0001173163                                                         
195       -0.0000020742                                                         
196       -0.0003510771                                                         
197        0.2760266716                                                         
198       -0.0497031729                                                         
199       -0.0824944501                                                         
200       -0.0003648057                                                         
201       -0.0030668858                                                         
202       -0.0062470343                                                         
203        0.0025128305                                                         
204       -0.0014541537                                                         
205       -0.0080194200                                                         
206       -0.0007035451                                                         
207       -0.0002479997                                                         
208        0.0009515448                                                         
209       -0.0003093656                                                         
210        0.0002507677                                                         
211        0.0012381419                                                         
212        0.2760266716                                                         
213       -0.0497031729                                                         
214       -0.0824944501                                                         
215       -0.0005763510                                                         
216       -0.0022976417                                                         
217        0.0065538516                                                         
218        0.0022445566                                                         
219       -0.0004786270                                                         
220        0.0082141864                                                         
221       -0.0006940286                                                         
222       -0.0003786405                                                         
223        0.0010726691                                                         
224       -0.0003080437                                                         
225       -0.0003270898                                                         
226       -0.0009285557                                                         
227        0.2760266716                                                         
228       -0.0497031728                                                         
229       -0.0824944501                                                         
230       -0.0003864215                                                         
231        0.0030925257                                                         
232        0.0062330788                                                         
233        0.0023068643                                                         
234        0.0012896538                                                         
235        0.0081089548                                                         
236       -0.0006719845                                                         
237       -0.0002695652                                                         
238        0.0009415497                                                         
239        0.0003214076                                                         
240       -0.0002866844                                                         
241        0.0012682434                                                         
242        0.2760266716                                                         
243       -0.0497031729                                                         
244       -0.0824944501                                                         
245       -0.0001748761                                                         
246        0.0023232817                                                         
247       -0.0065678070                                                         
248        0.0025751382                                                         
249        0.0003141271                                                         
250       -0.0081246516                                                         
251       -0.0006789493                                                         
252       -0.0004022516                                                         
253        0.0010812009                                                         
254        0.0003832232                                                         
255        0.0001324584                                                         
256       -0.0009313797                                                         
 Sym= A                                                                         
 Ene= -0.677363731149237                                                        
 Spin= Alpha                                                                    
 Occup= 1.0                                                                     
  1        0.0000000000                                                         
  2        0.0000000000                                                         
  3       -0.0000000000                                                         
  4        0.0000000000                                                         
  5        0.0000000000                                                         
  6        0.0000000000                                                         
  7        0.0030623800                                                         
  8       -0.0111357572                                                         
  9       -0.1853086183                                                         
 10        0.0000273972                                                         
 11       -0.0000996248                                                         
 12       -0.0016578421                                                         
 13       -0.0000793599                                                         
 14        0.0002885772                                                         
 15        0.0048021736                                                         
 16        0.0000032856                                                         
 17       -0.0000119473                                                         
 18       -0.0001988139                                                         
 19        0.0000013473                                                         
 20       -0.0000048993                                                         
 21       -0.0000815280                                                         
 22        0.0000583948                                                         
 23        0.0000072474                                                         
 24       -0.0000656422                                                         
 25       -0.0002143346                                                         
 26       -0.0035324621                                                         
 27        0.0001166581                                                         
 28        0.0001402469                                                         
 29        0.0000174060                                                         
 30       -0.0001576530                                                         
 31       -0.0005147677                                                         
 32       -0.0084839185                                                         
 33        0.0002801778                                                         
 34        0.0000023047                                                         
 35        0.0000002860                                                         
 36       -0.0000025908                                                         
 37       -0.0000084594                                                         
 38       -0.0001394199                                                         
 39        0.0000046043                                                         
 40        0.0000167456                                                         
 41        0.0000299806                                                         
 42        0.0001719684                                                         
 43       -0.0000019906                                                         
 44       -0.0000626119                                                         
 45       -0.0010125449                                                         
 46       -0.0000482460                                                         
 47       -0.0000273299                                                         
 48        0.0004966397                                                         
 49        0.0001019687                                                         
 50       -0.0000000000                                                         
 51       -0.0000000000                                                         
 52        0.0000000000                                                         
 53       -0.0000000000                                                         
 54       -0.0000000000                                                         
 55       -0.0000000000                                                         
 56        0.0041389102                                                         
 57       -0.0150503530                                                         
 58       -0.2504508729                                                         
 59       -0.0000216249                                                         
 60        0.0000786348                                                         
 61        0.0013085506                                                         
 62       -0.0008660250                                                         
 63        0.0031491338                                                         
 64        0.0524043056                                                         
 65        0.0000071280                                                         
 66       -0.0000259195                                                         
 67       -0.0004313222                                                         
 68        0.0000026636                                                         
 69       -0.0000096859                                                         
 70       -0.0001611809                                                         
 71        0.0000345600                                                         
 72        0.0000042892                                                         
 73       -0.0000388493                                                         
 74       -0.0001268505                                                         
 75       -0.0020906302                                                         
 76        0.0000690422                                                         
 77        0.0000288212                                                         
 78        0.0000035770                                                         
 79       -0.0000323982                                                         
 80       -0.0001057863                                                         
 81       -0.0017434711                                                         
 82        0.0000575774                                                         
 83        0.0000007310                                                         
 84        0.0000000907                                                         
 85       -0.0000008217                                                         
 86       -0.0000026830                                                         
 87       -0.0000442194                                                         
 88        0.0000014603                                                         
 89        0.0000747181                                                         
 90        0.0000524449                                                         
 91        0.0012140701                                                         
 92        0.0000076847                                                         
 93       -0.0002777778                                                         
 94       -0.0045177930                                                         
 95       -0.0002318392                                                         
 96        0.0001204430                                                         
 97        0.0008755828                                                         
 98        0.0003543740                                                         
 99       -0.0000000000                                                         
100       -0.0000000000                                                         
101        0.0000000000                                                         
102       -0.0000000000                                                         
103       -0.0000000000                                                         
104       -0.0000000000                                                         
105        0.0073041308                                                         
106       -0.0265600702                                                         
107       -0.4419825074                                                         
108       -0.0004580576                                                         
109        0.0016656387                                                         
110        0.0277176660                                                         
111       -0.0012268124                                                         
112        0.0044610679                                                         
113        0.0742360234                                                         
114        0.0000078849                                                         
115       -0.0000286719                                                         
116       -0.0004771260                                                         
117        0.0000044034                                                         
118       -0.0000160120                                                         
119       -0.0002664540                                                         
120        0.0000471550                                                         
121       -0.0001737663                                                         
122        0.0001266114                                                         
123       -0.0001236835                                                         
124       -0.0028555009                                                         
125       -0.0028840134                                                         
126       -0.0000380412                                                         
127        0.0002609510                                                         
128       -0.0002229098                                                         
129        0.0000665671                                                         
130        0.0023056092                                                         
131        0.0043290547                                                         
132        0.0000012399                                                         
133       -0.0000052588                                                         
134        0.0000040189                                                         
135       -0.0000030624                                                         
136       -0.0000750929                                                         
137       -0.0000872690                                                         
138       -0.0000009673                                                         
139       -0.0000971751                                                         
140        0.0005163843                                                         
141       -0.0001639182                                                         
142        0.0000559446                                                         
143        0.0000556328                                                         
144        0.0001668200                                                         
145        0.0002355807                                                         
146       -0.0016047856                                                         
147       -0.0031652869                                                         
148       -0.0000000000                                                         
149       -0.0000000000                                                         
150        0.0000000000                                                         
151        0.0000000000                                                         
152       -0.0000000000                                                         
153       -0.0000000000                                                         
154        0.0073041308                                                         
155       -0.0265600702                                                         
156       -0.4419825074                                                         
157       -0.0004580576                                                         
158        0.0016656387                                                         
159        0.0277176660                                                         
160       -0.0012268124                                                         
161        0.0044610679                                                         
162        0.0742360234                                                         
163        0.0000078849                                                         
164       -0.0000286719                                                         
165       -0.0004771260                                                         
166        0.0000044034                                                         
167       -0.0000160120                                                         
168       -0.0002664540                                                         
169        0.0000436781                                                         
170        0.0001850396                                                         
171       -0.0002287177                                                         
172       -0.0002097137                                                         
173       -0.0026392384                                                         
174        0.0030654748                                                         
175       -0.0000328986                                                         
176       -0.0002697554                                                         
177        0.0003026540                                                         
178        0.0001938134                                                         
179        0.0019857375                                                         
180       -0.0044707746                                                         
181        0.0000011351                                                         
182        0.0000055535                                                         
183       -0.0000066886                                                         
184       -0.0000056548                                                         
185       -0.0000685760                                                         
186        0.0000920136                                                         
187       -0.0000045103                                                         
188       -0.0001096543                                                         
189        0.0005096578                                                         
190        0.0002047039                                                         
191       -0.0000316008                                                         
192        0.0002759426                                                         
193       -0.0001911731                                                         
194        0.0003605639                                                         
195       -0.0018049160                                                         
196        0.0028882036                                                         
197       -0.3537893433                                                         
198        0.0473762034                                                         
199        0.1039194719                                                         
200        0.0032610871                                                         
201        0.0056108893                                                         
202        0.0050998173                                                         
203        0.0046799043                                                         
204        0.0076893727                                                         
205        0.0064891447                                                         
206        0.0003977972                                                         
207       -0.0004077593                                                         
208        0.0000099621                                                         
209       -0.0013172421                                                         
210       -0.0012466131                                                         
211       -0.0020726946                                                         
212        0.3537893433                                                         
213       -0.0473762034                                                         
214       -0.1039194719                                                         
215       -0.0034383192                                                         
216       -0.0049664189                                                         
217        0.0056247266                                                         
218       -0.0049062185                                                         
219       -0.0068664243                                                         
220        0.0072054280                                                         
221       -0.0003536130                                                         
222        0.0001577011                                                         
223        0.0001959119                                                         
224        0.0012253418                                                         
225       -0.0014304328                                                         
226       -0.0020761180                                                         
227        0.3537893433                                                         
228       -0.0473762034                                                         
229       -0.1039194719                                                         
230       -0.0030580143                                                         
231        0.0058265651                                                         
232        0.0049824283                                                         
233       -0.0043824274                                                         
234        0.0079986771                                                         
235        0.0063207950                                                         
236       -0.0004421657                                                         
237        0.0004963148                                                         
238       -0.0000541491                                                         
239       -0.0012758364                                                         
240       -0.0011328147                                                         
241        0.0021056788                                                         
242       -0.3537893433                                                         
243        0.0473762034                                                         
244        0.1039194719                                                         
245        0.0028807823                                                         
246       -0.0051820947                                                         
247        0.0057421156                                                         
248        0.0041561131                                                         
249       -0.0071757287                                                         
250        0.0073737777                                                         
251        0.0004814034                                                         
252       -0.0002359031                                                         
253       -0.0002455002                                                         
254        0.0010615418                                                         
255       -0.0012365566                                                         
256        0.0022097895                                                         
 Sym= A                                                                         
 Ene= -0.671890445297717                                                        
 Spin= Alpha                                                                    
 Occup= 1.0                                                                     
  1        0.0083380768                                                         
  2        0.3617694425                                                         
  3       -0.0023000818                                                         
  4        0.0544795866                                                         
  5        0.0024336961                                                         
  6        0.0003399629                                                         
  7       -0.6549036554                                                         
  8        0.0223523716                                                         
  9       -0.0121660527                                                         
 10        0.0103855685                                                         
 11       -0.0003544675                                                         
 12        0.0001929312                                                         
 13        0.0283599318                                                         
 14       -0.0009679465                                                         
 15        0.0005268384                                                         
 16       -0.0005103058                                                         
 17        0.0000174171                                                         
 18       -0.0000094799                                                         
 19       -0.0002817676                                                         
 20        0.0000096169                                                         
 21       -0.0000052344                                                         
 22       -0.0059889547                                                         
 23        0.0031187084                                                         
 24        0.0028702463                                                         
 25        0.0006229971                                                         
 26       -0.0003303202                                                         
 27       -0.0000193078                                                         
 28       -0.0151337339                                                         
 29        0.0082741287                                                         
 30        0.0068596052                                                         
 31        0.0016029069                                                         
 32       -0.0008233228                                                         
 33       -0.0001432162                                                         
 34       -0.0002582548                                                         
 35        0.0001579718                                                         
 36        0.0001002830                                                         
 37        0.0000285744                                                         
 38       -0.0000135647                                                         
 39       -0.0000064711                                                         
 40       -0.0014104286                                                         
 41       -0.0000901838                                                         
 42        0.0000297355                                                         
 43        0.0026327692                                                         
 44        0.0003274296                                                         
 45       -0.0001424185                                                         
 46        0.0015985166                                                         
 47       -0.0000568781                                                         
 48        0.0000532119                                                         
 49       -0.0001117397                                                         
 50        0.0100908928                                                         
 51       -0.1346732060                                                         
 52       -0.0166040477                                                         
 53        0.0321549897                                                         
 54        0.0049161162                                                         
 55        0.0002505253                                                         
 56        0.4905907415                                                         
 57       -0.0167442439                                                         
 58        0.0091136349                                                         
 59       -0.0528794271                                                         
 60        0.0018048160                                                         
 61       -0.0009823337                                                         
 62       -0.2186863379                                                         
 63        0.0074639350                                                         
 64       -0.0040625052                                                         
 65        0.0004076911                                                         
 66       -0.0000139148                                                         
 67        0.0000075736                                                         
 68        0.0003041462                                                         
 69       -0.0000103807                                                         
 70        0.0000056501                                                         
 71       -0.0032003669                                                         
 72        0.0023442565                                                         
 73        0.0008561104                                                         
 74        0.0003822433                                                         
 75       -0.0001569146                                                         
 76       -0.0001730065                                                         
 77        0.0064740497                                                         
 78       -0.0033487933                                                         
 79       -0.0031252563                                                         
 80       -0.0006718193                                                         
 81        0.0003577271                                                         
 82        0.0000154642                                                         
 83       -0.0000909903                                                         
 84        0.0000552130                                                         
 85        0.0000357773                                                         
 86        0.0000100352                                                         
 87       -0.0000047921                                                         
 88       -0.0000021732                                                         
 89        0.0027249376                                                         
 90        0.0001580106                                                         
 91       -0.0000662620                                                         
 92       -0.0046123275                                                         
 93       -0.0005979944                                                         
 94        0.0002888696                                                         
 95       -0.0035624852                                                         
 96        0.0001239626                                                         
 97       -0.0000900836                                                         
 98        0.0001020530                                                         
 99        0.0047663063                                                         
100       -0.0206702680                                                         
101       -0.0080007192                                                         
102        0.0181314539                                                         
103        0.0024158916                                                         
104        0.0002103411                                                         
105       -0.1430237203                                                         
106       -0.2317705391                                                         
107        0.0115642084                                                         
108        0.0102940272                                                         
109        0.0193321545                                                         
110       -0.0009916104                                                         
111        0.0221844755                                                         
112        0.0393410555                                                         
113       -0.0019975064                                                         
114       -0.0003321286                                                         
115       -0.0003169721                                                         
116        0.0000135591                                                         
117       -0.0000900276                                                         
118       -0.0001489847                                                         
119        0.0000074652                                                         
120        0.0013595356                                                         
121        0.0030002506                                                         
122       -0.0043597862                                                         
123        0.0038292132                                                         
124       -0.0000402684                                                         
125       -0.0008242294                                                         
126        0.0016576181                                                         
127        0.0031217596                                                         
128       -0.0047793777                                                         
129        0.0065126100                                                         
130       -0.0001778186                                                         
131       -0.0008448546                                                         
132        0.0000277434                                                         
133        0.0000648600                                                         
134       -0.0000926034                                                         
135        0.0000723541                                                         
136       -0.0000003527                                                         
137       -0.0000177931                                                         
138       -0.0000737786                                                         
139       -0.0001747659                                                         
140       -0.0000686797                                                         
141       -0.0011050176                                                         
142       -0.0009748443                                                         
143        0.0000109199                                                         
144        0.0013263534                                                         
145        0.0014991420                                                         
146        0.0001951192                                                         
147        0.0002105824                                                         
148        0.0047663063                                                         
149       -0.0206702680                                                         
150       -0.0080007192                                                         
151        0.0181314539                                                         
152        0.0024158916                                                         
153        0.0002103411                                                         
154       -0.1263662676                                                         
155        0.2409650291                                                         
156       -0.0165686282                                                         
157        0.0089085462                                                         
158       -0.0199875533                                                         
159        0.0013483339                                                         
160        0.0193620434                                                         
161       -0.0407590705                                                         
162        0.0027693102                                                         
163       -0.0003090197                                                         
164        0.0003388550                                                         
165       -0.0000254696                                                         
166       -0.0000793246                                                         
167        0.0001547648                                                         
168       -0.0000106112                                                         
169        0.0010996743                                                         
170        0.0032519589                                                         
171       -0.0043516332                                                         
172       -0.0035367341                                                         
173        0.0003937849                                                         
174       -0.0009762097                                                         
175        0.0012085685                                                         
176        0.0035567205                                                         
177       -0.0047652890                                                         
178       -0.0062160132                                                         
179        0.0005722412                                                         
180       -0.0011074820                                                         
181        0.0000228654                                                         
182        0.0000695849                                                         
183       -0.0000924503                                                         
184       -0.0000659145                                                         
185        0.0000077950                                                         
186       -0.0000206460                                                         
187       -0.0000105507                                                         
188        0.0002527905                                                         
189        0.0001157715                                                         
190       -0.0011755278                                                         
191        0.0008165366                                                         
192       -0.0000899687                                                         
193        0.0012071799                                                         
194       -0.0015749080                                                         
195       -0.0002573459                                                         
196        0.0003679910                                                         
197       -0.1720345288                                                         
198        0.0211378181                                                         
199        0.0465471547                                                         
200        0.0005931145                                                         
201        0.0012647540                                                         
202        0.0045094438                                                         
203        0.0001040369                                                         
204        0.0009477839                                                         
205        0.0076508742                                                         
206        0.0003844259                                                         
207        0.0004569946                                                         
208       -0.0008414205                                                         
209        0.0000864784                                                         
210       -0.0004720608                                                         
211       -0.0008846316                                                         
212       -0.1720345288                                                         
213        0.0211378181                                                         
214        0.0465471547                                                         
215        0.0007437621                                                         
216        0.0007169530                                                         
217       -0.0046064376                                                         
218        0.0003577512                                                         
219        0.0000252004                                                         
220       -0.0077017123                                                         
221        0.0003676772                                                         
222        0.0005438127                                                         
223       -0.0009114899                                                         
224        0.0001235065                                                         
225        0.0005425828                                                         
226        0.0005558861                                                         
227       -0.1720345288                                                         
228        0.0211378181                                                         
229        0.0465471547                                                         
230        0.0006724121                                                         
231       -0.0013079474                                                         
232       -0.0044859343                                                         
233        0.0003229534                                                         
234       -0.0009623574                                                         
235       -0.0076429421                                                         
236        0.0003619767                                                         
237        0.0004613777                                                         
238       -0.0008233544                                                         
239       -0.0000411762                                                         
240        0.0005000253                                                         
241       -0.0009202096                                                         
242       -0.1720345288                                                         
243        0.0211378181                                                         
244        0.0465471547                                                         
245        0.0005217645                                                         
246       -0.0007601464                                                         
247        0.0046299471                                                         
248        0.0000692390                                                         
249       -0.0000397739                                                         
250        0.0077096445                                                         
251        0.0003770046                                                         
252        0.0005521396                                                         
253       -0.0009291442                                                         
254       -0.0001207823                                                         
255       -0.0004075858                                                         
256        0.0005837898                                                         
 Sym= A                                                                         
 Ene= -0.611043645211161                                                        
 Spin= Alpha                                                                    
 Occup= 1.0                                                                     
  1       -0.0000000000                                                         
  2       -0.0000000000                                                         
  3        0.0000000000                                                         
  4       -0.0000000000                                                         
  5       -0.0000000000                                                         
  6       -0.0000000000                                                         
  7        0.0228852343                                                         
  8        0.6494789114                                                         
  9       -0.0386509612                                                         
 10        0.0000683774                                                         
 11        0.0019405399                                                         
 12       -0.0001154829                                                         
 13       -0.0003668940                                                         
 14       -0.0104123865                                                         
 15        0.0006196487                                                         
 16        0.0000227408                                                         
 17        0.0006453805                                                         
 18       -0.0000384071                                                         
 19        0.0000087199                                                         
 20        0.0002474682                                                         
 21       -0.0000147270                                                         
 22        0.0002823888                                                         
 23       -0.0002735289                                                         
 24       -0.0000088598                                                         
 25        0.0080045049                                                         
 26       -0.0004716816                                                         
 27        0.0001651555                                                         
 28        0.0007073755                                                         
 29       -0.0006851819                                                         
 30       -0.0000221936                                                         
 31        0.0200510482                                                         
 32       -0.0011815484                                                         
 33        0.0004137097                                                         
 34        0.0000110250                                                         
 35       -0.0000106791                                                         
 36       -0.0000003459                                                         
 37        0.0003125119                                                         
 38       -0.0000184154                                                         
 39        0.0000064480                                                         
 40        0.0001047165                                                         
 41       -0.0010015335                                                         
 42       -0.0000029567                                                         
 43       -0.0003091785                                                         
 44        0.0029621860                                                         
 45       -0.0001728762                                                         
 46       -0.0000049711                                                         
 47        0.0000424144                                                         
 48        0.0001817463                                                         
 49        0.0001335536                                                         
 50        0.0000000000                                                         
 51        0.0000000000                                                         
 52       -0.0000000000                                                         
 53        0.0000000000                                                         
 54        0.0000000000                                                         
 55       -0.0000000000                                                         
 56        0.0176194248                                                         
 57        0.5000361669                                                         
 58       -0.0297575150                                                         
 59       -0.0003125304                                                         
 60       -0.0088695575                                                         
 61        0.0005278338                                                         
 62       -0.0029012571                                                         
 63       -0.0823371636                                                         
 64        0.0048999443                                                         
 65        0.0000236879                                                         
 66        0.0006722598                                                         
 67       -0.0000400067                                                         
 68        0.0000100131                                                         
 69        0.0002841689                                                         
 70       -0.0000169111                                                         
 71       -0.0001954906                                                         
 72        0.0001893572                                                         
 73        0.0000061334                                                         
 74       -0.0055413160                                                         
 75        0.0003265332                                                         
 76       -0.0001143330                                                         
 77        0.0000998745                                                         
 78       -0.0000967410                                                         
 79       -0.0000031335                                                         
 80        0.0028310111                                                         
 81       -0.0001668230                                                         
 82        0.0000584117                                                         
 83       -0.0000044546                                                         
 84        0.0000043148                                                         
 85        0.0000001398                                                         
 86       -0.0001262679                                                         
 87        0.0000074406                                                         
 88       -0.0000026053                                                         
 89        0.0003497990                                                         
 90       -0.0025711467                                                         
 91        0.0001298369                                                         
 92       -0.0009456398                                                         
 93        0.0098971047                                                         
 94       -0.0005748608                                                         
 95       -0.0001037572                                                         
 96       -0.0021836646                                                         
 97        0.0001853500                                                         
 98        0.0005037188                                                         
 99        0.0003761413                                                         
100       -0.0630440830                                                         
101        0.0010803733                                                         
102       -0.0357728141                                                         
103        0.0001716773                                                         
104       -0.0000342115                                                         
105       -0.2385939008                                                         
106       -0.0911771743                                                         
107        0.0015361493                                                         
108        0.0161485252                                                         
109        0.0082940398                                                         
110       -0.0002315461                                                         
111        0.0379183442                                                         
112        0.0214654169                                                         
113       -0.0006632897                                                         
114       -0.0002803767                                                         
115       -0.0000690627                                                         
116       -0.0000004833                                                         
117       -0.0001365752                                                         
118       -0.0000524516                                                         
119        0.0000008950                                                         
120        0.0049834173                                                         
121       -0.0015939087                                                         
122       -0.0033895086                                                         
123       -0.0018200128                                                         
124        0.0003864603                                                         
125       -0.0002471597                                                         
126        0.0071866755                                                         
127       -0.0012693967                                                         
128       -0.0059172788                                                         
129       -0.0044607127                                                         
130        0.0007019880                                                         
131       -0.0006353191                                                         
132        0.0001062190                                                         
133       -0.0000295993                                                         
134       -0.0000766197                                                         
135       -0.0000165634                                                         
136        0.0000070463                                                         
137       -0.0000059534                                                         
138       -0.0004153914                                                         
139        0.0003671938                                                         
140        0.0000306187                                                         
141        0.0009475452                                                         
142       -0.0006786216                                                         
143        0.0000103909                                                         
144        0.0002986290                                                         
145       -0.0004229599                                                         
146       -0.0001022470                                                         
147       -0.0000864720                                                         
148       -0.0003761413                                                         
149        0.0630440830                                                         
150       -0.0010803733                                                         
151        0.0357728141                                                         
152       -0.0001716773                                                         
153        0.0000342115                                                         
154        0.2316029294                                                         
155       -0.1072253582                                                         
156        0.0102709294                                                         
157       -0.0155259296                                                         
158        0.0093751136                                                         
159       -0.0008199580                                                         
160       -0.0363163427                                                         
161        0.0239991046                                                         
162       -0.0020423370                                                         
163        0.0002748419                                                         
164       -0.0000880128                                                         
165        0.0000098309                                                         
166        0.0001325551                                                         
167       -0.0000616373                                                         
168        0.0000058946                                                         
169       -0.0050799325                                                         
170        0.0016873958                                                         
171        0.0033925367                                                         
172       -0.0009157790                                                         
173       -0.0002252483                                                         
174        0.0001907126                                                         
175       -0.0074600471                                                         
176        0.0015341914                                                         
177        0.0059258557                                                         
178       -0.0032881952                                                         
179       -0.0002453680                                                         
180        0.0004754372                                                         
181       -0.0001067376                                                         
182        0.0000301017                                                         
183        0.0000766359                                                         
184        0.0000018630                                                         
185       -0.0000061801                                                         
186        0.0000056501                                                         
187        0.0003603627                                                         
188        0.0004255068                                                         
189        0.0000189956                                                         
190       -0.0007550918                                                         
191       -0.0008772874                                                         
192        0.0000813576                                                         
193       -0.0003259962                                                         
194       -0.0003992328                                                         
195       -0.0001383444                                                         
196        0.0000361004                                                         
197       -0.1612766016                                                         
198        0.0299357097                                                         
199        0.0439690557                                                         
200       -0.0005480990                                                         
201        0.0014693090                                                         
202        0.0035069559                                                         
203       -0.0047492993                                                         
204       -0.0007161625                                                         
205        0.0030603556                                                         
206        0.0006673366                                                         
207        0.0000126490                                                         
208       -0.0006799856                                                         
209        0.0004931686                                                         
210        0.0003927511                                                         
211       -0.0004737648                                                         
212       -0.1612766016                                                         
213        0.0299357097                                                         
214        0.0439690557                                                         
215       -0.0004294315                                                         
216        0.0010377974                                                         
217       -0.0036737700                                                         
218       -0.0046473736                                                         
219       -0.0010867955                                                         
220       -0.0031072983                                                         
221        0.0006797417                                                         
222        0.0000599112                                                         
223       -0.0007396529                                                         
224        0.0004350625                                                         
225       -0.0003569134                                                         
226        0.0003091330                                                         
227        0.1612766016                                                         
228       -0.0299357097                                                         
229       -0.0439690557                                                         
230        0.0005164923                                                         
231        0.0014329737                                                         
232        0.0035267326                                                         
233        0.0045726331                                                         
234       -0.0010343273                                                         
235        0.0032335278                                                         
236       -0.0006446528                                                         
237       -0.0000486603                                                         
238        0.0006933130                                                         
239        0.0005611528                                                         
240        0.0003250893                                                         
241        0.0004688791                                                         
242        0.1612766016                                                         
243       -0.0299357097                                                         
244       -0.0439690557                                                         
245        0.0006351598                                                         
246        0.0010014621                                                         
247       -0.0036539932                                                         
248        0.0046745588                                                         
249       -0.0014049603                                                         
250       -0.0029341261                                                         
251       -0.0006313626                                                         
252       -0.0000927334                                                         
253        0.0007240960                                                         
254        0.0005249459                                                         
255       -0.0004796255                                                         
256       -0.0002626860                                                         
 Sym= A                                                                         
 Ene= -0.552622554043639                                                        
 Spin= Alpha                                                                    
 Occup= 1.0                                                                     
  1       -0.0000000000                                                         
  2       -0.0000000000                                                         
  3        0.0000000000                                                         
  4       -0.0000000000                                                         
  5       -0.0000000000                                                         
  6       -0.0000000000                                                         
  7       -0.0000000000                                                         
  8        0.0000000000                                                         
  9       -0.0000000000                                                         
 10       -0.0000000000                                                         
 11        0.0000000000                                                         
 12       -0.0000000000                                                         
 13       -0.0000000000                                                         
 14       -0.0000000000                                                         
 15        0.0000000000                                                         
 16       -0.0000000000                                                         
 17        0.0000000000                                                         
 18       -0.0000000000                                                         
 19       -0.0000000000                                                         
 20        0.0000000000                                                         
 21        0.0000000000                                                         
 22       -0.0000001240                                                         
 23        0.0000127915                                                         
 24       -0.0000126676                                                         
 25       -0.0000030670                                                         
 26        0.0000077098                                                         
 27        0.0002121010                                                         
 28       -0.0000000181                                                         
 29        0.0000018669                                                         
 30       -0.0000018489                                                         
 31       -0.0000004476                                                         
 32        0.0000011253                                                         
 33        0.0000309565                                                         
 34       -0.0000000012                                                         
 35        0.0000001273                                                         
 36       -0.0000001261                                                         
 37       -0.0000000305                                                         
 38        0.0000000767                                                         
 39        0.0000021106                                                         
 40       -0.0000001582                                                         
 41       -0.0000005573                                                         
 42       -0.0000003004                                                         
 43        0.0000164606                                                         
 44       -0.0000039093                                                         
 45        0.0000098378                                                         
 46       -0.0000159859                                                         
 47        0.0000055810                                                         
 48       -0.0000089367                                                         
 49        0.0002703145                                                         
 50        0.0000000000                                                         
 51        0.0000000000                                                         
 52       -0.0000000000                                                         
 53        0.0000000000                                                         
 54        0.0000000000                                                         
 55       -0.0000000000                                                         
 56       -0.0000000000                                                         
 57        0.0000000000                                                         
 58       -0.0000000000                                                         
 59        0.0000000000                                                         
 60       -0.0000000000                                                         
 61        0.0000000000                                                         
 62        0.0000000000                                                         
 63        0.0000000000                                                         
 64       -0.0000000000                                                         
 65        0.0000000000                                                         
 66       -0.0000000000                                                         
 67        0.0000000000                                                         
 68       -0.0000000000                                                         
 69        0.0000000000                                                         
 70       -0.0000000000                                                         
 71       -0.0000037626                                                         
 72        0.0003882897                                                         
 73       -0.0003845271                                                         
 74       -0.0000930994                                                         
 75        0.0002340331                                                         
 76        0.0064383682                                                         
 77       -0.0000057131                                                         
 78        0.0005895829                                                         
 79       -0.0005838698                                                         
 80       -0.0001413631                                                         
 81        0.0003553582                                                         
 82        0.0097760827                                                         
 83       -0.0000000676                                                         
 84        0.0000069741                                                         
 85       -0.0000069065                                                         
 86       -0.0000016722                                                         
 87        0.0000042035                                                         
 88        0.0001156401                                                         
 89       -0.0000017790                                                         
 90       -0.0000062662                                                         
 91       -0.0000033775                                                         
 92        0.0001850950                                                         
 93       -0.0000439589                                                         
 94        0.0001106233                                                         
 95       -0.0001797578                                                         
 96        0.0000627573                                                         
 97       -0.0001004908                                                         
 98        0.0030396181                                                         
 99        0.0000000000                                                         
100        0.0000000000                                                         
101       -0.0000000000                                                         
102       -0.0000000000                                                         
103        0.0000000000                                                         
104        0.0000000000                                                         
105       -0.0079075669                                                         
106        0.0287543499                                                         
107        0.4784972165                                                         
108        0.0004114488                                                         
109       -0.0014961546                                                         
110       -0.0248973050                                                         
111        0.0007667036                                                         
112       -0.0027879706                                                         
113       -0.0463942390                                                         
114       -0.0000070819                                                         
115        0.0000257519                                                         
116        0.0004285335                                                         
117       -0.0000044054                                                         
118        0.0000160195                                                         
119        0.0002665782                                                         
120       -0.0001081096                                                         
121        0.0008540213                                                         
122       -0.0007459117                                                         
123        0.0001582603                                                         
124        0.0065541790                                                         
125        0.0141668279                                                         
126       -0.0000226500                                                         
127        0.0006832519                                                         
128       -0.0006606018                                                         
129       -0.0001055347                                                         
130        0.0013814987                                                         
131        0.0113302034                                                         
132       -0.0000024351                                                         
133        0.0000182452                                                         
134       -0.0000158101                                                         
135        0.0000038374                                                         
136        0.0001476144                                                         
137        0.0003026659                                                         
138        0.0000016653                                                         
139       -0.0000336060                                                         
140        0.0002159406                                                         
141        0.0002016154                                                         
142       -0.0000589589                                                         
143       -0.0000974113                                                         
144       -0.0002066112                                                         
145        0.0001597768                                                         
146       -0.0005504105                                                         
147        0.0031866358                                                         
148       -0.0000000000                                                         
149       -0.0000000000                                                         
150        0.0000000000                                                         
151        0.0000000000                                                         
152       -0.0000000000                                                         
153       -0.0000000000                                                         
154        0.0079075669                                                         
155       -0.0287543499                                                         
156       -0.4784972165                                                         
157       -0.0004114488                                                         
158        0.0014961546                                                         
159        0.0248973050                                                         
160       -0.0007667036                                                         
161        0.0027879706                                                         
162        0.0463942390                                                         
163        0.0000070819                                                         
164       -0.0000257519                                                         
165       -0.0004285335                                                         
166        0.0000044054                                                         
167       -0.0000160195                                                         
168       -0.0002665782                                                         
169        0.0000913186                                                         
170        0.0008787723                                                         
171       -0.0009700909                                                         
172       -0.0005737286                                                         
173       -0.0055097755                                                         
174        0.0145652349                                                         
175        0.0000093699                                                         
176        0.0006872258                                                         
177       -0.0006965957                                                         
178       -0.0002230618                                                         
179       -0.0005554732                                                         
180        0.0113941711                                                         
181        0.0000020761                                                         
182        0.0000188051                                                         
183       -0.0000208812                                                         
184       -0.0000127209                                                         
185       -0.0001252831                                                         
186        0.0003116782                                                         
187       -0.0000054184                                                         
188        0.0000203864                                                         
189       -0.0002230661                                                         
190        0.0001888755                                                         
191       -0.0000337802                                                         
192        0.0003307910                                                         
193       -0.0001726201                                                         
194       -0.0000273790                                                         
195        0.0003384072                                                         
196        0.0032259817                                                         
197        0.4566920644                                                         
198       -0.0580459748                                                         
199       -0.1090492995                                                         
200       -0.0036160547                                                         
201       -0.0053122306                                                         
202       -0.0062341769                                                         
203       -0.0040876772                                                         
204       -0.0067849688                                                         
205       -0.0059223478                                                         
206       -0.0002438732                                                         
207       -0.0001141096                                                         
208        0.0003579829                                                         
209        0.0008958023                                                         
210        0.0012473000                                                         
211        0.0016871421                                                         
212       -0.4566920644                                                         
213        0.0580459748                                                         
214        0.1090492995                                                         
215        0.0038298501                                                         
216        0.0045348045                                                         
217       -0.0067028653                                                         
218        0.0042938632                                                         
219        0.0060352128                                                         
220       -0.0065542395                                                         
221        0.0002002956                                                         
222        0.0003064127                                                         
223       -0.0005067083                                                         
224       -0.0007902246                                                         
225        0.0013920999                                                         
226        0.0015040092                                                         
227        0.4566920644                                                         
228       -0.0580459748                                                         
229       -0.1090492995                                                         
230       -0.0034743498                                                         
231        0.0055542317                                                         
232        0.0061024594                                                         
233       -0.0038326022                                                         
234        0.0070552941                                                         
235        0.0057752139                                                         
236       -0.0002614482                                                         
237       -0.0000515582                                                         
238        0.0003130064                                                         
239       -0.0009362968                                                         
240       -0.0011741281                                                         
241        0.0017357304                                                         
242       -0.4566920644                                                         
243        0.0580459748                                                         
244        0.1090492995                                                         
245        0.0032605544                                                         
246       -0.0047768055                                                         
247        0.0068345827                                                         
248        0.0036264162                                                         
249       -0.0063055381                                                         
250        0.0067013734                                                         
251        0.0003011988                                                         
252        0.0002542031                                                         
253       -0.0005554019                                                         
254        0.0007360233                                                         
255       -0.0012272256                                                         
256        0.0016218897                                                         
 Sym= A                                                                         
 Ene= -0.516881193565736                                                        
 Spin= Alpha                                                                    
 Occup= 1.0                                                                     
  1       -0.0000000000                                                         
  2       -0.0000000000                                                         
  3        0.0000000000                                                         
  4        0.0000000000                                                         
  5       -0.0000000000                                                         
  6       -0.0000000000                                                         
  7        0.0116076281                                                         
  8       -0.0422089127                                                         
  9       -0.7023927623                                                         
 10        0.0001482678                                                         
 11       -0.0005391475                                                         
 12       -0.0089718804                                                         
 13        0.0001920898                                                         
 14       -0.0006984977                                                         
 15       -0.0116236048                                                         
 16        0.0000122179                                                         
 17       -0.0000444279                                                         
 18       -0.0007393182                                                         
 19        0.0000048907                                                         
 20       -0.0000177839                                                         
 21       -0.0002959401                                                         
 22        0.0001598015                                                         
 23        0.0000198330                                                         
 24       -0.0001796345                                                         
 25       -0.0005865416                                                         
 26       -0.0096668292                                                         
 27        0.0003192429                                                         
 28        0.0004874628                                                         
 29        0.0000604990                                                         
 30       -0.0005479618                                                         
 31       -0.0017892024                                                         
 32       -0.0294879561                                                         
 33        0.0009738273                                                         
 34        0.0000064407                                                         
 35        0.0000007994                                                         
 36       -0.0000072401                                                         
 37       -0.0000236404                                                         
 38       -0.0003896185                                                         
 39        0.0000128670                                                         
 40        0.0000587278                                                         
 41        0.0001061945                                                         
 42        0.0005973334                                                         
 43       -0.0000071953                                                         
 44       -0.0002196047                                                         
 45       -0.0035510641                                                         
 46       -0.0001689880                                                         
 47       -0.0000989789                                                         
 48        0.0017590640                                                         
 49        0.0003589106                                                         
 50        0.0000000000                                                         
 51        0.0000000000                                                         
 52       -0.0000000000                                                         
 53        0.0000000000                                                         
 54        0.0000000000                                                         
 55        0.0000000000                                                         
 56        0.0069963208                                                         
 57       -0.0254407784                                                         
 58       -0.4233565254                                                         
 59       -0.0000986978                                                         
 60        0.0003588955                                                         
 61        0.0059723315                                                         
 62       -0.0000823793                                                         
 63        0.0002995565                                                         
 64        0.0049848794                                                         
 65        0.0000057959                                                         
 66       -0.0000210758                                                         
 67       -0.0003507187                                                         
 68        0.0000039416                                                         
 69       -0.0000143328                                                         
 70       -0.0002385099                                                         
 71       -0.0003912149                                                         
 72       -0.0000485537                                                         
 73        0.0004397686                                                         
 74        0.0014359303                                                         
 75        0.0236656565                                                         
 76       -0.0007815483                                                         
 77       -0.0006735831                                                         
 78       -0.0000835984                                                         
 79        0.0007571815                                                         
 80        0.0024723457                                                         
 81        0.0407468829                                                         
 82       -0.0013456486                                                         
 83       -0.0000075748                                                         
 84       -0.0000009401                                                         
 85        0.0000085149                                                         
 86        0.0000278029                                                         
 87        0.0004582210                                                         
 88       -0.0000151326                                                         
 89        0.0001114865                                                         
 90        0.0001518013                                                         
 91        0.0014074871                                                         
 92       -0.0000035158                                                         
 93       -0.0004159127                                                         
 94       -0.0067411094                                                         
 95       -0.0003309437                                                         
 96       -0.0000394910                                                         
 97        0.0025186482                                                         
 98        0.0006197433                                                         
 99        0.0000000000                                                         
100        0.0000000000                                                         
101       -0.0000000000                                                         
102        0.0000000000                                                         
103        0.0000000000                                                         
104        0.0000000000                                                         
105       -0.0027456323                                                         
106        0.0099839652                                                         
107        0.1661418036                                                         
108        0.0000776992                                                         
109       -0.0002825382                                                         
110       -0.0047016802                                                         
111       -0.0001062135                                                         
112        0.0003862250                                                         
113        0.0064271176                                                         
114       -0.0000025879                                                         
115        0.0000094103                                                         
116        0.0001565947                                                         
117       -0.0000015267                                                         
118        0.0000055514                                                         
119        0.0000923806                                                         
120       -0.0001047537                                                         
121        0.0002466985                                                         
122       -0.0001419449                                                         
123        0.0003130734                                                         
124        0.0063411263                                                         
125        0.0040967469                                                         
126       -0.0001347630                                                         
127        0.0003838539                                                         
128       -0.0002490909                                                         
129        0.0003844784                                                         
130        0.0081588019                                                         
131        0.0063726912                                                         
132       -0.0000020889                                                         
133        0.0000054247                                                         
134       -0.0000033358                                                         
135        0.0000061041                                                         
136        0.0001264568                                                         
137        0.0000900706                                                         
138        0.0000175702                                                         
139        0.0000517842                                                         
140        0.0000683445                                                         
141        0.0000327615                                                         
142       -0.0000768164                                                         
143       -0.0010618005                                                         
144       -0.0000854720                                                         
145       -0.0000785361                                                         
146        0.0008567671                                                         
147        0.0007784566                                                         
148        0.0000000000                                                         
149        0.0000000000                                                         
150       -0.0000000000                                                         
151       -0.0000000000                                                         
152        0.0000000000                                                         
153        0.0000000000                                                         
154       -0.0027456323                                                         
155        0.0099839652                                                         
156        0.1661418036                                                         
157        0.0000776992                                                         
158       -0.0002825382                                                         
159       -0.0047016802                                                         
160       -0.0001062135                                                         
161        0.0003862250                                                         
162        0.0064271176                                                         
163       -0.0000025879                                                         
164        0.0000094103                                                         
165        0.0001565947                                                         
166       -0.0000015267                                                         
167        0.0000055514                                                         
168        0.0000923806                                                         
169       -0.0000997267                                                         
170       -0.0002720766                                                         
171        0.0003718033                                                         
172        0.0004374591                                                         
173        0.0060284459                                                         
174       -0.0045052468                                                         
175       -0.0001270090                                                         
176       -0.0004163424                                                         
177        0.0005433514                                                         
178        0.0005763397                                                         
179        0.0076765011                                                         
180       -0.0068956453                                                         
181       -0.0000019789                                                         
182       -0.0000059295                                                         
183        0.0000079084                                                         
184        0.0000088264                                                         
185        0.0001196133                                                         
186       -0.0000981969                                                         
187        0.0000183231                                                         
188        0.0000544362                                                         
189        0.0000697739                                                         
190       -0.0000455754                                                         
191       -0.0000582119                                                         
192       -0.0011086191                                                         
193       -0.0000093939                                                         
194       -0.0001050966                                                         
195        0.0008992973                                                         
196       -0.0005079866                                                         
197        0.1705049481                                                         
198       -0.0301807701                                                         
199       -0.0477097092                                                         
200       -0.0008271830                                                         
201       -0.0022468540                                                         
202       -0.0020790746                                                         
203        0.0001793565                                                         
204       -0.0009037900                                                         
205        0.0006331707                                                         
206       -0.0002784709                                                         
207        0.0002802979                                                         
208       -0.0000018270                                                         
209        0.0000318825                                                         
210        0.0000646512                                                         
211        0.0005594149                                                         
212       -0.1705049481                                                         
213        0.0301807701                                                         
214        0.0477097092                                                         
215        0.0008996293                                                         
216        0.0019834169                                                         
217       -0.0023047474                                                         
218       -0.0001983172                                                         
219        0.0009727368                                                         
220        0.0005141631                                                         
221        0.0002759419                                                         
222       -0.0002098074                                                         
223       -0.0000661346                                                         
224       -0.0000420716                                                         
225        0.0000895021                                                         
226        0.0006095239                                                         
227       -0.1705049481                                                         
228        0.0301807701                                                         
229        0.0477097092                                                         
230        0.0007486750                                                         
231       -0.0023006393                                                         
232       -0.0020498001                                                         
233       -0.0002639060                                                         
234       -0.0008886612                                                         
235        0.0006249363                                                         
236        0.0002766842                                                         
237       -0.0002805818                                                         
238        0.0000038977                                                         
239       -0.0000235008                                                         
240        0.0000467825                                                         
241       -0.0005630647                                                         
242        0.1705049481                                                         
243       -0.0301807701                                                         
244       -0.0477097092                                                         
245       -0.0006762287                                                         
246        0.0020372021                                                         
247       -0.0023340219                                                         
248        0.0002449453                                                         
249        0.0009576079                                                         
250        0.0005223975                                                         
251       -0.0002778426                                                         
252        0.0002096337                                                         
253        0.0000682089                                                         
254        0.0000472242                                                         
255        0.0000221219                                                         
256       -0.0006132404                                                         
 Sym= A                                                                         
 Ene= -0.465743396311471                                                        
 Spin= Alpha                                                                    
 Occup= 1.0                                                                     
  1        0.0000844889                                                         
  2        0.0085641795                                                         
  3       -0.0016497353                                                         
  4        0.0195536490                                                         
  5        0.0000611812                                                         
  6        0.0000823491                                                         
  7        0.2322457164                                                         
  8       -0.0079267271                                                         
  9        0.0043143959                                                         
 10        0.0062865392                                                         
 11       -0.0002145645                                                         
 12        0.0001167842                                                         
 13        0.0184551224                                                         
 14       -0.0006298877                                                         
 15        0.0003428382                                                         
 16        0.0001507795                                                         
 17       -0.0000051462                                                         
 18        0.0000028010                                                         
 19        0.0000965162                                                         
 20       -0.0000032942                                                         
 21        0.0000017930                                                         
 22        0.0020575372                                                         
 23       -0.0011483707                                                         
 24       -0.0009091665                                                         
 25       -0.0002196329                                                         
 26        0.0001112584                                                         
 27        0.0000250995                                                         
 28        0.0075593332                                                         
 29       -0.0038911213                                                         
 30       -0.0036682119                                                         
 31       -0.0007830537                                                         
 32        0.0004182461                                                         
 33        0.0000134833                                                         
 34        0.0000780266                                                         
 35       -0.0000414050                                                         
 36       -0.0000366216                                                         
 37       -0.0000081729                                                         
 38        0.0000042812                                                         
 39        0.0000004372                                                         
 40        0.0005785031                                                         
 41        0.0000411087                                                         
 42       -0.0000099589                                                         
 43       -0.0012002360                                                         
 44       -0.0001430821                                                         
 45        0.0000549319                                                         
 46       -0.0005352732                                                         
 47        0.0000197561                                                         
 48       -0.0000250550                                                         
 49        0.0000747287                                                         
 50       -0.0110322098                                                         
 51       -0.1724754999                                                         
 52        0.0199397301                                                         
 53       -0.0969667428                                                         
 54       -0.0050945982                                                         
 55       -0.0004841278                                                         
 56       -0.2291459261                                                         
 57        0.0078209288                                                         
 58       -0.0042568115                                                         
 59        0.0352905712                                                         
 60       -0.0012044947                                                         
 61        0.0006555880                                                         
 62        0.0423083340                                                         
 63       -0.0014440164                                                         
 64        0.0007859559                                                         
 65        0.0001634329                                                         
 66       -0.0000055781                                                         
 67        0.0000030361                                                         
 68       -0.0001200838                                                         
 69        0.0000040986                                                         
 70       -0.0000022308                                                         
 71        0.0093502169                                                         
 72       -0.0088114884                                                         
 73       -0.0005387284                                                         
 74       -0.0012596101                                                         
 75        0.0004016799                                                         
 76        0.0009765821                                                         
 77        0.0046367823                                                         
 78       -0.0071727700                                                         
 79        0.0025359876                                                         
 80       -0.0008286762                                                         
 81        0.0001181155                                                         
 82        0.0011572245                                                         
 83        0.0002157258                                                         
 84       -0.0001847381                                                         
 85       -0.0000309877                                                         
 86       -0.0000277106                                                         
 87        0.0000098042                                                         
 88        0.0000180763                                                         
 89        0.0011812781                                                         
 90        0.0001127419                                                         
 91       -0.0000046910                                                         
 92       -0.0032925409                                                         
 93       -0.0003535825                                                         
 94        0.0000878166                                                         
 95       -0.0002512933                                                         
 96        0.0000153568                                                         
 97       -0.0000737436                                                         
 98        0.0003546533                                                         
 99        0.0040326503                                                         
100        0.0694105127                                                         
101       -0.0076739081                                                         
102        0.0221758534                                                         
103        0.0019656771                                                         
104        0.0002806300                                                         
105        0.3092382217                                                         
106       -0.4860628066                                                         
107        0.0343194095                                                         
108        0.0032263557                                                         
109        0.0031303989                                                         
110       -0.0001347969                                                         
111       -0.0138158691                                                         
112        0.0337128003                                                         
113       -0.0022542233                                                         
114        0.0006844273                                                         
115       -0.0008933262                                                         
116        0.0000649934                                                         
117        0.0001647997                                                         
118       -0.0002712245                                                         
119        0.0000190222                                                         
120       -0.0052221935                                                         
121        0.0087032486                                                         
122       -0.0034810551                                                         
123       -0.0081754546                                                         
124        0.0004354539                                                         
125       -0.0016057208                                                         
126       -0.0121406155                                                         
127        0.0174256949                                                         
128       -0.0052850794                                                         
129       -0.0146785320                                                         
130        0.0006586334                                                         
131       -0.0029835218                                                         
132       -0.0000814576                                                         
133        0.0001531612                                                         
134       -0.0000717036                                                         
135       -0.0001743211                                                         
136        0.0000101857                                                         
137       -0.0000300250                                                         
138        0.0003919910                                                         
139       -0.0018443527                                                         
140       -0.0001055340                                                         
141       -0.0006706084                                                         
142        0.0039394899                                                         
143       -0.0002007465                                                         
144       -0.0005053647                                                         
145        0.0015935683                                                         
146        0.0005173484                                                         
147        0.0000967215                                                         
148        0.0040326503                                                         
149        0.0694105127                                                         
150       -0.0076739081                                                         
151        0.0221758534                                                         
152        0.0019656771                                                         
153        0.0002806300                                                         
154        0.3427082737                                                         
155        0.4638113652                                                         
156       -0.0222082915                                                         
157        0.0029982623                                                         
158       -0.0033428499                                                         
159        0.0002504308                                                         
160       -0.0161556528                                                         
161       -0.0326898489                                                         
162        0.0016974465                                                         
163        0.0007456624                                                         
164        0.0008445162                                                         
165       -0.0000384268                                                         
166        0.0001834947                                                         
167        0.0002593369                                                         
168       -0.0000125519                                                         
169       -0.0045793920                                                         
170        0.0080806147                                                         
171       -0.0035012227                                                         
172        0.0100452001                                                         
173       -0.0006382349                                                         
174       -0.0012297773                                                         
175       -0.0109644715                                                         
176        0.0162864519                                                         
177       -0.0053219804                                                         
178        0.0186600839                                                         
179       -0.0013059117                                                         
180       -0.0022956522                                                         
181       -0.0000680559                                                         
182        0.0001401800                                                         
183       -0.0000721241                                                         
184        0.0002055587                                                         
185       -0.0000121995                                                         
186       -0.0000221870                                                         
187        0.0001106349                                                         
188        0.0018579619                                                         
189        0.0000848718                                                         
190        0.0002739205                                                         
191       -0.0040166610                                                         
192        0.0002671667                                                         
193       -0.0006058253                                                         
194       -0.0015572247                                                         
195       -0.0005217822                                                         
196       -0.0001869022                                                         
197       -0.1305352716                                                         
198        0.0089293846                                                         
199        0.0186994581                                                         
200        0.0036265131                                                         
201       -0.0021122618                                                         
202        0.0031657959                                                         
203        0.0095208210                                                         
204       -0.0077256163                                                         
205        0.0061176912                                                         
206       -0.0003794590                                                         
207        0.0011231364                                                         
208       -0.0007436774                                                         
209       -0.0007172280                                                         
210       -0.0014644594                                                         
211        0.0003665924                                                         
212       -0.1305352716                                                         
213        0.0089293846                                                         
214        0.0186994581                                                         
215        0.0037245908                                                         
216       -0.0024689027                                                         
217       -0.0027690167                                                         
218        0.0097017733                                                         
219       -0.0083836147                                                         
220       -0.0048319691                                                         
221       -0.0004294316                                                         
222        0.0010517382                                                         
223       -0.0006223066                                                         
224       -0.0005158774                                                         
225        0.0015574433                                                         
226       -0.0008142412                                                         
227       -0.1305352716                                                         
228        0.0089293846                                                         
229        0.0186994581                                                         
230        0.0038769901                                                         
231        0.0018561614                                                         
232       -0.0030264044                                                         
233        0.0102456311                                                         
234        0.0070509719                                                         
235       -0.0057504926                                                         
236       -0.0003793331                                                         
237        0.0010677181                                                         
238       -0.0006883850                                                         
239        0.0009064724                                                         
240        0.0015119567                                                         
241        0.0002951684                                                         
242       -0.1305352716                                                         
243        0.0089293846                                                         
244        0.0186994581                                                         
245        0.0037789123                                                         
246        0.0022128023                                                         
247        0.0029084082                                                         
248        0.0100646788                                                         
249        0.0077089703                                                         
250        0.0051991677                                                         
251       -0.0003280985                                                         
252        0.0010088807                                                         
253       -0.0006807823                                                         
254        0.0007363480                                                         
255       -0.0015884426                                                         
256       -0.0006834788                                                         
 Sym= A                                                                         
 Ene= -0.389206220938409                                                        
 Spin= Alpha                                                                    
 Occup= 1.0                                                                     
  1       -0.0000000000                                                         
  2       -0.0000000000                                                         
  3       -0.0000000000                                                         
  4       -0.0000000000                                                         
  5       -0.0000000000                                                         
  6       -0.0000000000                                                         
  7        0.0225677372                                                         
  8        0.6404683990                                                         
  9       -0.0381147390                                                         
 10        0.0002132302                                                         
 11        0.0060514342                                                         
 12       -0.0003601252                                                         
 13        0.0020870203                                                         
 14        0.0592292685                                                         
 15       -0.0035247767                                                         
 16        0.0000192693                                                         
 17        0.0005468587                                                         
 18       -0.0000325440                                                         
 19        0.0000077102                                                         
 20        0.0002188154                                                         
 21       -0.0000130219                                                         
 22        0.0000502890                                                         
 23       -0.0000487112                                                         
 24       -0.0000015778                                                         
 25        0.0014254764                                                         
 26       -0.0000839991                                                         
 27        0.0000294116                                                         
 28        0.0004361450                                                         
 29       -0.0004224612                                                         
 30       -0.0000136838                                                         
 31        0.0123628330                                                         
 32       -0.0007285048                                                         
 33        0.0002550801                                                         
 34        0.0000023154                                                         
 35       -0.0000022427                                                         
 36       -0.0000000726                                                         
 37        0.0000656304                                                         
 38       -0.0000038674                                                         
 39        0.0000013541                                                         
 40        0.0000552461                                                         
 41       -0.0006203884                                                         
 42       -0.0000181581                                                         
 43       -0.0001734695                                                         
 44        0.0015625329                                                         
 45       -0.0000915171                                                         
 46        0.0000077311                                                         
 47        0.0002986322                                                         
 48        0.0001459914                                                         
 49        0.0000636179                                                         
 50       -0.0000000000                                                         
 51       -0.0000000000                                                         
 52       -0.0000000000                                                         
 53        0.0000000000                                                         
 54       -0.0000000000                                                         
 55       -0.0000000000                                                         
 56       -0.0139954412                                                         
 57       -0.3971881514                                                         
 58        0.0236369550                                                         
 59        0.0001074594                                                         
 60        0.0030496780                                                         
 61       -0.0001814885                                                         
 62        0.0047973698                                                         
 63        0.1361485091                                                         
 64       -0.0081022965                                                         
 65       -0.0000169484                                                         
 66       -0.0004809932                                                         
 67        0.0000286243                                                         
 68       -0.0000066399                                                         
 69       -0.0001884399                                                         
 70        0.0000112142                                                         
 71       -0.0013801182                                                         
 72        0.0013368176                                                         
 73        0.0000433006                                                         
 74       -0.0391204066                                                         
 75        0.0023052487                                                         
 76       -0.0008071643                                                         
 77       -0.0013765386                                                         
 78        0.0013333504                                                         
 79        0.0000431882                                                         
 80       -0.0390189408                                                         
 81        0.0022992697                                                         
 82       -0.0008050708                                                         
 83       -0.0000256857                                                         
 84        0.0000248799                                                         
 85        0.0000008059                                                         
 86       -0.0007280799                                                         
 87        0.0000429036                                                         
 88       -0.0000150223                                                         
 89       -0.0000215671                                                         
 90        0.0000347068                                                         
 91       -0.0000303436                                                         
 92        0.0000443696                                                         
 93       -0.0006105492                                                         
 94        0.0000350243                                                         
 95        0.0000203316                                                         
 96        0.0005064289                                                         
 97        0.0000560066                                                         
 98       -0.0000402652                                                         
 99       -0.0053716031                                                         
100       -0.1309556299                                                         
101        0.0134005112                                                         
102       -0.2152639928                                                         
103       -0.0024258578                                                         
104       -0.0003457371                                                         
105        0.4159248196                                                         
106        0.0742393342                                                         
107        0.0024122388                                                         
108        0.0029245874                                                         
109       -0.0058049830                                                         
110        0.0003971703                                                         
111        0.0384487973                                                         
112        0.0428963567                                                         
113       -0.0019423737                                                         
114        0.0007739419                                                         
115        0.0000072700                                                         
116        0.0000123532                                                         
117        0.0002176910                                                         
118        0.0000451096                                                         
119        0.0000008868                                                         
120       -0.0068291891                                                         
121        0.0032646379                                                         
122        0.0035645512                                                         
123       -0.0004447927                                                         
124       -0.0003169170                                                         
125        0.0000291147                                                         
126       -0.0114332808                                                         
127        0.0095538178                                                         
128        0.0018794630                                                         
129       -0.0041352268                                                         
130       -0.0001905750                                                         
131       -0.0009940892                                                         
132       -0.0001274092                                                         
133        0.0000605096                                                         
134        0.0000668996                                                         
135        0.0000392296                                                         
136       -0.0000087835                                                         
137        0.0000014302                                                         
138        0.0009474226                                                         
139       -0.0006473322                                                         
140        0.0000422876                                                         
141       -0.0014255649                                                         
142        0.0030301428                                                         
143       -0.0000885039                                                         
144       -0.0014167030                                                         
145       -0.0010881461                                                         
146       -0.0000383589                                                         
147        0.0001381385                                                         
148        0.0053716030                                                         
149        0.1309556299                                                         
150       -0.0134005112                                                         
151        0.2152639927                                                         
152        0.0024258578                                                         
153        0.0003457371                                                         
154       -0.4097000491                                                         
155        0.1024185537                                                         
156       -0.0129252778                                                         
157       -0.0033261622                                                         
158       -0.0055916400                                                         
159        0.0002810510                                                         
160       -0.0353370414                                                         
161        0.0454147248                                                         
162       -0.0033130828                                                         
163       -0.0007715708                                                         
164        0.0000600195                                                         
165       -0.0000163576                                                         
166       -0.0002139928                                                         
167        0.0000598433                                                         
168       -0.0000071326                                                         
169        0.0067495630                                                         
170       -0.0031875100                                                         
171       -0.0035620530                                                         
172       -0.0018122655                                                         
173        0.0004499187                                                         
174       -0.0000756842                                                         
175        0.0110409951                                                         
176       -0.0091738399                                                         
177       -0.0018671552                                                         
178       -0.0069843831                                                         
179        0.0008458204                                                         
180        0.0007646603                                                         
181        0.0001292631                                                         
182       -0.0000623053                                                         
183       -0.0000669578                                                         
184        0.0000133189                                                         
185        0.0000056870                                                         
186       -0.0000003460                                                         
187       -0.0007217354                                                         
188       -0.0007252329                                                         
189        0.0000931371                                                         
190        0.0008476680                                                         
191        0.0033561640                                                         
192       -0.0002814222                                                         
193        0.0013175381                                                         
194       -0.0011804654                                                         
195        0.0000020109                                                         
196        0.0002081493                                                         
197        0.1376317443                                                         
198        0.0110144877                                                         
199       -0.0131840031                                                         
200        0.0025954998                                                         
201       -0.0009895588                                                         
202       -0.0035207736                                                         
203        0.0035350679                                                         
204       -0.0076473377                                                         
205       -0.0082473456                                                         
206       -0.0007013295                                                         
207        0.0000292417                                                         
208        0.0006720878                                                         
209       -0.0000295510                                                         
210       -0.0003192541                                                         
211        0.0011511818                                                         
212        0.1376317443                                                         
213        0.0110144877                                                         
214       -0.0131840031                                                         
215        0.0024762126                                                         
216       -0.0005557937                                                         
217        0.0036974528                                                         
218        0.0032464805                                                         
219       -0.0065979448                                                         
220        0.0092154586                                                         
221       -0.0007103267                                                         
222       -0.0000983587                                                         
223        0.0008086854                                                         
224        0.0000382561                                                         
225        0.0002229192                                                         
226       -0.0009639910                                                         
227       -0.1376317443                                                         
228       -0.0110144877                                                         
229        0.0131840031                                                         
230       -0.0025245075                                                         
231       -0.0008148090                                                         
232       -0.0036158872                                                         
233       -0.0037396826                                                         
234       -0.0073990448                                                         
235       -0.0083824876                                                         
236        0.0007087560                                                         
237       -0.0000252660                                                         
238       -0.0006834900                                                         
239       -0.0000871876                                                         
240       -0.0002943947                                                         
241       -0.0011323967                                                         
242       -0.1376317443                                                         
243       -0.0110144877                                                         
244        0.0131840031                                                         
245       -0.0026437948                                                         
246       -0.0003810438                                                         
247        0.0036023391                                                         
248       -0.0040282701                                                         
249       -0.0063496519                                                         
250        0.0090803166                                                         
251        0.0006973105                                                         
252        0.0000997973                                                         
253       -0.0007971078                                                         
254       -0.0000799611                                                         
255        0.0004000662                                                         
256        0.0009419368                                                         
 Sym= A                                                                         
 Ene=  0.120651192305624                                                        
 Spin= Alpha                                                                    
 Occup= 0.0                                                                     
  1       -0.0000000000                                                         
  2       -0.0000000000                                                         
  3        0.0000000000                                                         
  4       -0.0000000000                                                         
  5       -0.0000000000                                                         
  6       -0.0000000000                                                         
  7        0.0069149977                                                         
  8       -0.0251450625                                                         
  9       -0.4184355575                                                         
 10       -0.0000925315                                                         
 11        0.0003364731                                                         
 12        0.0055992030                                                         
 13        0.0031257734                                                         
 14       -0.0113662751                                                         
 15       -0.1891446350                                                         
 16       -0.0000023842                                                         
 17        0.0000086698                                                         
 18        0.0001442732                                                         
 19        0.0000026121                                                         
 20       -0.0000094983                                                         
 21       -0.0001580597                                                         
 22       -0.0000654651                                                         
 23       -0.0000081249                                                         
 24        0.0000735900                                                         
 25        0.0002402858                                                         
 26        0.0039601650                                                         
 27       -0.0001307828                                                         
 28        0.0000513792                                                         
 29        0.0000063767                                                         
 30       -0.0000577558                                                         
 31       -0.0001885841                                                         
 32       -0.0031080664                                                         
 33        0.0001026426                                                         
 34       -0.0000017081                                                         
 35       -0.0000002120                                                         
 36        0.0000019201                                                         
 37        0.0000062696                                                         
 38        0.0001033298                                                         
 39       -0.0000034124                                                         
 40        0.0000061893                                                         
 41        0.0000321395                                                         
 42       -0.0000521168                                                         
 43       -0.0000050254                                                         
 44       -0.0000235550                                                         
 45       -0.0003742875                                                         
 46       -0.0000135426                                                         
 47       -0.0000728634                                                         
 48        0.0005306379                                                         
 49        0.0000637391                                                         
 50        0.0000000000                                                         
 51        0.0000000000                                                         
 52       -0.0000000000                                                         
 53        0.0000000002                                                         
 54        0.0000000000                                                         
 55       -0.0000000000                                                         
 56       -0.0090949193                                                         
 57        0.0330719292                                                         
 58        0.5503454657                                                         
 59       -0.0002895536                                                         
 60        0.0010529061                                                         
 61        0.0175212671                                                         
 62       -0.0012294897                                                         
 63        0.0044708036                                                         
 64        0.0743980348                                                         
 65       -0.0000115279                                                         
 66        0.0000419192                                                         
 67        0.0006975711                                                         
 68       -0.0000042162                                                         
 69        0.0000153314                                                         
 70        0.0002551276                                                         
 71       -0.0003825727                                                         
 72       -0.0000474811                                                         
 73        0.0004300538                                                         
 74        0.0014042098                                                         
 75        0.0231428684                                                         
 76       -0.0007642834                                                         
 77       -0.0001401631                                                         
 78       -0.0000173957                                                         
 79        0.0001575588                                                         
 80        0.0005144603                                                         
 81        0.0084788521                                                         
 82       -0.0002800105                                                         
 83       -0.0000065094                                                         
 84       -0.0000008079                                                         
 85        0.0000073173                                                         
 86        0.0000238923                                                         
 87        0.0003937707                                                         
 88       -0.0000130041                                                         
 89       -0.0000521311                                                         
 90       -0.0001705446                                                         
 91       -0.0001112213                                                         
 92        0.0000219254                                                         
 93        0.0001964331                                                         
 94        0.0031523307                                                         
 95        0.0001344680                                                         
 96        0.0003152008                                                         
 97       -0.0028186670                                                         
 98       -0.0004129567                                                         
 99        0.0000000000                                                         
100        0.0000000000                                                         
101       -0.0000000000                                                         
102        0.0000000002                                                         
103        0.0000000000                                                         
104        0.0000000000                                                         
105       -0.0019188415                                                         
106        0.0069774991                                                         
107        0.1161116108                                                         
108       -0.0012272680                                                         
109        0.0044627245                                                         
110        0.0742635901                                                         
111       -0.0090889508                                                         
112        0.0330502257                                                         
113        0.5499843009                                                         
114       -0.0000031681                                                         
115        0.0000115201                                                         
116        0.0001917050                                                         
117       -0.0000012274                                                         
118        0.0000044631                                                         
119        0.0000742698                                                         
120        0.0001889274                                                         
121       -0.0007812189                                                         
122        0.0005922914                                                         
123       -0.0004721599                                                         
124       -0.0114420340                                                         
125       -0.0129645639                                                         
126        0.0003734982                                                         
127        0.0010237043                                                         
128       -0.0013972025                                                         
129       -0.0016396775                                                         
130       -0.0225777738                                                         
131        0.0169513619                                                         
132        0.0000052957                                                         
133       -0.0000175471                                                         
134        0.0000122514                                                         
135       -0.0000144314                                                         
136       -0.0003206546                                                         
137       -0.0002912630                                                         
138       -0.0000174902                                                         
139        0.0000329719                                                         
140       -0.0005383718                                                         
141        0.0004984085                                                         
142       -0.0000759583                                                         
143        0.0010658705                                                         
144       -0.0004459379                                                         
145       -0.0000229573                                                         
146        0.0005492449                                                         
147        0.0084173496                                                         
148       -0.0000000000                                                         
149       -0.0000000000                                                         
150        0.0000000000                                                         
151       -0.0000000004                                                         
152       -0.0000000000                                                         
153       -0.0000000000                                                         
154       -0.0019188415                                                         
155        0.0069774991                                                         
156        0.1161116108                                                         
157       -0.0012272680                                                         
158        0.0044627245                                                         
159        0.0742635901                                                         
160       -0.0090889507                                                         
161        0.0330502256                                                         
162        0.5499843008                                                         
163       -0.0000031681                                                         
164        0.0000115201                                                         
165        0.0001917050                                                         
166       -0.0000012274                                                         
167        0.0000044631                                                         
168        0.0000742698                                                         
169        0.0001733515                                                         
170        0.0008261813                                                         
171       -0.0009995328                                                         
172       -0.0008575628                                                         
173       -0.0104732086                                                         
174        0.0136883055                                                         
175        0.0003924167                                                         
176       -0.0009286466                                                         
177        0.0005362299                                                         
178       -0.0011715664                                                         
179       -0.0237545107                                                         
180       -0.0154212578                                                         
181        0.0000049434                                                         
182        0.0000188179                                                         
183       -0.0000237613                                                         
184       -0.0000231506                                                         
185       -0.0002987364                                                         
186        0.0003117181                                                         
187       -0.0000076529                                                         
188        0.0000676208                                                         
189       -0.0005196957                                                         
190       -0.0005250807                                                         
191        0.0001671139                                                         
192        0.0004541747                                                         
193        0.0005480395                                                         
194       -0.0003699763                                                         
195        0.0011049123                                                         
196       -0.0083903278                                                         
197       -0.1731611521                                                         
198       -0.0917780610                                                         
199       -0.8035362221                                                         
200       -0.0029136224                                                         
201       -0.0058766838                                                         
202       -0.0016802065                                                         
203        0.0143979120                                                         
204        0.0409377052                                                         
205        0.0470464996                                                         
206        0.0012152954                                                         
207        0.0004574664                                                         
208       -0.0016727618                                                         
209       -0.0002761263                                                         
210       -0.0019205177                                                         
211       -0.0030907420                                                         
212        0.1731611522                                                         
213        0.0917780609                                                         
214        0.8035362221                                                         
215        0.0029789828                                                         
216        0.0056390131                                                         
217       -0.0022748395                                                         
218       -0.0160200220                                                         
219       -0.0350392132                                                         
220        0.0511095014                                                         
221       -0.0011482182                                                         
222       -0.0007942138                                                         
223        0.0019424320                                                         
224        0.0001248198                                                         
225       -0.0021428686                                                         
226       -0.0024968201                                                         
227        0.1731611521                                                         
228        0.0917780610                                                         
229        0.8035362221                                                         
230        0.0025666215                                                         
231       -0.0060637288                                                         
232       -0.0015784008                                                         
233       -0.0133095543                                                         
234        0.0418833826                                                         
235        0.0465317819                                                         
236       -0.0011633469                                                         
237       -0.0004381369                                                         
238        0.0016014838                                                         
239       -0.0002919833                                                         
240       -0.0019154423                                                         
241        0.0032111785                                                         
242       -0.1731611522                                                         
243       -0.0917780609                                                         
244       -0.8035362220                                                         
245       -0.0025012610                                                         
246        0.0058260581                                                         
247       -0.0023766452                                                         
248        0.0116874443                                                         
249       -0.0359848906                                                         
250        0.0516242190                                                         
251        0.0012237446                                                         
252        0.0007907052                                                         
253       -0.0020144497                                                         
254       -0.0000245989                                                         
255       -0.0017324741                                                         
256        0.0026310461                                                         
 Sym= A                                                                         
 Ene=  0.134846121980520                                                        
 Spin= Alpha                                                                    
 Occup= 0.0                                                                     
  1        0.0137071978                                                         
  2       -0.0019468316                                                         
  3       -0.0180387603                                                         
  4       -0.4223682674                                                         
  5        0.0068957713                                                         
  6        0.0005419407                                                         
  7       -0.0308217353                                                         
  8        0.0010519698                                                         
  9       -0.0005725710                                                         
 10       -0.0287136822                                                         
 11        0.0009800203                                                         
 12       -0.0005334100                                                         
 13       -0.1265619195                                                         
 14        0.0043196568                                                         
 15       -0.0023511229                                                         
 16       -0.0005842991                                                         
 17        0.0000199426                                                         
 18       -0.0000108544                                                         
 19       -0.0000018829                                                         
 20        0.0000000643                                                         
 21       -0.0000000350                                                         
 22       -0.0003042378                                                         
 23       -0.0000041342                                                         
 24        0.0003083720                                                         
 25        0.0000198155                                                         
 26       -0.0000214822                                                         
 27        0.0000380451                                                         
 28       -0.0084528208                                                         
 29        0.0029164373                                                         
 30        0.0055363835                                                         
 31        0.0007711867                                                         
 32       -0.0005091757                                                         
 33        0.0003293204                                                         
 34       -0.0000242417                                                         
 35       -0.0000040958                                                         
 36        0.0000283375                                                         
 37        0.0000013048                                                         
 38       -0.0000018206                                                         
 39        0.0000039356                                                         
 40       -0.0003785595                                                         
 41       -0.0000116352                                                         
 42        0.0000148094                                                         
 43        0.0003392572                                                         
 44        0.0000610766                                                         
 45       -0.0000488540                                                         
 46        0.0007964213                                                         
 47       -0.0000261709                                                         
 48        0.0000044256                                                         
 49        0.0000582017                                                         
 50        0.0355833577                                                         
 51        0.2030063029                                                         
 52       -0.0608942835                                                         
 53        0.4109565048                                                         
 54        0.0178017895                                                         
 55        0.0010239109                                                         
 56        0.0315407352                                                         
 57       -0.0010765098                                                         
 58        0.0005859278                                                         
 59        0.0002182790                                                         
 60       -0.0000074500                                                         
 61        0.0000040549                                                         
 62       -0.1849950746                                                         
 63        0.0063140259                                                         
 64       -0.0034366274                                                         
 65        0.0007618862                                                         
 66       -0.0000260038                                                         
 67        0.0000141535                                                         
 68       -0.0000099571                                                         
 69        0.0000003398                                                         
 70       -0.0000001850                                                         
 71       -0.0024021563                                                         
 72       -0.0018512203                                                         
 73        0.0042533766                                                         
 74        0.0000240862                                                         
 75       -0.0002222165                                                         
 76        0.0007369676                                                         
 77        0.0419322439                                                         
 78       -0.0274973193                                                         
 79       -0.0144349247                                                         
 80       -0.0047740531                                                         
 81        0.0021490195                                                         
 82        0.0014942846                                                         
 83       -0.0000719004                                                         
 84       -0.0000150103                                                         
 85        0.0000869107                                                         
 86        0.0000036615                                                         
 87       -0.0000054828                                                         
 88        0.0000123601                                                         
 89       -0.0011942454                                                         
 90        0.0000016938                                                         
 91        0.0000675790                                                         
 92       -0.0000520160                                                         
 93        0.0001107926                                                         
 94       -0.0001865891                                                         
 95        0.0036347522                                                         
 96       -0.0001158738                                                         
 97       -0.0000161480                                                         
 98        0.0004530217                                                         
 99       -0.0342080988                                                         
100       -0.3973835749                                                         
101        0.0356181760                                                         
102       -1.8397491594                                                         
103       -0.0110576590                                                         
104       -0.0033794293                                                         
105       -0.0288275004                                                         
106       -0.1256248468                                                         
107        0.0070727797                                                         
108       -0.0548684043                                                         
109       -0.0841481964                                                         
110        0.0041499742                                                         
111       -0.1824725847                                                         
112       -0.4869676648                                                         
113        0.0262478526                                                         
114       -0.0001806625                                                         
115       -0.0003464019                                                         
116        0.0000178307                                                         
117       -0.0000169750                                                         
118       -0.0000678229                                                         
119        0.0000037952                                                         
120        0.0023511127                                                         
121       -0.0017792354                                                         
122       -0.0005718773                                                         
123       -0.0010699694                                                         
124        0.0001608245                                                         
125        0.0001277270                                                         
126        0.0302994428                                                         
127        0.0125558533                                                         
128       -0.0428552961                                                         
129       -0.0618595897                                                         
130        0.0061445577                                                         
131       -0.0077158953                                                         
132       -0.0000017589                                                         
133       -0.0000412218                                                         
134        0.0000429807                                                         
135        0.0000309357                                                         
136       -0.0000033493                                                         
137        0.0000106731                                                         
138        0.0021152244                                                         
139        0.0019524249                                                         
140        0.0005114874                                                         
141       -0.0008858224                                                         
142        0.0040715822                                                         
143        0.0000404740                                                         
144       -0.0054598510                                                         
145       -0.0099288568                                                         
146       -0.0015749361                                                         
147       -0.0000822264                                                         
148       -0.0342080988                                                         
149       -0.3973835749                                                         
150        0.0356181760                                                         
151       -1.8397491596                                                         
152       -0.0110576590                                                         
153       -0.0033794293                                                         
154       -0.0199157699                                                         
155        0.1272884926                                                         
156       -0.0079782766                                                         
157       -0.0488135697                                                         
158        0.0876869429                                                         
159       -0.0060760596                                                         
160       -0.1477575577                                                         
161        0.4982386766                                                         
162       -0.0323824914                                                         
163       -0.0001558459                                                         
164        0.0003578872                                                         
165       -0.0000240820                                                         
166       -0.0000121603                                                         
167        0.0000688173                                                         
168       -0.0000043364                                                         
169        0.0024062350                                                         
170       -0.0018326283                                                         
171       -0.0005736068                                                         
172        0.0004925113                                                         
173        0.0000687522                                                         
174        0.0001599654                                                         
175        0.0345666575                                                         
176        0.0084225204                                                         
177       -0.0429891779                                                         
178        0.0590975672                                                         
179       -0.0009830864                                                         
180       -0.0052202080                                                         
181       -0.0000041337                                                         
182       -0.0000389215                                                         
183        0.0000430552                                                         
184       -0.0000363795                                                         
185        0.0000006174                                                         
186        0.0000092842                                                         
187        0.0018104780                                                         
188       -0.0018962674                                                         
189       -0.0007001013                                                         
190       -0.0007471904                                                         
191       -0.0045674056                                                         
192        0.0005206860                                                         
193       -0.0046842435                                                         
194        0.0102562077                                                         
195        0.0015796178                                                         
196       -0.0009738722                                                         
197        0.0028003952                                                         
198        0.2067721407                                                         
199        1.1354875770
[truncated: 4,448,278 more chars]
